# Supplementary material for: The kinetic landscape of nucleosome assembly: A coarse-grained molecular dynamics study
Source: PLoS Comput Biol. 2021 Jul 27;17(7):e1009253. doi: 10.1371/journal.pcbi.1009253 (PMC8345847; doi:10.1371/journal.pcbi.1009253)
Supplement: S1 Data — For each of the 11 metastable states identified from our MSM at 400 mM using PCCA clustering, we deposited 4 representative coarse-grained nucleosome conformations in PDB format. The conformations are named “state*conf#.pdb”, where * corresponds to the state name as described in the text (T, TL, TR, HL0, HL1, HL2, HR0, HR1, HR2 and HR3, N), and # goes from 1 to 4. The file “msm_hmm11.dat” contains the equilibrium probabilities of the various basins and the transition probabilities between them. The data also contain 4 representative partially opened conformations for each of the left hexasome, right hexasome, and tetrasome states, named “partially-opened_*_conf#.pdb”, where * is HL, HR or T and # goes from 1 to 4. (ZIP) [file pcbi.1009253.s006.zip]

Archive with 57 entries (56 files):
- S1_Data/
- S1_Data/partially-opened_HR_conf2.pdb
- S1_Data/partially-opened_HR_conf3.pdb
- S1_Data/partially-opened_HL_conf4.pdb
- S1_Data/partially-opened_HR_conf1.pdb
- S1_Data/partially-opened_HL_conf1.pdb
- S1_Data/partially-opened_HR_conf4.pdb
- S1_Data/partially-opened_HL_conf2.pdb
- S1_Data/partially-opened_HL_conf3.pdb
- S1_Data/stateTconf1.pdb
- S1_Data/stateTRconf2.pdb
- S1_Data/stateHR1conf1.pdb
- S1_Data/stateHR0conf1.pdb
- S1_Data/stateHL1conf4.pdb
- S1_Data/stateHL0conf4.pdb
- S1_Data/partially-opened_T_conf4.pdb
- S1_Data/stateTRconf3.pdb
- S1_Data/stateTconf2.pdb
- S1_Data/stateTRconf1.pdb
- S1_Data/stateHR0conf2.pdb
- S1_Data/stateHR1conf2.pdb
- S1_Data/stateHR1conf3.pdb
- S1_Data/stateHR0conf3.pdb
- S1_Data/stateTLconf4.pdb
- S1_Data/stateTconf3.pdb
- S1_Data/stateTRconf4.pdb
- S1_Data/partially-opened_T_conf3.pdb
- S1_Data/stateHL0conf2.pdb
- S1_Data/stateHL1conf2.pdb
- S1_Data/stateHL1conf3.pdb
- S1_Data/stateHL0conf3.pdb
- S1_Data/partially-opened_T_conf2.pdb
- S1_Data/stateTLconf1.pdb
- S1_Data/stateTconf4.pdb
- S1_Data/stateTLconf3.pdb
- S1_Data/stateHR1conf4.pdb
- S1_Data/stateHR0conf4.pdb
- S1_Data/stateHL1conf1.pdb
- S1_Data/stateHL0conf1.pdb
- S1_Data/partially-opened_T_conf1.pdb
- S1_Data/stateTLconf2.pdb
- S1_Data/stateNconf4.pdb
- S1_Data/stateNconf1.pdb
- S1_Data/stateNconf3.pdb
- S1_Data/stateNconf2.pdb
- S1_Data/stateHL2conf1.pdb
- S1_Data/stateHR2conf4.pdb
- S1_Data/stateHR3conf4.pdb
- S1_Data/stateHL2conf2.pdb
- S1_Data/stateHL2conf3.pdb
- S1_Data/stateHR3conf2.pdb
- S1_Data/stateHR2conf2.pdb
- S1_Data/stateHR2conf3.pdb
- S1_Data/stateHR3conf3.pdb
- S1_Data/stateHL2conf4.pdb
- S1_Data/stateHR2conf1.pdb
- S1_Data/stateHR3conf1.pdb
