# Supplementary material for: The kinetic landscape of nucleosome assembly: A coarse-grained molecular dynamics study
Source: PLoS Comput Biol. 2021 Jul 27;17(7):e1009253. doi: 10.1371/journal.pcbi.1009253 (PMC8345847; doi:10.1371/journal.pcbi.1009253)
Supplement: S1 Data — For each of the 11 metastable states identified from our MSM at 400 mM using PCCA clustering, we deposited 4 representative coarse-grained nucleosome conformations in PDB format. The conformations are named “state*conf#.pdb”, where * corresponds to the state name as described in the text (T, TL, TR, HL0, HL1, HL2, HR0, HR1, HR2 and HR3, N), and # goes from 1 to 4. The file “msm_hmm11.dat” contains the equilibrium probabilities of the various basins and the transition probabilities between them. The data also contain 4 representative partially opened conformations for each of the left hexasome, right hexasome, and tetrasome states, named “partially-opened_*_conf#.pdb”, where * is HL, HR or T and # goes from 1 to 4. (ZIP) [file pcbi.1009253.s006.zip › S1_Data/partially-opened_HR_conf2.pdb]

ATOM      1 DS   DC  A   1      26.018 -30.751  31.716  1.00  1.00      A    S
ATOM      2 DB   DC  A   1      24.756 -31.501  27.382  1.00  1.00      A    B
ATOM      3 DP   DT  A   2      29.083 -29.028  32.089  1.00  1.00      A    P
ATOM      4 DS   DT  A   2      30.874 -30.834  28.745  1.00  1.00      A    S
ATOM      5 DB   DT  A   2      28.296 -29.391  26.016  1.00  1.00      A    B
ATOM      6 DP   DG  A   3      35.228 -30.447  28.063  1.00  1.00      A    P
ATOM      7 DS   DG  A   3      34.933 -29.852  24.504  1.00  1.00      A    S
ATOM      8 DB   DG  A   3      30.940 -27.091  23.401  1.00  1.00      A    B
ATOM      9 DP   DG  A   4      37.954 -28.642  22.643  1.00  1.00      A    P
ATOM     10 DS   DG  A   4      36.338 -27.294  19.770  1.00  1.00      A    S
ATOM     11 DB   DG  A   4      32.238 -24.507  20.825  1.00  1.00      A    B
ATOM     12 DP   DA  A   5      38.235 -25.788  17.172  1.00  1.00      A    P
ATOM     13 DS   DA  A   5      35.843 -24.020  15.832  1.00  1.00      A    S
ATOM     14 DB   DA  A   5      33.495 -21.278  19.804  1.00  1.00      A    B
ATOM     15 DP   DG  A   6      36.790 -21.726  12.765  1.00  1.00      A    P
ATOM     16 DS   DG  A   6      33.920 -19.172  13.437  1.00  1.00      A    S
ATOM     17 DB   DG  A   6      34.258 -17.680  18.319  1.00  1.00      A    B
ATOM     18 DP   DA  A   7      32.921 -16.959  10.870  1.00  1.00      A    P
ATOM     19 DS   DA  A   7      31.180 -14.424  13.265  1.00  1.00      A    S
ATOM     20 DB   DA  A   7      33.736 -13.939  17.038  1.00  1.00      A    B
ATOM     21 DP   DA  A   8      29.860 -10.859  11.981  1.00  1.00      A    P
ATOM     22 DS   DA  A   8      30.302  -9.118  15.441  1.00  1.00      A    S
ATOM     23 DB   DA  A   8      34.362 -10.378  17.284  1.00  1.00      A    B
ATOM     24 DP   DT  A   9      29.352  -6.293  16.249  1.00  1.00      A    P
ATOM     25 DS   DT  A   9      31.567  -6.338  19.582  1.00  1.00      A    S
ATOM     26 DB   DT  A   9      35.704  -7.212  17.732  1.00  1.00      A    B
ATOM     27 DP   DC  A  10      31.610  -3.310  21.743  1.00  1.00      A    P
ATOM     28 DS   DC  A  10      35.414  -3.776  23.040  1.00  1.00      A    S
ATOM     29 DB   DC  A  10      37.575  -4.532  19.889  1.00  1.00      A    B
ATOM     30 DP   DC  A  11      37.104  -1.642  25.099  1.00  1.00      A    P
ATOM     31 DS   DC  A  11      40.792  -1.507  23.917  1.00  1.00      A    S
ATOM     32 DB   DC  A  11      40.631  -2.011  19.922  1.00  1.00      A    B
ATOM     33 DP   DC  A  12      42.966   1.298  24.725  1.00  1.00      A    P
ATOM     34 DS   DC  A  12      45.416   1.292  21.593  1.00  1.00      A    S
ATOM     35 DB   DC  A  12      42.764   0.967  18.038  1.00  1.00      A    B
ATOM     36 DP   DG  A  13      48.291   5.218  21.570  1.00  1.00      A    P
ATOM     37 DS   DG  A  13      48.937   4.928  17.918  1.00  1.00      A    S
ATOM     38 DB   DG  A  13      44.765   4.041  15.851  1.00  1.00      A    B
ATOM     39 DP   DG  A  14      51.224   7.390  15.850  1.00  1.00      A    P
ATOM     40 DS   DG  A  14      49.017   7.103  12.307  1.00  1.00      A    S
ATOM     41 DB   DG  A  14      44.072   6.248  12.977  1.00  1.00      A    B
ATOM     42 DP   DT  A  15      49.452   8.996   9.748  1.00  1.00      A    P
ATOM     43 DS   DT  A  15      46.257   8.376   8.226  1.00  1.00      A    S
ATOM     44 DB   DT  A  15      44.110   9.233  11.515  1.00  1.00      A    B
ATOM     45 DP   DC  A  16      45.631  10.610   4.941  1.00  1.00      A    P
ATOM     46 DS   DC  A  16      41.716  10.833   5.819  1.00  1.00      A    S
ATOM     47 DB   DC  A  16      41.783  11.717  10.132  1.00  1.00      A    B
ATOM     48 DP   DT  A  17      38.818  13.135   4.025  1.00  1.00      A    P
ATOM     49 DS   DT  A  17      36.670  13.276   7.072  1.00  1.00      A    S
ATOM     50 DB   DT  A  17      39.360  14.901   9.725  1.00  1.00      A    B
ATOM     51 DP   DG  A  18      33.521  15.848   7.061  1.00  1.00      A    P
ATOM     52 DS   DG  A  18      33.201  16.389  10.600  1.00  1.00      A    S
ATOM     53 DB   DG  A  18      37.391  17.733  12.611  1.00  1.00      A    B
ATOM     54 DP   DC  A  19      30.997  17.976  11.783  1.00  1.00      A    P
ATOM     55 DS   DC  A  19      32.488  18.663  14.720  1.00  1.00      A    S
ATOM     56 DB   DC  A  19      36.238  20.686  13.281  1.00  1.00      A    B
ATOM     57 DP   DA  A  20      29.702  20.779  17.399  1.00  1.00      A    P
ATOM     58 DS   DA  A  20      32.909  22.259  18.964  1.00  1.00      A    S
ATOM     59 DB   DA  A  20      35.369  23.895  15.579  1.00  1.00      A    B
ATOM     60 DP   DG  A  21      32.305  24.852  22.350  1.00  1.00      A    P
ATOM     61 DS   DG  A  21      35.010  27.784  20.924  1.00  1.00      A    S
ATOM     62 DB   DG  A  21      36.109  27.889  15.827  1.00  1.00      A    B
ATOM     63 DP   DG  A  22      35.117  31.130  22.527  1.00  1.00      A    P
ATOM     64 DS   DG  A  22      36.632  33.433  19.507  1.00  1.00      A    S
ATOM     65 DB   DG  A  22      35.552  31.615  14.922  1.00  1.00      A    B
ATOM     66 DP   DC  A  23      36.472  36.404  19.862  1.00  1.00      A    P
ATOM     67 DS   DC  A  23      36.544  37.237  16.191  1.00  1.00      A    S
ATOM     68 DB   DC  A  23      33.692  34.623  14.167  1.00  1.00      A    B
ATOM     69 DP   DC  A  24      36.366  40.524  15.419  1.00  1.00      A    P
ATOM     70 DS   DC  A  24      35.772  39.891  11.538  1.00  1.00      A    S
ATOM     71 DB   DC  A  24      32.543  37.449  11.878  1.00  1.00      A    B
ATOM     72 DP   DG  A  25      34.834  43.649   9.426  1.00  1.00      A    P
ATOM     73 DS   DG  A  25      31.894  41.938   7.238  1.00  1.00      A    S
ATOM     74 DB   DG  A  25      28.943  39.347   9.882  1.00  1.00      A    B
ATOM     75 DP   DC  A  26      30.819  43.380   4.666  1.00  1.00      A    P
ATOM     76 DS   DC  A  26      27.771  41.345   4.539  1.00  1.00      A    S
ATOM     77 DB   DC  A  26      26.413  41.186   8.614  1.00  1.00      A    B
ATOM     78 DP   DT  A  27      24.984  41.794   2.097  1.00  1.00      A    P
ATOM     79 DS   DT  A  27      22.367  40.125   4.109  1.00  1.00      A    S
ATOM     80 DB   DT  A  27      22.485  41.959   7.687  1.00  1.00      A    B
ATOM     81 DP   DC  A  28      19.045  40.323   2.350  1.00  1.00      A    P
ATOM     82 DS   DC  A  28      16.843  40.391   5.423  1.00  1.00      A    S
ATOM     83 DB   DC  A  28      18.792  42.758   8.598  1.00  1.00      A    B
ATOM     84 DP   DA  A  29      15.192  36.887   7.133  1.00  1.00      A    P
ATOM     85 DS   DA  A  29      15.012  38.024  11.066  1.00  1.00      A    S
ATOM     86 DB   DA  A  29      15.462  42.797  11.259  1.00  1.00      A    B
ATOM     87 DP   DA  A  30      12.779  36.536  13.848  1.00  1.00      A    P
ATOM     88 DS   DA  A  30      12.594  40.072  15.917  1.00  1.00      A    S
ATOM     89 DB   DA  A  30      12.634  44.023  13.156  1.00  1.00      A    B
ATOM     90 DP   DT  A  31      10.278  40.197  18.603  1.00  1.00      A    P
ATOM     91 DS   DT  A  31      10.569  43.636  19.153  1.00  1.00      A    S
ATOM     92 DB   DT  A  31       9.722  45.018  14.747  1.00  1.00      A    B
ATOM     93 DP   DT  A  32       8.131  45.116  21.741  1.00  1.00      A    P
ATOM     94 DS   DT  A  32       8.215  48.767  20.454  1.00  1.00      A    S
ATOM     95 DB   DT  A  32       6.820  47.800  16.494  1.00  1.00      A    B
ATOM     96 DP   DG  A  33       5.548  51.843  22.942  1.00  1.00      A    P
ATOM     97 DS   DG  A  33       4.531  53.808  20.295  1.00  1.00      A    S
ATOM     98 DB   DG  A  33       4.311  51.138  15.904  1.00  1.00      A    B
ATOM     99 DP   DG  A  34       1.981  55.965  20.572  1.00  1.00      A    P
ATOM    100 DS   DG  A  34       0.924  56.078  17.343  1.00  1.00      A    S
ATOM    101 DB   DG  A  34       0.744  51.528  15.275  1.00  1.00      A    B
ATOM    102 DP   DT  A  35      -1.787  57.842  16.639  1.00  1.00      A    P
ATOM    103 DS   DT  A  35      -3.018  55.617  13.814  1.00  1.00      A    S
ATOM    104 DB   DT  A  35      -2.676  51.966  15.579  1.00  1.00      A    B
ATOM    105 DP   DC  A  36      -6.327  56.204  12.719  1.00  1.00      A    P
ATOM    106 DS   DC  A  36      -6.750  53.006  11.426  1.00  1.00      A    S
ATOM    107 DB   DC  A  36      -6.223  50.705  14.880  1.00  1.00      A    B
ATOM    108 DP   DG  A  37     -10.651  52.219   9.176  1.00  1.00      A    P
ATOM    109 DS   DG  A  37     -10.113  48.354   9.511  1.00  1.00      A    S
ATOM    110 DB   DG  A  37      -9.118  47.364  14.180  1.00  1.00      A    B
ATOM    111 DP   DT  A  38     -11.252  45.886   8.156  1.00  1.00      A    P
ATOM    112 DS   DT  A  38      -9.840  43.094  10.434  1.00  1.00      A    S
ATOM    113 DB   DT  A  38     -11.707  44.853  14.427  1.00  1.00      A    B
ATOM    114 DP   DA  A  39     -11.208  38.756   9.830  1.00  1.00      A    P
ATOM    115 DS   DA  A  39     -10.947  37.861  13.839  1.00  1.00      A    S
ATOM    116 DB   DA  A  39     -13.410  41.614  16.334  1.00  1.00      A    B
ATOM    117 DP   DG  A  40     -12.510  34.168  14.867  1.00  1.00      A    P
ATOM    118 DS   DG  A  40     -13.229  35.225  18.094  1.00  1.00      A    S
ATOM    119 DB   DG  A  40     -15.824  39.467  18.180  1.00  1.00      A    B
ATOM    120 DP   DA  A  41     -14.681  32.280  20.641  1.00  1.00      A    P
ATOM    121 DS   DA  A  41     -16.447  34.944  22.404  1.00  1.00      A    S
ATOM    122 DB   DA  A  41     -18.948  37.964  19.229  1.00  1.00      A    B
ATOM    123 DP   DC  A  42     -18.164  33.882  24.635  1.00  1.00      A    P
ATOM    124 DS   DC  A  42     -21.136  36.167  23.726  1.00  1.00      A    S
ATOM    125 DB   DC  A  42     -21.692  36.076  19.856  1.00  1.00      A    B
ATOM    126 DP   DA  A  43     -24.869  35.540  26.153  1.00  1.00      A    P
ATOM    127 DS   DA  A  43     -27.167  37.434  24.159  1.00  1.00      A    S
ATOM    128 DB   DA  A  43     -26.320  36.275  19.555  1.00  1.00      A    B
ATOM    129 DP   DG  A  44     -31.008  36.640  25.024  1.00  1.00      A    P
ATOM    130 DS   DG  A  44     -32.586  36.948  21.945  1.00  1.00      A    S
ATOM    131 DB   DG  A  44     -30.099  34.637  18.322  1.00  1.00      A    B
ATOM    132 DP   DC  A  45     -36.287  36.666  21.440  1.00  1.00      A    P
ATOM    133 DS   DC  A  45     -36.158  35.802  18.148  1.00  1.00      A    S
ATOM    134 DB   DC  A  45     -32.786  32.669  18.339  1.00  1.00      A    B
ATOM    135 DP   DT  A  46     -39.416  34.364  16.432  1.00  1.00      A    P
ATOM    136 DS   DT  A  46     -38.020  31.778  13.874  1.00  1.00      A    S
ATOM    137 DB   DT  A  46     -35.792  29.747  16.301  1.00  1.00      A    B
ATOM    138 DP   DC  A  47     -40.577  29.402  11.896  1.00  1.00      A    P
ATOM    139 DS   DC  A  47     -37.651  26.885  11.141  1.00  1.00      A    S
ATOM    140 DB   DC  A  47     -36.041  26.012  15.058  1.00  1.00      A    B
ATOM    141 DP   DT  A  48     -38.387  23.773   9.439  1.00  1.00      A    P
ATOM    142 DS   DT  A  48     -35.594  21.828  10.815  1.00  1.00      A    S
ATOM    143 DB   DT  A  48     -36.954  21.799  14.533  1.00  1.00      A    B
ATOM    144 DP   DA  A  49     -34.496  18.655   8.726  1.00  1.00      A    P
ATOM    145 DS   DA  A  49     -32.667  17.429  11.731  1.00  1.00      A    S
ATOM    146 DB   DA  A  49     -36.115  17.472  15.336  1.00  1.00      A    B
ATOM    147 DP   DG  A  50     -30.934  14.317  11.378  1.00  1.00      A    P
ATOM    148 DS   DG  A  50     -31.020  13.339  15.341  1.00  1.00      A    S
ATOM    149 DB   DG  A  50     -35.430  14.152  17.233  1.00  1.00      A    B
ATOM    150 DP   DC  A  51     -29.721  10.070  16.069  1.00  1.00      A    P
ATOM    151 DS   DC  A  51     -32.150   9.517  19.403  1.00  1.00      A    S
ATOM    152 DB   DC  A  51     -36.099  10.917  17.209  1.00  1.00      A    B
ATOM    153 DP   DA  A  52     -32.590   5.481  21.442  1.00  1.00      A    P
ATOM    154 DS   DA  A  52     -35.889   6.179  22.317  1.00  1.00      A    S
ATOM    155 DB   DA  A  52     -38.646   7.755  18.596  1.00  1.00      A    B
ATOM    156 DP   DC  A  53     -37.178   3.928  23.988  1.00  1.00      A    P
ATOM    157 DS   DC  A  53     -40.939   3.934  22.431  1.00  1.00      A    S
ATOM    158 DB   DC  A  53     -40.174   4.798  17.924  1.00  1.00      A    B
ATOM    159 DP   DC  A  54     -43.269   1.105  23.027  1.00  1.00      A    P
ATOM    160 DS   DC  A  54     -45.208   1.187  20.080  1.00  1.00      A    S
ATOM    161 DB   DC  A  54     -42.319   1.719  17.122  1.00  1.00      A    B
ATOM    162 DP   DG  A  55     -48.004  -2.778  19.381  1.00  1.00      A    P
ATOM    163 DS   DG  A  55     -48.214  -2.343  15.809  1.00  1.00      A    S
ATOM    164 DB   DG  A  55     -43.407  -0.627  13.869  1.00  1.00      A    B
ATOM    165 DP   DC  A  56     -49.891  -4.131  13.798  1.00  1.00      A    P
ATOM    166 DS   DC  A  56     -48.154  -3.130  10.667  1.00  1.00      A    S
ATOM    167 DB   DC  A  56     -43.633  -3.524  11.854  1.00  1.00      A    B
ATOM    168 DP   DT  A  57     -49.247  -4.941   7.425  1.00  1.00      A    P
ATOM    169 DS   DT  A  57     -45.970  -4.549   5.377  1.00  1.00      A    S
ATOM    170 DB   DT  A  57     -43.286  -5.461   8.529  1.00  1.00      A    B
ATOM    171 DP   DT  A  58     -45.193  -6.718   2.287  1.00  1.00      A    P
ATOM    172 DS   DT  A  58     -41.406  -6.620   2.523  1.00  1.00      A    S
ATOM    173 DB   DT  A  58     -40.762  -8.323   6.375  1.00  1.00      A    B
ATOM    174 DP   DA  A  59     -38.766  -8.671  -0.614  1.00  1.00      A    P
ATOM    175 DS   DA  A  59     -35.790  -8.983   1.776  1.00  1.00      A    S
ATOM    176 DB   DA  A  59     -37.437 -11.284   5.831  1.00  1.00      A    B
ATOM    177 DP   DA  A  60     -32.428  -9.791   0.742  1.00  1.00      A    P
ATOM    178 DS   DA  A  60     -31.439 -10.686   4.414  1.00  1.00      A    S
ATOM    179 DB   DA  A  60     -35.002 -13.963   6.257  1.00  1.00      A    B
ATOM    180 DP   DA  A  61     -28.379 -10.932   5.326  1.00  1.00      A    P
ATOM    181 DS   DA  A  61     -29.084 -13.265   8.323  1.00  1.00      A    S
ATOM    182 DB   DA  A  61     -32.381 -16.662   7.000  1.00  1.00      A    B
ATOM    183 DP   DC  A  62     -26.382 -14.457   9.914  1.00  1.00      A    P
ATOM    184 DS   DC  A  62     -28.161 -17.294  11.145  1.00  1.00      A    S
ATOM    185 DB   DC  A  62     -29.943 -19.042   7.622  1.00  1.00      A    B
ATOM    186 DP   DG  A  63     -25.450 -20.222  13.647  1.00  1.00      A    P
ATOM    187 DS   DG  A  63     -28.109 -23.240  13.094  1.00  1.00      A    S
ATOM    188 DB   DG  A  63     -29.308 -23.200   8.055  1.00  1.00      A    B
ATOM    189 DP   DC  A  64     -27.524 -26.329  14.515  1.00  1.00      A    P
ATOM    190 DS   DC  A  64     -28.700 -28.365  11.371  1.00  1.00      A    S
ATOM    191 DB   DC  A  64     -27.706 -26.151   8.139  1.00  1.00      A    B
ATOM    192 DP   DA  A  65     -27.854 -32.859  10.848  1.00  1.00      A    P
ATOM    193 DS   DA  A  65     -28.609 -32.847   7.260  1.00  1.00      A    S
ATOM    194 DB   DA  A  65     -26.069 -29.274   5.939  1.00  1.00      A    B
ATOM    195 DP   DC  A  66     -27.662 -35.839   5.568  1.00  1.00      A    P
ATOM    196 DS   DC  A  66     -26.582 -34.189   2.440  1.00  1.00      A    S
ATOM    197 DB   DC  A  66     -24.171 -31.167   3.802  1.00  1.00      A    B
ATOM    198 DP   DG  A  67     -24.770 -36.707  -1.193  1.00  1.00      A    P
ATOM    199 DS   DG  A  67     -23.371 -33.930  -2.252  1.00  1.00      A    S
ATOM    200 DB   DG  A  67     -20.725 -31.655   1.323  1.00  1.00      A    B
ATOM    201 DP   DT  A  68     -21.345 -33.714  -5.162  1.00  1.00      A    P
ATOM    202 DS   DT  A  68     -19.274 -30.593  -3.741  1.00  1.00      A    S
ATOM    203 DB   DT  A  68     -17.740 -32.663   0.011  1.00  1.00      A    B
ATOM    204 DP   DA  A  69     -16.263 -29.175  -6.228  1.00  1.00      A    P
ATOM    205 DS   DA  A  69     -14.264 -27.682  -3.421  1.00  1.00      A    S
ATOM    206 DB   DA  A  69     -13.605 -31.217   0.369  1.00  1.00      A    B
ATOM    207 DP   DC  A  70     -11.741 -26.507  -3.920  1.00  1.00      A    P
ATOM    208 DS   DC  A  70     -10.158 -26.959  -0.295  1.00  1.00      A    S
ATOM    209 DB   DC  A  70     -10.221 -30.967   0.280  1.00  1.00      A    B
ATOM    210 DP   DG  A  71      -6.020 -25.434   0.035  1.00  1.00      A    P
ATOM    211 DS   DG  A  71      -5.615 -27.546   3.210  1.00  1.00      A    S
ATOM    212 DB   DG  A  71      -6.359 -32.159   1.870  1.00  1.00      A    B
ATOM    213 DP   DC  A  72      -3.036 -26.737   5.170  1.00  1.00      A    P
ATOM    214 DS   DC  A  72      -2.898 -29.929   6.534  1.00  1.00      A    S
ATOM    215 DB   DC  A  72      -3.107 -32.243   3.247  1.00  1.00      A    B
ATOM    216 DP   DG  A  73       1.165 -30.613   9.215  1.00  1.00      A    P
ATOM    217 DS   DG  A  73       1.656 -33.932   8.359  1.00  1.00      A    S
ATOM    218 DB   DG  A  73       0.525 -34.853   3.827  1.00  1.00      A    B
ATOM    219 DP   DC  A  74       4.452 -35.503   9.632  1.00  1.00      A    P
ATOM    220 DS   DC  A  74       4.298 -37.885   7.123  1.00  1.00      A    S
ATOM    221 DB   DC  A  74       3.889 -35.712   3.256  1.00  1.00      A    B
ATOM    222 DP   DT  A  75       6.870 -40.720   6.605  1.00  1.00      A    P
ATOM    223 DS   DT  A  75       6.654 -41.104   2.417  1.00  1.00      A    S
ATOM    224 DB   DT  A  75       7.037 -36.717   1.227  1.00  1.00      A    B
ATOM    225 DP   DG  A  76       9.431 -43.475   0.510  1.00  1.00      A    P
ATOM    226 DS   DG  A  76       9.559 -41.291  -2.986  1.00  1.00      A    S
ATOM    227 DB   DG  A  76       9.884 -36.630  -2.138  1.00  1.00      A    B
ATOM    228 DP   DT  A  77      11.434 -42.236  -5.846  1.00  1.00      A    P
ATOM    229 DS   DT  A  77      11.579 -38.627  -7.547  1.00  1.00      A    S
ATOM    230 DB   DT  A  77      13.170 -36.020  -3.877  1.00  1.00      A    B
ATOM    231 DP   DC  A  78      13.977 -38.613 -10.633  1.00  1.00      A    P
ATOM    232 DS   DC  A  78      14.167 -35.178 -10.459  1.00  1.00      A    S
ATOM    233 DB   DC  A  78      15.668 -34.187  -6.341  1.00  1.00      A    B
ATOM    234 DP   DC  A  79      15.770 -32.977 -13.166  1.00  1.00      A    P
ATOM    235 DS   DC  A  79      15.570 -29.763 -10.526  1.00  1.00      A    S
ATOM    236 DB   DC  A  79      18.070 -31.051  -7.493  1.00  1.00      A    B
ATOM    237 DP   DC  A  80      16.231 -26.546 -11.528  1.00  1.00      A    P
ATOM    238 DS   DC  A  80      17.141 -25.078  -8.719  1.00  1.00      A    S
ATOM    239 DB   DC  A  80      20.147 -27.724  -7.284  1.00  1.00      A    B
ATOM    240 DP   DC  A  81      18.205 -22.134  -8.585  1.00  1.00      A    P
ATOM    241 DS   DC  A  81      20.388 -22.631  -5.500  1.00  1.00      A    S
ATOM    242 DB   DC  A  81      23.321 -25.643  -6.385  1.00  1.00      A    B
ATOM    243 DP   DC  A  82      21.674 -20.115  -3.450  1.00  1.00      A    P
ATOM    244 DS   DC  A  82      23.940 -22.174  -1.300  1.00  1.00      A    S
ATOM    245 DB   DC  A  82      26.211 -24.173  -4.473  1.00  1.00      A    B
ATOM    246 DP   DG  A  83      26.205 -19.659   1.491  1.00  1.00      A    P
ATOM    247 DS   DG  A  83      29.674 -21.215   0.794  1.00  1.00      A    S
ATOM    248 DB   DG  A  83      30.284 -22.327  -4.123  1.00  1.00      A    B
ATOM    249 DP   DC  A  84      32.061 -20.458   2.402  1.00  1.00      A    P
ATOM    250 DS   DC  A  84      34.692 -22.047   0.278  1.00  1.00      A    S
ATOM    251 DB   DC  A  84      33.362 -20.722  -3.350  1.00  1.00      A    B
ATOM    252 DP   DG  A  85      38.866 -20.604   1.331  1.00  1.00      A    P
ATOM    253 DS   DG  A  85      40.313 -21.449  -2.009  1.00  1.00      A    S
ATOM    254 DB   DG  A  85      37.294 -19.831  -5.426  1.00  1.00      A    B
ATOM    255 DP   DT  A  86      43.649 -20.537  -2.888  1.00  1.00      A    P
ATOM    256 DS   DT  A  86      43.162 -20.317  -6.692  1.00  1.00      A    S
ATOM    257 DB   DT  A  86      39.579 -17.315  -6.423  1.00  1.00      A    B
ATOM    258 DP   DT  A  87      46.247 -18.607  -9.225  1.00  1.00      A    P
ATOM    259 DS   DT  A  87      43.926 -16.825 -11.481  1.00  1.00      A    S
ATOM    260 DB   DT  A  87      41.590 -14.475  -8.395  1.00  1.00      A    B
ATOM    261 DP   DT  A  88      45.334 -14.821 -14.816  1.00  1.00      A    P
ATOM    262 DS   DT  A  88      41.850 -12.715 -15.107  1.00  1.00      A    S
ATOM    263 DB   DT  A  88      41.705 -11.582 -10.947  1.00  1.00      A    B
ATOM    264 DP   DT  A  89      41.479  -9.792 -17.617  1.00  1.00      A    P
ATOM    265 DS   DT  A  89      38.870  -8.351 -15.545  1.00  1.00      A    S
ATOM    266 DB   DT  A  89      41.860  -7.874 -11.850  1.00  1.00      A    B
ATOM    267 DP   DA  A  90      37.117  -4.801 -16.800  1.00  1.00      A    P
ATOM    268 DS   DA  A  90      36.282  -3.769 -13.287  1.00  1.00      A    S
ATOM    269 DB   DA  A  90      40.748  -4.044 -10.562  1.00  1.00      A    B
ATOM    270 DP   DA  A  91      34.391  -1.065 -12.358  1.00  1.00      A    P
ATOM    271 DS   DA  A  91      35.434  -1.101  -8.727  1.00  1.00      A    S
ATOM    272 DB   DA  A  91      40.296  -1.051  -8.540  1.00  1.00      A    B
ATOM    273 DP   DC  A  92      33.992   1.081  -7.037  1.00  1.00      A    P
ATOM    274 DS   DC  A  92      37.174   1.856  -4.571  1.00  1.00      A    S
ATOM    275 DB   DC  A  92      40.550   2.120  -7.161  1.00  1.00      A    B
ATOM    276 DP   DC  A  93      36.778   4.709  -2.240  1.00  1.00      A    P
ATOM    277 DS   DC  A  93      40.282   6.248  -2.100  1.00  1.00      A    S
ATOM    278 DB   DC  A  93      41.559   5.896  -5.765  1.00  1.00      A    B
ATOM    279 DP   DG  A  94      40.526  10.456  -0.176  1.00  1.00      A    P
ATOM    280 DS   DG  A  94      43.978  11.291  -1.691  1.00  1.00      A    S
ATOM    281 DB   DG  A  94      43.734   9.991  -6.116  1.00  1.00      A    B
ATOM    282 DP   DC  A  95      45.617  14.542  -0.765  1.00  1.00      A    P
ATOM    283 DS   DC  A  95      46.922  14.689  -3.991  1.00  1.00      A    S
ATOM    284 DB   DC  A  95      43.636  13.367  -6.370  1.00  1.00      A    B
ATOM    285 DP   DC  A  96      48.323  17.775  -5.209  1.00  1.00      A    P
ATOM    286 DS   DC  A  96      47.867  17.221  -8.836  1.00  1.00      A    S
ATOM    287 DB   DC  A  96      43.519  16.359  -8.960  1.00  1.00      A    B
ATOM    288 DP   DA  A  97      49.049  20.929 -11.722  1.00  1.00      A    P
ATOM    289 DS   DA  A  97      46.106  20.265 -14.161  1.00  1.00      A    S
ATOM    290 DB   DA  A  97      41.686  18.948 -11.838  1.00  1.00      A    B
ATOM    291 DP   DA  A  98      45.600  21.718 -17.133  1.00  1.00      A    P
ATOM    292 DS   DA  A  98      42.473  19.594 -17.902  1.00  1.00      A    S
ATOM    293 DB   DA  A  98      39.266  20.359 -14.182  1.00  1.00      A    B
ATOM    294 DP   DG  A  99      41.363  20.606 -20.829  1.00  1.00      A    P
ATOM    295 DS   DG  A  99      37.213  20.745 -19.782  1.00  1.00      A    S
ATOM    296 DB   DG  A  99      36.447  22.823 -15.187  1.00  1.00      A    B
ATOM    297 DP   DG  A 100      35.072  21.720 -21.966  1.00  1.00      A    P
ATOM    298 DS   DG  A 100      32.487  22.943 -19.365  1.00  1.00      A    S
ATOM    299 DB   DG  A 100      34.071  25.918 -15.520  1.00  1.00      A    B
ATOM    300 DP   DG  A 101      28.537  22.983 -19.812  1.00  1.00      A    P
ATOM    301 DS   DG  A 101      27.926  24.303 -16.566  1.00  1.00      A    S
ATOM    302 DB   DG  A 101      30.940  27.858 -15.705  1.00  1.00      A    B
ATOM    303 DP   DG  A 102      24.544  24.903 -15.515  1.00  1.00      A    P
ATOM    304 DS   DG  A 102      25.395  27.683 -13.104  1.00  1.00      A    S
ATOM    305 DB   DG  A 102      29.038  30.773 -15.030  1.00  1.00      A    B
ATOM    306 DP   DA  A 103      22.704  29.759 -11.133  1.00  1.00      A    P
ATOM    307 DS   DA  A 103      24.803  32.303 -10.511  1.00  1.00      A    S
ATOM    308 DB   DA  A 103      27.084  33.705 -14.111  1.00  1.00      A    B
ATOM    309 DP   DT  A 104      23.505  34.913  -8.729  1.00  1.00      A    P
ATOM    310 DS   DT  A 104      25.782  38.009 -10.373  1.00  1.00      A    S
ATOM    311 DB   DT  A 104      25.616  36.907 -14.282  1.00  1.00      A    B
ATOM    312 DP   DT  A 105      25.220  41.647  -9.632  1.00  1.00      A    P
ATOM    313 DS   DT  A 105      26.583  43.233 -12.828  1.00  1.00      A    S
ATOM    314 DB   DT  A 105      24.567  40.587 -15.460  1.00  1.00      A    B
ATOM    315 DP   DA  A 106      26.373  46.969 -13.471  1.00  1.00      A    P
ATOM    316 DS   DA  A 106      25.917  46.872 -17.409  1.00  1.00      A    S
ATOM    317 DB   DA  A 106      22.919  43.075 -18.239  1.00  1.00      A    B
ATOM    318 DP   DC  A 107      24.857  49.326 -18.660  1.00  1.00      A    P
ATOM    319 DS   DC  A 107      23.399  47.788 -21.608  1.00  1.00      A    S
ATOM    320 DB   DC  A 107      20.666  44.813 -20.008  1.00  1.00      A    B
ATOM    321 DP   DT  A 108      21.132  50.265 -24.280  1.00  1.00      A    P
ATOM    322 DS   DT  A 108      19.012  47.386 -25.524  1.00  1.00      A    S
ATOM    323 DB   DT  A 108      17.492  46.039 -21.844  1.00  1.00      A    B
ATOM    324 DP   DC  A 109      16.176  48.790 -28.063  1.00  1.00      A    P
ATOM    325 DS   DC  A 109      13.569  46.108 -26.909  1.00  1.00      A    S
ATOM    326 DB   DC  A 109      13.832  46.789 -22.733  1.00  1.00      A    B
ATOM    327 DP   DC  A 110      10.161  46.280 -28.138  1.00  1.00      A    P
ATOM    328 DS   DC  A 110       8.368  45.018 -24.702  1.00  1.00      A    S
ATOM    329 DB   DC  A 110      10.262  47.661 -21.437  1.00  1.00      A    B
ATOM    330 DP   DC  A 111       4.551  44.796 -24.537  1.00  1.00      A    P
ATOM    331 DS   DC  A 111       4.214  44.874 -20.660  1.00  1.00      A    S
ATOM    332 DB   DC  A 111       7.109  48.050 -19.082  1.00  1.00      A    B
ATOM    333 DP   DT  A 112       0.659  44.676 -18.319  1.00  1.00      A    P
ATOM    334 DS   DT  A 112       2.388  45.726 -14.990  1.00  1.00      A    S
ATOM    335 DB   DT  A 112       4.177  49.229 -16.552  1.00  1.00      A    B
ATOM    336 DP   DA  A 113       0.065  45.914 -11.370  1.00  1.00      A    P
ATOM    337 DS   DA  A 113       2.481  48.565  -9.852  1.00  1.00      A    S
ATOM    338 DB   DA  A 113       3.133  51.997 -13.378  1.00  1.00      A    B
ATOM    339 DP   DG  A 114       1.830  49.823  -6.672  1.00  1.00      A    P
ATOM    340 DS   DG  A 114       3.147  53.431  -7.088  1.00  1.00      A    S
ATOM    341 DB   DG  A 114       2.566  55.227 -11.080  1.00  1.00      A    B
ATOM    342 DP   DT  A 115       3.344  56.035  -4.644  1.00  1.00      A    P
ATOM    343 DS   DT  A 115       3.487  58.631  -6.866  1.00  1.00      A    S
ATOM    344 DB   DT  A 115       0.428  57.399  -9.582  1.00  1.00      A    B
ATOM    345 DP   DC  A 116       2.677  61.888  -5.108  1.00  1.00      A    P
ATOM    346 DS   DC  A 116      -0.249  63.195  -7.244  1.00  1.00      A    S
ATOM    347 DB   DC  A 116      -2.330  59.862  -8.448  1.00  1.00      A    B
ATOM    348 DP   DT  A 117      -2.531  66.230  -6.304  1.00  1.00      A    P
ATOM    349 DS   DT  A 117      -5.097  65.830  -8.762  1.00  1.00      A    S
ATOM    350 DB   DT  A 117      -6.093  61.631  -7.952  1.00  1.00      A    B
ATOM    351 DP   DC  A 118      -7.867  68.315  -8.545  1.00  1.00      A    P
ATOM    352 DS   DC  A 118     -10.324  65.993 -10.493  1.00  1.00      A    S
ATOM    353 DB   DC  A 118      -9.824  61.865  -8.594  1.00  1.00      A    B
ATOM    354 DP   DC  A 119     -13.649  66.603 -11.232  1.00  1.00      A    P
ATOM    355 DS   DC  A 119     -14.243  63.054 -11.762  1.00  1.00      A    S
ATOM    356 DB   DC  A 119     -13.606  61.130  -8.146  1.00  1.00      A    B
ATOM    357 DP   DA  A 120     -17.664  61.822 -13.387  1.00  1.00      A    P
ATOM    358 DS   DA  A 120     -16.999  58.096 -12.704  1.00  1.00      A    S
ATOM    359 DB   DA  A 120     -16.428  57.957  -8.111  1.00  1.00      A    B
ATOM    360 DP   DG  A 121     -19.944  55.656 -13.993  1.00  1.00      A    P
ATOM    361 DS   DG  A 121     -19.828  53.413 -11.020  1.00  1.00      A    S
ATOM    362 DB   DG  A 121     -19.662  55.895  -6.311  1.00  1.00      A    B
ATOM    363 DP   DG  A 122     -21.855  50.179 -10.916  1.00  1.00      A    P
ATOM    364 DS   DG  A 122     -21.994  49.841  -7.202  1.00  1.00      A    S
ATOM    365 DB   DG  A 122     -22.449  53.908  -4.658  1.00  1.00      A    B
ATOM    366 DP   DC  A 123     -23.573  47.530  -6.198  1.00  1.00      A    P
ATOM    367 DS   DC  A 123     -23.859  49.013  -2.920  1.00  1.00      A    S
ATOM    368 DB   DC  A 123     -25.329  52.577  -3.340  1.00  1.00      A    B
ATOM    369 DP   DA  A 124     -25.768  46.936   0.288  1.00  1.00      A    P
ATOM    370 DS   DA  A 124     -26.207  49.671   2.144  1.00  1.00      A    S
ATOM    371 DB   DA  A 124     -28.432  52.722  -0.727  1.00  1.00      A    B
ATOM    372 DP   DC  A 125     -27.606  49.129   5.018  1.00  1.00      A    P
ATOM    373 DS   DC  A 125     -29.783  52.181   4.988  1.00  1.00      A    S
ATOM    374 DB   DC  A 125     -31.266  52.472   1.250  1.00  1.00      A    B
ATOM    375 DP   DG  A 126     -32.858  52.306   8.335  1.00  1.00      A    P
ATOM    376 DS   DG  A 126     -35.181  54.577   6.707  1.00  1.00      A    S
ATOM    377 DB   DG  A 126     -35.322  53.948   1.995  1.00  1.00      A    B
ATOM    378 DP   DT  A 127     -38.557  55.706   7.930  1.00  1.00      A    P
ATOM    379 DS   DT  A 127     -39.766  56.797   4.648  1.00  1.00      A    S
ATOM    380 DB   DT  A 127     -38.706  53.451   2.495  1.00  1.00      A    B
ATOM    381 DP   DG  A 128     -44.594  57.501   4.707  1.00  1.00      A    P
ATOM    382 DS   DG  A 128     -44.878  56.552   1.146  1.00  1.00      A    S
ATOM    383 DB   DG  A 128     -42.410  52.469   0.306  1.00  1.00      A    B
ATOM    384 DP   DT  A 129     -47.653  56.662  -0.675  1.00  1.00      A    P
ATOM    385 DS   DT  A 129     -46.851  54.108  -3.166  1.00  1.00      A    S
ATOM    386 DB   DT  A 129     -45.401  50.967  -0.571  1.00  1.00      A    B
ATOM    387 DP   DC  A 130     -49.959  53.355  -5.067  1.00  1.00      A    P
ATOM    388 DS   DC  A 130     -49.050  49.763  -5.820  1.00  1.00      A    S
ATOM    389 DB   DC  A 130     -47.817  48.324  -1.644  1.00  1.00      A    B
ATOM    390 DP   DA  A 131     -51.201  47.345  -8.179  1.00  1.00      A    P
ATOM    391 DS   DA  A 131     -49.708  44.212  -6.838  1.00  1.00      A    S
ATOM    392 DB   DA  A 131     -49.777  44.171  -2.063  1.00  1.00      A    B
ATOM    393 DP   DG  A 132     -51.441  40.785  -8.743  1.00  1.00      A    P
ATOM    394 DS   DG  A 132     -50.963  38.857  -5.798  1.00  1.00      A    S
ATOM    395 DB   DG  A 132     -51.941  41.158  -1.198  1.00  1.00      A    B
ATOM    396 DP   DA  A 133     -50.198  34.739  -5.575  1.00  1.00      A    P
ATOM    397 DS   DA  A 133     -49.977  34.512  -1.339  1.00  1.00      A    S
ATOM    398 DB   DA  A 133     -52.851  37.816   0.409  1.00  1.00      A    B
ATOM    399 DP   DT  A 134     -50.362  31.522   0.141  1.00  1.00      A    P
ATOM    400 DS   DT  A 134     -51.329  33.191   3.063  1.00  1.00      A    S
ATOM    401 DB   DT  A 134     -54.671  34.856   1.685  1.00  1.00      A    B
ATOM    402 DP   DA  A 135     -51.526  30.840   6.416  1.00  1.00      A    P
ATOM    403 DS   DA  A 135     -53.865  32.724   7.967  1.00  1.00      A    S
ATOM    404 DB   DA  A 135     -57.270  33.948   4.933  1.00  1.00      A    B
ATOM    405 DP   DT  A 136     -55.118  31.878  10.994  1.00  1.00      A    P
ATOM    406 DS   DT  A 136     -58.078  33.787  10.171  1.00  1.00      A    S
ATOM    407 DB   DT  A 136     -59.265  31.541   6.685  1.00  1.00      A    B
ATOM    408 DP   DA  A 137     -60.674  33.847  13.530  1.00  1.00      A    P
ATOM    409 DS   DA  A 137     -63.874  34.318  11.574  1.00  1.00      A    S
ATOM    410 DB   DA  A 137     -63.270  30.906   8.155  1.00  1.00      A    B
ATOM    411 DP   DT  A 138     -67.165  34.437  13.220  1.00  1.00      A    P
ATOM    412 DS   DT  A 138     -68.963  33.077  10.437  1.00  1.00      A    S
ATOM    413 DB   DT  A 138     -66.400  29.528   9.344  1.00  1.00      A    B
ATOM    414 DP   DA  A 139     -72.767  32.245  10.901  1.00  1.00      A    P
ATOM    415 DS   DA  A 139     -72.666  29.400   7.988  1.00  1.00      A    S
ATOM    416 DB   DA  A 139     -69.256  26.535   8.636  1.00  1.00      A    B
ATOM    417 DP   DC  A 140     -75.466  28.022   6.886  1.00  1.00      A    P
ATOM    418 DS   DC  A 140     -73.887  25.243   5.453  1.00  1.00      A    S
ATOM    419 DB   DC  A 140     -71.414  23.864   8.687  1.00  1.00      A    B
ATOM    420 DP   DA  A 141     -76.694  21.725   3.395  1.00  1.00      A    P
ATOM    421 DS   DA  A 141     -74.328  18.967   4.227  1.00  1.00      A    S
ATOM    422 DB   DA  A 141     -72.472  19.971   8.660  1.00  1.00      A    B
ATOM    423 DP   DT  A 142     -74.876  15.861   3.970  1.00  1.00      A    P
ATOM    424 DS   DT  A 142     -72.184  14.766   6.191  1.00  1.00      A    S
ATOM    425 DB   DT  A 142     -73.986  16.574   9.542  1.00  1.00      A    B
ATOM    426 DP   DC  A 143     -71.925  11.375   6.217  1.00  1.00      A    P
ATOM    427 DS   DC  A 143     -70.669  11.462   9.535  1.00  1.00      A    S
ATOM    428 DB   DC  A 143     -73.631  13.002  11.883  1.00  1.00      A    B
ATOM    429 DP   DC  A 144     -69.215   8.516  11.126  1.00  1.00      A    P
ATOM    430 DS   DC  A 144     -69.896   9.401  14.517  1.00  1.00      A    S
ATOM    431 DB   DC  A 144     -73.839  10.250  14.438  1.00  1.00      A    B
ATOM    432 DP   DT  A 145     -68.891   7.222  17.351  1.00  1.00      A    P
ATOM    433 DS   DT  A 145     -71.583   8.352  19.697  1.00  1.00      A    S
ATOM    434 DB   DT  A 145     -75.122   7.485  17.629  1.00  1.00      A    B
ATOM    435 DP   DG  A 146     -71.390   5.758  23.235  1.00  1.00      A    P
ATOM    436 DS   DG  A 146     -75.046   7.075  24.233  1.00  1.00      A    S
ATOM    437 DB   DG  A 146     -78.062   6.348  20.528  1.00  1.00      A    B
ATOM    438 DP   DT  A 147     -76.588   5.872  27.227  1.00  1.00      A    P
ATOM    439 DS   DT  A 147     -80.413   6.837  26.077  1.00  1.00      A    S
ATOM    440 DB   DT  A 147     -80.265   4.388  21.971  1.00  1.00      A    B
TER
ATOM    441 DS   DA  B   1     -86.950   4.678  14.184  1.00  1.00      B    S
ATOM    442 DB   DA  B   1     -83.397   4.374  17.069  1.00  1.00      B    B
ATOM    443 DP   DC  B   2     -87.139   7.513  12.837  1.00  1.00      B    P
ATOM    444 DS   DC  B   2     -85.729   9.227  15.785  1.00  1.00      B    S
ATOM    445 DB   DC  B   2     -81.611   7.331  16.531  1.00  1.00      B    B
ATOM    446 DP   DA  B   3     -86.326  13.849  16.543  1.00  1.00      B    P
ATOM    447 DS   DA  B   3     -83.536  13.990  19.065  1.00  1.00      B    S
ATOM    448 DB   DA  B   3     -79.754  10.914  17.351  1.00  1.00      B    B
ATOM    449 DP   DG  B   4     -82.082  17.569  20.199  1.00  1.00      B    P
ATOM    450 DS   DG  B   4     -78.550  16.422  21.028  1.00  1.00      B    S
ATOM    451 DB   DG  B   4     -76.712  13.524  17.464  1.00  1.00      B    B
ATOM    452 DP   DG  B   5     -76.016  18.879  22.514  1.00  1.00      B    P
ATOM    453 DS   DG  B   5     -72.971  17.506  21.018  1.00  1.00      B    S
ATOM    454 DB   DG  B   5     -73.895  15.893  16.532  1.00  1.00      B    B
ATOM    455 DP   DA  B   6     -69.609  18.234  21.762  1.00  1.00      B    P
ATOM    456 DS   DA  B   6     -68.540  16.992  18.528  1.00  1.00      B    S
ATOM    457 DB   DA  B   6     -71.502  18.232  14.659  1.00  1.00      B    B
ATOM    458 DP   DT  B   7     -65.152  16.987  17.950  1.00  1.00      B    P
ATOM    459 DS   DT  B   7     -65.842  16.109  14.052  1.00  1.00      B    S
ATOM    460 DB   DT  B   7     -68.504  18.986  12.875  1.00  1.00      B    B
ATOM    461 DP   DG  B   8     -61.769  15.766  11.392  1.00  1.00      B    P
ATOM    462 DS   DG  B   8     -63.505  17.065   8.412  1.00  1.00      B    S
ATOM    463 DB   DG  B   8     -66.802  20.890   9.417  1.00  1.00      B    B
ATOM    464 DP   DT  B   9     -62.200  17.479   5.581  1.00  1.00      B    P
ATOM    465 DS   DT  B   9     -65.061  19.361   4.330  1.00  1.00      B    S
ATOM    466 DB   DT  B   9     -64.995  22.650   7.079  1.00  1.00      B    B
ATOM    467 DP   DA  B  10     -64.679  21.022   0.094  1.00  1.00      B    P
ATOM    468 DS   DA  B  10     -66.837  24.284   0.533  1.00  1.00      B    S
ATOM    469 DB   DA  B  10     -65.234  26.263   4.421  1.00  1.00      B    B
ATOM    470 DP   DT  B  11     -66.660  26.120  -2.042  1.00  1.00      B    P
ATOM    471 DS   DT  B  11     -67.685  29.432  -0.116  1.00  1.00      B    S
ATOM    472 DB   DT  B  11     -64.513  29.424   2.725  1.00  1.00      B    B
ATOM    473 DP   DA  B  12     -67.951  33.396  -2.488  1.00  1.00      B    P
ATOM    474 DS   DA  B  12     -66.895  35.643   0.862  1.00  1.00      B    S
ATOM    475 DB   DA  B  12     -62.580  33.348   2.220  1.00  1.00      B    B
ATOM    476 DP   DT  B  13     -66.847  38.877   0.763  1.00  1.00      B    P
ATOM    477 DS   DT  B  13     -64.591  39.089   3.611  1.00  1.00      B    S
ATOM    478 DB   DT  B  13     -61.563  36.819   2.449  1.00  1.00      B    B
ATOM    479 DP   DA  B  14     -63.616  42.751   4.824  1.00  1.00      B    P
ATOM    480 DS   DA  B  14     -60.163  41.974   6.794  1.00  1.00      B    S
ATOM    481 DB   DA  B  14     -57.685  39.179   3.627  1.00  1.00      B    B
ATOM    482 DP   DT  B  15     -58.179  44.664   8.512  1.00  1.00      B    P
ATOM    483 DS   DT  B  15     -55.653  42.392   8.500  1.00  1.00      B    S
ATOM    484 DB   DT  B  15     -55.210  41.876   3.880  1.00  1.00      B    B
ATOM    485 DP   DC  B  16     -52.635  43.665  10.135  1.00  1.00      B    P
ATOM    486 DS   DC  B  16     -50.351  41.410   8.082  1.00  1.00      B    S
ATOM    487 DB   DC  B  16     -51.363  42.936   3.878  1.00  1.00      B    B
ATOM    488 DP   DT  B  17     -46.286  41.547   8.496  1.00  1.00      B    P
ATOM    489 DS   DT  B  17     -45.698  40.231   5.503  1.00  1.00      B    S
ATOM    490 DB   DT  B  17     -47.559  43.334   3.286  1.00  1.00      B    B
ATOM    491 DP   DG  B  18     -41.562  39.281   4.397  1.00  1.00      B    P
ATOM    492 DS   DG  B  18     -41.918  40.093   0.819  1.00  1.00      B    S
ATOM    493 DB   DG  B  18     -44.320  44.252   0.289  1.00  1.00      B    B
ATOM    494 DP   DA  B  19     -39.260  39.604  -1.492  1.00  1.00      B    P
ATOM    495 DS   DA  B  19     -40.420  42.626  -4.085  1.00  1.00      B    S
ATOM    496 DB   DA  B  19     -42.441  46.347  -1.705  1.00  1.00      B    B
ATOM    497 DP   DC  B  20     -38.428  43.278  -5.850  1.00  1.00      B    P
ATOM    498 DS   DC  B  20     -39.792  46.597  -6.309  1.00  1.00      B    S
ATOM    499 DB   DC  B  20     -39.819  48.504  -2.506  1.00  1.00      B    B
ATOM    500 DP   DA  B  21     -38.454  49.115  -9.262  1.00  1.00      B    P
ATOM    501 DS   DA  B  21     -39.116  52.221  -7.678  1.00  1.00      B    S
ATOM    502 DB   DA  B  21     -38.010  52.216  -2.915  1.00  1.00      B    B
ATOM    503 DP   DC  B  22     -38.198  55.112  -9.129  1.00  1.00      B    P
ATOM    504 DS   DC  B  22     -37.574  57.222  -5.747  1.00  1.00      B    S
ATOM    505 DB   DC  B  22     -35.549  54.578  -3.634  1.00  1.00      B    B
ATOM    506 DP   DG  B  23     -36.467  61.726  -6.294  1.00  1.00      B    P
ATOM    507 DS   DG  B  23     -33.997  61.859  -3.540  1.00  1.00      B    S
ATOM    508 DB   DG  B  23     -32.521  57.332  -1.768  1.00  1.00      B    B
ATOM    509 DP   DT  B  24     -31.928  64.237  -2.886  1.00  1.00      B    P
ATOM    510 DS   DT  B  24     -30.058  62.528   0.059  1.00  1.00      B    S
ATOM    511 DB   DT  B  24     -29.336  58.631  -2.189  1.00  1.00      B    B
ATOM    512 DP   DG  B  25     -26.193  64.827   0.991  1.00  1.00      B    P
ATOM    513 DS   DG  B  25     -24.667  61.656   2.396  1.00  1.00      B    S
ATOM    514 DB   DG  B  25     -25.158  57.642  -0.927  1.00  1.00      B    B
ATOM    515 DP   DC  B  26     -22.231  61.940   4.079  1.00  1.00      B    P
ATOM    516 DS   DC  B  26     -21.106  58.403   3.508  1.00  1.00      B    S
ATOM    517 DB   DC  B  26     -21.769  57.949  -0.814  1.00  1.00      B    B
ATOM    518 DP   DC  B  27     -17.600  57.551   4.443  1.00  1.00      B    P
ATOM    519 DS   DC  B  27     -16.862  55.045   1.971  1.00  1.00      B    S
ATOM    520 DB   DC  B  27     -17.753  57.109  -1.257  1.00  1.00      B    B
ATOM    521 DP   DT  B  28     -13.045  52.870   1.835  1.00  1.00      B    P
ATOM    522 DS   DT  B  28     -13.844  51.958  -1.527  1.00  1.00      B    S
ATOM    523 DB   DT  B  28     -14.452  55.687  -3.036  1.00  1.00      B    B
ATOM    524 DP   DG  B  29     -10.799  50.040  -3.376  1.00  1.00      B    P
ATOM    525 DS   DG  B  29     -11.772  51.226  -6.703  1.00  1.00      B    S
ATOM    526 DB   DG  B  29     -12.270  55.956  -6.783  1.00  1.00      B    B
ATOM    527 DP   DG  B  30     -10.744  49.885  -9.729  1.00  1.00      B    P
ATOM    528 DS   DG  B  30     -11.128  52.557 -11.894  1.00  1.00      B    S
ATOM    529 DB   DG  B  30     -10.092  56.509  -9.827  1.00  1.00      B    B
ATOM    530 DP   DA  B  31     -10.338  52.120 -15.100  1.00  1.00      B    P
ATOM    531 DS   DA  B  31      -9.735  55.430 -15.681  1.00  1.00      B    S
ATOM    532 DB   DA  B  31      -6.926  57.342 -11.797  1.00  1.00      B    B
ATOM    533 DP   DG  B  32      -7.908  55.839 -19.377  1.00  1.00      B    P
ATOM    534 DS   DG  B  32      -5.760  58.641 -18.626  1.00  1.00      B    S
ATOM    535 DB   DG  B  32      -3.647  58.144 -13.652  1.00  1.00      B    B
ATOM    536 DP   DA  B  33      -3.242  59.907 -21.095  1.00  1.00      B    P
ATOM    537 DS   DA  B  33      -0.928  61.470 -18.766  1.00  1.00      B    S
ATOM    538 DB   DA  B  33      -0.433  58.838 -15.086  1.00  1.00      B    B
ATOM    539 DP   DC  B  34       2.166  62.563 -20.140  1.00  1.00      B    P
ATOM    540 DS   DC  B  34       4.109  61.963 -17.238  1.00  1.00      B    S
ATOM    541 DB   DC  B  34       2.824  58.193 -15.864  1.00  1.00      B    B
ATOM    542 DP   DT  B  35       8.041  62.290 -17.220  1.00  1.00      B    P
ATOM    543 DS   DT  B  35       8.591  60.055 -14.607  1.00  1.00      B    S
ATOM    544 DB   DT  B  35       6.202  56.158 -16.146  1.00  1.00      B    B
ATOM    545 DP   DA  B  36      12.399  59.024 -13.650  1.00  1.00      B    P
ATOM    546 DS   DA  B  36      11.093  55.252 -11.752  1.00  1.00      B    S
ATOM    547 DB   DA  B  36       8.714  52.973 -15.199  1.00  1.00      B    B
ATOM    548 DP   DG  B  37      13.896  53.174  -9.923  1.00  1.00      B    P
ATOM    549 DS   DG  B  37      12.037  50.034 -10.285  1.00  1.00      B    S
ATOM    550 DB   DG  B  37      10.269  49.406 -14.830  1.00  1.00      B    B
ATOM    551 DP   DG  B  38      13.519  46.581  -9.273  1.00  1.00      B    P
ATOM    552 DS   DG  B  38      11.600  44.300 -11.652  1.00  1.00      B    S
ATOM    553 DB   DG  B  38      11.786  46.296 -16.315  1.00  1.00      B    B
ATOM    554 DP   DG  B  39      11.724  40.640 -11.743  1.00  1.00      B    P
ATOM    555 DS   DG  B  39      10.875  39.924 -15.336  1.00  1.00      B    S
ATOM    556 DB   DG  B  39      12.913  43.449 -18.227  1.00  1.00      B    B
ATOM    557 DP   DA  B  40      10.738  36.113 -16.874  1.00  1.00      B    P
ATOM    558 DS   DA  B  40      11.983  37.000 -20.581  1.00  1.00      B    S
ATOM    559 DB   DA  B  40      14.756  41.233 -20.321  1.00  1.00      B    B
ATOM    560 DP   DG  B  41      14.411  33.995 -22.524  1.00  1.00      B    P
ATOM    561 DS   DG  B  41      16.973  36.487 -24.404  1.00  1.00      B    S
ATOM    562 DB   DG  B  41      18.363  39.991 -21.546  1.00  1.00      B    B
ATOM    563 DP   DT  B  42      19.560  35.266 -26.527  1.00  1.00      B    P
ATOM    564 DS   DT  B  42      21.784  37.785 -26.400  1.00  1.00      B    S
ATOM    565 DB   DT  B  42      21.605  38.617 -21.790  1.00  1.00      B    B
ATOM    566 DP   DA  B  43      25.857  36.722 -28.058  1.00  1.00      B    P
ATOM    567 DS   DA  B  43      27.713  39.087 -25.248  1.00  1.00      B    S
ATOM    568 DB   DA  B  43      25.666  38.720 -20.969  1.00  1.00      B    B
ATOM    569 DP   DA  B  44      31.472  39.548 -25.163  1.00  1.00      B    P
ATOM    570 DS   DA  B  44      31.908  40.465 -21.675  1.00  1.00      B    S
ATOM    571 DB   DA  B  44      28.712  38.221 -19.027  1.00  1.00      B    B
ATOM    572 DP   DT  B  45      34.706  40.915 -20.470  1.00  1.00      B    P
ATOM    573 DS   DT  B  45      33.630  40.078 -16.800  1.00  1.00      B    S
ATOM    574 DB   DT  B  45      31.094  36.135 -17.416  1.00  1.00      B    B
ATOM    575 DP   DC  B  46      36.585  40.008 -14.099  1.00  1.00      B    P
ATOM    576 DS   DC  B  46      34.204  37.838 -11.661  1.00  1.00      B    S
ATOM    577 DB   DC  B  46      32.833  34.558 -14.487  1.00  1.00      B    B
ATOM    578 DP   DC  B  47      35.064  36.625  -8.546  1.00  1.00      B    P
ATOM    579 DS   DC  B  47      32.826  33.845  -8.212  1.00  1.00      B    S
ATOM    580 DB   DC  B  47      33.602  31.448 -12.293  1.00  1.00      B    B
ATOM    581 DP   DC  B  48      32.948  31.826  -5.564  1.00  1.00      B    P
ATOM    582 DS   DC  B  48      31.717  28.917  -7.215  1.00  1.00      B    S
ATOM    583 DB   DC  B  48      34.747  27.916 -10.476  1.00  1.00      B    B
ATOM    584 DP   DC  B  49      30.981  26.157  -5.671  1.00  1.00      B    P
ATOM    585 DS   DC  B  49      30.482  23.987  -8.911  1.00  1.00      B    S
ATOM    586 DB   DC  B  49      34.155  24.029 -10.263  1.00  1.00      B    B
ATOM    587 DP   DT  B  50      28.940  20.289  -8.852  1.00  1.00      B    P
ATOM    588 DS   DT  B  50      30.795  18.908 -11.761  1.00  1.00      B    S
ATOM    589 DB   DT  B  50      34.379  20.057 -10.916  1.00  1.00      B    B
ATOM    590 DP   DT  B  51      30.373  15.029 -12.772  1.00  1.00      B    P
ATOM    591 DS   DT  B  51      33.824  14.438 -14.450  1.00  1.00      B    S
ATOM    592 DB   DT  B  51      36.569  15.870 -11.181  1.00  1.00      B    B
ATOM    593 DP   DG  B  52      34.365  10.559 -15.667  1.00  1.00      B    P
ATOM    594 DS   DG  B  52      38.030  10.821 -15.998  1.00  1.00      B    S
ATOM    595 DB   DG  B  52      40.078  13.272 -12.218  1.00  1.00      B    B
ATOM    596 DP   DG  B  53      39.852   8.517 -17.269  1.00  1.00      B    P
ATOM    597 DS   DG  B  53      43.220   9.180 -15.884  1.00  1.00      B    S
ATOM    598 DB   DG  B  53      43.038  10.699 -11.145  1.00  1.00      B    B
ATOM    599 DP   DC  B  54      45.725   7.118 -17.085  1.00  1.00      B    P
ATOM    600 DS   DC  B  54      48.041   7.874 -13.713  1.00  1.00      B    S
ATOM    601 DB   DC  B  54      44.926   7.773 -10.921  1.00  1.00      B    B
ATOM    602 DP   DG  B  55      51.695   5.097 -12.942  1.00  1.00      B    P
ATOM    603 DS   DG  B  55      51.136   5.860  -9.093  1.00  1.00      B    S
ATOM    604 DB   DG  B  55      46.453   5.155  -7.908  1.00  1.00      B    B
ATOM    605 DP   DG  B  56      53.288   4.053  -6.264  1.00  1.00      B    P
ATOM    606 DS   DG  B  56      50.849   0.972  -5.677  1.00  1.00      B    S
ATOM    607 DB   DG  B  56      45.889   1.557  -7.358  1.00  1.00      B    B
ATOM    608 DP   DT  B  57      51.238  -1.754  -3.547  1.00  1.00      B    P
ATOM    609 DS   DT  B  57      47.561  -1.923  -2.618  1.00  1.00      B    S
ATOM    610 DB   DT  B  57      45.679  -1.800  -6.301  1.00  1.00      B    B
ATOM    611 DP   DT  B  58      46.309  -4.566  -0.199  1.00  1.00      B    P
ATOM    612 DS   DT  B  58      42.721  -3.888  -1.145  1.00  1.00      B    S
ATOM    613 DB   DT  B  58      43.417  -5.025  -5.437  1.00  1.00      B    B
ATOM    614 DP   DA  B  59      39.725  -6.148   0.839  1.00  1.00      B    P
ATOM    615 DS   DA  B  59      37.626  -5.823  -2.382  1.00  1.00      B    S
ATOM    616 DB   DA  B  59      40.292  -7.457  -6.026  1.00  1.00      B    B
ATOM    617 DP   DA  B  60      34.125  -6.391  -2.256  1.00  1.00      B    P
ATOM    618 DS   DA  B  60      33.848  -7.284  -5.749  1.00  1.00      B    S
ATOM    619 DB   DA  B  60      37.787  -9.682  -7.033  1.00  1.00      B    B
ATOM    620 DP   DA  B  61      30.758  -8.436  -7.352  1.00  1.00      B    P
ATOM    621 DS   DA  B  61      32.397 -10.323 -10.290  1.00  1.00      B    S
ATOM    622 DB   DA  B  61      36.047 -12.371  -8.451  1.00  1.00      B    B
ATOM    623 DP   DA  B  62      30.335 -12.351 -13.168  1.00  1.00      B    P
ATOM    624 DS   DA  B  62      33.005 -14.809 -13.879  1.00  1.00      B    S
ATOM    625 DB   DA  B  62      35.354 -15.700  -9.818  1.00  1.00      B    B
ATOM    626 DP   DC  B  63      32.246 -16.936 -15.531  1.00  1.00      B    P
ATOM    627 DS   DC  B  63      34.609 -19.257 -14.199  1.00  1.00      B    S
ATOM    628 DB   DC  B  63      34.253 -19.145  -9.833  1.00  1.00      B    B
ATOM    629 DP   DG  B  64      33.358 -23.708 -15.974  1.00  1.00      B    P
ATOM    630 DS   DG  B  64      34.299 -25.566 -12.880  1.00  1.00      B    S
ATOM    631 DB   DG  B  64      33.278 -22.955  -8.470  1.00  1.00      B    B
ATOM    632 DP   DC  B  65      34.478 -28.660 -12.658  1.00  1.00      B    P
ATOM    633 DS   DC  B  65      34.770 -28.779  -9.069  1.00  1.00      B    S
ATOM    634 DB   DC  B  65      31.385 -25.833  -8.299  1.00  1.00      B    B
ATOM    635 DP   DG  B  66      34.315 -33.670  -7.260  1.00  1.00      B    P
ATOM    636 DS   DG  B  66      33.064 -32.102  -4.314  1.00  1.00      B    S
ATOM    637 DB   DG  B  66      29.527 -28.874  -5.448  1.00  1.00      B    B
ATOM    638 DP   DG  B  67      32.175 -33.850  -1.636  1.00  1.00      B    P
ATOM    639 DS   DG  B  67      29.315 -31.521  -0.305  1.00  1.00      B    S
ATOM    640 DB   DG  B  67      26.138 -29.653  -3.799  1.00  1.00      B    B
ATOM    641 DP   DG  B  68      27.422 -32.507   2.952  1.00  1.00      B    P
ATOM    642 DS   DG  B  68      24.217 -30.078   2.269  1.00  1.00      B    S
ATOM    643 DB   DG  B  68      22.691 -29.694  -2.765  1.00  1.00      B    B
ATOM    644 DP   DG  B  69      21.448 -29.369   4.674  1.00  1.00      B    P
ATOM    645 DS   DG  B  69      19.558 -27.508   2.412  1.00  1.00      B    S
ATOM    646 DB   DG  B  69      19.019 -30.472  -2.233  1.00  1.00      B    B
ATOM    647 DP   DG  B  70      16.536 -26.220   3.311  1.00  1.00      B    P
ATOM    648 DS   DG  B  70      14.971 -25.823  -0.117  1.00  1.00      B    S
ATOM    649 DB   DG  B  70      15.467 -29.890  -2.381  1.00  1.00      B    B
ATOM    650 DP   DA  B  71      12.034 -23.927  -0.830  1.00  1.00      B    P
ATOM    651 DS   DA  B  71      11.193 -25.725  -4.000  1.00  1.00      B    S
ATOM    652 DB   DA  B  71      11.924 -30.398  -2.998  1.00  1.00      B    B
ATOM    653 DP   DC  B  72       8.521 -25.125  -4.709  1.00  1.00      B    P
ATOM    654 DS   DC  B  72       7.806 -28.471  -6.401  1.00  1.00      B    S
ATOM    655 DB   DC  B  72       8.661 -31.067  -3.185  1.00  1.00      B    B
ATOM    656 DP   DA  B  73       3.867 -29.278  -8.223  1.00  1.00      B    P
ATOM    657 DS   DA  B  73       4.202 -32.937  -7.484  1.00  1.00      B    S
ATOM    658 DB   DA  B  73       5.276 -33.300  -3.062  1.00  1.00      B    B
ATOM    659 DP   DG  B  74       0.899 -35.345  -8.700  1.00  1.00      B    P
ATOM    660 DS   DG  B  74       1.355 -37.655  -6.226  1.00  1.00      B    S
ATOM    661 DB   DG  B  74       2.444 -36.196  -1.941  1.00  1.00      B    B
ATOM    662 DP   DC  B  75      -0.565 -40.563  -6.442  1.00  1.00      B    P
ATOM    663 DS   DC  B  75      -0.579 -41.070  -2.782  1.00  1.00      B    S
ATOM    664 DB   DC  B  75      -0.758 -37.032  -1.079  1.00  1.00      B    B
ATOM    665 DP   DG  B  76      -4.169 -44.445  -1.630  1.00  1.00      B    P
ATOM    666 DS   DG  B  76      -5.022 -42.581   1.910  1.00  1.00      B    S
ATOM    667 DB   DG  B  76      -4.112 -37.678   1.559  1.00  1.00      B    B
ATOM    668 DP   DC  B  77      -7.145 -43.842   4.414  1.00  1.00      B    P
ATOM    669 DS   DC  B  77      -6.987 -40.382   6.452  1.00  1.00      B    S
ATOM    670 DB   DC  B  77      -7.178 -37.400   2.736  1.00  1.00      B    B
ATOM    671 DP   DG  B  78     -10.446 -40.140   9.794  1.00  1.00      B    P
ATOM    672 DS   DG  B  78     -10.770 -36.474   9.255  1.00  1.00      B    S
ATOM    673 DB   DG  B  78     -10.403 -34.806   4.155  1.00  1.00      B    B
ATOM    674 DP   DT  B  79     -12.038 -33.969  11.252  1.00  1.00      B    P
ATOM    675 DS   DT  B  79     -11.313 -31.515   9.097  1.00  1.00      B    S
ATOM    676 DB   DT  B  79     -13.030 -32.956   5.690  1.00  1.00      B    B
ATOM    677 DP   DA  B  80     -11.994 -27.962   9.994  1.00  1.00      B    P
ATOM    678 DS   DA  B  80     -12.805 -26.867   6.738  1.00  1.00      B    S
ATOM    679 DB   DA  B  80     -15.648 -29.917   5.034  1.00  1.00      B    B
ATOM    680 DP   DC  B  81     -13.994 -23.812   6.445  1.00  1.00      B    P
ATOM    681 DS   DC  B  81     -15.660 -24.417   3.445  1.00  1.00      B    S
ATOM    682 DB   DC  B  81     -18.308 -27.923   4.483  1.00  1.00      B    B
ATOM    683 DP   DG  B  82     -18.404 -20.437   2.103  1.00  1.00      B    P
ATOM    684 DS   DG  B  82     -20.326 -22.519   0.034  1.00  1.00      B    S
ATOM    685 DB   DG  B  82     -21.911 -26.391   2.672  1.00  1.00      B    B
ATOM    686 DP   DT  B  83     -22.642 -21.704  -2.322  1.00  1.00      B    P
ATOM    687 DS   DT  B  83     -25.001 -24.389  -1.852  1.00  1.00      B    S
ATOM    688 DB   DT  B  83     -24.974 -24.801   2.242  1.00  1.00      B    B
ATOM    689 DP   DG  B  84     -29.062 -23.655  -3.720  1.00  1.00      B    P
ATOM    690 DS   DG  B  84     -31.042 -26.109  -1.556  1.00  1.00      B    S
ATOM    691 DB   DG  B  84     -29.315 -25.517   3.098  1.00  1.00      B    B
ATOM    692 DP   DC  B  85     -34.612 -26.402  -2.171  1.00  1.00      B    P
ATOM    693 DS   DC  B  85     -35.263 -27.335   1.792  1.00  1.00      B    S
ATOM    694 DB   DC  B  85     -32.441 -24.010   3.615  1.00  1.00      B    B
ATOM    695 DP   DG  B  86     -39.468 -26.676   3.078  1.00  1.00      B    P
ATOM    696 DS   DG  B  86     -38.341 -25.656   6.768  1.00  1.00      B    S
ATOM    697 DB   DG  B  86     -34.936 -21.892   6.408  1.00  1.00      B    B
ATOM    698 DP   DT  B  87     -40.312 -25.221   9.692  1.00  1.00      B    P
ATOM    699 DS   DT  B  87     -38.415 -22.971  11.343  1.00  1.00      B    S
ATOM    700 DB   DT  B  87     -36.995 -19.955   8.417  1.00  1.00      B    B
ATOM    701 DP   DT  B  88     -39.176 -21.579  14.668  1.00  1.00      B    P
ATOM    702 DS   DT  B  88     -36.743 -18.766  14.473  1.00  1.00      B    S
ATOM    703 DB   DT  B  88     -38.152 -17.029  10.624  1.00  1.00      B    B
ATOM    704 DP   DT  B  89     -36.443 -16.041  16.794  1.00  1.00      B    P
ATOM    705 DS   DT  B  89     -34.476 -14.178  14.671  1.00  1.00      B    S
ATOM    706 DB   DT  B  89     -37.771 -13.253  11.324  1.00  1.00      B    B
ATOM    707 DP   DA  B  90     -32.376 -10.247  15.813  1.00  1.00      B    P
ATOM    708 DS   DA  B  90     -32.469  -8.797  12.561  1.00  1.00      B    S
ATOM    709 DB   DA  B  90     -36.733  -8.993  10.446  1.00  1.00      B    B
ATOM    710 DP   DA  B  91     -30.470  -5.809  11.689  1.00  1.00      B    P
ATOM    711 DS   DA  B  91     -32.647  -4.726   8.748  1.00  1.00      B    S
ATOM    712 DB   DA  B  91     -37.584  -5.582  10.114  1.00  1.00      B    B
ATOM    713 DP   DG  B  92     -32.014  -1.241   7.896  1.00  1.00      B    P
ATOM    714 DS   DG  B  92     -35.405  -0.257   6.633  1.00  1.00      B    S
ATOM    715 DB   DG  B  92     -39.026  -1.720   9.669  1.00  1.00      B    B
ATOM    716 DP   DC  B  93     -35.563   2.593   5.251  1.00  1.00      B    P
ATOM    717 DS   DC  B  93     -39.716   2.904   5.832  1.00  1.00      B    S
ATOM    718 DB   DC  B  93     -40.016   1.654   9.908  1.00  1.00      B    B
ATOM    719 DP   DG  B  94     -41.178   6.969   4.924  1.00  1.00      B    P
ATOM    720 DS   DG  B  94     -44.401   6.504   7.585  1.00  1.00      B    S
ATOM    721 DB   DG  B  94     -42.563   4.441  12.209  1.00  1.00      B    B
ATOM    722 DP   DG  B  95     -46.754   9.034   8.087  1.00  1.00      B    P
ATOM    723 DS   DG  B  95     -47.504   8.792  11.990  1.00  1.00      B    S
ATOM    724 DB   DG  B  95     -43.300   7.499  14.432  1.00  1.00      B    B
ATOM    725 DP   DT  B  96     -49.385  11.230  13.812  1.00  1.00      B    P
ATOM    726 DS   DT  B  96     -47.761  10.904  17.433  1.00  1.00      B    S
ATOM    727 DB   DT  B  96     -43.405  10.386  16.200  1.00  1.00      B    B
ATOM    728 DP   DG  B  97     -48.254  14.362  19.994  1.00  1.00      B    P
ATOM    729 DS   DG  B  97     -44.806  14.086  21.803  1.00  1.00      B    S
ATOM    730 DB   DG  B  97     -40.915  12.830  18.660  1.00  1.00      B    B
ATOM    731 DP   DC  B  98     -44.230  16.069  24.369  1.00  1.00      B    P
ATOM    732 DS   DC  B  98     -40.945  15.874  24.740  1.00  1.00      B    S
ATOM    733 DB   DC  B  98     -39.848  15.567  20.580  1.00  1.00      B    B
ATOM    734 DP   DT  B  99     -38.695  17.767  27.089  1.00  1.00      B    P
ATOM    735 DS   DT  B  99     -35.656  17.808  25.020  1.00  1.00      B    S
ATOM    736 DB   DT  B  99     -37.100  18.950  21.135  1.00  1.00      B    B
ATOM    737 DP   DA  B 100     -32.477  20.059  26.026  1.00  1.00      B    P
ATOM    738 DS   DA  B 100     -31.264  19.789  22.999  1.00  1.00      B    S
ATOM    739 DB   DA  B 100     -34.196  22.096  19.724  1.00  1.00      B    B
ATOM    740 DP   DG  B 101     -27.816  20.636  22.311  1.00  1.00      B    P
ATOM    741 DS   DG  B 101     -28.019  21.694  18.609  1.00  1.00      B    S
ATOM    742 DB   DG  B 101     -31.662  24.321  17.754  1.00  1.00      B    B
ATOM    743 DP   DA  B 102     -24.848  22.079  16.245  1.00  1.00      B    P
ATOM    744 DS   DA  B 102     -27.131  23.869  13.198  1.00  1.00      B    S
ATOM    745 DB   DA  B 102     -30.569  27.196  15.498  1.00  1.00      B    B
ATOM    746 DP   DG  B 103     -25.088  25.821  10.318  1.00  1.00      B    P
ATOM    747 DS   DG  B 103     -27.555  28.700   9.955  1.00  1.00      B    S
ATOM    748 DB   DG  B 103     -29.210  30.629  14.625  1.00  1.00      B    B
ATOM    749 DP   DC  B 104     -27.066  30.914   7.322  1.00  1.00      B    P
ATOM    750 DS   DC  B 104     -29.152  33.958   9.274  1.00  1.00      B    S
ATOM    751 DB   DC  B 104     -27.668  33.337  13.391  1.00  1.00      B    B
ATOM    752 DP   DT  B 105     -28.710  37.940   7.895  1.00  1.00      B    P
ATOM    753 DS   DT  B 105     -29.340  39.612  11.801  1.00  1.00      B    S
ATOM    754 DB   DT  B 105     -26.423  37.049  13.971  1.00  1.00      B    B
ATOM    755 DP   DG  B 106     -27.938  43.561  11.918  1.00  1.00      B    P
ATOM    756 DS   DG  B 106     -27.354  43.284  15.410  1.00  1.00      B    S
ATOM    757 DB   DG  B 106     -24.122  40.033  16.398  1.00  1.00      B    B
ATOM    758 DP   DT  B 107     -26.517  46.036  17.022  1.00  1.00      B    P
ATOM    759 DS   DT  B 107     -24.629  44.685  19.921  1.00  1.00      B    S
ATOM    760 DB   DT  B 107     -21.832  42.842  17.846  1.00  1.00      B    B
ATOM    761 DP   DC  B 108     -23.486  47.411  22.265  1.00  1.00      B    P
ATOM    762 DS   DC  B 108     -20.761  45.533  23.648  1.00  1.00      B    S
ATOM    763 DB   DC  B 108     -18.610  43.698  20.137  1.00  1.00      B    B
ATOM    764 DP   DT  B 109     -18.079  46.912  26.016  1.00  1.00      B    P
ATOM    765 DS   DT  B 109     -15.181  44.120  25.533  1.00  1.00      B    S
ATOM    766 DB   DT  B 109     -14.782  44.567  21.043  1.00  1.00      B    B
ATOM    767 DP   DA  B 110     -11.338  44.292  27.142  1.00  1.00      B    P
ATOM    768 DS   DA  B 110      -9.755  42.354  24.248  1.00  1.00      B    S
ATOM    769 DB   DA  B 110     -10.694  44.843  19.955  1.00  1.00      B    B
ATOM    770 DP   DC  B 111      -6.480  41.502  24.586  1.00  1.00      B    P
ATOM    771 DS   DC  B 111      -6.213  41.203  20.758  1.00  1.00      B    S
ATOM    772 DB   DC  B 111      -7.482  45.292  18.942  1.00  1.00      B    B
ATOM    773 DP   DG  B 112      -2.369  39.537  19.214  1.00  1.00      B    P
ATOM    774 DS   DG  B 112      -3.316  40.808  15.852  1.00  1.00      B    S
ATOM    775 DB   DG  B 112      -4.187  45.980  16.263  1.00  1.00      B    B
ATOM    776 DP   DA  B 113      -2.197  39.557  12.580  1.00  1.00      B    P
ATOM    777 DS   DA  B 113      -2.728  42.717  10.646  1.00  1.00      B    S
ATOM    778 DB   DA  B 113      -1.973  46.678  13.647  1.00  1.00      B    B
ATOM    779 DP   DC  B 114      -1.323  42.769   8.170  1.00  1.00      B    P
ATOM    780 DS   DC  B 114      -0.855  46.469   8.103  1.00  1.00      B    S
ATOM    781 DB   DC  B 114       0.928  47.230  11.861  1.00  1.00      B    B
ATOM    782 DP   DC  B 115       0.865  48.429   5.193  1.00  1.00      B    P
ATOM    783 DS   DC  B 115       2.434  51.401   7.242  1.00  1.00      B    S
ATOM    784 DB   DC  B 115       3.642  49.511  10.499  1.00  1.00      B    B
ATOM    785 DP   DA  B 116       5.623  54.550   5.487  1.00  1.00      B    P
ATOM    786 DS   DA  B 116       7.500  54.704   9.108  1.00  1.00      B    S
ATOM    787 DB   DA  B 116       7.540  50.528  11.333  1.00  1.00      B    B
ATOM    788 DP   DA  B 117      10.788  56.672   9.529  1.00  1.00      B    P
ATOM    789 DS   DA  B 117      11.682  55.265  12.654  1.00  1.00      B    S
ATOM    790 DB   DA  B 117      11.007  50.478  12.407  1.00  1.00      B    B
ATOM    791 DP   DT  B 118      14.782  56.174  14.028  1.00  1.00      B    P
ATOM    792 DS   DT  B 118      14.730  52.863  16.135  1.00  1.00      B    S
ATOM    793 DB   DT  B 118      14.233  49.787  13.151  1.00  1.00      B    B
ATOM    794 DP   DT  B 119      17.646  52.059  18.938  1.00  1.00      B    P
ATOM    795 DS   DT  B 119      16.908  48.062  18.764  1.00  1.00      B    S
ATOM    796 DB   DT  B 119      17.171  47.342  14.505  1.00  1.00      B    B
ATOM    797 DP   DG  B 120      19.431  45.923  20.976  1.00  1.00      B    P
ATOM    798 DS   DG  B 120      18.366  42.560  19.272  1.00  1.00      B    S
ATOM    799 DB   DG  B 120      19.081  42.720  14.156  1.00  1.00      B    B
ATOM    800 DP   DA  B 121      19.230  39.013  20.606  1.00  1.00      B    P
ATOM    801 DS   DA  B 121      18.808  37.338  17.008  1.00  1.00      B    S
ATOM    802 DB   DA  B 121      21.224  40.086  13.147  1.00  1.00      B    B
ATOM    803 DP   DG  B 122      19.825  33.451  17.040  1.00  1.00      B    P
ATOM    804 DS   DG  B 122      20.881  33.336  13.418  1.00  1.00      B    S
ATOM    805 DB   DG  B 122      23.836  37.410  11.958  1.00  1.00      B    B
ATOM    806 DP   DC  B 123      21.247  30.647  11.901  1.00  1.00      B    P
ATOM    807 DS   DC  B 123      23.527  32.067   9.315  1.00  1.00      B    S
ATOM    808 DB   DC  B 123      26.174  34.971  11.214  1.00  1.00      B    B
ATOM    809 DP   DG  B 124      25.124  28.727   6.321  1.00  1.00      B    P
ATOM    810 DS   DG  B 124      27.657  30.849   5.252  1.00  1.00      B    S
ATOM    811 DB   DG  B 124      29.762  33.765   8.985  1.00  1.00      B    B
ATOM    812 DP   DG  B 125      30.647  30.014   2.917  1.00  1.00      B    P
ATOM    813 DS   DG  B 125      33.436  31.419   4.075  1.00  1.00      B    S
ATOM    814 DB   DG  B 125      33.096  32.288   9.159  1.00  1.00      B    B
ATOM    815 DP   DC  B 126      36.394  29.991   2.782  1.00  1.00      B    P
ATOM    816 DS   DC  B 126      38.393  31.555   5.934  1.00  1.00      B    S
ATOM    817 DB   DC  B 126      36.047  30.622   9.518  1.00  1.00      B    B
ATOM    818 DP   DC  B 127      42.001  30.657   6.453  1.00  1.00      B    P
ATOM    819 DS   DC  B 127      42.214  30.303   9.800  1.00  1.00      B    S
ATOM    820 DB   DC  B 127      38.584  28.137  11.015  1.00  1.00      B    B
ATOM    821 DP   DT  B 128      45.567  28.973  11.796  1.00  1.00      B    P
ATOM    822 DS   DT  B 128      44.096  27.501  14.921  1.00  1.00      B    S
ATOM    823 DB   DT  B 128      40.435  25.168  12.903  1.00  1.00      B    B
ATOM    824 DP   DG  B 129      47.061  24.610  17.658  1.00  1.00      B    P
ATOM    825 DS   DG  B 129      44.395  22.571  18.621  1.00  1.00      B    S
ATOM    826 DB   DG  B 129      41.238  21.610  15.198  1.00  1.00      B    B
ATOM    827 DP   DC  B 130      44.875  20.331  21.104  1.00  1.00      B    P
ATOM    828 DS   DC  B 130      41.570  19.133  20.810  1.00  1.00      B    S
ATOM    829 DB   DC  B 130      41.115  18.401  17.006  1.00  1.00      B    B
ATOM    830 DP   DA  B 131      39.968  16.147  22.962  1.00  1.00      B    P
ATOM    831 DS   DA  B 131      37.428  14.804  20.128  1.00  1.00      B    S
ATOM    832 DB   DA  B 131      39.717  14.653  15.604  1.00  1.00      B    B
ATOM    833 DP   DG  B 132      35.511  11.457  20.780  1.00  1.00      B    P
ATOM    834 DS   DG  B 132      34.860  10.830  16.802  1.00  1.00      B    S
ATOM    835 DB   DG  B 132      38.656  11.141  14.404  1.00  1.00      B    B
ATOM    836 DP   DA  B 133      32.694   8.359  16.020  1.00  1.00      B    P
ATOM    837 DS   DA  B 133      33.929   7.703  12.752  1.00  1.00      B    S
ATOM    838 DB   DA  B 133      38.525   7.903  12.970  1.00  1.00      B    B
ATOM    839 DP   DC  B 134      32.906   5.159  11.122  1.00  1.00      B    P
ATOM    840 DS   DC  B 134      36.138   4.356   9.548  1.00  1.00      B    S
ATOM    841 DB   DC  B 134      38.827   4.611  12.209  1.00  1.00      B    B
ATOM    842 DP   DC  B 135      36.487   1.526   7.773  1.00  1.00      B    P
ATOM    843 DS   DC  B 135      40.239   0.785   8.062  1.00  1.00      B    S
ATOM    844 DB   DC  B 135      41.058   1.575  12.603  1.00  1.00      B    B
ATOM    845 DP   DG  B 136      41.752  -3.538   6.079  1.00  1.00      B    P
ATOM    846 DS   DG  B 136      44.514  -4.057   9.082  1.00  1.00      B    S
ATOM    847 DB   DG  B 136      43.031  -2.120  13.120  1.00  1.00      B    B
ATOM    848 DP   DG  B 137      46.001  -7.067   9.755  1.00  1.00      B    P
ATOM    849 DS   DG  B 137      46.673  -6.906  13.272  1.00  1.00      B    S
ATOM    850 DB   DG  B 137      42.926  -4.730  15.799  1.00  1.00      B    B
ATOM    851 DP   DG  B 138      48.111  -9.696  15.131  1.00  1.00      B    P
ATOM    852 DS   DG  B 138      46.519  -8.865  18.509  1.00  1.00      B    S
ATOM    853 DB   DG  B 138      42.037  -7.185  18.349  1.00  1.00      B    B
ATOM    854 DP   DA  B 139      47.108 -11.659  21.816  1.00  1.00      B    P
ATOM    855 DS   DA  B 139      43.881 -10.124  23.704  1.00  1.00      B    S
ATOM    856 DB   DA  B 139      40.563  -9.667  20.632  1.00  1.00      B    B
ATOM    857 DP   DT  B 140      42.822 -11.811  26.655  1.00  1.00      B    P
ATOM    858 DS   DT  B 140      39.010 -10.339  26.124  1.00  1.00      B    S
ATOM    859 DB   DT  B 140      37.934 -11.817  21.865  1.00  1.00      B    B
ATOM    860 DP   DT  B 141      36.216 -11.165  28.828  1.00  1.00      B    P
ATOM    861 DS   DT  B 141      33.320 -10.870  26.687  1.00  1.00      B    S
ATOM    862 DB   DT  B 141      34.817 -13.530  23.510  1.00  1.00      B    B
ATOM    863 DP   DC  B 142      30.267 -12.080  28.271  1.00  1.00      B    P
ATOM    864 DS   DC  B 142      28.878 -13.222  25.203  1.00  1.00      B    S
ATOM    865 DB   DC  B 142      31.864 -16.131  23.252  1.00  1.00      B    B
ATOM    866 DP   DT  B 143      25.139 -15.008  24.980  1.00  1.00      B    P
ATOM    867 DS   DT  B 143      25.542 -16.711  21.384  1.00  1.00      B    S
ATOM    868 DB   DT  B 143      29.059 -19.032  22.494  1.00  1.00      B    B
ATOM    869 DP   DC  B 144      22.508 -18.335  19.867  1.00  1.00      B    P
ATOM    870 DS   DC  B 144      24.377 -20.788  18.210  1.00  1.00      B    S
ATOM    871 DB   DC  B 144      27.171 -22.177  20.997  1.00  1.00      B    B
ATOM    872 DP   DC  B 145      22.608 -23.380  16.245  1.00  1.00      B    P
ATOM    873 DS   DC  B 145      25.413 -25.840  16.583  1.00  1.00      B    S
ATOM    874 DB   DC  B 145      26.264 -26.220  20.454  1.00  1.00      B    B
ATOM    875 DP   DA  B 146      24.700 -29.681  14.418  1.00  1.00      B    P
ATOM    876 DS   DA  B 146      26.824 -31.841  16.285  1.00  1.00      B    S
ATOM    877 DB   DA  B 146      26.285 -30.878  20.842  1.00  1.00      B    B
ATOM    878 DP   DG  B 147      26.557 -35.266  15.687  1.00  1.00      B    P
ATOM    879 DS   DG  B 147      28.236 -36.160  19.209  1.00  1.00      B    S
ATOM    880 DB   DG  B 147      25.922 -34.296  22.759  1.00  1.00      B    B
TER
ATOM    881  CA  ALA C   1     -67.211 -20.409   7.647  1.00  1.00      C    C
ATOM    882  CA  ARG C   2     -64.208 -19.582   5.420  1.00  1.00      C    C
ATOM    883  CA  THR C   3     -62.709 -23.061   5.350  1.00  1.00      C    C
ATOM    884  CA  LYS C   4     -63.720 -25.055   2.180  1.00  1.00      C    C
ATOM    885  CA  GLN C   5     -62.663 -25.223  -1.466  1.00  1.00      C    C
ATOM    886  CA  THR C   6     -61.207 -28.677  -2.452  1.00  1.00      C    C
ATOM    887  CA  ALA C   7     -62.961 -30.954  -5.070  1.00  1.00      C    C
ATOM    888  CA  ARG C   8     -61.559 -33.967  -3.257  1.00  1.00      C    C
ATOM    889  CA  LYS C   9     -62.589 -35.983  -0.231  1.00  1.00      C    C
ATOM    890  CA  SER C  10     -60.420 -33.989   2.262  1.00  1.00      C    C
ATOM    891  CA  THR C  11     -61.076 -34.012   6.019  1.00  1.00      C    C
ATOM    892  CA  GLY C  12     -59.230 -31.456   7.997  1.00  1.00      C    C
ATOM    893  CA  GLY C  13     -57.341 -29.920   5.155  1.00  1.00      C    C
ATOM    894  CA  LYS C  14     -58.146 -26.291   5.754  1.00  1.00      C    C
ATOM    895  CA  ALA C  15     -56.998 -24.961   2.389  1.00  1.00      C    C
ATOM    896  CA  PRO C  16     -54.811 -21.882   3.108  1.00  1.00      C    C
ATOM    897  CA  ARG C  17     -56.461 -18.476   2.982  1.00  1.00      C    C
ATOM    898  CA  LYS C  18     -53.662 -16.130   2.111  1.00  1.00      C    C
ATOM    899  CA  GLN C  19     -53.346 -17.545  -1.384  1.00  1.00      C    C
ATOM    900  CA  LEU C  20     -50.547 -20.165  -2.201  1.00  1.00      C    C
ATOM    901  CA  ALA C  21     -50.661 -22.616   0.800  1.00  1.00      C    C
ATOM    902  CA  THR C  22     -48.742 -25.970   1.349  1.00  1.00      C    C
ATOM    903  CA  LYS C  23     -44.967 -25.586   1.146  1.00  1.00      C    C
ATOM    904  CA  ALA C  24     -44.614 -29.095   2.587  1.00  1.00      C    C
ATOM    905  CA  ALA C  25     -44.559 -31.297  -0.523  1.00  1.00      C    C
ATOM    906  CA  ARG C  26     -43.962 -28.551  -3.063  1.00  1.00      C    C
ATOM    907  CA  LYS C  27     -40.859 -29.184  -5.373  1.00  1.00      C    C
ATOM    908  CA  SER C  28     -38.967 -26.054  -4.619  1.00  1.00      C    C
ATOM    909  CA  ALA C  29     -38.951 -24.966  -8.321  1.00  1.00      C    C
ATOM    910  CA  PRO C  30     -42.382 -26.204  -9.668  1.00  1.00      C    C
ATOM    911  CA  ALA C  31     -42.695 -24.022 -12.859  1.00  1.00      C    C
ATOM    912  CA  THR C  32     -39.676 -21.978 -14.067  1.00  1.00      C    C
ATOM    913  CA  GLY C  33     -36.062 -23.209 -14.349  1.00  1.00      C    C
ATOM    914  CA  GLY C  34     -35.461 -26.912 -13.933  1.00  1.00      C    C
ATOM    915  CA  VAL C  35     -34.501 -29.555 -11.380  1.00  1.00      C    C
ATOM    916  CA  LYS C  36     -34.534 -33.232 -12.637  1.00  1.00      C    C
ATOM    917  CA  LYS C  37     -31.260 -33.832 -14.276  1.00  1.00      C    C
ATOM    918  CA  PRO C  38     -29.530 -36.655 -12.237  1.00  1.00      C    C
ATOM    919  CA  HIS C  39     -25.675 -36.287 -12.066  1.00  1.00      C    C
ATOM    920  CA  ARG C  40     -24.017 -33.393 -10.349  1.00  1.00      C    C
ATOM    921  CA  TYR C  41     -25.045 -29.978  -8.984  1.00  1.00      C    C
ATOM    922  CA  ARG C  42     -22.206 -27.458  -9.554  1.00  1.00      C    C
ATOM    923  CA  PRO C  43     -19.911 -26.372  -6.690  1.00  1.00      C    C
ATOM    924  CA  GLY C  44     -19.242 -22.711  -7.107  1.00  1.00      C    C
ATOM    925  CA  THR C  45     -22.248 -22.000  -9.103  1.00  1.00      C    C
ATOM    926  CA  VAL C  46     -24.042 -19.958  -6.522  1.00  1.00      C    C
ATOM    927  CA  ALA C  47     -20.851 -18.265  -5.316  1.00  1.00      C    C
ATOM    928  CA  LEU C  48     -20.222 -16.987  -8.930  1.00  1.00      C    C
ATOM    929  CA  ARG C  49     -23.783 -15.950  -9.194  1.00  1.00      C    C
ATOM    930  CA  GLU C  50     -23.366 -13.673  -6.089  1.00  1.00      C    C
ATOM    931  CA  ILE C  51     -20.102 -12.172  -7.238  1.00  1.00      C    C
ATOM    932  CA  ARG C  52     -21.810 -11.106 -10.558  1.00  1.00      C    C
ATOM    933  CA  ARG C  53     -24.964 -10.051  -8.775  1.00  1.00      C    C
ATOM    934  CA  TYR C  54     -23.072  -7.909  -6.169  1.00  1.00      C    C
ATOM    935  CA  GLN C  55     -20.719  -6.466  -8.751  1.00  1.00      C    C
ATOM    936  CA  LYS C  56     -23.576  -4.963 -10.529  1.00  1.00      C    C
ATOM    937  CA  SER C  57     -25.125  -3.208  -7.617  1.00  1.00      C    C
ATOM    938  CA  THR C  58     -23.942  -0.541  -5.205  1.00  1.00      C    C
ATOM    939  CA  GLU C  59     -26.332  -0.844  -2.189  1.00  1.00      C    C
ATOM    940  CA  LEU C  60     -24.917  -1.066   1.224  1.00  1.00      C    C
ATOM    941  CA  LEU C  61     -23.668  -4.495   2.143  1.00  1.00      C    C
ATOM    942  CA  ILE C  62     -23.803  -4.419   5.998  1.00  1.00      C    C
ATOM    943  CA  ARG C  63     -27.241  -3.332   7.365  1.00  1.00      C    C
ATOM    944  CA  LYS C  64     -27.500   0.269   8.248  1.00  1.00      C    C
ATOM    945  CA  LEU C  65     -29.126   0.052  11.817  1.00  1.00      C    C
ATOM    946  CA  PRO C  66     -26.795  -2.679  12.917  1.00  1.00      C    C
ATOM    947  CA  PHE C  67     -23.900  -0.449  11.637  1.00  1.00      C    C
ATOM    948  CA  GLN C  68     -25.139   2.794  13.331  1.00  1.00      C    C
ATOM    949  CA  ARG C  69     -24.956   1.030  16.786  1.00  1.00      C    C
ATOM    950  CA  LEU C  70     -21.373  -0.068  16.139  1.00  1.00      C    C
ATOM    951  CA  VAL C  71     -20.327   3.436  14.932  1.00  1.00      C    C
ATOM    952  CA  ARG C  72     -21.890   5.146  17.888  1.00  1.00      C    C
ATOM    953  CA  GLU C  73     -20.265   2.883  20.336  1.00  1.00      C    C
ATOM    954  CA  ILE C  74     -16.795   3.363  18.937  1.00  1.00      C    C
ATOM    955  CA  ALA C  75     -17.273   7.193  18.962  1.00  1.00      C    C
ATOM    956  CA  GLN C  76     -18.356   7.100  22.590  1.00  1.00      C    C
ATOM    957  CA  ASP C  77     -14.822   5.900  23.394  1.00  1.00      C    C
ATOM    958  CA  PHE C  78     -13.345   9.072  22.310  1.00  1.00      C    C
ATOM    959  CA  LYS C  79     -15.990  11.602  23.185  1.00  1.00      C    C
ATOM    960  CA  THR C  80     -19.260  11.048  25.119  1.00  1.00      C    C
ATOM    961  CA  ASP C  81     -22.784  12.299  24.571  1.00  1.00      C    C
ATOM    962  CA  LEU C  82     -22.344  12.811  20.747  1.00  1.00      C    C
ATOM    963  CA  ARG C  83     -25.194  13.250  18.467  1.00  1.00      C    C
ATOM    964  CA  PHE C  84     -24.942  12.242  14.693  1.00  1.00      C    C
ATOM    965  CA  GLN C  85     -26.072  13.305  11.299  1.00  1.00      C    C
ATOM    966  CA  SER C  86     -27.991  10.698   9.226  1.00  1.00      C    C
ATOM    967  CA  SER C  87     -25.562  11.485   6.363  1.00  1.00      C    C
ATOM    968  CA  ALA C  88     -22.518  11.078   8.781  1.00  1.00      C    C
ATOM    969  CA  VAL C  89     -23.478   7.506   9.189  1.00  1.00      C    C
ATOM    970  CA  MET C  90     -23.960   6.777   5.616  1.00  1.00      C    C
ATOM    971  CA  ALA C  91     -20.679   8.581   4.727  1.00  1.00      C    C
ATOM    972  CA  LEU C  92     -18.829   6.272   7.133  1.00  1.00      C    C
ATOM    973  CA  GLN C  93     -20.245   3.159   5.822  1.00  1.00      C    C
ATOM    974  CA  GLU C  94     -19.610   3.934   2.121  1.00  1.00      C    C
ATOM    975  CA  ALA C  95     -15.907   4.343   2.933  1.00  1.00      C    C
ATOM    976  CA  SER C  96     -15.889   1.217   5.389  1.00  1.00      C    C
ATOM    977  CA  GLU C  97     -17.490  -1.091   2.812  1.00  1.00      C    C
ATOM    978  CA  ALA C  98     -15.124   0.074   0.058  1.00  1.00      C    C
ATOM    979  CA  TYR C  99     -12.188  -0.372   2.484  1.00  1.00      C    C
ATOM    980  CA  LEU C 100     -13.291  -3.977   3.399  1.00  1.00      C    C
ATOM    981  CA  VAL C 101     -13.851  -4.886  -0.246  1.00  1.00      C    C
ATOM    982  CA  ALA C 102     -10.395  -3.448  -1.319  1.00  1.00      C    C
ATOM    983  CA  LEU C 103      -8.852  -5.564   1.455  1.00  1.00      C    C
ATOM    984  CA  PHE C 104     -10.829  -8.581   0.055  1.00  1.00      C    C
ATOM    985  CA  GLU C 105      -9.428  -7.759  -3.429  1.00  1.00      C    C
ATOM    986  CA  ASP C 106      -5.860  -7.975  -1.949  1.00  1.00      C    C
ATOM    987  CA  THR C 107      -6.777 -10.985   0.106  1.00  1.00      C    C
ATOM    988  CA  ASN C 108      -7.999 -12.670  -3.119  1.00  1.00      C    C
ATOM    989  CA  LEU C 109      -4.742 -11.879  -4.771  1.00  1.00      C    C
ATOM    990  CA  CYS C 110      -2.890 -13.252  -1.578  1.00  1.00      C    C
ATOM    991  CA  ALA C 111      -4.799 -16.526  -1.460  1.00  1.00      C    C
ATOM    992  CA  ILE C 112      -4.034 -17.549  -4.939  1.00  1.00      C    C
ATOM    993  CA  HIS C 113      -0.249 -16.797  -4.383  1.00  1.00      C    C
ATOM    994  CA  ALA C 114      -0.508 -19.372  -1.581  1.00  1.00      C    C
ATOM    995  CA  LYS C 115      -2.324 -21.807  -4.000  1.00  1.00      C    C
ATOM    996  CA  ARG C 116      -5.618 -21.418  -2.146  1.00  1.00      C    C
ATOM    997  CA  VAL C 117      -9.309 -21.391  -2.921  1.00  1.00      C    C
ATOM    998  CA  THR C 118     -10.472 -20.403   0.526  1.00  1.00      C    C
ATOM    999  CA  ILE C 119      -9.537 -16.960   2.075  1.00  1.00      C    C
ATOM   1000  CA  MET C 120      -7.887 -17.229   5.448  1.00  1.00      C    C
ATOM   1001  CA  PRO C 121      -6.580 -14.999   8.302  1.00  1.00      C    C
ATOM   1002  CA  LYS C 122      -3.032 -15.529   7.190  1.00  1.00      C    C
ATOM   1003  CA  ASP C 123      -3.930 -14.080   3.728  1.00  1.00      C    C
ATOM   1004  CA  ILE C 124      -5.329 -10.842   5.197  1.00  1.00      C    C
ATOM   1005  CA  GLN C 125      -2.140 -10.383   7.181  1.00  1.00      C    C
ATOM   1006  CA  LEU C 126       0.138 -10.183   4.129  1.00  1.00      C    C
ATOM   1007  CA  ALA C 127      -2.006  -7.528   2.482  1.00  1.00      C    C
ATOM   1008  CA  ARG C 128      -2.278  -5.452   5.635  1.00  1.00      C    C
ATOM   1009  CA  ARG C 129       1.489  -5.691   6.255  1.00  1.00      C    C
ATOM   1010  CA  ILE C 130       2.162  -4.353   2.688  1.00  1.00      C    C
ATOM   1011  CA  ARG C 131      -0.279  -1.584   3.401  1.00  1.00      C    C
ATOM   1012  CA  GLY C 132       1.511  -0.787   6.659  1.00  1.00      C    C
ATOM   1013  CA  GLU C 133      -1.620  -1.487   8.695  1.00  1.00      C    C
ATOM   1014  CA  ARG C 134       0.337  -4.285  10.466  1.00  1.00      C    C
ATOM   1015  CA  ALA C 135       3.757  -2.668   9.789  1.00  1.00      C    C
TER
ATOM   1016  CA  SER D   1     -41.005  -4.582  48.452  1.00  1.00      D    C
ATOM   1017  CA  GLY D   2     -38.930  -7.783  48.152  1.00  1.00      D    C
ATOM   1018  CA  ARG D   3     -39.683  -7.683  44.420  1.00  1.00      D    C
ATOM   1019  CA  GLY D   4     -41.634 -10.869  44.808  1.00  1.00      D    C
ATOM   1020  CA  LYS D   5     -40.484 -14.472  44.085  1.00  1.00      D    C
ATOM   1021  CA  GLY D   6     -39.261 -14.515  40.434  1.00  1.00      D    C
ATOM   1022  CA  GLY D   7     -42.266 -15.766  38.594  1.00  1.00      D    C
ATOM   1023  CA  LYS D   8     -42.386 -18.916  36.458  1.00  1.00      D    C
ATOM   1024  CA  GLY D   9     -38.817 -18.881  35.143  1.00  1.00      D    C
ATOM   1025  CA  LEU D  10     -39.185 -15.169  34.867  1.00  1.00      D    C
ATOM   1026  CA  GLY D  11     -40.457 -15.339  31.389  1.00  1.00      D    C
ATOM   1027  CA  LYS D  12     -40.514 -17.699  28.548  1.00  1.00      D    C
ATOM   1028  CA  GLY D  13     -43.724 -16.768  26.642  1.00  1.00      D    C
ATOM   1029  CA  GLY D  14     -42.211 -18.648  23.755  1.00  1.00      D    C
ATOM   1030  CA  ALA D  15     -40.660 -15.476  22.420  1.00  1.00      D    C
ATOM   1031  CA  LYS D  16     -37.520 -17.483  22.428  1.00  1.00      D    C
ATOM   1032  CA  ARG D  17     -35.838 -14.357  20.934  1.00  1.00      D    C
ATOM   1033  CA  HIS D  18     -35.882 -10.936  22.418  1.00  1.00      D    C
ATOM   1034  CA  ARG D  19     -37.329  -8.927  19.566  1.00  1.00      D    C
ATOM   1035  CA  LYS D  20     -36.105  -5.409  18.473  1.00  1.00      D    C
ATOM   1036  CA  VAL D  21     -32.483  -4.265  18.728  1.00  1.00      D    C
ATOM   1037  CA  LEU D  22     -30.606  -6.409  21.319  1.00  1.00      D    C
ATOM   1038  CA  ARG D  23     -27.664  -6.845  18.885  1.00  1.00      D    C
ATOM   1039  CA  ASP D  24     -24.000  -7.505  19.423  1.00  1.00      D    C
ATOM   1040  CA  ASN D  25     -22.385  -4.291  18.171  1.00  1.00      D    C
ATOM   1041  CA  ILE D  26     -19.065  -5.565  16.847  1.00  1.00      D    C
ATOM   1042  CA  GLN D  27     -20.992  -8.818  16.720  1.00  1.00      D    C
ATOM   1043  CA  GLY D  28     -23.475  -6.996  14.740  1.00  1.00      D    C
ATOM   1044  CA  ILE D  29     -21.492  -6.707  11.573  1.00  1.00      D    C
ATOM   1045  CA  THR D  30     -22.704 -10.126  10.346  1.00  1.00      D    C
ATOM   1046  CA  LYS D  31     -20.923 -13.099   8.756  1.00  1.00      D    C
ATOM   1047  CA  PRO D  32     -23.646 -12.781   5.909  1.00  1.00      D    C
ATOM   1048  CA  ALA D  33     -22.767  -9.178   5.302  1.00  1.00      D    C
ATOM   1049  CA  ILE D  34     -19.023  -9.996   5.277  1.00  1.00      D    C
ATOM   1050  CA  ARG D  35     -19.617 -12.746   2.802  1.00  1.00      D    C
ATOM   1051  CA  ARG D  36     -21.418 -10.061   0.595  1.00  1.00      D    C
ATOM   1052  CA  LEU D  37     -18.475  -7.718   0.776  1.00  1.00      D    C
ATOM   1053  CA  ALA D  38     -16.164 -10.473  -0.272  1.00  1.00      D    C
ATOM   1054  CA  ARG D  39     -18.389 -11.463  -3.222  1.00  1.00      D    C
ATOM   1055  CA  ARG D  40     -18.133  -8.015  -4.796  1.00  1.00      D    C
ATOM   1056  CA  GLY D  41     -14.420  -8.493  -4.194  1.00  1.00      D    C
ATOM   1057  CA  GLY D  42     -14.751 -11.924  -6.320  1.00  1.00      D    C
ATOM   1058  CA  VAL D  43     -13.881 -13.917  -3.229  1.00  1.00      D    C
ATOM   1059  CA  LYS D  44     -15.194 -17.482  -3.822  1.00  1.00      D    C
ATOM   1060  CA  ARG D  45     -14.418 -19.437  -0.635  1.00  1.00      D    C
ATOM   1061  CA  ILE D  46     -14.382 -18.226   3.002  1.00  1.00      D    C
ATOM   1062  CA  SER D  47     -12.563 -19.675   6.102  1.00  1.00      D    C
ATOM   1063  CA  GLY D  48     -14.545 -20.029   9.204  1.00  1.00      D    C
ATOM   1064  CA  LEU D  49     -11.748 -18.119  11.199  1.00  1.00      D    C
ATOM   1065  CA  ILE D  50     -12.270 -15.116   8.860  1.00  1.00      D    C
ATOM   1066  CA  TYR D  51     -15.251 -13.880  10.832  1.00  1.00      D    C
ATOM   1067  CA  GLU D  52     -13.465 -12.878  14.004  1.00  1.00      D    C
ATOM   1068  CA  GLU D  53     -10.378 -11.714  12.154  1.00  1.00      D    C
ATOM   1069  CA  THR D  54     -12.742  -9.427  10.090  1.00  1.00      D    C
ATOM   1070  CA  ARG D  55     -14.194  -7.992  13.259  1.00  1.00      D    C
ATOM   1071  CA  GLY D  56     -10.837  -7.070  14.602  1.00  1.00      D    C
ATOM   1072  CA  VAL D  57      -9.964  -5.297  11.388  1.00  1.00      D    C
ATOM   1073  CA  LEU D  58     -13.318  -3.538  11.417  1.00  1.00      D    C
ATOM   1074  CA  LYS D  59     -12.753  -2.135  14.945  1.00  1.00      D    C
ATOM   1075  CA  VAL D  60      -9.445  -0.613  13.867  1.00  1.00      D    C
ATOM   1076  CA  PHE D  61     -10.890   0.950  10.754  1.00  1.00      D    C
ATOM   1077  CA  LEU D  62     -13.663   3.015  12.520  1.00  1.00      D    C
ATOM   1078  CA  GLU D  63     -11.467   4.059  15.354  1.00  1.00      D    C
ATOM   1079  CA  ASN D  64      -9.089   5.678  12.852  1.00  1.00      D    C
ATOM   1080  CA  VAL D  65     -11.788   7.587  10.933  1.00  1.00      D    C
ATOM   1081  CA  ILE D  66     -13.793   8.365  14.172  1.00  1.00      D    C
ATOM   1082  CA  ARG D  67     -10.738   9.678  15.957  1.00  1.00      D    C
ATOM   1083  CA  ASP D  68     -10.005  12.113  13.121  1.00  1.00      D    C
ATOM   1084  CA  ALA D  69     -13.708  13.027  12.567  1.00  1.00      D    C
ATOM   1085  CA  VAL D  70     -14.072  13.795  16.225  1.00  1.00      D    C
ATOM   1086  CA  THR D  71     -11.023  16.116  16.269  1.00  1.00      D    C
ATOM   1087  CA  TYR D  72     -12.952  18.055  13.698  1.00  1.00      D    C
ATOM   1088  CA  THR D  73     -16.129  17.807  16.004  1.00  1.00      D    C
ATOM   1089  CA  GLU D  74     -14.211  19.225  18.903  1.00  1.00      D    C
ATOM   1090  CA  HIS D  75     -12.329  21.822  16.999  1.00  1.00      D    C
ATOM   1091  CA  ALA D  76     -15.649  23.140  15.717  1.00  1.00      D    C
ATOM   1092  CA  LYS D  77     -16.996  23.285  19.232  1.00  1.00      D    C
ATOM   1093  CA  ARG D  78     -19.922  21.151  18.120  1.00  1.00      D    C
ATOM   1094  CA  LYS D  79     -21.872  18.282  19.603  1.00  1.00      D    C
ATOM   1095  CA  THR D  80     -22.776  16.810  16.288  1.00  1.00      D    C
ATOM   1096  CA  VAL D  81     -20.546  14.615  14.060  1.00  1.00      D    C
ATOM   1097  CA  THR D  82     -21.134  15.730  10.463  1.00  1.00      D    C
ATOM   1098  CA  ALA D  83     -20.481  14.250   7.048  1.00  1.00      D    C
ATOM   1099  CA  MET D  84     -18.072  17.113   6.354  1.00  1.00      D    C
ATOM   1100  CA  ASP D  85     -16.038  16.237   9.548  1.00  1.00      D    C
ATOM   1101  CA  VAL D  86     -15.921  12.675   8.263  1.00  1.00      D    C
ATOM   1102  CA  VAL D  87     -15.078  13.644   4.696  1.00  1.00      D    C
ATOM   1103  CA  TYR D  88     -11.931  15.602   5.664  1.00  1.00      D    C
ATOM   1104  CA  ALA D  89     -10.905  12.961   8.202  1.00  1.00      D    C
ATOM   1105  CA  LEU D  90     -11.237  10.310   5.419  1.00  1.00      D    C
ATOM   1106  CA  LYS D  91      -9.317  12.161   2.872  1.00  1.00      D    C
ATOM   1107  CA  ARG D  92      -6.416  12.836   5.155  1.00  1.00      D    C
ATOM   1108  CA  GLN D  93      -6.067   9.058   5.806  1.00  1.00      D    C
ATOM   1109  CA  GLY D  94      -5.210   8.573   2.125  1.00  1.00      D    C
ATOM   1110  CA  ARG D  95      -8.731   7.424   1.233  1.00  1.00      D    C
ATOM   1111  CA  THR D  96     -10.185  10.414  -0.787  1.00  1.00      D    C
ATOM   1112  CA  LEU D  97     -13.915  10.089  -0.786  1.00  1.00      D    C
ATOM   1113  CA  TYR D  98     -16.270  11.647  -3.338  1.00  1.00      D    C
ATOM   1114  CA  GLY D  99     -20.041  12.110  -3.714  1.00  1.00      D    C
ATOM   1115  CA  PHE D 100     -20.955  13.610  -0.243  1.00  1.00      D    C
ATOM   1116  CA  GLY D 101     -24.699  14.368  -0.438  1.00  1.00      D    C
ATOM   1117  CA  GLY D 102     -26.004  10.930  -1.188  1.00  1.00      D    C
TER
ATOM   1118  CA  SER E   1       7.265  22.503  38.331  1.00  1.00      E    C
ATOM   1119  CA  GLY E   2       8.246  23.141  34.814  1.00  1.00      E    C
ATOM   1120  CA  ARG E   3       9.430  25.364  32.011  1.00  1.00      E    C
ATOM   1121  CA  GLY E   4      13.092  25.436  31.234  1.00  1.00      E    C
ATOM   1122  CA  LYS E   5      14.993  28.180  29.422  1.00  1.00      E    C
ATOM   1123  CA  GLN E   6      18.188  29.130  31.364  1.00  1.00      E    C
ATOM   1124  CA  GLY E   7      21.692  27.771  30.426  1.00  1.00      E    C
ATOM   1125  CA  GLY E   8      21.227  27.768  26.632  1.00  1.00      E    C
ATOM   1126  CA  LYS E   9      19.242  30.943  26.491  1.00  1.00      E    C
ATOM   1127  CA  THR E  10      20.407  33.911  24.585  1.00  1.00      E    C
ATOM   1128  CA  ARG E  11      22.130  37.314  25.391  1.00  1.00      E    C
ATOM   1129  CA  ALA E  12      21.003  40.952  25.391  1.00  1.00      E    C
ATOM   1130  CA  LYS E  13      18.420  42.845  27.575  1.00  1.00      E    C
ATOM   1131  CA  ALA E  14      14.956  43.322  26.206  1.00  1.00      E    C
ATOM   1132  CA  LYS E  15      12.678  40.507  27.248  1.00  1.00      E    C
ATOM   1133  CA  THR E  16      11.434  38.250  24.506  1.00  1.00      E    C
ATOM   1134  CA  ARG E  17       8.200  36.464  24.492  1.00  1.00      E    C
ATOM   1135  CA  SER E  18      10.225  33.268  24.428  1.00  1.00      E    C
ATOM   1136  CA  SER E  19      11.867  34.054  27.857  1.00  1.00      E    C
ATOM   1137  CA  ARG E  20       8.544  34.884  29.189  1.00  1.00      E    C
ATOM   1138  CA  ALA E  21       7.004  31.596  27.824  1.00  1.00      E    C
ATOM   1139  CA  GLY E  22       9.896  29.575  29.358  1.00  1.00      E    C
ATOM   1140  CA  LEU E  23      11.150  28.345  26.013  1.00  1.00      E    C
ATOM   1141  CA  GLN E  24      14.378  27.874  24.069  1.00  1.00      E    C
ATOM   1142  CA  PHE E  25      12.657  27.639  20.621  1.00  1.00      E    C
ATOM   1143  CA  PRO E  26      11.905  30.915  18.733  1.00  1.00      E    C
ATOM   1144  CA  VAL E  27       8.272  32.079  19.152  1.00  1.00      E    C
ATOM   1145  CA  GLY E  28       9.135  35.005  16.999  1.00  1.00      E    C
ATOM   1146  CA  ARG E  29      10.530  32.776  14.143  1.00  1.00      E    C
ATOM   1147  CA  VAL E  30       7.429  30.536  14.285  1.00  1.00      E    C
ATOM   1148  CA  HIS E  31       5.384  33.778  14.038  1.00  1.00      E    C
ATOM   1149  CA  ARG E  32       7.396  34.785  11.047  1.00  1.00      E    C
ATOM   1150  CA  LEU E  33       7.347  31.420   9.295  1.00  1.00      E    C
ATOM   1151  CA  LEU E  34       3.575  31.049   9.529  1.00  1.00      E    C
ATOM   1152  CA  ARG E  35       3.019  34.501   8.137  1.00  1.00      E    C
ATOM   1153  CA  LYS E  36       5.677  33.893   5.268  1.00  1.00      E    C
ATOM   1154  CA  GLY E  37       4.107  30.499   4.271  1.00  1.00      E    C
ATOM   1155  CA  ASN E  38       0.565  31.808   3.329  1.00  1.00      E    C
ATOM   1156  CA  TYR E  39      -1.315  29.411   5.564  1.00  1.00      E    C
ATOM   1157  CA  ALA E  40      -3.957  32.034   6.574  1.00  1.00      E    C
ATOM   1158  CA  GLU E  41      -3.855  35.806   6.460  1.00  1.00      E    C
ATOM   1159  CA  ARG E  42      -3.763  35.878  10.279  1.00  1.00      E    C
ATOM   1160  CA  VAL E  43      -1.844  34.130  13.064  1.00  1.00      E    C
ATOM   1161  CA  GLY E  44      -2.756  34.847  16.582  1.00  1.00      E    C
ATOM   1162  CA  ALA E  45      -0.092  35.623  19.292  1.00  1.00      E    C
ATOM   1163  CA  GLY E  46      -0.508  32.361  21.096  1.00  1.00      E    C
ATOM   1164  CA  ALA E  47      -0.173  30.131  17.976  1.00  1.00      E    C
ATOM   1165  CA  PRO E  48       3.439  30.773  17.319  1.00  1.00      E    C
ATOM   1166  CA  VAL E  49       3.983  30.177  21.034  1.00  1.00      E    C
ATOM   1167  CA  TYR E  50       2.226  26.903  21.086  1.00  1.00      E    C
ATOM   1168  CA  LEU E  51       3.772  25.685  17.854  1.00  1.00      E    C
ATOM   1169  CA  ALA E  52       7.319  26.782  18.872  1.00  1.00      E    C
ATOM   1170  CA  ALA E  53       6.749  24.947  22.292  1.00  1.00      E    C
ATOM   1171  CA  VAL E  54       5.810  21.759  20.310  1.00  1.00      E    C
ATOM   1172  CA  LEU E  55       8.983  21.769  18.278  1.00  1.00      E    C
ATOM   1173  CA  GLU E  56      11.278  22.178  21.352  1.00  1.00      E    C
ATOM   1174  CA  TYR E  57       9.655  19.141  22.882  1.00  1.00      E    C
ATOM   1175  CA  LEU E  58      10.010  16.988  19.748  1.00  1.00      E    C
ATOM   1176  CA  THR E  59      13.593  18.112  19.260  1.00  1.00      E    C
ATOM   1177  CA  ALA E  60      14.423  17.140  22.921  1.00  1.00      E    C
ATOM   1178  CA  GLU E  61      12.646  13.721  22.445  1.00  1.00      E    C
ATOM   1179  CA  ILE E  62      14.803  12.668  19.461  1.00  1.00      E    C
ATOM   1180  CA  LEU E  63      17.897  13.993  21.098  1.00  1.00      E    C
ATOM   1181  CA  GLU E  64      17.081  12.213  24.409  1.00  1.00      E    C
ATOM   1182  CA  LEU E  65      16.763   8.923  22.758  1.00  1.00      E    C
ATOM   1183  CA  ALA E  66      19.524   9.574  20.096  1.00  1.00      E    C
ATOM   1184  CA  GLY E  67      22.108  10.762  22.471  1.00  1.00      E    C
ATOM   1185  CA  ASN E  68      21.403   7.685  24.566  1.00  1.00      E    C
ATOM   1186  CA  ALA E  69      22.201   5.506  21.514  1.00  1.00      E    C
ATOM   1187  CA  ALA E  70      25.577   7.181  20.985  1.00  1.00      E    C
ATOM   1188  CA  ARG E  71      26.563   6.462  24.595  1.00  1.00      E    C
ATOM   1189  CA  ASP E  72      25.584   2.798  24.044  1.00  1.00      E    C
ATOM   1190  CA  ASN E  73      27.766   2.849  20.922  1.00  1.00      E    C
ATOM   1191  CA  LYS E  74      30.468   4.604  22.880  1.00  1.00      E    C
ATOM   1192  CA  LYS E  75      30.442   7.776  20.832  1.00  1.00      E    C
ATOM   1193  CA  THR E  76      29.944  11.303  22.099  1.00  1.00      E    C
ATOM   1194  CA  ARG E  77      28.703  12.760  18.809  1.00  1.00      E    C
ATOM   1195  CA  ILE E  78      25.356  11.863  17.311  1.00  1.00      E    C
ATOM   1196  CA  ILE E  79      25.608  10.411  13.773  1.00  1.00      E    C
ATOM   1197  CA  PRO E  80      22.734   9.356  11.435  1.00  1.00      E    C
ATOM   1198  CA  ARG E  81      22.965   5.754  12.598  1.00  1.00      E    C
ATOM   1199  CA  HIS E  82      22.410   6.990  16.209  1.00  1.00      E    C
ATOM   1200  CA  LEU E  83      19.390   9.130  15.086  1.00  1.00      E    C
ATOM   1201  CA  GLN E  84      17.826   6.175  13.347  1.00  1.00      E    C
ATOM   1202  CA  LEU E  85      18.529   3.730  16.271  1.00  1.00      E    C
ATOM   1203  CA  ALA E  86      16.642   6.124  18.510  1.00  1.00      E    C
ATOM   1204  CA  VAL E  87      13.789   6.424  16.120  1.00  1.00      E    C
ATOM   1205  CA  ARG E  88      13.532   2.738  15.088  1.00  1.00      E    C
ATOM   1206  CA  ASN E  89      13.641   1.403  18.631  1.00  1.00      E    C
ATOM   1207  CA  ASP E  90      10.628   3.607  19.638  1.00  1.00      E    C
ATOM   1208  CA  GLU E  91       7.347   2.384  18.275  1.00  1.00      E    C
ATOM   1209  CA  GLU E  92       5.732   5.606  17.474  1.00  1.00      E    C
ATOM   1210  CA  LEU E  93       8.441   7.612  15.727  1.00  1.00      E    C
ATOM   1211  CA  ASN E  94       9.360   4.566  13.724  1.00  1.00      E    C
ATOM   1212  CA  LYS E  95       5.747   4.209  12.452  1.00  1.00      E    C
ATOM   1213  CA  LEU E  96       5.477   8.085  11.964  1.00  1.00      E    C
ATOM   1214  CA  LEU E  97       8.893   7.885  10.213  1.00  1.00      E    C
ATOM   1215  CA  GLY E  98       7.497   5.165   7.888  1.00  1.00      E    C
ATOM   1216  CA  ARG E  99       8.397   6.757   4.598  1.00  1.00      E    C
ATOM   1217  CA  VAL E 100      11.713   8.216   5.570  1.00  1.00      E    C
ATOM   1218  CA  THR E 101      15.066   6.496   5.641  1.00  1.00      E    C
ATOM   1219  CA  ILE E 102      17.961   8.442   7.346  1.00  1.00      E    C
ATOM   1220  CA  ALA E 103      21.007   7.803   5.012  1.00  1.00      E    C
ATOM   1221  CA  GLN E 104      23.591   5.585   6.844  1.00  1.00      E    C
ATOM   1222  CA  GLY E 105      20.849   4.857   9.332  1.00  1.00      E    C
ATOM   1223  CA  GLY E 106      20.593   1.165   8.456  1.00  1.00      E    C
ATOM   1224  CA  VAL E 107      18.385  -1.069  10.685  1.00  1.00      E    C
ATOM   1225  CA  LEU E 108      19.591  -2.590  14.014  1.00  1.00      E    C
ATOM   1226  CA  PRO E 109      19.173  -6.383  14.342  1.00  1.00      E    C
ATOM   1227  CA  ASN E 110      18.891  -6.987  18.091  1.00  1.00      E    C
ATOM   1228  CA  ILE E 111      16.261  -6.444  20.590  1.00  1.00      E    C
ATOM   1229  CA  GLN E 112      12.618  -5.971  19.435  1.00  1.00      E    C
ATOM   1230  CA  SER E 113      10.439  -8.835  20.601  1.00  1.00      E    C
ATOM   1231  CA  VAL E 114      11.407  -8.574  24.326  1.00  1.00      E    C
ATOM   1232  CA  LEU E 115       9.932  -5.037  24.282  1.00  1.00      E    C
ATOM   1233  CA  LEU E 116       9.623  -4.926  28.100  1.00  1.00      E    C
ATOM   1234  CA  PRO E 117      12.328  -6.238  30.285  1.00  1.00      E    C
ATOM   1235  CA  LYS E 118      13.039  -9.631  31.938  1.00  1.00      E    C
ATOM   1236  CA  LYS E 119      14.470  -8.287  35.180  1.00  1.00      E    C
ATOM   1237  CA  THR E 120      17.722 -10.001  36.251  1.00  1.00      E    C
ATOM   1238  CA  GLU E 121      20.695  -7.656  35.672  1.00  1.00      E    C
ATOM   1239  CA  SER E 122      22.250  -9.259  32.536  1.00  1.00      E    C
ATOM   1240  CA  SER E 123      20.806 -10.110  29.163  1.00  1.00      E    C
ATOM   1241  CA  LYS E 124      21.199 -13.486  27.543  1.00  1.00      E    C
ATOM   1242  CA  SER E 125      20.421 -16.493  29.663  1.00  1.00      E    C
ATOM   1243  CA  LYS E 126      23.682 -18.048  30.823  1.00  1.00      E    C
ATOM   1244  CA  SER E 127      23.895 -21.278  32.768  1.00  1.00      E    C
ATOM   1245  CA  LYS E 128      21.440 -24.102  32.120  1.00  1.00      E    C
TER
ATOM   1246  CA  PRO F   1      72.075  18.440 -21.457  1.00  1.00      F    C
ATOM   1247  CA  GLU F   2      72.257  17.545 -17.748  1.00  1.00      F    C
ATOM   1248  CA  PRO F   3      75.448  16.563 -16.110  1.00  1.00      F    C
ATOM   1249  CA  ALA F   4      75.978  13.806 -13.485  1.00  1.00      F    C
ATOM   1250  CA  LYS F   5      73.397  11.837 -15.213  1.00  1.00      F    C
ATOM   1251  CA  SER F   6      70.824  11.254 -12.616  1.00  1.00      F    C
ATOM   1252  CA  ALA F   7      69.876  12.999  -9.263  1.00  1.00      F    C
ATOM   1253  CA  PRO F   8      67.275  14.430  -9.726  1.00  1.00      F    C
ATOM   1254  CA  ALA F   9      66.485  13.597  -6.161  1.00  1.00      F    C
ATOM   1255  CA  PRO F  10      63.720  14.333  -5.178  1.00  1.00      F    C
ATOM   1256  CA  LYS F  11      64.789  13.755  -1.605  1.00  1.00      F    C
ATOM   1257  CA  LYS F  12      61.436  12.163  -0.333  1.00  1.00      F    C
ATOM   1258  CA  GLY F  13      59.697  15.107   1.323  1.00  1.00      F    C
ATOM   1259  CA  SER F  14      59.959  13.961   4.894  1.00  1.00      F    C
ATOM   1260  CA  LYS F  15      57.902  10.877   5.762  1.00  1.00      F    C
ATOM   1261  CA  LYS F  16      54.232  10.599   6.591  1.00  1.00      F    C
ATOM   1262  CA  ALA F  17      51.415  12.949   7.641  1.00  1.00      F    C
ATOM   1263  CA  VAL F  18      49.694  14.397   4.524  1.00  1.00      F    C
ATOM   1264  CA  THR F  19      50.615  17.982   5.722  1.00  1.00      F    C
ATOM   1265  CA  LYS F  20      47.822  20.489   5.475  1.00  1.00      F    C
ATOM   1266  CA  THR F  21      44.811  20.464   3.123  1.00  1.00      F    C
ATOM   1267  CA  GLN F  22      44.265  24.170   3.260  1.00  1.00      F    C
ATOM   1268  CA  LYS F  23      41.050  23.936   5.109  1.00  1.00      F    C
ATOM   1269  CA  LYS F  24      38.465  23.997   2.253  1.00  1.00      F    C
ATOM   1270  CA  ASP F  25      34.757  24.689   3.068  1.00  1.00      F    C
ATOM   1271  CA  GLY F  26      33.855  21.191   1.741  1.00  1.00      F    C
ATOM   1272  CA  LYS F  27      32.624  22.688  -1.540  1.00  1.00      F    C
ATOM   1273  CA  LYS F  28      30.075  20.212  -2.571  1.00  1.00      F    C
ATOM   1274  CA  ARG F  29      28.870  18.572   0.763  1.00  1.00      F    C
ATOM   1275  CA  ARG F  30      27.575  21.868   2.085  1.00  1.00      F    C
ATOM   1276  CA  LYS F  31      25.192  23.751  -0.022  1.00  1.00      F    C
ATOM   1277  CA  THR F  32      24.451  27.344   1.042  1.00  1.00      F    C
ATOM   1278  CA  ARG F  33      21.338  27.088   3.334  1.00  1.00      F    C
ATOM   1279  CA  LYS F  34      20.237  30.198   5.057  1.00  1.00      F    C
ATOM   1280  CA  GLU F  35      18.036  29.324   7.976  1.00  1.00      F    C
ATOM   1281  CA  SER F  36      18.140  26.361  10.424  1.00  1.00      F    C
ATOM   1282  CA  TYR F  37      17.220  25.501  14.002  1.00  1.00      F    C
ATOM   1283  CA  ALA F  38      20.839  24.686  14.908  1.00  1.00      F    C
ATOM   1284  CA  ILE F  39      21.378  27.234  17.661  1.00  1.00      F    C
ATOM   1285  CA  TYR F  40      18.085  26.423  19.286  1.00  1.00      F    C
ATOM   1286  CA  VAL F  41      18.616  22.606  18.774  1.00  1.00      F    C
ATOM   1287  CA  TYR F  42      22.051  23.020  20.390  1.00  1.00      F    C
ATOM   1288  CA  LYS F  43      20.490  24.581  23.497  1.00  1.00      F    C
ATOM   1289  CA  VAL F  44      18.074  21.723  23.775  1.00  1.00      F    C
ATOM   1290  CA  LEU F  45      20.811  19.202  23.232  1.00  1.00      F    C
ATOM   1291  CA  LYS F  46      22.785  20.559  26.297  1.00  1.00      F    C
ATOM   1292  CA  GLN F  47      19.581  20.391  28.328  1.00  1.00      F    C
ATOM   1293  CA  VAL F  48      19.142  16.685  27.554  1.00  1.00      F    C
ATOM   1294  CA  HIS F  49      22.576  15.458  26.885  1.00  1.00      F    C
ATOM   1295  CA  PRO F  50      25.142  17.996  28.308  1.00  1.00      F    C
ATOM   1296  CA  ASP F  51      28.194  16.106  27.245  1.00  1.00      F    C
ATOM   1297  CA  THR F  52      26.997  15.083  23.786  1.00  1.00      F    C
ATOM   1298  CA  GLY F  53      27.887  16.842  20.547  1.00  1.00      F    C
ATOM   1299  CA  ILE F  54      26.195  16.295  17.141  1.00  1.00      F    C
ATOM   1300  CA  SER F  55      27.649  15.719  13.648  1.00  1.00      F    C
ATOM   1301  CA  SER F  56      26.769  18.110  10.832  1.00  1.00      F    C
ATOM   1302  CA  LYS F  57      25.401  15.166   8.736  1.00  1.00      F    C
ATOM   1303  CA  ALA F  58      23.079  14.147  11.600  1.00  1.00      F    C
ATOM   1304  CA  MET F  59      22.617  17.833  12.412  1.00  1.00      F    C
ATOM   1305  CA  SER F  60      21.300  18.411   8.797  1.00  1.00      F    C
ATOM   1306  CA  ILE F  61      18.978  15.448   9.244  1.00  1.00      F    C
ATOM   1307  CA  MET F  62      17.935  16.983  12.743  1.00  1.00      F    C
ATOM   1308  CA  ASN F  63      17.295  20.291  10.993  1.00  1.00      F    C
ATOM   1309  CA  SER F  64      14.973  18.552   8.485  1.00  1.00      F    C
ATOM   1310  CA  PHE F  65      13.188  16.885  11.450  1.00  1.00      F    C
ATOM   1311  CA  VAL F  66      12.218  20.121  13.140  1.00  1.00      F    C
ATOM   1312  CA  ASN F  67      11.236  21.776   9.862  1.00  1.00      F    C
ATOM   1313  CA  ASP F  68       9.219  18.736   8.735  1.00  1.00      F    C
ATOM   1314  CA  VAL F  69       6.925  18.878  11.745  1.00  1.00      F    C
ATOM   1315  CA  PHE F  70       6.594  22.644  11.545  1.00  1.00      F    C
ATOM   1316  CA  GLU F  71       5.639  22.373   7.846  1.00  1.00      F    C
ATOM   1317  CA  ARG F  72       3.279  19.393   8.637  1.00  1.00      F    C
ATOM   1318  CA  ILE F  73       1.463  21.153  11.545  1.00  1.00      F    C
ATOM   1319  CA  ALA F  74       1.214  24.311   9.557  1.00  1.00      F    C
ATOM   1320  CA  GLY F  75      -0.119  22.433   6.543  1.00  1.00      F    C
ATOM   1321  CA  GLU F  76      -2.784  20.623   8.622  1.00  1.00      F    C
ATOM   1322  CA  ALA F  77      -3.589  23.970  10.267  1.00  1.00      F    C
ATOM   1323  CA  SER F  78      -4.003  25.859   7.063  1.00  1.00      F    C
ATOM   1324  CA  ARG F  79      -6.442  23.355   5.596  1.00  1.00      F    C
ATOM   1325  CA  LEU F  80      -8.531  23.019   8.679  1.00  1.00      F    C
ATOM   1326  CA  ALA F  81      -8.878  26.746   9.173  1.00  1.00      F    C
ATOM   1327  CA  HIS F  82      -9.910  27.170   5.492  1.00  1.00      F    C
ATOM   1328  CA  TYR F  83     -12.351  24.323   5.751  1.00  1.00      F    C
ATOM   1329  CA  ASN F  84     -14.037  26.141   8.654  1.00  1.00      F    C
ATOM   1330  CA  LYS F  85     -13.757  29.605   6.949  1.00  1.00      F    C
ATOM   1331  CA  ARG F  86     -11.834  30.925   9.882  1.00  1.00      F    C
ATOM   1332  CA  SER F  87      -9.171  33.446   8.667  1.00  1.00      F    C
ATOM   1333  CA  THR F  88      -7.004  33.067  11.807  1.00  1.00      F    C
ATOM   1334  CA  ILE F  89      -4.544  30.306  12.715  1.00  1.00      F    C
ATOM   1335  CA  THR F  90      -4.590  30.103  16.467  1.00  1.00      F    C
ATOM   1336  CA  SER F  91      -2.959  27.855  18.977  1.00  1.00      F    C
ATOM   1337  CA  ARG F  92      -6.289  25.997  18.833  1.00  1.00      F    C
ATOM   1338  CA  GLU F  93      -5.773  25.160  15.127  1.00  1.00      F    C
ATOM   1339  CA  ILE F  94      -2.069  24.503  15.871  1.00  1.00      F    C
ATOM   1340  CA  GLN F  95      -3.073  22.130  18.653  1.00  1.00      F    C
ATOM   1341  CA  THR F  96      -5.831  20.344  16.622  1.00  1.00      F    C
ATOM   1342  CA  ALA F  97      -3.600  20.061  13.653  1.00  1.00      F    C
ATOM   1343  CA  VAL F  98      -1.031  18.507  16.018  1.00  1.00      F    C
ATOM   1344  CA  ARG F  99      -3.543  15.983  17.374  1.00  1.00      F    C
ATOM   1345  CA  LEU F 100      -4.181  14.881  13.732  1.00  1.00      F    C
ATOM   1346  CA  LEU F 101      -0.418  14.679  12.927  1.00  1.00      F    C
ATOM   1347  CA  LEU F 102       1.149  13.143  16.016  1.00  1.00      F    C
ATOM   1348  CA  PRO F 103       1.154   9.458  16.904  1.00  1.00      F    C
ATOM   1349  CA  GLY F 104      -0.653   8.395  20.169  1.00  1.00      F    C
ATOM   1350  CA  GLU F 105       1.774   8.949  23.094  1.00  1.00      F    C
ATOM   1351  CA  LEU F 106       3.801  11.556  21.235  1.00  1.00      F    C
ATOM   1352  CA  ALA F 107       0.763  13.699  20.584  1.00  1.00      F    C
ATOM   1353  CA  LYS F 108      -0.263  13.467  24.190  1.00  1.00      F    C
ATOM   1354  CA  HIS F 109       2.898  14.898  25.718  1.00  1.00      F    C
ATOM   1355  CA  ALA F 110       3.477  17.379  22.891  1.00  1.00      F    C
ATOM   1356  CA  VAL F 111      -0.006  19.050  23.395  1.00  1.00      F    C
ATOM   1357  CA  SER F 112       0.822  19.183  27.223  1.00  1.00      F    C
ATOM   1358  CA  GLU F 113       4.079  21.154  26.600  1.00  1.00      F    C
ATOM   1359  CA  GLY F 114       2.087  23.717  24.536  1.00  1.00      F    C
ATOM   1360  CA  THR F 115      -0.478  24.092  27.380  1.00  1.00      F    C
ATOM   1361  CA  LYS F 116       2.121  24.551  30.089  1.00  1.00      F    C
ATOM   1362  CA  ALA F 117       3.988  26.999  27.959  1.00  1.00      F    C
ATOM   1363  CA  VAL F 118       0.990  29.071  26.891  1.00  1.00      F    C
ATOM   1364  CA  THR F 119      -0.426  29.411  30.491  1.00  1.00      F    C
ATOM   1365  CA  LYS F 120       2.971  30.766  31.641  1.00  1.00      F    C
ATOM   1366  CA  TYR F 121       3.286  33.164  28.727  1.00  1.00      F    C
ATOM   1367  CA  THR F 122      -0.184  34.644  29.369  1.00  1.00      F    C
ATOM   1368  CA  SER F 123       0.626  35.142  33.090  1.00  1.00      F    C
ATOM   1369  CA  ALA F 124       3.017  37.958  32.293  1.00  1.00      F    C
ATOM   1370  CA  LYS F 125       2.052  41.341  30.579  1.00  1.00      F    C
TER
ATOM   1371  CA  ALA G   1      44.729  10.001  30.621  1.00  1.00      G    C
ATOM   1372  CA  ARG G   2      43.787  10.877  34.301  1.00  1.00      G    C
ATOM   1373  CA  THR G   3      40.174  10.579  35.550  1.00  1.00      G    C
ATOM   1374  CA  LYS G   4      37.940   8.411  37.817  1.00  1.00      G    C
ATOM   1375  CA  GLN G   5      34.960   6.232  36.821  1.00  1.00      G    C
ATOM   1376  CA  THR G   6      37.299   3.533  35.516  1.00  1.00      G    C
ATOM   1377  CA  ALA G   7      36.506   4.519  31.955  1.00  1.00      G    C
ATOM   1378  CA  ARG G   8      37.743   2.145  29.231  1.00  1.00      G    C
ATOM   1379  CA  LYS G   9      36.353  -1.079  30.850  1.00  1.00      G    C
ATOM   1380  CA  SER G  10      33.423  -3.451  30.811  1.00  1.00      G    C
ATOM   1381  CA  THR G  11      31.147  -5.539  33.027  1.00  1.00      G    C
ATOM   1382  CA  GLY G  12      31.748  -3.554  36.220  1.00  1.00      G    C
ATOM   1383  CA  GLY G  13      32.591  -4.273  39.784  1.00  1.00      G    C
ATOM   1384  CA  LYS G  14      34.102  -7.737  39.426  1.00  1.00      G    C
ATOM   1385  CA  ALA G  15      32.322 -10.960  40.389  1.00  1.00      G    C
ATOM   1386  CA  PRO G  16      34.997 -13.066  38.634  1.00  1.00      G    C
ATOM   1387  CA  ARG G  17      34.286 -13.807  35.016  1.00  1.00      G    C
ATOM   1388  CA  LYS G  18      36.809 -14.790  32.322  1.00  1.00      G    C
ATOM   1389  CA  GLN G  19      38.040 -17.953  34.192  1.00  1.00      G    C
ATOM   1390  CA  LEU G  20      41.520 -17.984  35.951  1.00  1.00      G    C
ATOM   1391  CA  ALA G  21      42.938 -20.202  33.254  1.00  1.00      G    C
ATOM   1392  CA  THR G  22      41.889 -19.236  29.756  1.00  1.00      G    C
ATOM   1393  CA  LYS G  23      44.570 -21.320  28.022  1.00  1.00      G    C
ATOM   1394  CA  ALA G  24      44.145 -22.342  24.382  1.00  1.00      G    C
ATOM   1395  CA  ALA G  25      44.385 -25.844  22.996  1.00  1.00      G    C
ATOM   1396  CA  ARG G  26      42.479 -28.791  24.446  1.00  1.00      G    C
ATOM   1397  CA  LYS G  27      44.805 -31.706  23.897  1.00  1.00      G    C
ATOM   1398  CA  SER G  28      47.414 -30.461  21.515  1.00  1.00      G    C
ATOM   1399  CA  ALA G  29      44.980 -29.187  18.862  1.00  1.00      G    C
ATOM   1400  CA  PRO G  30      41.402 -28.613  19.744  1.00  1.00      G    C
ATOM   1401  CA  ALA G  31      38.842 -31.259  18.708  1.00  1.00      G    C
ATOM   1402  CA  THR G  32      40.897 -33.675  20.689  1.00  1.00      G    C
ATOM   1403  CA  GLY G  33      42.415 -34.815  17.390  1.00  1.00      G    C
ATOM   1404  CA  GLY G  34      42.449 -31.335  16.047  1.00  1.00      G    C
ATOM   1405  CA  VAL G  35      40.611 -29.039  13.626  1.00  1.00      G    C
ATOM   1406  CA  LYS G  36      42.515 -26.456  11.593  1.00  1.00      G    C
ATOM   1407  CA  LYS G  37      40.050 -25.140   8.917  1.00  1.00      G    C
ATOM   1408  CA  PRO G  38      37.860 -28.175   8.224  1.00  1.00      G    C
ATOM   1409  CA  HIS G  39      36.131 -28.396   4.813  1.00  1.00      G    C
ATOM   1410  CA  ARG G  40      32.375 -27.929   4.741  1.00  1.00      G    C
ATOM   1411  CA  TYR G  41      30.272 -25.069   6.180  1.00  1.00      G    C
ATOM   1412  CA  ARG G  42      26.630 -25.913   6.333  1.00  1.00      G    C
ATOM   1413  CA  PRO G  43      24.416 -24.500   3.553  1.00  1.00      G    C
ATOM   1414  CA  GLY G  44      22.480 -21.652   5.264  1.00  1.00      G    C
ATOM   1415  CA  THR G  45      24.961 -21.011   7.965  1.00  1.00      G    C
ATOM   1416  CA  VAL G  46      27.034 -18.424   6.161  1.00  1.00      G    C
ATOM   1417  CA  ALA G  47      23.949 -16.896   4.427  1.00  1.00      G    C
ATOM   1418  CA  LEU G  48      22.487 -16.323   7.990  1.00  1.00      G    C
ATOM   1419  CA  ARG G  49      25.822 -14.790   9.031  1.00  1.00      G    C
ATOM   1420  CA  GLU G  50      25.600 -12.670   5.911  1.00  1.00      G    C
ATOM   1421  CA  ILE G  51      21.942 -11.543   6.577  1.00  1.00      G    C
ATOM   1422  CA  ARG G  52      23.075 -10.420  10.070  1.00  1.00      G    C
ATOM   1423  CA  ARG G  53      26.103  -8.727   8.562  1.00  1.00      G    C
ATOM   1424  CA  TYR G  54      24.196  -6.618   5.998  1.00  1.00      G    C
ATOM   1425  CA  GLN G  55      21.636  -5.351   8.434  1.00  1.00      G    C
ATOM   1426  CA  LYS G  56      24.374  -4.293  10.655  1.00  1.00      G    C
ATOM   1427  CA  SER G  57      26.562  -2.469   7.980  1.00  1.00      G    C
ATOM   1428  CA  THR G  58      25.572   0.873   6.233  1.00  1.00      G    C
ATOM   1429  CA  GLU G  59      28.024   0.609   3.254  1.00  1.00      G    C
ATOM   1430  CA  LEU G  60      26.586   0.913  -0.287  1.00  1.00      G    C
ATOM   1431  CA  LEU G  61      26.058  -2.458  -1.951  1.00  1.00      G    C
ATOM   1432  CA  ILE G  62      25.981  -1.641  -5.729  1.00  1.00      G    C
ATOM   1433  CA  ARG G  63      29.506  -0.753  -7.025  1.00  1.00      G    C
ATOM   1434  CA  LYS G  64      29.943   3.034  -7.752  1.00  1.00      G    C
ATOM   1435  CA  LEU G  65      31.159   3.015 -11.366  1.00  1.00      G    C
ATOM   1436  CA  PRO G  66      28.639   0.591 -12.696  1.00  1.00      G    C
ATOM   1437  CA  PHE G  67      25.906   2.718 -10.990  1.00  1.00      G    C
ATOM   1438  CA  GLN G  68      27.264   5.874 -12.381  1.00  1.00      G    C
ATOM   1439  CA  ARG G  69      27.102   4.301 -15.916  1.00  1.00      G    C
ATOM   1440  CA  LEU G  70      23.543   3.118 -15.621  1.00  1.00      G    C
ATOM   1441  CA  VAL G  71      22.342   6.513 -14.556  1.00  1.00      G    C
ATOM   1442  CA  ARG G  72      23.777   8.538 -17.503  1.00  1.00      G    C
ATOM   1443  CA  GLU G  73      22.483   6.062 -20.036  1.00  1.00      G    C
ATOM   1444  CA  ILE G  74      18.944   6.002 -18.525  1.00  1.00      G    C
ATOM   1445  CA  ALA G  75      18.845   9.724 -18.393  1.00  1.00      G    C
ATOM   1446  CA  GLN G  76      20.152  10.137 -22.032  1.00  1.00      G    C
ATOM   1447  CA  ASP G  77      16.983   8.384 -23.101  1.00  1.00      G    C
ATOM   1448  CA  PHE G  78      14.824  11.100 -21.524  1.00  1.00      G    C
ATOM   1449  CA  LYS G  79      16.961  14.146 -22.151  1.00  1.00      G    C
ATOM   1450  CA  THR G  80      20.124  14.250 -24.403  1.00  1.00      G    C
ATOM   1451  CA  ASP G  81      23.107  16.306 -23.414  1.00  1.00      G    C
ATOM   1452  CA  LEU G  82      22.299  16.549 -19.672  1.00  1.00      G    C
ATOM   1453  CA  ARG G  83      24.995  17.410 -17.223  1.00  1.00      G    C
ATOM   1454  CA  PHE G  84      25.269  16.045 -13.603  1.00  1.00      G    C
ATOM   1455  CA  GLN G  85      26.311  17.547 -10.372  1.00  1.00      G    C
ATOM   1456  CA  SER G  86      28.101  14.828  -8.454  1.00  1.00      G    C
ATOM   1457  CA  SER G  87      25.582  15.059  -5.591  1.00  1.00      G    C
ATOM   1458  CA  ALA G  88      22.690  14.342  -8.002  1.00  1.00      G    C
ATOM   1459  CA  VAL G  89      24.076  10.950  -8.939  1.00  1.00      G    C
ATOM   1460  CA  MET G  90      24.768  10.003  -5.377  1.00  1.00      G    C
ATOM   1461  CA  ALA G  91      21.223  10.911  -4.327  1.00  1.00      G    C
ATOM   1462  CA  LEU G  92      19.955   8.356  -6.700  1.00  1.00      G    C
ATOM   1463  CA  GLN G  93      22.160   5.574  -5.408  1.00  1.00      G    C
ATOM   1464  CA  GLU G  94      21.159   6.234  -1.719  1.00  1.00      G    C
ATOM   1465  CA  ALA G  95      17.379   6.141  -2.586  1.00  1.00      G    C
ATOM   1466  CA  SER G  96      17.619   3.111  -4.801  1.00  1.00      G    C
ATOM   1467  CA  GLU G  97      19.293   0.878  -2.292  1.00  1.00      G    C
ATOM   1468  CA  ALA G  98      16.892   1.675   0.599  1.00  1.00      G    C
ATOM   1469  CA  TYR G  99      14.116   1.211  -1.905  1.00  1.00      G    C
ATOM   1470  CA  LEU G 100      15.124  -2.230  -3.241  1.00  1.00      G    C
ATOM   1471  CA  VAL G 101      15.785  -3.632   0.271  1.00  1.00      G    C
ATOM   1472  CA  ALA G 102      12.332  -2.735   1.521  1.00  1.00      G    C
ATOM   1473  CA  LEU G 103      10.907  -4.378  -1.666  1.00  1.00      G    C
ATOM   1474  CA  PHE G 104      12.966  -7.469  -0.946  1.00  1.00      G    C
ATOM   1475  CA  GLU G 105      11.634  -7.707   2.481  1.00  1.00      G    C
ATOM   1476  CA  ASP G 106       8.049  -7.927   1.180  1.00  1.00      G    C
ATOM   1477  CA  THR G 107       9.043 -10.328  -1.654  1.00  1.00      G    C
ATOM   1478  CA  ASN G 108      10.601 -12.378   1.199  1.00  1.00      G    C
ATOM   1479  CA  LEU G 109       7.379 -12.229   3.150  1.00  1.00      G    C
ATOM   1480  CA  CYS G 110       5.387 -13.389   0.131  1.00  1.00      G    C
ATOM   1481  CA  ALA G 111       7.602 -16.436  -0.670  1.00  1.00      G    C
ATOM   1482  CA  ILE G 112       7.454 -17.477   2.953  1.00  1.00      G    C
ATOM   1483  CA  HIS G 113       3.656 -17.181   2.713  1.00  1.00      G    C
ATOM   1484  CA  ALA G 114       3.675 -19.900   0.118  1.00  1.00      G    C
ATOM   1485  CA  LYS G 115       5.795 -22.160   2.575  1.00  1.00      G    C
ATOM   1486  CA  ARG G 116       8.921 -21.596   0.480  1.00  1.00      G    C
ATOM   1487  CA  VAL G 117      12.174 -19.900   1.566  1.00  1.00      G    C
ATOM   1488  CA  THR G 118      13.371 -19.394  -1.944  1.00  1.00      G    C
ATOM   1489  CA  ILE G 119      11.919 -16.247  -3.318  1.00  1.00      G    C
ATOM   1490  CA  MET G 120      10.765 -16.458  -6.908  1.00  1.00      G    C
ATOM   1491  CA  PRO G 121       9.773 -13.756  -9.403  1.00  1.00      G    C
ATOM   1492  CA  LYS G 122       6.114 -14.308  -8.572  1.00  1.00      G    C
ATOM   1493  CA  ASP G 123       6.870 -13.064  -5.030  1.00  1.00      G    C
ATOM   1494  CA  ILE G 124       8.296  -9.782  -6.409  1.00  1.00      G    C
ATOM   1495  CA  GLN G 125       5.300  -9.580  -8.792  1.00  1.00      G    C
ATOM   1496  CA  LEU G 126       2.803 -10.123  -5.994  1.00  1.00      G    C
ATOM   1497  CA  ALA G 127       4.352  -7.514  -3.733  1.00  1.00      G    C
ATOM   1498  CA  ARG G 128       4.494  -4.807  -6.528  1.00  1.00      G    C
ATOM   1499  CA  ARG G 129       0.909  -5.508  -7.444  1.00  1.00      G    C
ATOM   1500  CA  ILE G 130      -0.376  -4.977  -3.936  1.00  1.00      G    C
ATOM   1501  CA  ARG G 131       1.816  -2.002  -3.349  1.00  1.00      G    C
ATOM   1502  CA  GLY G 132       0.244  -0.415  -6.445  1.00  1.00      G    C
ATOM   1503  CA  GLU G 133       3.515  -0.413  -8.461  1.00  1.00      G    C
ATOM   1504  CA  ARG G 134       2.031  -2.639 -11.226  1.00  1.00      G    C
ATOM   1505  CA  ALA G 135      -1.573  -1.424 -10.546  1.00  1.00      G    C
TER
ATOM   1506  CA  SER H   1      42.036  -4.847 -25.978  1.00  1.00      H    C
ATOM   1507  CA  GLY H   2      40.728  -2.532 -23.316  1.00  1.00      H    C
ATOM   1508  CA  ARG H   3      37.187  -3.061 -24.635  1.00  1.00      H    C
ATOM   1509  CA  GLY H   4      35.889   0.347 -25.730  1.00  1.00      H    C
ATOM   1510  CA  LYS H   5      36.612  -0.448 -29.421  1.00  1.00      H    C
ATOM   1511  CA  GLY H   6      33.696  -1.243 -31.601  1.00  1.00      H    C
ATOM   1512  CA  GLY H   7      32.518  -4.826 -32.241  1.00  1.00      H    C
ATOM   1513  CA  LYS H   8      32.482  -7.891 -34.480  1.00  1.00      H    C
ATOM   1514  CA  GLY H   9      33.451 -11.048 -32.717  1.00  1.00      H    C
ATOM   1515  CA  LEU H  10      32.966 -13.728 -29.990  1.00  1.00      H    C
ATOM   1516  CA  GLY H  11      32.532 -17.194 -31.360  1.00  1.00      H    C
ATOM   1517  CA  LYS H  12      29.740 -16.825 -34.043  1.00  1.00      H    C
ATOM   1518  CA  GLY H  13      26.123 -16.869 -33.113  1.00  1.00      H    C
ATOM   1519  CA  GLY H  14      26.885 -16.002 -29.496  1.00  1.00      H    C
ATOM   1520  CA  ALA H  15      27.525 -19.022 -27.219  1.00  1.00      H    C
ATOM   1521  CA  LYS H  16      29.507 -18.467 -24.094  1.00  1.00      H    C
ATOM   1522  CA  ARG H  17      30.521 -15.998 -21.484  1.00  1.00      H    C
ATOM   1523  CA  HIS H  18      27.816 -16.045 -18.782  1.00  1.00      H    C
ATOM   1524  CA  ARG H  19      25.018 -13.926 -20.252  1.00  1.00      H    C
ATOM   1525  CA  LYS H  20      23.763 -15.911 -23.235  1.00  1.00      H    C
ATOM   1526  CA  VAL H  21      23.756 -12.643 -25.206  1.00  1.00      H    C
ATOM   1527  CA  LEU H  22      24.351 -10.273 -22.119  1.00  1.00      H    C
ATOM   1528  CA  ARG H  23      25.927  -6.893 -21.274  1.00  1.00      H    C
ATOM   1529  CA  ASP H  24      27.363  -4.190 -18.866  1.00  1.00      H    C
ATOM   1530  CA  ASN H  25      25.203  -1.347 -17.573  1.00  1.00      H    C
ATOM   1531  CA  ILE H  26      22.069  -3.259 -16.605  1.00  1.00      H    C
ATOM   1532  CA  GLN H  27      24.328  -6.205 -16.659  1.00  1.00      H    C
ATOM   1533  CA  GLY H  28      26.639  -4.267 -14.415  1.00  1.00      H    C
ATOM   1534  CA  ILE H  29      24.421  -4.847 -11.388  1.00  1.00      H    C
ATOM   1535  CA  THR H  30      25.809  -8.217 -10.793  1.00  1.00      H    C
ATOM   1536  CA  LYS H  31      24.266 -11.210  -9.237  1.00  1.00      H    C
ATOM   1537  CA  PRO H  32      26.554 -10.722  -6.194  1.00  1.00      H    C
ATOM   1538  CA  ALA H  33      25.497  -7.049  -5.611  1.00  1.00      H    C
ATOM   1539  CA  ILE H  34      21.905  -8.231  -6.030  1.00  1.00      H    C
ATOM   1540  CA  ARG H  35      22.399 -11.004  -3.516  1.00  1.00      H    C
ATOM   1541  CA  ARG H  36      23.762  -8.566  -0.982  1.00  1.00      H    C
ATOM   1542  CA  LEU H  37      20.560  -6.389  -1.428  1.00  1.00      H    C
ATOM   1543  CA  ALA H  38      18.508  -9.417  -0.721  1.00  1.00      H    C
ATOM   1544  CA  ARG H  39      20.492 -10.261   2.436  1.00  1.00      H    C
ATOM   1545  CA  ARG H  40      19.873  -6.747   3.768  1.00  1.00      H    C
ATOM   1546  CA  GLY H  41      16.195  -7.507   3.239  1.00  1.00      H    C
ATOM   1547  CA  GLY H  42      16.523 -10.869   5.062  1.00  1.00      H    C
ATOM   1548  CA  VAL H  43      16.400 -13.163   2.095  1.00  1.00      H    C
ATOM   1549  CA  LYS H  44      18.259 -16.523   2.630  1.00  1.00      H    C
ATOM   1550  CA  ARG H  45      17.449 -18.380  -0.599  1.00  1.00      H    C
ATOM   1551  CA  ILE H  46      17.448 -17.032  -4.117  1.00  1.00      H    C
ATOM   1552  CA  SER H  47      15.773 -18.299  -7.315  1.00  1.00      H    C
ATOM   1553  CA  GLY H  48      18.112 -17.867 -10.295  1.00  1.00      H    C
ATOM   1554  CA  LEU H  49      15.372 -15.871 -12.068  1.00  1.00      H    C
ATOM   1555  CA  ILE H  50      15.122 -13.179  -9.227  1.00  1.00      H    C
ATOM   1556  CA  TYR H  51      18.200 -11.354 -10.448  1.00  1.00      H    C
ATOM   1557  CA  GLU H  52      16.933 -10.448 -13.838  1.00  1.00      H    C
ATOM   1558  CA  GLU H  53      13.651  -9.555 -12.327  1.00  1.00      H    C
ATOM   1559  CA  THR H  54      15.327  -7.142  -9.847  1.00  1.00      H    C
ATOM   1560  CA  ARG H  55      17.311  -5.574 -12.690  1.00  1.00      H    C
ATOM   1561  CA  GLY H  56      13.915  -4.803 -14.438  1.00  1.00      H    C
ATOM   1562  CA  VAL H  57      12.402  -3.222 -11.393  1.00  1.00      H    C
ATOM   1563  CA  LEU H  58      15.403  -1.242 -10.453  1.00  1.00      H    C
ATOM   1564  CA  LYS H  59      15.560   0.341 -13.875  1.00  1.00      H    C
ATOM   1565  CA  VAL H  60      11.936   1.545 -13.562  1.00  1.00      H    C
ATOM   1566  CA  PHE H  61      12.474   3.113 -10.245  1.00  1.00      H    C
ATOM   1567  CA  LEU H  62      15.453   5.209 -11.241  1.00  1.00      H    C
ATOM   1568  CA  GLU H  63      14.046   6.289 -14.643  1.00  1.00      H    C
ATOM   1569  CA  ASN H  64      10.895   7.234 -12.619  1.00  1.00      H    C
ATOM   1570  CA  VAL H  65      12.706   9.613 -10.154  1.00  1.00      H    C
ATOM   1571  CA  ILE H  66      15.101  11.052 -12.859  1.00  1.00      H    C
ATOM   1572  CA  ARG H  67      12.262  11.872 -15.272  1.00  1.00      H    C
ATOM   1573  CA  ASP H  68      10.835  14.094 -12.536  1.00  1.00      H    C
ATOM   1574  CA  ALA H  69      14.223  15.532 -11.606  1.00  1.00      H    C
ATOM   1575  CA  VAL H  70      14.798  16.378 -15.257  1.00  1.00      H    C
ATOM   1576  CA  THR H  71      11.406  17.980 -15.573  1.00  1.00      H    C
ATOM   1577  CA  TYR H  72      12.348  20.487 -12.830  1.00  1.00      H    C
ATOM   1578  CA  THR H  73      15.732  21.100 -14.545  1.00  1.00      H    C
ATOM   1579  CA  GLU H  74      14.133  21.695 -17.941  1.00  1.00      H    C
ATOM   1580  CA  HIS H  75      11.777  24.313 -16.434  1.00  1.00      H    C
ATOM   1581  CA  ALA H  76      14.901  26.006 -15.172  1.00  1.00      H    C
ATOM   1582  CA  LYS H  77      16.372  26.040 -18.593  1.00  1.00      H    C
ATOM   1583  CA  ARG H  78      19.666  24.582 -17.209  1.00  1.00      H    C
ATOM   1584  CA  LYS H  79      22.188  22.205 -18.650  1.00  1.00      H    C
ATOM   1585  CA  THR H  80      22.701  20.598 -15.349  1.00  1.00      H    C
ATOM   1586  CA  VAL H  81      20.898  18.006 -13.187  1.00  1.00      H    C
ATOM   1587  CA  THR H  82      21.172  19.001  -9.571  1.00  1.00      H    C
ATOM   1588  CA  ALA H  83      20.802  17.382  -6.218  1.00  1.00      H    C
ATOM   1589  CA  MET H  84      18.127  19.850  -5.406  1.00  1.00      H    C
ATOM   1590  CA  ASP H  85      16.138  18.809  -8.562  1.00  1.00      H    C
ATOM   1591  CA  VAL H  86      16.223  15.250  -7.181  1.00  1.00      H    C
ATOM   1592  CA  VAL H  87      15.200  16.364  -3.641  1.00  1.00      H    C
ATOM   1593  CA  TYR H  88      12.122  18.121  -5.171  1.00  1.00      H    C
ATOM   1594  CA  ALA H  89      11.344  15.224  -7.457  1.00  1.00      H    C
ATOM   1595  CA  LEU H  90      11.864  12.685  -4.652  1.00  1.00      H    C
ATOM   1596  CA  LYS H  91       9.571  14.625  -2.297  1.00  1.00      H    C
ATOM   1597  CA  ARG H  92       6.787  15.011  -4.887  1.00  1.00      H    C
ATOM   1598  CA  GLN H  93       6.784  11.290  -5.468  1.00  1.00      H    C
ATOM   1599  CA  GLY H  94       6.427  10.825  -1.712  1.00  1.00      H    C
ATOM   1600  CA  ARG H  95       9.936   9.609  -1.016  1.00  1.00      H    C
ATOM   1601  CA  THR H  96      11.568  12.319   1.233  1.00  1.00      H    C
ATOM   1602  CA  LEU H  97      15.279  12.118   0.954  1.00  1.00      H    C
ATOM   1603  CA  TYR H  98      17.667  12.572   3.839  1.00  1.00      H    C
ATOM   1604  CA  GLY H  99      21.362  12.940   3.825  1.00  1.00      H    C
ATOM   1605  CA  PHE H 100      21.421  15.400   0.882  1.00  1.00      H    C
ATOM   1606  CA  GLY H 101      19.919  18.846   0.913  1.00  1.00      H    C
ATOM   1607  CA  GLY H 102      17.433  21.098   2.823  1.00  1.00      H    C
TER
ATOM   1608  CA  SER I   1     -12.180  47.594 -39.679  1.00  1.00      I    C
ATOM   1609  CA  GLY I   2     -12.898  50.583 -37.308  1.00  1.00      I    C
ATOM   1610  CA  ARG I   3     -11.207  48.858 -34.396  1.00  1.00      I    C
ATOM   1611  CA  GLY I   4     -12.538  50.926 -31.474  1.00  1.00      I    C
ATOM   1612  CA  LYS I   5     -11.991  54.341 -33.221  1.00  1.00      I    C
ATOM   1613  CA  GLN I   6      -8.840  55.481 -31.456  1.00  1.00      I    C
ATOM   1614  CA  GLY I   7      -6.874  58.603 -32.444  1.00  1.00      I    C
ATOM   1615  CA  GLY I   8      -6.157  59.166 -28.784  1.00  1.00      I    C
ATOM   1616  CA  LYS I   9      -7.444  61.852 -26.459  1.00  1.00      I    C
ATOM   1617  CA  THR I  10     -10.780  61.453 -24.912  1.00  1.00      I    C
ATOM   1618  CA  ARG I  11     -10.944  57.773 -25.538  1.00  1.00      I    C
ATOM   1619  CA  ALA I  12     -13.721  56.254 -27.541  1.00  1.00      I    C
ATOM   1620  CA  LYS I  13     -14.063  53.092 -25.430  1.00  1.00      I    C
ATOM   1621  CA  ALA I  14     -17.346  53.392 -23.439  1.00  1.00      I    C
ATOM   1622  CA  LYS I  15     -16.365  55.470 -20.369  1.00  1.00      I    C
ATOM   1623  CA  THR I  16     -16.198  52.352 -18.250  1.00  1.00      I    C
ATOM   1624  CA  ARG I  17     -13.984  49.396 -18.698  1.00  1.00      I    C
ATOM   1625  CA  SER I  18     -17.089  47.269 -18.549  1.00  1.00      I    C
ATOM   1626  CA  SER I  19     -18.296  49.076 -21.713  1.00  1.00      I    C
ATOM   1627  CA  ARG I  20     -14.701  48.658 -23.095  1.00  1.00      I    C
ATOM   1628  CA  ALA I  21     -15.254  44.891 -23.083  1.00  1.00      I    C
ATOM   1629  CA  GLY I  22     -19.054  45.035 -23.680  1.00  1.00      I    C
ATOM   1630  CA  LEU I  23     -19.805  43.768 -20.192  1.00  1.00      I    C
ATOM   1631  CA  GLN I  24     -22.650  44.027 -17.704  1.00  1.00      I    C
ATOM   1632  CA  PHE I  25     -20.576  42.892 -14.659  1.00  1.00      I    C
ATOM   1633  CA  PRO I  26     -18.244  45.643 -13.028  1.00  1.00      I    C
ATOM   1634  CA  VAL I  27     -14.764  45.048 -14.377  1.00  1.00      I    C
ATOM   1635  CA  GLY I  28     -13.277  47.567 -11.821  1.00  1.00      I    C
ATOM   1636  CA  ARG I  29     -14.774  45.728  -8.900  1.00  1.00      I    C
ATOM   1637  CA  VAL I  30     -13.640  42.327  -9.867  1.00  1.00      I    C
ATOM   1638  CA  HIS I  31     -10.161  43.656 -10.778  1.00  1.00      I    C
ATOM   1639  CA  ARG I  32      -9.660  44.832  -7.147  1.00  1.00      I    C
ATOM   1640  CA  LEU I  33     -10.907  41.701  -5.575  1.00  1.00      I    C
ATOM   1641  CA  LEU I  34      -8.689  39.453  -7.727  1.00  1.00      I    C
ATOM   1642  CA  ARG I  35      -5.663  41.434  -6.522  1.00  1.00      I    C
ATOM   1643  CA  LYS I  36      -6.825  41.564  -2.846  1.00  1.00      I    C
ATOM   1644  CA  GLY I  37      -6.555  37.733  -2.425  1.00  1.00      I    C
ATOM   1645  CA  ASN I  38      -2.839  37.349  -2.817  1.00  1.00      I    C
ATOM   1646  CA  TYR I  39      -2.950  34.954  -5.781  1.00  1.00      I    C
ATOM   1647  CA  ALA I  40      -0.088  36.721  -7.671  1.00  1.00      I    C
ATOM   1648  CA  GLU I  41       1.528  40.064  -7.672  1.00  1.00      I    C
ATOM   1649  CA  ARG I  42       0.058  41.078 -10.969  1.00  1.00      I    C
ATOM   1650  CA  VAL I  43      -3.072  40.710 -13.115  1.00  1.00      I    C
ATOM   1651  CA  GLY I  44      -2.885  41.496 -16.845  1.00  1.00      I    C
ATOM   1652  CA  ALA I  45      -5.726  43.747 -18.351  1.00  1.00      I    C
ATOM   1653  CA  GLY I  46      -7.593  40.770 -19.520  1.00  1.00      I    C
ATOM   1654  CA  ALA I  47      -8.112  38.336 -16.549  1.00  1.00      I    C
ATOM   1655  CA  PRO I  48     -10.535  40.438 -14.566  1.00  1.00      I    C
ATOM   1656  CA  VAL I  49     -12.536  41.241 -17.629  1.00  1.00      I    C
ATOM   1657  CA  TYR I  50     -12.848  37.597 -18.597  1.00  1.00      I    C
ATOM   1658  CA  LEU I  51     -13.665  36.593 -14.936  1.00  1.00      I    C
ATOM   1659  CA  ALA I  52     -16.396  39.294 -15.210  1.00  1.00      I    C
ATOM   1660  CA  ALA I  53     -17.497  37.779 -18.538  1.00  1.00      I    C
ATOM   1661  CA  VAL I  54     -17.429  34.260 -16.959  1.00  1.00      I    C
ATOM   1662  CA  LEU I  55     -19.396  35.205 -13.739  1.00  1.00      I    C
ATOM   1663  CA  GLU I  56     -21.735  37.288 -15.920  1.00  1.00      I    C
ATOM   1664  CA  TYR I  57     -22.295  34.255 -18.126  1.00  1.00      I    C
ATOM   1665  CA  LEU I  58     -23.162  31.640 -15.543  1.00  1.00      I    C
ATOM   1666  CA  THR I  59     -25.429  34.083 -13.506  1.00  1.00      I    C
ATOM   1667  CA  ALA I  60     -27.482  34.706 -16.739  1.00  1.00      I    C
ATOM   1668  CA  GLU I  61     -27.733  30.868 -17.317  1.00  1.00      I    C
ATOM   1669  CA  ILE I  62     -28.936  30.047 -13.836  1.00  1.00      I    C
ATOM   1670  CA  LEU I  63     -31.449  32.952 -13.726  1.00  1.00      I    C
ATOM   1671  CA  GLU I  64     -32.961  31.904 -17.011  1.00  1.00      I    C
ATOM   1672  CA  LEU I  65     -33.297  28.257 -15.953  1.00  1.00      I    C
ATOM   1673  CA  ALA I  66     -34.642  29.362 -12.410  1.00  1.00      I    C
ATOM   1674  CA  GLY I  67     -37.496  31.222 -14.020  1.00  1.00      I    C
ATOM   1675  CA  ASN I  68     -38.274  28.020 -15.868  1.00  1.00      I    C
ATOM   1676  CA  ALA I  69     -38.547  26.123 -12.367  1.00  1.00      I    C
ATOM   1677  CA  ALA I  70     -40.410  29.148 -10.969  1.00  1.00      I    C
ATOM   1678  CA  ARG I  71     -42.889  29.297 -13.850  1.00  1.00      I    C
ATOM   1679  CA  ASP I  72     -43.971  25.671 -13.384  1.00  1.00      I    C
ATOM   1680  CA  ASN I  73     -44.567  26.439  -9.752  1.00  1.00      I    C
ATOM   1681  CA  LYS I  74     -46.677  29.623 -10.609  1.00  1.00      I    C
ATOM   1682  CA  LYS I  75     -44.420  31.894  -8.664  1.00  1.00      I    C
ATOM   1683  CA  THR I  76     -43.207  35.457  -9.132  1.00  1.00      I    C
ATOM   1684  CA  ARG I  77     -40.374  35.411  -6.754  1.00  1.00      I    C
ATOM   1685  CA  ILE I  78     -37.504  32.958  -6.950  1.00  1.00      I    C
ATOM   1686  CA  ILE I  79     -36.859  31.157  -3.532  1.00  1.00      I    C
ATOM   1687  CA  PRO I  80     -34.080  28.513  -2.786  1.00  1.00      I    C
ATOM   1688  CA  ARG I  81     -36.183  25.815  -4.366  1.00  1.00      I    C
ATOM   1689  CA  HIS I  82     -36.110  27.458  -7.764  1.00  1.00      I    C
ATOM   1690  CA  LEU I  83     -32.476  27.852  -7.776  1.00  1.00      I    C
ATOM   1691  CA  GLN I  84     -32.104  24.248  -6.599  1.00  1.00      I    C
ATOM   1692  CA  LEU I  85     -34.476  22.841  -9.177  1.00  1.00      I    C
ATOM   1693  CA  ALA I  86     -32.537  24.704 -11.918  1.00  1.00      I    C
ATOM   1694  CA  VAL I  87     -29.223  23.360 -10.821  1.00  1.00      I    C
ATOM   1695  CA  ARG I  88     -30.403  19.821 -10.151  1.00  1.00      I    C
ATOM   1696  CA  ASN I  89     -32.430  19.351 -13.276  1.00  1.00      I    C
ATOM   1697  CA  ASP I  90     -29.504  20.442 -15.448  1.00  1.00      I    C
ATOM   1698  CA  GLU I  91     -26.674  17.838 -15.575  1.00  1.00      I    C
ATOM   1699  CA  GLU I  92     -23.872  20.399 -15.951  1.00  1.00      I    C
ATOM   1700  CA  LEU I  93     -25.073  22.891 -13.334  1.00  1.00      I    C
ATOM   1701  CA  ASN I  94     -25.514  20.088 -10.811  1.00  1.00      I    C
ATOM   1702  CA  LYS I  95     -21.889  19.113 -11.264  1.00  1.00      I    C
ATOM   1703  CA  LEU I  96     -20.519  22.399 -10.449  1.00  1.00      I    C
ATOM   1704  CA  LEU I  97     -22.440  22.611  -7.260  1.00  1.00      I    C
ATOM   1705  CA  GLY I  98     -21.842  18.992  -6.119  1.00  1.00      I    C
ATOM   1706  CA  ARG I  99     -20.000  19.914  -2.986  1.00  1.00      I    C
ATOM   1707  CA  VAL I 100     -22.283  22.610  -1.780  1.00  1.00      I    C
ATOM   1708  CA  THR I 101     -26.058  22.289  -1.200  1.00  1.00      I    C
ATOM   1709  CA  ILE I 102     -28.345  25.236  -1.277  1.00  1.00      I    C
ATOM   1710  CA  ALA I 103     -30.223  25.065   2.079  1.00  1.00      I    C
ATOM   1711  CA  GLN I 104     -34.010  24.261   1.963  1.00  1.00      I    C
ATOM   1712  CA  GLY I 105     -33.634  23.344  -1.665  1.00  1.00      I    C
ATOM   1713  CA  GLY I 106     -35.009  19.818  -1.522  1.00  1.00      I    C
ATOM   1714  CA  VAL I 107     -34.313  17.381  -4.415  1.00  1.00      I    C
ATOM   1715  CA  LEU I 108     -36.268  16.058  -7.303  1.00  1.00      I    C
ATOM   1716  CA  PRO I 109     -38.932  13.421  -6.843  1.00  1.00      I    C
ATOM   1717  CA  ASN I 110     -41.539  13.948  -9.476  1.00  1.00      I    C
ATOM   1718  CA  ILE I 111     -44.875  15.602  -9.349  1.00  1.00      I    C
ATOM   1719  CA  GLN I 112     -46.296  17.161 -12.477  1.00  1.00      I    C
ATOM   1720  CA  SER I 113     -46.470  14.830 -15.577  1.00  1.00      I    C
ATOM   1721  CA  VAL I 114     -44.603  17.139 -17.909  1.00  1.00      I    C
ATOM   1722  CA  LEU I 115     -41.550  17.163 -15.640  1.00  1.00      I    C
ATOM   1723  CA  LEU I 116     -40.874  13.449 -15.961  1.00  1.00      I    C
ATOM   1724  CA  PRO I 117     -39.129  12.088 -19.003  1.00  1.00      I    C
ATOM   1725  CA  LYS I 118     -40.693   9.464 -21.453  1.00  1.00      I    C
ATOM   1726  CA  LYS I 119     -43.958   9.706 -23.338  1.00  1.00      I    C
ATOM   1727  CA  THR I 120     -41.727   8.181 -25.982  1.00  1.00      I    C
ATOM   1728  CA  GLU I 121     -44.488   7.589 -28.540  1.00  1.00      I    C
ATOM   1729  CA  SER I 122     -44.379   4.235 -30.462  1.00  1.00      I    C
ATOM   1730  CA  SER I 123     -43.419   4.540 -34.112  1.00  1.00      I    C
ATOM   1731  CA  LYS I 124     -45.084   6.598 -36.869  1.00  1.00      I    C
ATOM   1732  CA  SER I 125     -42.995   5.997 -39.942  1.00  1.00      I    C
ATOM   1733  CA  LYS I 126     -40.469   3.410 -41.255  1.00  1.00      I    C
ATOM   1734  CA  SER I 127     -38.746   6.279 -43.105  1.00  1.00      I    C
ATOM   1735  CA  LYS I 128     -37.547   4.479 -46.120  1.00  1.00      I    C
TER
ATOM   1736  CA  PRO J   1     -65.193  56.511  27.776  1.00  1.00      J    C
ATOM   1737  CA  GLU J   2     -66.328  52.953  28.387  1.00  1.00      J    C
ATOM   1738  CA  PRO J   3     -63.428  50.717  28.858  1.00  1.00      J    C
ATOM   1739  CA  ALA J   4     -62.879  48.268  26.013  1.00  1.00      J    C
ATOM   1740  CA  LYS J   5     -62.729  44.533  25.678  1.00  1.00      J    C
ATOM   1741  CA  SER J   6     -60.373  42.656  23.414  1.00  1.00      J    C
ATOM   1742  CA  ALA J   7     -61.173  45.195  20.653  1.00  1.00      J    C
ATOM   1743  CA  PRO J   8     -63.358  44.785  18.726  1.00  1.00      J    C
ATOM   1744  CA  ALA J   9     -61.686  42.472  16.258  1.00  1.00      J    C
ATOM   1745  CA  PRO J  10     -61.213  39.602  16.487  1.00  1.00      J    C
ATOM   1746  CA  LYS J  11     -57.423  39.500  16.051  1.00  1.00      J    C
ATOM   1747  CA  LYS J  12     -56.129  42.812  17.652  1.00  1.00      J    C
ATOM   1748  CA  GLY J  13     -52.807  43.581  19.169  1.00  1.00      J    C
ATOM   1749  CA  SER J  14     -49.289  42.434  18.357  1.00  1.00      J    C
ATOM   1750  CA  LYS J  15     -48.487  42.319  14.797  1.00  1.00      J    C
ATOM   1751  CA  LYS J  16     -46.452  45.075  13.151  1.00  1.00      J    C
ATOM   1752  CA  ALA J  17     -43.629  46.917  14.622  1.00  1.00      J    C
ATOM   1753  CA  VAL J  18     -40.618  47.865  12.642  1.00  1.00      J    C
ATOM   1754  CA  THR J  19     -37.062  48.563  14.070  1.00  1.00      J    C
ATOM   1755  CA  LYS J  20     -34.168  46.110  14.709  1.00  1.00      J    C
ATOM   1756  CA  THR J  21     -31.295  48.444  13.546  1.00  1.00      J    C
ATOM   1757  CA  GLN J  22     -32.277  51.617  15.427  1.00  1.00      J    C
ATOM   1758  CA  LYS J  23     -31.470  54.134  12.570  1.00  1.00      J    C
ATOM   1759  CA  LYS J  24     -27.858  55.431  12.825  1.00  1.00      J    C
ATOM   1760  CA  ASP J  25     -26.200  58.838  11.988  1.00  1.00      J    C
ATOM   1761  CA  GLY J  26     -22.806  60.237  11.670  1.00  1.00      J    C
ATOM   1762  CA  LYS J  27     -21.482  56.806  12.298  1.00  1.00      J    C
ATOM   1763  CA  LYS J  28     -19.148  57.519   9.419  1.00  1.00      J    C
ATOM   1764  CA  ARG J  29     -15.693  56.286  10.560  1.00  1.00      J    C
ATOM   1765  CA  ARG J  30     -15.032  54.369   7.351  1.00  1.00      J    C
ATOM   1766  CA  LYS J  31     -15.706  50.658   7.410  1.00  1.00      J    C
ATOM   1767  CA  THR J  32     -15.922  49.084   3.925  1.00  1.00      J    C
ATOM   1768  CA  ARG J  33     -19.563  48.783   3.023  1.00  1.00      J    C
ATOM   1769  CA  LYS J  34     -21.164  45.431   2.480  1.00  1.00      J    C
ATOM   1770  CA  GLU J  35     -20.434  44.293  -0.975  1.00  1.00      J    C
ATOM   1771  CA  SER J  36     -22.520  41.649  -2.847  1.00  1.00      J    C
ATOM   1772  CA  TYR J  37     -23.255  40.906  -6.408  1.00  1.00      J    C
ATOM   1773  CA  ALA J  38     -26.916  41.499  -6.088  1.00  1.00      J    C
ATOM   1774  CA  ILE J  39     -27.233  44.554  -8.527  1.00  1.00      J    C
ATOM   1775  CA  TYR J  40     -25.290  42.878 -11.258  1.00  1.00      J    C
ATOM   1776  CA  VAL J  41     -27.089  39.498 -10.956  1.00  1.00      J    C
ATOM   1777  CA  TYR J  42     -30.253  41.633 -11.036  1.00  1.00      J    C
ATOM   1778  CA  LYS J  43     -29.299  43.398 -14.363  1.00  1.00      J    C
ATOM   1779  CA  VAL J  44     -29.190  39.973 -16.059  1.00  1.00      J    C
ATOM   1780  CA  LEU J  45     -32.365  38.953 -14.268  1.00  1.00      J    C
ATOM   1781  CA  LYS J  46     -34.293  41.766 -16.065  1.00  1.00      J    C
ATOM   1782  CA  GLN J  47     -32.862  40.508 -19.425  1.00  1.00      J    C
ATOM   1783  CA  VAL J  48     -34.031  37.036 -19.019  1.00  1.00      J    C
ATOM   1784  CA  HIS J  49     -37.195  37.249 -16.957  1.00  1.00      J    C
ATOM   1785  CA  PRO J  50     -38.320  40.939 -16.828  1.00  1.00      J    C
ATOM   1786  CA  ASP J  51     -40.927  40.260 -14.208  1.00  1.00      J    C
ATOM   1787  CA  THR J  52     -38.990  37.762 -12.030  1.00  1.00      J    C
ATOM   1788  CA  GLY J  53     -37.780  38.930  -8.625  1.00  1.00      J    C
ATOM   1789  CA  ILE J  54     -35.146  37.599  -6.165  1.00  1.00      J    C
ATOM   1790  CA  SER J  55     -35.677  37.020  -2.408  1.00  1.00      J    C
ATOM   1791  CA  SER J  56     -32.788  37.711   0.046  1.00  1.00      J    C
ATOM   1792  CA  LYS J  57     -32.374  33.928   0.725  1.00  1.00      J    C
ATOM   1793  CA  ALA J  58     -32.218  33.150  -2.932  1.00  1.00      J    C
ATOM   1794  CA  MET J  59     -29.837  36.010  -3.353  1.00  1.00      J    C
ATOM   1795  CA  SER J  60     -27.500  34.656  -0.674  1.00  1.00      J    C
ATOM   1796  CA  ILE J  61     -27.401  31.324  -2.466  1.00  1.00      J    C
ATOM   1797  CA  MET J  62     -26.465  33.180  -5.818  1.00  1.00      J    C
ATOM   1798  CA  ASN J  63     -24.097  35.478  -4.014  1.00  1.00      J    C
ATOM   1799  CA  SER J  64     -22.215  32.667  -2.363  1.00  1.00      J    C
ATOM   1800  CA  PHE J  65     -22.051  30.912  -5.765  1.00  1.00      J    C
ATOM   1801  CA  VAL J  66     -20.465  33.872  -7.420  1.00  1.00      J    C
ATOM   1802  CA  ASN J  67     -18.089  34.432  -4.374  1.00  1.00      J    C
ATOM   1803  CA  ASP J  68     -17.200  30.783  -4.297  1.00  1.00      J    C
ATOM   1804  CA  VAL J  69     -16.516  30.645  -8.133  1.00  1.00      J    C
ATOM   1805  CA  PHE J  70     -14.198  33.589  -7.884  1.00  1.00      J    C
ATOM   1806  CA  GLU J  71     -12.015  31.809  -5.289  1.00  1.00      J    C
ATOM   1807  CA  ARG J  72     -12.085  28.394  -7.176  1.00  1.00      J    C
ATOM   1808  CA  ILE J  73     -10.972  30.195 -10.385  1.00  1.00      J    C
ATOM   1809  CA  ALA J  74      -8.444  32.348  -8.680  1.00  1.00      J    C
ATOM   1810  CA  GLY J  75      -6.947  29.298  -6.725  1.00  1.00      J    C
ATOM   1811  CA  GLU J  76      -6.416  27.478 -10.008  1.00  1.00      J    C
ATOM   1812  CA  ALA J  77      -4.887  30.576 -11.641  1.00  1.00      J    C
ATOM   1813  CA  SER J  78      -2.648  31.058  -8.610  1.00  1.00      J    C
ATOM   1814  CA  ARG J  79      -1.207  27.373  -8.796  1.00  1.00      J    C
ATOM   1815  CA  LEU J  80      -0.912  27.882 -12.582  1.00  1.00      J    C
ATOM   1816  CA  ALA J  81       0.811  31.231 -12.154  1.00  1.00      J    C
ATOM   1817  CA  HIS J  82       3.271  29.724  -9.593  1.00  1.00      J    C
ATOM   1818  CA  TYR J  83       3.915  26.604 -11.594  1.00  1.00      J    C
ATOM   1819  CA  ASN J  84       4.984  28.683 -14.554  1.00  1.00      J    C
ATOM   1820  CA  LYS J  85       7.094  31.090 -12.598  1.00  1.00      J    C
ATOM   1821  CA  ARG J  86       4.999  34.059 -13.822  1.00  1.00      J    C
ATOM   1822  CA  SER J  87       4.376  37.267 -11.960  1.00  1.00      J    C
ATOM   1823  CA  THR J  88       0.842  37.433 -13.748  1.00  1.00      J    C
ATOM   1824  CA  ILE J  89      -2.644  35.950 -14.024  1.00  1.00      J    C
ATOM   1825  CA  THR J  90      -3.725  36.655 -17.552  1.00  1.00      J    C
ATOM   1826  CA  SER J  91      -6.599  35.790 -19.673  1.00  1.00      J    C
ATOM   1827  CA  ARG J  92      -4.765  32.656 -20.506  1.00  1.00      J    C
ATOM   1828  CA  GLU J  93      -4.816  31.517 -16.848  1.00  1.00      J    C
ATOM   1829  CA  ILE J  94      -8.589  32.389 -16.815  1.00  1.00      J    C
ATOM   1830  CA  GLN J  95      -9.149  30.167 -19.795  1.00  1.00      J    C
ATOM   1831  CA  THR J  96      -7.036  27.367 -18.109  1.00  1.00      J    C
ATOM   1832  CA  ALA J  97      -9.074  27.912 -14.810  1.00  1.00      J    C
ATOM   1833  CA  VAL J  98     -12.163  27.821 -16.956  1.00  1.00      J    C
ATOM   1834  CA  ARG J  99     -11.247  24.399 -18.411  1.00  1.00      J    C
ATOM   1835  CA  LEU J 100     -10.416  23.224 -14.892  1.00  1.00      J    C
ATOM   1836  CA  LEU J 101     -13.461  24.683 -13.333  1.00  1.00      J    C
ATOM   1837  CA  LEU J 102     -16.406  24.271 -15.771  1.00  1.00      J    C
ATOM   1838  CA  PRO J 103     -18.223  21.131 -16.899  1.00  1.00      J    C
ATOM   1839  CA  GLY J 104     -18.032  20.476 -20.738  1.00  1.00      J    C
ATOM   1840  CA  GLU J 105     -20.770  22.409 -22.534  1.00  1.00      J    C
ATOM   1841  CA  LEU J 106     -21.143  24.951 -19.821  1.00  1.00      J    C
ATOM   1842  CA  ALA J 107     -17.344  25.827 -20.011  1.00  1.00      J    C
ATOM   1843  CA  LYS J 108     -17.732  26.204 -23.756  1.00  1.00      J    C
ATOM   1844  CA  HIS J 109     -20.298  29.041 -23.786  1.00  1.00      J    C
ATOM   1845  CA  ALA J 110     -18.491  30.793 -21.004  1.00  1.00      J    C
ATOM   1846  CA  VAL J 111     -15.138  30.767 -22.904  1.00  1.00      J    C
ATOM   1847  CA  SER J 112     -16.779  32.160 -25.985  1.00  1.00      J    C
ATOM   1848  CA  GLU J 113     -18.123  35.265 -24.249  1.00  1.00      J    C
ATOM   1849  CA  GLY J 114     -14.993  35.791 -22.255  1.00  1.00      J    C
ATOM   1850  CA  THR J 115     -12.760  35.322 -25.162  1.00  1.00      J    C
ATOM   1851  CA  LYS J 116     -14.676  37.891 -27.198  1.00  1.00      J    C
ATOM   1852  CA  ALA J 117     -14.637  40.348 -24.301  1.00  1.00      J    C
ATOM   1853  CA  VAL J 118     -10.851  40.173 -23.735  1.00  1.00      J    C
ATOM   1854  CA  THR J 119     -10.169  40.532 -27.419  1.00  1.00      J    C
ATOM   1855  CA  LYS J 120     -12.494  43.487 -27.910  1.00  1.00      J    C
ATOM   1856  CA  TYR J 121     -11.350  45.310 -24.823  1.00  1.00      J    C
ATOM   1857  CA  THR J 122      -7.725  45.146 -25.926  1.00  1.00      J    C
ATOM   1858  CA  SER J 123      -8.701  46.801 -29.306  1.00  1.00      J    C
ATOM   1859  CA  ALA J 124      -9.032  50.048 -27.479  1.00  1.00      J    C
ATOM   1860  CA  LYS J 125      -5.300  50.763 -27.741  1.00  1.00      J    C
TER
