# Supplementary material for: The kinetic landscape of nucleosome assembly: A coarse-grained molecular dynamics study
Source: PLoS Comput Biol. 2021 Jul 27;17(7):e1009253. doi: 10.1371/journal.pcbi.1009253 (PMC8345847; doi:10.1371/journal.pcbi.1009253)
Supplement: S1 Data — For each of the 11 metastable states identified from our MSM at 400 mM using PCCA clustering, we deposited 4 representative coarse-grained nucleosome conformations in PDB format. The conformations are named “state*conf#.pdb”, where * corresponds to the state name as described in the text (T, TL, TR, HL0, HL1, HL2, HR0, HR1, HR2 and HR3, N), and # goes from 1 to 4. The file “msm_hmm11.dat” contains the equilibrium probabilities of the various basins and the transition probabilities between them. The data also contain 4 representative partially opened conformations for each of the left hexasome, right hexasome, and tetrasome states, named “partially-opened_*_conf#.pdb”, where * is HL, HR or T and # goes from 1 to 4. (ZIP) [file pcbi.1009253.s006.zip › S1_Data/partially-opened_HR_conf3.pdb]

ATOM      1 DS   DC  A   1      61.936 -24.684  33.509  1.00  1.00      A    S
ATOM      2 DB   DC  A   1      59.390 -26.845  31.250  1.00  1.00      A    B
ATOM      3 DP   DT  A   2      64.372 -22.715  31.837  1.00  1.00      A    P
ATOM      4 DS   DT  A   2      63.732 -23.280  28.466  1.00  1.00      A    S
ATOM      5 DB   DT  A   2      59.861 -23.759  28.517  1.00  1.00      A    B
ATOM      6 DP   DG  A   3      65.572 -20.230  25.836  1.00  1.00      A    P
ATOM      7 DS   DG  A   3      63.358 -20.716  22.508  1.00  1.00      A    S
ATOM      8 DB   DG  A   3      58.767 -22.350  24.454  1.00  1.00      A    B
ATOM      9 DP   DG  A   4      63.269 -18.557  19.736  1.00  1.00      A    P
ATOM     10 DS   DG  A   4      60.139 -19.100  18.802  1.00  1.00      A    S
ATOM     11 DB   DG  A   4      57.042 -19.718  22.303  1.00  1.00      A    B
ATOM     12 DP   DA  A   5      58.524 -17.440  15.216  1.00  1.00      A    P
ATOM     13 DS   DA  A   5      55.290 -17.394  16.438  1.00  1.00      A    S
ATOM     14 DB   DA  A   5      55.215 -16.777  21.259  1.00  1.00      A    B
ATOM     15 DP   DG  A   6      53.183 -15.244  14.856  1.00  1.00      A    P
ATOM     16 DS   DG  A   6      50.397 -14.938  17.652  1.00  1.00      A    S
ATOM     17 DB   DG  A   6      52.373 -13.734  22.214  1.00  1.00      A    B
ATOM     18 DP   DA  A   7      47.186 -13.656  16.765  1.00  1.00      A    P
ATOM     19 DS   DA  A   7      46.656 -12.346  20.296  1.00  1.00      A    S
ATOM     20 DB   DA  A   7      50.990 -10.627  21.612  1.00  1.00      A    B
ATOM     21 DP   DA  A   8      43.904  -9.956  21.197  1.00  1.00      A    P
ATOM     22 DS   DA  A   8      45.885  -8.363  24.266  1.00  1.00      A    S
ATOM     23 DB   DA  A   8      50.291  -7.285  22.748  1.00  1.00      A    B
ATOM     24 DP   DT  A   9      44.247  -5.665  25.963  1.00  1.00      A    P
ATOM     25 DS   DT  A   9      47.141  -4.579  27.303  1.00  1.00      A    S
ATOM     26 DB   DT  A   9      49.589  -3.836  23.547  1.00  1.00      A    B
ATOM     27 DP   DC  A  10      47.002  -1.492  29.879  1.00  1.00      A    P
ATOM     28 DS   DC  A  10      50.003   0.160  28.998  1.00  1.00      A    S
ATOM     29 DB   DC  A  10      49.782  -0.031  24.541  1.00  1.00      A    B
ATOM     30 DP   DC  A  11      50.758   3.692  29.837  1.00  1.00      A    P
ATOM     31 DS   DC  A  11      53.205   4.875  26.809  1.00  1.00      A    S
ATOM     32 DB   DC  A  11      50.721   3.450  23.375  1.00  1.00      A    B
ATOM     33 DP   DC  A  12      54.671   8.473  26.660  1.00  1.00      A    P
ATOM     34 DS   DC  A  12      55.550   7.883  22.759  1.00  1.00      A    S
ATOM     35 DB   DC  A  12      51.563   6.559  20.987  1.00  1.00      A    B
ATOM     36 DP   DG  A  13      56.980  11.888  20.968  1.00  1.00      A    P
ATOM     37 DS   DG  A  13      55.528  10.930  17.206  1.00  1.00      A    S
ATOM     38 DB   DG  A  13      50.806   8.990  17.531  1.00  1.00      A    B
ATOM     39 DP   DG  A  14      55.664  13.300  14.357  1.00  1.00      A    P
ATOM     40 DS   DG  A  14      53.103  11.904  12.333  1.00  1.00      A    S
ATOM     41 DB   DG  A  14      48.762  11.022  15.289  1.00  1.00      A    B
ATOM     42 DP   DT  A  15      52.117  12.939   9.335  1.00  1.00      A    P
ATOM     43 DS   DT  A  15      48.027  12.229   9.666  1.00  1.00      A    S
ATOM     44 DB   DT  A  15      47.373  13.849  13.831  1.00  1.00      A    B
ATOM     45 DP   DC  A  16      46.117  13.718   7.272  1.00  1.00      A    P
ATOM     46 DS   DC  A  16      43.222  14.177   9.930  1.00  1.00      A    S
ATOM     47 DB   DC  A  16      44.682  16.477  13.272  1.00  1.00      A    B
ATOM     48 DP   DT  A  17      39.677  15.482   9.003  1.00  1.00      A    P
ATOM     49 DS   DT  A  17      38.387  15.726  12.337  1.00  1.00      A    S
ATOM     50 DB   DT  A  17      41.460  18.714  13.701  1.00  1.00      A    B
ATOM     51 DP   DG  A  18      34.541  17.094  12.413  1.00  1.00      A    P
ATOM     52 DS   DG  A  18      34.932  19.230  15.808  1.00  1.00      A    S
ATOM     53 DB   DG  A  18      39.407  22.108  15.681  1.00  1.00      A    B
ATOM     54 DP   DC  A  19      32.704  20.247  17.202  1.00  1.00      A    P
ATOM     55 DS   DC  A  19      35.118  22.825  19.467  1.00  1.00      A    S
ATOM     56 DB   DC  A  19      37.487  24.889  16.627  1.00  1.00      A    B
ATOM     57 DP   DA  A  20      32.944  25.577  22.231  1.00  1.00      A    P
ATOM     58 DS   DA  A  20      35.951  28.386  22.529  1.00  1.00      A    S
ATOM     59 DB   DA  A  20      37.361  28.892  17.659  1.00  1.00      A    B
ATOM     60 DP   DG  A  21      35.578  31.267  24.131  1.00  1.00      A    P
ATOM     61 DS   DG  A  21      37.185  33.474  21.390  1.00  1.00      A    S
ATOM     62 DB   DG  A  21      36.134  32.346  16.921  1.00  1.00      A    B
ATOM     63 DP   DG  A  22      38.144  37.231  21.909  1.00  1.00      A    P
ATOM     64 DS   DG  A  22      37.950  38.502  18.675  1.00  1.00      A    S
ATOM     65 DB   DG  A  22      35.789  35.502  15.059  1.00  1.00      A    B
ATOM     66 DP   DC  A  23      38.005  41.832  18.210  1.00  1.00      A    P
ATOM     67 DS   DC  A  23      37.175  41.426  14.899  1.00  1.00      A    S
ATOM     68 DB   DC  A  23      33.753  38.302  14.659  1.00  1.00      A    B
ATOM     69 DP   DC  A  24      36.321  44.284  13.011  1.00  1.00      A    P
ATOM     70 DS   DC  A  24      34.326  42.890  10.415  1.00  1.00      A    S
ATOM     71 DB   DC  A  24      31.576  40.808  12.577  1.00  1.00      A    B
ATOM     72 DP   DG  A  25      32.342  45.879   7.277  1.00  1.00      A    P
ATOM     73 DS   DG  A  25      29.208  43.527   6.463  1.00  1.00      A    S
ATOM     74 DB   DG  A  25      27.753  41.358  10.662  1.00  1.00      A    B
ATOM     75 DP   DC  A  26      26.441  44.411   4.071  1.00  1.00      A    P
ATOM     76 DS   DC  A  26      24.646  41.759   5.133  1.00  1.00      A    S
ATOM     77 DB   DC  A  26      24.642  42.420   9.659  1.00  1.00      A    B
ATOM     78 DP   DT  A  27      21.036  41.349   3.744  1.00  1.00      A    P
ATOM     79 DS   DT  A  27      19.820  39.554   6.430  1.00  1.00      A    S
ATOM     80 DB   DT  A  27      20.626  42.831   9.590  1.00  1.00      A    B
ATOM     81 DP   DC  A  28      16.247  38.819   5.996  1.00  1.00      A    P
ATOM     82 DS   DC  A  28      15.787  38.959   9.514  1.00  1.00      A    S
ATOM     83 DB   DC  A  28      16.741  42.881  10.369  1.00  1.00      A    B
ATOM     84 DP   DA  A  29      11.519  38.093  11.005  1.00  1.00      A    P
ATOM     85 DS   DA  A  29      12.081  40.376  14.487  1.00  1.00      A    S
ATOM     86 DB   DA  A  29      13.925  44.799  12.849  1.00  1.00      A    B
ATOM     87 DP   DA  A  30       9.729  40.635  16.831  1.00  1.00      A    P
ATOM     88 DS   DA  A  30      10.864  43.793  18.193  1.00  1.00      A    S
ATOM     89 DB   DA  A  30      11.554  46.967  14.477  1.00  1.00      A    B
ATOM     90 DP   DT  A  31       8.857  44.953  20.449  1.00  1.00      A    P
ATOM     91 DS   DT  A  31       9.362  48.960  19.730  1.00  1.00      A    S
ATOM     92 DB   DT  A  31       8.444  48.743  15.101  1.00  1.00      A    B
ATOM     93 DP   DT  A  32       6.694  51.437  21.563  1.00  1.00      A    P
ATOM     94 DS   DT  A  32       5.856  54.048  18.610  1.00  1.00      A    S
ATOM     95 DB   DT  A  32       5.162  50.811  15.060  1.00  1.00      A    B
ATOM     96 DP   DG  A  33       2.204  56.609  19.599  1.00  1.00      A    P
ATOM     97 DS   DG  A  33       1.201  56.875  16.268  1.00  1.00      A    S
ATOM     98 DB   DG  A  33       1.945  53.021  13.104  1.00  1.00      A    B
ATOM     99 DP   DG  A  34      -2.096  58.964  15.851  1.00  1.00      A    P
ATOM    100 DS   DG  A  34      -3.622  57.405  12.703  1.00  1.00      A    S
ATOM    101 DB   DG  A  34      -1.615  52.722  11.930  1.00  1.00      A    B
ATOM    102 DP   DT  A  35      -6.720  57.767  11.801  1.00  1.00      A    P
ATOM    103 DS   DT  A  35      -6.623  54.679   9.390  1.00  1.00      A    S
ATOM    104 DB   DT  A  35      -4.757  51.280  11.779  1.00  1.00      A    B
ATOM    105 DP   DC  A  36      -9.766  54.227   7.758  1.00  1.00      A    P
ATOM    106 DS   DC  A  36      -9.100  50.750   7.047  1.00  1.00      A    S
ATOM    107 DB   DC  A  36      -8.238  49.012  11.242  1.00  1.00      A    B
ATOM    108 DP   DG  A  37     -12.030  47.878   3.987  1.00  1.00      A    P
ATOM    109 DS   DG  A  37     -10.621  45.068   5.280  1.00  1.00      A    S
ATOM    110 DB   DG  A  37      -9.837  45.282   9.891  1.00  1.00      A    B
ATOM    111 DP   DT  A  38     -11.344  41.712   4.326  1.00  1.00      A    P
ATOM    112 DS   DT  A  38     -10.625  40.212   7.586  1.00  1.00      A    S
ATOM    113 DB   DT  A  38     -12.369  43.011  10.344  1.00  1.00      A    B
ATOM    114 DP   DA  A  39     -10.931  36.447   7.874  1.00  1.00      A    P
ATOM    115 DS   DA  A  39     -11.974  36.710  11.516  1.00  1.00      A    S
ATOM    116 DB   DA  A  39     -14.530  40.412  12.801  1.00  1.00      A    B
ATOM    117 DP   DG  A  40     -12.863  33.790  13.127  1.00  1.00      A    P
ATOM    118 DS   DG  A  40     -14.176  35.353  16.361  1.00  1.00      A    S
ATOM    119 DB   DG  A  40     -17.060  39.623  15.528  1.00  1.00      A    B
ATOM    120 DP   DA  A  41     -14.964  33.189  19.553  1.00  1.00      A    P
ATOM    121 DS   DA  A  41     -17.243  35.780  21.194  1.00  1.00      A    S
ATOM    122 DB   DA  A  41     -19.480  38.104  17.915  1.00  1.00      A    B
ATOM    123 DP   DC  A  42     -18.988  34.632  23.562  1.00  1.00      A    P
ATOM    124 DS   DC  A  42     -21.929  36.706  23.042  1.00  1.00      A    S
ATOM    125 DB   DC  A  42     -22.836  36.320  18.644  1.00  1.00      A    B
ATOM    126 DP   DA  A  43     -25.396  35.745  25.446  1.00  1.00      A    P
ATOM    127 DS   DA  A  43     -27.551  37.428  23.650  1.00  1.00      A    S
ATOM    128 DB   DA  A  43     -27.225  36.075  18.911  1.00  1.00      A    B
ATOM    129 DP   DG  A  44     -31.173  36.754  24.903  1.00  1.00      A    P
ATOM    130 DS   DG  A  44     -32.913  36.788  21.944  1.00  1.00      A    S
ATOM    131 DB   DG  A  44     -30.426  34.250  18.284  1.00  1.00      A    B
ATOM    132 DP   DC  A  45     -35.729  36.451  22.148  1.00  1.00      A    P
ATOM    133 DS   DC  A  45     -36.043  35.163  18.657  1.00  1.00      A    S
ATOM    134 DB   DC  A  45     -33.035  32.179  18.326  1.00  1.00      A    B
ATOM    135 DP   DT  A  46     -39.176  34.136  17.162  1.00  1.00      A    P
ATOM    136 DS   DT  A  46     -37.635  31.482  14.246  1.00  1.00      A    S
ATOM    137 DB   DT  A  46     -35.270  28.840  16.902  1.00  1.00      A    B
ATOM    138 DP   DC  A  47     -39.617  30.069  11.651  1.00  1.00      A    P
ATOM    139 DS   DC  A  47     -36.955  27.365  10.806  1.00  1.00      A    S
ATOM    140 DB   DC  A  47     -36.417  26.007  14.442  1.00  1.00      A    B
ATOM    141 DP   DT  A  48     -37.668  24.564   8.178  1.00  1.00      A    P
ATOM    142 DS   DT  A  48     -34.812  21.881   9.658  1.00  1.00      A    S
ATOM    143 DB   DT  A  48     -36.290  21.966  13.626  1.00  1.00      A    B
ATOM    144 DP   DA  A  49     -34.327  17.832   7.796  1.00  1.00      A    P
ATOM    145 DS   DA  A  49     -32.904  16.231  10.757  1.00  1.00      A    S
ATOM    146 DB   DA  A  49     -36.129  17.759  14.749  1.00  1.00      A    B
ATOM    147 DP   DG  A  50     -32.156  12.645  10.536  1.00  1.00      A    P
ATOM    148 DS   DG  A  50     -32.679  11.996  13.910  1.00  1.00      A    S
ATOM    149 DB   DG  A  50     -37.182  13.927  15.441  1.00  1.00      A    B
ATOM    150 DP   DC  A  51     -31.313   9.590  15.432  1.00  1.00      A    P
ATOM    151 DS   DC  A  51     -33.499   9.393  17.935  1.00  1.00      A    S
ATOM    152 DB   DC  A  51     -37.586  10.634  15.925  1.00  1.00      A    B
ATOM    153 DP   DA  A  52     -33.590   6.324  20.538  1.00  1.00      A    P
ATOM    154 DS   DA  A  52     -37.239   6.593  21.704  1.00  1.00      A    S
ATOM    155 DB   DA  A  52     -39.918   8.117  18.157  1.00  1.00      A    B
ATOM    156 DP   DC  A  53     -38.333   3.652  22.832  1.00  1.00      A    P
ATOM    157 DS   DC  A  53     -41.762   4.063  21.329  1.00  1.00      A    S
ATOM    158 DB   DC  A  53     -41.463   4.906  17.317  1.00  1.00      A    B
ATOM    159 DP   DC  A  54     -44.395   1.578  22.039  1.00  1.00      A    P
ATOM    160 DS   DC  A  54     -46.610   1.824  19.203  1.00  1.00      A    S
ATOM    161 DB   DC  A  54     -43.741   2.028  16.197  1.00  1.00      A    B
ATOM    162 DP   DG  A  55     -49.671  -1.940  18.809  1.00  1.00      A    P
ATOM    163 DS   DG  A  55     -49.523  -1.773  15.093  1.00  1.00      A    S
ATOM    164 DB   DG  A  55     -45.080  -0.541  13.027  1.00  1.00      A    B
ATOM    165 DP   DC  A  56     -51.232  -3.473  13.355  1.00  1.00      A    P
ATOM    166 DS   DC  A  56     -48.612  -3.202  10.396  1.00  1.00      A    S
ATOM    167 DB   DC  A  56     -44.631  -3.769  11.994  1.00  1.00      A    B
ATOM    168 DP   DT  A  57     -49.240  -5.477   6.799  1.00  1.00      A    P
ATOM    169 DS   DT  A  57     -45.418  -4.933   5.349  1.00  1.00      A    S
ATOM    170 DB   DT  A  57     -43.414  -6.486   9.269  1.00  1.00      A    B
ATOM    171 DP   DT  A  58     -44.310  -6.572   2.084  1.00  1.00      A    P
ATOM    172 DS   DT  A  58     -40.878  -6.288   3.009  1.00  1.00      A    S
ATOM    173 DB   DT  A  58     -41.081  -8.609   6.840  1.00  1.00      A    B
ATOM    174 DP   DA  A  59     -38.332  -7.724   0.489  1.00  1.00      A    P
ATOM    175 DS   DA  A  59     -35.874  -8.586   3.586  1.00  1.00      A    S
ATOM    176 DB   DA  A  59     -37.925 -11.477   6.714  1.00  1.00      A    B
ATOM    177 DP   DA  A  60     -32.703  -9.629   3.275  1.00  1.00      A    P
ATOM    178 DS   DA  A  60     -32.090 -10.900   6.439  1.00  1.00      A    S
ATOM    179 DB   DA  A  60     -35.615 -14.079   7.438  1.00  1.00      A    B
ATOM    180 DP   DA  A  61     -28.814 -11.667   7.482  1.00  1.00      A    P
ATOM    181 DS   DA  A  61     -30.096 -14.337   9.972  1.00  1.00      A    S
ATOM    182 DB   DA  A  61     -33.013 -17.184   7.849  1.00  1.00      A    B
ATOM    183 DP   DC  A  62     -27.996 -15.718  12.123  1.00  1.00      A    P
ATOM    184 DS   DC  A  62     -30.151 -18.844  12.992  1.00  1.00      A    S
ATOM    185 DB   DC  A  62     -31.095 -19.911   9.254  1.00  1.00      A    B
ATOM    186 DP   DG  A  63     -27.575 -21.539  15.290  1.00  1.00      A    P
ATOM    187 DS   DG  A  63     -29.302 -24.254  14.309  1.00  1.00      A    S
ATOM    188 DB   DG  A  63     -30.244 -24.197   9.205  1.00  1.00      A    B
ATOM    189 DP   DC  A  64     -28.843 -27.447  15.517  1.00  1.00      A    P
ATOM    190 DS   DC  A  64     -30.187 -29.204  12.637  1.00  1.00      A    S
ATOM    191 DB   DC  A  64     -28.477 -27.146   9.366  1.00  1.00      A    B
ATOM    192 DP   DA  A  65     -30.395 -34.039  12.048  1.00  1.00      A    P
ATOM    193 DS   DA  A  65     -29.861 -34.158   8.317  1.00  1.00      A    S
ATOM    194 DB   DA  A  65     -26.987 -30.331   6.911  1.00  1.00      A    B
ATOM    195 DP   DC  A  66     -28.447 -37.135   7.241  1.00  1.00      A    P
ATOM    196 DS   DC  A  66     -27.196 -35.367   3.939  1.00  1.00      A    S
ATOM    197 DB   DC  A  66     -24.527 -32.221   5.181  1.00  1.00      A    B
ATOM    198 DP   DG  A  67     -25.489 -38.304   0.685  1.00  1.00      A    P
ATOM    199 DS   DG  A  67     -23.989 -35.569  -0.803  1.00  1.00      A    S
ATOM    200 DB   DG  A  67     -21.265 -32.332   2.356  1.00  1.00      A    B
ATOM    201 DP   DT  A  68     -22.847 -35.152  -4.221  1.00  1.00      A    P
ATOM    202 DS   DT  A  68     -20.133 -32.128  -3.545  1.00  1.00      A    S
ATOM    203 DB   DT  A  68     -18.529 -33.322   0.635  1.00  1.00      A    B
ATOM    204 DP   DA  A  69     -17.068 -31.244  -6.184  1.00  1.00      A    P
ATOM    205 DS   DA  A  69     -15.023 -29.404  -3.382  1.00  1.00      A    S
ATOM    206 DB   DA  A  69     -14.176 -32.786  -0.016  1.00  1.00      A    B
ATOM    207 DP   DC  A  70     -12.728 -27.950  -4.293  1.00  1.00      A    P
ATOM    208 DS   DC  A  70     -10.922 -28.167  -0.732  1.00  1.00      A    S
ATOM    209 DB   DC  A  70     -10.692 -32.413  -0.117  1.00  1.00      A    B
ATOM    210 DP   DG  A  71      -7.009 -25.677  -0.394  1.00  1.00      A    P
ATOM    211 DS   DG  A  71      -5.872 -27.528   2.158  1.00  1.00      A    S
ATOM    212 DB   DG  A  71      -6.602 -32.175   1.427  1.00  1.00      A    B
ATOM    213 DP   DC  A  72      -4.434 -26.459   4.523  1.00  1.00      A    P
ATOM    214 DS   DC  A  72      -3.377 -30.189   5.825  1.00  1.00      A    S
ATOM    215 DB   DC  A  72      -3.197 -32.475   2.160  1.00  1.00      A    B
ATOM    216 DP   DG  A  73       0.803 -30.143   8.344  1.00  1.00      A    P
ATOM    217 DS   DG  A  73       1.479 -33.919   7.778  1.00  1.00      A    S
ATOM    218 DB   DG  A  73       0.459 -35.061   3.024  1.00  1.00      A    B
ATOM    219 DP   DC  A  74       4.115 -35.590   9.444  1.00  1.00      A    P
ATOM    220 DS   DC  A  74       4.264 -38.264   6.515  1.00  1.00      A    S
ATOM    221 DB   DC  A  74       3.800 -35.918   2.665  1.00  1.00      A    B
ATOM    222 DP   DT  A  75       7.907 -40.849   6.206  1.00  1.00      A    P
ATOM    223 DS   DT  A  75       7.830 -41.714   2.400  1.00  1.00      A    S
ATOM    224 DB   DT  A  75       6.996 -37.582   0.897  1.00  1.00      A    B
ATOM    225 DP   DG  A  76      11.895 -43.283   0.698  1.00  1.00      A    P
ATOM    226 DS   DG  A  76      10.653 -42.015  -2.717  1.00  1.00      A    S
ATOM    227 DB   DG  A  76       9.832 -36.962  -2.478  1.00  1.00      A    B
ATOM    228 DP   DT  A  77      12.514 -42.610  -5.601  1.00  1.00      A    P
ATOM    229 DS   DT  A  77      11.671 -39.480  -7.229  1.00  1.00      A    S
ATOM    230 DB   DT  A  77      12.786 -36.779  -4.417  1.00  1.00      A    B
ATOM    231 DP   DC  A  78      13.263 -39.401 -10.267  1.00  1.00      A    P
ATOM    232 DS   DC  A  78      13.057 -35.978 -10.313  1.00  1.00      A    S
ATOM    233 DB   DC  A  78      15.323 -34.996  -6.785  1.00  1.00      A    B
ATOM    234 DP   DC  A  79      13.858 -33.863 -13.096  1.00  1.00      A    P
ATOM    235 DS   DC  A  79      14.353 -30.798 -11.145  1.00  1.00      A    S
ATOM    236 DB   DC  A  79      17.537 -31.628  -8.063  1.00  1.00      A    B
ATOM    237 DP   DC  A  80      15.101 -28.086 -12.476  1.00  1.00      A    P
ATOM    238 DS   DC  A  80      16.206 -26.451  -8.820  1.00  1.00      A    S
ATOM    239 DB   DC  A  80      19.892 -28.672  -8.204  1.00  1.00      A    B
ATOM    240 DP   DC  A  81      16.432 -22.810  -8.286  1.00  1.00      A    P
ATOM    241 DS   DC  A  81      18.613 -23.300  -4.993  1.00  1.00      A    S
ATOM    242 DB   DC  A  81      21.810 -25.936  -6.415  1.00  1.00      A    B
ATOM    243 DP   DC  A  82      20.137 -20.413  -2.900  1.00  1.00      A    P
ATOM    244 DS   DC  A  82      23.316 -22.855  -1.662  1.00  1.00      A    S
ATOM    245 DB   DC  A  82      24.905 -24.065  -4.964  1.00  1.00      A    B
ATOM    246 DP   DG  A  83      25.634 -20.586   1.225  1.00  1.00      A    P
ATOM    247 DS   DG  A  83      28.480 -22.490   0.349  1.00  1.00      A    S
ATOM    248 DB   DG  A  83      29.067 -23.202  -4.299  1.00  1.00      A    B
ATOM    249 DP   DC  A  84      31.146 -22.108   1.732  1.00  1.00      A    P
ATOM    250 DS   DC  A  84      33.367 -23.417  -0.720  1.00  1.00      A    S
ATOM    251 DB   DC  A  84      32.060 -21.478  -4.449  1.00  1.00      A    B
ATOM    252 DP   DG  A  85      38.129 -22.377   0.442  1.00  1.00      A    P
ATOM    253 DS   DG  A  85      38.846 -21.897  -3.488  1.00  1.00      A    S
ATOM    254 DB   DG  A  85      35.224 -19.149  -6.235  1.00  1.00      A    B
ATOM    255 DP   DT  A  86      41.950 -21.379  -4.762  1.00  1.00      A    P
ATOM    256 DS   DT  A  86      40.640 -20.740  -8.158  1.00  1.00      A    S
ATOM    257 DB   DT  A  86      37.807 -17.007  -7.031  1.00  1.00      A    B
ATOM    258 DP   DT  A  87      43.354 -19.905 -10.727  1.00  1.00      A    P
ATOM    259 DS   DT  A  87      40.753 -17.899 -13.154  1.00  1.00      A    S
ATOM    260 DB   DT  A  87      39.414 -14.854 -10.009  1.00  1.00      A    B
ATOM    261 DP   DT  A  88      42.392 -16.020 -16.477  1.00  1.00      A    P
ATOM    262 DS   DT  A  88      39.457 -13.196 -16.428  1.00  1.00      A    S
ATOM    263 DB   DT  A  88      40.007 -11.536 -12.356  1.00  1.00      A    B
ATOM    264 DP   DT  A  89      39.024 -10.492 -19.200  1.00  1.00      A    P
ATOM    265 DS   DT  A  89      37.278  -8.254 -17.267  1.00  1.00      A    S
ATOM    266 DB   DT  A  89      39.921  -7.942 -13.708  1.00  1.00      A    B
ATOM    267 DP   DA  A  90      36.170  -4.820 -18.591  1.00  1.00      A    P
ATOM    268 DS   DA  A  90      35.887  -3.552 -15.363  1.00  1.00      A    S
ATOM    269 DB   DA  A  90      39.956  -3.849 -12.743  1.00  1.00      A    B
ATOM    270 DP   DA  A  91      33.556  -0.099 -14.475  1.00  1.00      A    P
ATOM    271 DS   DA  A  91      34.861  -0.146 -11.158  1.00  1.00      A    S
ATOM    272 DB   DA  A  91      39.381  -0.596 -11.265  1.00  1.00      A    B
ATOM    273 DP   DC  A  92      34.180   2.261  -9.127  1.00  1.00      A    P
ATOM    274 DS   DC  A  92      37.776   2.423  -7.556  1.00  1.00      A    S
ATOM    275 DB   DC  A  92      40.456   2.795 -10.927  1.00  1.00      A    B
ATOM    276 DP   DC  A  93      38.538   5.076  -5.573  1.00  1.00      A    P
ATOM    277 DS   DC  A  93      42.380   5.897  -6.227  1.00  1.00      A    S
ATOM    278 DB   DC  A  93      42.941   5.384  -9.965  1.00  1.00      A    B
ATOM    279 DP   DG  A  94      43.766  10.014  -4.021  1.00  1.00      A    P
ATOM    280 DS   DG  A  94      46.203  10.663  -6.582  1.00  1.00      A    S
ATOM    281 DB   DG  A  94      44.637   9.312 -11.136  1.00  1.00      A    B
ATOM    282 DP   DC  A  95      48.079  13.822  -6.476  1.00  1.00      A    P
ATOM    283 DS   DC  A  95      48.915  13.714  -9.773  1.00  1.00      A    S
ATOM    284 DB   DC  A  95      45.491  12.486 -11.489  1.00  1.00      A    B
ATOM    285 DP   DC  A  96      50.421  16.873 -11.199  1.00  1.00      A    P
ATOM    286 DS   DC  A  96      49.101  16.384 -15.160  1.00  1.00      A    S
ATOM    287 DB   DC  A  96      45.238  15.333 -14.537  1.00  1.00      A    B
ATOM    288 DP   DA  A  97      49.732  19.662 -18.457  1.00  1.00      A    P
ATOM    289 DS   DA  A  97      46.522  18.922 -20.514  1.00  1.00      A    S
ATOM    290 DB   DA  A  97      43.252  17.585 -17.408  1.00  1.00      A    B
ATOM    291 DP   DA  A  98      45.441  21.131 -23.438  1.00  1.00      A    P
ATOM    292 DS   DA  A  98      42.336  20.021 -23.378  1.00  1.00      A    S
ATOM    293 DB   DA  A  98      40.556  19.840 -18.843  1.00  1.00      A    B
ATOM    294 DP   DG  A  99      39.932  22.137 -25.635  1.00  1.00      A    P
ATOM    295 DS   DG  A  99      37.039  20.863 -23.413  1.00  1.00      A    S
ATOM    296 DB   DG  A  99      37.851  22.373 -18.408  1.00  1.00      A    B
ATOM    297 DP   DG  A 100      33.516  21.851 -24.295  1.00  1.00      A    P
ATOM    298 DS   DG  A 100      31.781  22.372 -20.929  1.00  1.00      A    S
ATOM    299 DB   DG  A 100      34.800  24.749 -17.375  1.00  1.00      A    B
ATOM    300 DP   DG  A 101      27.898  23.735 -20.657  1.00  1.00      A    P
ATOM    301 DS   DG  A 101      27.981  24.267 -17.136  1.00  1.00      A    S
ATOM    302 DB   DG  A 101      32.010  27.237 -16.148  1.00  1.00      A    B
ATOM    303 DP   DG  A 102      25.125  25.730 -15.672  1.00  1.00      A    P
ATOM    304 DS   DG  A 102      26.727  27.014 -12.843  1.00  1.00      A    S
ATOM    305 DB   DG  A 102      30.600  29.783 -13.909  1.00  1.00      A    B
ATOM    306 DP   DA  A 103      24.068  28.928 -10.155  1.00  1.00      A    P
ATOM    307 DS   DA  A 103      26.893  31.691  -9.116  1.00  1.00      A    S
ATOM    308 DB   DA  A 103      29.140  33.277 -13.183  1.00  1.00      A    B
ATOM    309 DP   DT  A 104      25.754  34.282  -7.465  1.00  1.00      A    P
ATOM    310 DS   DT  A 104      28.059  36.753  -9.102  1.00  1.00      A    S
ATOM    311 DB   DT  A 104      26.987  36.224 -13.255  1.00  1.00      A    B
ATOM    312 DP   DT  A 105      27.560  40.607  -8.047  1.00  1.00      A    P
ATOM    313 DS   DT  A 105      29.353  41.932 -10.653  1.00  1.00      A    S
ATOM    314 DB   DT  A 105      26.892  40.222 -13.722  1.00  1.00      A    B
ATOM    315 DP   DA  A 106      29.773  45.802 -10.883  1.00  1.00      A    P
ATOM    316 DS   DA  A 106      29.630  46.018 -14.758  1.00  1.00      A    S
ATOM    317 DB   DA  A 106      25.953  43.405 -16.288  1.00  1.00      A    B
ATOM    318 DP   DC  A 107      29.789  48.818 -15.707  1.00  1.00      A    P
ATOM    319 DS   DC  A 107      27.217  48.251 -18.970  1.00  1.00      A    S
ATOM    320 DB   DC  A 107      24.012  45.814 -17.592  1.00  1.00      A    B
ATOM    321 DP   DT  A 108      26.137  50.997 -21.207  1.00  1.00      A    P
ATOM    322 DS   DT  A 108      22.944  49.218 -23.206  1.00  1.00      A    S
ATOM    323 DB   DT  A 108      21.341  47.598 -19.683  1.00  1.00      A    B
ATOM    324 DP   DC  A 109      20.369  51.479 -25.169  1.00  1.00      A    P
ATOM    325 DS   DC  A 109      17.242  48.865 -24.143  1.00  1.00      A    S
ATOM    326 DB   DC  A 109      17.517  48.373 -20.087  1.00  1.00      A    B
ATOM    327 DP   DC  A 110      13.987  49.166 -25.599  1.00  1.00      A    P
ATOM    328 DS   DC  A 110      12.043  47.380 -22.692  1.00  1.00      A    S
ATOM    329 DB   DC  A 110      14.058  49.595 -19.051  1.00  1.00      A    B
ATOM    330 DP   DC  A 111       8.505  46.956 -22.508  1.00  1.00      A    P
ATOM    331 DS   DC  A 111       8.311  46.851 -18.410  1.00  1.00      A    S
ATOM    332 DB   DC  A 111      10.943  50.444 -16.913  1.00  1.00      A    B
ATOM    333 DP   DT  A 112       4.764  47.104 -15.756  1.00  1.00      A    P
ATOM    334 DS   DT  A 112       6.659  48.127 -12.743  1.00  1.00      A    S
ATOM    335 DB   DT  A 112       8.206  52.068 -14.659  1.00  1.00      A    B
ATOM    336 DP   DA  A 113       4.058  48.948  -9.185  1.00  1.00      A    P
ATOM    337 DS   DA  A 113       6.672  51.361  -7.953  1.00  1.00      A    S
ATOM    338 DB   DA  A 113       7.357  54.928 -11.299  1.00  1.00      A    B
ATOM    339 DP   DG  A 114       5.779  52.434  -4.086  1.00  1.00      A    P
ATOM    340 DS   DG  A 114       7.950  55.692  -4.375  1.00  1.00      A    S
ATOM    341 DB   DG  A 114       7.372  57.842  -8.666  1.00  1.00      A    B
ATOM    342 DP   DT  A 115       7.942  57.626  -2.142  1.00  1.00      A    P
ATOM    343 DS   DT  A 115       8.556  60.823  -4.103  1.00  1.00      A    S
ATOM    344 DB   DT  A 115       5.189  60.235  -7.326  1.00  1.00      A    B
ATOM    345 DP   DC  A 116       8.866  63.847  -1.957  1.00  1.00      A    P
ATOM    346 DS   DC  A 116       6.997  66.182  -4.403  1.00  1.00      A    S
ATOM    347 DB   DC  A 116       4.549  63.928  -6.733  1.00  1.00      A    B
ATOM    348 DP   DT  A 117       5.042  69.205  -2.926  1.00  1.00      A    P
ATOM    349 DS   DT  A 117       2.042  69.648  -5.789  1.00  1.00      A    S
ATOM    350 DB   DT  A 117       0.634  65.719  -6.093  1.00  1.00      A    B
ATOM    351 DP   DC  A 118      -0.707  72.174  -4.955  1.00  1.00      A    P
ATOM    352 DS   DC  A 118      -3.005  70.576  -7.173  1.00  1.00      A    S
ATOM    353 DB   DC  A 118      -2.944  67.068  -5.930  1.00  1.00      A    B
ATOM    354 DP   DC  A 119      -6.277  72.196  -8.144  1.00  1.00      A    P
ATOM    355 DS   DC  A 119      -7.774  68.886  -9.229  1.00  1.00      A    S
ATOM    356 DB   DC  A 119      -6.998  66.482  -5.839  1.00  1.00      A    B
ATOM    357 DP   DA  A 120     -12.008  68.646 -10.870  1.00  1.00      A    P
ATOM    358 DS   DA  A 120     -12.345  65.177 -10.119  1.00  1.00      A    S
ATOM    359 DB   DA  A 120     -10.832  64.654  -5.604  1.00  1.00      A    B
ATOM    360 DP   DG  A 121     -15.736  63.865 -10.504  1.00  1.00      A    P
ATOM    361 DS   DG  A 121     -15.766  61.388  -7.582  1.00  1.00      A    S
ATOM    362 DB   DG  A 121     -13.563  63.419  -3.341  1.00  1.00      A    B
ATOM    363 DP   DG  A 122     -18.686  59.368  -6.645  1.00  1.00      A    P
ATOM    364 DS   DG  A 122     -17.946  58.861  -3.168  1.00  1.00      A    S
ATOM    365 DB   DG  A 122     -16.166  63.501  -0.840  1.00  1.00      A    B
ATOM    366 DP   DC  A 123     -19.639  56.718  -1.357  1.00  1.00      A    P
ATOM    367 DS   DC  A 123     -18.862  58.194   1.450  1.00  1.00      A    S
ATOM    368 DB   DC  A 123     -19.112  62.416   0.719  1.00  1.00      A    B
ATOM    369 DP   DA  A 124     -21.063  57.414   4.751  1.00  1.00      A    P
ATOM    370 DS   DA  A 124     -20.986  61.090   6.863  1.00  1.00      A    S
ATOM    371 DB   DA  A 124     -21.156  64.460   3.523  1.00  1.00      A    B
ATOM    372 DP   DC  A 125     -22.933  61.292   9.114  1.00  1.00      A    P
ATOM    373 DS   DC  A 125     -23.626  64.453   8.662  1.00  1.00      A    S
ATOM    374 DB   DC  A 125     -24.376  64.791   4.528  1.00  1.00      A    B
ATOM    375 DP   DG  A 126     -26.862  66.121  11.940  1.00  1.00      A    P
ATOM    376 DS   DG  A 126     -28.796  68.224   9.416  1.00  1.00      A    S
ATOM    377 DB   DG  A 126     -28.492  66.305   4.654  1.00  1.00      A    B
ATOM    378 DP   DT  A 127     -31.598  69.581  10.149  1.00  1.00      A    P
ATOM    379 DS   DT  A 127     -32.829  70.266   6.882  1.00  1.00      A    S
ATOM    380 DB   DT  A 127     -32.010  66.295   4.565  1.00  1.00      A    B
ATOM    381 DP   DG  A 128     -37.349  71.645   6.507  1.00  1.00      A    P
ATOM    382 DS   DG  A 128     -37.442  70.450   3.196  1.00  1.00      A    S
ATOM    383 DB   DG  A 128     -35.605  66.149   2.142  1.00  1.00      A    B
ATOM    384 DP   DT  A 129     -39.332  71.642   0.855  1.00  1.00      A    P
ATOM    385 DS   DT  A 129     -38.402  69.015  -1.944  1.00  1.00      A    S
ATOM    386 DB   DT  A 129     -38.421  65.199   0.506  1.00  1.00      A    B
ATOM    387 DP   DC  A 130     -40.527  69.216  -4.855  1.00  1.00      A    P
ATOM    388 DS   DC  A 130     -39.574  65.647  -5.928  1.00  1.00      A    S
ATOM    389 DB   DC  A 130     -40.556  63.208  -2.128  1.00  1.00      A    B
ATOM    390 DP   DA  A 131     -41.121  63.732  -9.447  1.00  1.00      A    P
ATOM    391 DS   DA  A 131     -40.240  60.044  -7.859  1.00  1.00      A    S
ATOM    392 DB   DA  A 131     -41.592  59.168  -3.315  1.00  1.00      A    B
ATOM    393 DP   DG  A 132     -41.174  56.749 -10.387  1.00  1.00      A    P
ATOM    394 DS   DG  A 132     -41.871  54.816  -7.878  1.00  1.00      A    S
ATOM    395 DB   DG  A 132     -44.675  56.773  -4.625  1.00  1.00      A    B
ATOM    396 DP   DA  A 133     -42.223  50.602  -8.030  1.00  1.00      A    P
ATOM    397 DS   DA  A 133     -44.300  50.312  -5.415  1.00  1.00      A    S
ATOM    398 DB   DA  A 133     -47.089  54.376  -4.807  1.00  1.00      A    B
ATOM    399 DP   DT  A 134     -46.092  47.329  -5.013  1.00  1.00      A    P
ATOM    400 DS   DT  A 134     -49.431  48.671  -2.779  1.00  1.00      A    S
ATOM    401 DB   DT  A 134     -49.997  52.450  -4.874  1.00  1.00      A    B
ATOM    402 DP   DA  A 135     -52.717  46.222  -3.000  1.00  1.00      A    P
ATOM    403 DS   DA  A 135     -55.521  49.095  -2.373  1.00  1.00      A    S
ATOM    404 DB   DA  A 135     -54.390  52.991  -5.487  1.00  1.00      A    B
ATOM    405 DP   DT  A 136     -58.630  48.230  -3.009  1.00  1.00      A    P
ATOM    406 DS   DT  A 136     -60.035  51.280  -3.339  1.00  1.00      A    S
ATOM    407 DB   DT  A 136     -57.729  52.923  -6.831  1.00  1.00      A    B
ATOM    408 DP   DA  A 137     -64.412  51.565  -3.085  1.00  1.00      A    P
ATOM    409 DS   DA  A 137     -65.029  54.637  -5.649  1.00  1.00      A    S
ATOM    410 DB   DA  A 137     -62.342  54.148  -9.183  1.00  1.00      A    B
ATOM    411 DP   DT  A 138     -68.283  55.373  -6.629  1.00  1.00      A    P
ATOM    412 DS   DT  A 138     -67.228  57.024 -10.284  1.00  1.00      A    S
ATOM    413 DB   DT  A 138     -64.473  53.420 -11.924  1.00  1.00      A    B
ATOM    414 DP   DA  A 139     -70.522  57.696 -13.641  1.00  1.00      A    P
ATOM    415 DS   DA  A 139     -68.013  56.396 -16.668  1.00  1.00      A    S
ATOM    416 DB   DA  A 139     -65.342  52.854 -15.950  1.00  1.00      A    B
ATOM    417 DP   DC  A 140     -69.109  56.768 -19.608  1.00  1.00      A    P
ATOM    418 DS   DC  A 140     -66.781  54.376 -21.277  1.00  1.00      A    S
ATOM    419 DB   DC  A 140     -66.373  51.056 -18.724  1.00  1.00      A    B
ATOM    420 DP   DA  A 141     -67.565  53.346 -25.602  1.00  1.00      A    P
ATOM    421 DS   DA  A 141     -65.802  50.215 -25.530  1.00  1.00      A    S
ATOM    422 DB   DA  A 141     -66.171  48.056 -21.439  1.00  1.00      A    B
ATOM    423 DP   DT  A 142     -65.978  47.869 -28.122  1.00  1.00      A    P
ATOM    424 DS   DT  A 142     -64.519  45.168 -26.433  1.00  1.00      A    S
ATOM    425 DB   DT  A 142     -67.634  45.061 -22.787  1.00  1.00      A    B
ATOM    426 DP   DC  A 143     -64.415  41.886 -28.761  1.00  1.00      A    P
ATOM    427 DS   DC  A 143     -65.067  39.708 -25.823  1.00  1.00      A    S
ATOM    428 DB   DC  A 143     -68.516  41.232 -24.135  1.00  1.00      A    B
ATOM    429 DP   DC  A 144     -64.955  36.275 -25.636  1.00  1.00      A    P
ATOM    430 DS   DC  A 144     -67.378  35.228 -23.111  1.00  1.00      A    S
ATOM    431 DB   DC  A 144     -70.564  38.027 -23.419  1.00  1.00      A    B
ATOM    432 DP   DT  A 145     -68.884  31.726 -22.656  1.00  1.00      A    P
ATOM    433 DS   DT  A 145     -72.371  32.667 -20.634  1.00  1.00      A    S
ATOM    434 DB   DT  A 145     -73.855  35.439 -23.594  1.00  1.00      A    B
ATOM    435 DP   DG  A 146     -74.857  29.191 -19.995  1.00  1.00      A    P
ATOM    436 DS   DG  A 146     -77.833  31.489 -19.658  1.00  1.00      A    S
ATOM    437 DB   DG  A 146     -78.038  34.271 -23.523  1.00  1.00      A    B
ATOM    438 DP   DT  A 147     -80.691  30.855 -18.697  1.00  1.00      A    P
ATOM    439 DS   DT  A 147     -82.491  33.502 -20.681  1.00  1.00      A    S
ATOM    440 DB   DT  A 147     -80.847  32.955 -24.864  1.00  1.00      A    B
TER
ATOM    441 DS   DA  B   1     -83.778  38.515 -30.982  1.00  1.00      B    S
ATOM    442 DB   DA  B   1     -79.104  36.856 -29.193  1.00  1.00      B    B
ATOM    443 DP   DC  B   2     -84.066  41.100 -30.527  1.00  1.00      B    P
ATOM    444 DS   DC  B   2     -83.041  40.732 -26.518  1.00  1.00      B    S
ATOM    445 DB   DC  B   2     -79.680  38.782 -26.336  1.00  1.00      B    B
ATOM    446 DP   DA  B   3     -82.693  44.045 -24.187  1.00  1.00      B    P
ATOM    447 DS   DA  B   3     -81.064  42.080 -21.133  1.00  1.00      B    S
ATOM    448 DB   DA  B   3     -77.394  39.949 -22.833  1.00  1.00      B    B
ATOM    449 DP   DG  B   4     -80.175  43.900 -17.711  1.00  1.00      B    P
ATOM    450 DS   DG  B   4     -77.631  41.340 -16.751  1.00  1.00      B    S
ATOM    451 DB   DG  B   4     -74.554  40.305 -20.158  1.00  1.00      B    B
ATOM    452 DP   DG  B   5     -76.094  41.671 -13.582  1.00  1.00      B    P
ATOM    453 DS   DG  B   5     -72.758  40.094 -14.817  1.00  1.00      B    S
ATOM    454 DB   DG  B   5     -71.249  41.600 -19.308  1.00  1.00      B    B
ATOM    455 DP   DA  B   6     -70.125  39.513 -12.225  1.00  1.00      B    P
ATOM    456 DS   DA  B   6     -67.212  39.233 -14.855  1.00  1.00      B    S
ATOM    457 DB   DA  B   6     -67.856  42.593 -17.551  1.00  1.00      B    B
ATOM    458 DP   DT  B   7     -64.140  39.130 -13.576  1.00  1.00      B    P
ATOM    459 DS   DT  B   7     -62.328  40.873 -16.810  1.00  1.00      B    S
ATOM    460 DB   DT  B   7     -64.923  44.315 -16.816  1.00  1.00      B    B
ATOM    461 DP   DG  B   8     -57.975  41.976 -15.676  1.00  1.00      B    P
ATOM    462 DS   DG  B   8     -58.145  44.793 -17.950  1.00  1.00      B    S
ATOM    463 DB   DG  B   8     -62.250  47.503 -17.783  1.00  1.00      B    B
ATOM    464 DP   DT  B   9     -55.321  47.105 -18.557  1.00  1.00      B    P
ATOM    465 DS   DT  B   9     -57.463  49.988 -19.675  1.00  1.00      B    S
ATOM    466 DB   DT  B   9     -60.187  49.989 -16.475  1.00  1.00      B    B
ATOM    467 DP   DA  B  10     -55.865  53.335 -20.496  1.00  1.00      B    P
ATOM    468 DS   DA  B  10     -58.198  55.726 -19.140  1.00  1.00      B    S
ATOM    469 DB   DA  B  10     -59.856  54.016 -15.318  1.00  1.00      B    B
ATOM    470 DP   DT  B  11     -57.416  58.579 -19.023  1.00  1.00      B    P
ATOM    471 DS   DT  B  11     -58.951  59.689 -15.998  1.00  1.00      B    S
ATOM    472 DB   DT  B  11     -58.399  56.053 -12.867  1.00  1.00      B    B
ATOM    473 DP   DA  B  12     -57.167  63.168 -14.596  1.00  1.00      B    P
ATOM    474 DS   DA  B  12     -57.751  62.235 -10.617  1.00  1.00      B    S
ATOM    475 DB   DA  B  12     -56.654  57.819  -9.319  1.00  1.00      B    B
ATOM    476 DP   DT  B  13     -56.195  64.459  -8.389  1.00  1.00      B    P
ATOM    477 DS   DT  B  13     -56.741  62.176  -5.641  1.00  1.00      B    S
ATOM    478 DB   DT  B  13     -54.283  58.784  -6.933  1.00  1.00      B    B
ATOM    479 DP   DA  B  14     -56.322  63.315  -1.688  1.00  1.00      B    P
ATOM    480 DS   DA  B  14     -55.181  60.187  -0.302  1.00  1.00      B    S
ATOM    481 DB   DA  B  14     -52.284  57.815  -3.364  1.00  1.00      B    B
ATOM    482 DP   DT  B  15     -54.024  60.088   2.641  1.00  1.00      B    P
ATOM    483 DS   DT  B  15     -52.121  57.103   2.520  1.00  1.00      B    S
ATOM    484 DB   DT  B  15     -49.613  58.018  -0.938  1.00  1.00      B    B
ATOM    485 DP   DC  B  16     -50.458  56.748   5.554  1.00  1.00      B    P
ATOM    486 DS   DC  B  16     -47.567  54.654   3.937  1.00  1.00      B    S
ATOM    487 DB   DC  B  16     -46.136  57.554   0.566  1.00  1.00      B    B
ATOM    488 DP   DT  B  17     -44.250  53.011   5.807  1.00  1.00      B    P
ATOM    489 DS   DT  B  17     -41.904  52.868   3.206  1.00  1.00      B    S
ATOM    490 DB   DT  B  17     -42.470  56.704   1.884  1.00  1.00      B    B
ATOM    491 DP   DG  B  18     -37.523  52.852   5.004  1.00  1.00      B    P
ATOM    492 DS   DG  B  18     -36.056  54.090   1.752  1.00  1.00      B    S
ATOM    493 DB   DG  B  18     -38.510  58.544   0.553  1.00  1.00      B    B
ATOM    494 DP   DA  B  19     -32.499  54.037   0.854  1.00  1.00      B    P
ATOM    495 DS   DA  B  19     -33.069  56.014  -1.648  1.00  1.00      B    S
ATOM    496 DB   DA  B  19     -35.366  60.066   0.482  1.00  1.00      B    B
ATOM    497 DP   DC  B  20     -31.113  56.604  -3.426  1.00  1.00      B    P
ATOM    498 DS   DC  B  20     -32.198  60.201  -4.083  1.00  1.00      B    S
ATOM    499 DB   DC  B  20     -32.644  62.122  -0.278  1.00  1.00      B    B
ATOM    500 DP   DA  B  21     -30.050  62.511  -7.466  1.00  1.00      B    P
ATOM    501 DS   DA  B  21     -30.387  65.798  -5.733  1.00  1.00      B    S
ATOM    502 DB   DA  B  21     -30.230  65.442  -0.942  1.00  1.00      B    B
ATOM    503 DP   DC  B  22     -28.525  68.019  -7.034  1.00  1.00      B    P
ATOM    504 DS   DC  B  22     -27.964  69.889  -4.010  1.00  1.00      B    S
ATOM    505 DB   DC  B  22     -27.065  66.788  -0.975  1.00  1.00      B    B
ATOM    506 DP   DG  B  23     -24.610  72.797  -4.900  1.00  1.00      B    P
ATOM    507 DS   DG  B  23     -23.640  73.367  -1.491  1.00  1.00      B    S
ATOM    508 DB   DG  B  23     -23.531  68.607   0.773  1.00  1.00      B    B
ATOM    509 DP   DT  B  24     -20.382  75.250  -0.381  1.00  1.00      B    P
ATOM    510 DS   DT  B  24     -19.969  73.450   3.106  1.00  1.00      B    S
ATOM    511 DB   DT  B  24     -20.113  69.594   1.325  1.00  1.00      B    B
ATOM    512 DP   DG  B  25     -15.807  74.301   5.259  1.00  1.00      B    P
ATOM    513 DS   DG  B  25     -15.110  70.426   5.896  1.00  1.00      B    S
ATOM    514 DB   DG  B  25     -16.830  66.978   2.886  1.00  1.00      B    B
ATOM    515 DP   DC  B  26     -12.337  69.433   8.117  1.00  1.00      B    P
ATOM    516 DS   DC  B  26     -12.803  65.995   7.350  1.00  1.00      B    S
ATOM    517 DB   DC  B  26     -13.476  66.284   3.114  1.00  1.00      B    B
ATOM    518 DP   DC  B  27     -10.227  63.702   7.689  1.00  1.00      B    P
ATOM    519 DS   DC  B  27     -11.042  61.257   4.817  1.00  1.00      B    S
ATOM    520 DB   DC  B  27     -11.079  63.673   1.494  1.00  1.00      B    B
ATOM    521 DP   DT  B  28      -8.689  57.876   4.304  1.00  1.00      B    P
ATOM    522 DS   DT  B  28      -9.227  57.533   0.249  1.00  1.00      B    S
ATOM    523 DB   DT  B  28      -8.509  61.957  -1.005  1.00  1.00      B    B
ATOM    524 DP   DG  B  29      -6.457  54.745  -1.801  1.00  1.00      B    P
ATOM    525 DS   DG  B  29      -7.348  56.271  -4.926  1.00  1.00      B    S
ATOM    526 DB   DG  B  29      -6.570  60.981  -4.763  1.00  1.00      B    B
ATOM    527 DP   DG  B  30      -6.393  55.183  -7.837  1.00  1.00      B    P
ATOM    528 DS   DG  B  30      -6.394  58.402  -9.719  1.00  1.00      B    S
ATOM    529 DB   DG  B  30      -4.232  61.975  -7.475  1.00  1.00      B    B
ATOM    530 DP   DA  B  31      -6.876  58.645 -13.595  1.00  1.00      B    P
ATOM    531 DS   DA  B  31      -4.927  62.064 -13.659  1.00  1.00      B    S
ATOM    532 DB   DA  B  31      -1.992  62.185  -9.935  1.00  1.00      B    B
ATOM    533 DP   DG  B  32      -2.875  62.314 -17.338  1.00  1.00      B    P
ATOM    534 DS   DG  B  32       0.108  64.679 -16.056  1.00  1.00      B    S
ATOM    535 DB   DG  B  32       1.576  63.481 -11.295  1.00  1.00      B    B
ATOM    536 DP   DA  B  33       2.750  65.821 -18.592  1.00  1.00      B    P
ATOM    537 DS   DA  B  33       5.443  66.312 -15.869  1.00  1.00      B    S
ATOM    538 DB   DA  B  33       4.828  62.543 -12.617  1.00  1.00      B    B
ATOM    539 DP   DC  B  34       8.126  67.016 -16.760  1.00  1.00      B    P
ATOM    540 DS   DC  B  34      10.256  64.737 -14.174  1.00  1.00      B    S
ATOM    541 DB   DC  B  34       7.821  61.257 -12.841  1.00  1.00      B    B
ATOM    542 DP   DT  B  35      14.007  63.689 -14.753  1.00  1.00      B    P
ATOM    543 DS   DT  B  35      14.201  61.243 -11.968  1.00  1.00      B    S
ATOM    544 DB   DT  B  35      11.031  58.748 -13.632  1.00  1.00      B    B
ATOM    545 DP   DA  B  36      17.502  59.715 -10.444  1.00  1.00      B    P
ATOM    546 DS   DA  B  36      15.782  57.159  -8.955  1.00  1.00      B    S
ATOM    547 DB   DA  B  36      12.944  55.187 -12.716  1.00  1.00      B    B
ATOM    548 DP   DG  B  37      17.718  54.288  -6.787  1.00  1.00      B    P
ATOM    549 DS   DG  B  37      15.356  51.207  -7.663  1.00  1.00      B    S
ATOM    550 DB   DG  B  37      13.773  50.983 -12.418  1.00  1.00      B    B
ATOM    551 DP   DG  B  38      16.454  48.099  -6.619  1.00  1.00      B    P
ATOM    552 DS   DG  B  38      13.920  46.462  -9.254  1.00  1.00      B    S
ATOM    553 DB   DG  B  38      15.249  48.064 -14.032  1.00  1.00      B    B
ATOM    554 DP   DG  B  39      13.374  42.590  -9.245  1.00  1.00      B    P
ATOM    555 DS   DG  B  39      13.240  41.981 -12.954  1.00  1.00      B    S
ATOM    556 DB   DG  B  39      16.053  45.005 -15.656  1.00  1.00      B    B
ATOM    557 DP   DA  B  40      12.993  38.491 -14.363  1.00  1.00      B    P
ATOM    558 DS   DA  B  40      14.550  39.444 -18.168  1.00  1.00      B    S
ATOM    559 DB   DA  B  40      18.027  43.297 -17.845  1.00  1.00      B    B
ATOM    560 DP   DG  B  41      16.038  35.974 -20.306  1.00  1.00      B    P
ATOM    561 DS   DG  B  41      18.793  37.919 -22.330  1.00  1.00      B    S
ATOM    562 DB   DG  B  41      21.074  41.647 -19.651  1.00  1.00      B    B
ATOM    563 DP   DT  B  42      21.060  36.540 -24.647  1.00  1.00      B    P
ATOM    564 DS   DT  B  42      23.491  38.992 -24.150  1.00  1.00      B    S
ATOM    565 DB   DT  B  42      23.530  39.185 -19.685  1.00  1.00      B    B
ATOM    566 DP   DA  B  43      27.389  38.790 -26.258  1.00  1.00      B    P
ATOM    567 DS   DA  B  43      29.600  40.534 -23.462  1.00  1.00      B    S
ATOM    568 DB   DA  B  43      27.935  39.012 -19.287  1.00  1.00      B    B
ATOM    569 DP   DA  B  44      32.837  40.336 -23.786  1.00  1.00      B    P
ATOM    570 DS   DA  B  44      33.668  40.337 -19.842  1.00  1.00      B    S
ATOM    571 DB   DA  B  44      30.505  37.320 -17.521  1.00  1.00      B    B
ATOM    572 DP   DT  B  45      36.709  39.660 -18.958  1.00  1.00      B    P
ATOM    573 DS   DT  B  45      36.164  38.727 -15.346  1.00  1.00      B    S
ATOM    574 DB   DT  B  45      33.252  35.901 -16.158  1.00  1.00      B    B
ATOM    575 DP   DC  B  46      39.691  37.620 -13.530  1.00  1.00      B    P
ATOM    576 DS   DC  B  46      37.930  35.663 -11.187  1.00  1.00      B    S
ATOM    577 DB   DC  B  46      35.087  33.286 -13.918  1.00  1.00      B    B
ATOM    578 DP   DC  B  47      39.704  33.498  -9.429  1.00  1.00      B    P
ATOM    579 DS   DC  B  47      37.036  31.241  -8.631  1.00  1.00      B    S
ATOM    580 DB   DC  B  47      36.097  29.651 -12.905  1.00  1.00      B    B
ATOM    581 DP   DC  B  48      37.875  28.595  -6.422  1.00  1.00      B    P
ATOM    582 DS   DC  B  48      35.459  26.301  -7.991  1.00  1.00      B    S
ATOM    583 DB   DC  B  48      37.070  26.045 -12.266  1.00  1.00      B    B
ATOM    584 DP   DC  B  49      35.047  22.921  -6.453  1.00  1.00      B    P
ATOM    585 DS   DC  B  49      33.681  21.249  -9.766  1.00  1.00      B    S
ATOM    586 DB   DC  B  49      36.942  22.224 -12.708  1.00  1.00      B    B
ATOM    587 DP   DT  B  50      32.521  17.705 -10.078  1.00  1.00      B    P
ATOM    588 DS   DT  B  50      32.999  17.004 -13.533  1.00  1.00      B    S
ATOM    589 DB   DT  B  50      37.233  18.427 -13.993  1.00  1.00      B    B
ATOM    590 DP   DT  B  51      32.183  13.271 -15.253  1.00  1.00      B    P
ATOM    591 DS   DT  B  51      34.840  13.510 -18.283  1.00  1.00      B    S
ATOM    592 DB   DT  B  51      38.242  14.993 -15.825  1.00  1.00      B    B
ATOM    593 DP   DG  B  52      35.401   9.770 -20.329  1.00  1.00      B    P
ATOM    594 DS   DG  B  52      38.889  10.684 -21.121  1.00  1.00      B    S
ATOM    595 DB   DG  B  52      41.336  12.251 -17.123  1.00  1.00      B    B
ATOM    596 DP   DG  B  53      41.172   8.220 -22.919  1.00  1.00      B    P
ATOM    597 DS   DG  B  53      44.423   8.934 -20.984  1.00  1.00      B    S
ATOM    598 DB   DG  B  53      44.201  10.371 -16.477  1.00  1.00      B    B
ATOM    599 DP   DC  B  54      46.963   7.199 -21.911  1.00  1.00      B    P
ATOM    600 DS   DC  B  54      48.589   7.330 -18.848  1.00  1.00      B    S
ATOM    601 DB   DC  B  54      45.714   7.280 -16.224  1.00  1.00      B    B
ATOM    602 DP   DG  B  55      52.351   4.751 -18.289  1.00  1.00      B    P
ATOM    603 DS   DG  B  55      51.383   3.356 -15.057  1.00  1.00      B    S
ATOM    604 DB   DG  B  55      46.719   3.935 -13.646  1.00  1.00      B    B
ATOM    605 DP   DG  B  56      52.771   0.908 -12.864  1.00  1.00      B    P
ATOM    606 DS   DG  B  56      50.458   0.750 -10.181  1.00  1.00      B    S
ATOM    607 DB   DG  B  56      45.942   1.215 -11.341  1.00  1.00      B    B
ATOM    608 DP   DT  B  57      50.877  -0.995  -7.459  1.00  1.00      B    P
ATOM    609 DS   DT  B  57      47.163  -0.378  -5.873  1.00  1.00      B    S
ATOM    610 DB   DT  B  57      44.726  -1.298  -9.219  1.00  1.00      B    B
ATOM    611 DP   DT  B  58      46.162  -2.427  -2.713  1.00  1.00      B    P
ATOM    612 DS   DT  B  58      42.220  -2.422  -3.805  1.00  1.00      B    S
ATOM    613 DB   DT  B  58      42.770  -4.216  -7.513  1.00  1.00      B    B
ATOM    614 DP   DA  B  59      39.081  -3.891  -1.404  1.00  1.00      B    P
ATOM    615 DS   DA  B  59      36.842  -4.016  -4.042  1.00  1.00      B    S
ATOM    616 DB   DA  B  59      39.188  -6.576  -7.898  1.00  1.00      B    B
ATOM    617 DP   DA  B  60      32.863  -4.794  -3.552  1.00  1.00      B    P
ATOM    618 DS   DA  B  60      32.381  -5.960  -7.283  1.00  1.00      B    S
ATOM    619 DB   DA  B  60      36.315  -8.836  -8.618  1.00  1.00      B    B
ATOM    620 DP   DA  B  61      29.435  -7.216  -8.416  1.00  1.00      B    P
ATOM    621 DS   DA  B  61      30.906  -9.237 -11.399  1.00  1.00      B    S
ATOM    622 DB   DA  B  61      34.479 -11.877  -9.732  1.00  1.00      B    B
ATOM    623 DP   DA  B  62      28.595 -11.195 -13.837  1.00  1.00      B    P
ATOM    624 DS   DA  B  62      31.250 -13.991 -14.681  1.00  1.00      B    S
ATOM    625 DB   DA  B  62      33.178 -15.119 -10.258  1.00  1.00      B    B
ATOM    626 DP   DC  B  63      30.097 -16.263 -16.306  1.00  1.00      B    P
ATOM    627 DS   DC  B  63      32.326 -18.791 -15.036  1.00  1.00      B    S
ATOM    628 DB   DC  B  63      31.870 -18.327 -10.625  1.00  1.00      B    B
ATOM    629 DP   DG  B  64      32.098 -23.096 -17.495  1.00  1.00      B    P
ATOM    630 DS   DG  B  64      33.449 -25.384 -14.275  1.00  1.00      B    S
ATOM    631 DB   DG  B  64      32.277 -22.863  -9.731  1.00  1.00      B    B
ATOM    632 DP   DC  B  65      33.844 -28.878 -14.524  1.00  1.00      B    P
ATOM    633 DS   DC  B  65      34.014 -29.046 -10.616  1.00  1.00      B    S
ATOM    634 DB   DC  B  65      30.744 -25.769  -9.282  1.00  1.00      B    B
ATOM    635 DP   DG  B  66      33.011 -33.586  -9.250  1.00  1.00      B    P
ATOM    636 DS   DG  B  66      31.835 -32.141  -5.682  1.00  1.00      B    S
ATOM    637 DB   DG  B  66      28.457 -28.235  -6.413  1.00  1.00      B    B
ATOM    638 DP   DG  B  67      30.257 -34.367  -3.072  1.00  1.00      B    P
ATOM    639 DS   DG  B  67      28.616 -31.846  -1.011  1.00  1.00      B    S
ATOM    640 DB   DG  B  67      25.682 -29.622  -4.381  1.00  1.00      B    B
ATOM    641 DP   DG  B  68      26.406 -32.811   2.495  1.00  1.00      B    P
ATOM    642 DS   DG  B  68      23.700 -30.379   1.819  1.00  1.00      B    S
ATOM    643 DB   DG  B  68      22.271 -30.070  -3.034  1.00  1.00      B    B
ATOM    644 DP   DG  B  69      21.229 -30.039   3.943  1.00  1.00      B    P
ATOM    645 DS   DG  B  69      19.624 -28.374   1.509  1.00  1.00      B    S
ATOM    646 DB   DG  B  69      18.806 -30.983  -2.578  1.00  1.00      B    B
ATOM    647 DP   DG  B  70      16.630 -26.490   2.311  1.00  1.00      B    P
ATOM    648 DS   DG  B  70      15.165 -26.284  -1.394  1.00  1.00      B    S
ATOM    649 DB   DG  B  70      14.886 -30.909  -3.214  1.00  1.00      B    B
ATOM    650 DP   DA  B  71      12.567 -23.817  -2.590  1.00  1.00      B    P
ATOM    651 DS   DA  B  71      10.785 -26.291  -5.425  1.00  1.00      B    S
ATOM    652 DB   DA  B  71      11.642 -30.901  -4.161  1.00  1.00      B    B
ATOM    653 DP   DC  B  72       8.163 -25.907  -6.052  1.00  1.00      B    P
ATOM    654 DS   DC  B  72       7.588 -28.968  -6.933  1.00  1.00      B    S
ATOM    655 DB   DC  B  72       8.252 -31.671  -3.314  1.00  1.00      B    B
ATOM    656 DP   DA  B  73       3.443 -29.907  -8.886  1.00  1.00      B    P
ATOM    657 DS   DA  B  73       3.757 -33.818  -8.612  1.00  1.00      B    S
ATOM    658 DB   DA  B  73       5.252 -34.717  -3.849  1.00  1.00      B    B
ATOM    659 DP   DG  B  74       0.704 -35.946  -9.137  1.00  1.00      B    P
ATOM    660 DS   DG  B  74       1.310 -38.313  -6.735  1.00  1.00      B    S
ATOM    661 DB   DG  B  74       2.049 -36.317  -2.448  1.00  1.00      B    B
ATOM    662 DP   DC  B  75      -0.111 -41.021  -6.917  1.00  1.00      B    P
ATOM    663 DS   DC  B  75      -0.649 -41.339  -3.074  1.00  1.00      B    S
ATOM    664 DB   DC  B  75      -1.264 -37.613  -1.689  1.00  1.00      B    B
ATOM    665 DP   DG  B  76      -3.673 -44.073  -2.095  1.00  1.00      B    P
ATOM    666 DS   DG  B  76      -4.270 -42.607   1.667  1.00  1.00      B    S
ATOM    667 DB   DG  B  76      -4.468 -37.720   1.096  1.00  1.00      B    B
ATOM    668 DP   DC  B  77      -6.291 -44.033   3.842  1.00  1.00      B    P
ATOM    669 DS   DC  B  77      -6.791 -40.591   5.857  1.00  1.00      B    S
ATOM    670 DB   DC  B  77      -7.375 -37.691   2.743  1.00  1.00      B    B
ATOM    671 DP   DG  B  78      -9.400 -40.519   9.179  1.00  1.00      B    P
ATOM    672 DS   DG  B  78      -9.677 -36.545   8.955  1.00  1.00      B    S
ATOM    673 DB   DG  B  78     -10.657 -35.365   4.351  1.00  1.00      B    B
ATOM    674 DP   DT  B  79     -11.158 -34.687  10.845  1.00  1.00      B    P
ATOM    675 DS   DT  B  79     -10.831 -32.059   8.848  1.00  1.00      B    S
ATOM    676 DB   DT  B  79     -13.414 -33.681   5.628  1.00  1.00      B    B
ATOM    677 DP   DA  B  80     -11.934 -28.230  10.006  1.00  1.00      B    P
ATOM    678 DS   DA  B  80     -12.741 -26.975   6.378  1.00  1.00      B    S
ATOM    679 DB   DA  B  80     -15.756 -30.296   4.654  1.00  1.00      B    B
ATOM    680 DP   DC  B  81     -13.944 -23.965   6.337  1.00  1.00      B    P
ATOM    681 DS   DC  B  81     -16.262 -24.692   3.301  1.00  1.00      B    S
ATOM    682 DB   DC  B  81     -18.287 -27.814   4.410  1.00  1.00      B    B
ATOM    683 DP   DG  B  82     -19.088 -21.025   1.754  1.00  1.00      B    P
ATOM    684 DS   DG  B  82     -21.538 -23.131   0.388  1.00  1.00      B    S
ATOM    685 DB   DG  B  82     -22.777 -27.147   3.386  1.00  1.00      B    B
ATOM    686 DP   DT  B  83     -23.784 -22.219  -1.248  1.00  1.00      B    P
ATOM    687 DS   DT  B  83     -26.245 -25.190  -0.984  1.00  1.00      B    S
ATOM    688 DB   DT  B  83     -25.898 -25.815   3.263  1.00  1.00      B    B
ATOM    689 DP   DG  B  84     -29.912 -24.229  -2.608  1.00  1.00      B    P
ATOM    690 DS   DG  B  84     -31.895 -26.166  -0.316  1.00  1.00      B    S
ATOM    691 DB   DG  B  84     -30.126 -25.911   4.144  1.00  1.00      B    B
ATOM    692 DP   DC  B  85     -35.072 -26.817  -0.647  1.00  1.00      B    P
ATOM    693 DS   DC  B  85     -35.408 -27.454   2.950  1.00  1.00      B    S
ATOM    694 DB   DC  B  85     -33.209 -24.453   4.509  1.00  1.00      B    B
ATOM    695 DP   DG  B  86     -40.296 -26.903   4.326  1.00  1.00      B    P
ATOM    696 DS   DG  B  86     -39.787 -25.340   7.209  1.00  1.00      B    S
ATOM    697 DB   DG  B  86     -35.611 -22.489   7.286  1.00  1.00      B    B
ATOM    698 DP   DT  B  87     -41.922 -24.558   9.552  1.00  1.00      B    P
ATOM    699 DS   DT  B  87     -39.494 -22.923  11.531  1.00  1.00      B    S
ATOM    700 DB   DT  B  87     -38.020 -20.136   8.290  1.00  1.00      B    B
ATOM    701 DP   DT  B  88     -40.261 -21.085  14.821  1.00  1.00      B    P
ATOM    702 DS   DT  B  88     -37.527 -19.092  14.614  1.00  1.00      B    S
ATOM    703 DB   DT  B  88     -38.817 -17.121  10.980  1.00  1.00      B    B
ATOM    704 DP   DT  B  89     -37.230 -16.316  17.750  1.00  1.00      B    P
ATOM    705 DS   DT  B  89     -35.533 -13.701  15.873  1.00  1.00      B    S
ATOM    706 DB   DT  B  89     -38.748 -13.442  12.233  1.00  1.00      B    B
ATOM    707 DP   DA  B  90     -34.419 -10.291  17.551  1.00  1.00      B    P
ATOM    708 DS   DA  B  90     -34.016  -8.727  14.669  1.00  1.00      B    S
ATOM    709 DB   DA  B  90     -38.239  -8.814  11.906  1.00  1.00      B    B
ATOM    710 DP   DA  B  91     -31.848  -5.296  13.783  1.00  1.00      B    P
ATOM    711 DS   DA  B  91     -33.438  -4.557  10.818  1.00  1.00      B    S
ATOM    712 DB   DA  B  91     -38.054  -5.411  11.157  1.00  1.00      B    B
ATOM    713 DP   DG  B  92     -32.494  -1.039   9.394  1.00  1.00      B    P
ATOM    714 DS   DG  B  92     -35.873  -0.194   8.079  1.00  1.00      B    S
ATOM    715 DB   DG  B  92     -39.671  -1.674  11.011  1.00  1.00      B    B
ATOM    716 DP   DC  B  93     -36.308   2.758   6.057  1.00  1.00      B    P
ATOM    717 DS   DC  B  93     -39.731   2.793   6.065  1.00  1.00      B    S
ATOM    718 DB   DC  B  93     -40.875   1.577  10.031  1.00  1.00      B    B
ATOM    719 DP   DG  B  94     -41.764   6.924   4.933  1.00  1.00      B    P
ATOM    720 DS   DG  B  94     -44.626   6.196   6.977  1.00  1.00      B    S
ATOM    721 DB   DG  B  94     -43.518   4.777  11.323  1.00  1.00      B    B
ATOM    722 DP   DG  B  95     -47.283   8.575   7.010  1.00  1.00      B    P
ATOM    723 DS   DG  B  95     -48.338   8.710  10.922  1.00  1.00      B    S
ATOM    724 DB   DG  B  95     -44.623   7.317  13.735  1.00  1.00      B    B
ATOM    725 DP   DT  B  96     -50.001  11.700  12.415  1.00  1.00      B    P
ATOM    726 DS   DT  B  96     -48.809  11.005  15.950  1.00  1.00      B    S
ATOM    727 DB   DT  B  96     -44.271  10.519  15.157  1.00  1.00      B    B
ATOM    728 DP   DG  B  97     -49.793  14.789  18.892  1.00  1.00      B    P
ATOM    729 DS   DG  B  97     -46.361  14.701  20.660  1.00  1.00      B    S
ATOM    730 DB   DG  B  97     -42.281  13.424  17.698  1.00  1.00      B    B
ATOM    731 DP   DC  B  98     -45.599  16.897  23.465  1.00  1.00      B    P
ATOM    732 DS   DC  B  98     -41.760  16.089  23.517  1.00  1.00      B    S
ATOM    733 DB   DC  B  98     -40.597  16.026  19.142  1.00  1.00      B    B
ATOM    734 DP   DT  B  99     -39.190  17.680  26.144  1.00  1.00      B    P
ATOM    735 DS   DT  B  99     -36.350  16.922  24.033  1.00  1.00      B    S
ATOM    736 DB   DT  B  99     -37.891  18.784  20.112  1.00  1.00      B    B
ATOM    737 DP   DA  B 100     -32.490  18.455  25.155  1.00  1.00      B    P
ATOM    738 DS   DA  B 100     -31.211  18.590  21.858  1.00  1.00      B    S
ATOM    739 DB   DA  B 100     -34.230  20.764  18.926  1.00  1.00      B    B
ATOM    740 DP   DG  B 101     -27.492  20.088  21.349  1.00  1.00      B    P
ATOM    741 DS   DG  B 101     -27.854  21.231  17.822  1.00  1.00      B    S
ATOM    742 DB   DG  B 101     -31.949  23.691  17.309  1.00  1.00      B    B
ATOM    743 DP   DA  B 102     -25.199  22.343  15.975  1.00  1.00      B    P
ATOM    744 DS   DA  B 102     -27.264  23.936  13.250  1.00  1.00      B    S
ATOM    745 DB   DA  B 102     -30.366  26.211  15.474  1.00  1.00      B    B
ATOM    746 DP   DG  B 103     -25.500  25.509  10.628  1.00  1.00      B    P
ATOM    747 DS   DG  B 103     -28.377  28.651   9.997  1.00  1.00      B    S
ATOM    748 DB   DG  B 103     -30.255  29.939  14.330  1.00  1.00      B    B
ATOM    749 DP   DC  B 104     -28.202  30.514   7.719  1.00  1.00      B    P
ATOM    750 DS   DC  B 104     -29.916  32.957   9.221  1.00  1.00      B    S
ATOM    751 DB   DC  B 104     -28.359  32.675  13.542  1.00  1.00      B    B
ATOM    752 DP   DT  B 105     -29.805  36.549   7.729  1.00  1.00      B    P
ATOM    753 DS   DT  B 105     -30.697  38.759  10.765  1.00  1.00      B    S
ATOM    754 DB   DT  B 105     -28.011  36.579  13.355  1.00  1.00      B    B
ATOM    755 DP   DG  B 106     -30.034  42.752  10.163  1.00  1.00      B    P
ATOM    756 DS   DG  B 106     -28.686  43.608  13.684  1.00  1.00      B    S
ATOM    757 DB   DG  B 106     -25.596  39.908  15.097  1.00  1.00      B    B
ATOM    758 DP   DT  B 107     -27.299  46.358  14.239  1.00  1.00      B    P
ATOM    759 DS   DT  B 107     -25.738  45.316  17.181  1.00  1.00      B    S
ATOM    760 DB   DT  B 107     -23.072  42.163  15.609  1.00  1.00      B    B
ATOM    761 DP   DC  B 108     -23.697  48.540  19.073  1.00  1.00      B    P
ATOM    762 DS   DC  B 108     -21.144  46.384  20.096  1.00  1.00      B    S
ATOM    763 DB   DC  B 108     -19.784  44.365  16.506  1.00  1.00      B    B
ATOM    764 DP   DT  B 109     -18.140  47.781  21.733  1.00  1.00      B    P
ATOM    765 DS   DT  B 109     -15.863  44.754  21.013  1.00  1.00      B    S
ATOM    766 DB   DT  B 109     -15.794  44.718  16.620  1.00  1.00      B    B
ATOM    767 DP   DA  B 110     -12.024  44.461  23.139  1.00  1.00      B    P
ATOM    768 DS   DA  B 110     -10.231  42.454  20.588  1.00  1.00      B    S
ATOM    769 DB   DA  B 110     -11.220  43.754  15.880  1.00  1.00      B    B
ATOM    770 DP   DC  B 111      -7.131  42.026  21.336  1.00  1.00      B    P
ATOM    771 DS   DC  B 111      -6.304  41.140  18.111  1.00  1.00      B    S
ATOM    772 DB   DC  B 111      -7.936  44.555  15.303  1.00  1.00      B    B
ATOM    773 DP   DG  B 112      -1.947  39.986  17.444  1.00  1.00      B    P
ATOM    774 DS   DG  B 112      -2.398  40.978  13.569  1.00  1.00      B    S
ATOM    775 DB   DG  B 112      -4.601  45.195  12.747  1.00  1.00      B    B
ATOM    776 DP   DA  B 113       0.100  39.838  10.737  1.00  1.00      B    P
ATOM    777 DS   DA  B 113      -1.337  42.239   8.058  1.00  1.00      B    S
ATOM    778 DB   DA  B 113      -2.150  46.154  10.523  1.00  1.00      B    B
ATOM    779 DP   DC  B 114       0.476  42.694   5.572  1.00  1.00      B    P
ATOM    780 DS   DC  B 114      -0.451  46.502   5.147  1.00  1.00      B    S
ATOM    781 DB   DC  B 114       0.277  48.404   9.224  1.00  1.00      B    B
ATOM    782 DP   DC  B 115       0.960  48.141   2.623  1.00  1.00      B    P
ATOM    783 DS   DC  B 115       2.367  51.625   4.466  1.00  1.00      B    S
ATOM    784 DB   DC  B 115       3.243  50.672   8.557  1.00  1.00      B    B
ATOM    785 DP   DA  B 116       5.768  53.367   2.139  1.00  1.00      B    P
ATOM    786 DS   DA  B 116       7.501  55.463   4.941  1.00  1.00      B    S
ATOM    787 DB   DA  B 116       7.058  52.564   8.772  1.00  1.00      B    B
ATOM    788 DP   DA  B 117      11.219  56.326   4.496  1.00  1.00      B    P
ATOM    789 DS   DA  B 117      12.167  56.547   8.414  1.00  1.00      B    S
ATOM    790 DB   DA  B 117      10.138  52.461  10.556  1.00  1.00      B    B
ATOM    791 DP   DT  B 118      15.429  57.013   8.980  1.00  1.00      B    P
ATOM    792 DS   DT  B 118      15.041  55.661  12.534  1.00  1.00      B    S
ATOM    793 DB   DT  B 118      13.470  51.811  11.448  1.00  1.00      B    B
ATOM    794 DP   DT  B 119      17.996  55.452  14.869  1.00  1.00      B    P
ATOM    795 DS   DT  B 119      16.767  52.830  16.641  1.00  1.00      B    S
ATOM    796 DB   DT  B 119      16.378  50.309  13.655  1.00  1.00      B    B
ATOM    797 DP   DG  B 120      20.232  51.325  19.441  1.00  1.00      B    P
ATOM    798 DS   DG  B 120      19.007  47.753  19.158  1.00  1.00      B    S
ATOM    799 DB   DG  B 120      18.380  46.277  14.203  1.00  1.00      B    B
ATOM    800 DP   DA  B 121      20.215  45.044  21.662  1.00  1.00      B    P
ATOM    801 DS   DA  B 121      19.161  42.435  19.764  1.00  1.00      B    S
ATOM    802 DB   DA  B 121      20.276  43.418  15.342  1.00  1.00      B    B
ATOM    803 DP   DG  B 122      20.645  39.050  20.883  1.00  1.00      B    P
ATOM    804 DS   DG  B 122      20.717  37.719  17.774  1.00  1.00      B    S
ATOM    805 DB   DG  B 122      22.978  40.468  14.521  1.00  1.00      B    B
ATOM    806 DP   DC  B 123      20.973  34.589  17.305  1.00  1.00      B    P
ATOM    807 DS   DC  B 123      21.854  35.134  14.262  1.00  1.00      B    S
ATOM    808 DB   DC  B 123      25.489  38.069  14.514  1.00  1.00      B    B
ATOM    809 DP   DG  B 124      22.665  31.443  11.710  1.00  1.00      B    P
ATOM    810 DS   DG  B 124      25.217  32.969   9.593  1.00  1.00      B    S
ATOM    811 DB   DG  B 124      28.539  36.207  12.025  1.00  1.00      B    B
ATOM    812 DP   DG  B 125      26.740  31.476   6.411  1.00  1.00      B    P
ATOM    813 DS   DG  B 125      30.596  32.903   6.393  1.00  1.00      B    S
ATOM    814 DB   DG  B 125      31.745  35.110  10.716  1.00  1.00      B    B
ATOM    815 DP   DC  B 126      32.978  31.345   4.844  1.00  1.00      B    P
ATOM    816 DS   DC  B 126      35.443  33.151   6.041  1.00  1.00      B    S
ATOM    817 DB   DC  B 126      34.588  32.907  10.310  1.00  1.00      B    B
ATOM    818 DP   DC  B 127      39.237  31.950   5.192  1.00  1.00      B    P
ATOM    819 DS   DC  B 127      40.821  33.046   8.601  1.00  1.00      B    S
ATOM    820 DB   DC  B 127      37.670  31.358  11.767  1.00  1.00      B    B
ATOM    821 DP   DT  B 128      44.630  32.324   9.040  1.00  1.00      B    P
ATOM    822 DS   DT  B 128      44.736  31.781  12.968  1.00  1.00      B    S
ATOM    823 DB   DT  B 128      41.006  29.564  13.430  1.00  1.00      B    B
ATOM    824 DP   DG  B 129      48.690  29.716  14.794  1.00  1.00      B    P
ATOM    825 DS   DG  B 129      47.036  28.517  17.624  1.00  1.00      B    S
ATOM    826 DB   DG  B 129      42.496  26.659  16.364  1.00  1.00      B    B
ATOM    827 DP   DC  B 130      48.464  27.367  20.502  1.00  1.00      B    P
ATOM    828 DS   DC  B 130      45.243  25.631  21.495  1.00  1.00      B    S
ATOM    829 DB   DC  B 130      43.982  24.160  18.199  1.00  1.00      B    B
ATOM    830 DP   DA  B 131      45.669  22.400  25.108  1.00  1.00      B    P
ATOM    831 DS   DA  B 131      42.959  20.633  23.779  1.00  1.00      B    S
ATOM    832 DB   DA  B 131      43.791  19.791  18.971  1.00  1.00      B    B
ATOM    833 DP   DG  B 132      42.048  17.571  25.632  1.00  1.00      B    P
ATOM    834 DS   DG  B 132      41.059  15.378  22.808  1.00  1.00      B    S
ATOM    835 DB   DG  B 132      43.958  16.085  18.588  1.00  1.00      B    B
ATOM    836 DP   DA  B 133      38.999  12.486  23.115  1.00  1.00      B    P
ATOM    837 DS   DA  B 133      38.964  11.838  19.684  1.00  1.00      B    S
ATOM    838 DB   DA  B 133      43.246  12.677  18.013  1.00  1.00      B    B
ATOM    839 DP   DC  B 134      37.397   9.403  18.503  1.00  1.00      B    P
ATOM    840 DS   DC  B 134      40.077   8.154  15.615  1.00  1.00      B    S
ATOM    841 DB   DC  B 134      43.634   9.304  17.054  1.00  1.00      B    B
ATOM    842 DP   DC  B 135      39.855   4.699  14.907  1.00  1.00      B    P
ATOM    843 DS   DC  B 135      43.601   4.506  13.530  1.00  1.00      B    S
ATOM    844 DB   DC  B 135      46.171   6.337  16.818  1.00  1.00      B    B
ATOM    845 DP   DG  B 136      44.979   0.409  11.496  1.00  1.00      B    P
ATOM    846 DS   DG  B 136      48.657   1.113  12.359  1.00  1.00      B    S
ATOM    847 DB   DG  B 136      49.579   3.544  16.941  1.00  1.00      B    B
ATOM    848 DP   DG  B 137      52.120  -0.738  11.345  1.00  1.00      B    P
ATOM    849 DS   DG  B 137      54.165   0.293  13.988  1.00  1.00      B    S
ATOM    850 DB   DG  B 137      51.592   0.955  18.553  1.00  1.00      B    B
ATOM    851 DP   DG  B 138      57.827  -1.513  14.407  1.00  1.00      B    P
ATOM    852 DS   DG  B 138      58.366  -0.732  17.965  1.00  1.00      B    S
ATOM    853 DB   DG  B 138      53.727  -0.989  20.725  1.00  1.00      B    B
ATOM    854 DP   DA  B 139      61.549  -1.304  19.773  1.00  1.00      B    P
ATOM    855 DS   DA  B 139      59.639  -2.290  23.393  1.00  1.00      B    S
ATOM    856 DB   DA  B 139      55.454  -3.411  22.629  1.00  1.00      B    B
ATOM    857 DP   DT  B 140      61.272  -4.136  26.018  1.00  1.00      B    P
ATOM    858 DS   DT  B 140      58.113  -4.918  27.794  1.00  1.00      B    S
ATOM    859 DB   DT  B 140      55.874  -6.653  23.624  1.00  1.00      B    B
ATOM    860 DP   DT  B 141      58.064  -7.021  30.321  1.00  1.00      B    P
ATOM    861 DS   DT  B 141      54.253  -7.772  30.013  1.00  1.00      B    S
ATOM    862 DB   DT  B 141      54.456  -9.376  26.104  1.00  1.00      B    B
ATOM    863 DP   DC  B 142      53.445 -10.345  32.506  1.00  1.00      B    P
ATOM    864 DS   DC  B 142      51.091 -12.043  30.295  1.00  1.00      B    S
ATOM    865 DB   DC  B 142      53.367 -12.863  27.457  1.00  1.00      B    B
ATOM    866 DP   DT  B 143      48.933 -15.312  31.657  1.00  1.00      B    P
ATOM    867 DS   DT  B 143      48.447 -17.037  28.143  1.00  1.00      B    S
ATOM    868 DB   DT  B 143      53.117 -16.736  26.679  1.00  1.00      B    B
ATOM    869 DP   DC  B 144      46.785 -20.642  28.433  1.00  1.00      B    P
ATOM    870 DS   DC  B 144      48.060 -21.512  24.960  1.00  1.00      B    S
ATOM    871 DB   DC  B 144      52.509 -20.503  25.307  1.00  1.00      B    B
ATOM    872 DP   DC  B 145      47.386 -24.703  23.143  1.00  1.00      B    P
ATOM    873 DS   DC  B 145      50.410 -25.568  21.703  1.00  1.00      B    S
ATOM    874 DB   DC  B 145      53.442 -24.272  24.603  1.00  1.00      B    B
ATOM    875 DP   DA  B 146      51.090 -29.010  20.096  1.00  1.00      B    P
ATOM    876 DS   DA  B 146      54.796 -29.083  20.379  1.00  1.00      B    S
ATOM    877 DB   DA  B 146      56.204 -27.343  25.207  1.00  1.00      B    B
ATOM    878 DP   DG  B 147      56.287 -32.114  20.161  1.00  1.00      B    P
ATOM    879 DS   DG  B 147      59.508 -30.779  21.845  1.00  1.00      B    S
ATOM    880 DB   DG  B 147      58.727 -30.025  26.709  1.00  1.00      B    B
TER
ATOM    881  CA  ALA C   1     -19.751 -77.654  12.301  1.00  1.00      C    C
ATOM    882  CA  ARG C   2     -22.933 -75.914  11.378  1.00  1.00      C    C
ATOM    883  CA  THR C   3     -24.679 -77.492  14.424  1.00  1.00      C    C
ATOM    884  CA  LYS C   4     -23.572 -77.752  17.957  1.00  1.00      C    C
ATOM    885  CA  GLN C   5     -24.343 -74.102  18.942  1.00  1.00      C    C
ATOM    886  CA  THR C   6     -27.796 -73.000  19.880  1.00  1.00      C    C
ATOM    887  CA  ALA C   7     -27.571 -69.408  19.024  1.00  1.00      C    C
ATOM    888  CA  ARG C   8     -24.570 -68.857  16.723  1.00  1.00      C    C
ATOM    889  CA  LYS C   9     -24.908 -67.064  13.442  1.00  1.00      C    C
ATOM    890  CA  SER C  10     -23.472 -63.581  12.622  1.00  1.00      C    C
ATOM    891  CA  THR C  11     -26.622 -61.631  11.711  1.00  1.00      C    C
ATOM    892  CA  GLY C  12     -25.802 -62.090   8.084  1.00  1.00      C    C
ATOM    893  CA  GLY C  13     -24.186 -65.295   7.055  1.00  1.00      C    C
ATOM    894  CA  LYS C  14     -24.638 -69.139   7.295  1.00  1.00      C    C
ATOM    895  CA  ALA C  15     -26.943 -70.103   4.508  1.00  1.00      C    C
ATOM    896  CA  PRO C  16     -24.304 -71.909   2.315  1.00  1.00      C    C
ATOM    897  CA  ARG C  17     -25.719 -70.485  -0.899  1.00  1.00      C    C
ATOM    898  CA  LYS C  18     -26.485 -67.386  -2.955  1.00  1.00      C    C
ATOM    899  CA  GLN C  19     -30.109 -66.285  -3.063  1.00  1.00      C    C
ATOM    900  CA  LEU C  20     -29.815 -62.690  -4.108  1.00  1.00      C    C
ATOM    901  CA  ALA C  21     -32.767 -61.537  -1.940  1.00  1.00      C    C
ATOM    902  CA  THR C  22     -30.669 -58.692  -0.657  1.00  1.00      C    C
ATOM    903  CA  LYS C  23     -28.712 -56.291  -2.848  1.00  1.00      C    C
ATOM    904  CA  ALA C  24     -31.414 -53.568  -2.760  1.00  1.00      C    C
ATOM    905  CA  ALA C  25     -31.890 -50.817  -5.391  1.00  1.00      C    C
ATOM    906  CA  ARG C  26     -33.237 -50.277  -8.802  1.00  1.00      C    C
ATOM    907  CA  LYS C  27     -36.179 -48.441  -7.342  1.00  1.00      C    C
ATOM    908  CA  SER C  28     -33.924 -46.100  -5.256  1.00  1.00      C    C
ATOM    909  CA  ALA C  29     -33.119 -43.645  -8.009  1.00  1.00      C    C
ATOM    910  CA  PRO C  30     -36.687 -43.176  -9.323  1.00  1.00      C    C
ATOM    911  CA  ALA C  31     -37.178 -43.771 -13.029  1.00  1.00      C    C
ATOM    912  CA  THR C  32     -37.854 -40.037 -13.580  1.00  1.00      C    C
ATOM    913  CA  GLY C  33     -39.538 -40.454 -17.069  1.00  1.00      C    C
ATOM    914  CA  GLY C  34     -35.962 -40.343 -18.383  1.00  1.00      C    C
ATOM    915  CA  VAL C  35     -34.025 -37.342 -19.540  1.00  1.00      C    C
ATOM    916  CA  LYS C  36     -33.351 -36.222 -15.964  1.00  1.00      C    C
ATOM    917  CA  LYS C  37     -34.123 -32.731 -14.738  1.00  1.00      C    C
ATOM    918  CA  PRO C  38     -31.273 -31.783 -12.366  1.00  1.00      C    C
ATOM    919  CA  HIS C  39     -32.069 -29.271  -9.516  1.00  1.00      C    C
ATOM    920  CA  ARG C  40     -29.159 -28.142  -7.273  1.00  1.00      C    C
ATOM    921  CA  TYR C  41     -26.041 -26.179  -8.070  1.00  1.00      C    C
ATOM    922  CA  ARG C  42     -22.850 -27.594  -6.559  1.00  1.00      C    C
ATOM    923  CA  PRO C  43     -21.376 -26.002  -3.207  1.00  1.00      C    C
ATOM    924  CA  GLY C  44     -19.405 -22.974  -4.644  1.00  1.00      C    C
ATOM    925  CA  THR C  45     -21.696 -22.541  -7.727  1.00  1.00      C    C
ATOM    926  CA  VAL C  46     -23.938 -19.949  -6.029  1.00  1.00      C    C
ATOM    927  CA  ALA C  47     -20.711 -18.255  -4.631  1.00  1.00      C    C
ATOM    928  CA  LEU C  48     -19.754 -17.405  -8.304  1.00  1.00      C    C
ATOM    929  CA  ARG C  49     -23.296 -16.113  -8.957  1.00  1.00      C    C
ATOM    930  CA  GLU C  50     -22.875 -13.845  -6.016  1.00  1.00      C    C
ATOM    931  CA  ILE C  51     -19.574 -12.344  -7.142  1.00  1.00      C    C
ATOM    932  CA  ARG C  52     -21.373 -11.062 -10.251  1.00  1.00      C    C
ATOM    933  CA  ARG C  53     -24.504  -9.971  -8.210  1.00  1.00      C    C
ATOM    934  CA  TYR C  54     -22.515  -7.964  -5.686  1.00  1.00      C    C
ATOM    935  CA  GLN C  55     -20.155  -6.404  -8.274  1.00  1.00      C    C
ATOM    936  CA  LYS C  56     -23.185  -5.373 -10.201  1.00  1.00      C    C
ATOM    937  CA  SER C  57     -24.932  -3.594  -7.365  1.00  1.00      C    C
ATOM    938  CA  THR C  58     -23.965  -0.227  -5.789  1.00  1.00      C    C
ATOM    939  CA  GLU C  59     -26.084  -0.394  -2.487  1.00  1.00      C    C
ATOM    940  CA  LEU C  60     -24.217  -0.836   0.872  1.00  1.00      C    C
ATOM    941  CA  LEU C  61     -24.648  -4.509   1.959  1.00  1.00      C    C
ATOM    942  CA  ILE C  62     -24.134  -4.100   5.796  1.00  1.00      C    C
ATOM    943  CA  ARG C  63     -27.584  -3.361   7.171  1.00  1.00      C    C
ATOM    944  CA  LYS C  64     -28.317   0.239   7.905  1.00  1.00      C    C
ATOM    945  CA  LEU C  65     -29.556   0.094  11.442  1.00  1.00      C    C
ATOM    946  CA  PRO C  66     -26.921  -2.148  12.892  1.00  1.00      C    C
ATOM    947  CA  PHE C  67     -24.175  -0.007  11.220  1.00  1.00      C    C
ATOM    948  CA  GLN C  68     -25.676   3.179  12.786  1.00  1.00      C    C
ATOM    949  CA  ARG C  69     -25.656   1.192  16.151  1.00  1.00      C    C
ATOM    950  CA  LEU C  70     -21.964   0.383  15.722  1.00  1.00      C    C
ATOM    951  CA  VAL C  71     -21.021   3.982  15.007  1.00  1.00      C    C
ATOM    952  CA  ARG C  72     -22.862   5.441  17.941  1.00  1.00      C    C
ATOM    953  CA  GLU C  73     -21.347   2.912  20.434  1.00  1.00      C    C
ATOM    954  CA  ILE C  74     -17.778   3.537  19.182  1.00  1.00      C    C
ATOM    955  CA  ALA C  75     -18.186   7.292  19.219  1.00  1.00      C    C
ATOM    956  CA  GLN C  76     -19.753   7.441  22.764  1.00  1.00      C    C
ATOM    957  CA  ASP C  77     -16.392   6.144  23.962  1.00  1.00      C    C
ATOM    958  CA  PHE C  78     -14.564   9.061  22.552  1.00  1.00      C    C
ATOM    959  CA  LYS C  79     -17.057  11.895  22.911  1.00  1.00      C    C
ATOM    960  CA  THR C  80     -20.410  11.608  24.345  1.00  1.00      C    C
ATOM    961  CA  ASP C  81     -23.784  13.038  23.477  1.00  1.00      C    C
ATOM    962  CA  LEU C  82     -23.025  13.606  19.847  1.00  1.00      C    C
ATOM    963  CA  ARG C  83     -25.684  13.723  17.140  1.00  1.00      C    C
ATOM    964  CA  PHE C  84     -25.032  12.579  13.558  1.00  1.00      C    C
ATOM    965  CA  GLN C  85     -25.947  14.384  10.402  1.00  1.00      C    C
ATOM    966  CA  SER C  86     -27.497  11.521   8.380  1.00  1.00      C    C
ATOM    967  CA  SER C  87     -24.834  12.180   5.675  1.00  1.00      C    C
ATOM    968  CA  ALA C  88     -22.121  11.768   8.289  1.00  1.00      C    C
ATOM    969  CA  VAL C  89     -23.249   8.180   8.909  1.00  1.00      C    C
ATOM    970  CA  MET C  90     -23.560   7.257   5.295  1.00  1.00      C    C
ATOM    971  CA  ALA C  91     -19.948   8.338   4.562  1.00  1.00      C    C
ATOM    972  CA  LEU C  92     -18.671   6.066   7.352  1.00  1.00      C    C
ATOM    973  CA  GLN C  93     -20.469   3.095   5.862  1.00  1.00      C    C
ATOM    974  CA  GLU C  94     -19.351   3.948   2.264  1.00  1.00      C    C
ATOM    975  CA  ALA C  95     -15.812   4.264   3.539  1.00  1.00      C    C
ATOM    976  CA  SER C  96     -15.889   1.113   5.806  1.00  1.00      C    C
ATOM    977  CA  GLU C  97     -17.265  -1.062   3.079  1.00  1.00      C    C
ATOM    978  CA  ALA C  98     -14.726   0.166   0.553  1.00  1.00      C    C
ATOM    979  CA  TYR C  99     -11.942  -0.827   3.046  1.00  1.00      C    C
ATOM    980  CA  LEU C 100     -13.266  -4.335   3.656  1.00  1.00      C    C
ATOM    981  CA  VAL C 101     -13.994  -5.001   0.022  1.00  1.00      C    C
ATOM    982  CA  ALA C 102     -10.624  -3.895  -1.196  1.00  1.00      C    C
ATOM    983  CA  LEU C 103      -9.001  -5.725   1.802  1.00  1.00      C    C
ATOM    984  CA  PHE C 104     -10.909  -8.877   0.809  1.00  1.00      C    C
ATOM    985  CA  GLU C 105      -9.567  -8.629  -2.679  1.00  1.00      C    C
ATOM    986  CA  ASP C 106      -5.843  -8.598  -1.399  1.00  1.00      C    C
ATOM    987  CA  THR C 107      -6.464 -11.395   1.011  1.00  1.00      C    C
ATOM    988  CA  ASN C 108      -7.790 -13.543  -1.946  1.00  1.00      C    C
ATOM    989  CA  LEU C 109      -4.639 -12.792  -4.011  1.00  1.00      C    C
ATOM    990  CA  CYS C 110      -2.442 -13.875  -1.076  1.00  1.00      C    C
ATOM    991  CA  ALA C 111      -4.614 -17.147  -0.724  1.00  1.00      C    C
ATOM    992  CA  ILE C 112      -4.112 -18.172  -4.305  1.00  1.00      C    C
ATOM    993  CA  HIS C 113      -0.541 -17.216  -4.403  1.00  1.00      C    C
ATOM    994  CA  ALA C 114       0.092 -19.601  -1.617  1.00  1.00      C    C
ATOM    995  CA  LYS C 115      -1.800 -22.222  -3.826  1.00  1.00      C    C
ATOM    996  CA  ARG C 116      -4.892 -22.068  -1.852  1.00  1.00      C    C
ATOM    997  CA  VAL C 117      -8.497 -21.502  -2.749  1.00  1.00      C    C
ATOM    998  CA  THR C 118      -9.608 -21.116   0.906  1.00  1.00      C    C
ATOM    999  CA  ILE C 119      -9.268 -17.734   2.724  1.00  1.00      C    C
ATOM   1000  CA  MET C 120      -8.138 -17.762   6.400  1.00  1.00      C    C
ATOM   1001  CA  PRO C 121      -7.122 -15.303   9.189  1.00  1.00      C    C
ATOM   1002  CA  LYS C 122      -3.457 -15.624   8.089  1.00  1.00      C    C
ATOM   1003  CA  ASP C 123      -4.446 -14.249   4.626  1.00  1.00      C    C
ATOM   1004  CA  ILE C 124      -5.993 -11.077   6.128  1.00  1.00      C    C
ATOM   1005  CA  GLN C 125      -2.795 -10.724   8.201  1.00  1.00      C    C
ATOM   1006  CA  LEU C 126      -0.369 -11.423   5.313  1.00  1.00      C    C
ATOM   1007  CA  ALA C 127      -2.307  -8.844   3.280  1.00  1.00      C    C
ATOM   1008  CA  ARG C 128      -2.292  -6.328   6.101  1.00  1.00      C    C
ATOM   1009  CA  ARG C 129       1.411  -6.586   6.567  1.00  1.00      C    C
ATOM   1010  CA  ILE C 130       2.011  -5.948   2.873  1.00  1.00      C    C
ATOM   1011  CA  ARG C 131       0.064  -2.680   2.531  1.00  1.00      C    C
ATOM   1012  CA  GLY C 132       2.374  -1.288   5.207  1.00  1.00      C    C
ATOM   1013  CA  GLU C 133      -0.404  -0.931   7.684  1.00  1.00      C    C
ATOM   1014  CA  ARG C 134       0.916  -3.711  10.013  1.00  1.00      C    C
ATOM   1015  CA  ALA C 135       4.438  -3.529   8.676  1.00  1.00      C    C
TER
ATOM   1016  CA  SER D   1     -46.382  19.307  32.031  1.00  1.00      D    C
ATOM   1017  CA  GLY D   2     -44.553  17.363  29.347  1.00  1.00      D    C
ATOM   1018  CA  ARG D   3     -46.688  14.260  29.706  1.00  1.00      D    C
ATOM   1019  CA  GLY D   4     -47.760  14.497  33.334  1.00  1.00      D    C
ATOM   1020  CA  LYS D   5     -51.273  13.857  32.043  1.00  1.00      D    C
ATOM   1021  CA  GLY D   6     -53.199  11.044  33.622  1.00  1.00      D    C
ATOM   1022  CA  GLY D   7     -54.958   7.784  32.536  1.00  1.00      D    C
ATOM   1023  CA  LYS D   8     -54.161   4.161  31.981  1.00  1.00      D    C
ATOM   1024  CA  GLY D   9     -55.841   4.523  28.553  1.00  1.00      D    C
ATOM   1025  CA  LEU D  10     -57.345   1.065  28.729  1.00  1.00      D    C
ATOM   1026  CA  GLY D  11     -55.193  -2.165  28.511  1.00  1.00      D    C
ATOM   1027  CA  LYS D  12     -53.017  -1.089  25.562  1.00  1.00      D    C
ATOM   1028  CA  GLY D  13     -50.317   1.312  26.727  1.00  1.00      D    C
ATOM   1029  CA  GLY D  14     -47.030   1.088  28.394  1.00  1.00      D    C
ATOM   1030  CA  ALA D  15     -44.144  -1.247  27.220  1.00  1.00      D    C
ATOM   1031  CA  LYS D  16     -43.236  -4.285  25.027  1.00  1.00      D    C
ATOM   1032  CA  ARG D  17     -41.964  -7.161  26.988  1.00  1.00      D    C
ATOM   1033  CA  HIS D  18     -41.417  -9.232  23.960  1.00  1.00      D    C
ATOM   1034  CA  ARG D  19     -37.699  -8.683  23.734  1.00  1.00      D    C
ATOM   1035  CA  LYS D  20     -37.706  -5.635  21.578  1.00  1.00      D    C
ATOM   1036  CA  VAL D  21     -34.083  -5.177  22.616  1.00  1.00      D    C
ATOM   1037  CA  LEU D  22     -30.936  -7.184  22.360  1.00  1.00      D    C
ATOM   1038  CA  ARG D  23     -28.919  -5.375  19.756  1.00  1.00      D    C
ATOM   1039  CA  ASP D  24     -25.772  -7.628  19.286  1.00  1.00      D    C
ATOM   1040  CA  ASN D  25     -23.793  -4.487  18.149  1.00  1.00      D    C
ATOM   1041  CA  ILE D  26     -20.526  -6.123  16.947  1.00  1.00      D    C
ATOM   1042  CA  GLN D  27     -22.822  -9.160  16.697  1.00  1.00      D    C
ATOM   1043  CA  GLY D  28     -24.903  -6.997  14.393  1.00  1.00      D    C
ATOM   1044  CA  ILE D  29     -22.523  -7.425  11.539  1.00  1.00      D    C
ATOM   1045  CA  THR D  30     -24.173 -10.559  10.418  1.00  1.00      D    C
ATOM   1046  CA  LYS D  31     -22.684 -13.703   8.889  1.00  1.00      D    C
ATOM   1047  CA  PRO D  32     -24.815 -12.908   5.717  1.00  1.00      D    C
ATOM   1048  CA  ALA D  33     -23.516  -9.448   5.277  1.00  1.00      D    C
ATOM   1049  CA  ILE D  34     -19.961 -10.542   5.765  1.00  1.00      D    C
ATOM   1050  CA  ARG D  35     -20.273 -13.165   2.956  1.00  1.00      D    C
ATOM   1051  CA  ARG D  36     -21.706 -10.456   0.706  1.00  1.00      D    C
ATOM   1052  CA  LEU D  37     -18.884  -8.038   1.452  1.00  1.00      D    C
ATOM   1053  CA  ALA D  38     -16.309 -10.713   0.420  1.00  1.00      D    C
ATOM   1054  CA  ARG D  39     -18.315 -11.310  -2.925  1.00  1.00      D    C
ATOM   1055  CA  ARG D  40     -18.301  -7.635  -3.740  1.00  1.00      D    C
ATOM   1056  CA  GLY D  41     -14.603  -7.820  -3.140  1.00  1.00      D    C
ATOM   1057  CA  GLY D  42     -14.440 -10.816  -5.659  1.00  1.00      D    C
ATOM   1058  CA  VAL D  43     -13.922 -13.617  -3.076  1.00  1.00      D    C
ATOM   1059  CA  LYS D  44     -14.691 -17.188  -4.172  1.00  1.00      D    C
ATOM   1060  CA  ARG D  45     -14.021 -19.385  -1.089  1.00  1.00      D    C
ATOM   1061  CA  ILE D  46     -14.884 -18.806   2.580  1.00  1.00      D    C
ATOM   1062  CA  SER D  47     -13.459 -20.418   5.734  1.00  1.00      D    C
ATOM   1063  CA  GLY D  48     -15.704 -20.799   8.719  1.00  1.00      D    C
ATOM   1064  CA  LEU D  49     -13.361 -18.529  10.774  1.00  1.00      D    C
ATOM   1065  CA  ILE D  50     -13.732 -15.578   8.332  1.00  1.00      D    C
ATOM   1066  CA  TYR D  51     -16.658 -13.991  10.224  1.00  1.00      D    C
ATOM   1067  CA  GLU D  52     -15.114 -13.414  13.505  1.00  1.00      D    C
ATOM   1068  CA  GLU D  53     -11.843 -12.376  11.971  1.00  1.00      D    C
ATOM   1069  CA  THR D  54     -13.858  -9.797  10.057  1.00  1.00      D    C
ATOM   1070  CA  ARG D  55     -15.722  -8.563  13.120  1.00  1.00      D    C
ATOM   1071  CA  GLY D  56     -12.726  -7.589  15.211  1.00  1.00      D    C
ATOM   1072  CA  VAL D  57     -11.097  -5.918  12.156  1.00  1.00      D    C
ATOM   1073  CA  LEU D  58     -14.185  -3.768  11.418  1.00  1.00      D    C
ATOM   1074  CA  LYS D  59     -14.049  -2.663  14.988  1.00  1.00      D    C
ATOM   1075  CA  VAL D  60     -10.509  -1.265  14.478  1.00  1.00      D    C
ATOM   1076  CA  PHE D  61     -11.437   0.451  11.274  1.00  1.00      D    C
ATOM   1077  CA  LEU D  62     -14.388   2.394  12.793  1.00  1.00      D    C
ATOM   1078  CA  GLU D  63     -12.399   3.113  15.963  1.00  1.00      D    C
ATOM   1079  CA  ASN D  64      -9.724   4.675  13.810  1.00  1.00      D    C
ATOM   1080  CA  VAL D  65     -11.853   6.831  11.521  1.00  1.00      D    C
ATOM   1081  CA  ILE D  66     -14.266   8.007  14.068  1.00  1.00      D    C
ATOM   1082  CA  ARG D  67     -11.749   8.952  16.736  1.00  1.00      D    C
ATOM   1083  CA  ASP D  68     -10.072  11.381  14.356  1.00  1.00      D    C
ATOM   1084  CA  ALA D  69     -13.418  12.550  12.777  1.00  1.00      D    C
ATOM   1085  CA  VAL D  70     -14.628  13.378  16.228  1.00  1.00      D    C
ATOM   1086  CA  THR D  71     -11.259  15.047  17.059  1.00  1.00      D    C
ATOM   1087  CA  TYR D  72     -12.114  17.489  14.177  1.00  1.00      D    C
ATOM   1088  CA  THR D  73     -15.689  17.655  15.418  1.00  1.00      D    C
ATOM   1089  CA  GLU D  74     -14.680  18.888  18.777  1.00  1.00      D    C
ATOM   1090  CA  HIS D  75     -12.161  21.226  17.590  1.00  1.00      D    C
ATOM   1091  CA  ALA D  76     -14.833  23.008  15.580  1.00  1.00      D    C
ATOM   1092  CA  LYS D  77     -16.991  23.412  18.647  1.00  1.00      D    C
ATOM   1093  CA  ARG D  78     -19.755  21.387  16.969  1.00  1.00      D    C
ATOM   1094  CA  LYS D  79     -22.114  18.959  18.718  1.00  1.00      D    C
ATOM   1095  CA  THR D  80     -22.832  17.043  15.593  1.00  1.00      D    C
ATOM   1096  CA  VAL D  81     -20.446  14.493  13.785  1.00  1.00      D    C
ATOM   1097  CA  THR D  82     -20.402  15.867  10.192  1.00  1.00      D    C
ATOM   1098  CA  ALA D  83     -19.738  14.055   6.919  1.00  1.00      D    C
ATOM   1099  CA  MET D  84     -16.893  16.618   6.553  1.00  1.00      D    C
ATOM   1100  CA  ASP D  85     -15.158  15.355   9.748  1.00  1.00      D    C
ATOM   1101  CA  VAL D  86     -15.290  11.918   8.169  1.00  1.00      D    C
ATOM   1102  CA  VAL D  87     -13.986  13.177   4.768  1.00  1.00      D    C
ATOM   1103  CA  TYR D  88     -11.134  14.866   6.608  1.00  1.00      D    C
ATOM   1104  CA  ALA D  89     -10.280  11.905   8.893  1.00  1.00      D    C
ATOM   1105  CA  LEU D  90     -10.466   9.599   6.004  1.00  1.00      D    C
ATOM   1106  CA  LYS D  91      -8.127  11.768   3.742  1.00  1.00      D    C
ATOM   1107  CA  ARG D  92      -5.577  12.146   6.583  1.00  1.00      D    C
ATOM   1108  CA  GLN D  93      -5.736   8.363   7.061  1.00  1.00      D    C
ATOM   1109  CA  GLY D  94      -4.977   7.964   3.331  1.00  1.00      D    C
ATOM   1110  CA  ARG D  95      -8.572   6.693   2.466  1.00  1.00      D    C
ATOM   1111  CA  THR D  96      -9.383   9.677   0.134  1.00  1.00      D    C
ATOM   1112  CA  LEU D  97     -13.072   9.462  -0.805  1.00  1.00      D    C
ATOM   1113  CA  TYR D  98     -14.865  12.011  -2.859  1.00  1.00      D    C
ATOM   1114  CA  GLY D  99     -18.612  12.527  -2.926  1.00  1.00      D    C
ATOM   1115  CA  PHE D 100     -20.886  13.636  -0.142  1.00  1.00      D    C
ATOM   1116  CA  GLY D 101     -20.351  17.395   0.763  1.00  1.00      D    C
ATOM   1117  CA  GLY D 102     -19.207  18.873  -2.425  1.00  1.00      D    C
TER
ATOM   1118  CA  SER E   1      17.346  55.618  26.394  1.00  1.00      E    C
ATOM   1119  CA  GLY E   2      18.000  58.485  28.858  1.00  1.00      E    C
ATOM   1120  CA  ARG E   3      14.307  59.022  29.724  1.00  1.00      E    C
ATOM   1121  CA  GLY E   4      14.968  57.170  32.910  1.00  1.00      E    C
ATOM   1122  CA  LYS E   5      15.708  58.282  36.602  1.00  1.00      E    C
ATOM   1123  CA  GLN E   6      19.527  57.770  35.984  1.00  1.00      E    C
ATOM   1124  CA  GLY E   7      20.431  54.152  35.215  1.00  1.00      E    C
ATOM   1125  CA  GLY E   8      23.081  51.464  35.249  1.00  1.00      E    C
ATOM   1126  CA  LYS E   9      21.868  50.396  31.831  1.00  1.00      E    C
ATOM   1127  CA  THR E  10      21.672  51.492  28.182  1.00  1.00      E    C
ATOM   1128  CA  ARG E  11      18.008  50.210  28.023  1.00  1.00      E    C
ATOM   1129  CA  ALA E  12      15.475  48.667  25.517  1.00  1.00      E    C
ATOM   1130  CA  LYS E  13      15.830  44.958  26.320  1.00  1.00      E    C
ATOM   1131  CA  ALA E  14      16.206  42.653  23.356  1.00  1.00      E    C
ATOM   1132  CA  LYS E  15      12.457  42.659  22.883  1.00  1.00      E    C
ATOM   1133  CA  THR E  16      12.471  39.333  20.862  1.00  1.00      E    C
ATOM   1134  CA  ARG E  17       9.311  37.315  20.689  1.00  1.00      E    C
ATOM   1135  CA  SER E  18      11.411  34.250  21.478  1.00  1.00      E    C
ATOM   1136  CA  SER E  19      12.641  35.736  24.876  1.00  1.00      E    C
ATOM   1137  CA  ARG E  20       9.100  36.769  25.578  1.00  1.00      E    C
ATOM   1138  CA  ALA E  21       7.876  33.180  24.923  1.00  1.00      E    C
ATOM   1139  CA  GLY E  22      10.960  31.710  26.664  1.00  1.00      E    C
ATOM   1140  CA  LEU E  23      11.986  29.900  23.447  1.00  1.00      E    C
ATOM   1141  CA  GLN E  24      15.305  28.801  22.147  1.00  1.00      E    C
ATOM   1142  CA  PHE E  25      14.054  28.509  18.510  1.00  1.00      E    C
ATOM   1143  CA  PRO E  26      13.148  31.794  16.800  1.00  1.00      E    C
ATOM   1144  CA  VAL E  27       9.608  32.853  16.750  1.00  1.00      E    C
ATOM   1145  CA  GLY E  28      10.329  35.406  14.186  1.00  1.00      E    C
ATOM   1146  CA  ARG E  29      11.505  32.834  11.650  1.00  1.00      E    C
ATOM   1147  CA  VAL E  30       8.463  30.630  12.266  1.00  1.00      E    C
ATOM   1148  CA  HIS E  31       6.151  33.580  11.875  1.00  1.00      E    C
ATOM   1149  CA  ARG E  32       7.762  34.502   8.585  1.00  1.00      E    C
ATOM   1150  CA  LEU E  33       7.491  31.041   7.094  1.00  1.00      E    C
ATOM   1151  CA  LEU E  34       3.939  30.795   8.442  1.00  1.00      E    C
ATOM   1152  CA  ARG E  35       2.933  33.909   6.710  1.00  1.00      E    C
ATOM   1153  CA  LYS E  36       4.742  32.950   3.428  1.00  1.00      E    C
ATOM   1154  CA  GLY E  37       2.998  29.592   3.060  1.00  1.00      E    C
ATOM   1155  CA  ASN E  38      -0.558  30.876   2.541  1.00  1.00      E    C
ATOM   1156  CA  TYR E  39      -2.068  28.280   4.913  1.00  1.00      E    C
ATOM   1157  CA  ALA E  40      -4.524  30.726   6.608  1.00  1.00      E    C
ATOM   1158  CA  GLU E  41      -5.542  34.288   5.696  1.00  1.00      E    C
ATOM   1159  CA  ARG E  42      -4.217  35.448   9.143  1.00  1.00      E    C
ATOM   1160  CA  VAL E  43      -1.750  33.819  11.691  1.00  1.00      E    C
ATOM   1161  CA  GLY E  44      -2.319  35.243  15.202  1.00  1.00      E    C
ATOM   1162  CA  ALA E  45       0.686  35.987  17.420  1.00  1.00      E    C
ATOM   1163  CA  GLY E  46       0.419  32.714  19.386  1.00  1.00      E    C
ATOM   1164  CA  ALA E  47       0.537  30.463  16.461  1.00  1.00      E    C
ATOM   1165  CA  PRO E  48       4.172  30.853  15.402  1.00  1.00      E    C
ATOM   1166  CA  VAL E  49       5.304  30.639  18.947  1.00  1.00      E    C
ATOM   1167  CA  TYR E  50       3.349  27.446  19.431  1.00  1.00      E    C
ATOM   1168  CA  LEU E  51       5.097  26.149  16.427  1.00  1.00      E    C
ATOM   1169  CA  ALA E  52       8.613  27.043  17.616  1.00  1.00      E    C
ATOM   1170  CA  ALA E  53       7.775  25.548  21.059  1.00  1.00      E    C
ATOM   1171  CA  VAL E  54       6.682  22.296  19.411  1.00  1.00      E    C
ATOM   1172  CA  LEU E  55       9.739  21.955  17.250  1.00  1.00      E    C
ATOM   1173  CA  GLU E  56      12.106  22.608  20.088  1.00  1.00      E    C
ATOM   1174  CA  TYR E  57      10.648  19.862  22.099  1.00  1.00      E    C
ATOM   1175  CA  LEU E  58      10.605  17.200  19.288  1.00  1.00      E    C
ATOM   1176  CA  THR E  59      14.135  18.149  18.376  1.00  1.00      E    C
ATOM   1177  CA  ALA E  60      15.027  17.724  22.132  1.00  1.00      E    C
ATOM   1178  CA  GLU E  61      13.221  14.275  22.165  1.00  1.00      E    C
ATOM   1179  CA  ILE E  62      15.165  12.908  19.271  1.00  1.00      E    C
ATOM   1180  CA  LEU E  63      18.463  14.410  20.068  1.00  1.00      E    C
ATOM   1181  CA  GLU E  64      18.350  13.039  23.597  1.00  1.00      E    C
ATOM   1182  CA  LEU E  65      17.948   9.554  22.172  1.00  1.00      E    C
ATOM   1183  CA  ALA E  66      20.386  10.245  19.323  1.00  1.00      E    C
ATOM   1184  CA  GLY E  67      23.284  11.210  21.688  1.00  1.00      E    C
ATOM   1185  CA  ASN E  68      22.405   7.883  23.478  1.00  1.00      E    C
ATOM   1186  CA  ALA E  69      22.778   6.010  20.170  1.00  1.00      E    C
ATOM   1187  CA  ALA E  70      26.203   7.671  19.620  1.00  1.00      E    C
ATOM   1188  CA  ARG E  71      27.270   6.973  23.218  1.00  1.00      E    C
ATOM   1189  CA  ASP E  72      26.265   3.283  22.827  1.00  1.00      E    C
ATOM   1190  CA  ASN E  73      28.689   2.975  19.985  1.00  1.00      E    C
ATOM   1191  CA  LYS E  74      31.352   4.884  21.787  1.00  1.00      E    C
ATOM   1192  CA  LYS E  75      31.183   7.915  19.619  1.00  1.00      E    C
ATOM   1193  CA  THR E  76      30.974  11.523  20.311  1.00  1.00      E    C
ATOM   1194  CA  ARG E  77      30.073  12.671  16.877  1.00  1.00      E    C
ATOM   1195  CA  ILE E  78      26.506  12.498  15.547  1.00  1.00      E    C
ATOM   1196  CA  ILE E  79      26.169  11.466  11.918  1.00  1.00      E    C
ATOM   1197  CA  PRO E  80      23.116  10.366   9.877  1.00  1.00      E    C
ATOM   1198  CA  ARG E  81      23.271   6.911  11.388  1.00  1.00      E    C
ATOM   1199  CA  HIS E  82      22.563   8.383  14.988  1.00  1.00      E    C
ATOM   1200  CA  LEU E  83      19.354  10.124  13.915  1.00  1.00      E    C
ATOM   1201  CA  GLN E  84      17.969   6.975  12.426  1.00  1.00      E    C
ATOM   1202  CA  LEU E  85      18.839   4.602  15.167  1.00  1.00      E    C
ATOM   1203  CA  ALA E  86      17.425   7.236  17.577  1.00  1.00      E    C
ATOM   1204  CA  VAL E  87      14.209   7.548  15.671  1.00  1.00      E    C
ATOM   1205  CA  ARG E  88      13.612   3.943  14.876  1.00  1.00      E    C
ATOM   1206  CA  ASN E  89      14.117   2.556  18.276  1.00  1.00      E    C
ATOM   1207  CA  ASP E  90      11.690   5.210  19.772  1.00  1.00      E    C
ATOM   1208  CA  GLU E  91       8.157   3.728  19.441  1.00  1.00      E    C
ATOM   1209  CA  GLU E  92       6.464   7.084  18.760  1.00  1.00      E    C
ATOM   1210  CA  LEU E  93       9.205   8.608  16.432  1.00  1.00      E    C
ATOM   1211  CA  ASN E  94       9.090   5.488  14.339  1.00  1.00      E    C
ATOM   1212  CA  LYS E  95       5.409   6.140  13.602  1.00  1.00      E    C
ATOM   1213  CA  LEU E  96       5.770   9.830  12.995  1.00  1.00      E    C
ATOM   1214  CA  LEU E  97       8.537   9.325  10.486  1.00  1.00      E    C
ATOM   1215  CA  GLY E  98       7.273   6.153   8.876  1.00  1.00      E    C
ATOM   1216  CA  ARG E  99       6.727   7.472   5.478  1.00  1.00      E    C
ATOM   1217  CA  VAL E 100       9.985   9.423   5.346  1.00  1.00      E    C
ATOM   1218  CA  THR E 101      13.338   7.759   4.939  1.00  1.00      E    C
ATOM   1219  CA  ILE E 102      16.412   9.459   6.341  1.00  1.00      E    C
ATOM   1220  CA  ALA E 103      19.385   8.837   4.149  1.00  1.00      E    C
ATOM   1221  CA  GLN E 104      22.407   6.851   5.309  1.00  1.00      E    C
ATOM   1222  CA  GLY E 105      20.350   5.757   8.309  1.00  1.00      E    C
ATOM   1223  CA  GLY E 106      21.157   2.120   7.997  1.00  1.00      E    C
ATOM   1224  CA  VAL E 107      18.324  -0.347   8.501  1.00  1.00      E    C
ATOM   1225  CA  LEU E 108      16.830  -1.967  11.740  1.00  1.00      E    C
ATOM   1226  CA  PRO E 109      15.938  -5.685  11.502  1.00  1.00      E    C
ATOM   1227  CA  ASN E 110      12.234  -5.820  10.971  1.00  1.00      E    C
ATOM   1228  CA  ILE E 111       9.646  -8.424  11.842  1.00  1.00      E    C
ATOM   1229  CA  GLN E 112       6.305  -7.274  13.188  1.00  1.00      E    C
ATOM   1230  CA  SER E 113       6.636  -3.769  14.820  1.00  1.00      E    C
ATOM   1231  CA  VAL E 114       5.616  -4.690  18.295  1.00  1.00      E    C
ATOM   1232  CA  LEU E 115       8.685  -6.965  18.432  1.00  1.00      E    C
ATOM   1233  CA  LEU E 116      11.229  -4.233  17.793  1.00  1.00      E    C
ATOM   1234  CA  PRO E 117      14.874  -5.328  17.118  1.00  1.00      E    C
ATOM   1235  CA  LYS E 118      15.671  -3.823  20.577  1.00  1.00      E    C
ATOM   1236  CA  LYS E 119      18.019  -0.888  20.439  1.00  1.00      E    C
ATOM   1237  CA  THR E 120      20.200  -3.642  21.973  1.00  1.00      E    C
ATOM   1238  CA  GLU E 121      24.056  -3.850  21.792  1.00  1.00      E    C
ATOM   1239  CA  SER E 122      24.832  -6.779  19.478  1.00  1.00      E    C
ATOM   1240  CA  SER E 123      28.554  -6.651  18.299  1.00  1.00      E    C
ATOM   1241  CA  LYS E 124      30.695  -9.294  16.456  1.00  1.00      E    C
ATOM   1242  CA  SER E 125      32.514  -6.681  14.577  1.00  1.00      E    C
ATOM   1243  CA  LYS E 126      35.175  -5.537  17.065  1.00  1.00      E    C
ATOM   1244  CA  SER E 127      36.032  -1.847  16.783  1.00  1.00      E    C
ATOM   1245  CA  LYS E 128      33.887   1.095  15.538  1.00  1.00      E    C
TER
ATOM   1246  CA  PRO F   1      35.086  69.094  15.558  1.00  1.00      F    C
ATOM   1247  CA  GLU F   2      33.770  65.599  14.668  1.00  1.00      F    C
ATOM   1248  CA  PRO F   3      31.416  63.673  16.843  1.00  1.00      F    C
ATOM   1249  CA  ALA F   4      32.700  60.145  15.956  1.00  1.00      F    C
ATOM   1250  CA  LYS F   5      36.025  58.571  15.075  1.00  1.00      F    C
ATOM   1251  CA  SER F   6      36.997  58.749  11.378  1.00  1.00      F    C
ATOM   1252  CA  ALA F   7      39.614  57.176   9.110  1.00  1.00      F    C
ATOM   1253  CA  PRO F   8      39.471  59.342   7.202  1.00  1.00      F    C
ATOM   1254  CA  ALA F   9      40.691  56.856   4.541  1.00  1.00      F    C
ATOM   1255  CA  PRO F  10      41.030  57.697   1.759  1.00  1.00      F    C
ATOM   1256  CA  LYS F  11      38.517  55.759  -0.459  1.00  1.00      F    C
ATOM   1257  CA  LYS F  12      36.666  54.918   2.794  1.00  1.00      F    C
ATOM   1258  CA  GLY F  13      36.220  51.161   3.377  1.00  1.00      F    C
ATOM   1259  CA  SER F  14      36.078  49.822  -0.185  1.00  1.00      F    C
ATOM   1260  CA  LYS F  15      37.243  51.258  -3.420  1.00  1.00      F    C
ATOM   1261  CA  LYS F  16      34.982  49.657  -6.026  1.00  1.00      F    C
ATOM   1262  CA  ALA F  17      36.391  50.817  -9.355  1.00  1.00      F    C
ATOM   1263  CA  VAL F  18      33.061  50.515 -10.915  1.00  1.00      F    C
ATOM   1264  CA  THR F  19      30.217  52.415  -9.584  1.00  1.00      F    C
ATOM   1265  CA  LYS F  20      27.869  49.347  -9.350  1.00  1.00      F    C
ATOM   1266  CA  THR F  21      28.694  48.285  -5.756  1.00  1.00      F    C
ATOM   1267  CA  GLN F  22      26.554  50.071  -3.236  1.00  1.00      F    C
ATOM   1268  CA  LYS F  23      23.375  49.241  -5.225  1.00  1.00      F    C
ATOM   1269  CA  LYS F  24      21.058  47.279  -2.766  1.00  1.00      F    C
ATOM   1270  CA  ASP F  25      21.129  43.526  -3.256  1.00  1.00      F    C
ATOM   1271  CA  GLY F  26      23.588  41.821  -1.052  1.00  1.00      F    C
ATOM   1272  CA  LYS F  27      26.205  41.379  -3.806  1.00  1.00      F    C
ATOM   1273  CA  LYS F  28      27.040  37.675  -3.607  1.00  1.00      F    C
ATOM   1274  CA  ARG F  29      25.622  34.697  -1.543  1.00  1.00      F    C
ATOM   1275  CA  ARG F  30      23.075  33.639  -4.164  1.00  1.00      F    C
ATOM   1276  CA  LYS F  31      20.471  32.894  -1.586  1.00  1.00      F    C
ATOM   1277  CA  THR F  32      19.749  35.838   0.690  1.00  1.00      F    C
ATOM   1278  CA  ARG F  33      21.730  35.150   3.843  1.00  1.00      F    C
ATOM   1279  CA  LYS F  34      19.892  33.449   6.731  1.00  1.00      F    C
ATOM   1280  CA  GLU F  35      18.415  30.072   5.651  1.00  1.00      F    C
ATOM   1281  CA  SER F  36      18.582  26.955   7.870  1.00  1.00      F    C
ATOM   1282  CA  TYR F  37      17.827  26.165  11.516  1.00  1.00      F    C
ATOM   1283  CA  ALA F  38      21.468  25.175  12.094  1.00  1.00      F    C
ATOM   1284  CA  ILE F  39      22.233  27.517  15.023  1.00  1.00      F    C
ATOM   1285  CA  TYR F  40      19.001  26.398  16.704  1.00  1.00      F    C
ATOM   1286  CA  VAL F  41      19.455  22.727  16.117  1.00  1.00      F    C
ATOM   1287  CA  TYR F  42      22.930  23.107  17.715  1.00  1.00      F    C
ATOM   1288  CA  LYS F  43      21.508  24.943  20.705  1.00  1.00      F    C
ATOM   1289  CA  VAL F  44      19.229  22.066  21.608  1.00  1.00      F    C
ATOM   1290  CA  LEU F  45      21.816  19.347  21.237  1.00  1.00      F    C
ATOM   1291  CA  LYS F  46      24.060  21.295  23.784  1.00  1.00      F    C
ATOM   1292  CA  GLN F  47      21.268  21.383  26.242  1.00  1.00      F    C
ATOM   1293  CA  VAL F  48      20.730  17.704  26.127  1.00  1.00      F    C
ATOM   1294  CA  HIS F  49      24.203  16.385  25.526  1.00  1.00      F    C
ATOM   1295  CA  PRO F  50      26.721  19.056  26.434  1.00  1.00      F    C
ATOM   1296  CA  ASP F  51      29.719  17.191  24.901  1.00  1.00      F    C
ATOM   1297  CA  THR F  52      28.010  15.656  21.870  1.00  1.00      F    C
ATOM   1298  CA  GLY F  53      28.557  17.304  18.488  1.00  1.00      F    C
ATOM   1299  CA  ILE F  54      26.702  16.949  15.181  1.00  1.00      F    C
ATOM   1300  CA  SER F  55      27.781  16.494  11.598  1.00  1.00      F    C
ATOM   1301  CA  SER F  56      26.667  18.858   8.852  1.00  1.00      F    C
ATOM   1302  CA  LYS F  57      24.834  16.083   7.039  1.00  1.00      F    C
ATOM   1303  CA  ALA F  58      23.029  15.151  10.227  1.00  1.00      F    C
ATOM   1304  CA  MET F  59      22.425  18.857  10.795  1.00  1.00      F    C
ATOM   1305  CA  SER F  60      21.014  19.132   7.290  1.00  1.00      F    C
ATOM   1306  CA  ILE F  61      18.842  16.199   8.078  1.00  1.00      F    C
ATOM   1307  CA  MET F  62      17.590  17.965  11.312  1.00  1.00      F    C
ATOM   1308  CA  ASN F  63      16.676  20.983   9.188  1.00  1.00      F    C
ATOM   1309  CA  SER F  64      14.606  18.707   6.845  1.00  1.00      F    C
ATOM   1310  CA  PHE F  65      13.018  17.082   9.880  1.00  1.00      F    C
ATOM   1311  CA  VAL F  66      12.069  20.288  11.582  1.00  1.00      F    C
ATOM   1312  CA  ASN F  67      10.566  21.795   8.327  1.00  1.00      F    C
ATOM   1313  CA  ASP F  68       8.613  18.541   7.603  1.00  1.00      F    C
ATOM   1314  CA  VAL F  69       6.846  18.671  10.978  1.00  1.00      F    C
ATOM   1315  CA  PHE F  70       6.291  22.426  10.533  1.00  1.00      F    C
ATOM   1316  CA  GLU F  71       4.550  21.642   7.133  1.00  1.00      F    C
ATOM   1317  CA  ARG F  72       2.560  18.718   8.631  1.00  1.00      F    C
ATOM   1318  CA  ILE F  73       1.326  20.666  11.630  1.00  1.00      F    C
ATOM   1319  CA  ALA F  74       0.781  23.862   9.671  1.00  1.00      F    C
ATOM   1320  CA  GLY F  75      -1.040  22.016   6.869  1.00  1.00      F    C
ATOM   1321  CA  GLU F  76      -3.397  20.178   9.216  1.00  1.00      F    C
ATOM   1322  CA  ALA F  77      -4.094  23.435  11.322  1.00  1.00      F    C
ATOM   1323  CA  SER F  78      -4.637  25.318   8.050  1.00  1.00      F    C
ATOM   1324  CA  ARG F  79      -7.218  22.840   6.842  1.00  1.00      F    C
ATOM   1325  CA  LEU F  80      -8.843  22.735  10.179  1.00  1.00      F    C
ATOM   1326  CA  ALA F  81      -9.268  26.542  10.050  1.00  1.00      F    C
ATOM   1327  CA  HIS F  82     -10.644  26.365   6.442  1.00  1.00      F    C
ATOM   1328  CA  TYR F  83     -12.907  23.489   7.131  1.00  1.00      F    C
ATOM   1329  CA  ASN F  84     -14.373  25.374  10.069  1.00  1.00      F    C
ATOM   1330  CA  LYS F  85     -14.709  28.624   8.317  1.00  1.00      F    C
ATOM   1331  CA  ARG F  86     -12.072  30.280  10.374  1.00  1.00      F    C
ATOM   1332  CA  SER F  87      -9.792  33.009   9.114  1.00  1.00      F    C
ATOM   1333  CA  THR F  88      -7.680  33.132  12.231  1.00  1.00      F    C
ATOM   1334  CA  ILE F  89      -5.098  30.327  13.033  1.00  1.00      F    C
ATOM   1335  CA  THR F  90      -4.506  30.464  16.672  1.00  1.00      F    C
ATOM   1336  CA  SER F  91      -2.294  28.419  19.030  1.00  1.00      F    C
ATOM   1337  CA  ARG F  92      -5.459  26.383  19.588  1.00  1.00      F    C
ATOM   1338  CA  GLU F  93      -5.615  25.156  15.953  1.00  1.00      F    C
ATOM   1339  CA  ILE F  94      -1.873  24.344  16.309  1.00  1.00      F    C
ATOM   1340  CA  GLN F  95      -2.754  22.329  19.412  1.00  1.00      F    C
ATOM   1341  CA  THR F  96      -5.543  20.259  17.630  1.00  1.00      F    C
ATOM   1342  CA  ALA F  97      -3.231  19.777  14.648  1.00  1.00      F    C
ATOM   1343  CA  VAL F  98      -0.448  18.475  16.914  1.00  1.00      F    C
ATOM   1344  CA  ARG F  99      -2.725  16.004  18.711  1.00  1.00      F    C
ATOM   1345  CA  LEU F 100      -4.125  14.630  15.478  1.00  1.00      F    C
ATOM   1346  CA  LEU F 101      -0.574  14.434  14.081  1.00  1.00      F    C
ATOM   1347  CA  LEU F 102       1.674  13.065  16.822  1.00  1.00      F    C
ATOM   1348  CA  PRO F 103       1.491   9.532  18.304  1.00  1.00      F    C
ATOM   1349  CA  GLY F 104       0.149   9.270  21.855  1.00  1.00      F    C
ATOM   1350  CA  GLU F 105       2.856  10.443  24.255  1.00  1.00      F    C
ATOM   1351  CA  LEU F 106       4.115  12.937  21.777  1.00  1.00      F    C
ATOM   1352  CA  ALA F 107       0.934  14.855  21.703  1.00  1.00      F    C
ATOM   1353  CA  LYS F 108       0.803  14.984  25.504  1.00  1.00      F    C
ATOM   1354  CA  HIS F 109       4.338  16.456  25.836  1.00  1.00      F    C
ATOM   1355  CA  ALA F 110       4.362  18.748  22.804  1.00  1.00      F    C
ATOM   1356  CA  VAL F 111       0.893  20.004  23.888  1.00  1.00      F    C
ATOM   1357  CA  SER F 112       2.333  20.723  27.416  1.00  1.00      F    C
ATOM   1358  CA  GLU F 113       5.329  22.483  26.006  1.00  1.00      F    C
ATOM   1359  CA  GLY F 114       3.381  24.330  23.392  1.00  1.00      F    C
ATOM   1360  CA  THR F 115       0.996  25.592  25.947  1.00  1.00      F    C
ATOM   1361  CA  LYS F 116       3.611  26.769  28.335  1.00  1.00      F    C
ATOM   1362  CA  ALA F 117       5.244  29.036  25.634  1.00  1.00      F    C
ATOM   1363  CA  VAL F 118       1.975  30.672  24.621  1.00  1.00      F    C
ATOM   1364  CA  THR F 119       0.999  31.265  28.299  1.00  1.00      F    C
ATOM   1365  CA  LYS F 120       4.449  32.903  28.903  1.00  1.00      F    C
ATOM   1366  CA  TYR F 121       4.315  34.900  25.709  1.00  1.00      F    C
ATOM   1367  CA  THR F 122       0.916  36.268  26.580  1.00  1.00      F    C
ATOM   1368  CA  SER F 123       1.885  36.786  30.178  1.00  1.00      F    C
ATOM   1369  CA  ALA F 124       4.376  39.463  29.176  1.00  1.00      F    C
ATOM   1370  CA  LYS F 125       3.122  43.077  29.555  1.00  1.00      F    C
TER
ATOM   1371  CA  ALA G   1      51.402  -2.017   3.644  1.00  1.00      G    C
ATOM   1372  CA  ARG G   2      54.259   0.196   2.408  1.00  1.00      G    C
ATOM   1373  CA  THR G   3      56.729  -2.586   2.703  1.00  1.00      G    C
ATOM   1374  CA  LYS G   4      57.033  -4.555   5.907  1.00  1.00      G    C
ATOM   1375  CA  GLN G   5      59.435  -3.434   8.677  1.00  1.00      G    C
ATOM   1376  CA  THR G   6      61.619  -0.412   7.847  1.00  1.00      G    C
ATOM   1377  CA  ALA G   7      58.542   1.717   7.182  1.00  1.00      G    C
ATOM   1378  CA  ARG G   8      58.596   3.370  10.565  1.00  1.00      G    C
ATOM   1379  CA  LYS G   9      55.467   5.444  10.346  1.00  1.00      G    C
ATOM   1380  CA  SER G  10      54.564   4.091   7.042  1.00  1.00      G    C
ATOM   1381  CA  THR G  11      52.935   6.829   4.981  1.00  1.00      G    C
ATOM   1382  CA  GLY G  12      49.877   6.514   2.758  1.00  1.00      G    C
ATOM   1383  CA  GLY G  13      50.903   6.623  -0.906  1.00  1.00      G    C
ATOM   1384  CA  LYS G  14      49.635   4.066  -3.356  1.00  1.00      G    C
ATOM   1385  CA  ALA G  15      50.173   0.904  -1.158  1.00  1.00      G    C
ATOM   1386  CA  PRO G  16      53.094  -1.463  -1.796  1.00  1.00      G    C
ATOM   1387  CA  ARG G  17      52.420  -4.151  -4.471  1.00  1.00      G    C
ATOM   1388  CA  LYS G  18      55.028  -6.659  -3.594  1.00  1.00      G    C
ATOM   1389  CA  GLN G  19      52.336  -8.869  -1.889  1.00  1.00      G    C
ATOM   1390  CA  LEU G  20      55.078 -11.413  -0.869  1.00  1.00      G    C
ATOM   1391  CA  ALA G  21      53.302 -14.367  -2.323  1.00  1.00      G    C
ATOM   1392  CA  THR G  22      53.974 -17.601  -0.545  1.00  1.00      G    C
ATOM   1393  CA  LYS G  23      53.526 -18.736   3.030  1.00  1.00      G    C
ATOM   1394  CA  ALA G  24      57.273 -18.964   3.823  1.00  1.00      G    C
ATOM   1395  CA  ALA G  25      58.394 -19.364   7.563  1.00  1.00      G    C
ATOM   1396  CA  ARG G  26      55.408 -20.605   9.457  1.00  1.00      G    C
ATOM   1397  CA  LYS G  27      53.906 -22.129  12.655  1.00  1.00      G    C
ATOM   1398  CA  SER G  28      50.430 -20.546  12.861  1.00  1.00      G    C
ATOM   1399  CA  ALA G  29      49.210 -23.913  11.472  1.00  1.00      G    C
ATOM   1400  CA  PRO G  30      46.869 -26.969  12.311  1.00  1.00      G    C
ATOM   1401  CA  ALA G  31      48.812 -27.805  15.475  1.00  1.00      G    C
ATOM   1402  CA  THR G  32      48.041 -31.485  16.425  1.00  1.00      G    C
ATOM   1403  CA  GLY G  33      48.305 -34.500  13.969  1.00  1.00      G    C
ATOM   1404  CA  GLY G  34      46.713 -32.841  10.846  1.00  1.00      G    C
ATOM   1405  CA  VAL G  35      43.265 -33.113   9.264  1.00  1.00      G    C
ATOM   1406  CA  LYS G  36      40.582 -31.150  11.371  1.00  1.00      G    C
ATOM   1407  CA  LYS G  37      37.192 -32.237  10.394  1.00  1.00      G    C
ATOM   1408  CA  PRO G  38      35.268 -29.149   9.140  1.00  1.00      G    C
ATOM   1409  CA  HIS G  39      32.500 -27.804  11.206  1.00  1.00      G    C
ATOM   1410  CA  ARG G  40      29.735 -25.950   9.541  1.00  1.00      G    C
ATOM   1411  CA  TYR G  41      28.905 -24.966   5.988  1.00  1.00      G    C
ATOM   1412  CA  ARG G  42      25.321 -26.139   5.171  1.00  1.00      G    C
ATOM   1413  CA  PRO G  43      23.281 -24.347   2.562  1.00  1.00      G    C
ATOM   1414  CA  GLY G  44      21.847 -21.191   4.226  1.00  1.00      G    C
ATOM   1415  CA  THR G  45      24.480 -20.818   6.989  1.00  1.00      G    C
ATOM   1416  CA  VAL G  46      26.728 -18.620   4.854  1.00  1.00      G    C
ATOM   1417  CA  ALA G  47      23.605 -16.816   3.462  1.00  1.00      G    C
ATOM   1418  CA  LEU G  48      22.631 -16.125   7.199  1.00  1.00      G    C
ATOM   1419  CA  ARG G  49      26.152 -14.869   7.932  1.00  1.00      G    C
ATOM   1420  CA  GLU G  50      25.804 -12.454   5.094  1.00  1.00      G    C
ATOM   1421  CA  ILE G  51      22.327 -11.123   6.119  1.00  1.00      G    C
ATOM   1422  CA  ARG G  52      23.735 -10.436   9.593  1.00  1.00      G    C
ATOM   1423  CA  ARG G  53      26.832  -8.647   8.211  1.00  1.00      G    C
ATOM   1424  CA  TYR G  54      24.958  -6.497   5.656  1.00  1.00      G    C
ATOM   1425  CA  GLN G  55      22.110  -5.284   7.746  1.00  1.00      G    C
ATOM   1426  CA  LYS G  56      24.665  -3.806  10.185  1.00  1.00      G    C
ATOM   1427  CA  SER G  57      26.368  -1.566   7.613  1.00  1.00      G    C
ATOM   1428  CA  THR G  58      24.951   1.260   5.388  1.00  1.00      G    C
ATOM   1429  CA  GLU G  59      27.369   1.411   2.463  1.00  1.00      G    C
ATOM   1430  CA  LEU G  60      25.993   1.577  -0.972  1.00  1.00      G    C
ATOM   1431  CA  LEU G  61      25.747  -1.835  -2.623  1.00  1.00      G    C
ATOM   1432  CA  ILE G  62      25.738  -1.021  -6.338  1.00  1.00      G    C
ATOM   1433  CA  ARG G  63      29.134  -0.239  -8.088  1.00  1.00      G    C
ATOM   1434  CA  LYS G  64      29.967   3.419  -8.444  1.00  1.00      G    C
ATOM   1435  CA  LEU G  65      31.044   3.585 -12.130  1.00  1.00      G    C
ATOM   1436  CA  PRO G  66      28.360   1.269 -13.488  1.00  1.00      G    C
ATOM   1437  CA  PHE G  67      25.767   3.116 -11.467  1.00  1.00      G    C
ATOM   1438  CA  GLN G  68      26.604   6.524 -12.898  1.00  1.00      G    C
ATOM   1439  CA  ARG G  69      26.458   5.057 -16.313  1.00  1.00      G    C
ATOM   1440  CA  LEU G  70      22.996   3.620 -15.705  1.00  1.00      G    C
ATOM   1441  CA  VAL G  71      21.584   6.984 -14.725  1.00  1.00      G    C
ATOM   1442  CA  ARG G  72      23.175   8.910 -17.614  1.00  1.00      G    C
ATOM   1443  CA  GLU G  73      21.855   6.345 -20.170  1.00  1.00      G    C
ATOM   1444  CA  ILE G  74      18.359   6.546 -18.910  1.00  1.00      G    C
ATOM   1445  CA  ALA G  75      18.421  10.349 -18.530  1.00  1.00      G    C
ATOM   1446  CA  GLN G  76      20.010  10.636 -22.027  1.00  1.00      G    C
ATOM   1447  CA  ASP G  77      16.595   9.390 -23.328  1.00  1.00      G    C
ATOM   1448  CA  PHE G  78      14.867  12.509 -21.965  1.00  1.00      G    C
ATOM   1449  CA  LYS G  79      17.528  15.041 -22.561  1.00  1.00      G    C
ATOM   1450  CA  THR G  80      21.182  14.767 -23.777  1.00  1.00      G    C
ATOM   1451  CA  ASP G  81      24.204  16.651 -22.594  1.00  1.00      G    C
ATOM   1452  CA  LEU G  82      23.211  17.127 -19.032  1.00  1.00      G    C
ATOM   1453  CA  ARG G  83      25.860  17.809 -16.367  1.00  1.00      G    C
ATOM   1454  CA  PHE G  84      25.419  16.824 -12.628  1.00  1.00      G    C
ATOM   1455  CA  GLN G  85      26.421  18.012  -9.203  1.00  1.00      G    C
ATOM   1456  CA  SER G  86      28.161  15.131  -7.419  1.00  1.00      G    C
ATOM   1457  CA  SER G  87      25.447  14.990  -4.840  1.00  1.00      G    C
ATOM   1458  CA  ALA G  88      22.570  14.435  -7.306  1.00  1.00      G    C
ATOM   1459  CA  VAL G  89      24.085  11.116  -8.301  1.00  1.00      G    C
ATOM   1460  CA  MET G  90      24.262  10.041  -4.612  1.00  1.00      G    C
ATOM   1461  CA  ALA G  91      20.588  10.823  -3.969  1.00  1.00      G    C
ATOM   1462  CA  LEU G  92      19.730   8.740  -7.020  1.00  1.00      G    C
ATOM   1463  CA  GLN G  93      21.758   5.887  -5.622  1.00  1.00      G    C
ATOM   1464  CA  GLU G  94      20.133   6.257  -2.117  1.00  1.00      G    C
ATOM   1465  CA  ALA G  95      16.704   6.165  -3.561  1.00  1.00      G    C
ATOM   1466  CA  SER G  96      17.350   3.175  -5.763  1.00  1.00      G    C
ATOM   1467  CA  GLU G  97      19.025   0.969  -3.151  1.00  1.00      G    C
ATOM   1468  CA  ALA G  98      16.524   1.771  -0.431  1.00  1.00      G    C
ATOM   1469  CA  TYR G  99      13.481   1.190  -2.593  1.00  1.00      G    C
ATOM   1470  CA  LEU G 100      14.651  -2.203  -3.769  1.00  1.00      G    C
ATOM   1471  CA  VAL G 101      15.898  -3.297  -0.354  1.00  1.00      G    C
ATOM   1472  CA  ALA G 102      12.450  -2.630   1.312  1.00  1.00      G    C
ATOM   1473  CA  LEU G 103      11.077  -4.447  -1.811  1.00  1.00      G    C
ATOM   1474  CA  PHE G 104      13.462  -7.386  -1.126  1.00  1.00      G    C
ATOM   1475  CA  GLU G 105      12.173  -7.637   2.459  1.00  1.00      G    C
ATOM   1476  CA  ASP G 106       8.614  -7.668   1.112  1.00  1.00      G    C
ATOM   1477  CA  THR G 107       9.352 -10.128  -1.637  1.00  1.00      G    C
ATOM   1478  CA  ASN G 108      10.697 -12.438   0.979  1.00  1.00      G    C
ATOM   1479  CA  LEU G 109       7.630 -12.191   3.021  1.00  1.00      G    C
ATOM   1480  CA  CYS G 110       5.461 -13.580   0.250  1.00  1.00      G    C
ATOM   1481  CA  ALA G 111       7.795 -16.658   0.046  1.00  1.00      G    C
ATOM   1482  CA  ILE G 112       7.310 -17.510   3.663  1.00  1.00      G    C
ATOM   1483  CA  HIS G 113       3.591 -17.261   3.230  1.00  1.00      G    C
ATOM   1484  CA  ALA G 114       3.853 -20.014   0.652  1.00  1.00      G    C
ATOM   1485  CA  LYS G 115       6.126 -22.061   3.096  1.00  1.00      G    C
ATOM   1486  CA  ARG G 116       9.183 -21.166   1.286  1.00  1.00      G    C
ATOM   1487  CA  VAL G 117      12.382 -19.627   2.411  1.00  1.00      G    C
ATOM   1488  CA  THR G 118      13.317 -18.451  -1.125  1.00  1.00      G    C
ATOM   1489  CA  ILE G 119      11.927 -15.698  -3.212  1.00  1.00      G    C
ATOM   1490  CA  MET G 120      10.817 -16.397  -6.764  1.00  1.00      G    C
ATOM   1491  CA  PRO G 121       9.395 -14.128  -9.661  1.00  1.00      G    C
ATOM   1492  CA  LYS G 122       5.927 -14.759  -8.519  1.00  1.00      G    C
ATOM   1493  CA  ASP G 123       6.693 -13.117  -5.064  1.00  1.00      G    C
ATOM   1494  CA  ILE G 124       8.223 -10.228  -6.886  1.00  1.00      G    C
ATOM   1495  CA  GLN G 125       5.043  -9.804  -8.950  1.00  1.00      G    C
ATOM   1496  CA  LEU G 126       2.781 -10.483  -6.060  1.00  1.00      G    C
ATOM   1497  CA  ALA G 127       4.446  -7.872  -3.797  1.00  1.00      G    C
ATOM   1498  CA  ARG G 128       4.209  -5.236  -6.539  1.00  1.00      G    C
ATOM   1499  CA  ARG G 129       0.488  -5.917  -7.208  1.00  1.00      G    C
ATOM   1500  CA  ILE G 130      -0.375  -5.374  -3.494  1.00  1.00      G    C
ATOM   1501  CA  ARG G 131       1.778  -2.230  -3.475  1.00  1.00      G    C
ATOM   1502  CA  GLY G 132      -0.305  -0.909  -6.349  1.00  1.00      G    C
ATOM   1503  CA  GLU G 133       2.698  -0.547  -8.607  1.00  1.00      G    C
ATOM   1504  CA  ARG G 134       1.514  -3.275 -11.076  1.00  1.00      G    C
ATOM   1505  CA  ALA G 135      -1.997  -3.056  -9.918  1.00  1.00      G    C
TER
ATOM   1506  CA  SER H   1      46.283  31.208  -2.594  1.00  1.00      H    C
ATOM   1507  CA  GLY H   2      43.655  33.712  -1.971  1.00  1.00      H    C
ATOM   1508  CA  ARG H   3      43.433  33.049   1.790  1.00  1.00      H    C
ATOM   1509  CA  GLY H   4      42.113  30.307   4.030  1.00  1.00      H    C
ATOM   1510  CA  LYS H   5      41.341  26.656   3.156  1.00  1.00      H    C
ATOM   1511  CA  GLY H   6      44.322  24.452   2.625  1.00  1.00      H    C
ATOM   1512  CA  GLY H   7      43.245  22.837  -0.581  1.00  1.00      H    C
ATOM   1513  CA  LYS H   8      41.292  24.962  -3.055  1.00  1.00      H    C
ATOM   1514  CA  GLY H   9      41.864  23.254  -6.462  1.00  1.00      H    C
ATOM   1515  CA  LEU H  10      40.890  19.829  -5.178  1.00  1.00      H    C
ATOM   1516  CA  GLY H  11      42.035  17.896  -2.141  1.00  1.00      H    C
ATOM   1517  CA  LYS H  12      44.626  15.938  -4.058  1.00  1.00      H    C
ATOM   1518  CA  GLY H  13      41.821  13.745  -5.520  1.00  1.00      H    C
ATOM   1519  CA  GLY H  14      38.077  12.903  -5.632  1.00  1.00      H    C
ATOM   1520  CA  ALA H  15      36.318   9.800  -6.777  1.00  1.00      H    C
ATOM   1521  CA  LYS H  16      35.907  10.497 -10.510  1.00  1.00      H    C
ATOM   1522  CA  ARG H  17      32.771   8.628 -11.775  1.00  1.00      H    C
ATOM   1523  CA  HIS H  18      35.012   6.203 -13.623  1.00  1.00      H    C
ATOM   1524  CA  ARG H  19      34.753   6.666 -17.395  1.00  1.00      H    C
ATOM   1525  CA  LYS H  20      33.084   4.508 -19.903  1.00  1.00      H    C
ATOM   1526  CA  VAL H  21      34.165   1.265 -21.481  1.00  1.00      H    C
ATOM   1527  CA  LEU H  22      31.566  -1.233 -22.867  1.00  1.00      H    C
ATOM   1528  CA  ARG H  23      30.054  -2.010 -19.503  1.00  1.00      H    C
ATOM   1529  CA  ASP H  24      26.682  -3.624 -19.490  1.00  1.00      H    C
ATOM   1530  CA  ASN H  25      24.927  -0.641 -17.916  1.00  1.00      H    C
ATOM   1531  CA  ILE H  26      21.857  -2.384 -16.420  1.00  1.00      H    C
ATOM   1532  CA  GLN H  27      23.938  -5.444 -16.854  1.00  1.00      H    C
ATOM   1533  CA  GLY H  28      26.439  -3.822 -14.618  1.00  1.00      H    C
ATOM   1534  CA  ILE H  29      24.204  -4.226 -11.570  1.00  1.00      H    C
ATOM   1535  CA  THR H  30      25.736  -7.602 -10.729  1.00  1.00      H    C
ATOM   1536  CA  LYS H  31      24.566 -10.795  -9.170  1.00  1.00      H    C
ATOM   1537  CA  PRO H  32      26.673  -9.937  -6.118  1.00  1.00      H    C
ATOM   1538  CA  ALA H  33      25.270  -6.445  -5.700  1.00  1.00      H    C
ATOM   1539  CA  ILE H  34      21.721  -7.734  -6.011  1.00  1.00      H    C
ATOM   1540  CA  ARG H  35      22.641 -10.441  -3.439  1.00  1.00      H    C
ATOM   1541  CA  ARG H  36      24.202  -7.818  -1.187  1.00  1.00      H    C
ATOM   1542  CA  LEU H  37      21.160  -5.590  -1.331  1.00  1.00      H    C
ATOM   1543  CA  ALA H  38      18.828  -8.673  -0.975  1.00  1.00      H    C
ATOM   1544  CA  ARG H  39      20.807  -9.770   2.166  1.00  1.00      H    C
ATOM   1545  CA  ARG H  40      20.393  -6.396   3.785  1.00  1.00      H    C
ATOM   1546  CA  GLY H  41      16.815  -6.813   3.183  1.00  1.00      H    C
ATOM   1547  CA  GLY H  42      16.755  -9.964   5.337  1.00  1.00      H    C
ATOM   1548  CA  VAL H  43      16.624 -12.372   2.353  1.00  1.00      H    C
ATOM   1549  CA  LYS H  44      18.113 -15.859   2.857  1.00  1.00      H    C
ATOM   1550  CA  ARG H  45      17.527 -17.678  -0.323  1.00  1.00      H    C
ATOM   1551  CA  ILE H  46      17.391 -16.335  -3.936  1.00  1.00      H    C
ATOM   1552  CA  SER H  47      15.970 -18.050  -7.076  1.00  1.00      H    C
ATOM   1553  CA  GLY H  48      18.158 -17.744 -10.118  1.00  1.00      H    C
ATOM   1554  CA  LEU H  49      15.540 -15.748 -11.915  1.00  1.00      H    C
ATOM   1555  CA  ILE H  50      15.214 -12.987  -9.262  1.00  1.00      H    C
ATOM   1556  CA  TYR H  51      18.334 -11.242 -10.409  1.00  1.00      H    C
ATOM   1557  CA  GLU H  52      17.335 -10.429 -13.976  1.00  1.00      H    C
ATOM   1558  CA  GLU H  53      13.865  -9.654 -12.816  1.00  1.00      H    C
ATOM   1559  CA  THR H  54      15.173  -7.017 -10.440  1.00  1.00      H    C
ATOM   1560  CA  ARG H  55      17.262  -5.314 -12.998  1.00  1.00      H    C
ATOM   1561  CA  GLY H  56      14.045  -4.976 -15.049  1.00  1.00      H    C
ATOM   1562  CA  VAL H  57      12.230  -3.604 -12.007  1.00  1.00      H    C
ATOM   1563  CA  LEU H  58      15.171  -1.291 -10.977  1.00  1.00      H    C
ATOM   1564  CA  LYS H  59      15.195   0.256 -14.437  1.00  1.00      H    C
ATOM   1565  CA  VAL H  60      11.499   1.285 -13.932  1.00  1.00      H    C
ATOM   1566  CA  PHE H  61      12.184   2.975 -10.676  1.00  1.00      H    C
ATOM   1567  CA  LEU H  62      15.082   4.971 -12.103  1.00  1.00      H    C
ATOM   1568  CA  GLU H  63      13.418   5.735 -15.418  1.00  1.00      H    C
ATOM   1569  CA  ASN H  64      10.461   7.462 -13.701  1.00  1.00      H    C
ATOM   1570  CA  VAL H  65      12.463   9.440 -11.185  1.00  1.00      H    C
ATOM   1571  CA  ILE H  66      15.070  10.653 -13.665  1.00  1.00      H    C
ATOM   1572  CA  ARG H  67      12.428  11.699 -16.270  1.00  1.00      H    C
ATOM   1573  CA  ASP H  68      10.950  14.220 -13.860  1.00  1.00      H    C
ATOM   1574  CA  ALA H  69      14.317  15.364 -12.482  1.00  1.00      H    C
ATOM   1575  CA  VAL H  70      15.448  16.459 -15.917  1.00  1.00      H    C
ATOM   1576  CA  THR H  71      12.094  18.113 -16.419  1.00  1.00      H    C
ATOM   1577  CA  TYR H  72      12.804  20.234 -13.368  1.00  1.00      H    C
ATOM   1578  CA  THR H  73      16.264  21.011 -14.657  1.00  1.00      H    C
ATOM   1579  CA  GLU H  74      14.978  22.242 -17.972  1.00  1.00      H    C
ATOM   1580  CA  HIS H  75      12.159  24.195 -16.356  1.00  1.00      H    C
ATOM   1581  CA  ALA H  76      14.784  25.966 -14.352  1.00  1.00      H    C
ATOM   1582  CA  LYS H  77      16.792  26.625 -17.539  1.00  1.00      H    C
ATOM   1583  CA  ARG H  78      19.764  24.826 -15.860  1.00  1.00      H    C
ATOM   1584  CA  LYS H  79      21.989  22.584 -17.789  1.00  1.00      H    C
ATOM   1585  CA  THR H  80      23.329  20.892 -14.597  1.00  1.00      H    C
ATOM   1586  CA  VAL H  81      21.089  18.444 -12.625  1.00  1.00      H    C
ATOM   1587  CA  THR H  82      21.162  19.677  -9.003  1.00  1.00      H    C
ATOM   1588  CA  ALA H  83      20.658  17.767  -5.757  1.00  1.00      H    C
ATOM   1589  CA  MET H  84      17.490  19.644  -5.150  1.00  1.00      H    C
ATOM   1590  CA  ASP H  85      15.883  18.540  -8.505  1.00  1.00      H    C
ATOM   1591  CA  VAL H  86      16.629  14.854  -7.379  1.00  1.00      H    C
ATOM   1592  CA  VAL H  87      15.183  15.778  -3.815  1.00  1.00      H    C
ATOM   1593  CA  TYR H  88      12.161  17.342  -5.522  1.00  1.00      H    C
ATOM   1594  CA  ALA H  89      11.933  14.347  -7.811  1.00  1.00      H    C
ATOM   1595  CA  LEU H  90      12.026  11.739  -4.966  1.00  1.00      H    C
ATOM   1596  CA  LYS H  91       9.526  13.723  -2.839  1.00  1.00      H    C
ATOM   1597  CA  ARG H  92       6.952  13.791  -5.660  1.00  1.00      H    C
ATOM   1598  CA  GLN H  93       7.291  10.043  -6.024  1.00  1.00      H    C
ATOM   1599  CA  GLY H  94       6.405   9.683  -2.345  1.00  1.00      H    C
ATOM   1600  CA  ARG H  95       9.968   8.962  -1.305  1.00  1.00      H    C
ATOM   1601  CA  THR H  96      10.826  11.652   1.200  1.00  1.00      H    C
ATOM   1602  CA  LEU H  97      14.670  12.310   1.141  1.00  1.00      H    C
ATOM   1603  CA  TYR H  98      16.409  14.164   3.961  1.00  1.00      H    C
ATOM   1604  CA  GLY H  99      20.166  14.485   4.132  1.00  1.00      H    C
ATOM   1605  CA  PHE H 100      20.926  16.040   0.801  1.00  1.00      H    C
ATOM   1606  CA  GLY H 101      23.740  18.540   1.053  1.00  1.00      H    C
ATOM   1607  CA  GLY H 102      23.951  21.761  -0.932  1.00  1.00      H    C
TER
ATOM   1608  CA  SER I   1      21.710  71.778 -33.860  1.00  1.00      I    C
ATOM   1609  CA  GLY I   2      20.906  71.161 -30.240  1.00  1.00      I    C
ATOM   1610  CA  ARG I   3      17.264  70.155 -30.818  1.00  1.00      I    C
ATOM   1611  CA  GLY I   4      14.224  72.261 -29.956  1.00  1.00      I    C
ATOM   1612  CA  LYS I   5      10.715  71.563 -28.813  1.00  1.00      I    C
ATOM   1613  CA  GLN I   6       8.374  73.632 -26.701  1.00  1.00      I    C
ATOM   1614  CA  GLY I   7       7.557  72.534 -23.185  1.00  1.00      I    C
ATOM   1615  CA  GLY I   8       5.062  72.243 -20.317  1.00  1.00      I    C
ATOM   1616  CA  LYS I   9       1.475  72.453 -21.244  1.00  1.00      I    C
ATOM   1617  CA  THR I  10       0.527  68.843 -21.741  1.00  1.00      I    C
ATOM   1618  CA  ARG I  11      -0.752  68.450 -25.222  1.00  1.00      I    C
ATOM   1619  CA  ALA I  12      -4.423  68.579 -26.010  1.00  1.00      I    C
ATOM   1620  CA  LYS I  13      -6.055  65.113 -25.102  1.00  1.00      I    C
ATOM   1621  CA  ALA I  14      -7.778  64.124 -21.904  1.00  1.00      I    C
ATOM   1622  CA  LYS I  15      -6.906  61.271 -19.583  1.00  1.00      I    C
ATOM   1623  CA  THR I  16      -8.687  58.252 -18.156  1.00  1.00      I    C
ATOM   1624  CA  ARG I  17      -6.960  54.937 -17.928  1.00  1.00      I    C
ATOM   1625  CA  SER I  18     -10.468  53.502 -18.247  1.00  1.00      I    C
ATOM   1626  CA  SER I  19     -11.108  55.409 -21.623  1.00  1.00      I    C
ATOM   1627  CA  ARG I  20      -7.666  54.236 -22.744  1.00  1.00      I    C
ATOM   1628  CA  ALA I  21      -8.738  50.607 -22.226  1.00  1.00      I    C
ATOM   1629  CA  GLY I  22     -12.125  51.008 -23.994  1.00  1.00      I    C
ATOM   1630  CA  LEU I  23     -14.094  50.520 -20.780  1.00  1.00      I    C
ATOM   1631  CA  GLN I  24     -16.840  51.653 -18.529  1.00  1.00      I    C
ATOM   1632  CA  PHE I  25     -15.487  50.158 -15.321  1.00  1.00      I    C
ATOM   1633  CA  PRO I  26     -12.570  51.839 -13.457  1.00  1.00      I    C
ATOM   1634  CA  VAL I  27      -9.035  50.701 -14.085  1.00  1.00      I    C
ATOM   1635  CA  GLY I  28      -7.566  53.102 -11.677  1.00  1.00      I    C
ATOM   1636  CA  ARG I  29      -9.702  51.771  -8.783  1.00  1.00      I    C
ATOM   1637  CA  VAL I  30      -9.077  48.112  -9.824  1.00  1.00      I    C
ATOM   1638  CA  HIS I  31      -5.268  48.709  -9.730  1.00  1.00      I    C
ATOM   1639  CA  ARG I  32      -5.391  50.108  -6.260  1.00  1.00      I    C
ATOM   1640  CA  LEU I  33      -7.637  47.387  -4.873  1.00  1.00      I    C
ATOM   1641  CA  LEU I  34      -5.274  44.729  -6.403  1.00  1.00      I    C
ATOM   1642  CA  ARG I  35      -2.370  46.574  -4.708  1.00  1.00      I    C
ATOM   1643  CA  LYS I  36      -4.063  46.914  -1.395  1.00  1.00      I    C
ATOM   1644  CA  GLY I  37      -4.938  43.196  -0.956  1.00  1.00      I    C
ATOM   1645  CA  ASN I  38      -1.493  41.750  -0.457  1.00  1.00      I    C
ATOM   1646  CA  TYR I  39      -1.522  39.543  -3.626  1.00  1.00      I    C
ATOM   1647  CA  ALA I  40       2.175  40.083  -4.314  1.00  1.00      I    C
ATOM   1648  CA  GLU I  41       5.064  42.542  -4.075  1.00  1.00      I    C
ATOM   1649  CA  ARG I  42       4.624  43.651  -7.712  1.00  1.00      I    C
ATOM   1650  CA  VAL I  43       1.640  44.786  -9.899  1.00  1.00      I    C
ATOM   1651  CA  GLY I  44       2.285  45.197 -13.490  1.00  1.00      I    C
ATOM   1652  CA  ALA I  45       0.281  47.758 -15.504  1.00  1.00      I    C
ATOM   1653  CA  GLY I  46      -1.644  45.246 -17.683  1.00  1.00      I    C
ATOM   1654  CA  ALA I  47      -3.216  43.427 -14.676  1.00  1.00      I    C
ATOM   1655  CA  PRO I  48      -5.704  46.225 -13.778  1.00  1.00      I    C
ATOM   1656  CA  VAL I  49      -6.582  46.428 -17.438  1.00  1.00      I    C
ATOM   1657  CA  TYR I  50      -7.330  42.717 -17.731  1.00  1.00      I    C
ATOM   1658  CA  LEU I  51      -9.242  42.676 -14.514  1.00  1.00      I    C
ATOM   1659  CA  ALA I  52     -11.471  45.732 -15.198  1.00  1.00      I    C
ATOM   1660  CA  ALA I  53     -12.351  44.295 -18.667  1.00  1.00      I    C
ATOM   1661  CA  VAL I  54     -13.607  41.056 -17.215  1.00  1.00      I    C
ATOM   1662  CA  LEU I  55     -15.673  42.607 -14.523  1.00  1.00      I    C
ATOM   1663  CA  GLU I  56     -17.555  44.910 -16.863  1.00  1.00      I    C
ATOM   1664  CA  TYR I  57     -18.529  41.851 -18.909  1.00  1.00      I    C
ATOM   1665  CA  LEU I  58     -20.123  40.086 -15.937  1.00  1.00      I    C
ATOM   1666  CA  THR I  59     -22.063  43.091 -14.965  1.00  1.00      I    C
ATOM   1667  CA  ALA I  60     -23.700  43.368 -18.398  1.00  1.00      I    C
ATOM   1668  CA  GLU I  61     -24.728  39.798 -18.568  1.00  1.00      I    C
ATOM   1669  CA  ILE I  62     -26.336  39.678 -15.109  1.00  1.00      I    C
ATOM   1670  CA  LEU I  63     -28.119  43.028 -15.598  1.00  1.00      I    C
ATOM   1671  CA  GLU I  64     -29.211  42.066 -19.071  1.00  1.00      I    C
ATOM   1672  CA  LEU I  65     -30.957  38.837 -18.058  1.00  1.00      I    C
ATOM   1673  CA  ALA I  66     -31.976  40.606 -14.655  1.00  1.00      I    C
ATOM   1674  CA  GLY I  67     -33.692  43.333 -16.686  1.00  1.00      I    C
ATOM   1675  CA  ASN I  68     -35.267  40.409 -18.659  1.00  1.00      I    C
ATOM   1676  CA  ALA I  69     -36.601  38.971 -15.386  1.00  1.00      I    C
ATOM   1677  CA  ALA I  70     -37.795  42.377 -14.230  1.00  1.00      I    C
ATOM   1678  CA  ARG I  71     -39.547  43.035 -17.646  1.00  1.00      I    C
ATOM   1679  CA  ASP I  72     -41.178  39.667 -17.487  1.00  1.00      I    C
ATOM   1680  CA  ASN I  73     -42.621  40.679 -14.055  1.00  1.00      I    C
ATOM   1681  CA  LYS I  74     -43.847  44.058 -15.240  1.00  1.00      I    C
ATOM   1682  CA  LYS I  75     -41.592  46.060 -12.882  1.00  1.00      I    C
ATOM   1683  CA  THR I  76     -39.835  49.357 -13.540  1.00  1.00      I    C
ATOM   1684  CA  ARG I  77     -37.297  48.944 -10.757  1.00  1.00      I    C
ATOM   1685  CA  ILE I  78     -35.137  45.825 -10.493  1.00  1.00      I    C
ATOM   1686  CA  ILE I  79     -35.256  44.268  -7.083  1.00  1.00      I    C
ATOM   1687  CA  PRO I  80     -33.159  41.329  -5.630  1.00  1.00      I    C
ATOM   1688  CA  ARG I  81     -35.744  38.895  -6.813  1.00  1.00      I    C
ATOM   1689  CA  HIS I  82     -34.709  39.801 -10.358  1.00  1.00      I    C
ATOM   1690  CA  LEU I  83     -31.072  39.129  -9.847  1.00  1.00      I    C
ATOM   1691  CA  GLN I  84     -31.860  35.600  -8.589  1.00  1.00      I    C
ATOM   1692  CA  LEU I  85     -34.198  34.880 -11.614  1.00  1.00      I    C
ATOM   1693  CA  ALA I  86     -31.180  36.014 -13.812  1.00  1.00      I    C
ATOM   1694  CA  VAL I  87     -28.852  33.777 -11.837  1.00  1.00      I    C
ATOM   1695  CA  ARG I  88     -31.082  30.829 -11.305  1.00  1.00      I    C
ATOM   1696  CA  ASN I  89     -32.206  30.579 -15.030  1.00  1.00      I    C
ATOM   1697  CA  ASP I  90     -28.601  30.107 -16.218  1.00  1.00      I    C
ATOM   1698  CA  GLU I  91     -26.384  27.029 -15.935  1.00  1.00      I    C
ATOM   1699  CA  GLU I  92     -23.053  28.889 -16.074  1.00  1.00      I    C
ATOM   1700  CA  LEU I  93     -23.689  32.072 -13.985  1.00  1.00      I    C
ATOM   1701  CA  ASN I  94     -25.559  29.761 -11.449  1.00  1.00      I    C
ATOM   1702  CA  LYS I  95     -22.430  27.553 -11.144  1.00  1.00      I    C
ATOM   1703  CA  LEU I  96     -20.161  30.501 -10.628  1.00  1.00      I    C
ATOM   1704  CA  LEU I  97     -22.695  31.846  -8.028  1.00  1.00      I    C
ATOM   1705  CA  GLY I  98     -23.374  28.367  -6.635  1.00  1.00      I    C
ATOM   1706  CA  ARG I  99     -22.521  29.181  -3.050  1.00  1.00      I    C
ATOM   1707  CA  VAL I 100     -24.019  32.549  -2.811  1.00  1.00      I    C
ATOM   1708  CA  THR I 101     -26.657  34.334  -0.818  1.00  1.00      I    C
ATOM   1709  CA  ILE I 102     -29.161  36.581  -2.535  1.00  1.00      I    C
ATOM   1710  CA  ALA I 103     -31.400  38.111   0.126  1.00  1.00      I    C
ATOM   1711  CA  GLN I 104     -35.135  38.061  -0.918  1.00  1.00      I    C
ATOM   1712  CA  GLY I 105     -34.180  35.851  -3.849  1.00  1.00      I    C
ATOM   1713  CA  GLY I 106     -36.223  32.820  -3.134  1.00  1.00      I    C
ATOM   1714  CA  VAL I 107     -36.305  30.068  -5.869  1.00  1.00      I    C
ATOM   1715  CA  LEU I 108     -38.432  29.409  -8.932  1.00  1.00      I    C
ATOM   1716  CA  PRO I 109     -41.413  27.001  -8.218  1.00  1.00      I    C
ATOM   1717  CA  ASN I 110     -39.984  24.568  -5.646  1.00  1.00      I    C
ATOM   1718  CA  ILE I 111     -39.566  21.774  -8.072  1.00  1.00      I    C
ATOM   1719  CA  GLN I 112     -38.960  18.205  -6.683  1.00  1.00      I    C
ATOM   1720  CA  SER I 113     -42.358  16.730  -5.753  1.00  1.00      I    C
ATOM   1721  CA  VAL I 114     -41.885  16.120  -2.158  1.00  1.00      I    C
ATOM   1722  CA  LEU I 115     -41.163  19.792  -1.605  1.00  1.00      I    C
ATOM   1723  CA  LEU I 116     -44.634  21.090  -2.519  1.00  1.00      I    C
ATOM   1724  CA  PRO I 117     -47.235  20.492   0.193  1.00  1.00      I    C
ATOM   1725  CA  LYS I 118     -50.148  18.162  -0.443  1.00  1.00      I    C
ATOM   1726  CA  LYS I 119     -49.202  14.656  -1.583  1.00  1.00      I    C
ATOM   1727  CA  THR I 120     -50.084  12.672  -4.715  1.00  1.00      I    C
ATOM   1728  CA  GLU I 121     -52.316  10.134  -3.148  1.00  1.00      I    C
ATOM   1729  CA  SER I 122     -56.050  10.452  -2.475  1.00  1.00      I    C
ATOM   1730  CA  SER I 123     -56.822  13.228   0.028  1.00  1.00      I    C
ATOM   1731  CA  LYS I 124     -54.753  16.242  -1.103  1.00  1.00      I    C
ATOM   1732  CA  SER I 125     -53.784  17.635   2.291  1.00  1.00      I    C
ATOM   1733  CA  LYS I 126     -53.694  21.087   3.882  1.00  1.00      I    C
ATOM   1734  CA  SER I 127     -56.914  22.522   5.234  1.00  1.00      I    C
ATOM   1735  CA  LYS I 128     -58.082  23.071   1.633  1.00  1.00      I    C
TER
ATOM   1736  CA  PRO J   1     -36.760  96.689  17.152  1.00  1.00      J    C
ATOM   1737  CA  GLU J   2     -38.604  95.680  20.253  1.00  1.00      J    C
ATOM   1738  CA  PRO J   3     -37.741  92.133  21.250  1.00  1.00      J    C
ATOM   1739  CA  ALA J   4     -41.355  91.048  21.953  1.00  1.00      J    C
ATOM   1740  CA  LYS J   5     -43.763  92.471  19.393  1.00  1.00      J    C
ATOM   1741  CA  SER J   6     -41.348  91.888  16.564  1.00  1.00      J    C
ATOM   1742  CA  ALA J   7     -40.417  88.158  16.857  1.00  1.00      J    C
ATOM   1743  CA  PRO J   8     -37.453  88.798  16.998  1.00  1.00      J    C
ATOM   1744  CA  ALA J   9     -35.376  87.985  13.936  1.00  1.00      J    C
ATOM   1745  CA  PRO J  10     -32.644  88.507  15.094  1.00  1.00      J    C
ATOM   1746  CA  LYS J  11     -30.791  88.979  11.914  1.00  1.00      J    C
ATOM   1747  CA  LYS J  12     -30.660  85.281  11.665  1.00  1.00      J    C
ATOM   1748  CA  GLY J  13     -27.887  85.156   9.172  1.00  1.00      J    C
ATOM   1749  CA  SER J  14     -27.220  84.237   5.572  1.00  1.00      J    C
ATOM   1750  CA  LYS J  15     -27.315  80.515   5.449  1.00  1.00      J    C
ATOM   1751  CA  LYS J  16     -24.223  80.043   7.488  1.00  1.00      J    C
ATOM   1752  CA  ALA J  17     -20.945  78.367   6.674  1.00  1.00      J    C
ATOM   1753  CA  VAL J  18     -18.756  77.035   9.579  1.00  1.00      J    C
ATOM   1754  CA  THR J  19     -20.292  74.182  11.661  1.00  1.00      J    C
ATOM   1755  CA  LYS J  20     -18.495  72.034  14.254  1.00  1.00      J    C
ATOM   1756  CA  THR J  21     -19.146  68.579  12.920  1.00  1.00      J    C
ATOM   1757  CA  GLN J  22     -20.948  66.021  15.014  1.00  1.00      J    C
ATOM   1758  CA  LYS J  23     -17.570  64.344  15.253  1.00  1.00      J    C
ATOM   1759  CA  LYS J  24     -18.965  61.633  17.506  1.00  1.00      J    C
ATOM   1760  CA  ASP J  25     -16.400  60.373  20.133  1.00  1.00      J    C
ATOM   1761  CA  GLY J  26     -18.697  57.398  21.201  1.00  1.00      J    C
ATOM   1762  CA  LYS J  27     -19.708  56.307  17.735  1.00  1.00      J    C
ATOM   1763  CA  LYS J  28     -17.891  53.038  16.866  1.00  1.00      J    C
ATOM   1764  CA  ARG J  29     -15.008  54.261  14.752  1.00  1.00      J    C
ATOM   1765  CA  ARG J  30     -17.102  56.924  12.886  1.00  1.00      J    C
ATOM   1766  CA  LYS J  31     -17.121  56.579   9.105  1.00  1.00      J    C
ATOM   1767  CA  THR J  32     -16.778  52.867   8.382  1.00  1.00      J    C
ATOM   1768  CA  ARG J  33     -14.969  52.589   5.091  1.00  1.00      J    C
ATOM   1769  CA  LYS J  34     -17.028  51.882   1.855  1.00  1.00      J    C
ATOM   1770  CA  GLU J  35     -16.032  52.499  -1.774  1.00  1.00      J    C
ATOM   1771  CA  SER J  36     -18.733  52.856  -4.454  1.00  1.00      J    C
ATOM   1772  CA  TYR J  37     -19.332  50.632  -7.383  1.00  1.00      J    C
ATOM   1773  CA  ALA J  38     -22.955  51.523  -7.658  1.00  1.00      J    C
ATOM   1774  CA  ILE J  39     -22.551  54.524 -10.020  1.00  1.00      J    C
ATOM   1775  CA  TYR J  40     -20.404  52.349 -12.273  1.00  1.00      J    C
ATOM   1776  CA  VAL J  41     -22.732  49.477 -12.145  1.00  1.00      J    C
ATOM   1777  CA  TYR J  42     -25.592  51.972 -12.752  1.00  1.00      J    C
ATOM   1778  CA  LYS J  43     -23.714  53.204 -15.710  1.00  1.00      J    C
ATOM   1779  CA  VAL J  44     -23.593  49.787 -17.185  1.00  1.00      J    C
ATOM   1780  CA  LEU J  45     -27.260  49.271 -16.300  1.00  1.00      J    C
ATOM   1781  CA  LYS J  46     -28.286  52.151 -18.417  1.00  1.00      J    C
ATOM   1782  CA  GLN J  47     -26.678  50.796 -21.562  1.00  1.00      J    C
ATOM   1783  CA  VAL J  48     -28.524  47.502 -21.240  1.00  1.00      J    C
ATOM   1784  CA  HIS J  49     -31.918  48.534 -19.874  1.00  1.00      J    C
ATOM   1785  CA  PRO J  50     -32.228  52.337 -20.520  1.00  1.00      J    C
ATOM   1786  CA  ASP J  51     -35.489  52.848 -18.581  1.00  1.00      J    C
ATOM   1787  CA  THR J  52     -34.951  50.310 -15.849  1.00  1.00      J    C
ATOM   1788  CA  GLY J  53     -34.426  51.562 -12.244  1.00  1.00      J    C
ATOM   1789  CA  ILE J  54     -32.644  49.702  -9.490  1.00  1.00      J    C
ATOM   1790  CA  SER J  55     -33.245  49.608  -5.647  1.00  1.00      J    C
ATOM   1791  CA  SER J  56     -30.616  50.060  -3.004  1.00  1.00      J    C
ATOM   1792  CA  LYS J  57     -30.953  46.466  -1.884  1.00  1.00      J    C
ATOM   1793  CA  ALA J  58     -30.285  45.286  -5.453  1.00  1.00      J    C
ATOM   1794  CA  MET J  59     -27.509  47.763  -5.559  1.00  1.00      J    C
ATOM   1795  CA  SER J  60     -25.935  46.211  -2.457  1.00  1.00      J    C
ATOM   1796  CA  ILE J  61     -26.320  42.839  -4.201  1.00  1.00      J    C
ATOM   1797  CA  MET J  62     -24.319  44.191  -7.266  1.00  1.00      J    C
ATOM   1798  CA  ASN J  63     -21.623  45.460  -5.109  1.00  1.00      J    C
ATOM   1799  CA  SER J  64     -20.991  41.925  -3.625  1.00  1.00      J    C
ATOM   1800  CA  PHE J  65     -21.184  40.453  -7.106  1.00  1.00      J    C
ATOM   1801  CA  VAL J  66     -18.421  42.626  -8.592  1.00  1.00      J    C
ATOM   1802  CA  ASN J  67     -16.357  42.291  -5.498  1.00  1.00      J    C
ATOM   1803  CA  ASP J  68     -16.782  38.529  -5.098  1.00  1.00      J    C
ATOM   1804  CA  VAL J  69     -15.436  37.754  -8.538  1.00  1.00      J    C
ATOM   1805  CA  PHE J  70     -12.652  40.417  -8.333  1.00  1.00      J    C
ATOM   1806  CA  GLU J  71     -11.286  38.831  -5.135  1.00  1.00      J    C
ATOM   1807  CA  ARG J  72     -11.517  35.270  -6.579  1.00  1.00      J    C
ATOM   1808  CA  ILE J  73      -9.312  36.181  -9.501  1.00  1.00      J    C
ATOM   1809  CA  ALA J  74      -6.790  38.169  -7.400  1.00  1.00      J    C
ATOM   1810  CA  GLY J  75      -6.609  35.493  -4.759  1.00  1.00      J    C
ATOM   1811  CA  GLU J  76      -6.212  32.760  -7.554  1.00  1.00      J    C
ATOM   1812  CA  ALA J  77      -3.654  35.014  -9.221  1.00  1.00      J    C
ATOM   1813  CA  SER J  78      -1.687  35.394  -6.049  1.00  1.00      J    C
ATOM   1814  CA  ARG J  79      -1.318  31.651  -5.709  1.00  1.00      J    C
ATOM   1815  CA  LEU J  80      -0.210  31.212  -9.277  1.00  1.00      J    C
ATOM   1816  CA  ALA J  81       2.645  33.645  -8.839  1.00  1.00      J    C
ATOM   1817  CA  HIS J  82       3.432  32.518  -5.224  1.00  1.00      J    C
ATOM   1818  CA  TYR J  83       3.435  28.887  -6.318  1.00  1.00      J    C
ATOM   1819  CA  ASN J  84       5.981  29.851  -8.946  1.00  1.00      J    C
ATOM   1820  CA  LYS J  85       8.192  31.845  -6.805  1.00  1.00      J    C
ATOM   1821  CA  ARG J  86       7.346  34.987  -8.617  1.00  1.00      J    C
ATOM   1822  CA  SER J  87       7.327  38.494  -7.112  1.00  1.00      J    C
ATOM   1823  CA  THR J  88       4.636  39.677  -9.789  1.00  1.00      J    C
ATOM   1824  CA  ILE J  89       0.964  39.926 -10.702  1.00  1.00      J    C
ATOM   1825  CA  THR J  90       0.696  40.362 -14.318  1.00  1.00      J    C
ATOM   1826  CA  SER J  91      -2.244  40.248 -16.848  1.00  1.00      J    C
ATOM   1827  CA  ARG J  92      -0.881  36.776 -17.507  1.00  1.00      J    C
ATOM   1828  CA  GLU J  93      -1.671  35.738 -13.951  1.00  1.00      J    C
ATOM   1829  CA  ILE J  94      -5.133  37.278 -14.297  1.00  1.00      J    C
ATOM   1830  CA  GLN J  95      -5.829  35.286 -17.506  1.00  1.00      J    C
ATOM   1831  CA  THR J  96      -4.934  32.024 -15.949  1.00  1.00      J    C
ATOM   1832  CA  ALA J  97      -6.766  32.762 -12.710  1.00  1.00      J    C
ATOM   1833  CA  VAL J  98      -9.891  33.427 -14.787  1.00  1.00      J    C
ATOM   1834  CA  ARG J  99      -9.651  30.168 -16.706  1.00  1.00      J    C
ATOM   1835  CA  LEU J 100      -9.185  28.275 -13.416  1.00  1.00      J    C
ATOM   1836  CA  LEU J 101     -12.052  29.944 -11.610  1.00  1.00      J    C
ATOM   1837  CA  LEU J 102     -14.797  30.299 -14.134  1.00  1.00      J    C
ATOM   1838  CA  PRO J 103     -16.991  27.832 -15.856  1.00  1.00      J    C
ATOM   1839  CA  GLY J 104     -16.505  27.183 -19.622  1.00  1.00      J    C
ATOM   1840  CA  GLU J 105     -18.356  29.892 -21.617  1.00  1.00      J    C
ATOM   1841  CA  LEU J 106     -17.939  32.398 -19.027  1.00  1.00      J    C
ATOM   1842  CA  ALA J 107     -14.165  31.858 -18.839  1.00  1.00      J    C
ATOM   1843  CA  LYS J 108     -13.885  31.992 -22.685  1.00  1.00      J    C
ATOM   1844  CA  HIS J 109     -15.756  35.303 -22.928  1.00  1.00      J    C
ATOM   1845  CA  ALA J 110     -13.795  36.931 -20.074  1.00  1.00      J    C
ATOM   1846  CA  VAL J 111     -10.453  35.953 -21.632  1.00  1.00      J    C
ATOM   1847  CA  SER J 112     -11.610  37.478 -24.954  1.00  1.00      J    C
ATOM   1848  CA  GLU J 113     -12.585  40.792 -23.253  1.00  1.00      J    C
ATOM   1849  CA  GLY J 114      -9.399  40.855 -21.215  1.00  1.00      J    C
ATOM   1850  CA  THR J 115      -7.126  40.475 -24.226  1.00  1.00      J    C
ATOM   1851  CA  LYS J 116      -9.215  42.920 -26.239  1.00  1.00      J    C
ATOM   1852  CA  ALA J 117      -8.759  45.416 -23.408  1.00  1.00      J    C
ATOM   1853  CA  VAL J 118      -5.023  44.930 -23.040  1.00  1.00      J    C
ATOM   1854  CA  THR J 119      -4.494  45.031 -26.796  1.00  1.00      J    C
ATOM   1855  CA  LYS J 120      -6.446  48.489 -26.856  1.00  1.00      J    C
ATOM   1856  CA  TYR J 121      -4.630  49.643 -23.740  1.00  1.00      J    C
ATOM   1857  CA  THR J 122      -1.319  48.860 -25.237  1.00  1.00      J    C
ATOM   1858  CA  SER J 123      -1.879  50.588 -28.500  1.00  1.00      J    C
ATOM   1859  CA  ALA J 124      -2.198  53.921 -26.733  1.00  1.00      J    C
ATOM   1860  CA  LYS J 125      -1.076  57.471 -27.712  1.00  1.00      J    C
TER
