# Supplementary material for: The kinetic landscape of nucleosome assembly: A coarse-grained molecular dynamics study
Source: PLoS Comput Biol. 2021 Jul 27;17(7):e1009253. doi: 10.1371/journal.pcbi.1009253 (PMC8345847; doi:10.1371/journal.pcbi.1009253)
Supplement: S1 Data — For each of the 11 metastable states identified from our MSM at 400 mM using PCCA clustering, we deposited 4 representative coarse-grained nucleosome conformations in PDB format. The conformations are named “state*conf#.pdb”, where * corresponds to the state name as described in the text (T, TL, TR, HL0, HL1, HL2, HR0, HR1, HR2 and HR3, N), and # goes from 1 to 4. The file “msm_hmm11.dat” contains the equilibrium probabilities of the various basins and the transition probabilities between them. The data also contain 4 representative partially opened conformations for each of the left hexasome, right hexasome, and tetrasome states, named “partially-opened_*_conf#.pdb”, where * is HL, HR or T and # goes from 1 to 4. (ZIP) [file pcbi.1009253.s006.zip › S1_Data/partially-opened_HL_conf4.pdb]

ATOM      1 DS   DC  A   1      66.443  15.702  37.293  1.00  1.00      A    S
ATOM      2 DB   DC  A   1      65.600  13.451  33.796  1.00  1.00      A    B
ATOM      3 DP   DT  A   2      68.040  19.592  36.667  1.00  1.00      A    P
ATOM      4 DS   DT  A   2      70.336  18.216  33.523  1.00  1.00      A    S
ATOM      5 DB   DT  A   2      66.494  16.553  31.163  1.00  1.00      A    B
ATOM      6 DP   DG  A   3      72.490  21.843  31.224  1.00  1.00      A    P
ATOM      7 DS   DG  A   3      71.782  19.880  27.782  1.00  1.00      A    S
ATOM      8 DB   DG  A   3      67.086  17.837  27.101  1.00  1.00      A    B
ATOM      9 DP   DG  A   4      72.507  21.235  24.845  1.00  1.00      A    P
ATOM     10 DS   DG  A   4      69.702  19.664  22.388  1.00  1.00      A    S
ATOM     11 DB   DG  A   4      65.352  19.627  24.424  1.00  1.00      A    B
ATOM     12 DP   DA  A   5      69.835  20.582  19.338  1.00  1.00      A    P
ATOM     13 DS   DA  A   5      66.390  20.006  18.715  1.00  1.00      A    S
ATOM     14 DB   DA  A   5      63.564  21.819  22.320  1.00  1.00      A    B
ATOM     15 DP   DG  A   6      65.308  21.110  15.294  1.00  1.00      A    P
ATOM     16 DS   DG  A   6      61.558  21.935  16.096  1.00  1.00      A    S
ATOM     17 DB   DG  A   6      61.149  24.103  20.129  1.00  1.00      A    B
ATOM     18 DP   DA  A   7      59.010  22.889  13.523  1.00  1.00      A    P
ATOM     19 DS   DA  A   7      56.042  23.957  16.390  1.00  1.00      A    S
ATOM     20 DB   DA  A   7      58.541  26.446  19.931  1.00  1.00      A    B
ATOM     21 DP   DA  A   8      53.180  25.398  15.471  1.00  1.00      A    P
ATOM     22 DS   DA  A   8      53.048  27.226  18.843  1.00  1.00      A    S
ATOM     23 DB   DA  A   8      57.380  29.850  19.536  1.00  1.00      A    B
ATOM     24 DP   DT  A   9      50.173  29.559  19.255  1.00  1.00      A    P
ATOM     25 DS   DT  A   9      51.864  31.397  21.922  1.00  1.00      A    S
ATOM     26 DB   DT  A   9      55.451  32.761  19.879  1.00  1.00      A    B
ATOM     27 DP   DC  A  10      49.685  33.709  23.506  1.00  1.00      A    P
ATOM     28 DS   DC  A  10      52.253  35.994  24.652  1.00  1.00      A    S
ATOM     29 DB   DC  A  10      54.641  36.409  21.317  1.00  1.00      A    B
ATOM     30 DP   DC  A  11      51.312  39.270  26.563  1.00  1.00      A    P
ATOM     31 DS   DC  A  11      53.703  41.435  25.258  1.00  1.00      A    S
ATOM     32 DB   DC  A  11      54.572  40.130  21.329  1.00  1.00      A    B
ATOM     33 DP   DC  A  12      53.521  45.217  25.489  1.00  1.00      A    P
ATOM     34 DS   DC  A  12      55.852  46.204  22.478  1.00  1.00      A    S
ATOM     35 DB   DC  A  12      54.758  43.568  19.565  1.00  1.00      A    B
ATOM     36 DP   DG  A  13      55.733  50.800  21.330  1.00  1.00      A    P
ATOM     37 DS   DG  A  13      56.088  50.091  17.694  1.00  1.00      A    S
ATOM     38 DB   DG  A  13      53.443  46.372  16.317  1.00  1.00      A    B
ATOM     39 DP   DG  A  14      56.273  52.451  15.049  1.00  1.00      A    P
ATOM     40 DS   DG  A  14      54.762  50.322  12.299  1.00  1.00      A    S
ATOM     41 DB   DG  A  14      51.206  47.614  13.606  1.00  1.00      A    B
ATOM     42 DP   DT  A  15      54.280  51.536   9.283  1.00  1.00      A    P
ATOM     43 DS   DT  A  15      51.786  49.401   8.030  1.00  1.00      A    S
ATOM     44 DB   DT  A  15      49.462  49.203  11.185  1.00  1.00      A    B
ATOM     45 DP   DC  A  16      50.306  50.372   4.884  1.00  1.00      A    P
ATOM     46 DS   DC  A  16      47.016  48.074   5.713  1.00  1.00      A    S
ATOM     47 DB   DC  A  16      45.907  49.349   9.641  1.00  1.00      A    B
ATOM     48 DP   DT  A  17      43.387  47.423   3.306  1.00  1.00      A    P
ATOM     49 DS   DT  A  17      41.140  46.893   5.962  1.00  1.00      A    S
ATOM     50 DB   DT  A  17      42.206  50.455   8.480  1.00  1.00      A    B
ATOM     51 DP   DG  A  18      36.643  46.532   4.575  1.00  1.00      A    P
ATOM     52 DS   DG  A  18      35.463  47.663   7.678  1.00  1.00      A    S
ATOM     53 DB   DG  A  18      37.988  51.353   9.784  1.00  1.00      A    B
ATOM     54 DP   DC  A  19      32.344  47.892   8.333  1.00  1.00      A    P
ATOM     55 DS   DC  A  19      32.792  49.412  11.379  1.00  1.00      A    S
ATOM     56 DB   DC  A  19      34.980  53.188  10.285  1.00  1.00      A    B
ATOM     57 DP   DA  A  20      29.002  50.486  13.451  1.00  1.00      A    P
ATOM     58 DS   DA  A  20      30.469  54.105  15.139  1.00  1.00      A    S
ATOM     59 DB   DA  A  20      32.536  56.863  11.469  1.00  1.00      A    B
ATOM     60 DP   DG  A  21      28.203  55.879  16.890  1.00  1.00      A    P
ATOM     61 DS   DG  A  21      30.236  59.566  16.037  1.00  1.00      A    S
ATOM     62 DB   DG  A  21      31.314  60.354  11.582  1.00  1.00      A    B
ATOM     63 DP   DG  A  22      28.902  62.897  17.794  1.00  1.00      A    P
ATOM     64 DS   DG  A  22      29.747  65.504  15.604  1.00  1.00      A    S
ATOM     65 DB   DG  A  22      29.950  63.622  10.490  1.00  1.00      A    B
ATOM     66 DP   DC  A  23      28.568  68.410  16.080  1.00  1.00      A    P
ATOM     67 DS   DC  A  23      28.131  69.474  12.039  1.00  1.00      A    S
ATOM     68 DB   DC  A  23      27.426  65.896  10.066  1.00  1.00      A    B
ATOM     69 DP   DC  A  24      25.451  72.125  11.260  1.00  1.00      A    P
ATOM     70 DS   DC  A  24      24.288  70.633   7.838  1.00  1.00      A    S
ATOM     71 DB   DC  A  24      24.353  66.648   8.024  1.00  1.00      A    B
ATOM     72 DP   DG  A  25      20.225  72.935   5.999  1.00  1.00      A    P
ATOM     73 DS   DG  A  25      19.014  69.891   3.729  1.00  1.00      A    S
ATOM     74 DB   DG  A  25      20.428  65.886   6.157  1.00  1.00      A    B
ATOM     75 DP   DC  A  26      16.204  69.781   2.423  1.00  1.00      A    P
ATOM     76 DS   DC  A  26      16.458  66.075   2.132  1.00  1.00      A    S
ATOM     77 DB   DC  A  26      17.136  64.468   6.548  1.00  1.00      A    B
ATOM     78 DP   DT  A  27      13.483  64.109   0.125  1.00  1.00      A    P
ATOM     79 DS   DT  A  27      13.692  60.741   1.985  1.00  1.00      A    S
ATOM     80 DB   DT  A  27      13.819  62.450   5.807  1.00  1.00      A    B
ATOM     81 DP   DC  A  28      11.207  58.542   1.349  1.00  1.00      A    P
ATOM     82 DS   DC  A  28      11.374  56.605   4.562  1.00  1.00      A    S
ATOM     83 DB   DC  A  28      11.428  59.662   7.486  1.00  1.00      A    B
ATOM     84 DP   DA  A  29       8.627  53.581   5.358  1.00  1.00      A    P
ATOM     85 DS   DA  A  29       8.585  53.795   9.376  1.00  1.00      A    S
ATOM     86 DB   DA  A  29       8.358  58.903  10.163  1.00  1.00      A    B
ATOM     87 DP   DA  A  30       6.684  51.616  11.843  1.00  1.00      A    P
ATOM     88 DS   DA  A  30       6.463  53.599  14.349  1.00  1.00      A    S
ATOM     89 DB   DA  A  30       5.939  58.337  12.652  1.00  1.00      A    B
ATOM     90 DP   DT  A  31       4.428  52.641  17.092  1.00  1.00      A    P
ATOM     91 DS   DT  A  31       3.825  56.302  18.158  1.00  1.00      A    S
ATOM     92 DB   DT  A  31       2.817  58.042  14.510  1.00  1.00      A    B
ATOM     93 DP   DT  A  32       1.343  57.149  21.514  1.00  1.00      A    P
ATOM     94 DS   DT  A  32      -0.228  60.016  20.241  1.00  1.00      A    S
ATOM     95 DB   DT  A  32      -0.827  58.746  15.546  1.00  1.00      A    B
ATOM     96 DP   DG  A  33      -4.289  61.271  22.617  1.00  1.00      A    P
ATOM     97 DS   DG  A  33      -6.160  62.441  19.308  1.00  1.00      A    S
ATOM     98 DB   DG  A  33      -4.667  60.702  14.728  1.00  1.00      A    B
ATOM     99 DP   DG  A  34      -9.792  63.351  19.360  1.00  1.00      A    P
ATOM    100 DS   DG  A  34     -10.821  62.550  16.033  1.00  1.00      A    S
ATOM    101 DB   DG  A  34      -8.106  59.719  13.453  1.00  1.00      A    B
ATOM    102 DP   DT  A  35     -14.340  61.756  15.490  1.00  1.00      A    P
ATOM    103 DS   DT  A  35     -13.860  59.512  12.491  1.00  1.00      A    S
ATOM    104 DB   DT  A  35     -10.206  56.613  13.678  1.00  1.00      A    B
ATOM    105 DP   DC  A  36     -17.122  58.160  10.843  1.00  1.00      A    P
ATOM    106 DS   DC  A  36     -15.328  54.848   9.231  1.00  1.00      A    S
ATOM    107 DB   DC  A  36     -12.402  53.723  12.340  1.00  1.00      A    B
ATOM    108 DP   DG  A  37     -17.742  51.628   6.644  1.00  1.00      A    P
ATOM    109 DS   DG  A  37     -14.844  48.893   7.081  1.00  1.00      A    S
ATOM    110 DB   DG  A  37     -12.739  49.582  11.619  1.00  1.00      A    B
ATOM    111 DP   DT  A  38     -15.227  45.953   6.329  1.00  1.00      A    P
ATOM    112 DS   DT  A  38     -13.154  44.078   8.740  1.00  1.00      A    S
ATOM    113 DB   DT  A  38     -14.172  46.407  12.057  1.00  1.00      A    B
ATOM    114 DP   DA  A  39     -13.347  39.806   8.314  1.00  1.00      A    P
ATOM    115 DS   DA  A  39     -12.048  39.513  12.088  1.00  1.00      A    S
ATOM    116 DB   DA  A  39     -14.478  43.150  14.659  1.00  1.00      A    B
ATOM    117 DP   DG  A  40     -12.261  35.944  13.634  1.00  1.00      A    P
ATOM    118 DS   DG  A  40     -13.252  37.188  16.796  1.00  1.00      A    S
ATOM    119 DB   DG  A  40     -16.389  40.678  16.860  1.00  1.00      A    B
ATOM    120 DP   DA  A  41     -13.209  34.597  19.988  1.00  1.00      A    P
ATOM    121 DS   DA  A  41     -15.541  36.693  22.014  1.00  1.00      A    S
ATOM    122 DB   DA  A  41     -18.764  38.934  18.864  1.00  1.00      A    B
ATOM    123 DP   DC  A  42     -16.830  35.066  24.159  1.00  1.00      A    P
ATOM    124 DS   DC  A  42     -19.962  37.447  24.554  1.00  1.00      A    S
ATOM    125 DB   DC  A  42     -21.694  37.902  20.526  1.00  1.00      A    B
ATOM    126 DP   DA  A  43     -23.148  35.674  27.325  1.00  1.00      A    P
ATOM    127 DS   DA  A  43     -26.595  37.363  25.579  1.00  1.00      A    S
ATOM    128 DB   DA  A  43     -26.057  36.369  20.929  1.00  1.00      A    B
ATOM    129 DP   DG  A  44     -30.077  35.923  26.855  1.00  1.00      A    P
ATOM    130 DS   DG  A  44     -31.882  36.557  23.714  1.00  1.00      A    S
ATOM    131 DB   DG  A  44     -29.465  34.354  19.875  1.00  1.00      A    B
ATOM    132 DP   DC  A  45     -34.964  36.278  23.746  1.00  1.00      A    P
ATOM    133 DS   DC  A  45     -35.228  35.354  19.831  1.00  1.00      A    S
ATOM    134 DB   DC  A  45     -32.150  32.322  19.614  1.00  1.00      A    B
ATOM    135 DP   DT  A  46     -38.903  34.451  17.723  1.00  1.00      A    P
ATOM    136 DS   DT  A  46     -37.233  32.475  15.095  1.00  1.00      A    S
ATOM    137 DB   DT  A  46     -34.822  29.839  17.512  1.00  1.00      A    B
ATOM    138 DP   DC  A  47     -39.299  30.778  12.645  1.00  1.00      A    P
ATOM    139 DS   DC  A  47     -36.272  28.178  11.452  1.00  1.00      A    S
ATOM    140 DB   DC  A  47     -34.921  26.522  15.647  1.00  1.00      A    B
ATOM    141 DP   DT  A  48     -36.607  24.792   8.795  1.00  1.00      A    P
ATOM    142 DS   DT  A  48     -33.441  22.605  10.577  1.00  1.00      A    S
ATOM    143 DB   DT  A  48     -35.015  22.673  14.300  1.00  1.00      A    B
ATOM    144 DP   DA  A  49     -33.126  19.094   9.036  1.00  1.00      A    P
ATOM    145 DS   DA  A  49     -31.399  17.833  11.605  1.00  1.00      A    S
ATOM    146 DB   DA  A  49     -34.358  18.555  15.729  1.00  1.00      A    B
ATOM    147 DP   DG  A  50     -29.983  14.202  10.999  1.00  1.00      A    P
ATOM    148 DS   DG  A  50     -30.713  13.188  14.245  1.00  1.00      A    S
ATOM    149 DB   DG  A  50     -35.567  14.963  16.087  1.00  1.00      A    B
ATOM    150 DP   DC  A  51     -29.402  10.602  15.056  1.00  1.00      A    P
ATOM    151 DS   DC  A  51     -31.569  10.127  17.798  1.00  1.00      A    S
ATOM    152 DB   DC  A  51     -35.697  11.533  16.282  1.00  1.00      A    B
ATOM    153 DP   DA  A  52     -31.879   6.458  19.627  1.00  1.00      A    P
ATOM    154 DS   DA  A  52     -35.485   6.811  20.897  1.00  1.00      A    S
ATOM    155 DB   DA  A  52     -38.170   8.459  17.277  1.00  1.00      A    B
ATOM    156 DP   DC  A  53     -36.569   3.923  22.484  1.00  1.00      A    P
ATOM    157 DS   DC  A  53     -39.944   4.413  21.923  1.00  1.00      A    S
ATOM    158 DB   DC  A  53     -39.993   5.503  17.600  1.00  1.00      A    B
ATOM    159 DP   DC  A  54     -42.313   1.918  22.793  1.00  1.00      A    P
ATOM    160 DS   DC  A  54     -44.755   2.416  20.216  1.00  1.00      A    S
ATOM    161 DB   DC  A  54     -42.601   2.804  16.613  1.00  1.00      A    B
ATOM    162 DP   DG  A  55     -48.037  -0.674  20.176  1.00  1.00      A    P
ATOM    163 DS   DG  A  55     -48.677  -0.837  16.297  1.00  1.00      A    S
ATOM    164 DB   DG  A  55     -44.590   0.199  13.906  1.00  1.00      A    B
ATOM    165 DP   DC  A  56     -50.533  -3.500  15.119  1.00  1.00      A    P
ATOM    166 DS   DC  A  56     -48.889  -3.161  11.860  1.00  1.00      A    S
ATOM    167 DB   DC  A  56     -44.436  -2.914  12.762  1.00  1.00      A    B
ATOM    168 DP   DT  A  57     -49.598  -5.580   8.800  1.00  1.00      A    P
ATOM    169 DS   DT  A  57     -46.230  -4.930   7.008  1.00  1.00      A    S
ATOM    170 DB   DT  A  57     -43.288  -6.098  10.627  1.00  1.00      A    B
ATOM    171 DP   DT  A  58     -45.333  -6.706   3.512  1.00  1.00      A    P
ATOM    172 DS   DT  A  58     -42.200  -6.168   3.791  1.00  1.00      A    S
ATOM    173 DB   DT  A  58     -41.622  -8.258   7.699  1.00  1.00      A    B
ATOM    174 DP   DA  A  59     -39.349  -7.665   0.764  1.00  1.00      A    P
ATOM    175 DS   DA  A  59     -36.590  -8.001   3.464  1.00  1.00      A    S
ATOM    176 DB   DA  A  59     -37.937 -10.635   7.324  1.00  1.00      A    B
ATOM    177 DP   DA  A  60     -32.858  -7.992   2.736  1.00  1.00      A    P
ATOM    178 DS   DA  A  60     -31.787  -9.358   5.946  1.00  1.00      A    S
ATOM    179 DB   DA  A  60     -34.948 -12.480   7.797  1.00  1.00      A    B
ATOM    180 DP   DA  A  61     -28.554 -10.214   6.651  1.00  1.00      A    P
ATOM    181 DS   DA  A  61     -29.536 -12.048   9.375  1.00  1.00      A    S
ATOM    182 DB   DA  A  61     -32.516 -14.990   8.070  1.00  1.00      A    B
ATOM    183 DP   DC  A  62     -27.179 -13.076  11.299  1.00  1.00      A    P
ATOM    184 DS   DC  A  62     -29.195 -16.204  12.700  1.00  1.00      A    S
ATOM    185 DB   DC  A  62     -30.726 -18.044   8.900  1.00  1.00      A    B
ATOM    186 DP   DG  A  63     -26.853 -19.061  15.340  1.00  1.00      A    P
ATOM    187 DS   DG  A  63     -28.997 -21.944  14.673  1.00  1.00      A    S
ATOM    188 DB   DG  A  63     -29.562 -22.192   9.796  1.00  1.00      A    B
ATOM    189 DP   DC  A  64     -28.594 -24.940  16.528  1.00  1.00      A    P
ATOM    190 DS   DC  A  64     -30.612 -27.040  13.453  1.00  1.00      A    S
ATOM    191 DB   DC  A  64     -28.964 -25.554  10.264  1.00  1.00      A    B
ATOM    192 DP   DA  A  65     -30.285 -31.390  13.833  1.00  1.00      A    P
ATOM    193 DS   DA  A  65     -29.781 -31.575  10.223  1.00  1.00      A    S
ATOM    194 DB   DA  A  65     -26.741 -28.501   8.624  1.00  1.00      A    B
ATOM    195 DP   DC  A  66     -29.617 -34.519   8.655  1.00  1.00      A    P
ATOM    196 DS   DC  A  66     -27.943 -33.392   5.784  1.00  1.00      A    S
ATOM    197 DB   DC  A  66     -24.457 -31.022   6.975  1.00  1.00      A    B
ATOM    198 DP   DG  A  67     -27.466 -36.677   2.725  1.00  1.00      A    P
ATOM    199 DS   DG  A  67     -24.744 -34.613   0.820  1.00  1.00      A    S
ATOM    200 DB   DG  A  67     -21.469 -31.966   3.918  1.00  1.00      A    B
ATOM    201 DP   DT  A  68     -23.371 -35.154  -2.079  1.00  1.00      A    P
ATOM    202 DS   DT  A  68     -20.575 -32.366  -1.847  1.00  1.00      A    S
ATOM    203 DB   DT  A  68     -18.966 -33.339   1.897  1.00  1.00      A    B
ATOM    204 DP   DA  A  69     -17.342 -31.898  -5.014  1.00  1.00      A    P
ATOM    205 DS   DA  A  69     -15.474 -29.668  -2.714  1.00  1.00      A    S
ATOM    206 DB   DA  A  69     -14.601 -32.495   0.890  1.00  1.00      A    B
ATOM    207 DP   DC  A  70     -13.318 -28.192  -3.782  1.00  1.00      A    P
ATOM    208 DS   DC  A  70     -11.782 -28.031  -0.698  1.00  1.00      A    S
ATOM    209 DB   DC  A  70     -10.838 -32.509   0.339  1.00  1.00      A    B
ATOM    210 DP   DG  A  71      -7.973 -25.000  -0.726  1.00  1.00      A    P
ATOM    211 DS   DG  A  71      -6.266 -26.922   2.155  1.00  1.00      A    S
ATOM    212 DB   DG  A  71      -6.616 -31.788   1.360  1.00  1.00      A    B
ATOM    213 DP   DC  A  72      -3.118 -25.951   3.786  1.00  1.00      A    P
ATOM    214 DS   DC  A  72      -2.434 -29.449   5.004  1.00  1.00      A    S
ATOM    215 DB   DC  A  72      -3.230 -31.511   1.843  1.00  1.00      A    B
ATOM    216 DP   DG  A  73       1.780 -30.028   7.469  1.00  1.00      A    P
ATOM    217 DS   DG  A  73       1.828 -33.337   6.872  1.00  1.00      A    S
ATOM    218 DB   DG  A  73       0.402 -33.887   2.217  1.00  1.00      A    B
ATOM    219 DP   DC  A  74       4.426 -35.655   8.324  1.00  1.00      A    P
ATOM    220 DS   DC  A  74       4.345 -37.837   4.689  1.00  1.00      A    S
ATOM    221 DB   DC  A  74       3.461 -35.249   1.687  1.00  1.00      A    B
ATOM    222 DP   DT  A  75       7.177 -40.672   3.780  1.00  1.00      A    P
ATOM    223 DS   DT  A  75       6.125 -41.050  -0.021  1.00  1.00      A    S
ATOM    224 DB   DT  A  75       6.274 -36.560  -1.039  1.00  1.00      A    B
ATOM    225 DP   DG  A  76       9.207 -43.423  -2.665  1.00  1.00      A    P
ATOM    226 DS   DG  A  76       9.065 -41.092  -6.023  1.00  1.00      A    S
ATOM    227 DB   DG  A  76       8.829 -36.588  -4.804  1.00  1.00      A    B
ATOM    228 DP   DT  A  77      11.197 -41.543  -9.155  1.00  1.00      A    P
ATOM    229 DS   DT  A  77      10.839 -37.906 -10.542  1.00  1.00      A    S
ATOM    230 DB   DT  A  77      11.818 -35.678  -6.833  1.00  1.00      A    B
ATOM    231 DP   DC  A  78      12.705 -36.920 -13.282  1.00  1.00      A    P
ATOM    232 DS   DC  A  78      12.120 -33.589 -12.588  1.00  1.00      A    S
ATOM    233 DB   DC  A  78      14.231 -33.290  -8.880  1.00  1.00      A    B
ATOM    234 DP   DC  A  79      13.589 -31.560 -14.407  1.00  1.00      A    P
ATOM    235 DS   DC  A  79      14.107 -28.796 -11.929  1.00  1.00      A    S
ATOM    236 DB   DC  A  79      16.709 -30.447  -9.306  1.00  1.00      A    B
ATOM    237 DP   DC  A  80      14.933 -25.671 -12.834  1.00  1.00      A    P
ATOM    238 DS   DC  A  80      16.533 -24.840  -9.903  1.00  1.00      A    S
ATOM    239 DB   DC  A  80      19.278 -27.643  -9.178  1.00  1.00      A    B
ATOM    240 DP   DC  A  81      17.530 -21.744  -9.483  1.00  1.00      A    P
ATOM    241 DS   DC  A  81      19.473 -22.638  -6.490  1.00  1.00      A    S
ATOM    242 DB   DC  A  81      22.484 -25.418  -8.320  1.00  1.00      A    B
ATOM    243 DP   DC  A  82      20.805 -20.067  -4.538  1.00  1.00      A    P
ATOM    244 DS   DC  A  82      23.441 -21.994  -2.986  1.00  1.00      A    S
ATOM    245 DB   DC  A  82      25.609 -23.716  -6.440  1.00  1.00      A    B
ATOM    246 DP   DG  A  83      25.548 -20.292   0.351  1.00  1.00      A    P
ATOM    247 DS   DG  A  83      28.756 -21.972  -0.214  1.00  1.00      A    S
ATOM    248 DB   DG  A  83      29.627 -22.767  -4.944  1.00  1.00      A    B
ATOM    249 DP   DC  A  84      31.286 -21.493   1.788  1.00  1.00      A    P
ATOM    250 DS   DC  A  84      33.608 -23.117  -0.365  1.00  1.00      A    S
ATOM    251 DB   DC  A  84      32.775 -21.162  -4.436  1.00  1.00      A    B
ATOM    252 DP   DG  A  85      38.492 -22.939   0.844  1.00  1.00      A    P
ATOM    253 DS   DG  A  85      39.367 -23.406  -2.748  1.00  1.00      A    S
ATOM    254 DB   DG  A  85      36.987 -20.507  -5.497  1.00  1.00      A    B
ATOM    255 DP   DT  A  86      42.861 -22.798  -3.607  1.00  1.00      A    P
ATOM    256 DS   DT  A  86      42.406 -20.967  -7.059  1.00  1.00      A    S
ATOM    257 DB   DT  A  86      39.379 -17.879  -5.977  1.00  1.00      A    B
ATOM    258 DP   DT  A  87      45.378 -19.412  -9.067  1.00  1.00      A    P
ATOM    259 DS   DT  A  87      43.373 -17.455 -11.345  1.00  1.00      A    S
ATOM    260 DB   DT  A  87      41.909 -14.472  -8.415  1.00  1.00      A    B
ATOM    261 DP   DT  A  88      44.407 -15.672 -14.920  1.00  1.00      A    P
ATOM    262 DS   DT  A  88      41.258 -13.631 -15.077  1.00  1.00      A    S
ATOM    263 DB   DT  A  88      41.802 -11.164 -11.169  1.00  1.00      A    B
ATOM    264 DP   DT  A  89      40.556 -11.344 -18.058  1.00  1.00      A    P
ATOM    265 DS   DT  A  89      38.015  -8.892 -16.012  1.00  1.00      A    S
ATOM    266 DB   DT  A  89      41.477  -7.512 -12.939  1.00  1.00      A    B
ATOM    267 DP   DA  A  90      36.190  -5.446 -17.299  1.00  1.00      A    P
ATOM    268 DS   DA  A  90      35.532  -4.268 -13.549  1.00  1.00      A    S
ATOM    269 DB   DA  A  90      39.876  -3.874 -11.885  1.00  1.00      A    B
ATOM    270 DP   DA  A  91      33.146  -1.550 -12.487  1.00  1.00      A    P
ATOM    271 DS   DA  A  91      35.143  -0.504  -9.356  1.00  1.00      A    S
ATOM    272 DB   DA  A  91      40.089  -0.250 -10.805  1.00  1.00      A    B
ATOM    273 DP   DC  A  92      33.846   1.933  -7.478  1.00  1.00      A    P
ATOM    274 DS   DC  A  92      37.321   3.031  -6.136  1.00  1.00      A    S
ATOM    275 DB   DC  A  92      39.957   2.959  -9.886  1.00  1.00      A    B
ATOM    276 DP   DC  A  93      37.570   6.194  -4.738  1.00  1.00      A    P
ATOM    277 DS   DC  A  93      41.436   6.879  -5.071  1.00  1.00      A    S
ATOM    278 DB   DC  A  93      41.565   6.638  -9.742  1.00  1.00      A    B
ATOM    279 DP   DG  A  94      43.016  10.487  -2.968  1.00  1.00      A    P
ATOM    280 DS   DG  A  94      45.347  11.561  -5.588  1.00  1.00      A    S
ATOM    281 DB   DG  A  94      43.765  10.326 -10.339  1.00  1.00      A    B
ATOM    282 DP   DC  A  95      47.705  14.056  -5.057  1.00  1.00      A    P
ATOM    283 DS   DC  A  95      47.892  15.068  -8.753  1.00  1.00      A    S
ATOM    284 DB   DC  A  95      44.485  13.642 -10.573  1.00  1.00      A    B
ATOM    285 DP   DC  A  96      48.892  18.586  -9.637  1.00  1.00      A    P
ATOM    286 DS   DC  A  96      47.345  19.058 -13.086  1.00  1.00      A    S
ATOM    287 DB   DC  A  96      43.651  16.992 -12.498  1.00  1.00      A    B
ATOM    288 DP   DA  A  97      48.058  22.286 -15.203  1.00  1.00      A    P
ATOM    289 DS   DA  A  97      45.222  22.008 -17.128  1.00  1.00      A    S
ATOM    290 DB   DA  A  97      41.693  20.085 -14.604  1.00  1.00      A    B
ATOM    291 DP   DA  A  98      43.965  24.763 -19.203  1.00  1.00      A    P
ATOM    292 DS   DA  A  98      40.525  23.908 -19.237  1.00  1.00      A    S
ATOM    293 DB   DA  A  98      38.969  22.525 -15.082  1.00  1.00      A    B
ATOM    294 DP   DG  A  99      38.217  26.010 -21.089  1.00  1.00      A    P
ATOM    295 DS   DG  A  99      35.290  24.787 -19.347  1.00  1.00      A    S
ATOM    296 DB   DG  A  99      35.810  24.753 -14.746  1.00  1.00      A    B
ATOM    297 DP   DG  A 100      32.026  25.628 -20.303  1.00  1.00      A    P
ATOM    298 DS   DG  A 100      30.484  24.609 -17.441  1.00  1.00      A    S
ATOM    299 DB   DG  A 100      32.511  26.025 -13.356  1.00  1.00      A    B
ATOM    300 DP   DG  A 101      27.115  24.841 -17.151  1.00  1.00      A    P
ATOM    301 DS   DG  A 101      26.929  25.004 -12.921  1.00  1.00      A    S
ATOM    302 DB   DG  A 101      30.122  28.032 -11.349  1.00  1.00      A    B
ATOM    303 DP   DG  A 102      23.676  25.932 -11.636  1.00  1.00      A    P
ATOM    304 DS   DG  A 102      25.198  27.734  -8.553  1.00  1.00      A    S
ATOM    305 DB   DG  A 102      28.453  30.613  -9.459  1.00  1.00      A    B
ATOM    306 DP   DA  A 103      22.988  28.740  -5.685  1.00  1.00      A    P
ATOM    307 DS   DA  A 103      25.376  31.874  -4.633  1.00  1.00      A    S
ATOM    308 DB   DA  A 103      27.066  33.930  -8.627  1.00  1.00      A    B
ATOM    309 DP   DT  A 104      24.143  33.902  -2.469  1.00  1.00      A    P
ATOM    310 DS   DT  A 104      26.399  36.930  -3.044  1.00  1.00      A    S
ATOM    311 DB   DT  A 104      25.585  37.276  -7.755  1.00  1.00      A    B
ATOM    312 DP   DT  A 105      25.838  40.360  -1.125  1.00  1.00      A    P
ATOM    313 DS   DT  A 105      27.012  42.726  -3.887  1.00  1.00      A    S
ATOM    314 DB   DT  A 105      24.772  40.993  -7.077  1.00  1.00      A    B
ATOM    315 DP   DA  A 106      26.069  47.318  -3.384  1.00  1.00      A    P
ATOM    316 DS   DA  A 106      25.606  47.936  -7.290  1.00  1.00      A    S
ATOM    317 DB   DA  A 106      23.042  44.310  -8.916  1.00  1.00      A    B
ATOM    318 DP   DC  A 107      24.375  50.747  -7.988  1.00  1.00      A    P
ATOM    319 DS   DC  A 107      22.296  49.552 -11.308  1.00  1.00      A    S
ATOM    320 DB   DC  A 107      20.263  46.071 -10.150  1.00  1.00      A    B
ATOM    321 DP   DT  A 108      20.328  51.964 -13.591  1.00  1.00      A    P
ATOM    322 DS   DT  A 108      18.291  49.174 -15.541  1.00  1.00      A    S
ATOM    323 DB   DT  A 108      16.734  46.567 -12.012  1.00  1.00      A    B
ATOM    324 DP   DC  A 109      15.872  50.243 -17.828  1.00  1.00      A    P
ATOM    325 DS   DC  A 109      14.030  47.320 -17.419  1.00  1.00      A    S
ATOM    326 DB   DC  A 109      13.026  47.172 -13.172  1.00  1.00      A    B
ATOM    327 DP   DC  A 110      11.191  47.101 -19.254  1.00  1.00      A    P
ATOM    328 DS   DC  A 110       9.364  44.345 -17.265  1.00  1.00      A    S
ATOM    329 DB   DC  A 110       9.292  46.259 -13.085  1.00  1.00      A    B
ATOM    330 DP   DC  A 111       6.190  43.268 -18.075  1.00  1.00      A    P
ATOM    331 DS   DC  A 111       5.245  41.912 -14.327  1.00  1.00      A    S
ATOM    332 DB   DC  A 111       5.381  45.684 -12.354  1.00  1.00      A    B
ATOM    333 DP   DT  A 112       1.850  40.041 -13.540  1.00  1.00      A    P
ATOM    334 DS   DT  A 112       1.365  40.952 -10.010  1.00  1.00      A    S
ATOM    335 DB   DT  A 112       1.916  45.442 -10.232  1.00  1.00      A    B
ATOM    336 DP   DA  A 113      -2.410  39.577  -8.251  1.00  1.00      A    P
ATOM    337 DS   DA  A 113      -2.377  42.675  -5.468  1.00  1.00      A    S
ATOM    338 DB   DA  A 113      -1.352  46.967  -7.791  1.00  1.00      A    B
ATOM    339 DP   DG  A 114      -5.402  42.736  -3.382  1.00  1.00      A    P
ATOM    340 DS   DG  A 114      -4.832  46.559  -2.352  1.00  1.00      A    S
ATOM    341 DB   DG  A 114      -4.058  49.384  -6.599  1.00  1.00      A    B
ATOM    342 DP   DT  A 115      -7.531  48.129  -0.606  1.00  1.00      A    P
ATOM    343 DS   DT  A 115      -7.693  51.701  -2.215  1.00  1.00      A    S
ATOM    344 DB   DT  A 115      -7.335  50.136  -6.349  1.00  1.00      A    B
ATOM    345 DP   DC  A 116     -10.998  53.927  -1.042  1.00  1.00      A    P
ATOM    346 DS   DC  A 116     -11.584  55.230  -4.879  1.00  1.00      A    S
ATOM    347 DB   DC  A 116     -10.596  52.055  -6.956  1.00  1.00      A    B
ATOM    348 DP   DT  A 117     -15.298  56.826  -6.284  1.00  1.00      A    P
ATOM    349 DS   DT  A 117     -15.165  55.582  -9.654  1.00  1.00      A    S
ATOM    350 DB   DT  A 117     -13.985  51.995  -8.670  1.00  1.00      A    B
ATOM    351 DP   DC  A 118     -18.596  55.859 -11.568  1.00  1.00      A    P
ATOM    352 DS   DC  A 118     -18.044  53.360 -13.659  1.00  1.00      A    S
ATOM    353 DB   DC  A 118     -16.961  50.480 -10.976  1.00  1.00      A    B
ATOM    354 DP   DC  A 119     -20.065  52.232 -15.800  1.00  1.00      A    P
ATOM    355 DS   DC  A 119     -18.727  48.892 -16.114  1.00  1.00      A    S
ATOM    356 DB   DC  A 119     -18.878  47.371 -12.294  1.00  1.00      A    B
ATOM    357 DP   DA  A 120     -20.362  46.263 -18.682  1.00  1.00      A    P
ATOM    358 DS   DA  A 120     -19.169  43.003 -16.785  1.00  1.00      A    S
ATOM    359 DB   DA  A 120     -20.176  43.287 -12.023  1.00  1.00      A    B
ATOM    360 DP   DG  A 121     -19.964  39.334 -18.273  1.00  1.00      A    P
ATOM    361 DS   DG  A 121     -19.586  37.556 -15.002  1.00  1.00      A    S
ATOM    362 DB   DG  A 121     -22.094  39.986 -11.450  1.00  1.00      A    B
ATOM    363 DP   DG  A 122     -20.023  34.004 -14.939  1.00  1.00      A    P
ATOM    364 DS   DG  A 122     -21.181  33.766 -11.309  1.00  1.00      A    S
ATOM    365 DB   DG  A 122     -24.339  37.373 -10.041  1.00  1.00      A    B
ATOM    366 DP   DC  A 123     -21.093  31.123  -9.817  1.00  1.00      A    P
ATOM    367 DS   DC  A 123     -23.885  31.916  -7.476  1.00  1.00      A    S
ATOM    368 DB   DC  A 123     -26.620  34.756  -9.886  1.00  1.00      A    B
ATOM    369 DP   DA  A 124     -25.837  28.585  -5.474  1.00  1.00      A    P
ATOM    370 DS   DA  A 124     -29.545  30.405  -4.839  1.00  1.00      A    S
ATOM    371 DB   DA  A 124     -30.640  33.774  -8.625  1.00  1.00      A    B
ATOM    372 DP   DC  A 125     -31.763  29.075  -3.277  1.00  1.00      A    P
ATOM    373 DS   DC  A 125     -34.766  31.167  -4.813  1.00  1.00      A    S
ATOM    374 DB   DC  A 125     -33.446  31.912  -8.843  1.00  1.00      A    B
ATOM    375 DP   DG  A 126     -39.113  29.392  -3.962  1.00  1.00      A    P
ATOM    376 DS   DG  A 126     -40.579  30.921  -7.245  1.00  1.00      A    S
ATOM    377 DB   DG  A 126     -37.220  31.190 -10.767  1.00  1.00      A    B
ATOM    378 DP   DT  A 127     -43.765  30.085  -8.463  1.00  1.00      A    P
ATOM    379 DS   DT  A 127     -42.932  31.236 -12.294  1.00  1.00      A    S
ATOM    380 DB   DT  A 127     -39.651  29.062 -12.536  1.00  1.00      A    B
ATOM    381 DP   DG  A 128     -46.073  30.076 -15.216  1.00  1.00      A    P
ATOM    382 DS   DG  A 128     -43.716  29.217 -17.857  1.00  1.00      A    S
ATOM    383 DB   DG  A 128     -39.801  26.915 -16.502  1.00  1.00      A    B
ATOM    384 DP   DT  A 129     -44.548  28.297 -20.730  1.00  1.00      A    P
ATOM    385 DS   DT  A 129     -41.715  26.665 -21.602  1.00  1.00      A    S
ATOM    386 DB   DT  A 129     -41.582  24.185 -18.100  1.00  1.00      A    B
ATOM    387 DP   DC  A 130     -41.813  24.729 -24.918  1.00  1.00      A    P
ATOM    388 DS   DC  A 130     -39.157  22.400 -23.744  1.00  1.00      A    S
ATOM    389 DB   DC  A 130     -40.723  21.048 -20.168  1.00  1.00      A    B
ATOM    390 DP   DA  A 131     -37.120  19.412 -26.459  1.00  1.00      A    P
ATOM    391 DS   DA  A 131     -35.858  16.953 -23.085  1.00  1.00      A    S
ATOM    392 DB   DA  A 131     -39.926  16.164 -19.775  1.00  1.00      A    B
ATOM    393 DP   DG  A 132     -34.075  13.730 -23.754  1.00  1.00      A    P
ATOM    394 DS   DG  A 132     -35.247  12.000 -20.346  1.00  1.00      A    S
ATOM    395 DB   DG  A 132     -40.284  12.314 -18.929  1.00  1.00      A    B
ATOM    396 DP   DA  A 133     -33.604   8.957 -19.092  1.00  1.00      A    P
ATOM    397 DS   DA  A 133     -35.821   8.821 -16.314  1.00  1.00      A    S
ATOM    398 DB   DA  A 133     -40.197   8.966 -18.221  1.00  1.00      A    B
ATOM    399 DP   DT  A 134     -35.413   6.132 -14.226  1.00  1.00      A    P
ATOM    400 DS   DT  A 134     -39.110   5.563 -13.160  1.00  1.00      A    S
ATOM    401 DB   DT  A 134     -41.023   5.900 -16.642  1.00  1.00      A    B
ATOM    402 DP   DA  A 135     -40.144   2.368 -10.909  1.00  1.00      A    P
ATOM    403 DS   DA  A 135     -43.756   1.921 -12.285  1.00  1.00      A    S
ATOM    404 DB   DA  A 135     -43.824   2.905 -17.557  1.00  1.00      A    B
ATOM    405 DP   DT  A 136     -45.604  -0.937 -11.491  1.00  1.00      A    P
ATOM    406 DS   DT  A 136     -48.207   0.110 -13.375  1.00  1.00      A    S
ATOM    407 DB   DT  A 136     -45.947  -0.068 -17.644  1.00  1.00      A    B
ATOM    408 DP   DA  A 137     -51.999  -1.931 -13.247  1.00  1.00      A    P
ATOM    409 DS   DA  A 137     -53.246  -0.952 -16.387  1.00  1.00      A    S
ATOM    410 DB   DA  A 137     -49.082  -2.328 -19.552  1.00  1.00      A    B
ATOM    411 DP   DT  A 138     -56.347  -2.225 -17.590  1.00  1.00      A    P
ATOM    412 DS   DT  A 138     -55.470  -2.534 -20.847  1.00  1.00      A    S
ATOM    413 DB   DT  A 138     -51.331  -4.834 -20.465  1.00  1.00      A    B
ATOM    414 DP   DA  A 139     -58.392  -4.240 -23.392  1.00  1.00      A    P
ATOM    415 DS   DA  A 139     -55.493  -5.577 -26.025  1.00  1.00      A    S
ATOM    416 DB   DA  A 139     -52.001  -8.074 -23.031  1.00  1.00      A    B
ATOM    417 DP   DC  A 140     -56.434  -7.026 -28.292  1.00  1.00      A    P
ATOM    418 DS   DC  A 140     -53.409  -9.407 -28.518  1.00  1.00      A    S
ATOM    419 DB   DC  A 140     -52.932 -10.871 -24.969  1.00  1.00      A    B
ATOM    420 DP   DA  A 141     -53.143 -12.633 -31.854  1.00  1.00      A    P
ATOM    421 DS   DA  A 141     -50.977 -14.834 -29.983  1.00  1.00      A    S
ATOM    422 DB   DA  A 141     -52.719 -15.232 -25.061  1.00  1.00      A    B
ATOM    423 DP   DT  A 142     -50.561 -18.262 -31.364  1.00  1.00      A    P
ATOM    424 DS   DT  A 142     -49.817 -19.756 -28.304  1.00  1.00      A    S
ATOM    425 DB   DT  A 142     -53.145 -18.699 -25.906  1.00  1.00      A    B
ATOM    426 DP   DC  A 143     -49.305 -23.564 -28.117  1.00  1.00      A    P
ATOM    427 DS   DC  A 143     -49.868 -23.631 -24.238  1.00  1.00      A    S
ATOM    428 DB   DC  A 143     -53.437 -22.013 -23.825  1.00  1.00      A    B
ATOM    429 DP   DC  A 144     -49.212 -26.466 -22.522  1.00  1.00      A    P
ATOM    430 DS   DC  A 144     -51.383 -25.486 -19.722  1.00  1.00      A    S
ATOM    431 DB   DC  A 144     -55.543 -24.452 -21.671  1.00  1.00      A    B
ATOM    432 DP   DT  A 145     -51.919 -28.054 -16.227  1.00  1.00      A    P
ATOM    433 DS   DT  A 145     -54.820 -26.755 -14.905  1.00  1.00      A    S
ATOM    434 DB   DT  A 145     -56.900 -26.706 -18.779  1.00  1.00      A    B
ATOM    435 DP   DG  A 146     -56.801 -28.982 -11.534  1.00  1.00      A    P
ATOM    436 DS   DG  A 146     -60.340 -28.079 -12.897  1.00  1.00      A    S
ATOM    437 DB   DG  A 146     -60.632 -28.641 -17.909  1.00  1.00      A    B
ATOM    438 DP   DT  A 147     -63.457 -28.984 -11.558  1.00  1.00      A    P
ATOM    439 DS   DT  A 147     -65.293 -28.952 -14.184  1.00  1.00      A    S
ATOM    440 DB   DT  A 147     -62.961 -31.051 -16.864  1.00  1.00      A    B
TER
ATOM    441 DS   DA  B   1     -62.633 -30.574 -27.442  1.00  1.00      B    S
ATOM    442 DB   DA  B   1     -61.686 -31.145 -22.641  1.00  1.00      B    B
ATOM    443 DP   DC  B   2     -65.330 -29.457 -28.118  1.00  1.00      B    P
ATOM    444 DS   DC  B   2     -65.958 -28.238 -24.726  1.00  1.00      B    S
ATOM    445 DB   DC  B   2     -62.421 -27.927 -23.112  1.00  1.00      B    B
ATOM    446 DP   DA  B   3     -68.661 -24.684 -24.157  1.00  1.00      B    P
ATOM    447 DS   DA  B   3     -67.198 -23.821 -20.652  1.00  1.00      B    S
ATOM    448 DB   DA  B   3     -62.109 -24.727 -20.529  1.00  1.00      B    B
ATOM    449 DP   DG  B   4     -67.690 -19.948 -19.626  1.00  1.00      B    P
ATOM    450 DS   DG  B   4     -64.355 -19.526 -17.973  1.00  1.00      B    S
ATOM    451 DB   DG  B   4     -59.986 -21.335 -20.692  1.00  1.00      B    B
ATOM    452 DP   DG  B   5     -63.084 -16.086 -16.453  1.00  1.00      B    P
ATOM    453 DS   DG  B   5     -59.381 -17.526 -15.939  1.00  1.00      B    S
ATOM    454 DB   DG  B   5     -56.950 -19.126 -20.486  1.00  1.00      B    B
ATOM    455 DP   DA  B   6     -57.067 -15.722 -14.005  1.00  1.00      B    P
ATOM    456 DS   DA  B   6     -53.995 -17.481 -15.415  1.00  1.00      B    S
ATOM    457 DB   DA  B   6     -54.134 -16.990 -20.151  1.00  1.00      B    B
ATOM    458 DP   DT  B   7     -50.758 -16.899 -14.168  1.00  1.00      B    P
ATOM    459 DS   DT  B   7     -49.090 -17.717 -16.985  1.00  1.00      B    S
ATOM    460 DB   DT  B   7     -51.455 -14.946 -19.187  1.00  1.00      B    B
ATOM    461 DP   DG  B   8     -44.957 -16.343 -16.789  1.00  1.00      B    P
ATOM    462 DS   DG  B   8     -44.863 -15.419 -20.248  1.00  1.00      B    S
ATOM    463 DB   DG  B   8     -48.853 -12.951 -21.746  1.00  1.00      B    B
ATOM    464 DP   DT  B   9     -41.998 -13.754 -21.209  1.00  1.00      B    P
ATOM    465 DS   DT  B   9     -43.696 -11.952 -24.127  1.00  1.00      B    S
ATOM    466 DB   DT  B   9     -46.808 -10.165 -22.106  1.00  1.00      B    B
ATOM    467 DP   DA  B  10     -41.399  -9.311 -26.567  1.00  1.00      B    P
ATOM    468 DS   DA  B  10     -44.304  -7.250 -27.785  1.00  1.00      B    S
ATOM    469 DB   DA  B  10     -46.494  -6.110 -23.667  1.00  1.00      B    B
ATOM    470 DP   DT  B  11     -43.634  -4.482 -29.764  1.00  1.00      B    P
ATOM    471 DS   DT  B  11     -46.183  -2.782 -28.677  1.00  1.00      B    S
ATOM    472 DB   DT  B  11     -45.278  -2.866 -24.322  1.00  1.00      B    B
ATOM    473 DP   DA  B  12     -46.704   0.975 -29.814  1.00  1.00      B    P
ATOM    474 DS   DA  B  12     -48.915   1.788 -27.345  1.00  1.00      B    S
ATOM    475 DB   DA  B  12     -46.586   1.195 -23.433  1.00  1.00      B    B
ATOM    476 DP   DT  B  13     -50.405   5.102 -26.844  1.00  1.00      B    P
ATOM    477 DS   DT  B  13     -50.734   4.757 -23.206  1.00  1.00      B    S
ATOM    478 DB   DT  B  13     -46.508   4.580 -22.317  1.00  1.00      B    B
ATOM    479 DP   DA  B  14     -52.763   7.752 -21.475  1.00  1.00      B    P
ATOM    480 DS   DA  B  14     -51.092   7.489 -18.474  1.00  1.00      B    S
ATOM    481 DB   DA  B  14     -46.121   7.013 -18.843  1.00  1.00      B    B
ATOM    482 DP   DT  B  15     -52.058  10.004 -16.068  1.00  1.00      B    P
ATOM    483 DS   DT  B  15     -49.066   9.527 -14.344  1.00  1.00      B    S
ATOM    484 DB   DT  B  15     -46.325  10.234 -17.360  1.00  1.00      B    B
ATOM    485 DP   DC  B  16     -49.020  11.678 -11.150  1.00  1.00      B    P
ATOM    486 DS   DC  B  16     -45.129  11.916 -11.351  1.00  1.00      B    S
ATOM    487 DB   DC  B  16     -44.242  12.855 -15.255  1.00  1.00      B    B
ATOM    488 DP   DT  B  17     -43.266  13.788  -8.639  1.00  1.00      B    P
ATOM    489 DS   DT  B  17     -40.157  14.084 -10.640  1.00  1.00      B    S
ATOM    490 DB   DT  B  17     -41.983  15.822 -14.069  1.00  1.00      B    B
ATOM    491 DP   DG  B  18     -37.551  16.479  -8.650  1.00  1.00      B    P
ATOM    492 DS   DG  B  18     -36.149  17.580 -11.531  1.00  1.00      B    S
ATOM    493 DB   DG  B  18     -39.244  19.053 -15.184  1.00  1.00      B    B
ATOM    494 DP   DA  B  19     -32.396  18.107 -12.070  1.00  1.00      B    P
ATOM    495 DS   DA  B  19     -32.948  19.517 -15.553  1.00  1.00      B    S
ATOM    496 DB   DA  B  19     -37.286  21.876 -15.210  1.00  1.00      B    B
ATOM    497 DP   DC  B  20     -30.676  20.739 -16.656  1.00  1.00      B    P
ATOM    498 DS   DC  B  20     -32.731  22.886 -18.654  1.00  1.00      B    S
ATOM    499 DB   DC  B  20     -35.053  24.467 -16.031  1.00  1.00      B    B
ATOM    500 DP   DA  B  21     -30.817  26.161 -21.061  1.00  1.00      B    P
ATOM    501 DS   DA  B  21     -33.837  28.797 -20.705  1.00  1.00      B    S
ATOM    502 DB   DA  B  21     -34.991  28.732 -16.139  1.00  1.00      B    B
ATOM    503 DP   DC  B  22     -33.334  31.263 -21.814  1.00  1.00      B    P
ATOM    504 DS   DC  B  22     -35.380  33.272 -19.203  1.00  1.00      B    S
ATOM    505 DB   DC  B  22     -34.354  31.955 -15.275  1.00  1.00      B    B
ATOM    506 DP   DG  B  23     -35.600  38.143 -20.014  1.00  1.00      B    P
ATOM    507 DS   DG  B  23     -36.190  38.826 -16.206  1.00  1.00      B    S
ATOM    508 DB   DG  B  23     -33.755  35.402 -12.952  1.00  1.00      B    B
ATOM    509 DP   DT  B  24     -36.429  41.985 -14.790  1.00  1.00      B    P
ATOM    510 DS   DT  B  24     -35.849  40.983 -10.954  1.00  1.00      B    S
ATOM    511 DB   DT  B  24     -32.288  38.428 -11.582  1.00  1.00      B    B
ATOM    512 DP   DG  B  25     -35.148  43.961  -8.591  1.00  1.00      B    P
ATOM    513 DS   DG  B  25     -32.885  42.118  -6.054  1.00  1.00      B    S
ATOM    514 DB   DG  B  25     -29.731  39.132  -8.084  1.00  1.00      B    B
ATOM    515 DP   DC  B  26     -31.659  43.499  -3.267  1.00  1.00      B    P
ATOM    516 DS   DC  B  26     -28.632  40.859  -3.123  1.00  1.00      B    S
ATOM    517 DB   DC  B  26     -27.046  41.032  -7.008  1.00  1.00      B    B
ATOM    518 DP   DC  B  27     -26.104  41.180  -0.812  1.00  1.00      B    P
ATOM    519 DS   DC  B  27     -23.413  39.821  -2.427  1.00  1.00      B    S
ATOM    520 DB   DC  B  27     -23.208  41.234  -6.217  1.00  1.00      B    B
ATOM    521 DP   DT  B  28     -19.820  39.660  -0.729  1.00  1.00      B    P
ATOM    522 DS   DT  B  28     -18.393  38.767  -4.529  1.00  1.00      B    S
ATOM    523 DB   DT  B  28     -19.490  42.329  -6.422  1.00  1.00      B    B
ATOM    524 DP   DG  B  29     -13.802  38.107  -4.747  1.00  1.00      B    P
ATOM    525 DS   DG  B  29     -13.499  39.001  -8.210  1.00  1.00      B    S
ATOM    526 DB   DG  B  29     -15.665  43.655  -9.176  1.00  1.00      B    B
ATOM    527 DP   DG  B  30     -10.451  39.062  -9.801  1.00  1.00      B    P
ATOM    528 DS   DG  B  30     -11.332  41.812 -12.888  1.00  1.00      B    S
ATOM    529 DB   DG  B  30     -13.651  46.083 -11.025  1.00  1.00      B    B
ATOM    530 DP   DA  B  31      -9.160  42.201 -15.756  1.00  1.00      B    P
ATOM    531 DS   DA  B  31     -10.311  45.840 -16.772  1.00  1.00      B    S
ATOM    532 DB   DA  B  31     -11.082  48.084 -12.183  1.00  1.00      B    B
ATOM    533 DP   DG  B  32      -7.484  48.168 -18.983  1.00  1.00      B    P
ATOM    534 DS   DG  B  32      -8.129  51.764 -16.868  1.00  1.00      B    S
ATOM    535 DB   DG  B  32      -8.849  51.199 -12.397  1.00  1.00      B    B
ATOM    536 DP   DA  B  33      -6.898  55.449 -17.994  1.00  1.00      B    P
ATOM    537 DS   DA  B  33      -5.580  56.543 -14.273  1.00  1.00      B    S
ATOM    538 DB   DA  B  33      -5.969  53.016 -11.263  1.00  1.00      B    B
ATOM    539 DP   DC  B  34      -3.246  58.560 -14.195  1.00  1.00      B    P
ATOM    540 DS   DC  B  34      -2.371  57.853 -10.548  1.00  1.00      B    S
ATOM    541 DB   DC  B  34      -2.689  53.365 -10.349  1.00  1.00      B    B
ATOM    542 DP   DT  B  35       0.703  58.906  -9.216  1.00  1.00      B    P
ATOM    543 DS   DT  B  35       1.070  56.210  -6.163  1.00  1.00      B    S
ATOM    544 DB   DT  B  35       0.825  52.545  -8.644  1.00  1.00      B    B
ATOM    545 DP   DA  B  36       3.975  56.426  -3.084  1.00  1.00      B    P
ATOM    546 DS   DA  B  36       4.149  52.331  -2.513  1.00  1.00      B    S
ATOM    547 DB   DA  B  36       3.992  49.939  -6.714  1.00  1.00      B    B
ATOM    548 DP   DG  B  37       6.555  50.824  -0.166  1.00  1.00      B    P
ATOM    549 DS   DG  B  37       6.859  47.372  -2.036  1.00  1.00      B    S
ATOM    550 DB   DG  B  37       6.801  47.195  -7.140  1.00  1.00      B    B
ATOM    551 DP   DG  B  38       8.144  44.482  -0.363  1.00  1.00      B    P
ATOM    552 DS   DG  B  38       8.294  42.248  -3.704  1.00  1.00      B    S
ATOM    553 DB   DG  B  38       9.753  44.800  -7.522  1.00  1.00      B    B
ATOM    554 DP   DG  B  39       9.698  39.353  -3.837  1.00  1.00      B    P
ATOM    555 DS   DG  B  39       9.966  39.136  -7.734  1.00  1.00      B    S
ATOM    556 DB   DG  B  39      12.187  42.958  -9.473  1.00  1.00      B    B
ATOM    557 DP   DA  B  40      11.092  36.067  -8.991  1.00  1.00      B    P
ATOM    558 DS   DA  B  40      12.635  37.594 -12.020  1.00  1.00      B    S
ATOM    559 DB   DA  B  40      15.132  41.229 -10.648  1.00  1.00      B    B
ATOM    560 DP   DG  B  41      14.672  35.203 -13.754  1.00  1.00      B    P
ATOM    561 DS   DG  B  41      17.148  37.778 -15.178  1.00  1.00      B    S
ATOM    562 DB   DG  B  41      18.804  41.028 -11.901  1.00  1.00      B    B
ATOM    563 DP   DT  B  42      19.654  37.158 -17.499  1.00  1.00      B    P
ATOM    564 DS   DT  B  42      21.678  40.174 -17.302  1.00  1.00      B    S
ATOM    565 DB   DT  B  42      22.043  40.186 -12.948  1.00  1.00      B    B
ATOM    566 DP   DA  B  43      25.149  39.697 -19.173  1.00  1.00      B    P
ATOM    567 DS   DA  B  43      27.205  42.204 -16.828  1.00  1.00      B    S
ATOM    568 DB   DA  B  43      25.953  40.931 -12.805  1.00  1.00      B    B
ATOM    569 DP   DA  B  44      30.925  42.844 -17.287  1.00  1.00      B    P
ATOM    570 DS   DA  B  44      31.895  42.535 -13.564  1.00  1.00      B    S
ATOM    571 DB   DA  B  44      28.926  39.214 -12.030  1.00  1.00      B    B
ATOM    572 DP   DT  B  45      35.304  41.511 -12.844  1.00  1.00      B    P
ATOM    573 DS   DT  B  45      34.578  39.866 -10.061  1.00  1.00      B    S
ATOM    574 DB   DT  B  45      31.437  36.659 -11.435  1.00  1.00      B    B
ATOM    575 DP   DC  B  46      37.791  38.542  -8.112  1.00  1.00      B    P
ATOM    576 DS   DC  B  46      35.674  35.793  -5.935  1.00  1.00      B    S
ATOM    577 DB   DC  B  46      32.981  33.750  -9.118  1.00  1.00      B    B
ATOM    578 DP   DC  B  47      36.842  33.764  -3.780  1.00  1.00      B    P
ATOM    579 DS   DC  B  47      34.872  30.976  -4.037  1.00  1.00      B    S
ATOM    580 DB   DC  B  47      34.069  30.150  -8.372  1.00  1.00      B    B
ATOM    581 DP   DC  B  48      35.615  28.305  -2.370  1.00  1.00      B    P
ATOM    582 DS   DC  B  48      33.355  25.836  -4.415  1.00  1.00      B    S
ATOM    583 DB   DC  B  48      34.865  26.292  -8.099  1.00  1.00      B    B
ATOM    584 DP   DC  B  49      33.160  22.695  -3.888  1.00  1.00      B    P
ATOM    585 DS   DC  B  49      31.800  21.685  -7.245  1.00  1.00      B    S
ATOM    586 DB   DC  B  49      35.340  22.741  -9.539  1.00  1.00      B    B
ATOM    587 DP   DT  B  50      30.585  18.217  -8.006  1.00  1.00      B    P
ATOM    588 DS   DT  B  50      31.450  18.081 -11.482  1.00  1.00      B    S
ATOM    589 DB   DT  B  50      35.834  19.289 -11.338  1.00  1.00      B    B
ATOM    590 DP   DT  B  51      30.422  15.030 -13.556  1.00  1.00      B    P
ATOM    591 DS   DT  B  51      33.405  15.622 -16.408  1.00  1.00      B    S
ATOM    592 DB   DT  B  51      36.693  16.167 -13.593  1.00  1.00      B    B
ATOM    593 DP   DG  B  52      33.533  11.845 -19.060  1.00  1.00      B    P
ATOM    594 DS   DG  B  52      37.252  12.397 -19.808  1.00  1.00      B    S
ATOM    595 DB   DG  B  52      39.895  14.115 -15.737  1.00  1.00      B    B
ATOM    596 DP   DG  B  53      39.013   9.996 -21.566  1.00  1.00      B    P
ATOM    597 DS   DG  B  53      42.741  10.644 -20.503  1.00  1.00      B    S
ATOM    598 DB   DG  B  53      42.958  11.859 -15.847  1.00  1.00      B    B
ATOM    599 DP   DC  B  54      45.061   7.924 -21.295  1.00  1.00      B    P
ATOM    600 DS   DC  B  54      47.227   8.419 -18.561  1.00  1.00      B    S
ATOM    601 DB   DC  B  54      44.499   8.670 -15.549  1.00  1.00      B    B
ATOM    602 DP   DG  B  55      50.163   5.143 -18.382  1.00  1.00      B    P
ATOM    603 DS   DG  B  55      50.464   5.114 -15.120  1.00  1.00      B    S
ATOM    604 DB   DG  B  55      45.830   5.648 -13.003  1.00  1.00      B    B
ATOM    605 DP   DG  B  56      52.528   2.576 -13.379  1.00  1.00      B    P
ATOM    606 DS   DG  B  56      50.562   2.530 -10.143  1.00  1.00      B    S
ATOM    607 DB   DG  B  56      45.776   2.698 -10.590  1.00  1.00      B    B
ATOM    608 DP   DT  B  57      51.343   0.408  -7.620  1.00  1.00      B    P
ATOM    609 DS   DT  B  57      48.259   0.388  -5.995  1.00  1.00      B    S
ATOM    610 DB   DT  B  57      45.792  -0.566  -9.589  1.00  1.00      B    B
ATOM    611 DP   DT  B  58      47.462  -2.007  -3.196  1.00  1.00      B    P
ATOM    612 DS   DT  B  58      44.041  -1.178  -3.784  1.00  1.00      B    S
ATOM    613 DB   DT  B  58      43.684  -3.164  -7.557  1.00  1.00      B    B
ATOM    614 DP   DA  B  59      41.171  -3.219  -1.016  1.00  1.00      B    P
ATOM    615 DS   DA  B  59      38.535  -3.666  -3.541  1.00  1.00      B    S
ATOM    616 DB   DA  B  59      40.674  -6.102  -7.214  1.00  1.00      B    B
ATOM    617 DP   DA  B  60      35.055  -4.831  -2.669  1.00  1.00      B    P
ATOM    618 DS   DA  B  60      34.411  -6.606  -5.591  1.00  1.00      B    S
ATOM    619 DB   DA  B  60      38.499  -9.007  -6.944  1.00  1.00      B    B
ATOM    620 DP   DA  B  61      31.184  -7.510  -6.843  1.00  1.00      B    P
ATOM    621 DS   DA  B  61      32.520  -9.203  -9.746  1.00  1.00      B    S
ATOM    622 DB   DA  B  61      36.720 -11.851  -8.223  1.00  1.00      B    B
ATOM    623 DP   DA  B  62      30.690 -11.072 -12.205  1.00  1.00      B    P
ATOM    624 DS   DA  B  62      33.816 -13.104 -13.153  1.00  1.00      B    S
ATOM    625 DB   DA  B  62      35.495 -15.038  -9.399  1.00  1.00      B    B
ATOM    626 DP   DC  B  63      33.193 -15.035 -15.297  1.00  1.00      B    P
ATOM    627 DS   DC  B  63      35.397 -17.677 -14.237  1.00  1.00      B    S
ATOM    628 DB   DC  B  63      34.438 -18.238 -10.234  1.00  1.00      B    B
ATOM    629 DP   DG  B  64      34.606 -21.796 -17.024  1.00  1.00      B    P
ATOM    630 DS   DG  B  64      35.046 -24.226 -13.856  1.00  1.00      B    S
ATOM    631 DB   DG  B  64      33.643 -22.397  -9.760  1.00  1.00      B    B
ATOM    632 DP   DC  B  65      35.194 -27.594 -14.488  1.00  1.00      B    P
ATOM    633 DS   DC  B  65      34.756 -28.135 -10.987  1.00  1.00      B    S
ATOM    634 DB   DC  B  65      31.369 -25.055  -9.618  1.00  1.00      B    B
ATOM    635 DP   DG  B  66      34.016 -33.105  -9.828  1.00  1.00      B    P
ATOM    636 DS   DG  B  66      32.492 -31.996  -6.630  1.00  1.00      B    S
ATOM    637 DB   DG  B  66      28.959 -28.159  -7.352  1.00  1.00      B    B
ATOM    638 DP   DG  B  67      31.366 -34.287  -3.855  1.00  1.00      B    P
ATOM    639 DS   DG  B  67      28.433 -31.629  -2.413  1.00  1.00      B    S
ATOM    640 DB   DG  B  67      25.579 -29.230  -6.107  1.00  1.00      B    B
ATOM    641 DP   DG  B  68      26.194 -32.859   0.428  1.00  1.00      B    P
ATOM    642 DS   DG  B  68      23.670 -30.042   0.015  1.00  1.00      B    S
ATOM    643 DB   DG  B  68      22.056 -30.025  -4.839  1.00  1.00      B    B
ATOM    644 DP   DG  B  69      21.322 -29.052   2.577  1.00  1.00      B    P
ATOM    645 DS   DG  B  69      19.008 -27.508   0.851  1.00  1.00      B    S
ATOM    646 DB   DG  B  69      18.495 -29.305  -3.331  1.00  1.00      B    B
ATOM    647 DP   DG  B  70      15.642 -26.834   2.287  1.00  1.00      B    P
ATOM    648 DS   DG  B  70      14.030 -26.293  -0.845  1.00  1.00      B    S
ATOM    649 DB   DG  B  70      14.729 -30.509  -4.062  1.00  1.00      B    B
ATOM    650 DP   DA  B  71      11.102 -24.425  -1.266  1.00  1.00      B    P
ATOM    651 DS   DA  B  71      10.587 -25.702  -4.757  1.00  1.00      B    S
ATOM    652 DB   DA  B  71      11.304 -30.540  -4.574  1.00  1.00      B    B
ATOM    653 DP   DC  B  72       7.608 -24.685  -5.806  1.00  1.00      B    P
ATOM    654 DS   DC  B  72       6.892 -27.797  -7.404  1.00  1.00      B    S
ATOM    655 DB   DC  B  72       7.648 -31.088  -4.669  1.00  1.00      B    B
ATOM    656 DP   DA  B  73       3.029 -28.216  -9.335  1.00  1.00      B    P
ATOM    657 DS   DA  B  73       2.698 -31.901  -8.740  1.00  1.00      B    S
ATOM    658 DB   DA  B  73       4.003 -32.795  -4.587  1.00  1.00      B    B
ATOM    659 DP   DG  B  74      -0.835 -33.205  -9.483  1.00  1.00      B    P
ATOM    660 DS   DG  B  74      -0.751 -36.159  -7.129  1.00  1.00      B    S
ATOM    661 DB   DG  B  74       1.097 -34.856  -3.215  1.00  1.00      B    B
ATOM    662 DP   DC  B  75      -2.733 -38.774  -7.604  1.00  1.00      B    P
ATOM    663 DS   DC  B  75      -2.465 -39.954  -4.400  1.00  1.00      B    S
ATOM    664 DB   DC  B  75      -2.016 -36.122  -2.455  1.00  1.00      B    B
ATOM    665 DP   DG  B  76      -5.252 -42.948  -2.769  1.00  1.00      B    P
ATOM    666 DS   DG  B  76      -5.122 -41.605   0.986  1.00  1.00      B    S
ATOM    667 DB   DG  B  76      -4.631 -36.754   1.081  1.00  1.00      B    B
ATOM    668 DP   DC  B  77      -6.376 -42.963   3.298  1.00  1.00      B    P
ATOM    669 DS   DC  B  77      -6.151 -39.828   5.481  1.00  1.00      B    S
ATOM    670 DB   DC  B  77      -7.470 -36.966   2.743  1.00  1.00      B    B
ATOM    671 DP   DG  B  78      -8.169 -40.072   9.834  1.00  1.00      B    P
ATOM    672 DS   DG  B  78      -9.108 -36.361   9.814  1.00  1.00      B    S
ATOM    673 DB   DG  B  78     -10.401 -35.020   5.385  1.00  1.00      B    B
ATOM    674 DP   DT  B  79     -10.354 -34.619  11.701  1.00  1.00      B    P
ATOM    675 DS   DT  B  79     -10.617 -31.859   9.447  1.00  1.00      B    S
ATOM    676 DB   DT  B  79     -13.586 -34.012   6.475  1.00  1.00      B    B
ATOM    677 DP   DA  B  80     -11.548 -28.109  11.003  1.00  1.00      B    P
ATOM    678 DS   DA  B  80     -12.918 -27.257   8.141  1.00  1.00      B    S
ATOM    679 DB   DA  B  80     -16.072 -30.283   6.005  1.00  1.00      B    B
ATOM    680 DP   DC  B  81     -13.683 -24.200   7.674  1.00  1.00      B    P
ATOM    681 DS   DC  B  81     -15.815 -24.791   4.999  1.00  1.00      B    S
ATOM    682 DB   DC  B  81     -18.324 -27.809   6.159  1.00  1.00      B    B
ATOM    683 DP   DG  B  82     -18.036 -20.867   2.959  1.00  1.00      B    P
ATOM    684 DS   DG  B  82     -20.200 -23.106   1.087  1.00  1.00      B    S
ATOM    685 DB   DG  B  82     -22.101 -26.629   4.445  1.00  1.00      B    B
ATOM    686 DP   DT  B  83     -22.337 -22.186  -0.878  1.00  1.00      B    P
ATOM    687 DS   DT  B  83     -24.857 -24.941   0.044  1.00  1.00      B    S
ATOM    688 DB   DT  B  83     -25.085 -24.639   4.545  1.00  1.00      B    B
ATOM    689 DP   DG  B  84     -29.002 -24.294  -2.092  1.00  1.00      B    P
ATOM    690 DS   DG  B  84     -31.050 -26.453   0.051  1.00  1.00      B    S
ATOM    691 DB   DG  B  84     -29.326 -24.987   4.818  1.00  1.00      B    B
ATOM    692 DP   DC  B  85     -33.917 -26.611  -0.322  1.00  1.00      B    P
ATOM    693 DS   DC  B  85     -34.677 -26.697   3.716  1.00  1.00      B    S
ATOM    694 DB   DC  B  85     -32.329 -23.469   5.292  1.00  1.00      B    B
ATOM    695 DP   DG  B  86     -39.281 -26.062   4.829  1.00  1.00      B    P
ATOM    696 DS   DG  B  86     -38.180 -24.781   8.144  1.00  1.00      B    S
ATOM    697 DB   DG  B  86     -35.087 -21.253   7.696  1.00  1.00      B    B
ATOM    698 DP   DT  B  87     -40.123 -24.251  11.055  1.00  1.00      B    P
ATOM    699 DS   DT  B  87     -37.805 -21.776  12.534  1.00  1.00      B    S
ATOM    700 DB   DT  B  87     -37.434 -18.760   9.057  1.00  1.00      B    B
ATOM    701 DP   DT  B  88     -38.856 -19.787  15.902  1.00  1.00      B    P
ATOM    702 DS   DT  B  88     -36.300 -17.675  15.592  1.00  1.00      B    S
ATOM    703 DB   DT  B  88     -37.749 -15.784  11.691  1.00  1.00      B    B
ATOM    704 DP   DT  B  89     -35.627 -15.117  18.442  1.00  1.00      B    P
ATOM    705 DS   DT  B  89     -34.131 -12.959  16.298  1.00  1.00      B    S
ATOM    706 DB   DT  B  89     -37.327 -12.392  13.227  1.00  1.00      B    B
ATOM    707 DP   DA  B  90     -32.647  -9.805  17.559  1.00  1.00      B    P
ATOM    708 DS   DA  B  90     -33.170  -8.308  14.016  1.00  1.00      B    S
ATOM    709 DB   DA  B  90     -37.575  -8.383  12.238  1.00  1.00      B    B
ATOM    710 DP   DA  B  91     -31.158  -4.968  13.114  1.00  1.00      B    P
ATOM    711 DS   DA  B  91     -33.459  -3.875  10.508  1.00  1.00      B    S
ATOM    712 DB   DA  B  91     -37.847  -4.461  11.902  1.00  1.00      B    B
ATOM    713 DP   DG  B  92     -32.522  -0.915   8.485  1.00  1.00      B    P
ATOM    714 DS   DG  B  92     -35.856   0.009   7.597  1.00  1.00      B    S
ATOM    715 DB   DG  B  92     -39.583  -1.091  11.086  1.00  1.00      B    B
ATOM    716 DP   DC  B  93     -36.390   2.933   5.621  1.00  1.00      B    P
ATOM    717 DS   DC  B  93     -40.188   2.936   6.105  1.00  1.00      B    S
ATOM    718 DB   DC  B  93     -40.383   2.274  10.639  1.00  1.00      B    B
ATOM    719 DP   DG  B  94     -42.408   7.259   4.668  1.00  1.00      B    P
ATOM    720 DS   DG  B  94     -45.252   7.256   7.351  1.00  1.00      B    S
ATOM    721 DB   DG  B  94     -43.148   5.390  11.640  1.00  1.00      B    B
ATOM    722 DP   DG  B  95     -47.509  10.203   7.642  1.00  1.00      B    P
ATOM    723 DS   DG  B  95     -47.665  10.470  11.308  1.00  1.00      B    S
ATOM    724 DB   DG  B  95     -43.525   8.455  13.788  1.00  1.00      B    B
ATOM    725 DP   DT  B  96     -48.504  13.100  12.457  1.00  1.00      B    P
ATOM    726 DS   DT  B  96     -46.985  12.326  16.092  1.00  1.00      B    S
ATOM    727 DB   DT  B  96     -42.379  11.445  15.152  1.00  1.00      B    B
ATOM    728 DP   DG  B  97     -47.812  15.754  18.977  1.00  1.00      B    P
ATOM    729 DS   DG  B  97     -44.490  14.741  21.070  1.00  1.00      B    S
ATOM    730 DB   DG  B  97     -40.344  13.354  18.246  1.00  1.00      B    B
ATOM    731 DP   DC  B  98     -43.957  16.433  23.841  1.00  1.00      B    P
ATOM    732 DS   DC  B  98     -40.699  15.294  24.031  1.00  1.00      B    S
ATOM    733 DB   DC  B  98     -39.104  16.280  20.038  1.00  1.00      B    B
ATOM    734 DP   DT  B  99     -38.063  17.098  26.898  1.00  1.00      B    P
ATOM    735 DS   DT  B  99     -34.787  17.176  25.149  1.00  1.00      B    S
ATOM    736 DB   DT  B  99     -36.170  18.567  21.388  1.00  1.00      B    B
ATOM    737 DP   DA  B 100     -31.484  19.289  26.709  1.00  1.00      B    P
ATOM    738 DS   DA  B 100     -29.993  19.777  23.101  1.00  1.00      B    S
ATOM    739 DB   DA  B 100     -33.261  21.874  19.952  1.00  1.00      B    B
ATOM    740 DP   DG  B 101     -26.249  20.455  22.438  1.00  1.00      B    P
ATOM    741 DS   DG  B 101     -26.778  21.579  19.065  1.00  1.00      B    S
ATOM    742 DB   DG  B 101     -30.710  24.159  18.297  1.00  1.00      B    B
ATOM    743 DP   DA  B 102     -23.806  22.763  17.287  1.00  1.00      B    P
ATOM    744 DS   DA  B 102     -25.764  24.634  14.891  1.00  1.00      B    S
ATOM    745 DB   DA  B 102     -29.432  27.389  17.294  1.00  1.00      B    B
ATOM    746 DP   DG  B 103     -23.682  26.948  12.121  1.00  1.00      B    P
ATOM    747 DS   DG  B 103     -26.350  29.255  11.647  1.00  1.00      B    S
ATOM    748 DB   DG  B 103     -28.445  30.688  15.515  1.00  1.00      B    B
ATOM    749 DP   DC  B 104     -26.173  31.367   9.176  1.00  1.00      B    P
ATOM    750 DS   DC  B 104     -28.330  33.876  10.524  1.00  1.00      B    S
ATOM    751 DB   DC  B 104     -27.307  33.884  14.802  1.00  1.00      B    B
ATOM    752 DP   DT  B 105     -28.697  37.444   9.009  1.00  1.00      B    P
ATOM    753 DS   DT  B 105     -29.935  39.314  12.658  1.00  1.00      B    S
ATOM    754 DB   DT  B 105     -26.202  37.691  15.182  1.00  1.00      B    B
ATOM    755 DP   DG  B 106     -29.867  43.582  12.396  1.00  1.00      B    P
ATOM    756 DS   DG  B 106     -28.381  44.206  15.877  1.00  1.00      B    S
ATOM    757 DB   DG  B 106     -24.820  41.205  17.172  1.00  1.00      B    B
ATOM    758 DP   DT  B 107     -27.804  47.265  17.187  1.00  1.00      B    P
ATOM    759 DS   DT  B 107     -25.266  46.378  20.443  1.00  1.00      B    S
ATOM    760 DB   DT  B 107     -22.491  43.684  18.127  1.00  1.00      B    B
ATOM    761 DP   DC  B 108     -23.335  49.356  22.084  1.00  1.00      B    P
ATOM    762 DS   DC  B 108     -20.122  47.398  22.864  1.00  1.00      B    S
ATOM    763 DB   DC  B 108     -19.157  45.359  19.010  1.00  1.00      B    B
ATOM    764 DP   DT  B 109     -16.888  49.172  24.519  1.00  1.00      B    P
ATOM    765 DS   DT  B 109     -14.806  46.226  23.675  1.00  1.00      B    S
ATOM    766 DB   DT  B 109     -15.590  46.683  19.287  1.00  1.00      B    B
ATOM    767 DP   DA  B 110     -10.547  46.223  24.833  1.00  1.00      B    P
ATOM    768 DS   DA  B 110      -9.016  46.387  21.228  1.00  1.00      B    S
ATOM    769 DB   DA  B 110     -11.998  47.592  17.358  1.00  1.00      B    B
ATOM    770 DP   DC  B 111      -5.819  46.577  20.932  1.00  1.00      B    P
ATOM    771 DS   DC  B 111      -5.797  46.492  16.960  1.00  1.00      B    S
ATOM    772 DB   DC  B 111      -9.168  48.971  15.773  1.00  1.00      B    B
ATOM    773 DP   DG  B 112      -1.850  47.414  15.469  1.00  1.00      B    P
ATOM    774 DS   DG  B 112      -3.189  48.627  12.132  1.00  1.00      B    S
ATOM    775 DB   DG  B 112      -7.350  51.501  12.686  1.00  1.00      B    B
ATOM    776 DP   DA  B 113      -1.305  49.115   8.584  1.00  1.00      B    P
ATOM    777 DS   DA  B 113      -3.676  51.549   7.168  1.00  1.00      B    S
ATOM    778 DB   DA  B 113      -5.634  54.125  11.099  1.00  1.00      B    B
ATOM    779 DP   DC  B 114      -2.292  53.297   4.747  1.00  1.00      B    P
ATOM    780 DS   DC  B 114      -4.535  56.586   5.120  1.00  1.00      B    S
ATOM    781 DB   DC  B 114      -5.062  56.943   9.371  1.00  1.00      B    B
ATOM    782 DP   DC  B 115      -4.066  59.359   3.172  1.00  1.00      B    P
ATOM    783 DS   DC  B 115      -4.306  61.984   5.577  1.00  1.00      B    S
ATOM    784 DB   DC  B 115      -3.524  60.331   8.954  1.00  1.00      B    B
ATOM    785 DP   DA  B 116      -2.312  65.594   4.804  1.00  1.00      B    P
ATOM    786 DS   DA  B 116      -1.606  66.522   8.643  1.00  1.00      B    S
ATOM    787 DB   DA  B 116      -0.884  62.597  11.153  1.00  1.00      B    B
ATOM    788 DP   DA  B 117       0.037  69.543   9.698  1.00  1.00      B    P
ATOM    789 DS   DA  B 117       1.600  68.031  13.392  1.00  1.00      B    S
ATOM    790 DB   DA  B 117       2.214  63.386  12.968  1.00  1.00      B    B
ATOM    791 DP   DT  B 118       4.062  69.629  15.074  1.00  1.00      B    P
ATOM    792 DS   DT  B 118       5.226  66.583  16.662  1.00  1.00      B    S
ATOM    793 DB   DT  B 118       5.780  64.284  13.354  1.00  1.00      B    B
ATOM    794 DP   DT  B 119       8.625  67.070  18.901  1.00  1.00      B    P
ATOM    795 DS   DT  B 119       9.627  63.539  18.656  1.00  1.00      B    S
ATOM    796 DB   DT  B 119       9.389  63.129  14.305  1.00  1.00      B    B
ATOM    797 DP   DG  B 120      13.448  62.872  20.128  1.00  1.00      B    P
ATOM    798 DS   DG  B 120      13.971  59.791  17.638  1.00  1.00      B    S
ATOM    799 DB   DG  B 120      12.673  60.823  12.853  1.00  1.00      B    B
ATOM    800 DP   DA  B 121      16.718  57.315  17.856  1.00  1.00      B    P
ATOM    801 DS   DA  B 121      16.382  55.981  14.418  1.00  1.00      B    S
ATOM    802 DB   DA  B 121      15.828  60.088  11.012  1.00  1.00      B    B
ATOM    803 DP   DG  B 122      19.374  53.886  13.767  1.00  1.00      B    P
ATOM    804 DS   DG  B 122      19.953  54.816   9.933  1.00  1.00      B    S
ATOM    805 DB   DG  B 122      18.877  59.727   8.905  1.00  1.00      B    B
ATOM    806 DP   DC  B 123      22.754  53.353   8.303  1.00  1.00      B    P
ATOM    807 DS   DC  B 123      22.516  55.999   5.652  1.00  1.00      B    S
ATOM    808 DB   DC  B 123      22.019  60.100   7.746  1.00  1.00      B    B
ATOM    809 DP   DG  B 124      25.882  55.818   1.844  1.00  1.00      B    P
ATOM    810 DS   DG  B 124      24.761  59.295   0.819  1.00  1.00      B    S
ATOM    811 DB   DG  B 124      24.769  62.057   4.839  1.00  1.00      B    B
ATOM    812 DP   DG  B 125      26.308  60.856  -1.879  1.00  1.00      B    P
ATOM    813 DS   DG  B 125      28.797  63.281  -0.093  1.00  1.00      B    S
ATOM    814 DB   DG  B 125      28.163  63.406   4.947  1.00  1.00      B    B
ATOM    815 DP   DC  B 126      32.206  63.479  -1.262  1.00  1.00      B    P
ATOM    816 DS   DC  B 126      33.455  65.332   2.163  1.00  1.00      B    S
ATOM    817 DB   DC  B 126      31.561  63.101   5.366  1.00  1.00      B    B
ATOM    818 DP   DC  B 127      36.780  65.405   2.569  1.00  1.00      B    P
ATOM    819 DS   DC  B 127      36.655  65.769   6.325  1.00  1.00      B    S
ATOM    820 DB   DC  B 127      34.526  62.262   7.504  1.00  1.00      B    B
ATOM    821 DP   DT  B 128      39.943  65.594   8.114  1.00  1.00      B    P
ATOM    822 DS   DT  B 128      39.099  63.591  11.315  1.00  1.00      B    S
ATOM    823 DB   DT  B 128      37.078  59.932   9.635  1.00  1.00      B    B
ATOM    824 DP   DG  B 129      43.087  62.440  13.594  1.00  1.00      B    P
ATOM    825 DS   DG  B 129      41.105  60.031  15.499  1.00  1.00      B    S
ATOM    826 DB   DG  B 129      38.224  57.302  12.734  1.00  1.00      B    B
ATOM    827 DP   DC  B 130      42.287  58.894  17.848  1.00  1.00      B    P
ATOM    828 DS   DC  B 130      40.098  56.088  17.627  1.00  1.00      B    S
ATOM    829 DB   DC  B 130      40.516  54.831  13.886  1.00  1.00      B    B
ATOM    830 DP   DA  B 131      40.369  52.770  20.578  1.00  1.00      B    P
ATOM    831 DS   DA  B 131      38.888  50.537  18.595  1.00  1.00      B    S
ATOM    832 DB   DA  B 131      41.133  50.796  14.400  1.00  1.00      B    B
ATOM    833 DP   DG  B 132      38.817  46.636  19.783  1.00  1.00      B    P
ATOM    834 DS   DG  B 132      40.055  44.887  16.488  1.00  1.00      B    S
ATOM    835 DB   DG  B 132      43.131  47.547  14.011  1.00  1.00      B    B
ATOM    836 DP   DA  B 133      40.263  41.638  16.187  1.00  1.00      B    P
ATOM    837 DS   DA  B 133      42.450  41.709  12.954  1.00  1.00      B    S
ATOM    838 DB   DA  B 133      45.750  45.325  13.693  1.00  1.00      B    B
ATOM    839 DP   DC  B 134      43.534  39.000  12.411  1.00  1.00      B    P
ATOM    840 DS   DC  B 134      46.965  39.949  11.015  1.00  1.00      B    S
ATOM    841 DB   DC  B 134      48.237  42.745  13.762  1.00  1.00      B    B
ATOM    842 DP   DC  B 135      49.102  37.876   9.792  1.00  1.00      B    P
ATOM    843 DS   DC  B 135      52.047  40.323   9.401  1.00  1.00      B    S
ATOM    844 DB   DC  B 135      52.075  41.808  13.777  1.00  1.00      B    B
ATOM    845 DP   DG  B 136      56.232  38.376   7.816  1.00  1.00      B    P
ATOM    846 DS   DG  B 136      58.475  40.672  10.429  1.00  1.00      B    S
ATOM    847 DB   DG  B 136      56.131  41.201  14.508  1.00  1.00      B    B
ATOM    848 DP   DG  B 137      62.076  40.479  10.834  1.00  1.00      B    P
ATOM    849 DS   DG  B 137      62.265  41.684  14.410  1.00  1.00      B    S
ATOM    850 DB   DG  B 137      58.330  39.920  17.168  1.00  1.00      B    B
ATOM    851 DP   DG  B 138      65.574  40.741  16.182  1.00  1.00      B    P
ATOM    852 DS   DG  B 138      64.660  40.007  19.779  1.00  1.00      B    S
ATOM    853 DB   DG  B 138      59.895  38.072  19.888  1.00  1.00      B    B
ATOM    854 DP   DA  B 139      66.534  38.419  22.172  1.00  1.00      B    P
ATOM    855 DS   DA  B 139      63.449  37.482  24.325  1.00  1.00      B    S
ATOM    856 DB   DA  B 139      60.685  35.237  21.831  1.00  1.00      B    B
ATOM    857 DP   DT  B 140      64.197  35.903  26.942  1.00  1.00      B    P
ATOM    858 DS   DT  B 140      61.337  34.201  27.123  1.00  1.00      B    S
ATOM    859 DB   DT  B 140      61.703  31.957  23.016  1.00  1.00      B    B
ATOM    860 DP   DT  B 141      60.936  32.099  29.829  1.00  1.00      B    P
ATOM    861 DS   DT  B 141      58.277  29.971  28.144  1.00  1.00      B    S
ATOM    862 DB   DT  B 141      60.426  28.402  25.232  1.00  1.00      B    B
ATOM    863 DP   DC  B 142      56.548  27.237  30.675  1.00  1.00      B    P
ATOM    864 DS   DC  B 142      55.272  24.847  27.834  1.00  1.00      B    S
ATOM    865 DB   DC  B 142      59.108  24.698  25.180  1.00  1.00      B    B
ATOM    866 DP   DT  B 143      53.834  21.485  28.280  1.00  1.00      B    P
ATOM    867 DS   DT  B 143      55.301  20.207  25.662  1.00  1.00      B    S
ATOM    868 DB   DT  B 143      59.373  20.855  26.358  1.00  1.00      B    B
ATOM    869 DP   DC  B 144      54.266  16.209  24.766  1.00  1.00      B    P
ATOM    870 DS   DC  B 144      57.594  15.801  22.919  1.00  1.00      B    S
ATOM    871 DB   DC  B 144      60.236  17.331  25.076  1.00  1.00      B    B
ATOM    872 DP   DC  B 145      58.469  12.390  21.562  1.00  1.00      B    P
ATOM    873 DS   DC  B 145      62.038  12.619  21.503  1.00  1.00      B    S
ATOM    874 DB   DC  B 145      62.894  14.599  25.352  1.00  1.00      B    B
ATOM    875 DP   DA  B 146      64.871   8.877  21.057  1.00  1.00      B    P
ATOM    876 DS   DA  B 146      67.517  10.354  22.826  1.00  1.00      B    S
ATOM    877 DB   DA  B 146      66.085  12.547  26.900  1.00  1.00      B    B
ATOM    878 DP   DG  B 147      71.226   8.711  22.881  1.00  1.00      B    P
ATOM    879 DS   DG  B 147      72.273  10.592  26.392  1.00  1.00      B    S
ATOM    880 DB   DG  B 147      68.824  11.259  29.317  1.00  1.00      B    B
TER
ATOM    881  CA  ALA C   1     -68.141  -1.278 -16.987  1.00  1.00      C    C
ATOM    882  CA  ARG C   2     -64.272  -1.422 -16.668  1.00  1.00      C    C
ATOM    883  CA  THR C   3     -63.638   0.690 -13.611  1.00  1.00      C    C
ATOM    884  CA  LYS C   4     -59.867   0.571 -14.284  1.00  1.00      C    C
ATOM    885  CA  GLN C   5     -59.879  -2.926 -12.742  1.00  1.00      C    C
ATOM    886  CA  THR C   6     -56.407  -4.355 -13.363  1.00  1.00      C    C
ATOM    887  CA  ALA C   7     -54.418  -7.157 -14.918  1.00  1.00      C    C
ATOM    888  CA  ARG C   8     -54.167  -8.717 -11.460  1.00  1.00      C    C
ATOM    889  CA  LYS C   9     -55.825  -5.593 -10.204  1.00  1.00      C    C
ATOM    890  CA  SER C  10     -56.386  -5.058  -6.501  1.00  1.00      C    C
ATOM    891  CA  THR C  11     -54.640  -8.098  -4.915  1.00  1.00      C    C
ATOM    892  CA  GLY C  12     -51.306  -9.532  -4.402  1.00  1.00      C    C
ATOM    893  CA  GLY C  13     -49.428  -6.739  -5.992  1.00  1.00      C    C
ATOM    894  CA  LYS C  14     -47.845  -6.350  -9.462  1.00  1.00      C    C
ATOM    895  CA  ALA C  15     -47.103  -9.425 -11.567  1.00  1.00      C    C
ATOM    896  CA  PRO C  16     -43.852  -8.151 -13.021  1.00  1.00      C    C
ATOM    897  CA  ARG C  17     -43.798  -9.383 -16.563  1.00  1.00      C    C
ATOM    898  CA  LYS C  18     -41.178 -11.774 -15.241  1.00  1.00      C    C
ATOM    899  CA  GLN C  19     -40.841 -13.054 -11.722  1.00  1.00      C    C
ATOM    900  CA  LEU C  20     -37.431 -14.054 -10.506  1.00  1.00      C    C
ATOM    901  CA  ALA C  21     -36.438 -15.007 -14.045  1.00  1.00      C    C
ATOM    902  CA  THR C  22     -36.616 -18.671 -12.971  1.00  1.00      C    C
ATOM    903  CA  LYS C  23     -38.819 -18.416  -9.805  1.00  1.00      C    C
ATOM    904  CA  ALA C  24     -42.051 -20.094 -11.132  1.00  1.00      C    C
ATOM    905  CA  ALA C  25     -45.232 -18.131 -10.586  1.00  1.00      C    C
ATOM    906  CA  ARG C  26     -46.991 -21.202  -9.375  1.00  1.00      C    C
ATOM    907  CA  LYS C  27     -44.781 -24.175  -8.043  1.00  1.00      C    C
ATOM    908  CA  SER C  28     -43.616 -26.289 -11.003  1.00  1.00      C    C
ATOM    909  CA  ALA C  29     -42.772 -29.794 -12.329  1.00  1.00      C    C
ATOM    910  CA  PRO C  30     -45.181 -32.760 -12.178  1.00  1.00      C    C
ATOM    911  CA  ALA C  31     -44.304 -35.444  -9.656  1.00  1.00      C    C
ATOM    912  CA  THR C  32     -44.707 -39.081 -10.601  1.00  1.00      C    C
ATOM    913  CA  GLY C  33     -42.566 -39.868 -13.551  1.00  1.00      C    C
ATOM    914  CA  GLY C  34     -39.258 -40.391 -11.702  1.00  1.00      C    C
ATOM    915  CA  VAL C  35     -36.924 -37.488 -10.712  1.00  1.00      C    C
ATOM    916  CA  LYS C  36     -36.312 -37.396  -6.950  1.00  1.00      C    C
ATOM    917  CA  LYS C  37     -35.464 -33.725  -6.303  1.00  1.00      C    C
ATOM    918  CA  PRO C  38     -33.575 -32.865  -9.601  1.00  1.00      C    C
ATOM    919  CA  HIS C  39     -31.160 -29.992  -9.008  1.00  1.00      C    C
ATOM    920  CA  ARG C  40     -28.057 -30.433  -6.898  1.00  1.00      C    C
ATOM    921  CA  TYR C  41     -26.016 -27.629  -5.299  1.00  1.00      C    C
ATOM    922  CA  ARG C  42     -22.298 -28.361  -5.382  1.00  1.00      C    C
ATOM    923  CA  PRO C  43     -19.759 -26.665  -3.018  1.00  1.00      C    C
ATOM    924  CA  GLY C  44     -18.654 -23.494  -4.777  1.00  1.00      C    C
ATOM    925  CA  THR C  45     -21.817 -23.120  -6.798  1.00  1.00      C    C
ATOM    926  CA  VAL C  46     -23.521 -20.764  -4.533  1.00  1.00      C    C
ATOM    927  CA  ALA C  47     -20.440 -18.707  -3.818  1.00  1.00      C    C
ATOM    928  CA  LEU C  48     -20.053 -18.168  -7.540  1.00  1.00      C    C
ATOM    929  CA  ARG C  49     -23.758 -17.273  -7.860  1.00  1.00      C    C
ATOM    930  CA  GLU C  50     -23.367 -14.782  -4.888  1.00  1.00      C    C
ATOM    931  CA  ILE C  51     -20.211 -13.330  -6.343  1.00  1.00      C    C
ATOM    932  CA  ARG C  52     -22.014 -12.706  -9.594  1.00  1.00      C    C
ATOM    933  CA  ARG C  53     -25.223 -11.374  -7.884  1.00  1.00      C    C
ATOM    934  CA  TYR C  54     -23.248  -9.112  -5.586  1.00  1.00      C    C
ATOM    935  CA  GLN C  55     -20.680  -8.020  -8.151  1.00  1.00      C    C
ATOM    936  CA  LYS C  56     -23.529  -6.909 -10.352  1.00  1.00      C    C
ATOM    937  CA  SER C  57     -25.335  -4.768  -7.750  1.00  1.00      C    C
ATOM    938  CA  THR C  58     -24.271  -1.438  -6.257  1.00  1.00      C    C
ATOM    939  CA  GLU C  59     -26.125  -1.412  -2.878  1.00  1.00      C    C
ATOM    940  CA  LEU C  60     -23.943  -1.365   0.214  1.00  1.00      C    C
ATOM    941  CA  LEU C  61     -23.913  -4.928   1.848  1.00  1.00      C    C
ATOM    942  CA  ILE C  62     -24.192  -4.025   5.491  1.00  1.00      C    C
ATOM    943  CA  ARG C  63     -27.302  -3.327   7.522  1.00  1.00      C    C
ATOM    944  CA  LYS C  64     -27.701   0.291   8.156  1.00  1.00      C    C
ATOM    945  CA  LEU C  65     -28.699   0.399  11.900  1.00  1.00      C    C
ATOM    946  CA  PRO C  66     -26.180  -2.005  13.312  1.00  1.00      C    C
ATOM    947  CA  PHE C  67     -23.475  -0.015  11.628  1.00  1.00      C    C
ATOM    948  CA  GLN C  68     -24.848   3.253  13.053  1.00  1.00      C    C
ATOM    949  CA  ARG C  69     -24.553   1.766  16.463  1.00  1.00      C    C
ATOM    950  CA  LEU C  70     -20.946   0.830  15.988  1.00  1.00      C    C
ATOM    951  CA  VAL C  71     -20.121   4.387  14.635  1.00  1.00      C    C
ATOM    952  CA  ARG C  72     -21.571   6.137  17.738  1.00  1.00      C    C
ATOM    953  CA  GLU C  73     -19.729   3.654  20.052  1.00  1.00      C    C
ATOM    954  CA  ILE C  74     -16.391   4.285  18.563  1.00  1.00      C    C
ATOM    955  CA  ALA C  75     -16.782   8.132  18.444  1.00  1.00      C    C
ATOM    956  CA  GLN C  76     -17.908   8.244  22.133  1.00  1.00      C    C
ATOM    957  CA  ASP C  77     -14.377   7.361  23.124  1.00  1.00      C    C
ATOM    958  CA  PHE C  78     -13.143  10.753  21.987  1.00  1.00      C    C
ATOM    959  CA  LYS C  79     -16.069  12.957  22.694  1.00  1.00      C    C
ATOM    960  CA  THR C  80     -19.223  11.969  24.554  1.00  1.00      C    C
ATOM    961  CA  ASP C  81     -22.645  13.147  23.465  1.00  1.00      C    C
ATOM    962  CA  LEU C  82     -21.886  13.791  19.885  1.00  1.00      C    C
ATOM    963  CA  ARG C  83     -24.606  13.544  17.304  1.00  1.00      C    C
ATOM    964  CA  PHE C  84     -24.223  12.547  13.603  1.00  1.00      C    C
ATOM    965  CA  GLN C  85     -25.932  13.667  10.397  1.00  1.00      C    C
ATOM    966  CA  SER C  86     -27.341  10.449   8.941  1.00  1.00      C    C
ATOM    967  CA  SER C  87     -25.413  10.994   5.747  1.00  1.00      C    C
ATOM    968  CA  ALA C  88     -22.134  11.231   7.840  1.00  1.00      C    C
ATOM    969  CA  VAL C  89     -22.528   7.555   8.764  1.00  1.00      C    C
ATOM    970  CA  MET C  90     -23.040   6.607   5.092  1.00  1.00      C    C
ATOM    971  CA  ALA C  91     -19.926   8.365   3.812  1.00  1.00      C    C
ATOM    972  CA  LEU C  92     -18.036   6.296   6.385  1.00  1.00      C    C
ATOM    973  CA  GLN C  93     -20.048   3.234   5.462  1.00  1.00      C    C
ATOM    974  CA  GLU C  94     -19.381   3.913   1.736  1.00  1.00      C    C
ATOM    975  CA  ALA C  95     -15.661   4.596   2.240  1.00  1.00      C    C
ATOM    976  CA  SER C  96     -15.257   1.759   4.747  1.00  1.00      C    C
ATOM    977  CA  GLU C  97     -17.117  -0.774   2.591  1.00  1.00      C    C
ATOM    978  CA  ALA C  98     -14.990   0.247  -0.456  1.00  1.00      C    C
ATOM    979  CA  TYR C  99     -11.864  -0.346   1.601  1.00  1.00      C    C
ATOM    980  CA  LEU C 100     -12.938  -3.693   2.904  1.00  1.00      C    C
ATOM    981  CA  VAL C 101     -13.959  -5.121  -0.395  1.00  1.00      C    C
ATOM    982  CA  ALA C 102     -10.648  -4.052  -2.055  1.00  1.00      C    C
ATOM    983  CA  LEU C 103      -8.754  -5.461   1.016  1.00  1.00      C    C
ATOM    984  CA  PHE C 104     -10.578  -8.728   0.707  1.00  1.00      C    C
ATOM    985  CA  GLU C 105      -9.612  -8.818  -3.121  1.00  1.00      C    C
ATOM    986  CA  ASP C 106      -5.937  -8.413  -2.026  1.00  1.00      C    C
ATOM    987  CA  THR C 107      -6.425 -11.170   0.616  1.00  1.00      C    C
ATOM    988  CA  ASN C 108      -7.866 -13.384  -2.110  1.00  1.00      C    C
ATOM    989  CA  LEU C 109      -4.881 -12.980  -4.330  1.00  1.00      C    C
ATOM    990  CA  CYS C 110      -2.585 -13.802  -1.341  1.00  1.00      C    C
ATOM    991  CA  ALA C 111      -4.579 -16.975  -0.668  1.00  1.00      C    C
ATOM    992  CA  ILE C 112      -4.268 -18.100  -4.308  1.00  1.00      C    C
ATOM    993  CA  HIS C 113      -0.470 -17.456  -4.138  1.00  1.00      C    C
ATOM    994  CA  ALA C 114      -0.470 -20.074  -1.357  1.00  1.00      C    C
ATOM    995  CA  LYS C 115      -2.197 -22.478  -3.690  1.00  1.00      C    C
ATOM    996  CA  ARG C 116      -5.585 -22.187  -1.847  1.00  1.00      C    C
ATOM    997  CA  VAL C 117      -8.719 -20.383  -2.968  1.00  1.00      C    C
ATOM    998  CA  THR C 118      -9.998 -19.999   0.622  1.00  1.00      C    C
ATOM    999  CA  ILE C 119      -9.315 -16.673   2.290  1.00  1.00      C    C
ATOM   1000  CA  MET C 120      -7.640 -17.268   5.767  1.00  1.00      C    C
ATOM   1001  CA  PRO C 121      -6.677 -14.721   8.522  1.00  1.00      C    C
ATOM   1002  CA  LYS C 122      -3.002 -15.126   7.443  1.00  1.00      C    C
ATOM   1003  CA  ASP C 123      -4.104 -13.841   4.068  1.00  1.00      C    C
ATOM   1004  CA  ILE C 124      -5.803 -10.745   5.484  1.00  1.00      C    C
ATOM   1005  CA  GLN C 125      -2.695 -10.252   7.799  1.00  1.00      C    C
ATOM   1006  CA  LEU C 126      -0.344 -10.698   4.828  1.00  1.00      C    C
ATOM   1007  CA  ALA C 127      -2.277  -8.156   2.752  1.00  1.00      C    C
ATOM   1008  CA  ARG C 128      -2.220  -5.562   5.536  1.00  1.00      C    C
ATOM   1009  CA  ARG C 129       1.426  -6.435   6.141  1.00  1.00      C    C
ATOM   1010  CA  ILE C 130       2.290  -5.779   2.512  1.00  1.00      C    C
ATOM   1011  CA  ARG C 131       0.171  -2.602   2.452  1.00  1.00      C    C
ATOM   1012  CA  GLY C 132       1.964  -1.251   5.439  1.00  1.00      C    C
ATOM   1013  CA  GLU C 133      -1.173  -1.279   7.672  1.00  1.00      C    C
ATOM   1014  CA  ARG C 134       0.578  -3.768  10.105  1.00  1.00      C    C
ATOM   1015  CA  ALA C 135       3.996  -3.102   8.767  1.00  1.00      C    C
TER
ATOM   1016  CA  SER D   1     -43.959  17.996  30.461  1.00  1.00      D    C
ATOM   1017  CA  GLY D   2     -43.824  15.466  33.339  1.00  1.00      D    C
ATOM   1018  CA  ARG D   3     -46.163  13.182  31.475  1.00  1.00      D    C
ATOM   1019  CA  GLY D   4     -49.729  13.595  30.133  1.00  1.00      D    C
ATOM   1020  CA  LYS D   5     -52.784  11.407  30.854  1.00  1.00      D    C
ATOM   1021  CA  GLY D   6     -52.253  11.511  34.547  1.00  1.00      D    C
ATOM   1022  CA  GLY D   7     -49.237   9.719  36.173  1.00  1.00      D    C
ATOM   1023  CA  LYS D   8     -46.005   8.455  34.519  1.00  1.00      D    C
ATOM   1024  CA  GLY D   9     -42.376   8.878  35.388  1.00  1.00      D    C
ATOM   1025  CA  LEU D  10     -42.221   5.738  37.460  1.00  1.00      D    C
ATOM   1026  CA  GLY D  11     -39.804   2.970  37.706  1.00  1.00      D    C
ATOM   1027  CA  LYS D  12     -37.678   2.147  34.641  1.00  1.00      D    C
ATOM   1028  CA  GLY D  13     -34.335   0.529  35.528  1.00  1.00      D    C
ATOM   1029  CA  GLY D  14     -31.473   1.767  33.346  1.00  1.00      D    C
ATOM   1030  CA  ALA D  15     -32.213   2.335  29.537  1.00  1.00      D    C
ATOM   1031  CA  LYS D  16     -35.078   3.066  27.160  1.00  1.00      D    C
ATOM   1032  CA  ARG D  17     -35.977  -0.533  26.675  1.00  1.00      D    C
ATOM   1033  CA  HIS D  18     -37.660  -1.213  23.380  1.00  1.00      D    C
ATOM   1034  CA  ARG D  19     -35.299  -0.964  20.499  1.00  1.00      D    C
ATOM   1035  CA  LYS D  20     -35.285  -2.037  16.855  1.00  1.00      D    C
ATOM   1036  CA  VAL D  21     -31.516  -2.563  16.972  1.00  1.00      D    C
ATOM   1037  CA  LEU D  22     -29.848  -6.029  17.311  1.00  1.00      D    C
ATOM   1038  CA  ARG D  23     -27.736  -6.710  20.475  1.00  1.00      D    C
ATOM   1039  CA  ASP D  24     -23.945  -7.117  19.421  1.00  1.00      D    C
ATOM   1040  CA  ASN D  25     -22.052  -4.219  17.767  1.00  1.00      D    C
ATOM   1041  CA  ILE D  26     -19.426  -6.035  15.851  1.00  1.00      D    C
ATOM   1042  CA  GLN D  27     -21.903  -8.907  16.233  1.00  1.00      D    C
ATOM   1043  CA  GLY D  28     -24.379  -6.635  14.580  1.00  1.00      D    C
ATOM   1044  CA  ILE D  29     -22.347  -6.673  11.429  1.00  1.00      D    C
ATOM   1045  CA  THR D  30     -23.416 -10.185  10.608  1.00  1.00      D    C
ATOM   1046  CA  LYS D  31     -21.755 -13.151   9.146  1.00  1.00      D    C
ATOM   1047  CA  PRO D  32     -23.966 -12.678   6.040  1.00  1.00      D    C
ATOM   1048  CA  ALA D  33     -22.848  -8.997   5.545  1.00  1.00      D    C
ATOM   1049  CA  ILE D  34     -19.220  -9.970   5.865  1.00  1.00      D    C
ATOM   1050  CA  ARG D  35     -19.635 -12.831   3.421  1.00  1.00      D    C
ATOM   1051  CA  ARG D  36     -21.324 -10.488   0.923  1.00  1.00      D    C
ATOM   1052  CA  LEU D  37     -18.383  -7.912   1.406  1.00  1.00      D    C
ATOM   1053  CA  ALA D  38     -16.050 -10.825   0.786  1.00  1.00      D    C
ATOM   1054  CA  ARG D  39     -18.141 -12.008  -2.199  1.00  1.00      D    C
ATOM   1055  CA  ARG D  40     -18.259  -8.734  -3.943  1.00  1.00      D    C
ATOM   1056  CA  GLY D  41     -14.464  -8.691  -3.495  1.00  1.00      D    C
ATOM   1057  CA  GLY D  42     -14.466 -12.042  -5.584  1.00  1.00      D    C
ATOM   1058  CA  VAL D  43     -13.893 -14.393  -2.686  1.00  1.00      D    C
ATOM   1059  CA  LYS D  44     -15.184 -18.073  -3.173  1.00  1.00      D    C
ATOM   1060  CA  ARG D  45     -14.488 -19.551   0.285  1.00  1.00      D    C
ATOM   1061  CA  ILE D  46     -14.185 -18.152   3.721  1.00  1.00      D    C
ATOM   1062  CA  SER D  47     -12.197 -19.485   6.761  1.00  1.00      D    C
ATOM   1063  CA  GLY D  48     -14.424 -19.570   9.652  1.00  1.00      D    C
ATOM   1064  CA  LEU D  49     -12.156 -17.274  11.650  1.00  1.00      D    C
ATOM   1065  CA  ILE D  50     -12.180 -14.507   8.912  1.00  1.00      D    C
ATOM   1066  CA  TYR D  51     -15.324 -12.860  10.196  1.00  1.00      D    C
ATOM   1067  CA  GLU D  52     -13.997 -11.770  13.569  1.00  1.00      D    C
ATOM   1068  CA  GLU D  53     -10.616 -10.932  12.086  1.00  1.00      D    C
ATOM   1069  CA  THR D  54     -12.442  -8.597   9.638  1.00  1.00      D    C
ATOM   1070  CA  ARG D  55     -14.633  -7.133  12.329  1.00  1.00      D    C
ATOM   1071  CA  GLY D  56     -11.305  -6.247  14.182  1.00  1.00      D    C
ATOM   1072  CA  VAL D  57      -9.945  -4.560  11.049  1.00  1.00      D    C
ATOM   1073  CA  LEU D  58     -13.113  -2.690  10.356  1.00  1.00      D    C
ATOM   1074  CA  LYS D  59     -13.133  -1.437  13.973  1.00  1.00      D    C
ATOM   1075  CA  VAL D  60      -9.506  -0.118  13.359  1.00  1.00      D    C
ATOM   1076  CA  PHE D  61     -10.657   1.629  10.269  1.00  1.00      D    C
ATOM   1077  CA  LEU D  62     -13.325   3.546  12.167  1.00  1.00      D    C
ATOM   1078  CA  GLU D  63     -11.114   4.307  15.150  1.00  1.00      D    C
ATOM   1079  CA  ASN D  64      -8.510   5.617  12.866  1.00  1.00      D    C
ATOM   1080  CA  VAL D  65     -10.838   7.749  10.651  1.00  1.00      D    C
ATOM   1081  CA  ILE D  66     -13.094   8.960  13.448  1.00  1.00      D    C
ATOM   1082  CA  ARG D  67     -10.003   9.795  15.612  1.00  1.00      D    C
ATOM   1083  CA  ASP D  68      -9.035  12.442  12.854  1.00  1.00      D    C
ATOM   1084  CA  ALA D  69     -12.643  13.399  12.056  1.00  1.00      D    C
ATOM   1085  CA  VAL D  70     -13.539  14.232  15.625  1.00  1.00      D    C
ATOM   1086  CA  THR D  71     -10.529  16.432  15.864  1.00  1.00      D    C
ATOM   1087  CA  TYR D  72     -12.124  18.710  13.037  1.00  1.00      D    C
ATOM   1088  CA  THR D  73     -15.457  18.544  14.767  1.00  1.00      D    C
ATOM   1089  CA  GLU D  74     -13.970  19.524  18.103  1.00  1.00      D    C
ATOM   1090  CA  HIS D  75     -11.871  22.312  16.676  1.00  1.00      D    C
ATOM   1091  CA  ALA D  76     -15.046  23.661  15.190  1.00  1.00      D    C
ATOM   1092  CA  LYS D  77     -16.769  23.960  18.444  1.00  1.00      D    C
ATOM   1093  CA  ARG D  78     -19.447  21.593  17.157  1.00  1.00      D    C
ATOM   1094  CA  LYS D  79     -21.215  18.764  18.974  1.00  1.00      D    C
ATOM   1095  CA  THR D  80     -22.404  17.096  15.692  1.00  1.00      D    C
ATOM   1096  CA  VAL D  81     -20.182  15.188  13.306  1.00  1.00      D    C
ATOM   1097  CA  THR D  82     -20.748  16.396   9.815  1.00  1.00      D    C
ATOM   1098  CA  ALA D  83     -20.318  14.761   6.418  1.00  1.00      D    C
ATOM   1099  CA  MET D  84     -17.514  17.321   5.847  1.00  1.00      D    C
ATOM   1100  CA  ASP D  85     -15.874  16.273   9.124  1.00  1.00      D    C
ATOM   1101  CA  VAL D  86     -15.705  12.720   7.681  1.00  1.00      D    C
ATOM   1102  CA  VAL D  87     -14.608  13.702   4.145  1.00  1.00      D    C
ATOM   1103  CA  TYR D  88     -11.538  15.522   5.677  1.00  1.00      D    C
ATOM   1104  CA  ALA D  89     -10.425  12.494   7.623  1.00  1.00      D    C
ATOM   1105  CA  LEU D  90     -10.862  10.339   4.400  1.00  1.00      D    C
ATOM   1106  CA  LYS D  91      -8.650  12.775   2.385  1.00  1.00      D    C
ATOM   1107  CA  ARG D  92      -5.820  12.679   5.011  1.00  1.00      D    C
ATOM   1108  CA  GLN D  93      -6.129   8.831   5.179  1.00  1.00      D    C
ATOM   1109  CA  GLY D  94      -5.610   8.669   1.349  1.00  1.00      D    C
ATOM   1110  CA  ARG D  95      -9.192   7.524   0.514  1.00  1.00      D    C
ATOM   1111  CA  THR D  96     -10.635  10.500  -1.352  1.00  1.00      D    C
ATOM   1112  CA  LEU D  97     -14.430  10.341  -1.704  1.00  1.00      D    C
ATOM   1113  CA  TYR D  98     -16.167  12.711  -4.226  1.00  1.00      D    C
ATOM   1114  CA  GLY D  99     -19.879  13.636  -3.692  1.00  1.00      D    C
ATOM   1115  CA  PHE D 100     -19.962  14.848  -0.062  1.00  1.00      D    C
ATOM   1116  CA  GLY D 101     -21.912  18.153  -0.025  1.00  1.00      D    C
ATOM   1117  CA  GLY D 102     -25.043  17.031   1.708  1.00  1.00      D    C
TER
ATOM   1118  CA  SER E   1      25.235  53.073  26.222  1.00  1.00      E    C
ATOM   1119  CA  GLY E   2      28.029  54.844  24.282  1.00  1.00      E    C
ATOM   1120  CA  ARG E   3      31.879  54.503  23.773  1.00  1.00      E    C
ATOM   1121  CA  GLY E   4      32.893  57.636  25.535  1.00  1.00      E    C
ATOM   1122  CA  LYS E   5      32.122  58.368  29.250  1.00  1.00      E    C
ATOM   1123  CA  GLN E   6      28.988  58.944  31.430  1.00  1.00      E    C
ATOM   1124  CA  GLY E   7      25.924  56.975  31.841  1.00  1.00      E    C
ATOM   1125  CA  GLY E   8      23.102  59.120  30.489  1.00  1.00      E    C
ATOM   1126  CA  LYS E   9      19.350  58.547  30.526  1.00  1.00      E    C
ATOM   1127  CA  THR E  10      16.066  59.920  31.834  1.00  1.00      E    C
ATOM   1128  CA  ARG E  11      14.137  63.197  31.385  1.00  1.00      E    C
ATOM   1129  CA  ALA E  12      12.857  62.630  27.819  1.00  1.00      E    C
ATOM   1130  CA  LYS E  13      13.701  59.740  25.435  1.00  1.00      E    C
ATOM   1131  CA  ALA E  14      11.968  56.514  24.868  1.00  1.00      E    C
ATOM   1132  CA  LYS E  15       8.398  56.896  23.430  1.00  1.00      E    C
ATOM   1133  CA  THR E  16       8.434  53.699  21.287  1.00  1.00      E    C
ATOM   1134  CA  ARG E  17       6.259  50.713  21.726  1.00  1.00      E    C
ATOM   1135  CA  SER E  18       9.485  48.800  22.078  1.00  1.00      E    C
ATOM   1136  CA  SER E  19      10.766  51.188  24.960  1.00  1.00      E    C
ATOM   1137  CA  ARG E  20       7.232  50.759  26.409  1.00  1.00      E    C
ATOM   1138  CA  ALA E  21       7.866  46.883  26.336  1.00  1.00      E    C
ATOM   1139  CA  GLY E  22      11.402  47.475  27.636  1.00  1.00      E    C
ATOM   1140  CA  LEU E  23      12.905  46.119  24.367  1.00  1.00      E    C
ATOM   1141  CA  GLN E  24      15.876  47.093  22.152  1.00  1.00      E    C
ATOM   1142  CA  PHE E  25      14.279  45.629  18.963  1.00  1.00      E    C
ATOM   1143  CA  PRO E  26      11.562  47.920  17.391  1.00  1.00      E    C
ATOM   1144  CA  VAL E  27       7.846  47.339  17.674  1.00  1.00      E    C
ATOM   1145  CA  GLY E  28       7.131  49.598  14.720  1.00  1.00      E    C
ATOM   1146  CA  ARG E  29       9.521  47.627  12.471  1.00  1.00      E    C
ATOM   1147  CA  VAL E  30       8.422  44.225  13.837  1.00  1.00      E    C
ATOM   1148  CA  HIS E  31       4.742  45.261  13.416  1.00  1.00      E    C
ATOM   1149  CA  ARG E  32       5.378  46.270   9.921  1.00  1.00      E    C
ATOM   1150  CA  LEU E  33       7.220  43.321   8.680  1.00  1.00      E    C
ATOM   1151  CA  LEU E  34       4.627  40.897  10.039  1.00  1.00      E    C
ATOM   1152  CA  ARG E  35       1.985  42.864   8.172  1.00  1.00      E    C
ATOM   1153  CA  LYS E  36       3.894  43.193   4.901  1.00  1.00      E    C
ATOM   1154  CA  GLY E  37       4.539  39.440   4.537  1.00  1.00      E    C
ATOM   1155  CA  ASN E  38       0.859  38.463   4.296  1.00  1.00      E    C
ATOM   1156  CA  TYR E  39       0.819  36.315   7.391  1.00  1.00      E    C
ATOM   1157  CA  ALA E  40      -2.647  37.144   8.503  1.00  1.00      E    C
ATOM   1158  CA  GLU E  41      -5.630  39.292   7.282  1.00  1.00      E    C
ATOM   1159  CA  ARG E  42      -5.342  41.413  10.387  1.00  1.00      E    C
ATOM   1160  CA  VAL E  43      -2.755  42.289  13.029  1.00  1.00      E    C
ATOM   1161  CA  GLY E  44      -2.505  41.857  16.674  1.00  1.00      E    C
ATOM   1162  CA  ALA E  45      -1.042  44.351  19.105  1.00  1.00      E    C
ATOM   1163  CA  GLY E  46       0.716  41.661  21.089  1.00  1.00      E    C
ATOM   1164  CA  ALA E  47       2.195  39.714  18.117  1.00  1.00      E    C
ATOM   1165  CA  PRO E  48       4.921  42.204  17.218  1.00  1.00      E    C
ATOM   1166  CA  VAL E  49       5.865  42.611  20.907  1.00  1.00      E    C
ATOM   1167  CA  TYR E  50       6.006  38.869  21.406  1.00  1.00      E    C
ATOM   1168  CA  LEU E  51       8.102  38.408  18.309  1.00  1.00      E    C
ATOM   1169  CA  ALA E  52      10.446  41.394  19.026  1.00  1.00      E    C
ATOM   1170  CA  ALA E  53      11.064  40.228  22.618  1.00  1.00      E    C
ATOM   1171  CA  VAL E  54      11.991  36.684  21.428  1.00  1.00      E    C
ATOM   1172  CA  LEU E  55      14.547  38.038  18.942  1.00  1.00      E    C
ATOM   1173  CA  GLU E  56      16.243  40.114  21.591  1.00  1.00      E    C
ATOM   1174  CA  TYR E  57      16.556  37.078  23.817  1.00  1.00      E    C
ATOM   1175  CA  LEU E  58      17.960  34.773  21.067  1.00  1.00      E    C
ATOM   1176  CA  THR E  59      20.256  37.554  19.875  1.00  1.00      E    C
ATOM   1177  CA  ALA E  60      21.460  37.912  23.519  1.00  1.00      E    C
ATOM   1178  CA  GLU E  61      22.021  34.180  23.830  1.00  1.00      E    C
ATOM   1179  CA  ILE E  62      24.084  33.885  20.608  1.00  1.00      E    C
ATOM   1180  CA  LEU E  63      25.840  37.094  21.280  1.00  1.00      E    C
ATOM   1181  CA  GLU E  64      26.617  36.234  24.995  1.00  1.00      E    C
ATOM   1182  CA  LEU E  65      28.406  33.061  23.834  1.00  1.00      E    C
ATOM   1183  CA  ALA E  66      29.910  34.652  20.744  1.00  1.00      E    C
ATOM   1184  CA  GLY E  67      31.654  37.505  22.748  1.00  1.00      E    C
ATOM   1185  CA  ASN E  68      32.912  34.720  25.095  1.00  1.00      E    C
ATOM   1186  CA  ALA E  69      34.558  32.858  22.118  1.00  1.00      E    C
ATOM   1187  CA  ALA E  70      36.396  35.998  20.908  1.00  1.00      E    C
ATOM   1188  CA  ARG E  71      37.901  36.302  24.383  1.00  1.00      E    C
ATOM   1189  CA  ASP E  72      38.838  32.549  24.402  1.00  1.00      E    C
ATOM   1190  CA  ASN E  73      40.852  33.293  21.121  1.00  1.00      E    C
ATOM   1191  CA  LYS E  74      42.376  36.425  22.762  1.00  1.00      E    C
ATOM   1192  CA  LYS E  75      40.740  38.892  20.093  1.00  1.00      E    C
ATOM   1193  CA  THR E  76      38.398  41.820  20.536  1.00  1.00      E    C
ATOM   1194  CA  ARG E  77      36.542  41.759  17.296  1.00  1.00      E    C
ATOM   1195  CA  ILE E  78      33.729  39.142  16.897  1.00  1.00      E    C
ATOM   1196  CA  ILE E  79      33.951  37.326  13.538  1.00  1.00      E    C
ATOM   1197  CA  PRO E  80      31.749  34.479  11.997  1.00  1.00      E    C
ATOM   1198  CA  ARG E  81      33.984  31.836  13.290  1.00  1.00      E    C
ATOM   1199  CA  HIS E  82      33.319  32.835  16.924  1.00  1.00      E    C
ATOM   1200  CA  LEU E  83      29.505  32.787  16.151  1.00  1.00      E    C
ATOM   1201  CA  GLN E  84      29.892  29.285  14.635  1.00  1.00      E    C
ATOM   1202  CA  LEU E  85      31.637  27.908  17.605  1.00  1.00      E    C
ATOM   1203  CA  ALA E  86      29.019  29.271  20.013  1.00  1.00      E    C
ATOM   1204  CA  VAL E  87      26.351  27.913  17.812  1.00  1.00      E    C
ATOM   1205  CA  ARG E  88      27.541  24.420  17.139  1.00  1.00      E    C
ATOM   1206  CA  ASN E  89      28.892  24.028  20.725  1.00  1.00      E    C
ATOM   1207  CA  ASP E  90      25.584  25.063  22.083  1.00  1.00      E    C
ATOM   1208  CA  GLU E  91      23.768  21.707  21.680  1.00  1.00      E    C
ATOM   1209  CA  GLU E  92      20.309  23.107  21.181  1.00  1.00      E    C
ATOM   1210  CA  LEU E  93      21.218  26.064  18.853  1.00  1.00      E    C
ATOM   1211  CA  ASN E  94      22.991  23.656  16.564  1.00  1.00      E    C
ATOM   1212  CA  LYS E  95      19.958  21.403  16.399  1.00  1.00      E    C
ATOM   1213  CA  LEU E  96      17.686  24.392  15.639  1.00  1.00      E    C
ATOM   1214  CA  LEU E  97      20.117  25.424  12.910  1.00  1.00      E    C
ATOM   1215  CA  GLY E  98      21.276  21.832  11.922  1.00  1.00      E    C
ATOM   1216  CA  ARG E  99      21.128  22.551   8.203  1.00  1.00      E    C
ATOM   1217  CA  VAL E 100      22.368  26.056   8.116  1.00  1.00      E    C
ATOM   1218  CA  THR E 101      25.644  27.372   6.795  1.00  1.00      E    C
ATOM   1219  CA  ILE E 102      27.887  29.964   8.366  1.00  1.00      E    C
ATOM   1220  CA  ALA E 103      29.815  31.509   5.446  1.00  1.00      E    C
ATOM   1221  CA  GLN E 104      33.363  32.495   6.142  1.00  1.00      E    C
ATOM   1222  CA  GLY E 105      33.126  30.420   9.345  1.00  1.00      E    C
ATOM   1223  CA  GLY E 106      35.117  27.379   8.433  1.00  1.00      E    C
ATOM   1224  CA  VAL E 107      34.803  23.962   9.954  1.00  1.00      E    C
ATOM   1225  CA  LEU E 108      31.442  22.406   9.018  1.00  1.00      E    C
ATOM   1226  CA  PRO E 109      30.637  19.267  11.101  1.00  1.00      E    C
ATOM   1227  CA  ASN E 110      31.487  16.550   8.589  1.00  1.00      E    C
ATOM   1228  CA  ILE E 111      34.393  16.291   6.254  1.00  1.00      E    C
ATOM   1229  CA  GLN E 112      34.568  13.415   3.853  1.00  1.00      E    C
ATOM   1230  CA  SER E 113      37.668  11.230   4.278  1.00  1.00      E    C
ATOM   1231  CA  VAL E 114      39.052  12.056   0.862  1.00  1.00      E    C
ATOM   1232  CA  LEU E 115      39.166  15.688   1.771  1.00  1.00      E    C
ATOM   1233  CA  LEU E 116      41.812  15.264   4.506  1.00  1.00      E    C
ATOM   1234  CA  PRO E 117      45.413  14.975   3.305  1.00  1.00      E    C
ATOM   1235  CA  LYS E 118      46.599  11.764   1.521  1.00  1.00      E    C
ATOM   1236  CA  LYS E 119      49.597  10.909  -0.819  1.00  1.00      E    C
ATOM   1237  CA  THR E 120      50.993  13.311   1.584  1.00  1.00      E    C
ATOM   1238  CA  GLU E 121      54.780  13.320   1.334  1.00  1.00      E    C
ATOM   1239  CA  SER E 122      56.431  10.817   3.643  1.00  1.00      E    C
ATOM   1240  CA  SER E 123      55.263   7.881   1.614  1.00  1.00      E    C
ATOM   1241  CA  LYS E 124      58.544   6.027   0.938  1.00  1.00      E    C
ATOM   1242  CA  SER E 125      62.209   7.181   0.826  1.00  1.00      E    C
ATOM   1243  CA  LYS E 126      63.014   7.486   4.564  1.00  1.00      E    C
ATOM   1244  CA  SER E 127      65.734   8.444   7.059  1.00  1.00      E    C
ATOM   1245  CA  LYS E 128      64.685   8.801  10.643  1.00  1.00      E    C
TER
ATOM   1246  CA  PRO F   1      12.152  74.413 -43.184  1.00  1.00      F    C
ATOM   1247  CA  GLU F   2      15.236  76.162 -44.369  1.00  1.00      F    C
ATOM   1248  CA  PRO F   3      18.613  75.413 -43.325  1.00  1.00      F    C
ATOM   1249  CA  ALA F   4      20.601  78.044 -41.125  1.00  1.00      F    C
ATOM   1250  CA  LYS F   5      19.881  80.090 -38.031  1.00  1.00      F    C
ATOM   1251  CA  SER F   6      18.058  79.062 -34.702  1.00  1.00      F    C
ATOM   1252  CA  ALA F   7      18.676  75.235 -34.191  1.00  1.00      F    C
ATOM   1253  CA  PRO F   8      17.778  72.987 -32.501  1.00  1.00      F    C
ATOM   1254  CA  ALA F   9      20.584  70.303 -32.294  1.00  1.00      F    C
ATOM   1255  CA  PRO F  10      21.486  67.496 -31.600  1.00  1.00      F    C
ATOM   1256  CA  LYS F  11      24.240  67.376 -29.067  1.00  1.00      F    C
ATOM   1257  CA  LYS F  12      27.349  66.525 -30.871  1.00  1.00      F    C
ATOM   1258  CA  GLY F  13      30.784  65.463 -29.950  1.00  1.00      F    C
ATOM   1259  CA  SER F  14      31.943  64.335 -26.519  1.00  1.00      F    C
ATOM   1260  CA  LYS F  15      31.034  61.087 -24.775  1.00  1.00      F    C
ATOM   1261  CA  LYS F  16      28.016  60.819 -22.519  1.00  1.00      F    C
ATOM   1262  CA  ALA F  17      25.107  58.508 -23.437  1.00  1.00      F    C
ATOM   1263  CA  VAL F  18      21.595  59.475 -22.422  1.00  1.00      F    C
ATOM   1264  CA  THR F  19      21.804  63.140 -22.618  1.00  1.00      F    C
ATOM   1265  CA  LYS F  20      21.727  66.288 -20.473  1.00  1.00      F    C
ATOM   1266  CA  THR F  21      24.695  65.123 -18.196  1.00  1.00      F    C
ATOM   1267  CA  GLN F  22      23.357  67.213 -15.282  1.00  1.00      F    C
ATOM   1268  CA  LYS F  23      21.195  65.029 -13.097  1.00  1.00      F    C
ATOM   1269  CA  LYS F  24      21.343  65.577  -9.332  1.00  1.00      F    C
ATOM   1270  CA  ASP F  25      17.630  65.200  -8.274  1.00  1.00      F    C
ATOM   1271  CA  GLY F  26      16.455  66.774  -4.986  1.00  1.00      F    C
ATOM   1272  CA  LYS F  27      18.074  63.833  -3.025  1.00  1.00      F    C
ATOM   1273  CA  LYS F  28      21.652  62.626  -2.726  1.00  1.00      F    C
ATOM   1274  CA  ARG F  29      21.953  60.088  -5.501  1.00  1.00      F    C
ATOM   1275  CA  ARG F  30      18.351  58.609  -5.151  1.00  1.00      F    C
ATOM   1276  CA  LYS F  31      19.243  57.947  -1.556  1.00  1.00      F    C
ATOM   1277  CA  THR F  32      20.313  54.414  -0.976  1.00  1.00      F    C
ATOM   1278  CA  ARG F  33      17.609  52.840   1.236  1.00  1.00      F    C
ATOM   1279  CA  LYS F  34      18.991  51.426   4.510  1.00  1.00      F    C
ATOM   1280  CA  GLU F  35      17.195  48.334   5.493  1.00  1.00      F    C
ATOM   1281  CA  SER F  36      18.615  46.265   8.297  1.00  1.00      F    C
ATOM   1282  CA  TYR F  37      18.752  45.319  11.880  1.00  1.00      F    C
ATOM   1283  CA  ALA F  38      22.431  46.219  12.157  1.00  1.00      F    C
ATOM   1284  CA  ILE F  39      21.966  49.375  14.434  1.00  1.00      F    C
ATOM   1285  CA  TYR F  40      19.963  47.349  16.783  1.00  1.00      F    C
ATOM   1286  CA  VAL F  41      22.440  44.430  16.934  1.00  1.00      F    C
ATOM   1287  CA  TYR F  42      25.020  47.178  17.830  1.00  1.00      F    C
ATOM   1288  CA  LYS F  43      22.870  48.422  20.840  1.00  1.00      F    C
ATOM   1289  CA  VAL F  44      22.546  44.801  22.076  1.00  1.00      F    C
ATOM   1290  CA  LEU F  45      26.181  43.866  21.570  1.00  1.00      F    C
ATOM   1291  CA  LYS F  46      27.356  46.742  23.764  1.00  1.00      F    C
ATOM   1292  CA  GLN F  47      24.935  45.730  26.529  1.00  1.00      F    C
ATOM   1293  CA  VAL F  48      26.182  42.267  26.747  1.00  1.00      F    C
ATOM   1294  CA  HIS F  49      29.940  42.690  25.932  1.00  1.00      F    C
ATOM   1295  CA  PRO F  50      30.735  46.384  26.383  1.00  1.00      F    C
ATOM   1296  CA  ASP F  51      34.137  46.349  24.772  1.00  1.00      F    C
ATOM   1297  CA  THR F  52      33.828  43.884  21.955  1.00  1.00      F    C
ATOM   1298  CA  GLY F  53      33.149  44.799  18.418  1.00  1.00      F    C
ATOM   1299  CA  ILE F  54      31.588  43.061  15.488  1.00  1.00      F    C
ATOM   1300  CA  SER F  55      32.897  43.276  11.793  1.00  1.00      F    C
ATOM   1301  CA  SER F  56      30.634  44.116   8.860  1.00  1.00      F    C
ATOM   1302  CA  LYS F  57      30.993  40.415   7.631  1.00  1.00      F    C
ATOM   1303  CA  ALA F  58      29.885  39.240  11.095  1.00  1.00      F    C
ATOM   1304  CA  MET F  59      27.105  41.699  11.148  1.00  1.00      F    C
ATOM   1305  CA  SER F  60      25.905  40.495   7.587  1.00  1.00      F    C
ATOM   1306  CA  ILE F  61      25.690  37.002   9.149  1.00  1.00      F    C
ATOM   1307  CA  MET F  62      23.694  38.656  12.127  1.00  1.00      F    C
ATOM   1308  CA  ASN F  63      21.246  40.143   9.612  1.00  1.00      F    C
ATOM   1309  CA  SER F  64      20.765  36.523   8.198  1.00  1.00      F    C
ATOM   1310  CA  PHE F  65      20.318  35.325  11.804  1.00  1.00      F    C
ATOM   1311  CA  VAL F  66      17.808  37.979  12.620  1.00  1.00      F    C
ATOM   1312  CA  ASN F  67      15.982  37.553   9.290  1.00  1.00      F    C
ATOM   1313  CA  ASP F  68      15.995  33.732   9.466  1.00  1.00      F    C
ATOM   1314  CA  VAL F  69      14.468  33.398  12.993  1.00  1.00      F    C
ATOM   1315  CA  PHE F  70      12.076  36.285  12.057  1.00  1.00      F    C
ATOM   1316  CA  GLU F  71      10.972  34.234   8.901  1.00  1.00      F    C
ATOM   1317  CA  ARG F  72      10.703  30.902  10.760  1.00  1.00      F    C
ATOM   1318  CA  ILE F  73       8.609  32.347  13.572  1.00  1.00      F    C
ATOM   1319  CA  ALA F  74       6.457  34.376  11.072  1.00  1.00      F    C
ATOM   1320  CA  GLY F  75       6.000  31.172   8.886  1.00  1.00      F    C
ATOM   1321  CA  GLU F  76       5.071  29.179  11.966  1.00  1.00      F    C
ATOM   1322  CA  ALA F  77       2.587  31.810  13.011  1.00  1.00      F    C
ATOM   1323  CA  SER F  78       0.933  31.910   9.635  1.00  1.00      F    C
ATOM   1324  CA  ARG F  79       0.290  28.166   9.513  1.00  1.00      F    C
ATOM   1325  CA  LEU F  80      -0.970  28.178  13.097  1.00  1.00      F    C
ATOM   1326  CA  ALA F  81      -3.615  30.753  12.424  1.00  1.00      F    C
ATOM   1327  CA  HIS F  82      -4.803  29.073   9.236  1.00  1.00      F    C
ATOM   1328  CA  TYR F  83      -5.174  25.652  11.017  1.00  1.00      F    C
ATOM   1329  CA  ASN F  84      -7.314  27.405  13.533  1.00  1.00      F    C
ATOM   1330  CA  LYS F  85      -9.275  29.417  10.954  1.00  1.00      F    C
ATOM   1331  CA  ARG F  86      -8.410  32.699  12.734  1.00  1.00      F    C
ATOM   1332  CA  SER F  87      -7.616  35.664  10.728  1.00  1.00      F    C
ATOM   1333  CA  THR F  88      -5.441  37.423  13.272  1.00  1.00      F    C
ATOM   1334  CA  ILE F  89      -2.191  36.059  14.552  1.00  1.00      F    C
ATOM   1335  CA  THR F  90      -2.203  36.583  18.310  1.00  1.00      F    C
ATOM   1336  CA  SER F  91       0.385  36.381  20.971  1.00  1.00      F    C
ATOM   1337  CA  ARG F  92      -0.703  32.879  21.498  1.00  1.00      F    C
ATOM   1338  CA  GLU F  93       0.365  31.928  17.996  1.00  1.00      F    C
ATOM   1339  CA  ILE F  94       3.938  33.125  18.841  1.00  1.00      F    C
ATOM   1340  CA  GLN F  95       4.052  31.011  22.003  1.00  1.00      F    C
ATOM   1341  CA  THR F  96       2.931  27.861  20.159  1.00  1.00      F    C
ATOM   1342  CA  ALA F  97       5.458  28.498  17.332  1.00  1.00      F    C
ATOM   1343  CA  VAL F  98       8.167  28.976  19.938  1.00  1.00      F    C
ATOM   1344  CA  ARG F  99       7.622  25.629  21.426  1.00  1.00      F    C
ATOM   1345  CA  LEU F 100       7.877  24.000  17.925  1.00  1.00      F    C
ATOM   1346  CA  LEU F 101      10.866  25.892  16.562  1.00  1.00      F    C
ATOM   1347  CA  LEU F 102      13.112  26.122  19.613  1.00  1.00      F    C
ATOM   1348  CA  PRO F 103      14.761  23.289  21.458  1.00  1.00      F    C
ATOM   1349  CA  GLY F 104      14.072  22.442  25.147  1.00  1.00      F    C
ATOM   1350  CA  GLU F 105      15.701  25.185  27.344  1.00  1.00      F    C
ATOM   1351  CA  LEU F 106      15.840  27.783  24.581  1.00  1.00      F    C
ATOM   1352  CA  ALA F 107      12.063  27.702  24.027  1.00  1.00      F    C
ATOM   1353  CA  LYS F 108      11.524  27.845  27.831  1.00  1.00      F    C
ATOM   1354  CA  HIS F 109      13.669  30.917  28.347  1.00  1.00      F    C
ATOM   1355  CA  ALA F 110      12.326  32.454  25.076  1.00  1.00      F    C
ATOM   1356  CA  VAL F 111       8.602  32.094  26.387  1.00  1.00      F    C
ATOM   1357  CA  SER F 112       9.719  33.669  29.702  1.00  1.00      F    C
ATOM   1358  CA  GLU F 113      11.380  36.734  27.976  1.00  1.00      F    C
ATOM   1359  CA  GLY F 114       8.422  36.991  25.620  1.00  1.00      F    C
ATOM   1360  CA  THR F 115       5.670  37.071  28.259  1.00  1.00      F    C
ATOM   1361  CA  LYS F 116       7.646  39.470  30.406  1.00  1.00      F    C
ATOM   1362  CA  ALA F 117       7.817  42.032  27.475  1.00  1.00      F    C
ATOM   1363  CA  VAL F 118       4.048  41.949  26.900  1.00  1.00      F    C
ATOM   1364  CA  THR F 119       3.321  42.095  30.551  1.00  1.00      F    C
ATOM   1365  CA  LYS F 120       5.408  45.312  30.855  1.00  1.00      F    C
ATOM   1366  CA  TYR F 121       4.095  46.756  27.612  1.00  1.00      F    C
ATOM   1367  CA  THR F 122       0.479  46.413  29.006  1.00  1.00      F    C
ATOM   1368  CA  SER F 123       1.527  48.497  32.066  1.00  1.00      F    C
ATOM   1369  CA  ALA F 124       1.885  51.528  29.794  1.00  1.00      F    C
ATOM   1370  CA  LYS F 125      -1.242  53.288  31.269  1.00  1.00      F    C
TER
ATOM   1371  CA  ALA G   1      72.635 -24.854 -10.560  1.00  1.00      G    C
ATOM   1372  CA  ARG G   2      73.155 -28.058 -12.667  1.00  1.00      G    C
ATOM   1373  CA  THR G   3      71.265 -27.077 -15.803  1.00  1.00      G    C
ATOM   1374  CA  LYS G   4      69.123 -30.114 -15.344  1.00  1.00      G    C
ATOM   1375  CA  GLN G   5      67.192 -30.860 -12.160  1.00  1.00      G    C
ATOM   1376  CA  THR G   6      69.066 -34.063 -11.601  1.00  1.00      G    C
ATOM   1377  CA  ALA G   7      69.369 -35.757  -8.189  1.00  1.00      G    C
ATOM   1378  CA  ARG G   8      65.849 -34.758  -7.426  1.00  1.00      G    C
ATOM   1379  CA  LYS G   9      66.127 -31.397  -5.743  1.00  1.00      G    C
ATOM   1380  CA  SER G  10      62.444 -30.657  -5.387  1.00  1.00      G    C
ATOM   1381  CA  THR G  11      59.836 -33.000  -3.809  1.00  1.00      G    C
ATOM   1382  CA  GLY G  12      58.157 -34.058  -0.522  1.00  1.00      G    C
ATOM   1383  CA  GLY G  13      56.752 -37.480  -1.804  1.00  1.00      G    C
ATOM   1384  CA  LYS G  14      59.890 -39.453  -2.407  1.00  1.00      G    C
ATOM   1385  CA  ALA G  15      60.472 -43.209  -2.133  1.00  1.00      G    C
ATOM   1386  CA  PRO G  16      59.396 -45.007  -5.353  1.00  1.00      G    C
ATOM   1387  CA  ARG G  17      56.453 -47.383  -5.447  1.00  1.00      G    C
ATOM   1388  CA  LYS G  18      52.823 -46.730  -4.371  1.00  1.00      G    C
ATOM   1389  CA  GLN G  19      51.108 -44.295  -6.744  1.00  1.00      G    C
ATOM   1390  CA  LEU G  20      49.581 -41.047  -5.797  1.00  1.00      G    C
ATOM   1391  CA  ALA G  21      46.049 -40.442  -4.645  1.00  1.00      G    C
ATOM   1392  CA  THR G  22      45.654 -37.178  -6.412  1.00  1.00      G    C
ATOM   1393  CA  LYS G  23      44.338 -35.598  -3.313  1.00  1.00      G    C
ATOM   1394  CA  ALA G  24      47.558 -35.424  -1.316  1.00  1.00      G    C
ATOM   1395  CA  ALA G  25      48.327 -35.082   2.334  1.00  1.00      G    C
ATOM   1396  CA  ARG G  26      45.979 -37.970   3.080  1.00  1.00      G    C
ATOM   1397  CA  LYS G  27      47.622 -41.220   1.841  1.00  1.00      G    C
ATOM   1398  CA  SER G  28      49.365 -42.214   5.122  1.00  1.00      G    C
ATOM   1399  CA  ALA G  29      48.417 -40.458   8.359  1.00  1.00      G    C
ATOM   1400  CA  PRO G  30      45.872 -43.166   9.334  1.00  1.00      G    C
ATOM   1401  CA  ALA G  31      42.264 -42.123   9.030  1.00  1.00      G    C
ATOM   1402  CA  THR G  32      42.210 -41.974   5.270  1.00  1.00      G    C
ATOM   1403  CA  GLY G  33      38.531 -41.358   4.556  1.00  1.00      G    C
ATOM   1404  CA  GLY G  34      39.708 -39.048   1.826  1.00  1.00      G    C
ATOM   1405  CA  VAL G  35      39.766 -35.309   1.050  1.00  1.00      G    C
ATOM   1406  CA  LYS G  36      36.296 -34.650  -0.409  1.00  1.00      G    C
ATOM   1407  CA  LYS G  37      36.053 -30.870  -0.175  1.00  1.00      G    C
ATOM   1408  CA  PRO G  38      37.470 -30.073   3.356  1.00  1.00      G    C
ATOM   1409  CA  HIS G  39      35.310 -27.924   5.689  1.00  1.00      G    C
ATOM   1410  CA  ARG G  40      31.577 -28.413   5.872  1.00  1.00      G    C
ATOM   1411  CA  TYR G  41      28.774 -26.064   6.767  1.00  1.00      G    C
ATOM   1412  CA  ARG G  42      25.468 -26.969   5.110  1.00  1.00      G    C
ATOM   1413  CA  PRO G  43      24.092 -25.246   1.976  1.00  1.00      G    C
ATOM   1414  CA  GLY G  44      22.513 -22.018   3.308  1.00  1.00      G    C
ATOM   1415  CA  THR G  45      24.998 -21.326   6.127  1.00  1.00      G    C
ATOM   1416  CA  VAL G  46      26.792 -18.638   4.195  1.00  1.00      G    C
ATOM   1417  CA  ALA G  47      23.516 -16.928   3.121  1.00  1.00      G    C
ATOM   1418  CA  LEU G  48      22.745 -16.280   6.885  1.00  1.00      G    C
ATOM   1419  CA  ARG G  49      26.167 -14.957   7.682  1.00  1.00      G    C
ATOM   1420  CA  GLU G  50      25.825 -12.524   4.795  1.00  1.00      G    C
ATOM   1421  CA  ILE G  51      22.324 -11.333   5.722  1.00  1.00      G    C
ATOM   1422  CA  ARG G  52      23.693 -10.527   9.192  1.00  1.00      G    C
ATOM   1423  CA  ARG G  53      26.868  -8.939   7.668  1.00  1.00      G    C
ATOM   1424  CA  TYR G  54      24.891  -6.800   5.176  1.00  1.00      G    C
ATOM   1425  CA  GLN G  55      22.107  -5.857   7.476  1.00  1.00      G    C
ATOM   1426  CA  LYS G  56      24.947  -4.600   9.883  1.00  1.00      G    C
ATOM   1427  CA  SER G  57      26.521  -2.146   7.418  1.00  1.00      G    C
ATOM   1428  CA  THR G  58      24.894   0.819   5.637  1.00  1.00      G    C
ATOM   1429  CA  GLU G  59      27.312   1.398   2.736  1.00  1.00      G    C
ATOM   1430  CA  LEU G  60      25.576   1.249  -0.605  1.00  1.00      G    C
ATOM   1431  CA  LEU G  61      26.020  -2.046  -2.402  1.00  1.00      G    C
ATOM   1432  CA  ILE G  62      25.793  -1.210  -6.183  1.00  1.00      G    C
ATOM   1433  CA  ARG G  63      29.140  -0.194  -7.783  1.00  1.00      G    C
ATOM   1434  CA  LYS G  64      29.735   3.542  -8.291  1.00  1.00      G    C
ATOM   1435  CA  LEU G  65      31.233   3.566 -11.783  1.00  1.00      G    C
ATOM   1436  CA  PRO G  66      28.714   1.071 -13.257  1.00  1.00      G    C
ATOM   1437  CA  PHE G  67      25.903   3.142 -11.598  1.00  1.00      G    C
ATOM   1438  CA  GLN G  68      27.110   6.462 -13.179  1.00  1.00      G    C
ATOM   1439  CA  ARG G  69      26.805   4.957 -16.624  1.00  1.00      G    C
ATOM   1440  CA  LEU G  70      23.262   3.777 -15.920  1.00  1.00      G    C
ATOM   1441  CA  VAL G  71      22.325   7.199 -14.654  1.00  1.00      G    C
ATOM   1442  CA  ARG G  72      23.988   8.978 -17.638  1.00  1.00      G    C
ATOM   1443  CA  GLU G  73      22.339   6.686 -20.224  1.00  1.00      G    C
ATOM   1444  CA  ILE G  74      18.882   7.401 -18.802  1.00  1.00      G    C
ATOM   1445  CA  ALA G  75      19.501  11.094 -18.597  1.00  1.00      G    C
ATOM   1446  CA  GLN G  76      20.581  11.504 -22.279  1.00  1.00      G    C
ATOM   1447  CA  ASP G  77      16.963  10.617 -23.084  1.00  1.00      G    C
ATOM   1448  CA  PHE G  78      15.703  13.527 -21.060  1.00  1.00      G    C
ATOM   1449  CA  LYS G  79      18.216  16.187 -21.819  1.00  1.00      G    C
ATOM   1450  CA  THR G  80      21.561  15.640 -23.648  1.00  1.00      G    C
ATOM   1451  CA  ASP G  81      24.778  17.116 -22.329  1.00  1.00      G    C
ATOM   1452  CA  LEU G  82      23.484  17.427 -18.723  1.00  1.00      G    C
ATOM   1453  CA  ARG G  83      25.790  17.724 -15.659  1.00  1.00      G    C
ATOM   1454  CA  PHE G  84      24.676  16.189 -12.325  1.00  1.00      G    C
ATOM   1455  CA  GLN G  85      25.656  17.283  -8.832  1.00  1.00      G    C
ATOM   1456  CA  SER G  86      27.746  14.517  -7.270  1.00  1.00      G    C
ATOM   1457  CA  SER G  87      25.107  13.963  -4.485  1.00  1.00      G    C
ATOM   1458  CA  ALA G  88      22.447  13.780  -7.175  1.00  1.00      G    C
ATOM   1459  CA  VAL G  89      23.934  10.670  -8.598  1.00  1.00      G    C
ATOM   1460  CA  MET G  90      24.464   9.267  -5.115  1.00  1.00      G    C
ATOM   1461  CA  ALA G  91      21.007  10.330  -3.878  1.00  1.00      G    C
ATOM   1462  CA  LEU G  92      19.498   8.480  -6.798  1.00  1.00      G    C
ATOM   1463  CA  GLN G  93      21.543   5.356  -6.008  1.00  1.00      G    C
ATOM   1464  CA  GLU G  94      20.715   5.611  -2.334  1.00  1.00      G    C
ATOM   1465  CA  ALA G  95      17.002   5.879  -3.250  1.00  1.00      G    C
ATOM   1466  CA  SER G  96      17.144   2.780  -5.583  1.00  1.00      G    C
ATOM   1467  CA  GLU G  97      19.062   0.681  -3.198  1.00  1.00      G    C
ATOM   1468  CA  ALA G  98      16.792   1.488  -0.275  1.00  1.00      G    C
ATOM   1469  CA  TYR G  99      13.850   0.736  -2.648  1.00  1.00      G    C
ATOM   1470  CA  LEU G 100      15.227  -2.684  -3.469  1.00  1.00      G    C
ATOM   1471  CA  VAL G 101      16.101  -3.564   0.040  1.00  1.00      G    C
ATOM   1472  CA  ALA G 102      12.638  -2.893   1.297  1.00  1.00      G    C
ATOM   1473  CA  LEU G 103      11.135  -4.621  -1.750  1.00  1.00      G    C
ATOM   1474  CA  PHE G 104      13.234  -7.681  -1.120  1.00  1.00      G    C
ATOM   1475  CA  GLU G 105      12.142  -7.934   2.417  1.00  1.00      G    C
ATOM   1476  CA  ASP G 106       8.507  -8.193   1.279  1.00  1.00      G    C
ATOM   1477  CA  THR G 107       9.281 -10.566  -1.576  1.00  1.00      G    C
ATOM   1478  CA  ASN G 108      10.793 -13.033   0.958  1.00  1.00      G    C
ATOM   1479  CA  LEU G 109       7.623 -12.771   3.215  1.00  1.00      G    C
ATOM   1480  CA  CYS G 110       5.506 -13.834   0.073  1.00  1.00      G    C
ATOM   1481  CA  ALA G 111       7.610 -16.916  -0.479  1.00  1.00      G    C
ATOM   1482  CA  ILE G 112       7.445 -17.967   3.153  1.00  1.00      G    C
ATOM   1483  CA  HIS G 113       3.665 -17.326   3.156  1.00  1.00      G    C
ATOM   1484  CA  ALA G 114       3.503 -20.012   0.488  1.00  1.00      G    C
ATOM   1485  CA  LYS G 115       5.784 -22.148   2.625  1.00  1.00      G    C
ATOM   1486  CA  ARG G 116       8.741 -21.899   0.223  1.00  1.00      G    C
ATOM   1487  CA  VAL G 117      12.139 -20.344   1.117  1.00  1.00      G    C
ATOM   1488  CA  THR G 118      13.289 -19.912  -2.522  1.00  1.00      G    C
ATOM   1489  CA  ILE G 119      12.243 -16.537  -4.042  1.00  1.00      G    C
ATOM   1490  CA  MET G 120      10.796 -16.916  -7.586  1.00  1.00      G    C
ATOM   1491  CA  PRO G 121       9.710 -14.150 -10.001  1.00  1.00      G    C
ATOM   1492  CA  LYS G 122       6.089 -14.679  -8.916  1.00  1.00      G    C
ATOM   1493  CA  ASP G 123       7.006 -13.711  -5.362  1.00  1.00      G    C
ATOM   1494  CA  ILE G 124       8.436 -10.400  -6.431  1.00  1.00      G    C
ATOM   1495  CA  GLN G 125       5.247  -9.750  -8.395  1.00  1.00      G    C
ATOM   1496  CA  LEU G 126       3.010 -10.598  -5.623  1.00  1.00      G    C
ATOM   1497  CA  ALA G 127       4.669  -8.186  -3.124  1.00  1.00      G    C
ATOM   1498  CA  ARG G 128       4.518  -5.339  -5.637  1.00  1.00      G    C
ATOM   1499  CA  ARG G 129       0.924  -6.278  -6.626  1.00  1.00      G    C
ATOM   1500  CA  ILE G 130      -0.126  -6.104  -2.975  1.00  1.00      G    C
ATOM   1501  CA  ARG G 131       1.689  -2.800  -2.571  1.00  1.00      G    C
ATOM   1502  CA  GLY G 132      -0.211  -1.396  -5.395  1.00  1.00      G    C
ATOM   1503  CA  GLU G 133       2.845  -0.670  -7.533  1.00  1.00      G    C
ATOM   1504  CA  ARG G 134       2.084  -3.021 -10.349  1.00  1.00      G    C
ATOM   1505  CA  ALA G 135      -1.576  -3.087  -9.624  1.00  1.00      G    C
TER
ATOM   1506  CA  SER H   1      31.836 -31.989 -33.530  1.00  1.00      H    C
ATOM   1507  CA  GLY H   2      34.747 -31.067 -31.262  1.00  1.00      H    C
ATOM   1508  CA  ARG H   3      32.466 -31.124 -28.119  1.00  1.00      H    C
ATOM   1509  CA  GLY H   4      33.720 -32.939 -25.062  1.00  1.00      H    C
ATOM   1510  CA  LYS H   5      36.777 -33.996 -27.067  1.00  1.00      H    C
ATOM   1511  CA  GLY H   6      40.001 -33.829 -24.946  1.00  1.00      H    C
ATOM   1512  CA  GLY H   7      38.831 -31.548 -22.357  1.00  1.00      H    C
ATOM   1513  CA  LYS H   8      35.517 -30.686 -20.759  1.00  1.00      H    C
ATOM   1514  CA  GLY H   9      35.644 -27.071 -21.922  1.00  1.00      H    C
ATOM   1515  CA  LEU H  10      37.577 -25.420 -24.680  1.00  1.00      H    C
ATOM   1516  CA  GLY H  11      35.915 -24.130 -27.811  1.00  1.00      H    C
ATOM   1517  CA  LYS H  12      33.224 -22.081 -26.226  1.00  1.00      H    C
ATOM   1518  CA  GLY H  13      34.118 -19.095 -24.080  1.00  1.00      H    C
ATOM   1519  CA  GLY H  14      34.682 -19.989 -20.418  1.00  1.00      H    C
ATOM   1520  CA  ALA H  15      31.027 -20.152 -19.499  1.00  1.00      H    C
ATOM   1521  CA  LYS H  16      30.878 -16.318 -19.251  1.00  1.00      H    C
ATOM   1522  CA  ARG H  17      28.039 -13.902 -19.144  1.00  1.00      H    C
ATOM   1523  CA  HIS H  18      30.504 -11.316 -20.448  1.00  1.00      H    C
ATOM   1524  CA  ARG H  19      32.850  -9.111 -18.568  1.00  1.00      H    C
ATOM   1525  CA  LYS H  20      34.093  -7.644 -21.853  1.00  1.00      H    C
ATOM   1526  CA  VAL H  21      32.581  -5.758 -24.697  1.00  1.00      H    C
ATOM   1527  CA  LEU H  22      30.104  -2.890 -25.164  1.00  1.00      H    C
ATOM   1528  CA  ARG H  23      29.758  -2.500 -21.309  1.00  1.00      H    C
ATOM   1529  CA  ASP H  24      26.364  -3.484 -19.815  1.00  1.00      H    C
ATOM   1530  CA  ASN H  25      24.875  -0.548 -17.896  1.00  1.00      H    C
ATOM   1531  CA  ILE H  26      21.598  -2.006 -16.771  1.00  1.00      H    C
ATOM   1532  CA  GLN H  27      23.644  -5.249 -17.287  1.00  1.00      H    C
ATOM   1533  CA  GLY H  28      26.141  -3.486 -15.119  1.00  1.00      H    C
ATOM   1534  CA  ILE H  29      24.093  -3.966 -11.993  1.00  1.00      H    C
ATOM   1535  CA  THR H  30      25.601  -7.355 -11.355  1.00  1.00      H    C
ATOM   1536  CA  LYS H  31      24.140 -10.489  -9.932  1.00  1.00      H    C
ATOM   1537  CA  PRO H  32      26.571 -10.260  -7.085  1.00  1.00      H    C
ATOM   1538  CA  ALA H  33      25.748  -6.612  -6.219  1.00  1.00      H    C
ATOM   1539  CA  ILE H  34      22.097  -7.532  -6.361  1.00  1.00      H    C
ATOM   1540  CA  ARG H  35      22.584 -10.523  -4.144  1.00  1.00      H    C
ATOM   1541  CA  ARG H  36      23.994  -8.173  -1.485  1.00  1.00      H    C
ATOM   1542  CA  LEU H  37      20.761  -5.979  -1.885  1.00  1.00      H    C
ATOM   1543  CA  ALA H  38      18.718  -9.126  -1.245  1.00  1.00      H    C
ATOM   1544  CA  ARG H  39      21.056  -9.952   1.630  1.00  1.00      H    C
ATOM   1545  CA  ARG H  40      20.293  -6.652   3.311  1.00  1.00      H    C
ATOM   1546  CA  GLY H  41      16.653  -7.703   2.808  1.00  1.00      H    C
ATOM   1547  CA  GLY H  42      16.867 -10.895   4.867  1.00  1.00      H    C
ATOM   1548  CA  VAL H  43      16.530 -13.377   1.942  1.00  1.00      H    C
ATOM   1549  CA  LYS H  44      18.231 -16.811   2.252  1.00  1.00      H    C
ATOM   1550  CA  ARG H  45      17.610 -18.607  -1.014  1.00  1.00      H    C
ATOM   1551  CA  ILE H  46      17.448 -17.175  -4.533  1.00  1.00      H    C
ATOM   1552  CA  SER H  47      16.068 -18.205  -7.915  1.00  1.00      H    C
ATOM   1553  CA  GLY H  48      18.521 -18.092 -10.844  1.00  1.00      H    C
ATOM   1554  CA  LEU H  49      15.989 -15.890 -12.695  1.00  1.00      H    C
ATOM   1555  CA  ILE H  50      15.999 -13.184 -10.084  1.00  1.00      H    C
ATOM   1556  CA  TYR H  51      18.727 -11.232 -11.824  1.00  1.00      H    C
ATOM   1557  CA  GLU H  52      16.792 -10.582 -15.012  1.00  1.00      H    C
ATOM   1558  CA  GLU H  53      13.645 -10.088 -13.132  1.00  1.00      H    C
ATOM   1559  CA  THR H  54      15.203  -7.505 -10.826  1.00  1.00      H    C
ATOM   1560  CA  ARG H  55      16.926  -5.574 -13.733  1.00  1.00      H    C
ATOM   1561  CA  GLY H  56      13.459  -4.952 -15.226  1.00  1.00      H    C
ATOM   1562  CA  VAL H  57      12.112  -3.535 -11.917  1.00  1.00      H    C
ATOM   1563  CA  LEU H  58      15.219  -1.518 -11.440  1.00  1.00      H    C
ATOM   1564  CA  LYS H  59      14.835   0.029 -14.930  1.00  1.00      H    C
ATOM   1565  CA  VAL H  60      11.157   0.897 -14.141  1.00  1.00      H    C
ATOM   1566  CA  PHE H  61      12.153   2.570 -10.941  1.00  1.00      H    C
ATOM   1567  CA  LEU H  62      14.927   4.710 -12.568  1.00  1.00      H    C
ATOM   1568  CA  GLU H  63      12.781   5.840 -15.415  1.00  1.00      H    C
ATOM   1569  CA  ASN H  64      10.228   7.253 -12.980  1.00  1.00      H    C
ATOM   1570  CA  VAL H  65      12.678   8.846 -10.672  1.00  1.00      H    C
ATOM   1571  CA  ILE H  66      14.962  10.291 -13.366  1.00  1.00      H    C
ATOM   1572  CA  ARG H  67      11.973  11.533 -15.381  1.00  1.00      H    C
ATOM   1573  CA  ASP H  68      10.716  13.680 -12.586  1.00  1.00      H    C
ATOM   1574  CA  ALA H  69      14.029  15.116 -11.306  1.00  1.00      H    C
ATOM   1575  CA  VAL H  70      14.798  16.254 -14.866  1.00  1.00      H    C
ATOM   1576  CA  THR H  71      11.380  17.823 -15.023  1.00  1.00      H    C
ATOM   1577  CA  TYR H  72      12.198  20.014 -12.023  1.00  1.00      H    C
ATOM   1578  CA  THR H  73      15.838  20.629 -13.485  1.00  1.00      H    C
ATOM   1579  CA  GLU H  74      14.277  21.710 -16.834  1.00  1.00      H    C
ATOM   1580  CA  HIS H  75      11.757  24.047 -15.236  1.00  1.00      H    C
ATOM   1581  CA  ALA H  76      14.637  25.867 -13.551  1.00  1.00      H    C
ATOM   1582  CA  LYS H  77      16.354  26.151 -16.904  1.00  1.00      H    C
ATOM   1583  CA  ARG H  78      19.427  24.600 -15.382  1.00  1.00      H    C
ATOM   1584  CA  LYS H  79      21.907  22.240 -16.789  1.00  1.00      H    C
ATOM   1585  CA  THR H  80      22.550  20.481 -13.597  1.00  1.00      H    C
ATOM   1586  CA  VAL H  81      20.385  17.877 -11.744  1.00  1.00      H    C
ATOM   1587  CA  THR H  82      20.481  19.065  -8.109  1.00  1.00      H    C
ATOM   1588  CA  ALA H  83      20.177  16.320  -5.551  1.00  1.00      H    C
ATOM   1589  CA  MET H  84      17.207  18.349  -4.039  1.00  1.00      H    C
ATOM   1590  CA  ASP H  85      15.420  17.981  -7.485  1.00  1.00      H    C
ATOM   1591  CA  VAL H  86      15.765  14.275  -6.809  1.00  1.00      H    C
ATOM   1592  CA  VAL H  87      14.774  14.916  -3.114  1.00  1.00      H    C
ATOM   1593  CA  TYR H  88      11.493  16.436  -4.199  1.00  1.00      H    C
ATOM   1594  CA  ALA H  89      10.991  13.509  -6.727  1.00  1.00      H    C
ATOM   1595  CA  LEU H  90      11.426  11.142  -3.920  1.00  1.00      H    C
ATOM   1596  CA  LYS H  91       8.995  13.115  -1.781  1.00  1.00      H    C
ATOM   1597  CA  ARG H  92       6.290  13.359  -4.526  1.00  1.00      H    C
ATOM   1598  CA  GLN H  93       6.600   9.571  -4.926  1.00  1.00      H    C
ATOM   1599  CA  GLY H  94       5.996   9.371  -1.099  1.00  1.00      H    C
ATOM   1600  CA  ARG H  95       9.381   7.993  -0.253  1.00  1.00      H    C
ATOM   1601  CA  THR H  96      10.914  11.004   1.454  1.00  1.00      H    C
ATOM   1602  CA  LEU H  97      14.505  10.545   2.314  1.00  1.00      H    C
ATOM   1603  CA  TYR H  98      13.775  11.913   5.783  1.00  1.00      H    C
ATOM   1604  CA  GLY H  99      15.558  15.105   7.030  1.00  1.00      H    C
ATOM   1605  CA  PHE H 100      14.859  18.701   5.957  1.00  1.00      H    C
ATOM   1606  CA  GLY H 101      14.365  20.578   9.380  1.00  1.00      H    C
ATOM   1607  CA  GLY H 102      11.047  22.066   8.385  1.00  1.00      H    C
TER
ATOM   1608  CA  SER I   1     -39.760  59.024 -25.860  1.00  1.00      I    C
ATOM   1609  CA  GLY I   2     -39.233  56.478 -28.646  1.00  1.00      I    C
ATOM   1610  CA  ARG I   3     -39.456  53.654 -26.260  1.00  1.00      I    C
ATOM   1611  CA  GLY I   4     -37.534  52.096 -23.395  1.00  1.00      I    C
ATOM   1612  CA  LYS I   5     -34.958  49.317 -23.217  1.00  1.00      I    C
ATOM   1613  CA  GLN I   6     -35.173  47.529 -26.497  1.00  1.00      I    C
ATOM   1614  CA  GLY I   7     -35.301  43.787 -26.034  1.00  1.00      I    C
ATOM   1615  CA  GLY I   8     -33.164  41.203 -27.856  1.00  1.00      I    C
ATOM   1616  CA  LYS I   9     -30.670  41.069 -24.958  1.00  1.00      I    C
ATOM   1617  CA  THR I  10     -27.616  42.653 -26.588  1.00  1.00      I    C
ATOM   1618  CA  ARG I  11     -25.125  43.521 -23.775  1.00  1.00      I    C
ATOM   1619  CA  ALA I  12     -22.531  45.677 -25.661  1.00  1.00      I    C
ATOM   1620  CA  LYS I  13     -18.738  45.763 -25.150  1.00  1.00      I    C
ATOM   1621  CA  ALA I  14     -17.211  42.567 -23.807  1.00  1.00      I    C
ATOM   1622  CA  LYS I  15     -13.922  41.854 -22.326  1.00  1.00      I    C
ATOM   1623  CA  THR I  16     -13.579  39.322 -19.633  1.00  1.00      I    C
ATOM   1624  CA  ARG I  17     -10.408  37.120 -19.791  1.00  1.00      I    C
ATOM   1625  CA  SER I  18     -12.837  34.313 -20.510  1.00  1.00      I    C
ATOM   1626  CA  SER I  19     -13.832  35.698 -23.861  1.00  1.00      I    C
ATOM   1627  CA  ARG I  20     -10.297  36.492 -24.668  1.00  1.00      I    C
ATOM   1628  CA  ALA I  21      -9.134  32.997 -23.672  1.00  1.00      I    C
ATOM   1629  CA  GLY I  22     -11.712  31.175 -25.741  1.00  1.00      I    C
ATOM   1630  CA  LEU I  23     -13.069  29.329 -22.678  1.00  1.00      I    C
ATOM   1631  CA  GLN I  24     -16.297  29.360 -20.636  1.00  1.00      I    C
ATOM   1632  CA  PHE I  25     -14.609  28.451 -17.340  1.00  1.00      I    C
ATOM   1633  CA  PRO I  26     -14.165  31.489 -15.088  1.00  1.00      I    C
ATOM   1634  CA  VAL I  27     -10.704  33.063 -15.439  1.00  1.00      I    C
ATOM   1635  CA  GLY I  28     -11.692  35.849 -13.169  1.00  1.00      I    C
ATOM   1636  CA  ARG I  29     -12.815  33.434 -10.502  1.00  1.00      I    C
ATOM   1637  CA  VAL I  30      -9.658  31.481 -10.967  1.00  1.00      I    C
ATOM   1638  CA  HIS I  31      -7.728  34.800 -10.613  1.00  1.00      I    C
ATOM   1639  CA  ARG I  32      -9.718  35.395  -7.314  1.00  1.00      I    C
ATOM   1640  CA  LEU I  33      -9.075  31.831  -6.122  1.00  1.00      I    C
ATOM   1641  CA  LEU I  34      -5.389  32.128  -6.866  1.00  1.00      I    C
ATOM   1642  CA  ARG I  35      -5.198  35.290  -4.881  1.00  1.00      I    C
ATOM   1643  CA  LYS I  36      -7.398  34.155  -1.969  1.00  1.00      I    C
ATOM   1644  CA  GLY I  37      -5.675  30.770  -1.538  1.00  1.00      I    C
ATOM   1645  CA  ASN I  38      -2.276  31.976  -0.358  1.00  1.00      I    C
ATOM   1646  CA  TYR I  39      -0.274  30.043  -2.849  1.00  1.00      I    C
ATOM   1647  CA  ALA I  40       2.351  32.745  -3.623  1.00  1.00      I    C
ATOM   1648  CA  GLU I  41       2.438  36.476  -3.029  1.00  1.00      I    C
ATOM   1649  CA  ARG I  42       1.806  37.106  -6.744  1.00  1.00      I    C
ATOM   1650  CA  VAL I  43       0.003  35.246  -9.564  1.00  1.00      I    C
ATOM   1651  CA  GLY I  44       0.841  36.046 -13.171  1.00  1.00      I    C
ATOM   1652  CA  ALA I  45      -1.924  37.037 -15.596  1.00  1.00      I    C
ATOM   1653  CA  GLY I  46      -1.615  34.024 -17.721  1.00  1.00      I    C
ATOM   1654  CA  ALA I  47      -1.564  31.305 -15.035  1.00  1.00      I    C
ATOM   1655  CA  PRO I  48      -5.283  31.277 -14.314  1.00  1.00      I    C
ATOM   1656  CA  VAL I  49      -6.200  31.105 -18.002  1.00  1.00      I    C
ATOM   1657  CA  TYR I  50      -3.758  28.155 -18.507  1.00  1.00      I    C
ATOM   1658  CA  LEU I  51      -4.941  26.402 -15.258  1.00  1.00      I    C
ATOM   1659  CA  ALA I  52      -8.589  27.231 -15.976  1.00  1.00      I    C
ATOM   1660  CA  ALA I  53      -8.260  26.036 -19.674  1.00  1.00      I    C
ATOM   1661  CA  VAL I  54      -6.811  22.707 -18.349  1.00  1.00      I    C
ATOM   1662  CA  LEU I  55      -9.601  22.123 -15.928  1.00  1.00      I    C
ATOM   1663  CA  GLU I  56     -12.177  23.144 -18.452  1.00  1.00      I    C
ATOM   1664  CA  TYR I  57     -10.576  20.683 -20.936  1.00  1.00      I    C
ATOM   1665  CA  LEU I  58     -10.393  17.833 -18.526  1.00  1.00      I    C
ATOM   1666  CA  THR I  59     -14.124  18.271 -17.645  1.00  1.00      I    C
ATOM   1667  CA  ALA I  60     -15.009  17.995 -21.313  1.00  1.00      I    C
ATOM   1668  CA  GLU I  61     -12.939  14.853 -21.708  1.00  1.00      I    C
ATOM   1669  CA  ILE I  62     -14.894  13.104 -18.949  1.00  1.00      I    C
ATOM   1670  CA  LEU I  63     -18.176  14.232 -20.393  1.00  1.00      I    C
ATOM   1671  CA  GLU I  64     -17.080  13.266 -23.945  1.00  1.00      I    C
ATOM   1672  CA  LEU I  65     -16.432   9.622 -22.634  1.00  1.00      I    C
ATOM   1673  CA  ALA I  66     -19.581   9.655 -20.403  1.00  1.00      I    C
ATOM   1674  CA  GLY I  67     -21.852  10.720 -23.290  1.00  1.00      I    C
ATOM   1675  CA  ASN I  68     -20.358   7.701 -25.110  1.00  1.00      I    C
ATOM   1676  CA  ALA I  69     -21.161   5.319 -22.130  1.00  1.00      I    C
ATOM   1677  CA  ALA I  70     -24.737   6.873 -21.928  1.00  1.00      I    C
ATOM   1678  CA  ARG I  71     -25.167   6.498 -25.733  1.00  1.00      I    C
ATOM   1679  CA  ASP I  72     -23.686   2.889 -25.610  1.00  1.00      I    C
ATOM   1680  CA  ASN I  73     -26.324   2.028 -23.008  1.00  1.00      I    C
ATOM   1681  CA  LYS I  74     -29.076   3.800 -24.910  1.00  1.00      I    C
ATOM   1682  CA  LYS I  75     -29.523   6.482 -22.311  1.00  1.00      I    C
ATOM   1683  CA  THR I  76     -29.874  10.086 -22.597  1.00  1.00      I    C
ATOM   1684  CA  ARG I  77     -29.390  11.081 -19.025  1.00  1.00      I    C
ATOM   1685  CA  ILE I  78     -25.789  10.641 -17.812  1.00  1.00      I    C
ATOM   1686  CA  ILE I  79     -25.651   9.092 -14.227  1.00  1.00      I    C
ATOM   1687  CA  PRO I  80     -22.799   8.159 -11.972  1.00  1.00      I    C
ATOM   1688  CA  ARG I  81     -22.294   4.834 -13.613  1.00  1.00      I    C
ATOM   1689  CA  HIS I  82     -21.477   6.539 -16.935  1.00  1.00      I    C
ATOM   1690  CA  LEU I  83     -18.861   8.817 -15.289  1.00  1.00      I    C
ATOM   1691  CA  GLN I  84     -17.405   5.702 -13.457  1.00  1.00      I    C
ATOM   1692  CA  LEU I  85     -17.584   3.625 -16.607  1.00  1.00      I    C
ATOM   1693  CA  ALA I  86     -15.684   6.532 -18.273  1.00  1.00      I    C
ATOM   1694  CA  VAL I  87     -13.146   6.521 -15.434  1.00  1.00      I    C
ATOM   1695  CA  ARG I  88     -12.499   2.866 -15.031  1.00  1.00      I    C
ATOM   1696  CA  ASN I  89     -12.470   2.235 -18.829  1.00  1.00      I    C
ATOM   1697  CA  ASP I  90     -10.091   5.172 -19.464  1.00  1.00      I    C
ATOM   1698  CA  GLU I  91      -6.492   4.165 -18.645  1.00  1.00      I    C
ATOM   1699  CA  GLU I  92      -5.276   7.573 -17.555  1.00  1.00      I    C
ATOM   1700  CA  LEU I  93      -8.219   8.842 -15.652  1.00  1.00      I    C
ATOM   1701  CA  ASN I  94      -8.384   5.654 -13.593  1.00  1.00      I    C
ATOM   1702  CA  LYS I  95      -4.816   5.988 -12.477  1.00  1.00      I    C
ATOM   1703  CA  LEU I  96      -5.104   9.726 -12.038  1.00  1.00      I    C
ATOM   1704  CA  LEU I  97      -8.087   9.093  -9.821  1.00  1.00      I    C
ATOM   1705  CA  GLY I  98      -6.671   5.847  -8.461  1.00  1.00      I    C
ATOM   1706  CA  ARG I  99      -7.534   6.682  -4.864  1.00  1.00      I    C
ATOM   1707  CA  VAL I 100     -10.903   8.292  -5.503  1.00  1.00      I    C
ATOM   1708  CA  THR I 101     -14.282   6.547  -4.834  1.00  1.00      I    C
ATOM   1709  CA  ILE I 102     -17.192   7.114  -7.144  1.00  1.00      I    C
ATOM   1710  CA  ALA I 103     -20.386   6.286  -5.387  1.00  1.00      I    C
ATOM   1711  CA  GLN I 104     -23.145   4.480  -7.388  1.00  1.00      I    C
ATOM   1712  CA  GLY I 105     -20.526   3.984  -9.996  1.00  1.00      I    C
ATOM   1713  CA  GLY I 106     -20.744   0.167  -9.768  1.00  1.00      I    C
ATOM   1714  CA  VAL I 107     -17.702  -1.983 -10.216  1.00  1.00      I    C
ATOM   1715  CA  LEU I 108     -16.422  -2.752 -13.809  1.00  1.00      I    C
ATOM   1716  CA  PRO I 109     -15.944  -6.390 -14.740  1.00  1.00      I    C
ATOM   1717  CA  ASN I 110     -12.238  -6.874 -14.127  1.00  1.00      I    C
ATOM   1718  CA  ILE I 111      -9.773  -9.307 -15.303  1.00  1.00      I    C
ATOM   1719  CA  GLN I 112     -10.341 -10.892 -18.769  1.00  1.00      I    C
ATOM   1720  CA  SER I 113      -9.212 -14.554 -18.912  1.00  1.00      I    C
ATOM   1721  CA  VAL I 114     -10.278 -15.218 -22.460  1.00  1.00      I    C
ATOM   1722  CA  LEU I 115      -7.975 -12.564 -23.829  1.00  1.00      I    C
ATOM   1723  CA  LEU I 116      -4.686 -14.175 -22.736  1.00  1.00      I    C
ATOM   1724  CA  PRO I 117      -1.344 -14.666 -24.167  1.00  1.00      I    C
ATOM   1725  CA  LYS I 118       0.072 -11.767 -26.214  1.00  1.00      I    C
ATOM   1726  CA  LYS I 119       1.448 -10.782 -29.714  1.00  1.00      I    C
ATOM   1727  CA  THR I 120       3.692 -12.021 -32.475  1.00  1.00      I    C
ATOM   1728  CA  GLU I 121       1.159 -14.569 -33.784  1.00  1.00      I    C
ATOM   1729  CA  SER I 122       3.751 -16.995 -35.009  1.00  1.00      I    C
ATOM   1730  CA  SER I 123       2.801 -20.640 -34.613  1.00  1.00      I    C
ATOM   1731  CA  LYS I 124       5.417 -22.584 -32.544  1.00  1.00      I    C
ATOM   1732  CA  SER I 125       5.226 -25.408 -34.824  1.00  1.00      I    C
ATOM   1733  CA  LYS I 126       1.784 -26.720 -35.704  1.00  1.00      I    C
ATOM   1734  CA  SER I 127       1.148 -30.248 -37.067  1.00  1.00      I    C
ATOM   1735  CA  LYS I 128      -1.866 -32.649 -37.643  1.00  1.00      I    C
TER
ATOM   1736  CA  PRO J   1     -81.744  17.290  -0.374  1.00  1.00      J    C
ATOM   1737  CA  GLU J   2     -78.534  18.740  -1.575  1.00  1.00      J    C
ATOM   1738  CA  PRO J   3     -75.846  16.611  -3.031  1.00  1.00      J    C
ATOM   1739  CA  ALA J   4     -73.357  18.093  -0.539  1.00  1.00      J    C
ATOM   1740  CA  LYS J   5     -70.195  17.838  -2.643  1.00  1.00      J    C
ATOM   1741  CA  SER J   6     -68.941  20.549  -4.949  1.00  1.00      J    C
ATOM   1742  CA  ALA J   7     -67.501  19.890  -8.358  1.00  1.00      J    C
ATOM   1743  CA  PRO J   8     -67.295  17.755 -10.352  1.00  1.00      J    C
ATOM   1744  CA  ALA J   9     -63.911  17.305  -8.849  1.00  1.00      J    C
ATOM   1745  CA  PRO J  10     -61.339  17.880 -10.234  1.00  1.00      J    C
ATOM   1746  CA  LYS J  11     -58.222  16.115  -9.007  1.00  1.00      J    C
ATOM   1747  CA  LYS J  12     -54.807  15.620 -10.748  1.00  1.00      J    C
ATOM   1748  CA  GLY J  13     -55.195  16.125 -14.513  1.00  1.00      J    C
ATOM   1749  CA  SER J  14     -52.332  17.060 -16.969  1.00  1.00      J    C
ATOM   1750  CA  LYS J  15     -49.437  19.253 -15.792  1.00  1.00      J    C
ATOM   1751  CA  LYS J  16     -48.652  18.676 -12.075  1.00  1.00      J    C
ATOM   1752  CA  ALA J  17     -51.119  19.826  -9.263  1.00  1.00      J    C
ATOM   1753  CA  VAL J  18     -50.081  23.447  -8.432  1.00  1.00      J    C
ATOM   1754  CA  THR J  19     -46.555  24.743  -7.461  1.00  1.00      J    C
ATOM   1755  CA  LYS J  20     -47.301  27.179  -4.733  1.00  1.00      J    C
ATOM   1756  CA  THR J  21     -46.789  25.658  -1.246  1.00  1.00      J    C
ATOM   1757  CA  GLN J  22     -43.728  25.471   1.038  1.00  1.00      J    C
ATOM   1758  CA  LYS J  23     -41.944  22.867  -1.201  1.00  1.00      J    C
ATOM   1759  CA  LYS J  24     -38.415  24.354  -1.221  1.00  1.00      J    C
ATOM   1760  CA  ASP J  25     -39.149  25.573   2.341  1.00  1.00      J    C
ATOM   1761  CA  GLY J  26     -38.948  22.912   5.222  1.00  1.00      J    C
ATOM   1762  CA  LYS J  27     -36.366  20.899   3.298  1.00  1.00      J    C
ATOM   1763  CA  LYS J  28     -32.948  20.251   4.870  1.00  1.00      J    C
ATOM   1764  CA  ARG J  29     -30.528  20.177   1.869  1.00  1.00      J    C
ATOM   1765  CA  ARG J  30     -27.760  22.318   3.556  1.00  1.00      J    C
ATOM   1766  CA  LYS J  31     -24.986  23.183   1.313  1.00  1.00      J    C
ATOM   1767  CA  THR J  32     -22.958  26.238   2.503  1.00  1.00      J    C
ATOM   1768  CA  ARG J  33     -24.125  29.019   0.356  1.00  1.00      J    C
ATOM   1769  CA  LYS J  34     -22.036  30.018  -2.603  1.00  1.00      J    C
ATOM   1770  CA  GLU J  35     -19.749  27.293  -3.648  1.00  1.00      J    C
ATOM   1771  CA  SER J  36     -19.800  25.496  -7.047  1.00  1.00      J    C
ATOM   1772  CA  TYR J  37     -18.732  25.286 -10.693  1.00  1.00      J    C
ATOM   1773  CA  ALA J  38     -22.109  23.671 -11.595  1.00  1.00      J    C
ATOM   1774  CA  ILE J  39     -23.101  25.834 -14.534  1.00  1.00      J    C
ATOM   1775  CA  TYR J  40     -19.561  25.573 -16.116  1.00  1.00      J    C
ATOM   1776  CA  VAL J  41     -19.658  21.823 -16.420  1.00  1.00      J    C
ATOM   1777  CA  TYR J  42     -23.021  22.177 -18.221  1.00  1.00      J    C
ATOM   1778  CA  LYS J  43     -21.443  24.580 -20.747  1.00  1.00      J    C
ATOM   1779  CA  VAL J  44     -18.963  21.933 -21.757  1.00  1.00      J    C
ATOM   1780  CA  LEU J  45     -21.686  19.176 -21.908  1.00  1.00      J    C
ATOM   1781  CA  LYS J  46     -23.582  20.745 -24.797  1.00  1.00      J    C
ATOM   1782  CA  GLN J  47     -20.486  21.163 -26.904  1.00  1.00      J    C
ATOM   1783  CA  VAL J  48     -19.742  17.539 -26.605  1.00  1.00      J    C
ATOM   1784  CA  HIS J  49     -23.243  15.987 -26.307  1.00  1.00      J    C
ATOM   1785  CA  PRO J  50     -25.733  18.584 -27.351  1.00  1.00      J    C
ATOM   1786  CA  ASP J  51     -28.546  16.265 -26.493  1.00  1.00      J    C
ATOM   1787  CA  THR J  52     -27.359  14.545 -23.411  1.00  1.00      J    C
ATOM   1788  CA  GLY J  53     -28.681  15.666 -20.206  1.00  1.00      J    C
ATOM   1789  CA  ILE J  54     -26.787  15.307 -16.871  1.00  1.00      J    C
ATOM   1790  CA  SER J  55     -28.148  14.142 -13.457  1.00  1.00      J    C
ATOM   1791  CA  SER J  56     -27.710  16.014 -10.248  1.00  1.00      J    C
ATOM   1792  CA  LYS J  57     -25.744  13.081  -8.717  1.00  1.00      J    C
ATOM   1793  CA  ALA J  58     -23.171  13.196 -11.448  1.00  1.00      J    C
ATOM   1794  CA  MET J  59     -22.963  16.931 -10.964  1.00  1.00      J    C
ATOM   1795  CA  SER J  60     -21.805  16.309  -7.289  1.00  1.00      J    C
ATOM   1796  CA  ILE J  61     -18.997  14.110  -8.696  1.00  1.00      J    C
ATOM   1797  CA  MET J  62     -18.187  16.842 -11.544  1.00  1.00      J    C
ATOM   1798  CA  ASN J  63     -17.947  19.644  -8.895  1.00  1.00      J    C
ATOM   1799  CA  SER J  64     -15.475  17.530  -6.855  1.00  1.00      J    C
ATOM   1800  CA  PHE J  65     -13.369  16.767  -9.911  1.00  1.00      J    C
ATOM   1801  CA  VAL J  66     -12.922  20.451 -10.687  1.00  1.00      J    C
ATOM   1802  CA  ASN J  67     -12.306  21.237  -6.997  1.00  1.00      J    C
ATOM   1803  CA  ASP J  68      -9.915  18.225  -6.536  1.00  1.00      J    C
ATOM   1804  CA  VAL J  69      -7.943  18.932  -9.694  1.00  1.00      J    C
ATOM   1805  CA  PHE J  70      -7.756  22.659  -8.910  1.00  1.00      J    C
ATOM   1806  CA  GLU J  71      -6.302  21.733  -5.404  1.00  1.00      J    C
ATOM   1807  CA  ARG J  72      -3.768  19.312  -6.913  1.00  1.00      J    C
ATOM   1808  CA  ILE J  73      -2.322  21.620  -9.515  1.00  1.00      J    C
ATOM   1809  CA  ALA J  74      -2.174  24.626  -7.219  1.00  1.00      J    C
ATOM   1810  CA  GLY J  75      -0.561  22.411  -4.621  1.00  1.00      J    C
ATOM   1811  CA  GLU J  76       2.117  21.121  -6.883  1.00  1.00      J    C
ATOM   1812  CA  ALA J  77       2.805  24.513  -8.399  1.00  1.00      J    C
ATOM   1813  CA  SER J  78       2.719  26.165  -5.014  1.00  1.00      J    C
ATOM   1814  CA  ARG J  79       5.287  23.738  -3.559  1.00  1.00      J    C
ATOM   1815  CA  LEU J  80       7.446  23.844  -6.583  1.00  1.00      J    C
ATOM   1816  CA  ALA J  81       7.422  27.660  -6.450  1.00  1.00      J    C
ATOM   1817  CA  HIS J  82       8.320  27.564  -2.839  1.00  1.00      J    C
ATOM   1818  CA  TYR J  83      11.145  25.027  -3.338  1.00  1.00      J    C
ATOM   1819  CA  ASN J  84      12.622  27.263  -5.967  1.00  1.00      J    C
ATOM   1820  CA  LYS J  85      12.260  30.438  -3.863  1.00  1.00      J    C
ATOM   1821  CA  ARG J  86       9.719  31.927  -6.261  1.00  1.00      J    C
ATOM   1822  CA  SER J  87       7.281  34.676  -5.253  1.00  1.00      J    C
ATOM   1823  CA  THR J  88       5.519  34.737  -8.657  1.00  1.00      J    C
ATOM   1824  CA  ILE J  89       3.311  31.906  -9.894  1.00  1.00      J    C
ATOM   1825  CA  THR J  90       3.568  32.157 -13.621  1.00  1.00      J    C
ATOM   1826  CA  SER J  91       2.121  30.109 -16.503  1.00  1.00      J    C
ATOM   1827  CA  ARG J  92       5.351  28.192 -16.222  1.00  1.00      J    C
ATOM   1828  CA  GLU J  93       4.469  26.842 -12.776  1.00  1.00      J    C
ATOM   1829  CA  ILE J  94       0.998  25.998 -13.996  1.00  1.00      J    C
ATOM   1830  CA  GLN J  95       2.413  24.340 -17.065  1.00  1.00      J    C
ATOM   1831  CA  THR J  96       5.011  22.483 -15.013  1.00  1.00      J    C
ATOM   1832  CA  ALA J  97       2.466  21.524 -12.375  1.00  1.00      J    C
ATOM   1833  CA  VAL J  98       0.446  19.906 -15.161  1.00  1.00      J    C
ATOM   1834  CA  ARG J  99       3.411  17.977 -16.316  1.00  1.00      J    C
ATOM   1835  CA  LEU J 100       3.948  16.411 -12.872  1.00  1.00      J    C
ATOM   1836  CA  LEU J 101       0.319  15.576 -12.173  1.00  1.00      J    C
ATOM   1837  CA  LEU J 102      -1.287  14.654 -15.454  1.00  1.00      J    C
ATOM   1838  CA  PRO J 103      -1.090  11.387 -17.325  1.00  1.00      J    C
ATOM   1839  CA  GLY J 104       0.336  11.403 -20.832  1.00  1.00      J    C
ATOM   1840  CA  GLU J 105      -2.267  12.123 -23.487  1.00  1.00      J    C
ATOM   1841  CA  LEU J 106      -4.451  14.238 -21.146  1.00  1.00      J    C
ATOM   1842  CA  ALA J 107      -1.412  16.261 -20.084  1.00  1.00      J    C
ATOM   1843  CA  LYS J 108      -0.446  16.680 -23.864  1.00  1.00      J    C
ATOM   1844  CA  HIS J 109      -3.981  18.172 -24.766  1.00  1.00      J    C
ATOM   1845  CA  ALA J 110      -3.964  20.234 -21.522  1.00  1.00      J    C
ATOM   1846  CA  VAL J 111      -0.563  21.703 -22.513  1.00  1.00      J    C
ATOM   1847  CA  SER J 112      -1.596  22.545 -26.046  1.00  1.00      J    C
ATOM   1848  CA  GLU J 113      -4.948  24.229 -24.830  1.00  1.00      J    C
ATOM   1849  CA  GLY J 114      -3.108  25.951 -22.014  1.00  1.00      J    C
ATOM   1850  CA  THR J 115      -0.421  27.396 -24.229  1.00  1.00      J    C
ATOM   1851  CA  LYS J 116      -2.720  28.141 -27.079  1.00  1.00      J    C
ATOM   1852  CA  ALA J 117      -5.037  29.989 -24.635  1.00  1.00      J    C
ATOM   1853  CA  VAL J 118      -2.360  32.220 -23.187  1.00  1.00      J    C
ATOM   1854  CA  THR J 119      -0.726  32.910 -26.497  1.00  1.00      J    C
ATOM   1855  CA  LYS J 120      -3.950  34.521 -27.871  1.00  1.00      J    C
ATOM   1856  CA  TYR J 121      -4.761  36.133 -24.560  1.00  1.00      J    C
ATOM   1857  CA  THR J 122      -1.266  37.683 -24.274  1.00  1.00      J    C
ATOM   1858  CA  SER J 123      -1.475  38.943 -27.877  1.00  1.00      J    C
ATOM   1859  CA  ALA J 124      -4.582  40.928 -26.818  1.00  1.00      J    C
ATOM   1860  CA  LYS J 125      -5.051  44.350 -25.250  1.00  1.00      J    C
TER
