# Supplementary material for: The kinetic landscape of nucleosome assembly: A coarse-grained molecular dynamics study
Source: PLoS Comput Biol. 2021 Jul 27;17(7):e1009253. doi: 10.1371/journal.pcbi.1009253 (PMC8345847; doi:10.1371/journal.pcbi.1009253)
Supplement: S1 Data — For each of the 11 metastable states identified from our MSM at 400 mM using PCCA clustering, we deposited 4 representative coarse-grained nucleosome conformations in PDB format. The conformations are named “state*conf#.pdb”, where * corresponds to the state name as described in the text (T, TL, TR, HL0, HL1, HL2, HR0, HR1, HR2 and HR3, N), and # goes from 1 to 4. The file “msm_hmm11.dat” contains the equilibrium probabilities of the various basins and the transition probabilities between them. The data also contain 4 representative partially opened conformations for each of the left hexasome, right hexasome, and tetrasome states, named “partially-opened_*_conf#.pdb”, where * is HL, HR or T and # goes from 1 to 4. (ZIP) [file pcbi.1009253.s006.zip › S1_Data/partially-opened_HR_conf1.pdb]

ATOM      1 DS   DC  A   1      30.327 -43.417  18.443  1.00  1.00      A    S
ATOM      2 DB   DC  A   1      28.793 -40.838  15.546  1.00  1.00      A    B
ATOM      3 DP   DT  A   2      33.665 -41.793  20.366  1.00  1.00      A    P
ATOM      4 DS   DT  A   2      34.981 -39.604  17.705  1.00  1.00      A    S
ATOM      5 DB   DT  A   2      31.156 -37.513  16.163  1.00  1.00      A    B
ATOM      6 DP   DG  A   3      37.896 -37.107  18.255  1.00  1.00      A    P
ATOM      7 DS   DG  A   3      37.015 -35.154  15.672  1.00  1.00      A    S
ATOM      8 DB   DG  A   3      32.647 -33.510  15.818  1.00  1.00      A    B
ATOM      9 DP   DG  A   4      39.102 -32.940  13.944  1.00  1.00      A    P
ATOM     10 DS   DG  A   4      36.355 -30.633  11.975  1.00  1.00      A    S
ATOM     11 DB   DG  A   4      32.816 -29.740  14.907  1.00  1.00      A    B
ATOM     12 DP   DA  A   5      37.091 -28.155   9.384  1.00  1.00      A    P
ATOM     13 DS   DA  A   5      34.002 -26.550   9.537  1.00  1.00      A    S
ATOM     14 DB   DA  A   5      32.701 -26.236  14.307  1.00  1.00      A    B
ATOM     15 DP   DG  A   6      33.867 -23.405   8.092  1.00  1.00      A    P
ATOM     16 DS   DG  A   6      31.100 -22.188  10.279  1.00  1.00      A    S
ATOM     17 DB   DG  A   6      31.726 -22.556  14.840  1.00  1.00      A    B
ATOM     18 DP   DA  A   7      29.171 -19.604   9.032  1.00  1.00      A    P
ATOM     19 DS   DA  A   7      28.267 -18.129  12.246  1.00  1.00      A    S
ATOM     20 DB   DA  A   7      31.464 -19.118  15.274  1.00  1.00      A    B
ATOM     21 DP   DA  A   8      26.053 -15.054  12.828  1.00  1.00      A    P
ATOM     22 DS   DA  A   8      27.684 -14.686  16.534  1.00  1.00      A    S
ATOM     23 DB   DA  A   8      32.277 -15.849  16.574  1.00  1.00      A    B
ATOM     24 DP   DT  A   9      27.238 -11.643  18.089  1.00  1.00      A    P
ATOM     25 DS   DT  A   9      29.858 -11.949  20.324  1.00  1.00      A    S
ATOM     26 DB   DT  A   9      33.503 -12.680  17.335  1.00  1.00      A    B
ATOM     27 DP   DC  A  10      30.312  -8.723  22.604  1.00  1.00      A    P
ATOM     28 DS   DC  A  10      33.873  -8.808  22.791  1.00  1.00      A    S
ATOM     29 DB   DC  A  10      35.264  -9.465  18.736  1.00  1.00      A    B
ATOM     30 DP   DC  A  11      35.945  -6.050  24.937  1.00  1.00      A    P
ATOM     31 DS   DC  A  11      39.220  -6.109  22.915  1.00  1.00      A    S
ATOM     32 DB   DC  A  11      37.898  -6.412  18.551  1.00  1.00      A    B
ATOM     33 DP   DC  A  12      42.188  -4.197  23.446  1.00  1.00      A    P
ATOM     34 DS   DC  A  12      43.970  -4.496  20.092  1.00  1.00      A    S
ATOM     35 DB   DC  A  12      40.371  -3.869  17.106  1.00  1.00      A    B
ATOM     36 DP   DG  A  13      48.100  -1.726  19.563  1.00  1.00      A    P
ATOM     37 DS   DG  A  13      47.371  -1.728  15.626  1.00  1.00      A    S
ATOM     38 DB   DG  A  13      42.661  -1.611  14.143  1.00  1.00      A    B
ATOM     39 DP   DG  A  14      49.523   0.356  13.424  1.00  1.00      A    P
ATOM     40 DS   DG  A  14      46.747   0.943  10.531  1.00  1.00      A    S
ATOM     41 DB   DG  A  14      42.295   1.592  11.859  1.00  1.00      A    B
ATOM     42 DP   DT  A  15      47.525   2.898   7.958  1.00  1.00      A    P
ATOM     43 DS   DT  A  15      44.151   3.904   7.283  1.00  1.00      A    S
ATOM     44 DB   DT  A  15      42.468   5.152  11.315  1.00  1.00      A    B
ATOM     45 DP   DC  A  16      43.953   6.404   4.534  1.00  1.00      A    P
ATOM     46 DS   DC  A  16      40.744   7.843   5.657  1.00  1.00      A    S
ATOM     47 DB   DC  A  16      41.545   8.837   9.918  1.00  1.00      A    B
ATOM     48 DP   DT  A  17      39.156  10.896   4.021  1.00  1.00      A    P
ATOM     49 DS   DT  A  17      37.077  11.646   6.499  1.00  1.00      A    S
ATOM     50 DB   DT  A  17      40.109  12.574   9.901  1.00  1.00      A    B
ATOM     51 DP   DG  A  18      34.657  15.164   5.942  1.00  1.00      A    P
ATOM     52 DS   DG  A  18      33.894  15.456   9.561  1.00  1.00      A    S
ATOM     53 DB   DG  A  18      38.225  15.887  11.889  1.00  1.00      A    B
ATOM     54 DP   DC  A  19      31.413  16.609  10.488  1.00  1.00      A    P
ATOM     55 DS   DC  A  19      33.077  17.311  14.027  1.00  1.00      A    S
ATOM     56 DB   DC  A  19      36.671  18.715  12.918  1.00  1.00      A    B
ATOM     57 DP   DA  A  20      30.917  19.457  16.936  1.00  1.00      A    P
ATOM     58 DS   DA  A  20      33.482  21.448  18.118  1.00  1.00      A    S
ATOM     59 DB   DA  A  20      36.432  22.558  14.866  1.00  1.00      A    B
ATOM     60 DP   DG  A  21      32.541  24.220  20.453  1.00  1.00      A    P
ATOM     61 DS   DG  A  21      35.926  25.713  20.418  1.00  1.00      A    S
ATOM     62 DB   DG  A  21      37.587  26.061  15.645  1.00  1.00      A    B
ATOM     63 DP   DG  A  22      36.433  28.395  22.074  1.00  1.00      A    P
ATOM     64 DS   DG  A  22      38.513  30.448  19.938  1.00  1.00      A    S
ATOM     65 DB   DG  A  22      37.525  29.770  15.329  1.00  1.00      A    B
ATOM     66 DP   DC  A  23      38.974  33.307  20.860  1.00  1.00      A    P
ATOM     67 DS   DC  A  23      39.461  34.752  17.122  1.00  1.00      A    S
ATOM     68 DB   DC  A  23      36.155  33.005  15.096  1.00  1.00      A    B
ATOM     69 DP   DC  A  24      39.387  38.346  16.514  1.00  1.00      A    P
ATOM     70 DS   DC  A  24      38.265  38.535  12.878  1.00  1.00      A    S
ATOM     71 DB   DC  A  24      34.713  35.872  12.977  1.00  1.00      A    B
ATOM     72 DP   DG  A  25      37.680  42.807  11.344  1.00  1.00      A    P
ATOM     73 DS   DG  A  25      35.339  41.477   8.740  1.00  1.00      A    S
ATOM     74 DB   DG  A  25      32.151  38.167  10.389  1.00  1.00      A    B
ATOM     75 DP   DC  A  26      34.322  43.326   6.260  1.00  1.00      A    P
ATOM     76 DS   DC  A  26      31.340  40.929   5.425  1.00  1.00      A    S
ATOM     77 DB   DC  A  26      29.800  40.268   9.274  1.00  1.00      A    B
ATOM     78 DP   DT  A  27      28.467  41.244   2.316  1.00  1.00      A    P
ATOM     79 DS   DT  A  27      26.148  38.872   3.672  1.00  1.00      A    S
ATOM     80 DB   DT  A  27      26.106  40.735   7.728  1.00  1.00      A    B
ATOM     81 DP   DC  A  28      22.521  38.752   2.178  1.00  1.00      A    P
ATOM     82 DS   DC  A  28      21.025  38.109   5.382  1.00  1.00      A    S
ATOM     83 DB   DC  A  28      22.303  41.497   8.031  1.00  1.00      A    B
ATOM     84 DP   DA  A  29      17.151  37.030   5.995  1.00  1.00      A    P
ATOM     85 DS   DA  A  29      17.463  37.410   9.578  1.00  1.00      A    S
ATOM     86 DB   DA  A  29      19.058  41.558  10.433  1.00  1.00      A    B
ATOM     87 DP   DA  A  30      14.367  36.349  12.199  1.00  1.00      A    P
ATOM     88 DS   DA  A  30      15.375  38.582  14.554  1.00  1.00      A    S
ATOM     89 DB   DA  A  30      16.408  43.042  12.415  1.00  1.00      A    B
ATOM     90 DP   DT  A  31      13.646  38.594  16.964  1.00  1.00      A    P
ATOM     91 DS   DT  A  31      13.992  42.647  18.022  1.00  1.00      A    S
ATOM     92 DB   DT  A  31      13.632  44.495  14.023  1.00  1.00      A    B
ATOM     93 DP   DT  A  32      11.498  44.405  20.972  1.00  1.00      A    P
ATOM     94 DS   DT  A  32      11.929  47.650  19.790  1.00  1.00      A    S
ATOM     95 DB   DT  A  32      10.753  47.052  15.452  1.00  1.00      A    B
ATOM     96 DP   DG  A  33       9.170  51.038  21.603  1.00  1.00      A    P
ATOM     97 DS   DG  A  33       8.631  53.166  18.071  1.00  1.00      A    S
ATOM     98 DB   DG  A  33       8.143  50.349  14.658  1.00  1.00      A    B
ATOM     99 DP   DG  A  34       6.650  56.354  17.895  1.00  1.00      A    P
ATOM    100 DS   DG  A  34       5.116  56.211  14.630  1.00  1.00      A    S
ATOM    101 DB   DG  A  34       4.835  50.984  13.146  1.00  1.00      A    B
ATOM    102 DP   DT  A  35       2.404  57.695  13.885  1.00  1.00      A    P
ATOM    103 DS   DT  A  35       1.570  55.689  10.694  1.00  1.00      A    S
ATOM    104 DB   DT  A  35       1.408  51.709  12.273  1.00  1.00      A    B
ATOM    105 DP   DC  A  36      -2.056  56.747   9.333  1.00  1.00      A    P
ATOM    106 DS   DC  A  36      -2.950  53.279   8.221  1.00  1.00      A    S
ATOM    107 DB   DC  A  36      -2.697  50.970  11.816  1.00  1.00      A    B
ATOM    108 DP   DG  A  37      -7.406  52.172   6.018  1.00  1.00      A    P
ATOM    109 DS   DG  A  37      -6.848  48.659   6.422  1.00  1.00      A    S
ATOM    110 DB   DG  A  37      -6.041  47.710  10.899  1.00  1.00      A    B
ATOM    111 DP   DT  A  38      -8.613  46.403   4.960  1.00  1.00      A    P
ATOM    112 DS   DT  A  38      -7.767  43.771   7.615  1.00  1.00      A    S
ATOM    113 DB   DT  A  38      -9.011  45.969  11.399  1.00  1.00      A    B
ATOM    114 DP   DA  A  39      -8.820  40.043   7.281  1.00  1.00      A    P
ATOM    115 DS   DA  A  39      -9.091  39.214  10.634  1.00  1.00      A    S
ATOM    116 DB   DA  A  39     -11.768  42.774  12.763  1.00  1.00      A    B
ATOM    117 DP   DG  A  40     -10.358  35.818  11.668  1.00  1.00      A    P
ATOM    118 DS   DG  A  40     -11.272  36.693  14.987  1.00  1.00      A    S
ATOM    119 DB   DG  A  40     -14.017  40.597  15.276  1.00  1.00      A    B
ATOM    120 DP   DA  A  41     -11.816  34.260  17.327  1.00  1.00      A    P
ATOM    121 DS   DA  A  41     -14.145  36.267  19.168  1.00  1.00      A    S
ATOM    122 DB   DA  A  41     -16.806  38.970  16.574  1.00  1.00      A    B
ATOM    123 DP   DC  A  42     -15.848  34.661  21.548  1.00  1.00      A    P
ATOM    124 DS   DC  A  42     -18.697  36.769  21.695  1.00  1.00      A    S
ATOM    125 DB   DC  A  42     -19.899  37.345  17.351  1.00  1.00      A    B
ATOM    126 DP   DA  A  43     -22.248  35.246  24.106  1.00  1.00      A    P
ATOM    127 DS   DA  A  43     -24.458  37.073  22.425  1.00  1.00      A    S
ATOM    128 DB   DA  A  43     -23.976  36.509  17.803  1.00  1.00      A    B
ATOM    129 DP   DG  A  44     -28.226  37.081  23.445  1.00  1.00      A    P
ATOM    130 DS   DG  A  44     -29.834  37.430  19.794  1.00  1.00      A    S
ATOM    131 DB   DG  A  44     -27.173  35.694  16.014  1.00  1.00      A    B
ATOM    132 DP   DC  A  45     -32.965  37.967  19.297  1.00  1.00      A    P
ATOM    133 DS   DC  A  45     -32.966  37.113  15.598  1.00  1.00      A    S
ATOM    134 DB   DC  A  45     -30.088  33.978  15.326  1.00  1.00      A    B
ATOM    135 DP   DT  A  46     -36.125  36.126  14.021  1.00  1.00      A    P
ATOM    136 DS   DT  A  46     -34.812  33.872  11.322  1.00  1.00      A    S
ATOM    137 DB   DT  A  46     -32.610  31.019  13.945  1.00  1.00      A    B
ATOM    138 DP   DC  A  47     -37.223  32.314   9.370  1.00  1.00      A    P
ATOM    139 DS   DC  A  47     -34.783  29.334   8.401  1.00  1.00      A    S
ATOM    140 DB   DC  A  47     -33.791  27.814  11.740  1.00  1.00      A    B
ATOM    141 DP   DT  A  48     -35.979  26.380   6.167  1.00  1.00      A    P
ATOM    142 DS   DT  A  48     -32.832  24.067   7.340  1.00  1.00      A    S
ATOM    143 DB   DT  A  48     -34.264  23.853  11.552  1.00  1.00      A    B
ATOM    144 DP   DA  A  49     -31.986  20.423   5.475  1.00  1.00      A    P
ATOM    145 DS   DA  A  49     -30.541  19.149   8.698  1.00  1.00      A    S
ATOM    146 DB   DA  A  49     -33.419  19.663  11.936  1.00  1.00      A    B
ATOM    147 DP   DG  A  50     -29.120  15.549   8.214  1.00  1.00      A    P
ATOM    148 DS   DG  A  50     -29.781  14.669  11.927  1.00  1.00      A    S
ATOM    149 DB   DG  A  50     -34.341  15.903  12.994  1.00  1.00      A    B
ATOM    150 DP   DC  A  51     -28.349  11.771  13.156  1.00  1.00      A    P
ATOM    151 DS   DC  A  51     -31.212  11.805  15.907  1.00  1.00      A    S
ATOM    152 DB   DC  A  51     -34.782  12.670  14.236  1.00  1.00      A    B
ATOM    153 DP   DA  A  52     -31.494   8.477  18.425  1.00  1.00      A    P
ATOM    154 DS   DA  A  52     -35.539   8.596  19.105  1.00  1.00      A    S
ATOM    155 DB   DA  A  52     -37.532   9.516  15.125  1.00  1.00      A    B
ATOM    156 DP   DC  A  53     -36.618   6.212  20.999  1.00  1.00      A    P
ATOM    157 DS   DC  A  53     -40.129   6.317  19.123  1.00  1.00      A    S
ATOM    158 DB   DC  A  53     -38.970   6.482  14.763  1.00  1.00      A    B
ATOM    159 DP   DC  A  54     -42.259   3.972  19.507  1.00  1.00      A    P
ATOM    160 DS   DC  A  54     -44.040   3.912  15.974  1.00  1.00      A    S
ATOM    161 DB   DC  A  54     -41.209   4.223  12.656  1.00  1.00      A    B
ATOM    162 DP   DG  A  55     -47.276   0.384  15.444  1.00  1.00      A    P
ATOM    163 DS   DG  A  55     -47.305   0.598  11.857  1.00  1.00      A    S
ATOM    164 DB   DG  A  55     -43.373   1.561   9.945  1.00  1.00      A    B
ATOM    165 DP   DC  A  56     -49.787  -1.161   9.882  1.00  1.00      A    P
ATOM    166 DS   DC  A  56     -47.842  -1.142   7.230  1.00  1.00      A    S
ATOM    167 DB   DC  A  56     -43.969  -1.813   8.825  1.00  1.00      A    B
ATOM    168 DP   DT  A  57     -48.565  -3.768   4.212  1.00  1.00      A    P
ATOM    169 DS   DT  A  57     -44.805  -3.991   2.757  1.00  1.00      A    S
ATOM    170 DB   DT  A  57     -42.966  -4.958   6.536  1.00  1.00      A    B
ATOM    171 DP   DT  A  58     -43.972  -6.297   0.080  1.00  1.00      A    P
ATOM    172 DS   DT  A  58     -40.307  -6.270   1.148  1.00  1.00      A    S
ATOM    173 DB   DT  A  58     -40.842  -7.902   5.153  1.00  1.00      A    B
ATOM    174 DP   DA  A  59     -37.690  -8.019  -1.004  1.00  1.00      A    P
ATOM    175 DS   DA  A  59     -34.933  -8.455   1.758  1.00  1.00      A    S
ATOM    176 DB   DA  A  59     -37.213 -10.433   5.652  1.00  1.00      A    B
ATOM    177 DP   DA  A  60     -31.897  -9.972   0.938  1.00  1.00      A    P
ATOM    178 DS   DA  A  60     -31.488 -10.894   4.374  1.00  1.00      A    S
ATOM    179 DB   DA  A  60     -35.495 -13.473   6.289  1.00  1.00      A    B
ATOM    180 DP   DA  A  61     -28.186 -12.095   5.427  1.00  1.00      A    P
ATOM    181 DS   DA  A  61     -29.177 -12.359   8.684  1.00  1.00      A    S
ATOM    182 DB   DA  A  61     -33.113 -15.081   8.831  1.00  1.00      A    B
ATOM    183 DP   DC  A  62     -26.844 -13.272  10.584  1.00  1.00      A    P
ATOM    184 DS   DC  A  62     -28.913 -15.840  12.187  1.00  1.00      A    S
ATOM    185 DB   DC  A  62     -31.133 -17.870   8.848  1.00  1.00      A    B
ATOM    186 DP   DG  A  63     -25.980 -18.781  15.110  1.00  1.00      A    P
ATOM    187 DS   DG  A  63     -28.529 -21.539  14.818  1.00  1.00      A    S
ATOM    188 DB   DG  A  63     -30.109 -21.848   9.982  1.00  1.00      A    B
ATOM    189 DP   DC  A  64     -28.399 -24.357  16.720  1.00  1.00      A    P
ATOM    190 DS   DC  A  64     -30.309 -26.556  14.286  1.00  1.00      A    S
ATOM    191 DB   DC  A  64     -29.159 -25.193  10.549  1.00  1.00      A    B
ATOM    192 DP   DA  A  65     -30.307 -31.373  14.788  1.00  1.00      A    P
ATOM    193 DS   DA  A  65     -30.136 -32.059  11.351  1.00  1.00      A    S
ATOM    194 DB   DA  A  65     -27.311 -28.471   9.192  1.00  1.00      A    B
ATOM    195 DP   DC  A  66     -29.271 -34.982  10.073  1.00  1.00      A    P
ATOM    196 DS   DC  A  66     -28.458 -33.486   6.500  1.00  1.00      A    S
ATOM    197 DB   DC  A  66     -25.312 -30.980   7.200  1.00  1.00      A    B
ATOM    198 DP   DG  A  67     -27.170 -36.653   3.108  1.00  1.00      A    P
ATOM    199 DS   DG  A  67     -25.287 -34.044   1.047  1.00  1.00      A    S
ATOM    200 DB   DG  A  67     -22.391 -32.106   4.037  1.00  1.00      A    B
ATOM    201 DP   DT  A  68     -23.961 -34.510  -2.107  1.00  1.00      A    P
ATOM    202 DS   DT  A  68     -21.708 -31.711  -1.617  1.00  1.00      A    S
ATOM    203 DB   DT  A  68     -19.627 -32.761   2.129  1.00  1.00      A    B
ATOM    204 DP   DA  A  69     -18.790 -30.914  -5.005  1.00  1.00      A    P
ATOM    205 DS   DA  A  69     -16.455 -29.051  -2.089  1.00  1.00      A    S
ATOM    206 DB   DA  A  69     -14.663 -32.252   1.427  1.00  1.00      A    B
ATOM    207 DP   DC  A  70     -13.863 -27.494  -3.324  1.00  1.00      A    P
ATOM    208 DS   DC  A  70     -11.835 -27.598  -0.440  1.00  1.00      A    S
ATOM    209 DB   DC  A  70     -11.386 -32.055   0.299  1.00  1.00      A    B
ATOM    210 DP   DG  A  71      -7.963 -25.081  -0.690  1.00  1.00      A    P
ATOM    211 DS   DG  A  71      -6.265 -26.971   2.310  1.00  1.00      A    S
ATOM    212 DB   DG  A  71      -7.263 -31.767   1.783  1.00  1.00      A    B
ATOM    213 DP   DC  A  72      -3.621 -26.126   3.434  1.00  1.00      A    P
ATOM    214 DS   DC  A  72      -2.965 -29.596   4.925  1.00  1.00      A    S
ATOM    215 DB   DC  A  72      -3.808 -32.267   1.774  1.00  1.00      A    B
ATOM    216 DP   DG  A  73       1.537 -30.001   7.681  1.00  1.00      A    P
ATOM    217 DS   DG  A  73       2.024 -33.358   6.982  1.00  1.00      A    S
ATOM    218 DB   DG  A  73       0.170 -34.506   2.299  1.00  1.00      A    B
ATOM    219 DP   DC  A  74       4.586 -34.923   8.059  1.00  1.00      A    P
ATOM    220 DS   DC  A  74       4.310 -37.592   5.389  1.00  1.00      A    S
ATOM    221 DB   DC  A  74       3.529 -35.485   2.029  1.00  1.00      A    B
ATOM    222 DP   DT  A  75       7.524 -40.413   4.600  1.00  1.00      A    P
ATOM    223 DS   DT  A  75       6.771 -41.139   0.950  1.00  1.00      A    S
ATOM    224 DB   DT  A  75       6.656 -37.016  -0.038  1.00  1.00      A    B
ATOM    225 DP   DG  A  76      10.715 -43.119  -0.832  1.00  1.00      A    P
ATOM    226 DS   DG  A  76       9.881 -42.061  -4.223  1.00  1.00      A    S
ATOM    227 DB   DG  A  76       9.886 -37.403  -4.061  1.00  1.00      A    B
ATOM    228 DP   DT  A  77      11.153 -43.277  -7.369  1.00  1.00      A    P
ATOM    229 DS   DT  A  77      10.683 -39.746  -9.152  1.00  1.00      A    S
ATOM    230 DB   DT  A  77      12.768 -36.920  -5.898  1.00  1.00      A    B
ATOM    231 DP   DC  A  78      12.310 -39.324 -12.123  1.00  1.00      A    P
ATOM    232 DS   DC  A  78      12.396 -35.625 -11.992  1.00  1.00      A    S
ATOM    233 DB   DC  A  78      14.817 -34.900  -8.573  1.00  1.00      A    B
ATOM    234 DP   DC  A  79      13.208 -33.839 -14.594  1.00  1.00      A    P
ATOM    235 DS   DC  A  79      14.029 -30.928 -12.846  1.00  1.00      A    S
ATOM    236 DB   DC  A  79      17.427 -32.182  -9.986  1.00  1.00      A    B
ATOM    237 DP   DC  A  80      14.842 -28.167 -14.377  1.00  1.00      A    P
ATOM    238 DS   DC  A  80      16.363 -26.815 -10.932  1.00  1.00      A    S
ATOM    239 DB   DC  A  80      19.983 -29.398 -10.419  1.00  1.00      A    B
ATOM    240 DP   DC  A  81      17.407 -23.268 -10.513  1.00  1.00      A    P
ATOM    241 DS   DC  A  81      19.572 -24.095  -7.380  1.00  1.00      A    S
ATOM    242 DB   DC  A  81      22.214 -26.512  -9.021  1.00  1.00      A    B
ATOM    243 DP   DC  A  82      20.908 -21.603  -5.137  1.00  1.00      A    P
ATOM    244 DS   DC  A  82      23.729 -23.355  -4.175  1.00  1.00      A    S
ATOM    245 DB   DC  A  82      25.412 -24.862  -8.087  1.00  1.00      A    B
ATOM    246 DP   DG  A  83      26.763 -20.788  -1.268  1.00  1.00      A    P
ATOM    247 DS   DG  A  83      29.664 -22.879  -2.712  1.00  1.00      A    S
ATOM    248 DB   DG  A  83      29.505 -23.706  -7.340  1.00  1.00      A    B
ATOM    249 DP   DC  A  84      32.760 -22.687  -1.475  1.00  1.00      A    P
ATOM    250 DS   DC  A  84      34.321 -24.093  -4.567  1.00  1.00      A    S
ATOM    251 DB   DC  A  84      32.264 -22.040  -7.496  1.00  1.00      A    B
ATOM    252 DP   DG  A  85      39.050 -23.400  -4.511  1.00  1.00      A    P
ATOM    253 DS   DG  A  85      39.264 -23.151  -8.381  1.00  1.00      A    S
ATOM    254 DB   DG  A  85      35.400 -20.067 -10.117  1.00  1.00      A    B
ATOM    255 DP   DT  A  86      41.848 -22.657 -10.007  1.00  1.00      A    P
ATOM    256 DS   DT  A  86      40.301 -21.618 -13.200  1.00  1.00      A    S
ATOM    257 DB   DT  A  86      37.957 -18.251 -11.360  1.00  1.00      A    B
ATOM    258 DP   DT  A  87      42.499 -20.573 -16.218  1.00  1.00      A    P
ATOM    259 DS   DT  A  87      39.628 -18.083 -17.645  1.00  1.00      A    S
ATOM    260 DB   DT  A  87      39.497 -15.543 -13.897  1.00  1.00      A    B
ATOM    261 DP   DT  A  88      40.018 -15.646 -20.953  1.00  1.00      A    P
ATOM    262 DS   DT  A  88      37.252 -13.357 -20.050  1.00  1.00      A    S
ATOM    263 DB   DT  A  88      38.908 -12.208 -16.394  1.00  1.00      A    B
ATOM    264 DP   DT  A  89      36.326 -10.487 -22.279  1.00  1.00      A    P
ATOM    265 DS   DT  A  89      35.125  -8.436 -19.448  1.00  1.00      A    S
ATOM    266 DB   DT  A  89      38.467  -8.233 -17.177  1.00  1.00      A    B
ATOM    267 DP   DA  A  90      33.169  -4.620 -20.285  1.00  1.00      A    P
ATOM    268 DS   DA  A  90      33.733  -3.250 -16.826  1.00  1.00      A    S
ATOM    269 DB   DA  A  90      38.235  -2.662 -16.844  1.00  1.00      A    B
ATOM    270 DP   DA  A  91      31.982   0.044 -15.705  1.00  1.00      A    P
ATOM    271 DS   DA  A  91      34.821   0.714 -12.929  1.00  1.00      A    S
ATOM    272 DB   DA  A  91      39.488   0.024 -14.804  1.00  1.00      A    B
ATOM    273 DP   DC  A  92      34.439   3.529 -11.470  1.00  1.00      A    P
ATOM    274 DS   DC  A  92      38.093   3.762 -10.357  1.00  1.00      A    S
ATOM    275 DB   DC  A  92      40.711   3.352 -13.643  1.00  1.00      A    B
ATOM    276 DP   DC  A  93      38.888   6.860  -8.340  1.00  1.00      A    P
ATOM    277 DS   DC  A  93      42.171   7.410  -9.094  1.00  1.00      A    S
ATOM    278 DB   DC  A  93      42.552   6.726 -13.191  1.00  1.00      A    B
ATOM    279 DP   DG  A  94      43.662  11.114  -7.339  1.00  1.00      A    P
ATOM    280 DS   DG  A  94      45.821  11.952  -9.799  1.00  1.00      A    S
ATOM    281 DB   DG  A  94      44.249  10.526 -14.341  1.00  1.00      A    B
ATOM    282 DP   DC  A  95      47.948  14.654  -9.577  1.00  1.00      A    P
ATOM    283 DS   DC  A  95      48.013  15.151 -12.938  1.00  1.00      A    S
ATOM    284 DB   DC  A  95      44.445  13.966 -14.144  1.00  1.00      A    B
ATOM    285 DP   DC  A  96      48.858  18.421 -14.319  1.00  1.00      A    P
ATOM    286 DS   DC  A  96      46.930  18.255 -17.587  1.00  1.00      A    S
ATOM    287 DB   DC  A  96      43.210  16.505 -16.778  1.00  1.00      A    B
ATOM    288 DP   DA  A  97      46.927  21.662 -20.141  1.00  1.00      A    P
ATOM    289 DS   DA  A  97      44.129  21.209 -21.640  1.00  1.00      A    S
ATOM    290 DB   DA  A  97      40.923  19.627 -18.163  1.00  1.00      A    B
ATOM    291 DP   DA  A  98      42.868  23.797 -24.387  1.00  1.00      A    P
ATOM    292 DS   DA  A  98      39.638  22.704 -24.237  1.00  1.00      A    S
ATOM    293 DB   DA  A  98      38.303  21.837 -19.076  1.00  1.00      A    B
ATOM    294 DP   DG  A  99      37.404  24.580 -26.183  1.00  1.00      A    P
ATOM    295 DS   DG  A  99      34.247  23.349 -24.058  1.00  1.00      A    S
ATOM    296 DB   DG  A  99      34.890  23.797 -19.158  1.00  1.00      A    B
ATOM    297 DP   DG  A 100      30.614  24.024 -25.150  1.00  1.00      A    P
ATOM    298 DS   DG  A 100      29.102  23.334 -21.672  1.00  1.00      A    S
ATOM    299 DB   DG  A 100      31.715  25.444 -18.102  1.00  1.00      A    B
ATOM    300 DP   DG  A 101      25.630  23.402 -21.018  1.00  1.00      A    P
ATOM    301 DS   DG  A 101      26.156  24.759 -17.165  1.00  1.00      A    S
ATOM    302 DB   DG  A 101      29.922  28.360 -16.971  1.00  1.00      A    B
ATOM    303 DP   DG  A 102      23.766  25.345 -15.055  1.00  1.00      A    P
ATOM    304 DS   DG  A 102      25.270  27.297 -12.998  1.00  1.00      A    S
ATOM    305 DB   DG  A 102      28.358  31.097 -15.142  1.00  1.00      A    B
ATOM    306 DP   DA  A 103      23.230  28.871 -10.142  1.00  1.00      A    P
ATOM    307 DS   DA  A 103      25.671  31.431  -9.390  1.00  1.00      A    S
ATOM    308 DB   DA  A 103      26.574  33.491 -13.420  1.00  1.00      A    B
ATOM    309 DP   DT  A 104      25.090  33.209  -7.154  1.00  1.00      A    P
ATOM    310 DS   DT  A 104      26.890  35.967  -8.249  1.00  1.00      A    S
ATOM    311 DB   DT  A 104      25.214  36.718 -12.720  1.00  1.00      A    B
ATOM    312 DP   DT  A 105      27.207  39.100  -5.837  1.00  1.00      A    P
ATOM    313 DS   DT  A 105      28.059  41.688  -8.701  1.00  1.00      A    S
ATOM    314 DB   DT  A 105      24.686  40.615 -11.779  1.00  1.00      A    B
ATOM    315 DP   DA  A 106      28.885  45.596  -7.860  1.00  1.00      A    P
ATOM    316 DS   DA  A 106      27.967  46.745 -11.305  1.00  1.00      A    S
ATOM    317 DB   DA  A 106      23.844  44.828 -12.596  1.00  1.00      A    B
ATOM    318 DP   DC  A 107      28.023  50.086 -11.828  1.00  1.00      A    P
ATOM    319 DS   DC  A 107      25.701  49.683 -14.583  1.00  1.00      A    S
ATOM    320 DB   DC  A 107      22.052  47.966 -13.067  1.00  1.00      A    B
ATOM    321 DP   DT  A 108      24.769  53.414 -16.946  1.00  1.00      A    P
ATOM    322 DS   DT  A 108      20.981  52.394 -18.347  1.00  1.00      A    S
ATOM    323 DB   DT  A 108      19.527  50.619 -14.859  1.00  1.00      A    B
ATOM    324 DP   DC  A 109      18.863  55.197 -20.145  1.00  1.00      A    P
ATOM    325 DS   DC  A 109      15.836  53.388 -19.257  1.00  1.00      A    S
ATOM    326 DB   DC  A 109      16.277  52.982 -14.657  1.00  1.00      A    B
ATOM    327 DP   DC  A 110      12.335  54.247 -20.016  1.00  1.00      A    P
ATOM    328 DS   DC  A 110      10.483  52.541 -17.593  1.00  1.00      A    S
ATOM    329 DB   DC  A 110      12.484  53.734 -13.631  1.00  1.00      A    B
ATOM    330 DP   DC  A 111       6.940  53.020 -17.008  1.00  1.00      A    P
ATOM    331 DS   DC  A 111       7.096  51.586 -13.655  1.00  1.00      A    S
ATOM    332 DB   DC  A 111       9.395  54.957 -11.523  1.00  1.00      A    B
ATOM    333 DP   DT  A 112       3.943  49.916 -11.668  1.00  1.00      A    P
ATOM    334 DS   DT  A 112       5.391  50.313  -8.610  1.00  1.00      A    S
ATOM    335 DB   DT  A 112       6.538  55.095  -8.609  1.00  1.00      A    B
ATOM    336 DP   DA  A 113       3.368  49.304  -5.620  1.00  1.00      A    P
ATOM    337 DS   DA  A 113       5.140  51.615  -3.209  1.00  1.00      A    S
ATOM    338 DB   DA  A 113       5.414  56.305  -4.815  1.00  1.00      A    B
ATOM    339 DP   DG  A 114       3.715  51.224   0.625  1.00  1.00      A    P
ATOM    340 DS   DG  A 114       4.378  54.922   1.779  1.00  1.00      A    S
ATOM    341 DB   DG  A 114       3.793  58.292  -2.045  1.00  1.00      A    B
ATOM    342 DP   DT  A 115       3.342  55.794   4.531  1.00  1.00      A    P
ATOM    343 DS   DT  A 115       3.278  59.767   3.884  1.00  1.00      A    S
ATOM    344 DB   DT  A 115       1.401  59.567   0.104  1.00  1.00      A    B
ATOM    345 DP   DC  A 116       1.757  61.672   6.476  1.00  1.00      A    P
ATOM    346 DS   DC  A 116       0.870  64.560   4.084  1.00  1.00      A    S
ATOM    347 DB   DC  A 116      -0.783  62.356   1.058  1.00  1.00      A    B
ATOM    348 DP   DT  A 117      -1.478  67.486   5.024  1.00  1.00      A    P
ATOM    349 DS   DT  A 117      -3.420  68.099   1.346  1.00  1.00      A    S
ATOM    350 DB   DT  A 117      -4.485  64.088   0.813  1.00  1.00      A    B
ATOM    351 DP   DC  A 118      -6.373  70.678   1.050  1.00  1.00      A    P
ATOM    352 DS   DC  A 118      -7.843  68.833  -1.498  1.00  1.00      A    S
ATOM    353 DB   DC  A 118      -8.242  64.433   0.091  1.00  1.00      A    B
ATOM    354 DP   DC  A 119     -10.691  69.940  -3.443  1.00  1.00      A    P
ATOM    355 DS   DC  A 119     -11.192  66.425  -4.677  1.00  1.00      A    S
ATOM    356 DB   DC  A 119     -11.966  63.844  -0.892  1.00  1.00      A    B
ATOM    357 DP   DA  A 120     -13.513  65.590  -7.620  1.00  1.00      A    P
ATOM    358 DS   DA  A 120     -13.669  61.937  -7.150  1.00  1.00      A    S
ATOM    359 DB   DA  A 120     -14.739  61.052  -1.886  1.00  1.00      A    B
ATOM    360 DP   DG  A 121     -16.270  60.310  -8.899  1.00  1.00      A    P
ATOM    361 DS   DG  A 121     -16.491  57.412  -6.587  1.00  1.00      A    S
ATOM    362 DB   DG  A 121     -17.936  58.924  -1.830  1.00  1.00      A    B
ATOM    363 DP   DG  A 122     -18.367  54.475  -7.291  1.00  1.00      A    P
ATOM    364 DS   DG  A 122     -19.571  53.232  -3.883  1.00  1.00      A    S
ATOM    365 DB   DG  A 122     -20.966  57.361  -0.950  1.00  1.00      A    B
ATOM    366 DP   DC  A 123     -21.141  50.680  -3.814  1.00  1.00      A    P
ATOM    367 DS   DC  A 123     -22.558  51.684   0.005  1.00  1.00      A    S
ATOM    368 DB   DC  A 123     -24.095  56.073  -0.669  1.00  1.00      A    B
ATOM    369 DP   DA  A 124     -24.788  49.371   2.117  1.00  1.00      A    P
ATOM    370 DS   DA  A 124     -26.116  51.894   4.274  1.00  1.00      A    S
ATOM    371 DB   DA  A 124     -27.267  55.973   1.702  1.00  1.00      A    B
ATOM    372 DP   DC  A 125     -28.285  51.036   6.465  1.00  1.00      A    P
ATOM    373 DS   DC  A 125     -30.164  54.226   6.294  1.00  1.00      A    S
ATOM    374 DB   DC  A 125     -30.660  55.687   2.018  1.00  1.00      A    B
ATOM    375 DP   DG  A 126     -33.667  53.682   8.932  1.00  1.00      A    P
ATOM    376 DS   DG  A 126     -35.389  56.659   7.376  1.00  1.00      A    S
ATOM    377 DB   DG  A 126     -35.111  56.506   2.501  1.00  1.00      A    B
ATOM    378 DP   DT  A 127     -38.704  57.823   8.263  1.00  1.00      A    P
ATOM    379 DS   DT  A 127     -39.561  58.904   5.133  1.00  1.00      A    S
ATOM    380 DB   DT  A 127     -38.626  55.567   3.111  1.00  1.00      A    B
ATOM    381 DP   DG  A 128     -44.211  59.104   5.147  1.00  1.00      A    P
ATOM    382 DS   DG  A 128     -44.133  58.050   1.571  1.00  1.00      A    S
ATOM    383 DB   DG  A 128     -41.421  53.867   0.290  1.00  1.00      A    B
ATOM    384 DP   DT  A 129     -46.921  58.361  -0.348  1.00  1.00      A    P
ATOM    385 DS   DT  A 129     -45.579  56.455  -3.605  1.00  1.00      A    S
ATOM    386 DB   DT  A 129     -44.519  52.403  -1.102  1.00  1.00      A    B
ATOM    387 DP   DC  A 130     -48.222  56.322  -6.509  1.00  1.00      A    P
ATOM    388 DS   DC  A 130     -46.187  52.655  -7.834  1.00  1.00      A    S
ATOM    389 DB   DC  A 130     -45.881  50.406  -3.973  1.00  1.00      A    B
ATOM    390 DP   DA  A 131     -47.386  50.345 -11.018  1.00  1.00      A    P
ATOM    391 DS   DA  A 131     -45.652  47.081  -9.643  1.00  1.00      A    S
ATOM    392 DB   DA  A 131     -47.116  46.414  -4.753  1.00  1.00      A    B
ATOM    393 DP   DG  A 132     -45.925  43.617 -11.781  1.00  1.00      A    P
ATOM    394 DS   DG  A 132     -46.863  41.019  -8.642  1.00  1.00      A    S
ATOM    395 DB   DG  A 132     -49.360  43.211  -4.561  1.00  1.00      A    B
ATOM    396 DP   DA  A 133     -47.886  37.204  -9.151  1.00  1.00      A    P
ATOM    397 DS   DA  A 133     -49.302  36.655  -5.396  1.00  1.00      A    S
ATOM    398 DB   DA  A 133     -51.527  40.322  -4.375  1.00  1.00      A    B
ATOM    399 DP   DT  A 134     -50.416  33.968  -4.993  1.00  1.00      A    P
ATOM    400 DS   DT  A 134     -52.084  34.666  -2.335  1.00  1.00      A    S
ATOM    401 DB   DT  A 134     -54.021  37.909  -3.973  1.00  1.00      A    B
ATOM    402 DP   DA  A 135     -55.052  31.732  -1.585  1.00  1.00      A    P
ATOM    403 DS   DA  A 135     -57.217  34.398   0.221  1.00  1.00      A    S
ATOM    404 DB   DA  A 135     -57.935  38.169  -2.384  1.00  1.00      A    B
ATOM    405 DP   DT  A 136     -59.696  33.329   1.495  1.00  1.00      A    P
ATOM    406 DS   DT  A 136     -61.688  36.803   0.725  1.00  1.00      A    S
ATOM    407 DB   DT  A 136     -60.955  36.999  -3.621  1.00  1.00      A    B
ATOM    408 DP   DA  A 137     -65.594  36.649   1.773  1.00  1.00      A    P
ATOM    409 DS   DA  A 137     -66.741  39.212  -1.248  1.00  1.00      A    S
ATOM    410 DB   DA  A 137     -64.800  37.510  -4.944  1.00  1.00      A    B
ATOM    411 DP   DT  A 138     -70.071  40.135  -1.626  1.00  1.00      A    P
ATOM    412 DS   DT  A 138     -69.581  41.325  -5.186  1.00  1.00      A    S
ATOM    413 DB   DT  A 138     -67.803  37.451  -6.796  1.00  1.00      A    B
ATOM    414 DP   DA  A 139     -72.747  42.995  -7.182  1.00  1.00      A    P
ATOM    415 DS   DA  A 139     -71.535  42.067 -10.890  1.00  1.00      A    S
ATOM    416 DB   DA  A 139     -69.527  37.320 -11.109  1.00  1.00      A    B
ATOM    417 DP   DC  A 140     -73.688  42.731 -13.109  1.00  1.00      A    P
ATOM    418 DS   DC  A 140     -72.326  40.080 -15.318  1.00  1.00      A    S
ATOM    419 DB   DC  A 140     -73.029  36.813 -12.970  1.00  1.00      A    B
ATOM    420 DP   DA  A 141     -73.476  40.087 -19.431  1.00  1.00      A    P
ATOM    421 DS   DA  A 141     -73.730  36.606 -19.742  1.00  1.00      A    S
ATOM    422 DB   DA  A 141     -75.148  34.635 -15.780  1.00  1.00      A    B
ATOM    423 DP   DT  A 142     -74.950  35.196 -22.582  1.00  1.00      A    P
ATOM    424 DS   DT  A 142     -75.762  31.581 -20.796  1.00  1.00      A    S
ATOM    425 DB   DT  A 142     -77.821  32.585 -17.505  1.00  1.00      A    B
ATOM    426 DP   DC  A 143     -77.082  29.439 -23.066  1.00  1.00      A    P
ATOM    427 DS   DC  A 143     -78.418  27.375 -20.454  1.00  1.00      A    S
ATOM    428 DB   DC  A 143     -81.110  30.042 -18.147  1.00  1.00      A    B
ATOM    429 DP   DC  A 144     -79.828  23.847 -20.930  1.00  1.00      A    P
ATOM    430 DS   DC  A 144     -81.743  23.466 -17.811  1.00  1.00      A    S
ATOM    431 DB   DC  A 144     -83.843  27.150 -17.238  1.00  1.00      A    B
ATOM    432 DP   DT  A 145     -84.139  20.384 -17.302  1.00  1.00      A    P
ATOM    433 DS   DT  A 145     -86.332  22.120 -14.743  1.00  1.00      A    S
ATOM    434 DB   DT  A 145     -87.519  26.075 -17.525  1.00  1.00      A    B
ATOM    435 DP   DG  A 146     -89.781  19.734 -13.896  1.00  1.00      A    P
ATOM    436 DS   DG  A 146     -91.762  22.848 -12.422  1.00  1.00      A    S
ATOM    437 DB   DG  A 146     -91.428  27.049 -15.860  1.00  1.00      A    B
ATOM    438 DP   DT  A 147     -94.911  22.758 -10.744  1.00  1.00      A    P
ATOM    439 DS   DT  A 147     -96.578  25.937 -12.377  1.00  1.00      A    S
ATOM    440 DB   DT  A 147     -94.628  25.598 -16.407  1.00  1.00      A    B
TER
ATOM    441 DS   DA  B   1     -94.990  33.857 -22.984  1.00  1.00      B    S
ATOM    442 DB   DA  B   1     -93.518  30.033 -20.091  1.00  1.00      B    B
ATOM    443 DP   DC  B   2     -94.142  36.749 -21.767  1.00  1.00      B    P
ATOM    444 DS   DC  B   2     -93.710  35.697 -18.211  1.00  1.00      B    S
ATOM    445 DB   DC  B   2     -91.608  32.143 -18.222  1.00  1.00      B    B
ATOM    446 DP   DA  B   3     -91.606  38.534 -15.149  1.00  1.00      B    P
ATOM    447 DS   DA  B   3     -90.417  35.681 -12.922  1.00  1.00      B    S
ATOM    448 DB   DA  B   3     -88.499  31.987 -15.805  1.00  1.00      B    B
ATOM    449 DP   DG  B   4     -87.912  36.855  -9.960  1.00  1.00      B    P
ATOM    450 DS   DG  B   4     -86.772  33.563  -9.073  1.00  1.00      B    S
ATOM    451 DB   DG  B   4     -85.615  31.019 -13.590  1.00  1.00      B    B
ATOM    452 DP   DG  B   5     -84.827  33.089  -6.539  1.00  1.00      B    P
ATOM    453 DS   DG  B   5     -82.975  29.933  -7.916  1.00  1.00      B    S
ATOM    454 DB   DG  B   5     -82.015  30.419 -12.804  1.00  1.00      B    B
ATOM    455 DP   DA  B   6     -80.644  27.982  -6.179  1.00  1.00      B    P
ATOM    456 DS   DA  B   6     -78.951  26.871  -9.278  1.00  1.00      B    S
ATOM    457 DB   DA  B   6     -78.370  30.773 -12.151  1.00  1.00      B    B
ATOM    458 DP   DT  B   7     -75.845  25.092  -8.867  1.00  1.00      B    P
ATOM    459 DS   DT  B   7     -74.379  26.237 -12.147  1.00  1.00      B    S
ATOM    460 DB   DT  B   7     -74.771  30.665 -11.522  1.00  1.00      B    B
ATOM    461 DP   DG  B   8     -69.860  24.729 -12.580  1.00  1.00      B    P
ATOM    462 DS   DG  B   8     -68.943  27.575 -14.714  1.00  1.00      B    S
ATOM    463 DB   DG  B   8     -70.984  31.794 -13.390  1.00  1.00      B    B
ATOM    464 DP   DT  B   9     -66.092  28.002 -16.978  1.00  1.00      B    P
ATOM    465 DS   DT  B   9     -66.224  31.960 -17.019  1.00  1.00      B    S
ATOM    466 DB   DT  B   9     -67.537  32.405 -13.311  1.00  1.00      B    B
ATOM    467 DP   DA  B  10     -63.228  33.663 -18.159  1.00  1.00      B    P
ATOM    468 DS   DA  B  10     -63.920  36.889 -16.449  1.00  1.00      B    S
ATOM    469 DB   DA  B  10     -64.646  35.899 -11.873  1.00  1.00      B    B
ATOM    470 DP   DT  B  11     -61.996  39.270 -16.698  1.00  1.00      B    P
ATOM    471 DS   DT  B  11     -63.868  41.197 -13.694  1.00  1.00      B    S
ATOM    472 DB   DT  B  11     -62.900  38.597 -10.343  1.00  1.00      B    B
ATOM    473 DP   DA  B  12     -62.883  44.786 -13.076  1.00  1.00      B    P
ATOM    474 DS   DA  B  12     -63.984  44.800  -8.832  1.00  1.00      B    S
ATOM    475 DB   DA  B  12     -61.900  41.301  -7.211  1.00  1.00      B    B
ATOM    476 DP   DT  B  13     -63.668  47.546  -6.842  1.00  1.00      B    P
ATOM    477 DS   DT  B  13     -63.022  45.983  -3.647  1.00  1.00      B    S
ATOM    478 DB   DT  B  13     -59.997  43.254  -4.747  1.00  1.00      B    B
ATOM    479 DP   DA  B  14     -61.930  48.888  -0.273  1.00  1.00      B    P
ATOM    480 DS   DA  B  14     -59.581  46.138   1.273  1.00  1.00      B    S
ATOM    481 DB   DA  B  14     -56.731  43.615  -2.315  1.00  1.00      B    B
ATOM    482 DP   DT  B  15     -57.841  46.764   4.203  1.00  1.00      B    P
ATOM    483 DS   DT  B  15     -55.726  43.832   4.245  1.00  1.00      B    S
ATOM    484 DB   DT  B  15     -53.837  44.121  -0.331  1.00  1.00      B    B
ATOM    485 DP   DC  B  16     -53.331  43.772   6.901  1.00  1.00      B    P
ATOM    486 DS   DC  B  16     -50.407  42.554   4.789  1.00  1.00      B    S
ATOM    487 DB   DC  B  16     -50.165  45.063   0.899  1.00  1.00      B    B
ATOM    488 DP   DT  B  17     -46.641  42.095   6.381  1.00  1.00      B    P
ATOM    489 DS   DT  B  17     -44.854  41.473   2.780  1.00  1.00      B    S
ATOM    490 DB   DT  B  17     -46.120  44.946   1.011  1.00  1.00      B    B
ATOM    491 DP   DG  B  18     -40.258  40.741   2.497  1.00  1.00      B    P
ATOM    492 DS   DG  B  18     -40.087  42.534  -0.986  1.00  1.00      B    S
ATOM    493 DB   DG  B  18     -42.840  46.665  -1.275  1.00  1.00      B    B
ATOM    494 DP   DA  B  19     -36.957  42.467  -3.263  1.00  1.00      B    P
ATOM    495 DS   DA  B  19     -37.779  45.312  -4.971  1.00  1.00      B    S
ATOM    496 DB   DA  B  19     -40.165  48.771  -2.394  1.00  1.00      B    B
ATOM    497 DP   DC  B  20     -35.826  46.196  -6.684  1.00  1.00      B    P
ATOM    498 DS   DC  B  20     -37.258  49.621  -6.949  1.00  1.00      B    S
ATOM    499 DB   DC  B  20     -37.800  51.052  -2.661  1.00  1.00      B    B
ATOM    500 DP   DA  B  21     -35.411  53.001  -9.488  1.00  1.00      B    P
ATOM    501 DS   DA  B  21     -37.528  55.952  -7.555  1.00  1.00      B    S
ATOM    502 DB   DA  B  21     -37.037  55.150  -2.445  1.00  1.00      B    B
ATOM    503 DP   DC  B  22     -36.707  58.916  -8.690  1.00  1.00      B    P
ATOM    504 DS   DC  B  22     -36.420  60.528  -5.450  1.00  1.00      B    S
ATOM    505 DB   DC  B  22     -34.630  57.820  -2.864  1.00  1.00      B    B
ATOM    506 DP   DG  B  23     -34.755  64.738  -5.726  1.00  1.00      B    P
ATOM    507 DS   DG  B  23     -33.381  64.511  -1.946  1.00  1.00      B    S
ATOM    508 DB   DG  B  23     -31.880  60.141  -0.710  1.00  1.00      B    B
ATOM    509 DP   DT  B  24     -32.285  66.676  -0.132  1.00  1.00      B    P
ATOM    510 DS   DT  B  24     -30.706  64.502   2.543  1.00  1.00      B    S
ATOM    511 DB   DT  B  24     -28.265  61.697   0.366  1.00  1.00      B    B
ATOM    512 DP   DG  B  25     -27.782  66.632   5.096  1.00  1.00      B    P
ATOM    513 DS   DG  B  25     -25.904  63.258   6.043  1.00  1.00      B    S
ATOM    514 DB   DG  B  25     -24.680  60.507   2.351  1.00  1.00      B    B
ATOM    515 DP   DC  B  26     -23.853  62.785   8.853  1.00  1.00      B    P
ATOM    516 DS   DC  B  26     -22.341  59.317   7.914  1.00  1.00      B    S
ATOM    517 DB   DC  B  26     -21.326  60.370   3.654  1.00  1.00      B    B
ATOM    518 DP   DC  B  27     -19.616  57.863   9.810  1.00  1.00      B    P
ATOM    519 DS   DC  B  27     -18.172  56.109   6.959  1.00  1.00      B    S
ATOM    520 DB   DC  B  27     -17.971  58.721   4.277  1.00  1.00      B    B
ATOM    521 DP   DT  B  28     -14.821  54.046   7.383  1.00  1.00      B    P
ATOM    522 DS   DT  B  28     -14.157  53.811   3.864  1.00  1.00      B    S
ATOM    523 DB   DT  B  28     -14.191  58.220   3.053  1.00  1.00      B    B
ATOM    524 DP   DG  B  29     -10.738  52.039   3.059  1.00  1.00      B    P
ATOM    525 DS   DG  B  29     -11.093  53.468  -0.016  1.00  1.00      B    S
ATOM    526 DB   DG  B  29     -10.990  58.510   0.054  1.00  1.00      B    B
ATOM    527 DP   DG  B  30      -9.325  52.211  -2.474  1.00  1.00      B    P
ATOM    528 DS   DG  B  30      -9.391  55.699  -4.530  1.00  1.00      B    S
ATOM    529 DB   DG  B  30      -8.157  59.577  -2.096  1.00  1.00      B    B
ATOM    530 DP   DA  B  31      -8.251  55.845  -8.346  1.00  1.00      B    P
ATOM    531 DS   DA  B  31      -7.687  59.709  -8.375  1.00  1.00      B    S
ATOM    532 DB   DA  B  31      -5.820  60.891  -4.297  1.00  1.00      B    B
ATOM    533 DP   DG  B  32      -5.717  60.422 -10.869  1.00  1.00      B    P
ATOM    534 DS   DG  B  32      -3.449  63.075  -8.933  1.00  1.00      B    S
ATOM    535 DB   DG  B  32      -2.116  62.188  -4.319  1.00  1.00      B    B
ATOM    536 DP   DA  B  33      -0.939  65.339 -10.991  1.00  1.00      B    P
ATOM    537 DS   DA  B  33       0.995  66.250  -7.507  1.00  1.00      B    S
ATOM    538 DB   DA  B  33       1.367  62.607  -4.920  1.00  1.00      B    B
ATOM    539 DP   DC  B  34       3.738  67.551  -8.468  1.00  1.00      B    P
ATOM    540 DS   DC  B  34       5.434  66.421  -5.736  1.00  1.00      B    S
ATOM    541 DB   DC  B  34       4.582  61.929  -5.739  1.00  1.00      B    B
ATOM    542 DP   DT  B  35       9.043  67.262  -4.756  1.00  1.00      B    P
ATOM    543 DS   DT  B  35       9.783  64.208  -2.537  1.00  1.00      B    S
ATOM    544 DB   DT  B  35       8.538  61.561  -5.234  1.00  1.00      B    B
ATOM    545 DP   DA  B  36      13.719  63.207  -1.472  1.00  1.00      B    P
ATOM    546 DS   DA  B  36      13.063  59.287  -1.064  1.00  1.00      B    S
ATOM    547 DB   DA  B  36      10.510  57.935  -5.455  1.00  1.00      B    B
ATOM    548 DP   DG  B  37      16.092  57.201  -0.235  1.00  1.00      B    P
ATOM    549 DS   DG  B  37      14.930  54.052  -2.435  1.00  1.00      B    S
ATOM    550 DB   DG  B  37      12.712  55.128  -6.740  1.00  1.00      B    B
ATOM    551 DP   DG  B  38      14.584  50.691  -1.277  1.00  1.00      B    P
ATOM    552 DS   DG  B  38      12.579  49.643  -4.136  1.00  1.00      B    S
ATOM    553 DB   DG  B  38      13.422  52.045  -8.511  1.00  1.00      B    B
ATOM    554 DP   DG  B  39      11.791  45.942  -4.773  1.00  1.00      B    P
ATOM    555 DS   DG  B  39      11.325  45.989  -8.372  1.00  1.00      B    S
ATOM    556 DB   DG  B  39      14.475  49.276 -10.861  1.00  1.00      B    B
ATOM    557 DP   DA  B  40      10.308  43.044 -10.291  1.00  1.00      B    P
ATOM    558 DS   DA  B  40      11.575  44.349 -13.596  1.00  1.00      B    S
ATOM    559 DB   DA  B  40      15.487  46.500 -13.028  1.00  1.00      B    B
ATOM    560 DP   DG  B  41      11.684  41.716 -16.203  1.00  1.00      B    P
ATOM    561 DS   DG  B  41      14.455  43.263 -18.176  1.00  1.00      B    S
ATOM    562 DB   DG  B  41      18.185  44.678 -15.288  1.00  1.00      B    B
ATOM    563 DP   DT  B  42      15.681  42.072 -21.112  1.00  1.00      B    P
ATOM    564 DS   DT  B  42      18.757  43.949 -20.994  1.00  1.00      B    S
ATOM    565 DB   DT  B  42      20.213  42.327 -16.861  1.00  1.00      B    B
ATOM    566 DP   DA  B  43      21.993  42.725 -24.031  1.00  1.00      B    P
ATOM    567 DS   DA  B  43      25.103  43.266 -22.078  1.00  1.00      B    S
ATOM    568 DB   DA  B  43      24.364  41.342 -17.481  1.00  1.00      B    B
ATOM    569 DP   DA  B  44      28.132  42.129 -23.628  1.00  1.00      B    P
ATOM    570 DS   DA  B  44      29.908  41.500 -20.254  1.00  1.00      B    S
ATOM    571 DB   DA  B  44      27.116  39.060 -17.460  1.00  1.00      B    B
ATOM    572 DP   DT  B  45      32.607  40.714 -20.234  1.00  1.00      B    P
ATOM    573 DS   DT  B  45      32.829  40.063 -16.902  1.00  1.00      B    S
ATOM    574 DB   DT  B  45      29.871  36.791 -16.949  1.00  1.00      B    B
ATOM    575 DP   DC  B  46      36.491  39.133 -15.882  1.00  1.00      B    P
ATOM    576 DS   DC  B  46      35.523  37.050 -13.372  1.00  1.00      B    S
ATOM    577 DB   DC  B  46      32.726  34.389 -15.850  1.00  1.00      B    B
ATOM    578 DP   DC  B  47      37.651  35.203 -11.575  1.00  1.00      B    P
ATOM    579 DS   DC  B  47      35.650  32.715 -10.673  1.00  1.00      B    S
ATOM    580 DB   DC  B  47      34.640  30.791 -14.536  1.00  1.00      B    B
ATOM    581 DP   DC  B  48      36.682  30.456  -8.414  1.00  1.00      B    P
ATOM    582 DS   DC  B  48      34.254  28.025  -9.568  1.00  1.00      B    S
ATOM    583 DB   DC  B  48      35.144  27.087 -13.594  1.00  1.00      B    B
ATOM    584 DP   DC  B  49      33.464  25.266  -7.767  1.00  1.00      B    P
ATOM    585 DS   DC  B  49      31.703  23.148 -10.544  1.00  1.00      B    S
ATOM    586 DB   DC  B  49      34.380  23.343 -13.567  1.00  1.00      B    B
ATOM    587 DP   DT  B  50      30.950  19.020  -9.715  1.00  1.00      B    P
ATOM    588 DS   DT  B  50      31.219  17.726 -13.371  1.00  1.00      B    S
ATOM    589 DB   DT  B  50      35.684  19.400 -14.352  1.00  1.00      B    B
ATOM    590 DP   DT  B  51      30.286  14.219 -14.619  1.00  1.00      B    P
ATOM    591 DS   DT  B  51      32.161  14.739 -18.138  1.00  1.00      B    S
ATOM    592 DB   DT  B  51      35.864  16.164 -16.695  1.00  1.00      B    B
ATOM    593 DP   DG  B  52      32.037  11.513 -20.571  1.00  1.00      B    P
ATOM    594 DS   DG  B  52      35.837  12.277 -22.122  1.00  1.00      B    S
ATOM    595 DB   DG  B  52      39.019  13.592 -18.945  1.00  1.00      B    B
ATOM    596 DP   DG  B  53      37.598  10.142 -24.956  1.00  1.00      B    P
ATOM    597 DS   DG  B  53      41.372  10.454 -23.974  1.00  1.00      B    S
ATOM    598 DB   DG  B  53      42.038  11.543 -18.761  1.00  1.00      B    B
ATOM    599 DP   DC  B  54      43.724   8.630 -25.609  1.00  1.00      B    P
ATOM    600 DS   DC  B  54      46.020   9.300 -23.224  1.00  1.00      B    S
ATOM    601 DB   DC  B  54      43.999   8.688 -19.371  1.00  1.00      B    B
ATOM    602 DP   DG  B  55      49.823   6.642 -23.655  1.00  1.00      B    P
ATOM    603 DS   DG  B  55      50.454   6.361 -19.794  1.00  1.00      B    S
ATOM    604 DB   DG  B  55      46.179   5.675 -17.228  1.00  1.00      B    B
ATOM    605 DP   DG  B  56      53.086   4.208 -18.224  1.00  1.00      B    P
ATOM    606 DS   DG  B  56      50.856   2.830 -15.028  1.00  1.00      B    S
ATOM    607 DB   DG  B  56      46.203   2.788 -15.086  1.00  1.00      B    B
ATOM    608 DP   DT  B  57      51.822   0.152 -13.588  1.00  1.00      B    P
ATOM    609 DS   DT  B  57      48.407  -0.454 -11.090  1.00  1.00      B    S
ATOM    610 DB   DT  B  57      45.143  -0.553 -14.375  1.00  1.00      B    B
ATOM    611 DP   DT  B  58      48.005  -3.148  -8.666  1.00  1.00      B    P
ATOM    612 DS   DT  B  58      43.795  -2.677  -8.336  1.00  1.00      B    S
ATOM    613 DB   DT  B  58      42.586  -4.182 -12.334  1.00  1.00      B    B
ATOM    614 DP   DA  B  59      41.582  -4.890  -5.099  1.00  1.00      B    P
ATOM    615 DS   DA  B  59      38.700  -4.695  -6.915  1.00  1.00      B    S
ATOM    616 DB   DA  B  59      39.442  -6.842 -11.678  1.00  1.00      B    B
ATOM    617 DP   DA  B  60      35.590  -5.695  -5.482  1.00  1.00      B    P
ATOM    618 DS   DA  B  60      33.933  -6.666  -8.620  1.00  1.00      B    S
ATOM    619 DB   DA  B  60      36.974  -9.473 -11.862  1.00  1.00      B    B
ATOM    620 DP   DA  B  61      30.634  -7.687  -8.714  1.00  1.00      B    P
ATOM    621 DS   DA  B  61      31.012  -9.057 -12.167  1.00  1.00      B    S
ATOM    622 DB   DA  B  61      34.752 -12.236 -12.206  1.00  1.00      B    B
ATOM    623 DP   DA  B  62      27.683 -10.405 -13.971  1.00  1.00      B    P
ATOM    624 DS   DA  B  62      29.771 -13.204 -15.845  1.00  1.00      B    S
ATOM    625 DB   DA  B  62      33.220 -15.340 -12.690  1.00  1.00      B    B
ATOM    626 DP   DC  B  63      27.922 -15.281 -17.578  1.00  1.00      B    P
ATOM    627 DS   DC  B  63      30.338 -17.934 -17.096  1.00  1.00      B    S
ATOM    628 DB   DC  B  63      31.141 -18.245 -13.028  1.00  1.00      B    B
ATOM    629 DP   DG  B  64      29.086 -21.969 -19.537  1.00  1.00      B    P
ATOM    630 DS   DG  B  64      31.447 -24.028 -17.673  1.00  1.00      B    S
ATOM    631 DB   DG  B  64      31.193 -22.667 -13.069  1.00  1.00      B    B
ATOM    632 DP   DC  B  65      32.060 -27.632 -18.348  1.00  1.00      B    P
ATOM    633 DS   DC  B  65      32.715 -28.440 -14.629  1.00  1.00      B    S
ATOM    634 DB   DC  B  65      29.651 -25.779 -12.418  1.00  1.00      B    B
ATOM    635 DP   DG  B  66      32.700 -32.958 -13.436  1.00  1.00      B    P
ATOM    636 DS   DG  B  66      31.884 -32.440 -10.094  1.00  1.00      B    S
ATOM    637 DB   DG  B  66      28.427 -29.174  -9.981  1.00  1.00      B    B
ATOM    638 DP   DG  B  67      31.201 -34.657  -7.765  1.00  1.00      B    P
ATOM    639 DS   DG  B  67      29.390 -32.517  -5.461  1.00  1.00      B    S
ATOM    640 DB   DG  B  67      25.889 -30.432  -7.667  1.00  1.00      B    B
ATOM    641 DP   DG  B  68      28.132 -34.104  -1.954  1.00  1.00      B    P
ATOM    642 DS   DG  B  68      25.491 -31.787  -1.660  1.00  1.00      B    S
ATOM    643 DB   DG  B  68      22.685 -31.475  -6.247  1.00  1.00      B    B
ATOM    644 DP   DG  B  69      23.032 -31.981   0.832  1.00  1.00      B    P
ATOM    645 DS   DG  B  69      20.787 -29.542  -0.784  1.00  1.00      B    S
ATOM    646 DB   DG  B  69      19.342 -31.300  -5.035  1.00  1.00      B    B
ATOM    647 DP   DG  B  70      18.247 -27.695   0.886  1.00  1.00      B    P
ATOM    648 DS   DG  B  70      15.862 -27.325  -2.075  1.00  1.00      B    S
ATOM    649 DB   DG  B  70      15.195 -31.211  -4.478  1.00  1.00      B    B
ATOM    650 DP   DA  B  71      12.834 -25.320  -1.653  1.00  1.00      B    P
ATOM    651 DS   DA  B  71      11.174 -26.775  -4.674  1.00  1.00      B    S
ATOM    652 DB   DA  B  71      11.641 -31.386  -4.436  1.00  1.00      B    B
ATOM    653 DP   DC  B  72       7.990 -25.963  -4.869  1.00  1.00      B    P
ATOM    654 DS   DC  B  72       7.160 -29.089  -6.883  1.00  1.00      B    S
ATOM    655 DB   DC  B  72       8.147 -32.223  -4.366  1.00  1.00      B    B
ATOM    656 DP   DA  B  73       3.333 -29.354  -9.282  1.00  1.00      B    P
ATOM    657 DS   DA  B  73       3.344 -33.139  -8.878  1.00  1.00      B    S
ATOM    658 DB   DA  B  73       4.272 -34.124  -4.392  1.00  1.00      B    B
ATOM    659 DP   DG  B  74       0.174 -35.038 -10.095  1.00  1.00      B    P
ATOM    660 DS   DG  B  74       0.230 -38.092  -7.640  1.00  1.00      B    S
ATOM    661 DB   DG  B  74       1.387 -36.511  -2.954  1.00  1.00      B    B
ATOM    662 DP   DC  B  75      -2.176 -40.796  -7.730  1.00  1.00      B    P
ATOM    663 DS   DC  B  75      -1.914 -41.493  -3.834  1.00  1.00      B    S
ATOM    664 DB   DC  B  75      -1.881 -37.455  -2.152  1.00  1.00      B    B
ATOM    665 DP   DG  B  76      -5.761 -43.999  -2.271  1.00  1.00      B    P
ATOM    666 DS   DG  B  76      -5.518 -42.224   1.380  1.00  1.00      B    S
ATOM    667 DB   DG  B  76      -5.072 -37.547   0.862  1.00  1.00      B    B
ATOM    668 DP   DC  B  77      -7.245 -43.223   4.016  1.00  1.00      B    P
ATOM    669 DS   DC  B  77      -7.126 -40.053   5.932  1.00  1.00      B    S
ATOM    670 DB   DC  B  77      -8.001 -36.999   3.075  1.00  1.00      B    B
ATOM    671 DP   DG  B  78      -9.718 -40.273   9.686  1.00  1.00      B    P
ATOM    672 DS   DG  B  78     -10.048 -36.814   9.880  1.00  1.00      B    S
ATOM    673 DB   DG  B  78     -11.300 -35.139   4.963  1.00  1.00      B    B
ATOM    674 DP   DT  B  79     -11.820 -34.854  12.587  1.00  1.00      B    P
ATOM    675 DS   DT  B  79     -11.908 -31.792  10.514  1.00  1.00      B    S
ATOM    676 DB   DT  B  79     -13.935 -33.721   6.970  1.00  1.00      B    B
ATOM    677 DP   DA  B  80     -13.447 -28.414  11.732  1.00  1.00      B    P
ATOM    678 DS   DA  B  80     -13.594 -27.221   8.738  1.00  1.00      B    S
ATOM    679 DB   DA  B  80     -16.524 -30.374   6.402  1.00  1.00      B    B
ATOM    680 DP   DC  B  81     -14.934 -24.138   8.445  1.00  1.00      B    P
ATOM    681 DS   DC  B  81     -16.657 -24.988   5.331  1.00  1.00      B    S
ATOM    682 DB   DC  B  81     -19.093 -27.899   6.370  1.00  1.00      B    B
ATOM    683 DP   DG  B  82     -18.864 -21.152   3.317  1.00  1.00      B    P
ATOM    684 DS   DG  B  82     -21.432 -23.221   1.750  1.00  1.00      B    S
ATOM    685 DB   DG  B  82     -23.041 -26.565   5.261  1.00  1.00      B    B
ATOM    686 DP   DT  B  83     -23.718 -22.188  -0.522  1.00  1.00      B    P
ATOM    687 DS   DT  B  83     -26.036 -24.890  -0.104  1.00  1.00      B    S
ATOM    688 DB   DT  B  83     -26.052 -24.930   4.696  1.00  1.00      B    B
ATOM    689 DP   DG  B  84     -30.187 -24.693  -1.904  1.00  1.00      B    P
ATOM    690 DS   DG  B  84     -32.020 -26.489   1.108  1.00  1.00      B    S
ATOM    691 DB   DG  B  84     -30.374 -25.154   5.122  1.00  1.00      B    B
ATOM    692 DP   DC  B  85     -35.030 -27.221   0.871  1.00  1.00      B    P
ATOM    693 DS   DC  B  85     -35.647 -26.728   4.570  1.00  1.00      B    S
ATOM    694 DB   DC  B  85     -33.083 -23.288   5.793  1.00  1.00      B    B
ATOM    695 DP   DG  B  86     -39.962 -26.944   6.158  1.00  1.00      B    P
ATOM    696 DS   DG  B  86     -39.257 -25.105   9.126  1.00  1.00      B    S
ATOM    697 DB   DG  B  86     -35.825 -21.192   8.325  1.00  1.00      B    B
ATOM    698 DP   DT  B  87     -41.358 -24.073  11.142  1.00  1.00      B    P
ATOM    699 DS   DT  B  87     -39.407 -21.302  12.789  1.00  1.00      B    S
ATOM    700 DB   DT  B  87     -38.430 -19.191   8.993  1.00  1.00      B    B
ATOM    701 DP   DT  B  88     -41.310 -18.572  15.173  1.00  1.00      B    P
ATOM    702 DS   DT  B  88     -38.156 -16.761  15.132  1.00  1.00      B    S
ATOM    703 DB   DT  B  88     -38.992 -15.380  10.895  1.00  1.00      B    B
ATOM    704 DP   DT  B  89     -37.713 -13.846  17.697  1.00  1.00      B    P
ATOM    705 DS   DT  B  89     -35.365 -11.602  14.804  1.00  1.00      B    S
ATOM    706 DB   DT  B  89     -38.017 -11.183  11.448  1.00  1.00      B    B
ATOM    707 DP   DA  B  90     -33.002  -8.416  15.653  1.00  1.00      B    P
ATOM    708 DS   DA  B  90     -33.202  -7.493  11.707  1.00  1.00      B    S
ATOM    709 DB   DA  B  90     -37.600  -7.483   9.911  1.00  1.00      B    B
ATOM    710 DP   DA  B  91     -31.006  -4.657  10.481  1.00  1.00      B    P
ATOM    711 DS   DA  B  91     -33.076  -3.970   7.405  1.00  1.00      B    S
ATOM    712 DB   DA  B  91     -37.496  -4.005   8.512  1.00  1.00      B    B
ATOM    713 DP   DG  B  92     -31.810  -0.942   4.863  1.00  1.00      B    P
ATOM    714 DS   DG  B  92     -35.297   0.385   3.536  1.00  1.00      B    S
ATOM    715 DB   DG  B  92     -38.929  -0.767   6.696  1.00  1.00      B    B
ATOM    716 DP   DC  B  93     -35.627   3.080   1.209  1.00  1.00      B    P
ATOM    717 DS   DC  B  93     -39.203   3.672   2.218  1.00  1.00      B    S
ATOM    718 DB   DC  B  93     -39.362   2.821   6.252  1.00  1.00      B    B
ATOM    719 DP   DG  B  94     -40.731   7.330   0.695  1.00  1.00      B    P
ATOM    720 DS   DG  B  94     -43.269   7.754   3.626  1.00  1.00      B    S
ATOM    721 DB   DG  B  94     -41.142   6.586   7.760  1.00  1.00      B    B
ATOM    722 DP   DG  B  95     -45.017  10.899   4.197  1.00  1.00      B    P
ATOM    723 DS   DG  B  95     -45.620  10.483   7.592  1.00  1.00      B    S
ATOM    724 DB   DG  B  95     -41.356   9.173  10.324  1.00  1.00      B    B
ATOM    725 DP   DT  B  96     -47.476  12.749   9.175  1.00  1.00      B    P
ATOM    726 DS   DT  B  96     -46.288  12.386  12.752  1.00  1.00      B    S
ATOM    727 DB   DT  B  96     -41.770  12.163  11.901  1.00  1.00      B    B
ATOM    728 DP   DG  B  97     -47.311  16.149  15.437  1.00  1.00      B    P
ATOM    729 DS   DG  B  97     -44.082  15.867  18.049  1.00  1.00      B    S
ATOM    730 DB   DG  B  97     -40.168  14.731  15.031  1.00  1.00      B    B
ATOM    731 DP   DC  B  98     -43.369  18.063  20.488  1.00  1.00      B    P
ATOM    732 DS   DC  B  98     -39.645  16.781  20.648  1.00  1.00      B    S
ATOM    733 DB   DC  B  98     -38.320  17.336  16.374  1.00  1.00      B    B
ATOM    734 DP   DT  B  99     -37.221  18.552  23.136  1.00  1.00      B    P
ATOM    735 DS   DT  B  99     -34.044  18.088  20.908  1.00  1.00      B    S
ATOM    736 DB   DT  B  99     -35.555  19.959  17.310  1.00  1.00      B    B
ATOM    737 DP   DA  B 100     -30.342  19.791  21.909  1.00  1.00      B    P
ATOM    738 DS   DA  B 100     -28.827  19.146  18.691  1.00  1.00      B    S
ATOM    739 DB   DA  B 100     -31.769  22.121  16.327  1.00  1.00      B    B
ATOM    740 DP   DG  B 101     -25.463  20.405  18.463  1.00  1.00      B    P
ATOM    741 DS   DG  B 101     -26.019  21.663  14.556  1.00  1.00      B    S
ATOM    742 DB   DG  B 101     -29.467  25.144  14.170  1.00  1.00      B    B
ATOM    743 DP   DA  B 102     -23.136  22.025  12.437  1.00  1.00      B    P
ATOM    744 DS   DA  B 102     -24.852  25.020   9.907  1.00  1.00      B    S
ATOM    745 DB   DA  B 102     -27.727  27.958  12.561  1.00  1.00      B    B
ATOM    746 DP   DG  B 103     -22.105  27.105   7.924  1.00  1.00      B    P
ATOM    747 DS   DG  B 103     -24.383  29.967   7.210  1.00  1.00      B    S
ATOM    748 DB   DG  B 103     -26.683  31.676  11.712  1.00  1.00      B    B
ATOM    749 DP   DC  B 104     -23.332  32.425   4.679  1.00  1.00      B    P
ATOM    750 DS   DC  B 104     -25.333  35.360   6.600  1.00  1.00      B    S
ATOM    751 DB   DC  B 104     -24.847  34.435  11.117  1.00  1.00      B    B
ATOM    752 DP   DT  B 105     -25.019  39.043   5.760  1.00  1.00      B    P
ATOM    753 DS   DT  B 105     -25.888  40.710   9.259  1.00  1.00      B    S
ATOM    754 DB   DT  B 105     -23.381  37.887  11.958  1.00  1.00      B    B
ATOM    755 DP   DG  B 106     -24.852  45.463   9.336  1.00  1.00      B    P
ATOM    756 DS   DG  B 106     -24.917  45.594  12.731  1.00  1.00      B    S
ATOM    757 DB   DG  B 106     -22.226  41.406  14.351  1.00  1.00      B    B
ATOM    758 DP   DT  B 107     -24.035  48.084  14.117  1.00  1.00      B    P
ATOM    759 DS   DT  B 107     -22.171  46.528  17.146  1.00  1.00      B    S
ATOM    760 DB   DT  B 107     -19.528  43.789  14.987  1.00  1.00      B    B
ATOM    761 DP   DC  B 108     -20.432  49.414  19.515  1.00  1.00      B    P
ATOM    762 DS   DC  B 108     -18.002  46.757  20.639  1.00  1.00      B    S
ATOM    763 DB   DC  B 108     -16.450  45.245  16.923  1.00  1.00      B    B
ATOM    764 DP   DT  B 109     -14.940  47.298  23.226  1.00  1.00      B    P
ATOM    765 DS   DT  B 109     -12.575  45.033  21.995  1.00  1.00      B    S
ATOM    766 DB   DT  B 109     -12.519  45.967  17.698  1.00  1.00      B    B
ATOM    767 DP   DA  B 110      -8.739  44.112  23.811  1.00  1.00      B    P
ATOM    768 DS   DA  B 110      -7.349  43.009  20.441  1.00  1.00      B    S
ATOM    769 DB   DA  B 110      -7.860  45.418  17.028  1.00  1.00      B    B
ATOM    770 DP   DC  B 111      -4.736  41.677  20.706  1.00  1.00      B    P
ATOM    771 DS   DC  B 111      -4.305  41.220  16.931  1.00  1.00      B    S
ATOM    772 DB   DC  B 111      -4.533  45.277  15.461  1.00  1.00      B    B
ATOM    773 DP   DG  B 112      -0.558  38.960  15.890  1.00  1.00      B    P
ATOM    774 DS   DG  B 112      -0.680  40.535  12.385  1.00  1.00      B    S
ATOM    775 DB   DG  B 112      -1.239  45.704  12.670  1.00  1.00      B    B
ATOM    776 DP   DA  B 113       0.929  39.179   9.428  1.00  1.00      B    P
ATOM    777 DS   DA  B 113       0.942  42.466   7.475  1.00  1.00      B    S
ATOM    778 DB   DA  B 113       1.177  46.159  10.410  1.00  1.00      B    B
ATOM    779 DP   DC  B 114       3.267  42.505   5.109  1.00  1.00      B    P
ATOM    780 DS   DC  B 114       4.017  45.839   5.293  1.00  1.00      B    S
ATOM    781 DB   DC  B 114       4.536  46.545   9.857  1.00  1.00      B    B
ATOM    782 DP   DC  B 115       6.321  46.821   3.439  1.00  1.00      B    P
ATOM    783 DS   DC  B 115       7.396  49.844   5.421  1.00  1.00      B    S
ATOM    784 DB   DC  B 115       8.193  48.011   9.603  1.00  1.00      B    B
ATOM    785 DP   DA  B 116      10.528  52.333   3.635  1.00  1.00      B    P
ATOM    786 DS   DA  B 116      12.012  53.469   6.887  1.00  1.00      B    S
ATOM    787 DB   DA  B 116      11.655  49.935  10.246  1.00  1.00      B    B
ATOM    788 DP   DA  B 117      15.061  55.095   7.025  1.00  1.00      B    P
ATOM    789 DS   DA  B 117      15.614  54.136  11.110  1.00  1.00      B    S
ATOM    790 DB   DA  B 117      14.993  49.208  11.372  1.00  1.00      B    B
ATOM    791 DP   DT  B 118      18.589  54.928  12.668  1.00  1.00      B    P
ATOM    792 DS   DT  B 118      18.850  51.748  15.025  1.00  1.00      B    S
ATOM    793 DB   DT  B 118      18.359  48.397  11.912  1.00  1.00      B    B
ATOM    794 DP   DT  B 119      21.940  51.013  17.445  1.00  1.00      B    P
ATOM    795 DS   DT  B 119      21.171  47.348  17.889  1.00  1.00      B    S
ATOM    796 DB   DT  B 119      21.074  46.127  13.609  1.00  1.00      B    B
ATOM    797 DP   DG  B 120      24.320  45.464  20.263  1.00  1.00      B    P
ATOM    798 DS   DG  B 120      22.806  41.810  18.857  1.00  1.00      B    S
ATOM    799 DB   DG  B 120      22.860  42.084  13.596  1.00  1.00      B    B
ATOM    800 DP   DA  B 121      23.791  38.040  20.308  1.00  1.00      B    P
ATOM    801 DS   DA  B 121      22.803  36.605  17.110  1.00  1.00      B    S
ATOM    802 DB   DA  B 121      24.641  39.190  13.297  1.00  1.00      B    B
ATOM    803 DP   DG  B 122      23.172  32.379  16.661  1.00  1.00      B    P
ATOM    804 DS   DG  B 122      23.834  32.667  12.701  1.00  1.00      B    S
ATOM    805 DB   DG  B 122      26.787  36.383  11.733  1.00  1.00      B    B
ATOM    806 DP   DC  B 123      23.773  30.024  11.106  1.00  1.00      B    P
ATOM    807 DS   DC  B 123      25.915  31.423   8.655  1.00  1.00      B    S
ATOM    808 DB   DC  B 123      28.665  33.672  11.095  1.00  1.00      B    B
ATOM    809 DP   DG  B 124      27.553  28.314   5.928  1.00  1.00      B    P
ATOM    810 DS   DG  B 124      30.594  30.293   5.227  1.00  1.00      B    S
ATOM    811 DB   DG  B 124      32.395  32.394   9.469  1.00  1.00      B    B
ATOM    812 DP   DG  B 125      33.057  29.113   3.048  1.00  1.00      B    P
ATOM    813 DS   DG  B 125      36.024  30.497   4.742  1.00  1.00      B    S
ATOM    814 DB   DG  B 125      35.685  30.825   9.958  1.00  1.00      B    B
ATOM    815 DP   DC  B 126      38.840  29.958   3.325  1.00  1.00      B    P
ATOM    816 DS   DC  B 126      40.897  30.123   6.900  1.00  1.00      B    S
ATOM    817 DB   DC  B 126      38.492  29.134   9.902  1.00  1.00      B    B
ATOM    818 DP   DC  B 127      44.248  28.646   7.360  1.00  1.00      B    P
ATOM    819 DS   DC  B 127      44.517  27.666  10.826  1.00  1.00      B    S
ATOM    820 DB   DC  B 127      40.847  25.858  11.376  1.00  1.00      B    B
ATOM    821 DP   DT  B 128      47.725  25.678  12.533  1.00  1.00      B    P
ATOM    822 DS   DT  B 128      45.927  24.203  15.178  1.00  1.00      B    S
ATOM    823 DB   DT  B 128      41.932  22.639  13.073  1.00  1.00      B    B
ATOM    824 DP   DG  B 129      48.305  21.292  17.588  1.00  1.00      B    P
ATOM    825 DS   DG  B 129      45.237  19.494  18.928  1.00  1.00      B    S
ATOM    826 DB   DG  B 129      41.461  18.939  15.546  1.00  1.00      B    B
ATOM    827 DP   DC  B 130      45.406  17.553  21.245  1.00  1.00      B    P
ATOM    828 DS   DC  B 130      41.951  16.091  20.277  1.00  1.00      B    S
ATOM    829 DB   DC  B 130      42.081  15.638  15.851  1.00  1.00      B    B
ATOM    830 DP   DA  B 131      40.144  12.559  22.565  1.00  1.00      B    P
ATOM    831 DS   DA  B 131      37.559  12.116  19.903  1.00  1.00      B    S
ATOM    832 DB   DA  B 131      39.745  11.801  15.602  1.00  1.00      B    B
ATOM    833 DP   DG  B 132      35.141   9.005  20.656  1.00  1.00      B    P
ATOM    834 DS   DG  B 132      34.381   8.588  17.354  1.00  1.00      B    S
ATOM    835 DB   DG  B 132      38.666   8.278  14.441  1.00  1.00      B    B
ATOM    836 DP   DA  B 133      30.923   6.815  16.047  1.00  1.00      B    P
ATOM    837 DS   DA  B 133      32.162   5.706  13.085  1.00  1.00      B    S
ATOM    838 DB   DA  B 133      37.112   4.572  13.621  1.00  1.00      B    B
ATOM    839 DP   DC  B 134      30.410   3.418  11.565  1.00  1.00      B    P
ATOM    840 DS   DC  B 134      33.269   2.152   9.558  1.00  1.00      B    S
ATOM    841 DB   DC  B 134      36.721   1.426  12.467  1.00  1.00      B    B
ATOM    842 DP   DC  B 135      33.018  -0.411   7.020  1.00  1.00      B    P
ATOM    843 DS   DC  B 135      36.589  -2.610   7.165  1.00  1.00      B    S
ATOM    844 DB   DC  B 135      37.878  -2.477  11.393  1.00  1.00      B    B
ATOM    845 DP   DG  B 136      36.300  -6.837   5.315  1.00  1.00      B    P
ATOM    846 DS   DG  B 136      39.456  -7.886   7.125  1.00  1.00      B    S
ATOM    847 DB   DG  B 136      39.146  -6.447  12.146  1.00  1.00      B    B
ATOM    848 DP   DG  B 137      41.464 -10.898   6.776  1.00  1.00      B    P
ATOM    849 DS   DG  B 137      42.867 -11.016  10.566  1.00  1.00      B    S
ATOM    850 DB   DG  B 137      39.812  -9.368  14.297  1.00  1.00      B    B
ATOM    851 DP   DG  B 138      45.355 -13.531  11.637  1.00  1.00      B    P
ATOM    852 DS   DG  B 138      44.398 -14.096  15.478  1.00  1.00      B    S
ATOM    853 DB   DG  B 138      39.679 -12.181  16.681  1.00  1.00      B    B
ATOM    854 DP   DA  B 139      45.246 -17.630  17.227  1.00  1.00      B    P
ATOM    855 DS   DA  B 139      42.901 -17.093  19.992  1.00  1.00      B    S
ATOM    856 DB   DA  B 139      38.643 -15.282  17.844  1.00  1.00      B    B
ATOM    857 DP   DT  B 140      42.362 -19.500  21.948  1.00  1.00      B    P
ATOM    858 DS   DT  B 140      39.158 -18.147  22.998  1.00  1.00      B    S
ATOM    859 DB   DT  B 140      36.893 -18.445  19.019  1.00  1.00      B    B
ATOM    860 DP   DT  B 141      36.970 -19.879  26.128  1.00  1.00      B    P
ATOM    861 DS   DT  B 141      33.107 -19.768  24.404  1.00  1.00      B    S
ATOM    862 DB   DT  B 141      33.976 -21.111  20.068  1.00  1.00      B    B
ATOM    863 DP   DC  B 142      30.262 -22.221  26.719  1.00  1.00      B    P
ATOM    864 DS   DC  B 142      28.400 -22.585  23.513  1.00  1.00      B    S
ATOM    865 DB   DC  B 142      31.185 -23.815  20.453  1.00  1.00      B    B
ATOM    866 DP   DT  B 143      24.797 -24.519  22.877  1.00  1.00      B    P
ATOM    867 DS   DT  B 143      24.729 -24.613  19.253  1.00  1.00      B    S
ATOM    868 DB   DT  B 143      28.769 -26.523  18.808  1.00  1.00      B    B
ATOM    869 DP   DC  B 144      21.730 -26.458  17.816  1.00  1.00      B    P
ATOM    870 DS   DC  B 144      23.539 -26.920  14.704  1.00  1.00      B    S
ATOM    871 DB   DC  B 144      27.453 -28.995  16.031  1.00  1.00      B    B
ATOM    872 DP   DC  B 145      22.302 -28.469  12.126  1.00  1.00      B    P
ATOM    873 DS   DC  B 145      25.894 -29.310  10.422  1.00  1.00      B    S
ATOM    874 DB   DC  B 145      27.672 -32.038  13.672  1.00  1.00      B    B
ATOM    875 DP   DA  B 146      26.317 -31.007   5.927  1.00  1.00      B    P
ATOM    876 DS   DA  B 146      29.971 -32.791   6.620  1.00  1.00      B    S
ATOM    877 DB   DA  B 146      29.642 -34.810  11.219  1.00  1.00      B    B
ATOM    878 DP   DG  B 147      31.018 -35.982   3.811  1.00  1.00      B    P
ATOM    879 DS   DG  B 147      32.668 -38.130   6.190  1.00  1.00      B    S
ATOM    880 DB   DG  B 147      29.728 -38.749  10.468  1.00  1.00      B    B
TER
ATOM    881  CA  ALA C   1     -51.402 -46.998 -30.673  1.00  1.00      C    C
ATOM    882  CA  ARG C   2     -50.220 -49.609 -28.163  1.00  1.00      C    C
ATOM    883  CA  THR C   3     -46.764 -48.597 -29.017  1.00  1.00      C    C
ATOM    884  CA  LYS C   4     -45.353 -47.664 -25.657  1.00  1.00      C    C
ATOM    885  CA  GLN C   5     -42.017 -49.271 -26.782  1.00  1.00      C    C
ATOM    886  CA  THR C   6     -40.763 -49.985 -30.186  1.00  1.00      C    C
ATOM    887  CA  ALA C   7     -38.958 -46.770 -31.065  1.00  1.00      C    C
ATOM    888  CA  ARG C   8     -38.427 -44.341 -28.226  1.00  1.00      C    C
ATOM    889  CA  LYS C   9     -35.371 -44.924 -26.036  1.00  1.00      C    C
ATOM    890  CA  SER C  10     -32.167 -44.846 -28.076  1.00  1.00      C    C
ATOM    891  CA  THR C  11     -33.866 -43.874 -31.308  1.00  1.00      C    C
ATOM    892  CA  GLY C  12     -31.451 -44.382 -34.178  1.00  1.00      C    C
ATOM    893  CA  GLY C  13     -30.623 -42.807 -37.537  1.00  1.00      C    C
ATOM    894  CA  LYS C  14     -31.465 -39.344 -38.679  1.00  1.00      C    C
ATOM    895  CA  ALA C  15     -28.368 -37.146 -39.188  1.00  1.00      C    C
ATOM    896  CA  PRO C  16     -27.575 -33.359 -39.281  1.00  1.00      C    C
ATOM    897  CA  ARG C  17     -25.537 -32.092 -42.290  1.00  1.00      C    C
ATOM    898  CA  LYS C  18     -22.060 -30.670 -42.443  1.00  1.00      C    C
ATOM    899  CA  GLN C  19     -22.655 -27.099 -43.703  1.00  1.00      C    C
ATOM    900  CA  LEU C  20     -21.924 -24.532 -40.982  1.00  1.00      C    C
ATOM    901  CA  ALA C  21     -18.686 -22.647 -40.650  1.00  1.00      C    C
ATOM    902  CA  THR C  22     -18.958 -19.775 -38.236  1.00  1.00      C    C
ATOM    903  CA  LYS C  23     -16.243 -19.430 -35.632  1.00  1.00      C    C
ATOM    904  CA  ALA C  24     -17.361 -17.622 -32.415  1.00  1.00      C    C
ATOM    905  CA  ALA C  25     -18.916 -20.906 -31.530  1.00  1.00      C    C
ATOM    906  CA  ARG C  26     -18.292 -22.922 -28.451  1.00  1.00      C    C
ATOM    907  CA  LYS C  27     -16.255 -25.762 -29.688  1.00  1.00      C    C
ATOM    908  CA  SER C  28     -19.190 -27.896 -29.350  1.00  1.00      C    C
ATOM    909  CA  ALA C  29     -21.531 -28.522 -26.368  1.00  1.00      C    C
ATOM    910  CA  PRO C  30     -24.124 -31.266 -27.060  1.00  1.00      C    C
ATOM    911  CA  ALA C  31     -27.088 -30.712 -29.372  1.00  1.00      C    C
ATOM    912  CA  THR C  32     -29.415 -33.548 -28.492  1.00  1.00      C    C
ATOM    913  CA  GLY C  33     -29.847 -31.991 -25.121  1.00  1.00      C    C
ATOM    914  CA  GLY C  34     -28.991 -28.904 -23.156  1.00  1.00      C    C
ATOM    915  CA  VAL C  35     -29.841 -30.159 -19.689  1.00  1.00      C    C
ATOM    916  CA  LYS C  36     -32.679 -27.573 -19.338  1.00  1.00      C    C
ATOM    917  CA  LYS C  37     -31.718 -25.102 -16.508  1.00  1.00      C    C
ATOM    918  CA  PRO C  38     -29.884 -27.288 -13.902  1.00  1.00      C    C
ATOM    919  CA  HIS C  39     -30.303 -26.760 -10.184  1.00  1.00      C    C
ATOM    920  CA  ARG C  40     -28.017 -28.204  -7.630  1.00  1.00      C    C
ATOM    921  CA  TYR C  41     -26.630 -26.879  -4.288  1.00  1.00      C    C
ATOM    922  CA  ARG C  42     -23.241 -28.053  -3.431  1.00  1.00      C    C
ATOM    923  CA  PRO C  43     -20.352 -25.861  -2.276  1.00  1.00      C    C
ATOM    924  CA  GLY C  44     -19.450 -23.294  -4.860  1.00  1.00      C    C
ATOM    925  CA  THR C  45     -22.685 -23.284  -6.749  1.00  1.00      C    C
ATOM    926  CA  VAL C  46     -24.083 -20.470  -4.762  1.00  1.00      C    C
ATOM    927  CA  ALA C  47     -20.722 -18.828  -3.874  1.00  1.00      C    C
ATOM    928  CA  LEU C  48     -20.090 -18.360  -7.665  1.00  1.00      C    C
ATOM    929  CA  ARG C  49     -23.594 -16.782  -8.097  1.00  1.00      C    C
ATOM    930  CA  GLU C  50     -22.822 -14.206  -5.529  1.00  1.00      C    C
ATOM    931  CA  ILE C  51     -19.489 -13.108  -6.997  1.00  1.00      C    C
ATOM    932  CA  ARG C  52     -21.257 -12.414 -10.336  1.00  1.00      C    C
ATOM    933  CA  ARG C  53     -24.117 -10.570  -8.734  1.00  1.00      C    C
ATOM    934  CA  TYR C  54     -22.066  -8.275  -6.553  1.00  1.00      C    C
ATOM    935  CA  GLN C  55     -19.251  -7.490  -9.023  1.00  1.00      C    C
ATOM    936  CA  LYS C  56     -21.958  -6.211 -11.298  1.00  1.00      C    C
ATOM    937  CA  SER C  57     -23.698  -3.868  -8.941  1.00  1.00      C    C
ATOM    938  CA  THR C  58     -22.508  -1.067  -6.666  1.00  1.00      C    C
ATOM    939  CA  GLU C  59     -24.710  -1.358  -3.563  1.00  1.00      C    C
ATOM    940  CA  LEU C  60     -23.951  -1.185   0.069  1.00  1.00      C    C
ATOM    941  CA  LEU C  61     -23.392  -4.691   1.495  1.00  1.00      C    C
ATOM    942  CA  ILE C  62     -23.488  -4.025   5.312  1.00  1.00      C    C
ATOM    943  CA  ARG C  63     -26.991  -3.054   6.521  1.00  1.00      C    C
ATOM    944  CA  LYS C  64     -27.352   0.727   7.044  1.00  1.00      C    C
ATOM    945  CA  LEU C  65     -28.940   0.730  10.553  1.00  1.00      C    C
ATOM    946  CA  PRO C  66     -26.428  -1.621  12.153  1.00  1.00      C    C
ATOM    947  CA  PHE C  67     -23.691   0.420  10.776  1.00  1.00      C    C
ATOM    948  CA  GLN C  68     -24.967   3.732  11.849  1.00  1.00      C    C
ATOM    949  CA  ARG C  69     -25.320   2.337  15.428  1.00  1.00      C    C
ATOM    950  CA  LEU C  70     -21.853   0.915  15.408  1.00  1.00      C    C
ATOM    951  CA  VAL C  71     -20.258   4.140  14.275  1.00  1.00      C    C
ATOM    952  CA  ARG C  72     -22.057   6.304  16.898  1.00  1.00      C    C
ATOM    953  CA  GLU C  73     -21.114   3.876  19.695  1.00  1.00      C    C
ATOM    954  CA  ILE C  74     -17.400   4.283  18.766  1.00  1.00      C    C
ATOM    955  CA  ALA C  75     -17.472   8.148  18.519  1.00  1.00      C    C
ATOM    956  CA  GLN C  76     -19.281   8.325  21.823  1.00  1.00      C    C
ATOM    957  CA  ASP C  77     -15.951   7.044  23.272  1.00  1.00      C    C
ATOM    958  CA  PHE C  78     -14.351  10.249  22.151  1.00  1.00      C    C
ATOM    959  CA  LYS C  79     -17.327  12.476  23.106  1.00  1.00      C    C
ATOM    960  CA  THR C  80     -20.854  11.984  24.135  1.00  1.00      C    C
ATOM    961  CA  ASP C  81     -23.950  13.577  22.764  1.00  1.00      C    C
ATOM    962  CA  LEU C  82     -22.991  14.022  19.253  1.00  1.00      C    C
ATOM    963  CA  ARG C  83     -25.219  14.020  16.204  1.00  1.00      C    C
ATOM    964  CA  PHE C  84     -23.981  12.993  12.784  1.00  1.00      C    C
ATOM    965  CA  GLN C  85     -25.155  14.730   9.606  1.00  1.00      C    C
ATOM    966  CA  SER C  86     -26.888  12.028   7.514  1.00  1.00      C    C
ATOM    967  CA  SER C  87     -24.342  12.378   4.785  1.00  1.00      C    C
ATOM    968  CA  ALA C  88     -21.588  12.026   7.420  1.00  1.00      C    C
ATOM    969  CA  VAL C  89     -22.661   8.524   8.224  1.00  1.00      C    C
ATOM    970  CA  MET C  90     -22.940   7.695   4.413  1.00  1.00      C    C
ATOM    971  CA  ALA C  91     -19.396   9.060   3.950  1.00  1.00      C    C
ATOM    972  CA  LEU C  92     -18.276   6.724   6.774  1.00  1.00      C    C
ATOM    973  CA  GLN C  93     -19.913   3.724   5.122  1.00  1.00      C    C
ATOM    974  CA  GLU C  94     -18.566   4.667   1.661  1.00  1.00      C    C
ATOM    975  CA  ALA C  95     -15.080   4.936   3.239  1.00  1.00      C    C
ATOM    976  CA  SER C  96     -15.232   1.800   5.306  1.00  1.00      C    C
ATOM    977  CA  GLU C  97     -16.678  -0.335   2.619  1.00  1.00      C    C
ATOM    978  CA  ALA C  98     -14.177   0.807  -0.087  1.00  1.00      C    C
ATOM    979  CA  TYR C  99     -11.349   0.004   2.319  1.00  1.00      C    C
ATOM    980  CA  LEU C 100     -12.667  -3.515   3.062  1.00  1.00      C    C
ATOM    981  CA  VAL C 101     -13.460  -4.382  -0.567  1.00  1.00      C    C
ATOM    982  CA  ALA C 102      -9.908  -3.695  -1.691  1.00  1.00      C    C
ATOM    983  CA  LEU C 103      -8.538  -5.796   1.226  1.00  1.00      C    C
ATOM    984  CA  PHE C 104     -10.585  -8.889   0.138  1.00  1.00      C    C
ATOM    985  CA  GLU C 105      -8.922  -8.565  -3.329  1.00  1.00      C    C
ATOM    986  CA  ASP C 106      -5.484  -8.694  -1.568  1.00  1.00      C    C
ATOM    987  CA  THR C 107      -6.495 -11.472   0.804  1.00  1.00      C    C
ATOM    988  CA  ASN C 108      -7.650 -13.477  -2.244  1.00  1.00      C    C
ATOM    989  CA  LEU C 109      -4.237 -13.121  -4.041  1.00  1.00      C    C
ATOM    990  CA  CYS C 110      -2.394 -14.565  -0.960  1.00  1.00      C    C
ATOM    991  CA  ALA C 111      -4.678 -17.517  -0.715  1.00  1.00      C    C
ATOM    992  CA  ILE C 112      -4.398 -18.312  -4.459  1.00  1.00      C    C
ATOM    993  CA  HIS C 113      -0.599 -17.673  -4.194  1.00  1.00      C    C
ATOM    994  CA  ALA C 114      -0.494 -20.387  -1.566  1.00  1.00      C    C
ATOM    995  CA  LYS C 115      -2.341 -22.722  -3.932  1.00  1.00      C    C
ATOM    996  CA  ARG C 116      -5.592 -22.365  -1.994  1.00  1.00      C    C
ATOM    997  CA  VAL C 117      -9.125 -21.550  -3.160  1.00  1.00      C    C
ATOM    998  CA  THR C 118     -10.269 -20.703   0.340  1.00  1.00      C    C
ATOM    999  CA  ILE C 119      -9.219 -17.436   2.064  1.00  1.00      C    C
ATOM   1000  CA  MET C 120      -7.902 -17.757   5.552  1.00  1.00      C    C
ATOM   1001  CA  PRO C 121      -7.019 -15.290   8.425  1.00  1.00      C    C
ATOM   1002  CA  LYS C 122      -3.276 -16.023   7.681  1.00  1.00      C    C
ATOM   1003  CA  ASP C 123      -3.844 -14.539   4.279  1.00  1.00      C    C
ATOM   1004  CA  ILE C 124      -5.589 -11.511   6.002  1.00  1.00      C    C
ATOM   1005  CA  GLN C 125      -2.545 -11.273   8.392  1.00  1.00      C    C
ATOM   1006  CA  LEU C 126      -0.083 -11.527   5.491  1.00  1.00      C    C
ATOM   1007  CA  ALA C 127      -2.018  -8.887   3.578  1.00  1.00      C    C
ATOM   1008  CA  ARG C 128      -2.107  -6.172   6.117  1.00  1.00      C    C
ATOM   1009  CA  ARG C 129       1.576  -6.550   7.044  1.00  1.00      C    C
ATOM   1010  CA  ILE C 130       2.851  -6.125   3.433  1.00  1.00      C    C
ATOM   1011  CA  ARG C 131       0.484  -3.215   2.970  1.00  1.00      C    C
ATOM   1012  CA  GLY C 132       2.239  -1.471   5.856  1.00  1.00      C    C
ATOM   1013  CA  GLU C 133      -1.092  -1.327   7.934  1.00  1.00      C    C
ATOM   1014  CA  ARG C 134       0.477  -3.662  10.550  1.00  1.00      C    C
ATOM   1015  CA  ALA C 135       3.973  -3.259   9.349  1.00  1.00      C    C
TER
ATOM   1016  CA  SER D   1     -37.938 -14.776  33.008  1.00  1.00      D    C
ATOM   1017  CA  GLY D   2     -37.903 -11.249  31.658  1.00  1.00      D    C
ATOM   1018  CA  ARG D   3     -37.697 -12.067  27.969  1.00  1.00      D    C
ATOM   1019  CA  GLY D   4     -41.103 -10.437  27.078  1.00  1.00      D    C
ATOM   1020  CA  LYS D   5     -43.007 -12.788  29.392  1.00  1.00      D    C
ATOM   1021  CA  GLY D   6     -44.454 -10.344  31.679  1.00  1.00      D    C
ATOM   1022  CA  GLY D   7     -42.624  -7.401  30.168  1.00  1.00      D    C
ATOM   1023  CA  LYS D   8     -43.867  -5.178  27.447  1.00  1.00      D    C
ATOM   1024  CA  GLY D   9     -43.715  -2.195  29.827  1.00  1.00      D    C
ATOM   1025  CA  LEU D  10     -41.232  -3.032  32.539  1.00  1.00      D    C
ATOM   1026  CA  GLY D  11     -42.533  -3.630  35.942  1.00  1.00      D    C
ATOM   1027  CA  LYS D  12     -42.769  -0.198  37.430  1.00  1.00      D    C
ATOM   1028  CA  GLY D  13     -44.314   3.124  36.765  1.00  1.00      D    C
ATOM   1029  CA  GLY D  14     -40.886   4.595  36.269  1.00  1.00      D    C
ATOM   1030  CA  ALA D  15     -38.799   4.160  33.104  1.00  1.00      D    C
ATOM   1031  CA  LYS D  16     -35.014   3.530  33.003  1.00  1.00      D    C
ATOM   1032  CA  ARG D  17     -34.825   2.775  29.240  1.00  1.00      D    C
ATOM   1033  CA  HIS D  18     -32.021   0.791  27.570  1.00  1.00      D    C
ATOM   1034  CA  ARG D  19     -33.479  -2.610  26.694  1.00  1.00      D    C
ATOM   1035  CA  LYS D  20     -30.706  -4.961  25.465  1.00  1.00      D    C
ATOM   1036  CA  VAL D  21     -31.442  -4.224  21.864  1.00  1.00      D    C
ATOM   1037  CA  LEU D  22     -30.745  -7.821  20.874  1.00  1.00      D    C
ATOM   1038  CA  ARG D  23     -28.280  -6.761  18.136  1.00  1.00      D    C
ATOM   1039  CA  ASP D  24     -24.754  -6.395  19.495  1.00  1.00      D    C
ATOM   1040  CA  ASN D  25     -23.784  -3.507  17.356  1.00  1.00      D    C
ATOM   1041  CA  ILE D  26     -20.435  -4.498  15.883  1.00  1.00      D    C
ATOM   1042  CA  GLN D  27     -21.604  -8.013  16.350  1.00  1.00      D    C
ATOM   1043  CA  GLY D  28     -24.485  -7.027  14.244  1.00  1.00      D    C
ATOM   1044  CA  ILE D  29     -22.422  -6.912  11.109  1.00  1.00      D    C
ATOM   1045  CA  THR D  30     -22.981 -10.496  10.245  1.00  1.00      D    C
ATOM   1046  CA  LYS D  31     -21.064 -13.411   8.737  1.00  1.00      D    C
ATOM   1047  CA  PRO D  32     -23.345 -13.064   5.714  1.00  1.00      D    C
ATOM   1048  CA  ALA D  33     -22.456  -9.368   5.334  1.00  1.00      D    C
ATOM   1049  CA  ILE D  34     -18.773 -10.192   5.422  1.00  1.00      D    C
ATOM   1050  CA  ARG D  35     -19.280 -12.866   2.821  1.00  1.00      D    C
ATOM   1051  CA  ARG D  36     -21.027 -10.345   0.508  1.00  1.00      D    C
ATOM   1052  CA  LEU D  37     -18.264  -7.763   0.836  1.00  1.00      D    C
ATOM   1053  CA  ALA D  38     -15.761 -10.535   0.170  1.00  1.00      D    C
ATOM   1054  CA  ARG D  39     -17.879 -11.709  -2.826  1.00  1.00      D    C
ATOM   1055  CA  ARG D  40     -17.650  -8.237  -4.399  1.00  1.00      D    C
ATOM   1056  CA  GLY D  41     -13.936  -8.609  -3.634  1.00  1.00      D    C
ATOM   1057  CA  GLY D  42     -13.825 -11.892  -5.539  1.00  1.00      D    C
ATOM   1058  CA  VAL D  43     -13.720 -14.432  -2.774  1.00  1.00      D    C
ATOM   1059  CA  LYS D  44     -15.671 -17.704  -3.340  1.00  1.00      D    C
ATOM   1060  CA  ARG D  45     -14.919 -19.439   0.014  1.00  1.00      D    C
ATOM   1061  CA  ILE D  46     -14.076 -17.899   3.420  1.00  1.00      D    C
ATOM   1062  CA  SER D  47     -12.669 -19.653   6.491  1.00  1.00      D    C
ATOM   1063  CA  GLY D  48     -14.948 -19.439   9.588  1.00  1.00      D    C
ATOM   1064  CA  LEU D  49     -12.509 -17.366  11.632  1.00  1.00      D    C
ATOM   1065  CA  ILE D  50     -12.414 -14.632   8.974  1.00  1.00      D    C
ATOM   1066  CA  TYR D  51     -15.577 -13.018  10.113  1.00  1.00      D    C
ATOM   1067  CA  GLU D  52     -14.315 -12.003  13.503  1.00  1.00      D    C
ATOM   1068  CA  GLU D  53     -10.980 -11.110  12.030  1.00  1.00      D    C
ATOM   1069  CA  THR D  54     -12.949  -8.647   9.729  1.00  1.00      D    C
ATOM   1070  CA  ARG D  55     -14.579  -7.179  12.739  1.00  1.00      D    C
ATOM   1071  CA  GLY D  56     -11.176  -6.650  14.181  1.00  1.00      D    C
ATOM   1072  CA  VAL D  57      -9.799  -4.921  11.181  1.00  1.00      D    C
ATOM   1073  CA  LEU D  58     -12.946  -2.894  10.783  1.00  1.00      D    C
ATOM   1074  CA  LYS D  59     -13.213  -1.948  14.434  1.00  1.00      D    C
ATOM   1075  CA  VAL D  60      -9.688  -0.319  14.294  1.00  1.00      D    C
ATOM   1076  CA  PHE D  61     -10.681   1.603  11.005  1.00  1.00      D    C
ATOM   1077  CA  LEU D  62     -13.844   3.058  12.677  1.00  1.00      D    C
ATOM   1078  CA  GLU D  63     -11.924   3.952  15.811  1.00  1.00      D    C
ATOM   1079  CA  ASN D  64      -9.221   5.561  13.595  1.00  1.00      D    C
ATOM   1080  CA  VAL D  65     -11.387   7.418  11.307  1.00  1.00      D    C
ATOM   1081  CA  ILE D  66     -13.891   8.620  13.947  1.00  1.00      D    C
ATOM   1082  CA  ARG D  67     -11.123   9.656  16.287  1.00  1.00      D    C
ATOM   1083  CA  ASP D  68      -9.717  11.983  13.553  1.00  1.00      D    C
ATOM   1084  CA  ALA D  69     -13.122  13.153  12.365  1.00  1.00      D    C
ATOM   1085  CA  VAL D  70     -14.114  13.847  15.992  1.00  1.00      D    C
ATOM   1086  CA  THR D  71     -10.822  15.596  16.573  1.00  1.00      D    C
ATOM   1087  CA  TYR D  72     -11.779  18.081  13.752  1.00  1.00      D    C
ATOM   1088  CA  THR D  73     -15.354  18.315  15.070  1.00  1.00      D    C
ATOM   1089  CA  GLU D  74     -14.243  19.345  18.574  1.00  1.00      D    C
ATOM   1090  CA  HIS D  75     -11.730  21.738  16.898  1.00  1.00      D    C
ATOM   1091  CA  ALA D  76     -14.636  23.397  15.114  1.00  1.00      D    C
ATOM   1092  CA  LYS D  77     -16.447  23.598  18.486  1.00  1.00      D    C
ATOM   1093  CA  ARG D  78     -19.362  21.605  16.876  1.00  1.00      D    C
ATOM   1094  CA  LYS D  79     -21.450  18.930  18.478  1.00  1.00      D    C
ATOM   1095  CA  THR D  80     -22.698  17.663  15.096  1.00  1.00      D    C
ATOM   1096  CA  VAL D  81     -20.044  15.482  13.276  1.00  1.00      D    C
ATOM   1097  CA  THR D  82     -20.237  16.394   9.602  1.00  1.00      D    C
ATOM   1098  CA  ALA D  83     -19.484  15.022   6.276  1.00  1.00      D    C
ATOM   1099  CA  MET D  84     -16.599  17.548   5.991  1.00  1.00      D    C
ATOM   1100  CA  ASP D  85     -15.081  16.190   9.269  1.00  1.00      D    C
ATOM   1101  CA  VAL D  86     -15.194  12.670   7.600  1.00  1.00      D    C
ATOM   1102  CA  VAL D  87     -13.702  14.115   4.276  1.00  1.00      D    C
ATOM   1103  CA  TYR D  88     -10.876  15.702   6.241  1.00  1.00      D    C
ATOM   1104  CA  ALA D  89     -10.311  12.653   8.487  1.00  1.00      D    C
ATOM   1105  CA  LEU D  90     -10.151  10.391   5.439  1.00  1.00      D    C
ATOM   1106  CA  LYS D  91      -7.738  12.849   3.692  1.00  1.00      D    C
ATOM   1107  CA  ARG D  92      -5.232  12.963   6.431  1.00  1.00      D    C
ATOM   1108  CA  GLN D  93      -5.082   9.166   6.681  1.00  1.00      D    C
ATOM   1109  CA  GLY D  94      -3.984   8.378   3.137  1.00  1.00      D    C
ATOM   1110  CA  ARG D  95      -7.486   7.571   2.001  1.00  1.00      D    C
ATOM   1111  CA  THR D  96      -8.495  10.827   0.158  1.00  1.00      D    C
ATOM   1112  CA  LEU D  97     -11.984  10.375  -1.246  1.00  1.00      D    C
ATOM   1113  CA  TYR D  98     -13.383  12.433  -4.099  1.00  1.00      D    C
ATOM   1114  CA  GLY D  99     -17.030  13.169  -4.843  1.00  1.00      D    C
ATOM   1115  CA  PHE D 100     -18.322  14.386  -1.466  1.00  1.00      D    C
ATOM   1116  CA  GLY D 101     -21.685  12.430  -1.537  1.00  1.00      D    C
ATOM   1117  CA  GLY D 102     -23.854  15.225  -2.982  1.00  1.00      D    C
TER
ATOM   1118  CA  SER E   1       2.420  68.838  30.890  1.00  1.00      E    C
ATOM   1119  CA  GLY E   2       4.979  65.989  30.579  1.00  1.00      E    C
ATOM   1120  CA  ARG E   3       5.872  67.286  27.138  1.00  1.00      E    C
ATOM   1121  CA  GLY E   4       6.521  64.871  24.194  1.00  1.00      E    C
ATOM   1122  CA  LYS E   5       8.583  61.722  23.924  1.00  1.00      E    C
ATOM   1123  CA  GLN E   6       8.384  57.936  23.633  1.00  1.00      E    C
ATOM   1124  CA  GLY E   7       9.933  55.769  26.358  1.00  1.00      E    C
ATOM   1125  CA  GLY E   8      13.012  53.805  25.319  1.00  1.00      E    C
ATOM   1126  CA  LYS E   9      16.044  54.394  23.057  1.00  1.00      E    C
ATOM   1127  CA  THR E  10      19.472  54.052  24.733  1.00  1.00      E    C
ATOM   1128  CA  ARG E  11      19.589  52.033  27.891  1.00  1.00      E    C
ATOM   1129  CA  ALA E  12      17.677  48.916  26.760  1.00  1.00      E    C
ATOM   1130  CA  LYS E  13      18.923  45.258  27.199  1.00  1.00      E    C
ATOM   1131  CA  ALA E  14      17.951  43.172  24.170  1.00  1.00      E    C
ATOM   1132  CA  LYS E  15      15.685  40.132  24.421  1.00  1.00      E    C
ATOM   1133  CA  THR E  16      15.007  37.117  22.033  1.00  1.00      E    C
ATOM   1134  CA  ARG E  17      11.373  36.091  21.580  1.00  1.00      E    C
ATOM   1135  CA  SER E  18      12.630  32.566  21.989  1.00  1.00      E    C
ATOM   1136  CA  SER E  19      13.920  33.394  25.563  1.00  1.00      E    C
ATOM   1137  CA  ARG E  20      10.653  35.253  26.105  1.00  1.00      E    C
ATOM   1138  CA  ALA E  21       8.676  32.089  25.090  1.00  1.00      E    C
ATOM   1139  CA  GLY E  22      11.111  29.793  26.999  1.00  1.00      E    C
ATOM   1140  CA  LEU E  23      12.369  27.982  23.898  1.00  1.00      E    C
ATOM   1141  CA  GLN E  24      15.579  26.974  22.020  1.00  1.00      E    C
ATOM   1142  CA  PHE E  25      13.913  27.160  18.565  1.00  1.00      E    C
ATOM   1143  CA  PRO E  26      13.506  30.745  17.217  1.00  1.00      E    C
ATOM   1144  CA  VAL E  27      10.037  32.244  17.332  1.00  1.00      E    C
ATOM   1145  CA  GLY E  28      10.965  34.785  14.749  1.00  1.00      E    C
ATOM   1146  CA  ARG E  29      12.224  32.321  12.309  1.00  1.00      E    C
ATOM   1147  CA  VAL E  30       9.115  30.087  12.630  1.00  1.00      E    C
ATOM   1148  CA  HIS E  31       7.036  33.303  12.274  1.00  1.00      E    C
ATOM   1149  CA  ARG E  32       8.784  34.337   9.022  1.00  1.00      E    C
ATOM   1150  CA  LEU E  33       8.423  30.917   7.526  1.00  1.00      E    C
ATOM   1151  CA  LEU E  34       4.733  30.713   8.188  1.00  1.00      E    C
ATOM   1152  CA  ARG E  35       4.248  34.026   6.401  1.00  1.00      E    C
ATOM   1153  CA  LYS E  36       6.874  33.053   3.709  1.00  1.00      E    C
ATOM   1154  CA  GLY E  37       5.103  29.617   3.179  1.00  1.00      E    C
ATOM   1155  CA  ASN E  38       1.902  31.062   1.923  1.00  1.00      E    C
ATOM   1156  CA  TYR E  39      -0.428  29.397   4.381  1.00  1.00      E    C
ATOM   1157  CA  ALA E  40      -3.047  32.134   5.054  1.00  1.00      E    C
ATOM   1158  CA  GLU E  41      -3.215  35.889   4.859  1.00  1.00      E    C
ATOM   1159  CA  ARG E  42      -2.608  36.093   8.674  1.00  1.00      E    C
ATOM   1160  CA  VAL E  43      -0.510  34.583  11.471  1.00  1.00      E    C
ATOM   1161  CA  GLY E  44      -1.387  35.051  15.180  1.00  1.00      E    C
ATOM   1162  CA  ALA E  45       1.718  35.714  17.145  1.00  1.00      E    C
ATOM   1163  CA  GLY E  46       1.196  32.646  19.270  1.00  1.00      E    C
ATOM   1164  CA  ALA E  47       1.111  30.357  16.144  1.00  1.00      E    C
ATOM   1165  CA  PRO E  48       4.898  30.296  15.659  1.00  1.00      E    C
ATOM   1166  CA  VAL E  49       5.403  30.144  19.394  1.00  1.00      E    C
ATOM   1167  CA  TYR E  50       3.242  27.089  20.004  1.00  1.00      E    C
ATOM   1168  CA  LEU E  51       4.805  25.619  16.866  1.00  1.00      E    C
ATOM   1169  CA  ALA E  52       8.410  26.336  17.854  1.00  1.00      E    C
ATOM   1170  CA  ALA E  53       7.793  24.698  21.271  1.00  1.00      E    C
ATOM   1171  CA  VAL E  54       6.422  21.561  19.620  1.00  1.00      E    C
ATOM   1172  CA  LEU E  55       9.377  21.271  17.185  1.00  1.00      E    C
ATOM   1173  CA  GLU E  56      11.677  21.722  20.128  1.00  1.00      E    C
ATOM   1174  CA  TYR E  57       9.836  18.941  22.090  1.00  1.00      E    C
ATOM   1175  CA  LEU E  58       9.965  16.438  19.222  1.00  1.00      E    C
ATOM   1176  CA  THR E  59      13.526  17.316  18.474  1.00  1.00      E    C
ATOM   1177  CA  ALA E  60      14.585  16.740  22.041  1.00  1.00      E    C
ATOM   1178  CA  GLU E  61      12.732  13.439  22.266  1.00  1.00      E    C
ATOM   1179  CA  ILE E  62      14.532  11.778  19.345  1.00  1.00      E    C
ATOM   1180  CA  LEU E  63      17.914  13.010  20.323  1.00  1.00      E    C
ATOM   1181  CA  GLU E  64      17.390  11.780  23.856  1.00  1.00      E    C
ATOM   1182  CA  LEU E  65      16.550   8.169  22.592  1.00  1.00      E    C
ATOM   1183  CA  ALA E  66      19.062   8.517  19.795  1.00  1.00      E    C
ATOM   1184  CA  GLY E  67      21.997   9.173  22.198  1.00  1.00      E    C
ATOM   1185  CA  ASN E  68      20.755   6.211  24.111  1.00  1.00      E    C
ATOM   1186  CA  ALA E  69      21.078   3.940  21.008  1.00  1.00      E    C
ATOM   1187  CA  ALA E  70      24.542   5.347  20.355  1.00  1.00      E    C
ATOM   1188  CA  ARG E  71      25.602   4.511  23.871  1.00  1.00      E    C
ATOM   1189  CA  ASP E  72      24.276   0.893  23.468  1.00  1.00      E    C
ATOM   1190  CA  ASN E  73      26.487   0.536  20.454  1.00  1.00      E    C
ATOM   1191  CA  LYS E  74      29.408   2.201  22.209  1.00  1.00      E    C
ATOM   1192  CA  LYS E  75      29.201   5.445  20.167  1.00  1.00      E    C
ATOM   1193  CA  THR E  76      29.034   8.971  21.604  1.00  1.00      E    C
ATOM   1194  CA  ARG E  77      28.768  10.849  18.352  1.00  1.00      E    C
ATOM   1195  CA  ILE E  78      25.386  10.005  17.195  1.00  1.00      E    C
ATOM   1196  CA  ILE E  79      25.193   8.622  13.552  1.00  1.00      E    C
ATOM   1197  CA  PRO E  80      22.257   7.665  11.263  1.00  1.00      E    C
ATOM   1198  CA  ARG E  81      22.034   4.179  12.907  1.00  1.00      E    C
ATOM   1199  CA  HIS E  82      21.018   5.755  16.158  1.00  1.00      E    C
ATOM   1200  CA  LEU E  83      18.339   7.978  14.564  1.00  1.00      E    C
ATOM   1201  CA  GLN E  84      16.883   4.701  13.077  1.00  1.00      E    C
ATOM   1202  CA  LEU E  85      17.564   2.802  16.355  1.00  1.00      E    C
ATOM   1203  CA  ALA E  86      15.585   5.405  18.309  1.00  1.00      E    C
ATOM   1204  CA  VAL E  87      12.729   5.530  16.126  1.00  1.00      E    C
ATOM   1205  CA  ARG E  88      12.011   2.021  15.061  1.00  1.00      E    C
ATOM   1206  CA  ASN E  89      12.330   0.687  18.612  1.00  1.00      E    C
ATOM   1207  CA  ASP E  90       9.990   3.449  19.824  1.00  1.00      E    C
ATOM   1208  CA  GLU E  91       6.387   2.770  19.234  1.00  1.00      E    C
ATOM   1209  CA  GLU E  92       5.236   6.451  19.141  1.00  1.00      E    C
ATOM   1210  CA  LEU E  93       8.002   7.937  17.032  1.00  1.00      E    C
ATOM   1211  CA  ASN E  94       7.723   4.928  14.669  1.00  1.00      E    C
ATOM   1212  CA  LYS E  95       4.133   5.900  14.035  1.00  1.00      E    C
ATOM   1213  CA  LEU E  96       4.878   9.602  13.459  1.00  1.00      E    C
ATOM   1214  CA  LEU E  97       7.706   8.636  11.130  1.00  1.00      E    C
ATOM   1215  CA  GLY E  98       5.987   5.571   9.386  1.00  1.00      E    C
ATOM   1216  CA  ARG E  99       6.239   7.086   5.931  1.00  1.00      E    C
ATOM   1217  CA  VAL E 100       9.636   8.763   6.474  1.00  1.00      E    C
ATOM   1218  CA  THR E 101      13.049   7.155   5.838  1.00  1.00      E    C
ATOM   1219  CA  ILE E 102      16.503   7.101   7.431  1.00  1.00      E    C
ATOM   1220  CA  ALA E 103      18.932   6.392   4.586  1.00  1.00      E    C
ATOM   1221  CA  GLN E 104      22.126   4.407   5.461  1.00  1.00      E    C
ATOM   1222  CA  GLY E 105      20.565   3.612   8.759  1.00  1.00      E    C
ATOM   1223  CA  GLY E 106      20.130  -0.134   8.604  1.00  1.00      E    C
ATOM   1224  CA  VAL E 107      17.882  -3.189   8.725  1.00  1.00      E    C
ATOM   1225  CA  LEU E 108      18.500  -3.651  12.370  1.00  1.00      E    C
ATOM   1226  CA  PRO E 109      17.787  -7.051  13.985  1.00  1.00      E    C
ATOM   1227  CA  ASN E 110      15.815  -6.230  17.026  1.00  1.00      E    C
ATOM   1228  CA  ILE E 111      13.717  -9.298  17.995  1.00  1.00      E    C
ATOM   1229  CA  GLN E 112      15.508 -12.618  17.727  1.00  1.00      E    C
ATOM   1230  CA  SER E 113      16.008 -13.707  21.433  1.00  1.00      E    C
ATOM   1231  CA  VAL E 114      18.798 -16.087  20.797  1.00  1.00      E    C
ATOM   1232  CA  LEU E 115      21.003 -13.221  19.669  1.00  1.00      E    C
ATOM   1233  CA  LEU E 116      20.755 -11.238  22.831  1.00  1.00      E    C
ATOM   1234  CA  PRO E 117      24.322 -11.256  23.986  1.00  1.00      E    C
ATOM   1235  CA  LYS E 118      25.826 -13.650  26.700  1.00  1.00      E    C
ATOM   1236  CA  LYS E 119      24.571 -17.210  26.310  1.00  1.00      E    C
ATOM   1237  CA  THR E 120      27.371 -17.570  28.834  1.00  1.00      E    C
ATOM   1238  CA  GLU E 121      28.170 -13.896  29.181  1.00  1.00      E    C
ATOM   1239  CA  SER E 122      29.104 -13.856  32.877  1.00  1.00      E    C
ATOM   1240  CA  SER E 123      31.983 -15.967  34.265  1.00  1.00      E    C
ATOM   1241  CA  LYS E 124      34.532 -13.750  32.751  1.00  1.00      E    C
ATOM   1242  CA  SER E 125      36.188 -11.242  35.112  1.00  1.00      E    C
ATOM   1243  CA  LYS E 126      39.630 -11.065  36.839  1.00  1.00      E    C
ATOM   1244  CA  SER E 127      39.729  -9.416  40.164  1.00  1.00      E    C
ATOM   1245  CA  LYS E 128      36.731  -9.601  42.374  1.00  1.00      E    C
TER
ATOM   1246  CA  PRO F   1      57.585  13.599  -1.973  1.00  1.00      F    C
ATOM   1247  CA  GLU F   2      57.872  16.721  -4.054  1.00  1.00      F    C
ATOM   1248  CA  PRO F   3      61.487  16.348  -4.981  1.00  1.00      F    C
ATOM   1249  CA  ALA F   4      64.107  16.954  -2.152  1.00  1.00      F    C
ATOM   1250  CA  LYS F   5      64.644  13.203  -1.559  1.00  1.00      F    C
ATOM   1251  CA  SER F   6      61.848  11.314  -3.222  1.00  1.00      F    C
ATOM   1252  CA  ALA F   7      61.302   9.947  -6.702  1.00  1.00      F    C
ATOM   1253  CA  PRO F   8      58.455  10.003  -7.646  1.00  1.00      F    C
ATOM   1254  CA  ALA F   9      56.614   6.706  -6.789  1.00  1.00      F    C
ATOM   1255  CA  PRO F  10      53.754   7.563  -7.070  1.00  1.00      F    C
ATOM   1256  CA  LYS F  11      51.331   6.251  -4.555  1.00  1.00      F    C
ATOM   1257  CA  LYS F  12      49.907   3.737  -6.994  1.00  1.00      F    C
ATOM   1258  CA  GLY F  13      46.631   3.646  -5.221  1.00  1.00      F    C
ATOM   1259  CA  SER F  14      44.878   5.635  -2.607  1.00  1.00      F    C
ATOM   1260  CA  LYS F  15      41.995   8.186  -2.462  1.00  1.00      F    C
ATOM   1261  CA  LYS F  16      43.116  10.741   0.034  1.00  1.00      F    C
ATOM   1262  CA  ALA F  17      40.396  13.287  -0.428  1.00  1.00      F    C
ATOM   1263  CA  VAL F  18      42.802  16.121  -0.990  1.00  1.00      F    C
ATOM   1264  CA  THR F  19      43.767  15.360  -4.611  1.00  1.00      F    C
ATOM   1265  CA  LYS F  20      40.315  14.509  -5.956  1.00  1.00      F    C
ATOM   1266  CA  THR F  21      38.734  18.020  -5.971  1.00  1.00      F    C
ATOM   1267  CA  GLN F  22      40.177  21.444  -6.852  1.00  1.00      F    C
ATOM   1268  CA  LYS F  23      41.457  24.343  -4.789  1.00  1.00      F    C
ATOM   1269  CA  LYS F  24      43.364  23.247  -1.615  1.00  1.00      F    C
ATOM   1270  CA  ASP F  25      40.504  23.489   0.859  1.00  1.00      F    C
ATOM   1271  CA  GLY F  26      37.184  21.936   1.318  1.00  1.00      F    C
ATOM   1272  CA  LYS F  27      33.607  22.736   0.225  1.00  1.00      F    C
ATOM   1273  CA  LYS F  28      33.947  25.778  -2.153  1.00  1.00      F    C
ATOM   1274  CA  ARG F  29      30.316  26.566  -2.953  1.00  1.00      F    C
ATOM   1275  CA  ARG F  30      29.422  27.553   0.598  1.00  1.00      F    C
ATOM   1276  CA  LYS F  31      25.807  26.674   1.509  1.00  1.00      F    C
ATOM   1277  CA  THR F  32      23.333  29.249   0.363  1.00  1.00      F    C
ATOM   1278  CA  ARG F  33      22.454  31.413   3.373  1.00  1.00      F    C
ATOM   1279  CA  LYS F  34      18.963  30.985   4.948  1.00  1.00      F    C
ATOM   1280  CA  GLU F  35      18.429  27.337   5.652  1.00  1.00      F    C
ATOM   1281  CA  SER F  36      19.976  25.643   8.703  1.00  1.00      F    C
ATOM   1282  CA  TYR F  37      18.679  24.645  12.107  1.00  1.00      F    C
ATOM   1283  CA  ALA F  38      21.988  23.326  13.209  1.00  1.00      F    C
ATOM   1284  CA  ILE F  39      23.049  26.138  15.608  1.00  1.00      F    C
ATOM   1285  CA  TYR F  40      19.793  25.728  17.454  1.00  1.00      F    C
ATOM   1286  CA  VAL F  41      19.690  21.922  17.151  1.00  1.00      F    C
ATOM   1287  CA  TYR F  42      23.251  21.888  18.709  1.00  1.00      F    C
ATOM   1288  CA  LYS F  43      21.885  24.011  21.620  1.00  1.00      F    C
ATOM   1289  CA  VAL F  44      19.188  21.499  22.419  1.00  1.00      F    C
ATOM   1290  CA  LEU F  45      21.449  18.511  21.918  1.00  1.00      F    C
ATOM   1291  CA  LYS F  46      23.751  19.876  24.712  1.00  1.00      F    C
ATOM   1292  CA  GLN F  47      20.761  20.357  27.053  1.00  1.00      F    C
ATOM   1293  CA  VAL F  48      19.584  16.824  26.508  1.00  1.00      F    C
ATOM   1294  CA  HIS F  49      22.861  14.786  26.020  1.00  1.00      F    C
ATOM   1295  CA  PRO F  50      25.773  16.889  27.441  1.00  1.00      F    C
ATOM   1296  CA  ASP F  51      28.477  14.393  26.265  1.00  1.00      F    C
ATOM   1297  CA  THR F  52      26.901  13.479  22.950  1.00  1.00      F    C
ATOM   1298  CA  GLY F  53      28.031  15.042  19.650  1.00  1.00      F    C
ATOM   1299  CA  ILE F  54      26.555  14.424  16.128  1.00  1.00      F    C
ATOM   1300  CA  SER F  55      28.144  13.811  12.694  1.00  1.00      F    C
ATOM   1301  CA  SER F  56      27.081  15.863   9.589  1.00  1.00      F    C
ATOM   1302  CA  LYS F  57      25.070  13.044   8.168  1.00  1.00      F    C
ATOM   1303  CA  ALA F  58      23.101  12.476  11.443  1.00  1.00      F    C
ATOM   1304  CA  MET F  59      22.549  16.143  11.780  1.00  1.00      F    C
ATOM   1305  CA  SER F  60      21.335  16.334   8.168  1.00  1.00      F    C
ATOM   1306  CA  ILE F  61      18.841  13.551   9.010  1.00  1.00      F    C
ATOM   1307  CA  MET F  62      17.732  15.580  12.129  1.00  1.00      F    C
ATOM   1308  CA  ASN F  63      17.600  18.745  10.050  1.00  1.00      F    C
ATOM   1309  CA  SER F  64      15.188  17.110   7.562  1.00  1.00      F    C
ATOM   1310  CA  PHE F  65      13.095  15.850  10.542  1.00  1.00      F    C
ATOM   1311  CA  VAL F  66      12.446  19.255  12.047  1.00  1.00      F    C
ATOM   1312  CA  ASN F  67      11.593  20.690   8.679  1.00  1.00      F    C
ATOM   1313  CA  ASP F  68       9.137  17.857   7.887  1.00  1.00      F    C
ATOM   1314  CA  VAL F  69       6.871  18.430  10.937  1.00  1.00      F    C
ATOM   1315  CA  PHE F  70       6.714  22.145  10.414  1.00  1.00      F    C
ATOM   1316  CA  GLU F  71       5.589  21.927   6.828  1.00  1.00      F    C
ATOM   1317  CA  ARG F  72       3.019  19.271   7.523  1.00  1.00      F    C
ATOM   1318  CA  ILE F  73       1.710  20.914  10.729  1.00  1.00      F    C
ATOM   1319  CA  ALA F  74       1.746  24.430   9.360  1.00  1.00      F    C
ATOM   1320  CA  GLY F  75      -0.142  23.023   6.283  1.00  1.00      F    C
ATOM   1321  CA  GLU F  76      -2.594  21.269   8.411  1.00  1.00      F    C
ATOM   1322  CA  ALA F  77      -3.181  24.530  10.315  1.00  1.00      F    C
ATOM   1323  CA  SER F  78      -3.650  26.207   6.865  1.00  1.00      F    C
ATOM   1324  CA  ARG F  79      -6.242  23.629   5.889  1.00  1.00      F    C
ATOM   1325  CA  LEU F  80      -7.866  24.368   9.174  1.00  1.00      F    C
ATOM   1326  CA  ALA F  81      -7.968  28.010   8.614  1.00  1.00      F    C
ATOM   1327  CA  HIS F  82      -9.287  27.452   5.021  1.00  1.00      F    C
ATOM   1328  CA  TYR F  83     -11.938  25.032   6.283  1.00  1.00      F    C
ATOM   1329  CA  ASN F  84     -13.232  27.699   8.498  1.00  1.00      F    C
ATOM   1330  CA  LYS F  85     -12.657  30.520   6.188  1.00  1.00      F    C
ATOM   1331  CA  ARG F  86     -10.835  32.651   8.802  1.00  1.00      F    C
ATOM   1332  CA  SER F  87      -7.963  34.722   7.588  1.00  1.00      F    C
ATOM   1333  CA  THR F  88      -5.784  34.008  10.673  1.00  1.00      F    C
ATOM   1334  CA  ILE F  89      -4.128  30.708  11.612  1.00  1.00      F    C
ATOM   1335  CA  THR F  90      -3.858  30.948  15.378  1.00  1.00      F    C
ATOM   1336  CA  SER F  91      -2.345  28.936  18.243  1.00  1.00      F    C
ATOM   1337  CA  ARG F  92      -5.689  27.169  18.347  1.00  1.00      F    C
ATOM   1338  CA  GLU F  93      -5.086  25.782  14.817  1.00  1.00      F    C
ATOM   1339  CA  ILE F  94      -1.606  24.696  15.634  1.00  1.00      F    C
ATOM   1340  CA  GLN F  95      -2.903  22.754  18.707  1.00  1.00      F    C
ATOM   1341  CA  THR F  96      -5.529  20.925  16.622  1.00  1.00      F    C
ATOM   1342  CA  ALA F  97      -2.904  20.143  13.896  1.00  1.00      F    C
ATOM   1343  CA  VAL F  98      -0.780  18.871  16.783  1.00  1.00      F    C
ATOM   1344  CA  ARG F  99      -3.666  16.632  17.839  1.00  1.00      F    C
ATOM   1345  CA  LEU F 100      -4.223  15.663  14.210  1.00  1.00      F    C
ATOM   1346  CA  LEU F 101      -0.519  14.883  13.511  1.00  1.00      F    C
ATOM   1347  CA  LEU F 102       0.693  13.259  16.719  1.00  1.00      F    C
ATOM   1348  CA  PRO F 103       0.083   9.791  18.065  1.00  1.00      F    C
ATOM   1349  CA  GLY F 104      -1.562   9.350  21.410  1.00  1.00      F    C
ATOM   1350  CA  GLU F 105       0.953  10.183  24.135  1.00  1.00      F    C
ATOM   1351  CA  LEU F 106       3.103  12.382  21.975  1.00  1.00      F    C
ATOM   1352  CA  ALA F 107       0.170  14.753  21.423  1.00  1.00      F    C
ATOM   1353  CA  LYS F 108      -0.340  14.814  25.200  1.00  1.00      F    C
ATOM   1354  CA  HIS F 109       3.252  16.015  25.962  1.00  1.00      F    C
ATOM   1355  CA  ALA F 110       3.493  18.200  22.889  1.00  1.00      F    C
ATOM   1356  CA  VAL F 111       0.373  20.176  23.778  1.00  1.00      F    C
ATOM   1357  CA  SER F 112       1.816  20.679  27.370  1.00  1.00      F    C
ATOM   1358  CA  GLU F 113       5.103  22.201  25.952  1.00  1.00      F    C
ATOM   1359  CA  GLY F 114       3.333  24.261  23.263  1.00  1.00      F    C
ATOM   1360  CA  THR F 115       0.715  25.595  25.637  1.00  1.00      F    C
ATOM   1361  CA  LYS F 116       3.288  26.320  28.258  1.00  1.00      F    C
ATOM   1362  CA  ALA F 117       5.427  28.272  25.665  1.00  1.00      F    C
ATOM   1363  CA  VAL F 118       2.351  30.348  24.689  1.00  1.00      F    C
ATOM   1364  CA  THR F 119       1.511  31.043  28.290  1.00  1.00      F    C
ATOM   1365  CA  LYS F 120       5.015  32.330  29.089  1.00  1.00      F    C
ATOM   1366  CA  TYR F 121       5.342  34.440  26.159  1.00  1.00      F    C
ATOM   1367  CA  THR F 122       1.935  36.163  26.797  1.00  1.00      F    C
ATOM   1368  CA  SER F 123       2.946  36.780  30.436  1.00  1.00      F    C
ATOM   1369  CA  ALA F 124       5.313  39.557  29.298  1.00  1.00      F    C
ATOM   1370  CA  LYS F 125       4.145  42.627  27.174  1.00  1.00      F    C
TER
ATOM   1371  CA  ALA G   1      75.650 -15.616   6.181  1.00  1.00      G    C
ATOM   1372  CA  ARG G   2      76.482 -12.447   8.221  1.00  1.00      G    C
ATOM   1373  CA  THR G   3      74.411 -11.403  11.239  1.00  1.00      G    C
ATOM   1374  CA  LYS G   4      71.637 -13.830  11.713  1.00  1.00      G    C
ATOM   1375  CA  GLN G   5      67.965 -13.087  11.300  1.00  1.00      G    C
ATOM   1376  CA  THR G   6      64.561 -12.867  13.083  1.00  1.00      G    C
ATOM   1377  CA  ALA G   7      63.006 -14.204  16.241  1.00  1.00      G    C
ATOM   1378  CA  ARG G   8      60.669 -17.178  15.405  1.00  1.00      G    C
ATOM   1379  CA  LYS G   9      60.973 -18.909  12.002  1.00  1.00      G    C
ATOM   1380  CA  SER G  10      60.610 -22.427  13.182  1.00  1.00      G    C
ATOM   1381  CA  THR G  11      56.816 -22.233  13.076  1.00  1.00      G    C
ATOM   1382  CA  GLY G  12      53.658 -22.192  14.914  1.00  1.00      G    C
ATOM   1383  CA  GLY G  13      50.657 -24.258  13.714  1.00  1.00      G    C
ATOM   1384  CA  LYS G  14      47.363 -23.932  11.973  1.00  1.00      G    C
ATOM   1385  CA  ALA G  15      43.724 -24.398  12.542  1.00  1.00      G    C
ATOM   1386  CA  PRO G  16      41.348 -26.054  10.084  1.00  1.00      G    C
ATOM   1387  CA  ARG G  17      41.214 -29.850  10.193  1.00  1.00      G    C
ATOM   1388  CA  LYS G  18      42.694 -31.294   6.956  1.00  1.00      G    C
ATOM   1389  CA  GLN G  19      44.943 -29.109   4.874  1.00  1.00      G    C
ATOM   1390  CA  LEU G  20      45.262 -26.856   1.803  1.00  1.00      G    C
ATOM   1391  CA  ALA G  21      47.732 -29.405   0.429  1.00  1.00      G    C
ATOM   1392  CA  THR G  22      48.184 -31.140  -2.899  1.00  1.00      G    C
ATOM   1393  CA  LYS G  23      51.311 -30.664  -5.167  1.00  1.00      G    C
ATOM   1394  CA  ALA G  24      53.708 -27.786  -4.748  1.00  1.00      G    C
ATOM   1395  CA  ALA G  25      51.831 -24.895  -6.472  1.00  1.00      G    C
ATOM   1396  CA  ARG G  26      53.484 -22.009  -4.581  1.00  1.00      G    C
ATOM   1397  CA  LYS G  27      57.174 -21.082  -4.253  1.00  1.00      G    C
ATOM   1398  CA  SER G  28      56.879 -17.885  -2.114  1.00  1.00      G    C
ATOM   1399  CA  ALA G  29      57.332 -18.877   1.506  1.00  1.00      G    C
ATOM   1400  CA  PRO G  30      55.648 -16.677   4.132  1.00  1.00      G    C
ATOM   1401  CA  ALA G  31      57.301 -16.727   7.507  1.00  1.00      G    C
ATOM   1402  CA  THR G  32      54.707 -17.348  10.177  1.00  1.00      G    C
ATOM   1403  CA  GLY G  33      52.267 -19.614   8.309  1.00  1.00      G    C
ATOM   1404  CA  GLY G  34      49.191 -19.715   6.071  1.00  1.00      G    C
ATOM   1405  CA  VAL G  35      45.717 -21.254   6.173  1.00  1.00      G    C
ATOM   1406  CA  LYS G  36      43.393 -22.417   3.395  1.00  1.00      G    C
ATOM   1407  CA  LYS G  37      41.077 -19.582   2.253  1.00  1.00      G    C
ATOM   1408  CA  PRO G  38      37.747 -19.882   4.294  1.00  1.00      G    C
ATOM   1409  CA  HIS G  39      34.736 -20.858   2.270  1.00  1.00      G    C
ATOM   1410  CA  ARG G  40      32.109 -23.129   3.830  1.00  1.00      G    C
ATOM   1411  CA  TYR G  41      30.573 -26.432   2.840  1.00  1.00      G    C
ATOM   1412  CA  ARG G  42      26.819 -26.667   3.717  1.00  1.00      G    C
ATOM   1413  CA  PRO G  43      24.189 -24.727   1.711  1.00  1.00      G    C
ATOM   1414  CA  GLY G  44      22.955 -22.006   3.930  1.00  1.00      G    C
ATOM   1415  CA  THR G  45      25.901 -21.595   6.310  1.00  1.00      G    C
ATOM   1416  CA  VAL G  46      27.596 -19.098   4.104  1.00  1.00      G    C
ATOM   1417  CA  ALA G  47      24.286 -17.473   3.281  1.00  1.00      G    C
ATOM   1418  CA  LEU G  48      23.783 -16.932   7.011  1.00  1.00      G    C
ATOM   1419  CA  ARG G  49      27.191 -15.422   7.466  1.00  1.00      G    C
ATOM   1420  CA  GLU G  50      26.622 -12.885   4.637  1.00  1.00      G    C
ATOM   1421  CA  ILE G  51      23.184 -11.774   5.884  1.00  1.00      G    C
ATOM   1422  CA  ARG G  52      24.844 -11.081   9.313  1.00  1.00      G    C
ATOM   1423  CA  ARG G  53      28.024  -9.558   7.638  1.00  1.00      G    C
ATOM   1424  CA  TYR G  54      25.910  -7.190   5.300  1.00  1.00      G    C
ATOM   1425  CA  GLN G  55      23.573  -6.105   8.113  1.00  1.00      G    C
ATOM   1426  CA  LYS G  56      26.531  -4.615   9.880  1.00  1.00      G    C
ATOM   1427  CA  SER G  57      27.609  -2.502   6.843  1.00  1.00      G    C
ATOM   1428  CA  THR G  58      26.557   0.871   5.805  1.00  1.00      G    C
ATOM   1429  CA  GLU G  59      28.089   1.489   2.412  1.00  1.00      G    C
ATOM   1430  CA  LEU G  60      25.842   1.302  -0.583  1.00  1.00      G    C
ATOM   1431  CA  LEU G  61      25.812  -2.205  -2.165  1.00  1.00      G    C
ATOM   1432  CA  ILE G  62      26.327  -1.408  -5.876  1.00  1.00      G    C
ATOM   1433  CA  ARG G  63      28.892   0.377  -8.061  1.00  1.00      G    C
ATOM   1434  CA  LYS G  64      28.493   4.106  -8.667  1.00  1.00      G    C
ATOM   1435  CA  LEU G  65      29.418   4.310 -12.439  1.00  1.00      G    C
ATOM   1436  CA  PRO G  66      27.172   1.381 -13.512  1.00  1.00      G    C
ATOM   1437  CA  PHE G  67      24.261   3.056 -11.815  1.00  1.00      G    C
ATOM   1438  CA  GLN G  68      25.108   6.557 -12.831  1.00  1.00      G    C
ATOM   1439  CA  ARG G  69      25.168   5.473 -16.485  1.00  1.00      G    C
ATOM   1440  CA  LEU G  70      21.625   3.965 -16.182  1.00  1.00      G    C
ATOM   1441  CA  VAL G  71      20.405   7.333 -14.594  1.00  1.00      G    C
ATOM   1442  CA  ARG G  72      21.926   9.462 -17.308  1.00  1.00      G    C
ATOM   1443  CA  GLU G  73      20.528   7.373 -20.071  1.00  1.00      G    C
ATOM   1444  CA  ILE G  74      17.010   7.526 -18.770  1.00  1.00      G    C
ATOM   1445  CA  ALA G  75      17.236  11.267 -18.145  1.00  1.00      G    C
ATOM   1446  CA  GLN G  76      18.642  12.028 -21.615  1.00  1.00      G    C
ATOM   1447  CA  ASP G  77      15.306  10.731 -22.952  1.00  1.00      G    C
ATOM   1448  CA  PHE G  78      13.452  13.511 -21.206  1.00  1.00      G    C
ATOM   1449  CA  LYS G  79      16.063  16.390 -21.758  1.00  1.00      G    C
ATOM   1450  CA  THR G  80      19.366  16.506 -23.704  1.00  1.00      G    C
ATOM   1451  CA  ASP G  81      22.709  17.747 -22.464  1.00  1.00      G    C
ATOM   1452  CA  LEU G  82      22.028  17.687 -18.712  1.00  1.00      G    C
ATOM   1453  CA  ARG G  83      24.893  17.870 -16.251  1.00  1.00      G    C
ATOM   1454  CA  PHE G  84      24.345  15.983 -12.939  1.00  1.00      G    C
ATOM   1455  CA  GLN G  85      25.379  17.182  -9.424  1.00  1.00      G    C
ATOM   1456  CA  SER G  86      27.342  14.144  -8.023  1.00  1.00      G    C
ATOM   1457  CA  SER G  87      25.137  14.291  -4.953  1.00  1.00      G    C
ATOM   1458  CA  ALA G  88      21.913  13.714  -7.070  1.00  1.00      G    C
ATOM   1459  CA  VAL G  89      23.196  10.488  -8.270  1.00  1.00      G    C
ATOM   1460  CA  MET G  90      23.977   9.233  -4.742  1.00  1.00      G    C
ATOM   1461  CA  ALA G  91      20.590  10.669  -3.542  1.00  1.00      G    C
ATOM   1462  CA  LEU G  92      18.892   8.535  -6.150  1.00  1.00      G    C
ATOM   1463  CA  GLN G  93      20.984   5.442  -5.232  1.00  1.00      G    C
ATOM   1464  CA  GLU G  94      20.215   5.792  -1.487  1.00  1.00      G    C
ATOM   1465  CA  ALA G  95      16.488   5.828  -2.317  1.00  1.00      G    C
ATOM   1466  CA  SER G  96      16.736   2.944  -4.849  1.00  1.00      G    C
ATOM   1467  CA  GLU G  97      18.832   0.726  -2.652  1.00  1.00      G    C
ATOM   1468  CA  ALA G  98      16.842   1.402   0.421  1.00  1.00      G    C
ATOM   1469  CA  TYR G  99      13.674   0.655  -1.515  1.00  1.00      G    C
ATOM   1470  CA  LEU G 100      14.961  -2.697  -2.755  1.00  1.00      G    C
ATOM   1471  CA  VAL G 101      16.140  -4.058   0.495  1.00  1.00      G    C
ATOM   1472  CA  ALA G 102      12.791  -3.582   2.237  1.00  1.00      G    C
ATOM   1473  CA  LEU G 103      10.902  -5.030  -0.836  1.00  1.00      G    C
ATOM   1474  CA  PHE G 104      12.986  -8.239  -0.541  1.00  1.00      G    C
ATOM   1475  CA  GLU G 105      11.807  -8.659   2.985  1.00  1.00      G    C
ATOM   1476  CA  ASP G 106       8.163  -8.718   1.989  1.00  1.00      G    C
ATOM   1477  CA  THR G 107       8.701 -11.081  -0.894  1.00  1.00      G    C
ATOM   1478  CA  ASN G 108      10.308 -13.650   1.478  1.00  1.00      G    C
ATOM   1479  CA  LEU G 109       7.292 -13.653   3.715  1.00  1.00      G    C
ATOM   1480  CA  CYS G 110       5.198 -14.401   0.567  1.00  1.00      G    C
ATOM   1481  CA  ALA G 111       7.389 -17.196  -0.498  1.00  1.00      G    C
ATOM   1482  CA  ILE G 112       7.255 -18.775   2.997  1.00  1.00      G    C
ATOM   1483  CA  HIS G 113       3.393 -18.245   2.787  1.00  1.00      G    C
ATOM   1484  CA  ALA G 114       3.478 -20.582  -0.231  1.00  1.00      G    C
ATOM   1485  CA  LYS G 115       5.663 -23.040   1.920  1.00  1.00      G    C
ATOM   1486  CA  ARG G 116       8.632 -22.208  -0.348  1.00  1.00      G    C
ATOM   1487  CA  VAL G 117      12.050 -21.139   0.832  1.00  1.00      G    C
ATOM   1488  CA  THR G 118      13.047 -19.694  -2.564  1.00  1.00      G    C
ATOM   1489  CA  ILE G 119      11.517 -16.463  -3.714  1.00  1.00      G    C
ATOM   1490  CA  MET G 120      10.524 -16.058  -7.311  1.00  1.00      G    C
ATOM   1491  CA  PRO G 121       9.399 -13.055  -9.492  1.00  1.00      G    C
ATOM   1492  CA  LYS G 122       5.745 -14.156  -8.864  1.00  1.00      G    C
ATOM   1493  CA  ASP G 123       6.493 -13.619  -5.119  1.00  1.00      G    C
ATOM   1494  CA  ILE G 124       8.082 -10.225  -5.692  1.00  1.00      G    C
ATOM   1495  CA  GLN G 125       5.261  -9.556  -8.128  1.00  1.00      G    C
ATOM   1496  CA  LEU G 126       2.605 -10.325  -5.485  1.00  1.00      G    C
ATOM   1497  CA  ALA G 127       4.286  -8.152  -2.839  1.00  1.00      G    C
ATOM   1498  CA  ARG G 128       4.773  -5.316  -5.408  1.00  1.00      G    C
ATOM   1499  CA  ARG G 129       1.235  -5.751  -6.691  1.00  1.00      G    C
ATOM   1500  CA  ILE G 130      -0.165  -5.546  -3.073  1.00  1.00      G    C
ATOM   1501  CA  ARG G 131       1.878  -2.404  -2.460  1.00  1.00      G    C
ATOM   1502  CA  GLY G 132       0.162  -0.895  -5.591  1.00  1.00      G    C
ATOM   1503  CA  GLU G 133       3.475  -0.525  -7.295  1.00  1.00      G    C
ATOM   1504  CA  ARG G 134       2.685  -3.169  -9.898  1.00  1.00      G    C
ATOM   1505  CA  ALA G 135      -1.025  -3.200  -9.499  1.00  1.00      G    C
TER
ATOM   1506  CA  SER H   1      18.711 -10.310 -45.551  1.00  1.00      H    C
ATOM   1507  CA  GLY H   2      19.918  -7.256 -47.360  1.00  1.00      H    C
ATOM   1508  CA  ARG H   3      21.237  -5.311 -44.353  1.00  1.00      H    C
ATOM   1509  CA  GLY H   4      21.220  -8.260 -42.084  1.00  1.00      H    C
ATOM   1510  CA  LYS H   5      24.284 -10.222 -43.202  1.00  1.00      H    C
ATOM   1511  CA  GLY H   6      26.463  -7.763 -41.419  1.00  1.00      H    C
ATOM   1512  CA  GLY H   7      25.517  -5.150 -38.851  1.00  1.00      H    C
ATOM   1513  CA  LYS H   8      24.452  -6.584 -35.524  1.00  1.00      H    C
ATOM   1514  CA  GLY H   9      26.769  -9.458 -35.283  1.00  1.00      H    C
ATOM   1515  CA  LEU H  10      30.435  -9.959 -34.596  1.00  1.00      H    C
ATOM   1516  CA  GLY H  11      32.268 -12.811 -32.753  1.00  1.00      H    C
ATOM   1517  CA  LYS H  12      30.125 -15.988 -32.507  1.00  1.00      H    C
ATOM   1518  CA  GLY H  13      32.797 -18.428 -31.529  1.00  1.00      H    C
ATOM   1519  CA  GLY H  14      31.379 -20.834 -34.206  1.00  1.00      H    C
ATOM   1520  CA  ALA H  15      28.597 -22.304 -31.957  1.00  1.00      H    C
ATOM   1521  CA  LYS H  16      28.332 -22.488 -28.191  1.00  1.00      H    C
ATOM   1522  CA  ARG H  17      30.019 -19.144 -27.681  1.00  1.00      H    C
ATOM   1523  CA  HIS H  18      31.711 -19.004 -24.351  1.00  1.00      H    C
ATOM   1524  CA  ARG H  19      29.864 -15.859 -23.315  1.00  1.00      H    C
ATOM   1525  CA  LYS H  20      32.273 -13.338 -24.877  1.00  1.00      H    C
ATOM   1526  CA  VAL H  21      30.282 -10.185 -24.790  1.00  1.00      H    C
ATOM   1527  CA  LEU H  22      28.567  -9.172 -21.552  1.00  1.00      H    C
ATOM   1528  CA  ARG H  23      27.567  -5.482 -21.852  1.00  1.00      H    C
ATOM   1529  CA  ASP H  24      24.366  -3.898 -20.580  1.00  1.00      H    C
ATOM   1530  CA  ASN H  25      23.615  -0.494 -19.072  1.00  1.00      H    C
ATOM   1531  CA  ILE H  26      20.866  -1.662 -16.716  1.00  1.00      H    C
ATOM   1532  CA  GLN H  27      22.644  -4.929 -17.218  1.00  1.00      H    C
ATOM   1533  CA  GLY H  28      25.461  -3.460 -15.314  1.00  1.00      H    C
ATOM   1534  CA  ILE H  29      23.431  -3.691 -12.022  1.00  1.00      H    C
ATOM   1535  CA  THR H  30      25.125  -6.986 -11.124  1.00  1.00      H    C
ATOM   1536  CA  LYS H  31      24.215 -10.224  -9.674  1.00  1.00      H    C
ATOM   1537  CA  PRO H  32      26.785  -9.670  -6.829  1.00  1.00      H    C
ATOM   1538  CA  ALA H  33      25.387  -6.287  -5.837  1.00  1.00      H    C
ATOM   1539  CA  ILE H  34      21.833  -7.848  -5.962  1.00  1.00      H    C
ATOM   1540  CA  ARG H  35      22.796 -10.766  -3.811  1.00  1.00      H    C
ATOM   1541  CA  ARG H  36      24.023  -8.177  -1.301  1.00  1.00      H    C
ATOM   1542  CA  LEU H  37      20.828  -6.335  -1.402  1.00  1.00      H    C
ATOM   1543  CA  ALA H  38      18.922  -9.606  -0.716  1.00  1.00      H    C
ATOM   1544  CA  ARG H  39      21.254 -10.397   2.248  1.00  1.00      H    C
ATOM   1545  CA  ARG H  40      20.620  -7.030   3.896  1.00  1.00      H    C
ATOM   1546  CA  GLY H  41      16.958  -7.748   3.381  1.00  1.00      H    C
ATOM   1547  CA  GLY H  42      17.346 -11.120   5.215  1.00  1.00      H    C
ATOM   1548  CA  VAL H  43      17.148 -13.349   2.128  1.00  1.00      H    C
ATOM   1549  CA  LYS H  44      18.573 -16.914   2.454  1.00  1.00      H    C
ATOM   1550  CA  ARG H  45      17.358 -18.493  -0.785  1.00  1.00      H    C
ATOM   1551  CA  ILE H  46      16.675 -16.610  -3.972  1.00  1.00      H    C
ATOM   1552  CA  SER H  47      15.983 -18.022  -7.493  1.00  1.00      H    C
ATOM   1553  CA  GLY H  48      18.705 -17.291 -10.006  1.00  1.00      H    C
ATOM   1554  CA  LEU H  49      16.367 -15.449 -12.126  1.00  1.00      H    C
ATOM   1555  CA  ILE H  50      15.181 -12.919  -9.392  1.00  1.00      H    C
ATOM   1556  CA  TYR H  51      18.013 -10.626 -10.079  1.00  1.00      H    C
ATOM   1557  CA  GLU H  52      17.016  -9.876 -13.711  1.00  1.00      H    C
ATOM   1558  CA  GLU H  53      13.440  -9.425 -12.511  1.00  1.00      H    C
ATOM   1559  CA  THR H  54      14.569  -6.985  -9.925  1.00  1.00      H    C
ATOM   1560  CA  ARG H  55      16.550  -4.873 -12.534  1.00  1.00      H    C
ATOM   1561  CA  GLY H  56      13.363  -4.069 -14.375  1.00  1.00      H    C
ATOM   1562  CA  VAL H  57      11.648  -2.849 -11.263  1.00  1.00      H    C
ATOM   1563  CA  LEU H  58      14.455  -0.758 -10.127  1.00  1.00      H    C
ATOM   1564  CA  LYS H  59      14.725   0.759 -13.623  1.00  1.00      H    C
ATOM   1565  CA  VAL H  60      10.963   1.554 -13.575  1.00  1.00      H    C
ATOM   1566  CA  PHE H  61      11.344   3.148 -10.166  1.00  1.00      H    C
ATOM   1567  CA  LEU H  62      14.163   5.410 -11.422  1.00  1.00      H    C
ATOM   1568  CA  GLU H  63      12.315   6.321 -14.624  1.00  1.00      H    C
ATOM   1569  CA  ASN H  64       9.273   7.303 -12.600  1.00  1.00      H    C
ATOM   1570  CA  VAL H  65      10.878   9.460 -10.111  1.00  1.00      H    C
ATOM   1571  CA  ILE H  66      13.476  11.007 -12.429  1.00  1.00      H    C
ATOM   1572  CA  ARG H  67      10.976  11.922 -15.156  1.00  1.00      H    C
ATOM   1573  CA  ASP H  68       9.318  14.409 -12.613  1.00  1.00      H    C
ATOM   1574  CA  ALA H  69      12.614  15.565 -11.254  1.00  1.00      H    C
ATOM   1575  CA  VAL H  70      13.818  16.471 -14.658  1.00  1.00      H    C
ATOM   1576  CA  THR H  71      10.645  18.362 -15.316  1.00  1.00      H    C
ATOM   1577  CA  TYR H  72      11.248  20.424 -12.211  1.00  1.00      H    C
ATOM   1578  CA  THR H  73      14.924  21.029 -13.435  1.00  1.00      H    C
ATOM   1579  CA  GLU H  74      13.872  22.561 -16.692  1.00  1.00      H    C
ATOM   1580  CA  HIS H  75      11.129  24.611 -15.150  1.00  1.00      H    C
ATOM   1581  CA  ALA H  76      13.861  26.047 -12.849  1.00  1.00      H    C
ATOM   1582  CA  LYS H  77      15.656  26.971 -16.044  1.00  1.00      H    C
ATOM   1583  CA  ARG H  78      18.618  24.907 -14.844  1.00  1.00      H    C
ATOM   1584  CA  LYS H  79      20.505  22.470 -16.918  1.00  1.00      H    C
ATOM   1585  CA  THR H  80      21.893  20.541 -13.944  1.00  1.00      H    C
ATOM   1586  CA  VAL H  81      19.752  17.893 -12.081  1.00  1.00      H    C
ATOM   1587  CA  THR H  82      19.921  18.928  -8.362  1.00  1.00      H    C
ATOM   1588  CA  ALA H  83      19.718  16.869  -5.220  1.00  1.00      H    C
ATOM   1589  CA  MET H  84      16.617  19.044  -4.326  1.00  1.00      H    C
ATOM   1590  CA  ASP H  85      15.043  18.094  -7.730  1.00  1.00      H    C
ATOM   1591  CA  VAL H  86      15.410  14.439  -6.676  1.00  1.00      H    C
ATOM   1592  CA  VAL H  87      14.139  14.949  -3.066  1.00  1.00      H    C
ATOM   1593  CA  TYR H  88      11.064  16.850  -4.350  1.00  1.00      H    C
ATOM   1594  CA  ALA H  89      10.339  14.061  -6.884  1.00  1.00      H    C
ATOM   1595  CA  LEU H  90      10.822  11.547  -4.044  1.00  1.00      H    C
ATOM   1596  CA  LYS H  91       8.553  13.318  -1.625  1.00  1.00      H    C
ATOM   1597  CA  ARG H  92       5.652  13.630  -3.921  1.00  1.00      H    C
ATOM   1598  CA  GLN H  93       5.757   9.852  -4.635  1.00  1.00      H    C
ATOM   1599  CA  GLY H  94       5.283   9.316  -0.834  1.00  1.00      H    C
ATOM   1600  CA  ARG H  95       8.901   8.230  -0.323  1.00  1.00      H    C
ATOM   1601  CA  THR H  96      10.384  10.846   1.915  1.00  1.00      H    C
ATOM   1602  CA  LEU H  97      14.250  10.651   1.618  1.00  1.00      H    C
ATOM   1603  CA  TYR H  98      16.553  11.693   4.476  1.00  1.00      H    C
ATOM   1604  CA  GLY H  99      20.128  12.929   3.681  1.00  1.00      H    C
ATOM   1605  CA  PHE H 100      19.535  15.564   0.996  1.00  1.00      H    C
ATOM   1606  CA  GLY H 101      21.725  18.767   1.137  1.00  1.00      H    C
ATOM   1607  CA  GLY H 102      24.206  17.555  -1.592  1.00  1.00      H    C
TER
ATOM   1608  CA  SER I   1     -21.878  80.707 -20.871  1.00  1.00      I    C
ATOM   1609  CA  GLY I   2     -18.313  79.520 -20.611  1.00  1.00      I    C
ATOM   1610  CA  ARG I   3     -19.445  76.720 -18.474  1.00  1.00      I    C
ATOM   1611  CA  GLY I   4     -21.713  73.836 -19.409  1.00  1.00      I    C
ATOM   1612  CA  LYS I   5     -18.923  72.176 -21.393  1.00  1.00      I    C
ATOM   1613  CA  GLN I   6     -15.966  70.220 -20.240  1.00  1.00      I    C
ATOM   1614  CA  GLY I   7     -17.474  66.811 -20.913  1.00  1.00      I    C
ATOM   1615  CA  GLY I   8     -17.966  64.879 -17.699  1.00  1.00      I    C
ATOM   1616  CA  LYS I   9     -20.998  65.060 -15.415  1.00  1.00      I    C
ATOM   1617  CA  THR I  10     -22.403  61.624 -15.607  1.00  1.00      I    C
ATOM   1618  CA  ARG I  11     -21.578  58.891 -12.994  1.00  1.00      I    C
ATOM   1619  CA  ALA I  12     -18.703  56.756 -13.942  1.00  1.00      I    C
ATOM   1620  CA  LYS I  13     -17.258  59.159 -16.594  1.00  1.00      I    C
ATOM   1621  CA  ALA I  14     -13.733  58.810 -17.780  1.00  1.00      I    C
ATOM   1622  CA  LYS I  15     -12.402  59.958 -14.463  1.00  1.00      I    C
ATOM   1623  CA  THR I  16     -11.511  56.602 -12.939  1.00  1.00      I    C
ATOM   1624  CA  ARG I  17      -9.307  53.747 -14.181  1.00  1.00      I    C
ATOM   1625  CA  SER I  18     -12.508  51.913 -14.940  1.00  1.00      I    C
ATOM   1626  CA  SER I  19     -13.526  54.698 -17.529  1.00  1.00      I    C
ATOM   1627  CA  ARG I  20     -10.006  54.655 -18.719  1.00  1.00      I    C
ATOM   1628  CA  ALA I  21     -10.301  50.934 -19.412  1.00  1.00      I    C
ATOM   1629  CA  GLY I  22     -13.817  51.094 -20.771  1.00  1.00      I    C
ATOM   1630  CA  LEU I  23     -15.233  49.123 -17.741  1.00  1.00      I    C
ATOM   1631  CA  GLN I  24     -18.011  49.897 -15.239  1.00  1.00      I    C
ATOM   1632  CA  PHE I  25     -16.469  47.757 -12.536  1.00  1.00      I    C
ATOM   1633  CA  PRO I  26     -14.215  49.162  -9.914  1.00  1.00      I    C
ATOM   1634  CA  VAL I  27     -10.495  49.408 -10.811  1.00  1.00      I    C
ATOM   1635  CA  GLY I  28      -9.716  51.481  -7.804  1.00  1.00      I    C
ATOM   1636  CA  ARG I  29     -11.294  48.973  -5.371  1.00  1.00      I    C
ATOM   1637  CA  VAL I  30      -9.781  46.096  -6.996  1.00  1.00      I    C
ATOM   1638  CA  HIS I  31      -6.290  47.677  -6.821  1.00  1.00      I    C
ATOM   1639  CA  ARG I  32      -6.591  48.504  -3.149  1.00  1.00      I    C
ATOM   1640  CA  LEU I  33      -8.047  45.101  -2.219  1.00  1.00      I    C
ATOM   1641  CA  LEU I  34      -5.220  43.306  -4.054  1.00  1.00      I    C
ATOM   1642  CA  ARG I  35      -2.754  45.327  -2.098  1.00  1.00      I    C
ATOM   1643  CA  LYS I  36      -4.438  45.087   1.303  1.00  1.00      I    C
ATOM   1644  CA  GLY I  37      -4.815  41.343   1.297  1.00  1.00      I    C
ATOM   1645  CA  ASN I  38      -1.076  41.000   1.487  1.00  1.00      I    C
ATOM   1646  CA  TYR I  39      -0.525  39.019  -1.546  1.00  1.00      I    C
ATOM   1647  CA  ALA I  40       2.786  40.570  -2.756  1.00  1.00      I    C
ATOM   1648  CA  GLU I  41       4.949  43.537  -1.924  1.00  1.00      I    C
ATOM   1649  CA  ARG I  42       3.798  45.323  -5.056  1.00  1.00      I    C
ATOM   1650  CA  VAL I  43       0.804  45.370  -7.489  1.00  1.00      I    C
ATOM   1651  CA  GLY I  44       1.366  46.517 -11.018  1.00  1.00      I    C
ATOM   1652  CA  ALA I  45      -1.010  49.121 -12.511  1.00  1.00      I    C
ATOM   1653  CA  GLY I  46      -2.379  46.701 -15.089  1.00  1.00      I    C
ATOM   1654  CA  ALA I  47      -3.403  43.996 -12.651  1.00  1.00      I    C
ATOM   1655  CA  PRO I  48      -6.713  45.616 -11.568  1.00  1.00      I    C
ATOM   1656  CA  VAL I  49      -7.567  46.470 -15.173  1.00  1.00      I    C
ATOM   1657  CA  TYR I  50      -7.246  42.927 -16.284  1.00  1.00      I    C
ATOM   1658  CA  LEU I  51      -8.958  41.503 -13.164  1.00  1.00      I    C
ATOM   1659  CA  ALA I  52     -11.803  44.153 -13.049  1.00  1.00      I    C
ATOM   1660  CA  ALA I  53     -12.798  43.067 -16.533  1.00  1.00      I    C
ATOM   1661  CA  VAL I  54     -12.726  39.361 -15.445  1.00  1.00      I    C
ATOM   1662  CA  LEU I  55     -14.775  39.910 -12.240  1.00  1.00      I    C
ATOM   1663  CA  GLU I  56     -17.359  41.857 -14.128  1.00  1.00      I    C
ATOM   1664  CA  TYR I  57     -17.631  39.065 -16.648  1.00  1.00      I    C
ATOM   1665  CA  LEU I  58     -18.161  36.333 -14.076  1.00  1.00      I    C
ATOM   1666  CA  THR I  59     -20.680  38.515 -12.211  1.00  1.00      I    C
ATOM   1667  CA  ALA I  60     -22.537  38.967 -15.508  1.00  1.00      I    C
ATOM   1668  CA  GLU I  61     -22.525  35.149 -16.196  1.00  1.00      I    C
ATOM   1669  CA  ILE I  62     -24.072  34.154 -12.874  1.00  1.00      I    C
ATOM   1670  CA  LEU I  63     -26.615  36.964 -13.192  1.00  1.00      I    C
ATOM   1671  CA  GLU I  64     -27.506  35.947 -16.746  1.00  1.00      I    C
ATOM   1672  CA  LEU I  65     -28.439  32.392 -15.652  1.00  1.00      I    C
ATOM   1673  CA  ALA I  66     -30.221  33.640 -12.520  1.00  1.00      I    C
ATOM   1674  CA  GLY I  67     -32.504  36.056 -14.364  1.00  1.00      I    C
ATOM   1675  CA  ASN I  68     -33.514  33.194 -16.601  1.00  1.00      I    C
ATOM   1676  CA  ALA I  69     -34.102  30.875 -13.646  1.00  1.00      I    C
ATOM   1677  CA  ALA I  70     -36.293  33.431 -12.011  1.00  1.00      I    C
ATOM   1678  CA  ARG I  71     -38.305  33.824 -15.379  1.00  1.00      I    C
ATOM   1679  CA  ASP I  72     -38.535  30.017 -15.577  1.00  1.00      I    C
ATOM   1680  CA  ASN I  73     -40.240  30.033 -12.104  1.00  1.00      I    C
ATOM   1681  CA  LYS I  74     -42.128  33.204 -13.296  1.00  1.00      I    C
ATOM   1682  CA  LYS I  75     -40.526  35.475 -10.776  1.00  1.00      I    C
ATOM   1683  CA  THR I  76     -38.834  38.673 -11.549  1.00  1.00      I    C
ATOM   1684  CA  ARG I  77     -36.740  39.119  -8.478  1.00  1.00      I    C
ATOM   1685  CA  ILE I  78     -33.649  36.874  -8.082  1.00  1.00      I    C
ATOM   1686  CA  ILE I  79     -33.500  35.157  -4.657  1.00  1.00      I    C
ATOM   1687  CA  PRO I  80     -30.851  32.568  -3.365  1.00  1.00      I    C
ATOM   1688  CA  ARG I  81     -32.722  29.676  -4.956  1.00  1.00      I    C
ATOM   1689  CA  HIS I  82     -32.213  31.172  -8.459  1.00  1.00      I    C
ATOM   1690  CA  LEU I  83     -28.583  31.685  -7.837  1.00  1.00      I    C
ATOM   1691  CA  GLN I  84     -28.391  27.901  -6.918  1.00  1.00      I    C
ATOM   1692  CA  LEU I  85     -30.466  26.860  -9.915  1.00  1.00      I    C
ATOM   1693  CA  ALA I  86     -28.105  28.796 -12.244  1.00  1.00      I    C
ATOM   1694  CA  VAL I  87     -24.964  27.553 -10.540  1.00  1.00      I    C
ATOM   1695  CA  ARG I  88     -25.597  23.929 -10.064  1.00  1.00      I    C
ATOM   1696  CA  ASN I  89     -27.175  23.414 -13.540  1.00  1.00      I    C
ATOM   1697  CA  ASP I  90     -24.166  25.287 -15.105  1.00  1.00      I    C
ATOM   1698  CA  GLU I  91     -21.326  22.931 -15.855  1.00  1.00      I    C
ATOM   1699  CA  GLU I  92     -18.567  25.549 -15.430  1.00  1.00      I    C
ATOM   1700  CA  LEU I  93     -20.120  27.515 -12.440  1.00  1.00      I    C
ATOM   1701  CA  ASN I  94     -20.757  24.156 -10.760  1.00  1.00      I    C
ATOM   1702  CA  LYS I  95     -17.083  23.219 -11.105  1.00  1.00      I    C
ATOM   1703  CA  LEU I  96     -15.874  26.641 -10.021  1.00  1.00      I    C
ATOM   1704  CA  LEU I  97     -18.212  26.490  -6.994  1.00  1.00      I    C
ATOM   1705  CA  GLY I  98     -17.677  22.895  -6.202  1.00  1.00      I    C
ATOM   1706  CA  ARG I  99     -17.052  23.372  -2.497  1.00  1.00      I    C
ATOM   1707  CA  VAL I 100     -19.283  26.257  -1.639  1.00  1.00      I    C
ATOM   1708  CA  THR I 101     -22.637  25.810   0.133  1.00  1.00      I    C
ATOM   1709  CA  ILE I 102     -25.103  28.263  -1.336  1.00  1.00      I    C
ATOM   1710  CA  ALA I 103     -27.306  29.396   1.299  1.00  1.00      I    C
ATOM   1711  CA  GLN I 104     -31.185  29.241   0.710  1.00  1.00      I    C
ATOM   1712  CA  GLY I 105     -30.308  27.409  -2.536  1.00  1.00      I    C
ATOM   1713  CA  GLY I 106     -32.086  24.260  -1.834  1.00  1.00      I    C
ATOM   1714  CA  VAL I 107     -30.977  21.219  -3.824  1.00  1.00      I    C
ATOM   1715  CA  LEU I 108     -31.304  20.826  -7.555  1.00  1.00      I    C
ATOM   1716  CA  PRO I 109     -33.467  18.048  -8.773  1.00  1.00      I    C
ATOM   1717  CA  ASN I 110     -31.243  15.128  -9.529  1.00  1.00      I    C
ATOM   1718  CA  ILE I 111     -28.998  14.355 -12.423  1.00  1.00      I    C
ATOM   1719  CA  GLN I 112     -28.781  10.817 -13.741  1.00  1.00      I    C
ATOM   1720  CA  SER I 113     -27.238  10.876 -17.253  1.00  1.00      I    C
ATOM   1721  CA  VAL I 114     -29.798   8.947 -19.062  1.00  1.00      I    C
ATOM   1722  CA  LEU I 115     -32.612  11.376 -17.907  1.00  1.00      I    C
ATOM   1723  CA  LEU I 116     -31.395  14.269 -20.005  1.00  1.00      I    C
ATOM   1724  CA  PRO I 117     -33.442  17.416 -20.417  1.00  1.00      I    C
ATOM   1725  CA  LYS I 118     -36.880  17.837 -21.959  1.00  1.00      I    C
ATOM   1726  CA  LYS I 119     -37.787  14.404 -20.665  1.00  1.00      I    C
ATOM   1727  CA  THR I 120     -41.042  12.636 -19.640  1.00  1.00      I    C
ATOM   1728  CA  GLU I 121     -44.438  12.744 -21.090  1.00  1.00      I    C
ATOM   1729  CA  SER I 122     -42.880  13.074 -24.583  1.00  1.00      I    C
ATOM   1730  CA  SER I 123     -45.935  14.463 -26.392  1.00  1.00      I    C
ATOM   1731  CA  LYS I 124     -46.168  15.246 -30.175  1.00  1.00      I    C
ATOM   1732  CA  SER I 125     -44.755  12.619 -32.488  1.00  1.00      I    C
ATOM   1733  CA  LYS I 126     -46.906  10.224 -34.458  1.00  1.00      I    C
ATOM   1734  CA  SER I 127     -48.022  12.634 -37.107  1.00  1.00      I    C
ATOM   1735  CA  LYS I 128     -45.097  14.962 -37.258  1.00  1.00      I    C
TER
ATOM   1736  CA  PRO J   1     -54.521  89.076   4.249  1.00  1.00      J    C
ATOM   1737  CA  GLU J   2     -55.704  85.789   5.562  1.00  1.00      J    C
ATOM   1738  CA  PRO J   3     -54.445  86.458   8.858  1.00  1.00      J    C
ATOM   1739  CA  ALA J   4     -52.823  83.065   8.963  1.00  1.00      J    C
ATOM   1740  CA  LYS J   5     -53.257  83.127  12.827  1.00  1.00      J    C
ATOM   1741  CA  SER J   6     -54.232  81.452  16.099  1.00  1.00      J    C
ATOM   1742  CA  ALA J   7     -54.447  77.762  15.300  1.00  1.00      J    C
ATOM   1743  CA  PRO J   8     -52.009  76.393  16.177  1.00  1.00      J    C
ATOM   1744  CA  ALA J   9     -51.615  75.360  12.658  1.00  1.00      J    C
ATOM   1745  CA  PRO J  10     -48.880  74.088  12.954  1.00  1.00      J    C
ATOM   1746  CA  LYS J  11     -46.292  75.041  10.360  1.00  1.00      J    C
ATOM   1747  CA  LYS J  12     -42.416  74.573  10.695  1.00  1.00      J    C
ATOM   1748  CA  GLY J  13     -41.094  77.622   8.902  1.00  1.00      J    C
ATOM   1749  CA  SER J  14     -38.278  78.354  11.303  1.00  1.00      J    C
ATOM   1750  CA  LYS J  15     -36.593  80.449   8.626  1.00  1.00      J    C
ATOM   1751  CA  LYS J  16     -33.332  79.309   7.208  1.00  1.00      J    C
ATOM   1752  CA  ALA J  17     -33.067  76.035   5.547  1.00  1.00      J    C
ATOM   1753  CA  VAL J  18     -29.939  74.404   7.171  1.00  1.00      J    C
ATOM   1754  CA  THR J  19     -27.626  74.538  10.237  1.00  1.00      J    C
ATOM   1755  CA  LYS J  20     -26.184  71.317  11.510  1.00  1.00      J    C
ATOM   1756  CA  THR J  21     -22.890  69.622  10.573  1.00  1.00      J    C
ATOM   1757  CA  GLN J  22     -21.612  69.791  14.156  1.00  1.00      J    C
ATOM   1758  CA  LYS J  23     -22.820  66.315  15.013  1.00  1.00      J    C
ATOM   1759  CA  LYS J  24     -20.549  63.523  13.735  1.00  1.00      J    C
ATOM   1760  CA  ASP J  25     -19.107  62.899  17.191  1.00  1.00      J    C
ATOM   1761  CA  GLY J  26     -18.590  59.179  16.769  1.00  1.00      J    C
ATOM   1762  CA  LYS J  27     -20.985  58.984  13.840  1.00  1.00      J    C
ATOM   1763  CA  LYS J  28     -24.610  57.916  14.565  1.00  1.00      J    C
ATOM   1764  CA  ARG J  29     -24.727  54.258  13.619  1.00  1.00      J    C
ATOM   1765  CA  ARG J  30     -21.331  54.313  11.825  1.00  1.00      J    C
ATOM   1766  CA  LYS J  31     -21.209  52.770   8.464  1.00  1.00      J    C
ATOM   1767  CA  THR J  32     -20.693  48.993   8.739  1.00  1.00      J    C
ATOM   1768  CA  ARG J  33     -17.114  48.485   7.753  1.00  1.00      J    C
ATOM   1769  CA  LYS J  34     -15.789  47.308   4.411  1.00  1.00      J    C
ATOM   1770  CA  GLU J  35     -18.237  48.526   1.760  1.00  1.00      J    C
ATOM   1771  CA  SER J  36     -19.801  46.339  -0.858  1.00  1.00      J    C
ATOM   1772  CA  TYR J  37     -19.762  45.612  -4.639  1.00  1.00      J    C
ATOM   1773  CA  ALA J  38     -23.542  46.101  -4.808  1.00  1.00      J    C
ATOM   1774  CA  ILE J  39     -23.640  49.172  -7.032  1.00  1.00      J    C
ATOM   1775  CA  TYR J  40     -21.441  47.343  -9.474  1.00  1.00      J    C
ATOM   1776  CA  VAL J  41     -23.321  44.079  -9.230  1.00  1.00      J    C
ATOM   1777  CA  TYR J  42     -26.411  46.322  -9.797  1.00  1.00      J    C
ATOM   1778  CA  LYS J  43     -24.838  47.870 -12.921  1.00  1.00      J    C
ATOM   1779  CA  VAL J  44     -24.114  44.580 -14.477  1.00  1.00      J    C
ATOM   1780  CA  LEU J  45     -27.398  43.102 -13.624  1.00  1.00      J    C
ATOM   1781  CA  LYS J  46     -29.274  45.852 -15.327  1.00  1.00      J    C
ATOM   1782  CA  GLN J  47     -27.027  45.351 -18.452  1.00  1.00      J    C
ATOM   1783  CA  VAL J  48     -27.810  41.746 -18.605  1.00  1.00      J    C
ATOM   1784  CA  HIS J  49     -31.397  41.553 -17.496  1.00  1.00      J    C
ATOM   1785  CA  PRO J  50     -32.808  45.084 -17.308  1.00  1.00      J    C
ATOM   1786  CA  ASP J  51     -35.930  44.294 -15.439  1.00  1.00      J    C
ATOM   1787  CA  THR J  52     -34.888  41.596 -13.027  1.00  1.00      J    C
ATOM   1788  CA  GLY J  53     -34.249  42.586  -9.502  1.00  1.00      J    C
ATOM   1789  CA  ILE J  54     -32.324  41.280  -6.634  1.00  1.00      J    C
ATOM   1790  CA  SER J  55     -33.277  40.087  -3.128  1.00  1.00      J    C
ATOM   1791  CA  SER J  56     -31.000  41.242  -0.318  1.00  1.00      J    C
ATOM   1792  CA  LYS J  57     -29.979  37.607   0.419  1.00  1.00      J    C
ATOM   1793  CA  ALA J  58     -29.078  37.097  -3.218  1.00  1.00      J    C
ATOM   1794  CA  MET J  59     -27.051  40.322  -3.143  1.00  1.00      J    C
ATOM   1795  CA  SER J  60     -25.170  39.081  -0.068  1.00  1.00      J    C
ATOM   1796  CA  ILE J  61     -24.572  35.800  -1.850  1.00  1.00      J    C
ATOM   1797  CA  MET J  62     -23.242  37.569  -5.012  1.00  1.00      J    C
ATOM   1798  CA  ASN J  63     -20.947  39.851  -2.899  1.00  1.00      J    C
ATOM   1799  CA  SER J  64     -19.465  36.671  -1.289  1.00  1.00      J    C
ATOM   1800  CA  PHE J  65     -19.256  34.872  -4.624  1.00  1.00      J    C
ATOM   1801  CA  VAL J  66     -17.527  37.863  -6.316  1.00  1.00      J    C
ATOM   1802  CA  ASN J  67     -15.227  38.484  -3.286  1.00  1.00      J    C
ATOM   1803  CA  ASP J  68     -14.315  34.709  -3.046  1.00  1.00      J    C
ATOM   1804  CA  VAL J  69     -13.449  34.368  -6.665  1.00  1.00      J    C
ATOM   1805  CA  PHE J  70     -11.430  37.459  -6.118  1.00  1.00      J    C
ATOM   1806  CA  GLU J  71      -9.598  35.800  -3.150  1.00  1.00      J    C
ATOM   1807  CA  ARG J  72      -8.839  32.416  -4.831  1.00  1.00      J    C
ATOM   1808  CA  ILE J  73      -7.462  34.066  -7.945  1.00  1.00      J    C
ATOM   1809  CA  ALA J  74      -5.635  36.535  -5.799  1.00  1.00      J    C
ATOM   1810  CA  GLY J  75      -4.021  33.644  -3.824  1.00  1.00      J    C
ATOM   1811  CA  GLU J  76      -3.017  31.804  -7.004  1.00  1.00      J    C
ATOM   1812  CA  ALA J  77      -1.563  35.184  -8.254  1.00  1.00      J    C
ATOM   1813  CA  SER J  78       0.187  35.625  -4.919  1.00  1.00      J    C
ATOM   1814  CA  ARG J  79       1.775  32.094  -5.054  1.00  1.00      J    C
ATOM   1815  CA  LEU J  80       2.784  32.744  -8.732  1.00  1.00      J    C
ATOM   1816  CA  ALA J  81       4.529  35.912  -7.829  1.00  1.00      J    C
ATOM   1817  CA  HIS J  82       6.471  34.225  -5.024  1.00  1.00      J    C
ATOM   1818  CA  TYR J  83       7.227  31.129  -7.148  1.00  1.00      J    C
ATOM   1819  CA  ASN J  84       8.909  33.299  -9.760  1.00  1.00      J    C
ATOM   1820  CA  LYS J  85      10.458  35.647  -7.153  1.00  1.00      J    C
ATOM   1821  CA  ARG J  86       9.029  38.700  -8.674  1.00  1.00      J    C
ATOM   1822  CA  SER J  87       7.580  41.133  -6.085  1.00  1.00      J    C
ATOM   1823  CA  THR J  88       4.846  42.489  -8.354  1.00  1.00      J    C
ATOM   1824  CA  ILE J  89       1.490  40.961  -9.251  1.00  1.00      J    C
ATOM   1825  CA  THR J  90       1.453  41.734 -13.040  1.00  1.00      J    C
ATOM   1826  CA  SER J  91      -1.573  41.291 -15.345  1.00  1.00      J    C
ATOM   1827  CA  ARG J  92       0.106  38.247 -16.623  1.00  1.00      J    C
ATOM   1828  CA  GLU J  93      -0.022  36.546 -13.129  1.00  1.00      J    C
ATOM   1829  CA  ILE J  94      -3.633  37.725 -12.744  1.00  1.00      J    C
ATOM   1830  CA  GLN J  95      -4.345  36.399 -16.292  1.00  1.00      J    C
ATOM   1831  CA  THR J  96      -2.556  33.077 -15.656  1.00  1.00      J    C
ATOM   1832  CA  ALA J  97      -4.362  32.673 -12.309  1.00  1.00      J    C
ATOM   1833  CA  VAL J  98      -7.625  32.977 -14.320  1.00  1.00      J    C
ATOM   1834  CA  ARG J  99      -6.574  30.258 -16.683  1.00  1.00      J    C
ATOM   1835  CA  LEU J 100      -5.589  27.963 -13.717  1.00  1.00      J    C
ATOM   1836  CA  LEU J 101      -8.683  28.671 -11.640  1.00  1.00      J    C
ATOM   1837  CA  LEU J 102     -11.512  28.490 -14.182  1.00  1.00      J    C
ATOM   1838  CA  PRO J 103     -12.590  25.475 -16.184  1.00  1.00      J    C
ATOM   1839  CA  GLY J 104     -12.138  25.494 -19.975  1.00  1.00      J    C
ATOM   1840  CA  GLU J 105     -14.627  27.867 -21.628  1.00  1.00      J    C
ATOM   1841  CA  LEU J 106     -15.123  30.049 -18.683  1.00  1.00      J    C
ATOM   1842  CA  ALA J 107     -11.503  30.920 -18.349  1.00  1.00      J    C
ATOM   1843  CA  LYS J 108     -11.542  31.390 -22.226  1.00  1.00      J    C
ATOM   1844  CA  HIS J 109     -14.222  34.019 -22.195  1.00  1.00      J    C
ATOM   1845  CA  ALA J 110     -12.693  35.692 -19.034  1.00  1.00      J    C
ATOM   1846  CA  VAL J 111      -9.372  35.957 -20.801  1.00  1.00      J    C
ATOM   1847  CA  SER J 112     -10.929  37.821 -23.744  1.00  1.00      J    C
ATOM   1848  CA  GLU J 113     -12.351  40.487 -21.434  1.00  1.00      J    C
ATOM   1849  CA  GLY J 114      -9.082  41.243 -19.693  1.00  1.00      J    C
ATOM   1850  CA  THR J 115      -7.205  41.616 -22.971  1.00  1.00      J    C
ATOM   1851  CA  LYS J 116     -10.079  43.763 -24.301  1.00  1.00      J    C
ATOM   1852  CA  ALA J 117      -9.914  45.825 -21.150  1.00  1.00      J    C
ATOM   1853  CA  VAL J 118      -6.092  46.132 -21.022  1.00  1.00      J    C
ATOM   1854  CA  THR J 119      -5.768  47.183 -24.605  1.00  1.00      J    C
ATOM   1855  CA  LYS J 120      -8.132  50.129 -24.077  1.00  1.00      J    C
ATOM   1856  CA  TYR J 121      -6.549  51.157 -20.760  1.00  1.00      J    C
ATOM   1857  CA  THR J 122      -3.127  51.441 -22.281  1.00  1.00      J    C
ATOM   1858  CA  SER J 123      -4.381  53.131 -25.433  1.00  1.00      J    C
ATOM   1859  CA  ALA J 124      -5.113  56.183 -23.427  1.00  1.00      J    C
ATOM   1860  CA  LYS J 125      -3.638  59.840 -23.535  1.00  1.00      J    C
TER
