# Supplementary material for: The kinetic landscape of nucleosome assembly: A coarse-grained molecular dynamics study
Source: PLoS Comput Biol. 2021 Jul 27;17(7):e1009253. doi: 10.1371/journal.pcbi.1009253 (PMC8345847; doi:10.1371/journal.pcbi.1009253)
Supplement: S1 Data — For each of the 11 metastable states identified from our MSM at 400 mM using PCCA clustering, we deposited 4 representative coarse-grained nucleosome conformations in PDB format. The conformations are named “state*conf#.pdb”, where * corresponds to the state name as described in the text (T, TL, TR, HL0, HL1, HL2, HR0, HR1, HR2 and HR3, N), and # goes from 1 to 4. The file “msm_hmm11.dat” contains the equilibrium probabilities of the various basins and the transition probabilities between them. The data also contain 4 representative partially opened conformations for each of the left hexasome, right hexasome, and tetrasome states, named “partially-opened_*_conf#.pdb”, where * is HL, HR or T and # goes from 1 to 4. (ZIP) [file pcbi.1009253.s006.zip › S1_Data/partially-opened_HL_conf1.pdb]

ATOM      1 DS   DC  A   1      98.137  46.413  20.020  1.00  1.00      A    S
ATOM      2 DB   DC  A   1      97.853  44.589  15.961  1.00  1.00      A    B
ATOM      3 DP   DT  A   2      95.177  48.950  20.630  1.00  1.00      A    P
ATOM      4 DS   DT  A   2      95.082  50.644  17.030  1.00  1.00      A    S
ATOM      5 DB   DT  A   2      94.770  47.015  14.810  1.00  1.00      A    B
ATOM      6 DP   DG  A   3      92.027  53.866  16.217  1.00  1.00      A    P
ATOM      7 DS   DG  A   3      91.601  52.669  12.736  1.00  1.00      A    S
ATOM      8 DB   DG  A   3      91.026  47.634  12.251  1.00  1.00      A    B
ATOM      9 DP   DG  A   4      89.302  54.304   9.863  1.00  1.00      A    P
ATOM     10 DS   DG  A   4      89.057  51.235   7.580  1.00  1.00      A    S
ATOM     11 DB   DG  A   4      88.671  47.020   9.679  1.00  1.00      A    B
ATOM     12 DP   DA  A   5      87.224  51.339   4.624  1.00  1.00      A    P
ATOM     13 DS   DA  A   5      86.196  47.442   4.682  1.00  1.00      A    S
ATOM     14 DB   DA  A   5      85.410  46.017   9.041  1.00  1.00      A    B
ATOM     15 DP   DG  A   6      82.971  46.778   2.065  1.00  1.00      A    P
ATOM     16 DS   DG  A   6      81.114  44.099   4.026  1.00  1.00      A    S
ATOM     17 DB   DG  A   6      81.666  44.200   9.430  1.00  1.00      A    B
ATOM     18 DP   DA  A   7      78.326  42.292   2.790  1.00  1.00      A    P
ATOM     19 DS   DA  A   7      77.481  40.571   6.162  1.00  1.00      A    S
ATOM     20 DB   DA  A   7      78.126  44.052   9.914  1.00  1.00      A    B
ATOM     21 DP   DA  A   8      74.732  38.394   6.719  1.00  1.00      A    P
ATOM     22 DS   DA  A   8      74.044  39.595  10.122  1.00  1.00      A    S
ATOM     23 DB   DA  A   8      74.711  44.278  10.690  1.00  1.00      A    B
ATOM     24 DP   DT  A   9      71.488  38.543  11.371  1.00  1.00      A    P
ATOM     25 DS   DT  A   9      71.690  40.571  14.625  1.00  1.00      A    S
ATOM     26 DB   DT  A   9      71.859  44.934  12.705  1.00  1.00      A    B
ATOM     27 DP   DC  A  10      68.825  39.978  17.161  1.00  1.00      A    P
ATOM     28 DS   DC  A  10      69.130  43.487  18.388  1.00  1.00      A    S
ATOM     29 DB   DC  A  10      68.917  46.093  14.668  1.00  1.00      A    B
ATOM     30 DP   DC  A  11      66.639  44.923  21.233  1.00  1.00      A    P
ATOM     31 DS   DC  A  11      67.417  48.674  20.588  1.00  1.00      A    S
ATOM     32 DB   DC  A  11      66.687  48.755  16.286  1.00  1.00      A    B
ATOM     33 DP   DC  A  12      65.400  50.775  22.134  1.00  1.00      A    P
ATOM     34 DS   DC  A  12      64.802  53.481  19.273  1.00  1.00      A    S
ATOM     35 DB   DC  A  12      63.465  50.622  15.893  1.00  1.00      A    B
ATOM     36 DP   DG  A  13      61.392  57.056  20.354  1.00  1.00      A    P
ATOM     37 DS   DG  A  13      61.535  58.232  16.545  1.00  1.00      A    S
ATOM     38 DB   DG  A  13      60.551  53.931  13.637  1.00  1.00      A    B
ATOM     39 DP   DG  A  14      59.594  61.349  15.328  1.00  1.00      A    P
ATOM     40 DS   DG  A  14      58.551  59.767  11.716  1.00  1.00      A    S
ATOM     41 DB   DG  A  14      57.209  54.761  12.026  1.00  1.00      A    B
ATOM     42 DP   DT  A  15      56.902  61.398   9.423  1.00  1.00      A    P
ATOM     43 DS   DT  A  15      55.228  58.482   7.345  1.00  1.00      A    S
ATOM     44 DB   DT  A  15      54.291  56.097  11.037  1.00  1.00      A    B
ATOM     45 DP   DC  A  16      52.420  59.579   5.459  1.00  1.00      A    P
ATOM     46 DS   DC  A  16      51.018  56.066   5.367  1.00  1.00      A    S
ATOM     47 DB   DC  A  16      50.411  55.314   9.131  1.00  1.00      A    B
ATOM     48 DP   DT  A  17      47.759  55.216   3.308  1.00  1.00      A    P
ATOM     49 DS   DT  A  17      46.414  52.369   5.579  1.00  1.00      A    S
ATOM     50 DB   DT  A  17      46.690  54.343   9.528  1.00  1.00      A    B
ATOM     51 DP   DG  A  18      42.197  51.479   4.243  1.00  1.00      A    P
ATOM     52 DS   DG  A  18      41.194  50.134   7.087  1.00  1.00      A    S
ATOM     53 DB   DG  A  18      42.631  53.426  11.067  1.00  1.00      A    B
ATOM     54 DP   DC  A  19      37.964  48.310   7.507  1.00  1.00      A    P
ATOM     55 DS   DC  A  19      38.372  49.122  10.935  1.00  1.00      A    S
ATOM     56 DB   DC  A  19      39.094  53.329  11.091  1.00  1.00      A    B
ATOM     57 DP   DA  A  20      34.722  47.693  13.396  1.00  1.00      A    P
ATOM     58 DS   DA  A  20      34.867  49.736  16.096  1.00  1.00      A    S
ATOM     59 DB   DA  A  20      36.389  54.069  14.168  1.00  1.00      A    B
ATOM     60 DP   DG  A  21      32.109  49.819  17.882  1.00  1.00      A    P
ATOM     61 DS   DG  A  21      32.204  53.326  19.076  1.00  1.00      A    S
ATOM     62 DB   DG  A  21      33.048  55.882  15.130  1.00  1.00      A    B
ATOM     63 DP   DG  A  22      29.187  54.960  20.808  1.00  1.00      A    P
ATOM     64 DS   DG  A  22      29.441  58.135  19.666  1.00  1.00      A    S
ATOM     65 DB   DG  A  22      30.189  58.199  14.953  1.00  1.00      A    B
ATOM     66 DP   DC  A  23      27.314  60.395  21.106  1.00  1.00      A    P
ATOM     67 DS   DC  A  23      27.206  62.579  18.211  1.00  1.00      A    S
ATOM     68 DB   DC  A  23      27.233  59.731  14.905  1.00  1.00      A    B
ATOM     69 DP   DC  A  24      24.811  65.296  17.675  1.00  1.00      A    P
ATOM     70 DS   DC  A  24      24.817  65.172  13.536  1.00  1.00      A    S
ATOM     71 DB   DC  A  24      23.930  61.039  12.679  1.00  1.00      A    B
ATOM     72 DP   DG  A  25      21.302  68.357  11.603  1.00  1.00      A    P
ATOM     73 DS   DG  A  25      20.202  66.105   8.403  1.00  1.00      A    S
ATOM     74 DB   DG  A  25      20.318  61.019   9.393  1.00  1.00      A    B
ATOM     75 DP   DC  A  26      18.050  67.302   5.686  1.00  1.00      A    P
ATOM     76 DS   DC  A  26      17.073  63.683   4.597  1.00  1.00      A    S
ATOM     77 DB   DC  A  26      17.089  61.337   8.617  1.00  1.00      A    B
ATOM     78 DP   DT  A  27      13.736  62.976   2.574  1.00  1.00      A    P
ATOM     79 DS   DT  A  27      13.578  59.199   3.508  1.00  1.00      A    S
ATOM     80 DB   DT  A  27      13.703  59.669   7.546  1.00  1.00      A    B
ATOM     81 DP   DC  A  28      10.349  57.386   2.085  1.00  1.00      A    P
ATOM     82 DS   DC  A  28      10.566  55.234   4.316  1.00  1.00      A    S
ATOM     83 DB   DC  A  28      10.193  57.936   7.930  1.00  1.00      A    B
ATOM     84 DP   DA  A  29       7.371  51.674   4.795  1.00  1.00      A    P
ATOM     85 DS   DA  A  29       6.858  51.646   8.581  1.00  1.00      A    S
ATOM     86 DB   DA  A  29       7.509  55.834  10.225  1.00  1.00      A    B
ATOM     87 DP   DA  A  30       3.973  49.634  10.243  1.00  1.00      A    P
ATOM     88 DS   DA  A  30       4.087  51.894  13.233  1.00  1.00      A    S
ATOM     89 DB   DA  A  30       3.485  56.438  11.898  1.00  1.00      A    B
ATOM     90 DP   DT  A  31       2.033  51.195  15.697  1.00  1.00      A    P
ATOM     91 DS   DT  A  31       1.790  54.395  17.009  1.00  1.00      A    S
ATOM     92 DB   DT  A  31       0.368  56.463  13.722  1.00  1.00      A    B
ATOM     93 DP   DT  A  32      -0.299  55.129  20.574  1.00  1.00      A    P
ATOM     94 DS   DT  A  32      -1.377  58.878  19.485  1.00  1.00      A    S
ATOM     95 DB   DT  A  32      -2.569  58.116  15.599  1.00  1.00      A    B
ATOM     96 DP   DG  A  33      -5.381  60.188  21.595  1.00  1.00      A    P
ATOM     97 DS   DG  A  33      -7.088  61.975  18.669  1.00  1.00      A    S
ATOM     98 DB   DG  A  33      -5.834  60.603  14.367  1.00  1.00      A    B
ATOM     99 DP   DG  A  34      -9.966  63.867  18.528  1.00  1.00      A    P
ATOM    100 DS   DG  A  34     -11.532  62.743  15.438  1.00  1.00      A    S
ATOM    101 DB   DG  A  34      -8.906  59.189  13.007  1.00  1.00      A    B
ATOM    102 DP   DT  A  35     -14.402  62.485  15.211  1.00  1.00      A    P
ATOM    103 DS   DT  A  35     -14.658  61.417  11.861  1.00  1.00      A    S
ATOM    104 DB   DT  A  35     -11.973  57.644  12.247  1.00  1.00      A    B
ATOM    105 DP   DC  A  36     -18.391  60.698  10.887  1.00  1.00      A    P
ATOM    106 DS   DC  A  36     -17.242  57.331   8.727  1.00  1.00      A    S
ATOM    107 DB   DC  A  36     -14.532  54.845  11.428  1.00  1.00      A    B
ATOM    108 DP   DG  A  37     -20.450  55.301   6.352  1.00  1.00      A    P
ATOM    109 DS   DG  A  37     -18.502  51.905   6.124  1.00  1.00      A    S
ATOM    110 DB   DG  A  37     -16.368  50.845  10.544  1.00  1.00      A    B
ATOM    111 DP   DT  A  38     -19.392  49.039   4.655  1.00  1.00      A    P
ATOM    112 DS   DT  A  38     -17.136  46.567   6.377  1.00  1.00      A    S
ATOM    113 DB   DT  A  38     -18.151  47.532  10.741  1.00  1.00      A    B
ATOM    114 DP   DA  A  39     -17.568  42.542   5.469  1.00  1.00      A    P
ATOM    115 DS   DA  A  39     -16.233  41.350   8.687  1.00  1.00      A    S
ATOM    116 DB   DA  A  39     -18.201  43.624  12.101  1.00  1.00      A    B
ATOM    117 DP   DG  A  40     -16.048  37.316   9.399  1.00  1.00      A    P
ATOM    118 DS   DG  A  40     -15.926  37.606  13.126  1.00  1.00      A    S
ATOM    119 DB   DG  A  40     -19.471  40.905  14.728  1.00  1.00      A    B
ATOM    120 DP   DA  A  41     -15.968  34.502  15.113  1.00  1.00      A    P
ATOM    121 DS   DA  A  41     -17.708  35.806  17.942  1.00  1.00      A    S
ATOM    122 DB   DA  A  41     -21.482  38.692  16.933  1.00  1.00      A    B
ATOM    123 DP   DC  A  42     -18.167  33.442  20.371  1.00  1.00      A    P
ATOM    124 DS   DC  A  42     -21.747  34.476  21.633  1.00  1.00      A    S
ATOM    125 DB   DC  A  42     -23.793  36.379  18.127  1.00  1.00      A    B
ATOM    126 DP   DA  A  43     -24.310  31.994  23.933  1.00  1.00      A    P
ATOM    127 DS   DA  A  43     -27.596  33.594  23.073  1.00  1.00      A    S
ATOM    128 DB   DA  A  43     -27.734  35.575  18.712  1.00  1.00      A    B
ATOM    129 DP   DG  A  44     -31.037  31.736  24.182  1.00  1.00      A    P
ATOM    130 DS   DG  A  44     -33.064  33.147  21.674  1.00  1.00      A    S
ATOM    131 DB   DG  A  44     -30.654  33.192  17.474  1.00  1.00      A    B
ATOM    132 DP   DC  A  45     -36.590  32.468  21.845  1.00  1.00      A    P
ATOM    133 DS   DC  A  45     -37.272  33.025  18.421  1.00  1.00      A    S
ATOM    134 DB   DC  A  45     -33.806  31.909  17.011  1.00  1.00      A    B
ATOM    135 DP   DT  A  46     -40.548  31.922  16.560  1.00  1.00      A    P
ATOM    136 DS   DT  A  46     -38.807  30.821  13.221  1.00  1.00      A    S
ATOM    137 DB   DT  A  46     -35.374  28.441  14.975  1.00  1.00      A    B
ATOM    138 DP   DC  A  47     -41.273  28.647  10.820  1.00  1.00      A    P
ATOM    139 DS   DC  A  47     -38.546  26.338   9.376  1.00  1.00      A    S
ATOM    140 DB   DC  A  47     -36.327  25.217  13.009  1.00  1.00      A    B
ATOM    141 DP   DT  A  48     -39.228  23.365   6.997  1.00  1.00      A    P
ATOM    142 DS   DT  A  48     -35.387  21.793   7.470  1.00  1.00      A    S
ATOM    143 DB   DT  A  48     -35.483  21.265  12.029  1.00  1.00      A    B
ATOM    144 DP   DA  A  49     -34.489  17.907   5.832  1.00  1.00      A    P
ATOM    145 DS   DA  A  49     -31.797  16.978   8.504  1.00  1.00      A    S
ATOM    146 DB   DA  A  49     -34.049  17.492  12.779  1.00  1.00      A    B
ATOM    147 DP   DG  A  50     -30.984  13.494   8.056  1.00  1.00      A    P
ATOM    148 DS   DG  A  50     -29.856  12.963  11.878  1.00  1.00      A    S
ATOM    149 DB   DG  A  50     -33.455  14.565  15.097  1.00  1.00      A    B
ATOM    150 DP   DC  A  51     -28.333  10.325  12.702  1.00  1.00      A    P
ATOM    151 DS   DC  A  51     -29.845  10.013  16.184  1.00  1.00      A    S
ATOM    152 DB   DC  A  51     -33.975  11.042  15.099  1.00  1.00      A    B
ATOM    153 DP   DA  A  52     -29.465   6.641  18.636  1.00  1.00      A    P
ATOM    154 DS   DA  A  52     -32.895   6.583  20.611  1.00  1.00      A    S
ATOM    155 DB   DA  A  52     -36.448   8.389  17.212  1.00  1.00      A    B
ATOM    156 DP   DC  A  53     -33.518   4.475  22.180  1.00  1.00      A    P
ATOM    157 DS   DC  A  53     -37.391   4.867  21.926  1.00  1.00      A    S
ATOM    158 DB   DC  A  53     -38.395   5.612  17.523  1.00  1.00      A    B
ATOM    159 DP   DC  A  54     -39.427   2.601  23.979  1.00  1.00      A    P
ATOM    160 DS   DC  A  54     -42.664   2.397  21.937  1.00  1.00      A    S
ATOM    161 DB   DC  A  54     -41.005   2.434  18.011  1.00  1.00      A    B
ATOM    162 DP   DG  A  55     -45.079  -1.957  22.858  1.00  1.00      A    P
ATOM    163 DS   DG  A  55     -46.428  -2.315  19.537  1.00  1.00      A    S
ATOM    164 DB   DG  A  55     -43.060  -1.286  16.444  1.00  1.00      A    B
ATOM    165 DP   DC  A  56     -48.037  -4.683  18.760  1.00  1.00      A    P
ATOM    166 DS   DC  A  56     -47.285  -4.359  15.492  1.00  1.00      A    S
ATOM    167 DB   DC  A  56     -43.131  -4.651  15.753  1.00  1.00      A    B
ATOM    168 DP   DT  A  57     -48.441  -6.959  12.817  1.00  1.00      A    P
ATOM    169 DS   DT  A  57     -45.631  -6.211  10.419  1.00  1.00      A    S
ATOM    170 DB   DT  A  57     -42.475  -7.223  12.898  1.00  1.00      A    B
ATOM    171 DP   DT  A  58     -45.544  -7.977   6.774  1.00  1.00      A    P
ATOM    172 DS   DT  A  58     -41.548  -7.200   6.813  1.00  1.00      A    S
ATOM    173 DB   DT  A  58     -40.309  -9.548  10.448  1.00  1.00      A    B
ATOM    174 DP   DA  A  59     -39.177  -8.397   3.873  1.00  1.00      A    P
ATOM    175 DS   DA  A  59     -35.837  -8.344   6.301  1.00  1.00      A    S
ATOM    176 DB   DA  A  59     -36.549 -11.167  10.023  1.00  1.00      A    B
ATOM    177 DP   DA  A  60     -32.087  -8.897   4.742  1.00  1.00      A    P
ATOM    178 DS   DA  A  60     -30.795 -10.204   7.877  1.00  1.00      A    S
ATOM    179 DB   DA  A  60     -34.115 -13.849   9.540  1.00  1.00      A    B
ATOM    180 DP   DA  A  61     -27.149 -10.891   8.385  1.00  1.00      A    P
ATOM    181 DS   DA  A  61     -27.743 -12.424  11.292  1.00  1.00      A    S
ATOM    182 DB   DA  A  61     -31.194 -15.969  10.514  1.00  1.00      A    B
ATOM    183 DP   DC  A  62     -25.181 -13.697  12.731  1.00  1.00      A    P
ATOM    184 DS   DC  A  62     -26.957 -16.930  13.811  1.00  1.00      A    S
ATOM    185 DB   DC  A  62     -28.897 -18.585  10.183  1.00  1.00      A    B
ATOM    186 DP   DG  A  63     -23.840 -19.625  16.154  1.00  1.00      A    P
ATOM    187 DS   DG  A  63     -25.530 -22.816  15.636  1.00  1.00      A    S
ATOM    188 DB   DG  A  63     -27.915 -22.837  10.902  1.00  1.00      A    B
ATOM    189 DP   DC  A  64     -24.640 -26.043  17.089  1.00  1.00      A    P
ATOM    190 DS   DC  A  64     -26.580 -27.870  14.071  1.00  1.00      A    S
ATOM    191 DB   DC  A  64     -25.561 -25.377  10.826  1.00  1.00      A    B
ATOM    192 DP   DA  A  65     -26.122 -32.487  13.773  1.00  1.00      A    P
ATOM    193 DS   DA  A  65     -26.926 -32.888  10.505  1.00  1.00      A    S
ATOM    194 DB   DA  A  65     -25.127 -29.159   8.209  1.00  1.00      A    B
ATOM    195 DP   DC  A  66     -26.443 -35.802   9.060  1.00  1.00      A    P
ATOM    196 DS   DC  A  66     -26.388 -34.295   5.969  1.00  1.00      A    S
ATOM    197 DB   DC  A  66     -23.104 -31.088   6.424  1.00  1.00      A    B
ATOM    198 DP   DG  A  67     -26.074 -36.871   2.442  1.00  1.00      A    P
ATOM    199 DS   DG  A  67     -23.329 -34.713   0.682  1.00  1.00      A    S
ATOM    200 DB   DG  A  67     -20.146 -32.727   3.706  1.00  1.00      A    B
ATOM    201 DP   DT  A  68     -22.089 -35.285  -1.952  1.00  1.00      A    P
ATOM    202 DS   DT  A  68     -19.816 -32.314  -1.851  1.00  1.00      A    S
ATOM    203 DB   DT  A  68     -17.239 -33.387   1.775  1.00  1.00      A    B
ATOM    204 DP   DA  A  69     -17.156 -31.871  -5.533  1.00  1.00      A    P
ATOM    205 DS   DA  A  69     -14.728 -29.851  -3.896  1.00  1.00      A    S
ATOM    206 DB   DA  A  69     -13.316 -32.554  -0.024  1.00  1.00      A    B
ATOM    207 DP   DC  A  70     -12.275 -29.402  -5.877  1.00  1.00      A    P
ATOM    208 DS   DC  A  70      -9.542 -29.553  -3.227  1.00  1.00      A    S
ATOM    209 DB   DC  A  70     -10.028 -33.397  -0.952  1.00  1.00      A    B
ATOM    210 DP   DG  A  71      -7.998 -25.826  -1.401  1.00  1.00      A    P
ATOM    211 DS   DG  A  71      -5.358 -27.545   1.001  1.00  1.00      A    S
ATOM    212 DB   DG  A  71      -5.889 -32.194   0.462  1.00  1.00      A    B
ATOM    213 DP   DC  A  72      -2.339 -26.056   2.449  1.00  1.00      A    P
ATOM    214 DS   DC  A  72      -1.587 -29.700   4.240  1.00  1.00      A    S
ATOM    215 DB   DC  A  72      -2.469 -32.392   1.190  1.00  1.00      A    B
ATOM    216 DP   DG  A  73       2.272 -29.734   6.890  1.00  1.00      A    P
ATOM    217 DS   DG  A  73       3.050 -33.191   5.979  1.00  1.00      A    S
ATOM    218 DB   DG  A  73       1.050 -34.791   1.256  1.00  1.00      A    B
ATOM    219 DP   DC  A  74       5.810 -35.087   7.536  1.00  1.00      A    P
ATOM    220 DS   DC  A  74       5.344 -38.018   4.700  1.00  1.00      A    S
ATOM    221 DB   DC  A  74       4.649 -35.441   0.840  1.00  1.00      A    B
ATOM    222 DP   DT  A  75       8.477 -40.747   4.069  1.00  1.00      A    P
ATOM    223 DS   DT  A  75       8.188 -40.843   0.103  1.00  1.00      A    S
ATOM    224 DB   DT  A  75       7.913 -36.798  -0.795  1.00  1.00      A    B
ATOM    225 DP   DG  A  76      11.169 -43.506  -2.100  1.00  1.00      A    P
ATOM    226 DS   DG  A  76      10.630 -41.667  -5.586  1.00  1.00      A    S
ATOM    227 DB   DG  A  76       9.936 -36.844  -4.920  1.00  1.00      A    B
ATOM    228 DP   DT  A  77      12.754 -42.297  -8.426  1.00  1.00      A    P
ATOM    229 DS   DT  A  77      11.804 -38.905 -10.492  1.00  1.00      A    S
ATOM    230 DB   DT  A  77      12.980 -36.354  -6.754  1.00  1.00      A    B
ATOM    231 DP   DC  A  78      13.952 -38.245 -13.121  1.00  1.00      A    P
ATOM    232 DS   DC  A  78      13.478 -34.244 -12.509  1.00  1.00      A    S
ATOM    233 DB   DC  A  78      15.038 -33.714  -8.652  1.00  1.00      A    B
ATOM    234 DP   DC  A  79      14.705 -31.902 -14.620  1.00  1.00      A    P
ATOM    235 DS   DC  A  79      14.675 -29.112 -12.477  1.00  1.00      A    S
ATOM    236 DB   DC  A  79      17.540 -30.718  -9.188  1.00  1.00      A    B
ATOM    237 DP   DC  A  80      15.485 -26.172 -13.247  1.00  1.00      A    P
ATOM    238 DS   DC  A  80      16.400 -24.904  -9.825  1.00  1.00      A    S
ATOM    239 DB   DC  A  80      19.564 -27.412  -8.719  1.00  1.00      A    B
ATOM    240 DP   DC  A  81      17.235 -21.430  -9.287  1.00  1.00      A    P
ATOM    241 DS   DC  A  81      19.767 -22.296  -6.424  1.00  1.00      A    S
ATOM    242 DB   DC  A  81      22.516 -25.024  -8.010  1.00  1.00      A    B
ATOM    243 DP   DC  A  82      21.141 -19.824  -3.806  1.00  1.00      A    P
ATOM    244 DS   DC  A  82      23.985 -21.932  -2.436  1.00  1.00      A    S
ATOM    245 DB   DC  A  82      25.442 -23.667  -5.647  1.00  1.00      A    B
ATOM    246 DP   DG  A  83      26.868 -19.383  -0.067  1.00  1.00      A    P
ATOM    247 DS   DG  A  83      29.598 -22.024  -0.692  1.00  1.00      A    S
ATOM    248 DB   DG  A  83      29.754 -22.917  -5.288  1.00  1.00      A    B
ATOM    249 DP   DC  A  84      33.078 -21.302   0.948  1.00  1.00      A    P
ATOM    250 DS   DC  A  84      34.796 -22.688  -1.863  1.00  1.00      A    S
ATOM    251 DB   DC  A  84      32.924 -21.461  -5.244  1.00  1.00      A    B
ATOM    252 DP   DG  A  85      39.398 -21.566  -1.924  1.00  1.00      A    P
ATOM    253 DS   DG  A  85      39.381 -21.523  -5.472  1.00  1.00      A    S
ATOM    254 DB   DG  A  85      36.046 -19.605  -7.714  1.00  1.00      A    B
ATOM    255 DP   DT  A  86      42.548 -21.683  -7.224  1.00  1.00      A    P
ATOM    256 DS   DT  A  86      41.327 -20.530 -10.435  1.00  1.00      A    S
ATOM    257 DB   DT  A  86      38.203 -17.348  -8.928  1.00  1.00      A    B
ATOM    258 DP   DT  A  87      43.657 -19.549 -13.281  1.00  1.00      A    P
ATOM    259 DS   DT  A  87      41.124 -16.865 -14.948  1.00  1.00      A    S
ATOM    260 DB   DT  A  87      39.835 -14.842 -11.354  1.00  1.00      A    B
ATOM    261 DP   DT  A  88      41.848 -14.977 -17.454  1.00  1.00      A    P
ATOM    262 DS   DT  A  88      39.175 -11.807 -16.712  1.00  1.00      A    S
ATOM    263 DB   DT  A  88      40.350 -10.977 -12.346  1.00  1.00      A    B
ATOM    264 DP   DT  A  89      38.920  -8.956 -19.010  1.00  1.00      A    P
ATOM    265 DS   DT  A  89      37.120  -7.236 -16.892  1.00  1.00      A    S
ATOM    266 DB   DT  A  89      40.312  -7.250 -13.111  1.00  1.00      A    B
ATOM    267 DP   DA  A  90      36.095  -3.701 -17.830  1.00  1.00      A    P
ATOM    268 DS   DA  A  90      35.516  -2.921 -14.663  1.00  1.00      A    S
ATOM    269 DB   DA  A  90      40.002  -3.322 -12.098  1.00  1.00      A    B
ATOM    270 DP   DA  A  91      32.814  -0.671 -13.037  1.00  1.00      A    P
ATOM    271 DS   DA  A  91      34.368  -0.744  -9.867  1.00  1.00      A    S
ATOM    272 DB   DA  A  91      38.930  -0.279 -10.307  1.00  1.00      A    B
ATOM    273 DP   DC  A  92      32.958   1.268  -7.864  1.00  1.00      A    P
ATOM    274 DS   DC  A  92      36.410   1.866  -6.066  1.00  1.00      A    S
ATOM    275 DB   DC  A  92      39.071   2.871  -8.912  1.00  1.00      A    B
ATOM    276 DP   DC  A  93      36.671   4.534  -3.355  1.00  1.00      A    P
ATOM    277 DS   DC  A  93      40.073   6.508  -4.364  1.00  1.00      A    S
ATOM    278 DB   DC  A  93      40.437   6.441  -8.511  1.00  1.00      A    B
ATOM    279 DP   DG  A  94      41.106   9.669  -1.943  1.00  1.00      A    P
ATOM    280 DS   DG  A  94      43.702  10.867  -4.250  1.00  1.00      A    S
ATOM    281 DB   DG  A  94      42.232  10.459  -8.952  1.00  1.00      A    B
ATOM    282 DP   DC  A  95      46.016  13.520  -3.448  1.00  1.00      A    P
ATOM    283 DS   DC  A  95      46.726  14.614  -7.323  1.00  1.00      A    S
ATOM    284 DB   DC  A  95      42.758  13.912  -9.244  1.00  1.00      A    B
ATOM    285 DP   DC  A  96      48.036  18.100  -7.978  1.00  1.00      A    P
ATOM    286 DS   DC  A  96      46.957  18.293 -11.229  1.00  1.00      A    S
ATOM    287 DB   DC  A  96      42.529  17.229 -11.297  1.00  1.00      A    B
ATOM    288 DP   DA  A  97      47.775  22.061 -13.855  1.00  1.00      A    P
ATOM    289 DS   DA  A  97      44.696  21.452 -16.462  1.00  1.00      A    S
ATOM    290 DB   DA  A  97      40.878  20.006 -13.871  1.00  1.00      A    B
ATOM    291 DP   DA  A  98      43.703  23.575 -19.452  1.00  1.00      A    P
ATOM    292 DS   DA  A  98      39.836  21.986 -19.740  1.00  1.00      A    S
ATOM    293 DB   DA  A  98      37.788  21.697 -15.118  1.00  1.00      A    B
ATOM    294 DP   DG  A  99      37.678  23.836 -22.643  1.00  1.00      A    P
ATOM    295 DS   DG  A  99      34.355  22.744 -20.820  1.00  1.00      A    S
ATOM    296 DB   DG  A  99      34.692  23.608 -16.164  1.00  1.00      A    B
ATOM    297 DP   DG  A 100      30.910  23.704 -22.115  1.00  1.00      A    P
ATOM    298 DS   DG  A 100      29.763  23.711 -18.719  1.00  1.00      A    S
ATOM    299 DB   DG  A 100      32.465  26.341 -15.358  1.00  1.00      A    B
ATOM    300 DP   DG  A 101      25.993  23.056 -17.571  1.00  1.00      A    P
ATOM    301 DS   DG  A 101      26.076  24.378 -14.129  1.00  1.00      A    S
ATOM    302 DB   DG  A 101      29.325  28.103 -13.482  1.00  1.00      A    B
ATOM    303 DP   DG  A 102      22.943  25.025 -12.602  1.00  1.00      A    P
ATOM    304 DS   DG  A 102      23.892  27.292 -10.102  1.00  1.00      A    S
ATOM    305 DB   DG  A 102      27.350  30.721 -11.849  1.00  1.00      A    B
ATOM    306 DP   DA  A 103      21.697  28.669  -7.541  1.00  1.00      A    P
ATOM    307 DS   DA  A 103      23.742  32.159  -7.219  1.00  1.00      A    S
ATOM    308 DB   DA  A 103      25.410  33.555 -11.796  1.00  1.00      A    B
ATOM    309 DP   DT  A 104      22.614  34.402  -5.618  1.00  1.00      A    P
ATOM    310 DS   DT  A 104      24.105  37.213  -6.618  1.00  1.00      A    S
ATOM    311 DB   DT  A 104      23.331  36.243 -11.201  1.00  1.00      A    B
ATOM    312 DP   DT  A 105      23.187  40.997  -5.453  1.00  1.00      A    P
ATOM    313 DS   DT  A 105      24.179  42.753  -8.494  1.00  1.00      A    S
ATOM    314 DB   DT  A 105      22.607  40.200 -11.515  1.00  1.00      A    B
ATOM    315 DP   DA  A 106      24.352  47.316  -8.870  1.00  1.00      A    P
ATOM    316 DS   DA  A 106      23.741  47.257 -12.735  1.00  1.00      A    S
ATOM    317 DB   DA  A 106      21.087  43.142 -13.880  1.00  1.00      A    B
ATOM    318 DP   DC  A 107      22.693  50.086 -14.230  1.00  1.00      A    P
ATOM    319 DS   DC  A 107      21.017  48.587 -16.528  1.00  1.00      A    S
ATOM    320 DB   DC  A 107      18.793  45.568 -14.753  1.00  1.00      A    B
ATOM    321 DP   DT  A 108      18.632  50.775 -19.121  1.00  1.00      A    P
ATOM    322 DS   DT  A 108      16.353  47.563 -20.186  1.00  1.00      A    S
ATOM    323 DB   DT  A 108      15.221  46.495 -16.216  1.00  1.00      A    B
ATOM    324 DP   DC  A 109      13.689  48.445 -22.246  1.00  1.00      A    P
ATOM    325 DS   DC  A 109      11.766  46.001 -21.079  1.00  1.00      A    S
ATOM    326 DB   DC  A 109      11.544  46.747 -16.959  1.00  1.00      A    B
ATOM    327 DP   DC  A 110       8.401  45.180 -22.463  1.00  1.00      A    P
ATOM    328 DS   DC  A 110       7.501  43.323 -19.767  1.00  1.00      A    S
ATOM    329 DB   DC  A 110       7.630  46.168 -16.541  1.00  1.00      A    B
ATOM    330 DP   DC  A 111       4.748  41.187 -19.710  1.00  1.00      A    P
ATOM    331 DS   DC  A 111       4.349  41.201 -16.208  1.00  1.00      A    S
ATOM    332 DB   DC  A 111       4.485  45.054 -14.628  1.00  1.00      A    B
ATOM    333 DP   DT  A 112       1.234  38.884 -14.382  1.00  1.00      A    P
ATOM    334 DS   DT  A 112       0.745  40.709 -10.851  1.00  1.00      A    S
ATOM    335 DB   DT  A 112       1.052  44.644 -12.506  1.00  1.00      A    B
ATOM    336 DP   DA  A 113      -2.419  39.884  -8.305  1.00  1.00      A    P
ATOM    337 DS   DA  A 113      -2.105  42.780  -6.841  1.00  1.00      A    S
ATOM    338 DB   DA  A 113      -2.282  46.476 -10.210  1.00  1.00      A    B
ATOM    339 DP   DG  A 114      -4.549  43.607  -3.578  1.00  1.00      A    P
ATOM    340 DS   DG  A 114      -4.597  47.514  -4.152  1.00  1.00      A    S
ATOM    341 DB   DG  A 114      -4.606  48.956  -8.550  1.00  1.00      A    B
ATOM    342 DP   DT  A 115      -6.607  49.574  -1.995  1.00  1.00      A    P
ATOM    343 DS   DT  A 115      -7.509  52.017  -4.225  1.00  1.00      A    S
ATOM    344 DB   DT  A 115      -7.939  49.453  -7.938  1.00  1.00      A    B
ATOM    345 DP   DC  A 116     -10.637  54.002  -2.918  1.00  1.00      A    P
ATOM    346 DS   DC  A 116     -12.158  54.481  -6.333  1.00  1.00      A    S
ATOM    347 DB   DC  A 116     -11.456  50.616  -8.905  1.00  1.00      A    B
ATOM    348 DP   DT  A 117     -16.182  55.662  -7.251  1.00  1.00      A    P
ATOM    349 DS   DT  A 117     -16.391  54.258 -11.122  1.00  1.00      A    S
ATOM    350 DB   DT  A 117     -15.003  49.676 -10.391  1.00  1.00      A    B
ATOM    351 DP   DC  A 118     -19.480  54.803 -12.909  1.00  1.00      A    P
ATOM    352 DS   DC  A 118     -19.215  51.807 -15.260  1.00  1.00      A    S
ATOM    353 DB   DC  A 118     -18.066  48.415 -12.331  1.00  1.00      A    B
ATOM    354 DP   DC  A 119     -21.418  51.038 -17.755  1.00  1.00      A    P
ATOM    355 DS   DC  A 119     -20.442  47.772 -17.951  1.00  1.00      A    S
ATOM    356 DB   DC  A 119     -20.533  45.947 -13.572  1.00  1.00      A    B
ATOM    357 DP   DA  A 120     -22.255  44.912 -20.638  1.00  1.00      A    P
ATOM    358 DS   DA  A 120     -20.542  41.952 -18.763  1.00  1.00      A    S
ATOM    359 DB   DA  A 120     -22.082  42.107 -13.666  1.00  1.00      A    B
ATOM    360 DP   DG  A 121     -21.436  38.402 -20.167  1.00  1.00      A    P
ATOM    361 DS   DG  A 121     -21.847  36.364 -16.761  1.00  1.00      A    S
ATOM    362 DB   DG  A 121     -24.386  39.111 -13.228  1.00  1.00      A    B
ATOM    363 DP   DG  A 122     -22.912  32.785 -16.823  1.00  1.00      A    P
ATOM    364 DS   DG  A 122     -24.041  33.044 -13.002  1.00  1.00      A    S
ATOM    365 DB   DG  A 122     -26.428  36.685 -11.477  1.00  1.00      A    B
ATOM    366 DP   DC  A 123     -23.898  30.262 -11.282  1.00  1.00      A    P
ATOM    367 DS   DC  A 123     -25.837  31.605  -8.905  1.00  1.00      A    S
ATOM    368 DB   DC  A 123     -28.597  33.804 -11.141  1.00  1.00      A    B
ATOM    369 DP   DA  A 124     -27.812  29.043  -5.548  1.00  1.00      A    P
ATOM    370 DS   DA  A 124     -31.135  31.120  -5.314  1.00  1.00      A    S
ATOM    371 DB   DA  A 124     -32.358  32.526  -9.737  1.00  1.00      A    B
ATOM    372 DP   DC  A 125     -33.522  29.843  -3.496  1.00  1.00      A    P
ATOM    373 DS   DC  A 125     -36.299  31.980  -5.192  1.00  1.00      A    S
ATOM    374 DB   DC  A 125     -35.574  31.558  -9.690  1.00  1.00      A    B
ATOM    375 DP   DG  A 126     -40.639  31.616  -3.456  1.00  1.00      A    P
ATOM    376 DS   DG  A 126     -42.600  32.150  -7.018  1.00  1.00      A    S
ATOM    377 DB   DG  A 126     -39.829  30.895 -10.786  1.00  1.00      A    B
ATOM    378 DP   DT  A 127     -45.536  31.212  -7.314  1.00  1.00      A    P
ATOM    379 DS   DT  A 127     -45.292  29.985 -11.156  1.00  1.00      A    S
ATOM    380 DB   DT  A 127     -41.494  27.847 -10.991  1.00  1.00      A    B
ATOM    381 DP   DG  A 128     -48.717  27.409 -12.687  1.00  1.00      A    P
ATOM    382 DS   DG  A 128     -46.842  26.240 -15.467  1.00  1.00      A    S
ATOM    383 DB   DG  A 128     -41.885  25.689 -14.558  1.00  1.00      A    B
ATOM    384 DP   DT  A 129     -47.762  24.176 -17.492  1.00  1.00      A    P
ATOM    385 DS   DT  A 129     -44.483  23.353 -18.461  1.00  1.00      A    S
ATOM    386 DB   DT  A 129     -42.774  22.027 -14.229  1.00  1.00      A    B
ATOM    387 DP   DC  A 130     -44.072  20.925 -20.869  1.00  1.00      A    P
ATOM    388 DS   DC  A 130     -40.696  20.098 -19.337  1.00  1.00      A    S
ATOM    389 DB   DC  A 130     -41.696  18.642 -15.702  1.00  1.00      A    B
ATOM    390 DP   DA  A 131     -37.936  17.614 -21.672  1.00  1.00      A    P
ATOM    391 DS   DA  A 131     -36.347  16.026 -18.481  1.00  1.00      A    S
ATOM    392 DB   DA  A 131     -40.003  14.616 -15.629  1.00  1.00      A    B
ATOM    393 DP   DG  A 132     -33.508  13.617 -18.627  1.00  1.00      A    P
ATOM    394 DS   DG  A 132     -34.059  12.128 -15.526  1.00  1.00      A    S
ATOM    395 DB   DG  A 132     -38.926  10.715 -14.581  1.00  1.00      A    B
ATOM    396 DP   DA  A 133     -31.751  10.054 -14.179  1.00  1.00      A    P
ATOM    397 DS   DA  A 133     -34.303   8.628 -11.059  1.00  1.00      A    S
ATOM    398 DB   DA  A 133     -38.552   7.575 -12.909  1.00  1.00      A    B
ATOM    399 DP   DT  A 134     -33.277   6.430  -9.300  1.00  1.00      A    P
ATOM    400 DS   DT  A 134     -36.795   5.329  -8.541  1.00  1.00      A    S
ATOM    401 DB   DT  A 134     -38.479   3.952 -12.061  1.00  1.00      A    B
ATOM    402 DP   DA  A 135     -36.772   3.065  -5.431  1.00  1.00      A    P
ATOM    403 DS   DA  A 135     -40.159   1.106  -6.494  1.00  1.00      A    S
ATOM    404 DB   DA  A 135     -40.259   0.337 -11.085  1.00  1.00      A    B
ATOM    405 DP   DT  A 136     -41.378  -1.064  -4.792  1.00  1.00      A    P
ATOM    406 DS   DT  A 136     -43.223  -3.082  -7.735  1.00  1.00      A    S
ATOM    407 DB   DT  A 136     -39.983  -3.214 -10.875  1.00  1.00      A    B
ATOM    408 DP   DA  A 137     -45.237  -6.541  -6.972  1.00  1.00      A    P
ATOM    409 DS   DA  A 137     -44.921  -7.166 -10.865  1.00  1.00      A    S
ATOM    410 DB   DA  A 137     -40.399  -6.895 -12.611  1.00  1.00      A    B
ATOM    411 DP   DT  A 138     -46.712  -9.503 -12.184  1.00  1.00      A    P
ATOM    412 DS   DT  A 138     -44.328 -10.447 -15.262  1.00  1.00      A    S
ATOM    413 DB   DT  A 138     -40.396 -10.443 -13.209  1.00  1.00      A    B
ATOM    414 DP   DA  A 139     -44.944 -14.168 -17.292  1.00  1.00      A    P
ATOM    415 DS   DA  A 139     -41.619 -14.102 -18.882  1.00  1.00      A    S
ATOM    416 DB   DA  A 139     -38.071 -13.586 -15.225  1.00  1.00      A    B
ATOM    417 DP   DC  A 140     -40.802 -16.678 -20.926  1.00  1.00      A    P
ATOM    418 DS   DC  A 140     -36.966 -16.481 -20.259  1.00  1.00      A    S
ATOM    419 DB   DC  A 140     -36.508 -16.630 -16.165  1.00  1.00      A    B
ATOM    420 DP   DA  A 141     -34.572 -19.285 -22.810  1.00  1.00      A    P
ATOM    421 DS   DA  A 141     -31.648 -18.671 -20.964  1.00  1.00      A    S
ATOM    422 DB   DA  A 141     -33.112 -19.212 -16.088  1.00  1.00      A    B
ATOM    423 DP   DT  A 142     -29.009 -19.974 -21.534  1.00  1.00      A    P
ATOM    424 DS   DT  A 142     -27.444 -20.259 -17.854  1.00  1.00      A    S
ATOM    425 DB   DT  A 142     -30.499 -21.795 -15.878  1.00  1.00      A    B
ATOM    426 DP   DC  A 143     -24.393 -22.022 -17.811  1.00  1.00      A    P
ATOM    427 DS   DC  A 143     -24.931 -23.661 -14.490  1.00  1.00      A    S
ATOM    428 DB   DC  A 143     -28.822 -25.121 -14.759  1.00  1.00      A    B
ATOM    429 DP   DC  A 144     -22.513 -26.367 -13.362  1.00  1.00      A    P
ATOM    430 DS   DC  A 144     -24.845 -28.744 -11.077  1.00  1.00      A    S
ATOM    431 DB   DC  A 144     -28.245 -29.044 -13.411  1.00  1.00      A    B
ATOM    432 DP   DT  A 145     -23.431 -32.389  -9.406  1.00  1.00      A    P
ATOM    433 DS   DT  A 145     -26.865 -34.486  -9.471  1.00  1.00      A    S
ATOM    434 DB   DT  A 145     -27.879 -32.978 -13.369  1.00  1.00      A    B
ATOM    435 DP   DG  A 146     -26.231 -39.075  -9.407  1.00  1.00      A    P
ATOM    436 DS   DG  A 146     -29.875 -39.603 -10.996  1.00  1.00      A    S
ATOM    437 DB   DG  A 146     -31.016 -36.117 -14.856  1.00  1.00      A    B
ATOM    438 DP   DT  A 147     -31.231 -43.091 -12.037  1.00  1.00      A    P
ATOM    439 DS   DT  A 147     -33.886 -41.574 -14.662  1.00  1.00      A    S
ATOM    440 DB   DT  A 147     -31.368 -38.997 -16.703  1.00  1.00      A    B
TER
ATOM    441 DS   DA  B   1     -32.987 -32.681 -24.118  1.00  1.00      B    S
ATOM    442 DB   DA  B   1     -30.646 -31.497 -20.479  1.00  1.00      B    B
ATOM    443 DP   DC  B   2     -35.969 -31.725 -24.262  1.00  1.00      B    P
ATOM    444 DS   DC  B   2     -36.972 -33.130 -21.308  1.00  1.00      B    S
ATOM    445 DB   DC  B   2     -33.347 -33.148 -18.973  1.00  1.00      B    B
ATOM    446 DP   DA  B   3     -40.324 -31.099 -18.732  1.00  1.00      B    P
ATOM    447 DS   DA  B   3     -39.282 -32.332 -15.762  1.00  1.00      B    S
ATOM    448 DB   DA  B   3     -34.562 -31.599 -15.449  1.00  1.00      B    B
ATOM    449 DP   DG  B   4     -41.124 -30.798 -12.817  1.00  1.00      B    P
ATOM    450 DS   DG  B   4     -38.241 -30.249 -10.353  1.00  1.00      B    S
ATOM    451 DB   DG  B   4     -33.602 -29.050 -12.616  1.00  1.00      B    B
ATOM    452 DP   DG  B   5     -38.450 -28.435  -7.246  1.00  1.00      B    P
ATOM    453 DS   DG  B   5     -34.962 -27.228  -6.714  1.00  1.00      B    S
ATOM    454 DB   DG  B   5     -32.878 -25.608 -11.223  1.00  1.00      B    B
ATOM    455 DP   DA  B   6     -34.396 -24.338  -3.621  1.00  1.00      B    P
ATOM    456 DS   DA  B   6     -31.096 -22.655  -5.581  1.00  1.00      B    S
ATOM    457 DB   DA  B   6     -32.188 -22.350 -10.425  1.00  1.00      B    B
ATOM    458 DP   DT  B   7     -30.457 -19.222  -4.264  1.00  1.00      B    P
ATOM    459 DS   DT  B   7     -29.262 -17.968  -7.287  1.00  1.00      B    S
ATOM    460 DB   DT  B   7     -32.540 -18.848 -10.299  1.00  1.00      B    B
ATOM    461 DP   DG  B   8     -28.290 -13.986  -7.228  1.00  1.00      B    P
ATOM    462 DS   DG  B   8     -28.280 -13.809 -10.782  1.00  1.00      B    S
ATOM    463 DB   DG  B   8     -32.764 -14.998 -12.337  1.00  1.00      B    B
ATOM    464 DP   DT  B   9     -27.084 -10.847 -12.621  1.00  1.00      B    P
ATOM    465 DS   DT  B   9     -29.384 -10.852 -15.506  1.00  1.00      B    S
ATOM    466 DB   DT  B   9     -33.172 -11.249 -13.195  1.00  1.00      B    B
ATOM    467 DP   DA  B  10     -28.773  -7.547 -18.239  1.00  1.00      B    P
ATOM    468 DS   DA  B  10     -32.029  -8.075 -19.594  1.00  1.00      B    S
ATOM    469 DB   DA  B  10     -35.181  -8.760 -15.673  1.00  1.00      B    B
ATOM    470 DP   DT  B  11     -33.383  -5.790 -22.224  1.00  1.00      B    P
ATOM    471 DS   DT  B  11     -37.035  -6.141 -21.387  1.00  1.00      B    S
ATOM    472 DB   DT  B  11     -36.687  -5.296 -17.021  1.00  1.00      B    B
ATOM    473 DP   DA  B  12     -39.487  -4.171 -23.656  1.00  1.00      B    P
ATOM    474 DS   DA  B  12     -42.307  -4.006 -21.001  1.00  1.00      B    S
ATOM    475 DB   DA  B  12     -40.256  -2.561 -16.847  1.00  1.00      B    B
ATOM    476 DP   DT  B  13     -45.487  -2.013 -21.961  1.00  1.00      B    P
ATOM    477 DS   DT  B  13     -46.812  -1.261 -18.089  1.00  1.00      B    S
ATOM    478 DB   DT  B  13     -42.905  -0.133 -16.209  1.00  1.00      B    B
ATOM    479 DP   DA  B  14     -50.198   1.281 -17.274  1.00  1.00      B    P
ATOM    480 DS   DA  B  14     -48.749   2.333 -14.132  1.00  1.00      B    S
ATOM    481 DB   DA  B  14     -43.896   3.602 -14.618  1.00  1.00      B    B
ATOM    482 DP   DT  B  15     -50.375   4.503 -12.011  1.00  1.00      B    P
ATOM    483 DS   DT  B  15     -46.881   5.196 -10.059  1.00  1.00      B    S
ATOM    484 DB   DT  B  15     -44.397   6.866 -13.141  1.00  1.00      B    B
ATOM    485 DP   DC  B  16     -47.610   7.158  -7.113  1.00  1.00      B    P
ATOM    486 DS   DC  B  16     -44.507   8.596  -6.772  1.00  1.00      B    S
ATOM    487 DB   DC  B  16     -43.141   9.800 -11.178  1.00  1.00      B    B
ATOM    488 DP   DT  B  17     -43.420  11.471  -4.089  1.00  1.00      B    P
ATOM    489 DS   DT  B  17     -40.048  11.985  -5.733  1.00  1.00      B    S
ATOM    490 DB   DT  B  17     -41.748  13.592  -9.792  1.00  1.00      B    B
ATOM    491 DP   DG  B  18     -37.456  15.248  -3.777  1.00  1.00      B    P
ATOM    492 DS   DG  B  18     -35.862  15.841  -7.432  1.00  1.00      B    S
ATOM    493 DB   DG  B  18     -39.466  17.370 -10.857  1.00  1.00      B    B
ATOM    494 DP   DA  B  19     -32.466  17.332  -8.496  1.00  1.00      B    P
ATOM    495 DS   DA  B  19     -33.447  17.888 -12.139  1.00  1.00      B    S
ATOM    496 DB   DA  B  19     -37.757  20.154 -12.224  1.00  1.00      B    B
ATOM    497 DP   DC  B  20     -30.933  19.720 -13.524  1.00  1.00      B    P
ATOM    498 DS   DC  B  20     -33.365  21.350 -16.195  1.00  1.00      B    S
ATOM    499 DB   DC  B  20     -36.729  23.198 -13.601  1.00  1.00      B    B
ATOM    500 DP   DA  B  21     -32.414  24.017 -19.453  1.00  1.00      B    P
ATOM    501 DS   DA  B  21     -35.963  26.020 -19.514  1.00  1.00      B    S
ATOM    502 DB   DA  B  21     -37.416  27.030 -14.976  1.00  1.00      B    B
ATOM    503 DP   DC  B  22     -36.184  28.494 -21.723  1.00  1.00      B    P
ATOM    504 DS   DC  B  22     -38.030  31.103 -19.070  1.00  1.00      B    S
ATOM    505 DB   DC  B  22     -37.067  30.545 -15.459  1.00  1.00      B    B
ATOM    506 DP   DG  B  23     -38.065  35.626 -20.561  1.00  1.00      B    P
ATOM    507 DS   DG  B  23     -38.987  37.003 -17.250  1.00  1.00      B    S
ATOM    508 DB   DG  B  23     -36.882  34.524 -14.065  1.00  1.00      B    B
ATOM    509 DP   DT  B  24     -38.673  39.911 -16.478  1.00  1.00      B    P
ATOM    510 DS   DT  B  24     -37.802  39.554 -12.690  1.00  1.00      B    S
ATOM    511 DB   DT  B  24     -34.898  36.880 -12.644  1.00  1.00      B    B
ATOM    512 DP   DG  B  25     -36.955  43.722 -10.583  1.00  1.00      B    P
ATOM    513 DS   DG  B  25     -34.463  42.017  -7.629  1.00  1.00      B    S
ATOM    514 DB   DG  B  25     -31.756  38.672  -9.934  1.00  1.00      B    B
ATOM    515 DP   DC  B  26     -33.318  43.772  -5.471  1.00  1.00      B    P
ATOM    516 DS   DC  B  26     -30.713  41.267  -4.781  1.00  1.00      B    S
ATOM    517 DB   DC  B  26     -29.145  40.450  -8.398  1.00  1.00      B    B
ATOM    518 DP   DC  B  27     -28.465  41.739  -2.005  1.00  1.00      B    P
ATOM    519 DS   DC  B  27     -25.654  39.460  -3.724  1.00  1.00      B    S
ATOM    520 DB   DC  B  27     -25.456  40.904  -8.220  1.00  1.00      B    B
ATOM    521 DP   DT  B  28     -21.824  39.344  -1.939  1.00  1.00      B    P
ATOM    522 DS   DT  B  28     -20.125  38.248  -5.090  1.00  1.00      B    S
ATOM    523 DB   DT  B  28     -21.370  41.580  -7.515  1.00  1.00      B    B
ATOM    524 DP   DG  B  29     -16.077  37.271  -4.740  1.00  1.00      B    P
ATOM    525 DS   DG  B  29     -15.552  37.723  -8.772  1.00  1.00      B    S
ATOM    526 DB   DG  B  29     -18.093  41.864 -10.479  1.00  1.00      B    B
ATOM    527 DP   DG  B  30     -12.520  37.246 -10.424  1.00  1.00      B    P
ATOM    528 DS   DG  B  30     -13.382  39.463 -13.245  1.00  1.00      B    S
ATOM    529 DB   DG  B  30     -15.241  43.761 -11.903  1.00  1.00      B    B
ATOM    530 DP   DA  B  31     -11.208  39.351 -16.289  1.00  1.00      B    P
ATOM    531 DS   DA  B  31     -12.409  43.128 -17.546  1.00  1.00      B    S
ATOM    532 DB   DA  B  31     -12.778  45.458 -13.704  1.00  1.00      B    B
ATOM    533 DP   DG  B  32     -10.230  44.615 -20.277  1.00  1.00      B    P
ATOM    534 DS   DG  B  32     -10.826  48.041 -19.156  1.00  1.00      B    S
ATOM    535 DB   DG  B  32     -10.569  48.775 -13.964  1.00  1.00      B    B
ATOM    536 DP   DA  B  33      -9.121  50.563 -20.846  1.00  1.00      B    P
ATOM    537 DS   DA  B  33      -8.402  53.127 -17.717  1.00  1.00      B    S
ATOM    538 DB   DA  B  33      -7.404  50.039 -13.842  1.00  1.00      B    B
ATOM    539 DP   DC  B  34      -6.296  55.308 -18.303  1.00  1.00      B    P
ATOM    540 DS   DC  B  34      -5.251  55.663 -14.790  1.00  1.00      B    S
ATOM    541 DB   DC  B  34      -4.657  52.023 -13.389  1.00  1.00      B    B
ATOM    542 DP   DT  B  35      -2.235  57.967 -13.847  1.00  1.00      B    P
ATOM    543 DS   DT  B  35      -1.442  56.185 -10.145  1.00  1.00      B    S
ATOM    544 DB   DT  B  35      -1.047  52.287 -11.774  1.00  1.00      B    B
ATOM    545 DP   DA  B  36       2.046  56.656  -8.376  1.00  1.00      B    P
ATOM    546 DS   DA  B  36       1.873  53.056  -6.370  1.00  1.00      B    S
ATOM    547 DB   DA  B  36       1.794  49.866 -10.467  1.00  1.00      B    B
ATOM    548 DP   DG  B  37       4.541  52.617  -3.967  1.00  1.00      B    P
ATOM    549 DS   DG  B  37       4.968  48.853  -5.192  1.00  1.00      B    S
ATOM    550 DB   DG  B  37       5.141  48.133 -10.056  1.00  1.00      B    B
ATOM    551 DP   DG  B  38       7.636  47.068  -3.960  1.00  1.00      B    P
ATOM    552 DS   DG  B  38       7.611  44.143  -6.619  1.00  1.00      B    S
ATOM    553 DB   DG  B  38       8.374  46.078 -11.146  1.00  1.00      B    B
ATOM    554 DP   DG  B  39       9.605  41.444  -6.147  1.00  1.00      B    P
ATOM    555 DS   DG  B  39       9.371  40.529  -9.465  1.00  1.00      B    S
ATOM    556 DB   DG  B  39      11.075  43.968 -12.340  1.00  1.00      B    B
ATOM    557 DP   DA  B  40       9.929  36.758 -10.511  1.00  1.00      B    P
ATOM    558 DS   DA  B  40      10.239  37.961 -14.471  1.00  1.00      B    S
ATOM    559 DB   DA  B  40      13.323  41.379 -14.367  1.00  1.00      B    B
ATOM    560 DP   DG  B  41      11.285  35.278 -16.762  1.00  1.00      B    P
ATOM    561 DS   DG  B  41      13.740  37.628 -19.049  1.00  1.00      B    S
ATOM    562 DB   DG  B  41      16.482  40.986 -16.421  1.00  1.00      B    B
ATOM    563 DP   DT  B  42      15.782  36.165 -21.761  1.00  1.00      B    P
ATOM    564 DS   DT  B  42      18.611  38.661 -21.699  1.00  1.00      B    S
ATOM    565 DB   DT  B  42      19.090  38.957 -17.400  1.00  1.00      B    B
ATOM    566 DP   DA  B  43      21.862  38.107 -23.820  1.00  1.00      B    P
ATOM    567 DS   DA  B  43      23.990  40.488 -21.518  1.00  1.00      B    S
ATOM    568 DB   DA  B  43      23.241  39.479 -17.153  1.00  1.00      B    B
ATOM    569 DP   DA  B  44      27.940  40.870 -22.496  1.00  1.00      B    P
ATOM    570 DS   DA  B  44      29.178  41.165 -18.902  1.00  1.00      B    S
ATOM    571 DB   DA  B  44      26.319  37.907 -15.735  1.00  1.00      B    B
ATOM    572 DP   DT  B  45      31.978  40.863 -18.393  1.00  1.00      B    P
ATOM    573 DS   DT  B  45      31.271  40.251 -14.563  1.00  1.00      B    S
ATOM    574 DB   DT  B  45      29.295  36.527 -14.632  1.00  1.00      B    B
ATOM    575 DP   DC  B  46      34.695  40.172 -12.141  1.00  1.00      B    P
ATOM    576 DS   DC  B  46      33.381  37.278  -9.798  1.00  1.00      B    S
ATOM    577 DB   DC  B  46      31.580  34.419 -12.525  1.00  1.00      B    B
ATOM    578 DP   DC  B  47      35.367  35.792  -7.164  1.00  1.00      B    P
ATOM    579 DS   DC  B  47      32.768  33.007  -6.702  1.00  1.00      B    S
ATOM    580 DB   DC  B  47      32.748  31.351 -10.283  1.00  1.00      B    B
ATOM    581 DP   DC  B  48      33.135  30.851  -4.292  1.00  1.00      B    P
ATOM    582 DS   DC  B  48      31.703  28.160  -5.932  1.00  1.00      B    S
ATOM    583 DB   DC  B  48      34.001  27.761  -9.683  1.00  1.00      B    B
ATOM    584 DP   DC  B  49      31.402  24.799  -4.363  1.00  1.00      B    P
ATOM    585 DS   DC  B  49      30.254  23.195  -7.371  1.00  1.00      B    S
ATOM    586 DB   DC  B  49      33.648  23.864 -10.445  1.00  1.00      B    B
ATOM    587 DP   DT  B  50      29.340  19.551  -7.645  1.00  1.00      B    P
ATOM    588 DS   DT  B  50      30.381  19.031 -11.222  1.00  1.00      B    S
ATOM    589 DB   DT  B  50      34.535  20.006 -10.972  1.00  1.00      B    B
ATOM    590 DP   DT  B  51      29.690  16.156 -13.130  1.00  1.00      B    P
ATOM    591 DS   DT  B  51      32.319  16.654 -15.601  1.00  1.00      B    S
ATOM    592 DB   DT  B  51      36.036  16.917 -12.957  1.00  1.00      B    B
ATOM    593 DP   DG  B  52      32.393  12.956 -18.730  1.00  1.00      B    P
ATOM    594 DS   DG  B  52      36.311  13.123 -18.841  1.00  1.00      B    S
ATOM    595 DB   DG  B  52      38.918  14.203 -14.766  1.00  1.00      B    B
ATOM    596 DP   DG  B  53      38.412  10.760 -20.824  1.00  1.00      B    P
ATOM    597 DS   DG  B  53      42.278  11.381 -19.071  1.00  1.00      B    S
ATOM    598 DB   DG  B  53      41.646  11.772 -14.217  1.00  1.00      B    B
ATOM    599 DP   DC  B  54      44.818   9.063 -20.246  1.00  1.00      B    P
ATOM    600 DS   DC  B  54      46.379   8.850 -17.277  1.00  1.00      B    S
ATOM    601 DB   DC  B  54      42.929   8.718 -14.192  1.00  1.00      B    B
ATOM    602 DP   DG  B  55      49.074   4.968 -17.353  1.00  1.00      B    P
ATOM    603 DS   DG  B  55      48.983   4.833 -13.372  1.00  1.00      B    S
ATOM    604 DB   DG  B  55      44.252   4.852 -11.977  1.00  1.00      B    B
ATOM    605 DP   DG  B  56      50.924   2.348 -11.579  1.00  1.00      B    P
ATOM    606 DS   DG  B  56      48.678   2.182  -8.852  1.00  1.00      B    S
ATOM    607 DB   DG  B  56      44.380   1.967 -10.017  1.00  1.00      B    B
ATOM    608 DP   DT  B  57      49.537   0.407  -5.918  1.00  1.00      B    P
ATOM    609 DS   DT  B  57      46.274   0.036  -4.817  1.00  1.00      B    S
ATOM    610 DB   DT  B  57      44.438  -0.965  -8.293  1.00  1.00      B    B
ATOM    611 DP   DT  B  58      45.403  -2.351  -1.853  1.00  1.00      B    P
ATOM    612 DS   DT  B  58      42.239  -2.779  -2.750  1.00  1.00      B    S
ATOM    613 DB   DT  B  58      42.711  -4.233  -7.121  1.00  1.00      B    B
ATOM    614 DP   DA  B  59      39.896  -5.228  -0.657  1.00  1.00      B    P
ATOM    615 DS   DA  B  59      37.741  -5.469  -3.356  1.00  1.00      B    S
ATOM    616 DB   DA  B  59      39.476  -7.616  -7.434  1.00  1.00      B    B
ATOM    617 DP   DA  B  60      34.274  -6.202  -2.731  1.00  1.00      B    P
ATOM    618 DS   DA  B  60      33.384  -6.995  -5.917  1.00  1.00      B    S
ATOM    619 DB   DA  B  60      36.604  -9.372  -8.053  1.00  1.00      B    B
ATOM    620 DP   DA  B  61      29.741  -7.453  -6.995  1.00  1.00      B    P
ATOM    621 DS   DA  B  61      30.746  -9.455 -10.435  1.00  1.00      B    S
ATOM    622 DB   DA  B  61      34.787 -11.901  -9.927  1.00  1.00      B    B
ATOM    623 DP   DA  B  62      28.055 -10.909 -12.855  1.00  1.00      B    P
ATOM    624 DS   DA  B  62      30.748 -13.361 -14.643  1.00  1.00      B    S
ATOM    625 DB   DA  B  62      33.325 -14.917 -11.191  1.00  1.00      B    B
ATOM    626 DP   DC  B  63      29.252 -15.375 -15.901  1.00  1.00      B    P
ATOM    627 DS   DC  B  63      31.933 -17.962 -15.156  1.00  1.00      B    S
ATOM    628 DB   DC  B  63      31.866 -18.306 -11.216  1.00  1.00      B    B
ATOM    629 DP   DG  B  64      31.307 -21.855 -17.879  1.00  1.00      B    P
ATOM    630 DS   DG  B  64      33.102 -24.265 -15.143  1.00  1.00      B    S
ATOM    631 DB   DG  B  64      32.364 -22.498 -10.426  1.00  1.00      B    B
ATOM    632 DP   DC  B  65      32.848 -27.357 -15.623  1.00  1.00      B    P
ATOM    633 DS   DC  B  65      33.165 -28.103 -12.163  1.00  1.00      B    S
ATOM    634 DB   DC  B  65      30.237 -25.022 -10.224  1.00  1.00      B    B
ATOM    635 DP   DG  B  66      32.151 -32.533 -11.116  1.00  1.00      B    P
ATOM    636 DS   DG  B  66      31.334 -31.798  -7.764  1.00  1.00      B    S
ATOM    637 DB   DG  B  66      28.563 -27.864  -7.362  1.00  1.00      B    B
ATOM    638 DP   DG  B  67      30.563 -34.526  -5.047  1.00  1.00      B    P
ATOM    639 DS   DG  B  67      28.591 -32.110  -2.944  1.00  1.00      B    S
ATOM    640 DB   DG  B  67      25.286 -29.092  -5.898  1.00  1.00      B    B
ATOM    641 DP   DG  B  68      27.034 -33.100   0.109  1.00  1.00      B    P
ATOM    642 DS   DG  B  68      24.422 -29.953  -0.076  1.00  1.00      B    S
ATOM    643 DB   DG  B  68      22.175 -30.142  -4.313  1.00  1.00      B    B
ATOM    644 DP   DG  B  69      21.681 -29.106   2.919  1.00  1.00      B    P
ATOM    645 DS   DG  B  69      19.246 -27.608   0.838  1.00  1.00      B    S
ATOM    646 DB   DG  B  69      18.576 -30.145  -3.440  1.00  1.00      B    B
ATOM    647 DP   DG  B  70      16.340 -26.454   2.082  1.00  1.00      B    P
ATOM    648 DS   DG  B  70      14.672 -26.120  -1.814  1.00  1.00      B    S
ATOM    649 DB   DG  B  70      15.004 -30.416  -4.201  1.00  1.00      B    B
ATOM    650 DP   DA  B  71      11.015 -24.590  -2.256  1.00  1.00      B    P
ATOM    651 DS   DA  B  71      10.997 -26.135  -5.896  1.00  1.00      B    S
ATOM    652 DB   DA  B  71      11.675 -30.791  -5.118  1.00  1.00      B    B
ATOM    653 DP   DC  B  72       8.129 -25.507  -7.649  1.00  1.00      B    P
ATOM    654 DS   DC  B  72       7.958 -29.042  -9.189  1.00  1.00      B    S
ATOM    655 DB   DC  B  72       8.383 -31.696  -6.057  1.00  1.00      B    B
ATOM    656 DP   DA  B  73       4.452 -30.519 -11.758  1.00  1.00      B    P
ATOM    657 DS   DA  B  73       4.249 -33.900 -10.274  1.00  1.00      B    S
ATOM    658 DB   DA  B  73       5.032 -34.448  -5.722  1.00  1.00      B    B
ATOM    659 DP   DG  B  74       1.145 -36.494 -11.585  1.00  1.00      B    P
ATOM    660 DS   DG  B  74       0.897 -39.037  -8.193  1.00  1.00      B    S
ATOM    661 DB   DG  B  74       2.145 -36.751  -4.022  1.00  1.00      B    B
ATOM    662 DP   DC  B  75      -0.658 -41.381  -8.095  1.00  1.00      B    P
ATOM    663 DS   DC  B  75      -0.686 -41.590  -4.512  1.00  1.00      B    S
ATOM    664 DB   DC  B  75      -0.860 -37.789  -3.201  1.00  1.00      B    B
ATOM    665 DP   DG  B  76      -3.624 -44.501  -3.090  1.00  1.00      B    P
ATOM    666 DS   DG  B  76      -3.959 -42.690   0.260  1.00  1.00      B    S
ATOM    667 DB   DG  B  76      -3.520 -37.446  -0.024  1.00  1.00      B    B
ATOM    668 DP   DC  B  77      -5.392 -44.039   2.897  1.00  1.00      B    P
ATOM    669 DS   DC  B  77      -5.114 -40.604   4.523  1.00  1.00      B    S
ATOM    670 DB   DC  B  77      -6.644 -37.552   1.487  1.00  1.00      B    B
ATOM    671 DP   DG  B  78      -6.481 -40.038   9.063  1.00  1.00      B    P
ATOM    672 DS   DG  B  78      -6.625 -35.951   8.594  1.00  1.00      B    S
ATOM    673 DB   DG  B  78      -8.803 -34.764   4.012  1.00  1.00      B    B
ATOM    674 DP   DT  B  79      -7.560 -33.537  10.860  1.00  1.00      B    P
ATOM    675 DS   DT  B  79      -7.869 -30.761   8.408  1.00  1.00      B    S
ATOM    676 DB   DT  B  79     -11.000 -32.723   5.647  1.00  1.00      B    B
ATOM    677 DP   DA  B  80      -9.034 -27.004   9.848  1.00  1.00      B    P
ATOM    678 DS   DA  B  80     -11.196 -26.119   6.837  1.00  1.00      B    S
ATOM    679 DB   DA  B  80     -13.990 -29.997   5.595  1.00  1.00      B    B
ATOM    680 DP   DC  B  81     -12.566 -23.869   7.122  1.00  1.00      B    P
ATOM    681 DS   DC  B  81     -14.821 -24.684   4.563  1.00  1.00      B    S
ATOM    682 DB   DC  B  81     -17.317 -28.404   5.906  1.00  1.00      B    B
ATOM    683 DP   DG  B  82     -17.611 -21.232   2.666  1.00  1.00      B    P
ATOM    684 DS   DG  B  82     -19.804 -23.679   0.861  1.00  1.00      B    S
ATOM    685 DB   DG  B  82     -20.849 -27.059   3.747  1.00  1.00      B    B
ATOM    686 DP   DT  B  83     -22.267 -22.596  -1.355  1.00  1.00      B    P
ATOM    687 DS   DT  B  83     -24.861 -25.179  -0.521  1.00  1.00      B    S
ATOM    688 DB   DT  B  83     -23.902 -25.567   3.522  1.00  1.00      B    B
ATOM    689 DP   DG  B  84     -29.079 -23.586  -1.448  1.00  1.00      B    P
ATOM    690 DS   DG  B  84     -30.251 -25.683   1.651  1.00  1.00      B    S
ATOM    691 DB   DG  B  84     -27.534 -25.053   5.689  1.00  1.00      B    B
ATOM    692 DP   DC  B  85     -33.303 -26.342   1.780  1.00  1.00      B    P
ATOM    693 DS   DC  B  85     -33.256 -27.025   4.944  1.00  1.00      B    S
ATOM    694 DB   DC  B  85     -30.881 -23.934   6.294  1.00  1.00      B    B
ATOM    695 DP   DG  B  86     -37.627 -27.050   6.771  1.00  1.00      B    P
ATOM    696 DS   DG  B  86     -36.293 -25.659  10.219  1.00  1.00      B    S
ATOM    697 DB   DG  B  86     -33.283 -21.756   9.551  1.00  1.00      B    B
ATOM    698 DP   DT  B  87     -38.405 -25.219  13.350  1.00  1.00      B    P
ATOM    699 DS   DT  B  87     -36.030 -22.862  14.785  1.00  1.00      B    S
ATOM    700 DB   DT  B  87     -35.900 -19.829  11.490  1.00  1.00      B    B
ATOM    701 DP   DT  B  88     -36.511 -21.017  18.657  1.00  1.00      B    P
ATOM    702 DS   DT  B  88     -34.376 -18.451  17.925  1.00  1.00      B    S
ATOM    703 DB   DT  B  88     -35.957 -17.073  14.132  1.00  1.00      B    B
ATOM    704 DP   DT  B  89     -33.403 -15.378  20.653  1.00  1.00      B    P
ATOM    705 DS   DT  B  89     -31.879 -13.527  17.975  1.00  1.00      B    S
ATOM    706 DB   DT  B  89     -35.895 -13.006  15.419  1.00  1.00      B    B
ATOM    707 DP   DA  B  90     -29.951  -9.486  18.444  1.00  1.00      B    P
ATOM    708 DS   DA  B  90     -31.223  -8.237  15.079  1.00  1.00      B    S
ATOM    709 DB   DA  B  90     -36.024  -8.957  14.431  1.00  1.00      B    B
ATOM    710 DP   DA  B  91     -30.190  -5.332  13.522  1.00  1.00      B    P
ATOM    711 DS   DA  B  91     -33.099  -4.918  11.003  1.00  1.00      B    S
ATOM    712 DB   DA  B  91     -37.025  -5.671  13.202  1.00  1.00      B    B
ATOM    713 DP   DG  B  92     -33.028  -2.143   8.924  1.00  1.00      B    P
ATOM    714 DS   DG  B  92     -36.603  -1.670   8.610  1.00  1.00      B    S
ATOM    715 DB   DG  B  92     -39.169  -2.244  12.787  1.00  1.00      B    B
ATOM    716 DP   DC  B  93     -37.543   0.477   6.345  1.00  1.00      B    P
ATOM    717 DS   DC  B  93     -41.163   0.792   7.679  1.00  1.00      B    S
ATOM    718 DB   DC  B  93     -40.776   0.526  11.798  1.00  1.00      B    B
ATOM    719 DP   DG  B  94     -42.838   5.054   5.766  1.00  1.00      B    P
ATOM    720 DS   DG  B  94     -44.965   5.854   8.838  1.00  1.00      B    S
ATOM    721 DB   DG  B  94     -42.222   4.556  13.103  1.00  1.00      B    B
ATOM    722 DP   DG  B  95     -46.982   9.092   9.301  1.00  1.00      B    P
ATOM    723 DS   DG  B  95     -46.495   9.339  13.069  1.00  1.00      B    S
ATOM    724 DB   DG  B  95     -42.248   8.141  14.331  1.00  1.00      B    B
ATOM    725 DP   DT  B  96     -47.377  12.301  15.022  1.00  1.00      B    P
ATOM    726 DS   DT  B  96     -44.901  11.922  18.136  1.00  1.00      B    S
ATOM    727 DB   DT  B  96     -41.496  11.052  16.163  1.00  1.00      B    B
ATOM    728 DP   DG  B  97     -44.885  15.470  20.538  1.00  1.00      B    P
ATOM    729 DS   DG  B  97     -41.157  15.685  21.469  1.00  1.00      B    S
ATOM    730 DB   DG  B  97     -38.182  13.526  17.866  1.00  1.00      B    B
ATOM    731 DP   DC  B  98     -40.017  17.319  24.065  1.00  1.00      B    P
ATOM    732 DS   DC  B  98     -36.483  16.451  23.112  1.00  1.00      B    S
ATOM    733 DB   DC  B  98     -36.629  16.250  19.294  1.00  1.00      B    B
ATOM    734 DP   DT  B  99     -33.499  18.842  24.264  1.00  1.00      B    P
ATOM    735 DS   DT  B  99     -31.039  17.955  21.652  1.00  1.00      B    S
ATOM    736 DB   DT  B  99     -33.856  18.903  18.362  1.00  1.00      B    B
ATOM    737 DP   DA  B 100     -27.080  19.905  21.618  1.00  1.00      B    P
ATOM    738 DS   DA  B 100     -26.879  20.183  17.735  1.00  1.00      B    S
ATOM    739 DB   DA  B 100     -31.504  21.372  16.089  1.00  1.00      B    B
ATOM    740 DP   DG  B 101     -24.219  22.673  16.133  1.00  1.00      B    P
ATOM    741 DS   DG  B 101     -26.229  23.423  13.181  1.00  1.00      B    S
ATOM    742 DB   DG  B 101     -31.021  24.582  13.779  1.00  1.00      B    B
ATOM    743 DP   DA  B 102     -24.303  25.095  10.165  1.00  1.00      B    P
ATOM    744 DS   DA  B 102     -27.677  26.485   8.787  1.00  1.00      B    S
ATOM    745 DB   DA  B 102     -30.145  27.762  12.674  1.00  1.00      B    B
ATOM    746 DP   DG  B 103     -27.457  29.427   5.988  1.00  1.00      B    P
ATOM    747 DS   DG  B 103     -30.471  31.635   7.524  1.00  1.00      B    S
ATOM    748 DB   DG  B 103     -30.850  31.479  12.289  1.00  1.00      B    B
ATOM    749 DP   DC  B 104     -30.486  34.752   5.944  1.00  1.00      B    P
ATOM    750 DS   DC  B 104     -32.122  36.076   8.830  1.00  1.00      B    S
ATOM    751 DB   DC  B 104     -29.663  34.689  12.285  1.00  1.00      B    B
ATOM    752 DP   DT  B 105     -32.824  39.984   9.378  1.00  1.00      B    P
ATOM    753 DS   DT  B 105     -33.297  39.980  13.126  1.00  1.00      B    S
ATOM    754 DB   DT  B 105     -29.546  38.480  13.804  1.00  1.00      B    B
ATOM    755 DP   DG  B 106     -33.900  44.329  14.755  1.00  1.00      B    P
ATOM    756 DS   DG  B 106     -31.445  44.078  17.668  1.00  1.00      B    S
ATOM    757 DB   DG  B 106     -27.515  40.507  16.959  1.00  1.00      B    B
ATOM    758 DP   DT  B 107     -30.342  46.826  18.989  1.00  1.00      B    P
ATOM    759 DS   DT  B 107     -27.516  45.438  21.064  1.00  1.00      B    S
ATOM    760 DB   DT  B 107     -25.315  43.168  17.645  1.00  1.00      B    B
ATOM    761 DP   DC  B 108     -25.336  48.146  22.971  1.00  1.00      B    P
ATOM    762 DS   DC  B 108     -21.832  46.279  22.550  1.00  1.00      B    S
ATOM    763 DB   DC  B 108     -21.819  44.617  18.119  1.00  1.00      B    B
ATOM    764 DP   DT  B 109     -18.628  47.959  23.459  1.00  1.00      B    P
ATOM    765 DS   DT  B 109     -16.576  45.651  21.513  1.00  1.00      B    S
ATOM    766 DB   DT  B 109     -18.603  46.622  17.139  1.00  1.00      B    B
ATOM    767 DP   DA  B 110     -12.781  45.734  21.745  1.00  1.00      B    P
ATOM    768 DS   DA  B 110     -12.215  44.802  18.717  1.00  1.00      B    S
ATOM    769 DB   DA  B 110     -14.892  46.981  15.334  1.00  1.00      B    B
ATOM    770 DP   DC  B 111      -9.167  44.657  18.210  1.00  1.00      B    P
ATOM    771 DS   DC  B 111      -9.712  45.350  14.125  1.00  1.00      B    S
ATOM    772 DB   DC  B 111     -12.500  48.890  13.841  1.00  1.00      B    B
ATOM    773 DP   DG  B 112      -5.603  45.851  11.504  1.00  1.00      B    P
ATOM    774 DS   DG  B 112      -7.250  47.774   8.833  1.00  1.00      B    S
ATOM    775 DB   DG  B 112     -10.346  51.410  11.086  1.00  1.00      B    B
ATOM    776 DP   DA  B 113      -5.720  48.812   5.798  1.00  1.00      B    P
ATOM    777 DS   DA  B 113      -7.657  51.939   4.983  1.00  1.00      B    S
ATOM    778 DB   DA  B 113      -9.084  54.088   9.140  1.00  1.00      B    B
ATOM    779 DP   DC  B 114      -5.930  53.660   2.997  1.00  1.00      B    P
ATOM    780 DS   DC  B 114      -7.075  57.128   4.276  1.00  1.00      B    S
ATOM    781 DB   DC  B 114      -6.857  56.723   8.765  1.00  1.00      B    B
ATOM    782 DP   DC  B 115      -5.347  59.974   2.820  1.00  1.00      B    P
ATOM    783 DS   DC  B 115      -6.123  62.263   5.816  1.00  1.00      B    S
ATOM    784 DB   DC  B 115      -4.978  60.206   8.856  1.00  1.00      B    B
ATOM    785 DP   DA  B 116      -4.823  66.681   5.708  1.00  1.00      B    P
ATOM    786 DS   DA  B 116      -2.678  66.749   9.036  1.00  1.00      B    S
ATOM    787 DB   DA  B 116      -2.274  62.073  11.169  1.00  1.00      B    B
ATOM    788 DP   DA  B 117       0.465  69.207   9.447  1.00  1.00      B    P
ATOM    789 DS   DA  B 117       2.203  67.172  12.623  1.00  1.00      B    S
ATOM    790 DB   DA  B 117       1.320  61.974  12.029  1.00  1.00      B    B
ATOM    791 DP   DT  B 118       5.682  67.825  13.091  1.00  1.00      B    P
ATOM    792 DS   DT  B 118       5.506  65.311  14.954  1.00  1.00      B    S
ATOM    793 DB   DT  B 118       4.916  61.976  12.028  1.00  1.00      B    B
ATOM    794 DP   DT  B 119       8.140  64.385  18.064  1.00  1.00      B    P
ATOM    795 DS   DT  B 119       7.552  60.504  17.978  1.00  1.00      B    S
ATOM    796 DB   DT  B 119       7.702  60.193  13.947  1.00  1.00      B    B
ATOM    797 DP   DG  B 120      10.180  57.889  20.273  1.00  1.00      B    P
ATOM    798 DS   DG  B 120      11.166  55.311  17.297  1.00  1.00      B    S
ATOM    799 DB   DG  B 120      11.326  57.172  13.204  1.00  1.00      B    B
ATOM    800 DP   DA  B 121      12.847  52.418  17.789  1.00  1.00      B    P
ATOM    801 DS   DA  B 121      13.722  51.991  14.292  1.00  1.00      B    S
ATOM    802 DB   DA  B 121      14.472  56.365  12.237  1.00  1.00      B    B
ATOM    803 DP   DG  B 122      16.469  49.734  13.561  1.00  1.00      B    P
ATOM    804 DS   DG  B 122      17.348  51.097   9.928  1.00  1.00      B    S
ATOM    805 DB   DG  B 122      17.717  55.951  10.298  1.00  1.00      B    B
ATOM    806 DP   DC  B 123      19.547  49.529   7.796  1.00  1.00      B    P
ATOM    807 DS   DC  B 123      20.703  52.708   5.907  1.00  1.00      B    S
ATOM    808 DB   DC  B 123      20.793  55.549   9.110  1.00  1.00      B    B
ATOM    809 DP   DG  B 124      24.512  51.952   3.558  1.00  1.00      B    P
ATOM    810 DS   DG  B 124      25.578  55.631   4.082  1.00  1.00      B    S
ATOM    811 DB   DG  B 124      24.942  57.509   8.767  1.00  1.00      B    B
ATOM    812 DP   DG  B 125      28.737  57.370   2.365  1.00  1.00      B    P
ATOM    813 DS   DG  B 125      29.165  60.076   4.565  1.00  1.00      B    S
ATOM    814 DB   DG  B 125      28.273  59.072   9.443  1.00  1.00      B    B
ATOM    815 DP   DC  B 126      31.766  62.338   4.150  1.00  1.00      B    P
ATOM    816 DS   DC  B 126      31.724  63.375   7.492  1.00  1.00      B    S
ATOM    817 DB   DC  B 126      31.646  59.634   9.833  1.00  1.00      B    B
ATOM    818 DP   DC  B 127      34.675  65.380   8.358  1.00  1.00      B    P
ATOM    819 DS   DC  B 127      34.936  64.628  12.416  1.00  1.00      B    S
ATOM    820 DB   DC  B 127      34.636  60.083  12.043  1.00  1.00      B    B
ATOM    821 DP   DT  B 128      38.122  65.811  14.773  1.00  1.00      B    P
ATOM    822 DS   DT  B 128      38.162  62.705  17.227  1.00  1.00      B    S
ATOM    823 DB   DT  B 128      38.094  59.434  14.222  1.00  1.00      B    B
ATOM    824 DP   DG  B 129      41.899  62.418  19.517  1.00  1.00      B    P
ATOM    825 DS   DG  B 129      41.586  58.936  19.832  1.00  1.00      B    S
ATOM    826 DB   DG  B 129      40.980  56.416  15.147  1.00  1.00      B    B
ATOM    827 DP   DC  B 130      43.505  57.545  22.092  1.00  1.00      B    P
ATOM    828 DS   DC  B 130      43.228  54.271  20.037  1.00  1.00      B    S
ATOM    829 DB   DC  B 130      43.936  55.073  16.188  1.00  1.00      B    B
ATOM    830 DP   DA  B 131      44.900  50.592  21.653  1.00  1.00      B    P
ATOM    831 DS   DA  B 131      45.882  48.838  18.664  1.00  1.00      B    S
ATOM    832 DB   DA  B 131      47.003  52.257  15.302  1.00  1.00      B    B
ATOM    833 DP   DG  B 132      48.110  46.215  18.650  1.00  1.00      B    P
ATOM    834 DS   DG  B 132      49.099  46.443  14.975  1.00  1.00      B    S
ATOM    835 DB   DG  B 132      49.778  50.980  12.967  1.00  1.00      B    B
ATOM    836 DP   DA  B 133      50.933  44.062  13.265  1.00  1.00      B    P
ATOM    837 DS   DA  B 133      51.134  46.057  10.407  1.00  1.00      B    S
ATOM    838 DB   DA  B 133      52.913  50.433  11.902  1.00  1.00      B    B
ATOM    839 DP   DC  B 134      52.487  44.683   8.255  1.00  1.00      B    P
ATOM    840 DS   DC  B 134      54.517  47.419   6.997  1.00  1.00      B    S
ATOM    841 DB   DC  B 134      55.991  49.619  10.400  1.00  1.00      B    B
ATOM    842 DP   DC  B 135      56.630  46.848   4.888  1.00  1.00      B    P
ATOM    843 DS   DC  B 135      58.791  50.178   5.716  1.00  1.00      B    S
ATOM    844 DB   DC  B 135      59.904  49.907   9.519  1.00  1.00      B    B
ATOM    845 DP   DG  B 136      62.367  51.237   3.127  1.00  1.00      B    P
ATOM    846 DS   DG  B 136      63.684  53.834   5.962  1.00  1.00      B    S
ATOM    847 DB   DG  B 136      63.853  51.262  10.321  1.00  1.00      B    B
ATOM    848 DP   DG  B 137      66.944  55.994   5.646  1.00  1.00      B    P
ATOM    849 DS   DG  B 137      68.118  56.202   9.116  1.00  1.00      B    S
ATOM    850 DB   DG  B 137      67.249  51.915  11.976  1.00  1.00      B    B
ATOM    851 DP   DG  B 138      71.284  57.396   9.499  1.00  1.00      B    P
ATOM    852 DS   DG  B 138      71.875  55.955  12.629  1.00  1.00      B    S
ATOM    853 DB   DG  B 138      70.652  50.861  12.957  1.00  1.00      B    B
ATOM    854 DP   DA  B 139      75.311  56.803  14.449  1.00  1.00      B    P
ATOM    855 DS   DA  B 139      74.946  53.877  16.798  1.00  1.00      B    S
ATOM    856 DB   DA  B 139      74.044  50.167  14.180  1.00  1.00      B    B
ATOM    857 DP   DT  B 140      77.248  53.380  18.698  1.00  1.00      B    P
ATOM    858 DS   DT  B 140      76.659  49.598  18.784  1.00  1.00      B    S
ATOM    859 DB   DT  B 140      77.203  48.524  14.551  1.00  1.00      B    B
ATOM    860 DP   DT  B 141      78.934  46.997  21.398  1.00  1.00      B    P
ATOM    861 DS   DT  B 141      78.814  43.881  18.962  1.00  1.00      B    S
ATOM    862 DB   DT  B 141      80.009  45.618  15.121  1.00  1.00      B    B
ATOM    863 DP   DC  B 142      81.022  40.952  20.106  1.00  1.00      B    P
ATOM    864 DS   DC  B 142      81.409  39.519  16.743  1.00  1.00      B    S
ATOM    865 DB   DC  B 142      82.571  42.628  14.713  1.00  1.00      B    B
ATOM    866 DP   DT  B 143      84.038  35.983  16.175  1.00  1.00      B    P
ATOM    867 DS   DT  B 143      85.034  36.654  12.464  1.00  1.00      B    S
ATOM    868 DB   DT  B 143      84.948  40.868  12.300  1.00  1.00      B    B
ATOM    869 DP   DC  B 144      88.079  34.961  11.354  1.00  1.00      B    P
ATOM    870 DS   DC  B 144      88.740  37.336   8.888  1.00  1.00      B    S
ATOM    871 DB   DC  B 144      88.522  41.191  10.978  1.00  1.00      B    B
ATOM    872 DP   DC  B 145      92.052  37.100   6.693  1.00  1.00      B    P
ATOM    873 DS   DC  B 145      92.816  40.699   6.377  1.00  1.00      B    S
ATOM    874 DB   DC  B 145      92.484  42.288  10.546  1.00  1.00      B    B
ATOM    875 DP   DA  B 146      96.052  42.397   3.631  1.00  1.00      B    P
ATOM    876 DS   DA  B 146      96.060  45.422   4.937  1.00  1.00      B    S
ATOM    877 DB   DA  B 146      95.881  44.623   9.669  1.00  1.00      B    B
ATOM    878 DP   DG  B 147      98.901  47.630   3.655  1.00  1.00      B    P
ATOM    879 DS   DG  B 147      99.444  49.482   6.748  1.00  1.00      B    S
ATOM    880 DB   DG  B 147      99.136  46.499  10.884  1.00  1.00      B    B
TER
ATOM    881  CA  ALA C   1     -32.543 -59.308  23.126  1.00  1.00      C    C
ATOM    882  CA  ARG C   2     -32.255 -57.744  26.592  1.00  1.00      C    C
ATOM    883  CA  THR C   3     -31.251 -54.030  26.431  1.00  1.00      C    C
ATOM    884  CA  LYS C   4     -33.425 -51.389  24.726  1.00  1.00      C    C
ATOM    885  CA  GLN C   5     -36.547 -50.308  26.647  1.00  1.00      C    C
ATOM    886  CA  THR C   6     -35.300 -48.876  29.980  1.00  1.00      C    C
ATOM    887  CA  ALA C   7     -31.852 -47.380  29.371  1.00  1.00      C    C
ATOM    888  CA  ARG C   8     -32.059 -43.591  29.267  1.00  1.00      C    C
ATOM    889  CA  LYS C   9     -29.639 -41.728  27.074  1.00  1.00      C    C
ATOM    890  CA  SER C  10     -28.321 -41.596  23.448  1.00  1.00      C    C
ATOM    891  CA  THR C  11     -28.294 -37.892  22.807  1.00  1.00      C    C
ATOM    892  CA  GLY C  12     -29.832 -35.877  20.023  1.00  1.00      C    C
ATOM    893  CA  GLY C  13     -33.545 -35.559  18.938  1.00  1.00      C    C
ATOM    894  CA  LYS C  14     -34.875 -36.246  15.375  1.00  1.00      C    C
ATOM    895  CA  ALA C  15     -35.296 -33.019  13.330  1.00  1.00      C    C
ATOM    896  CA  PRO C  16     -38.624 -32.066  11.621  1.00  1.00      C    C
ATOM    897  CA  ARG C  17     -37.628 -31.154   8.152  1.00  1.00      C    C
ATOM    898  CA  LYS C  18     -35.493 -34.271   8.840  1.00  1.00      C    C
ATOM    899  CA  GLN C  19     -37.102 -37.553   7.314  1.00  1.00      C    C
ATOM    900  CA  LEU C  20     -39.962 -40.014   8.343  1.00  1.00      C    C
ATOM    901  CA  ALA C  21     -40.269 -42.576   5.570  1.00  1.00      C    C
ATOM    902  CA  THR C  22     -38.973 -46.110   5.382  1.00  1.00      C    C
ATOM    903  CA  LYS C  23     -36.039 -46.566   2.992  1.00  1.00      C    C
ATOM    904  CA  ALA C  24     -33.053 -48.848   2.526  1.00  1.00      C    C
ATOM    905  CA  ALA C  25     -32.007 -46.745  -0.340  1.00  1.00      C    C
ATOM    906  CA  ARG C  26     -30.206 -46.654  -3.716  1.00  1.00      C    C
ATOM    907  CA  LYS C  27     -32.396 -49.253  -5.472  1.00  1.00      C    C
ATOM    908  CA  SER C  28     -31.017 -52.489  -4.241  1.00  1.00      C    C
ATOM    909  CA  ALA C  29     -28.347 -50.534  -2.650  1.00  1.00      C    C
ATOM    910  CA  PRO C  30     -26.306 -52.577  -0.137  1.00  1.00      C    C
ATOM    911  CA  ALA C  31     -27.204 -49.878   2.364  1.00  1.00      C    C
ATOM    912  CA  THR C  32     -24.986 -46.853   2.773  1.00  1.00      C    C
ATOM    913  CA  GLY C  33     -26.150 -43.709   4.589  1.00  1.00      C    C
ATOM    914  CA  GLY C  34     -29.716 -42.734   5.401  1.00  1.00      C    C
ATOM    915  CA  VAL C  35     -29.562 -39.749   3.089  1.00  1.00      C    C
ATOM    916  CA  LYS C  36     -31.209 -39.222  -0.324  1.00  1.00      C    C
ATOM    917  CA  LYS C  37     -30.960 -35.375  -0.721  1.00  1.00      C    C
ATOM    918  CA  PRO C  38     -32.931 -34.541  -3.960  1.00  1.00      C    C
ATOM    919  CA  HIS C  39     -31.740 -31.489  -5.878  1.00  1.00      C    C
ATOM    920  CA  ARG C  40     -28.070 -30.293  -5.345  1.00  1.00      C    C
ATOM    921  CA  TYR C  41     -25.812 -27.493  -6.658  1.00  1.00      C    C
ATOM    922  CA  ARG C  42     -22.118 -28.425  -6.671  1.00  1.00      C    C
ATOM    923  CA  PRO C  43     -19.689 -26.899  -4.056  1.00  1.00      C    C
ATOM    924  CA  GLY C  44     -18.809 -23.507  -5.580  1.00  1.00      C    C
ATOM    925  CA  THR C  45     -22.061 -22.979  -7.467  1.00  1.00      C    C
ATOM    926  CA  VAL C  46     -23.724 -21.004  -4.758  1.00  1.00      C    C
ATOM    927  CA  ALA C  47     -20.654 -19.006  -3.995  1.00  1.00      C    C
ATOM    928  CA  LEU C  48     -20.471 -18.128  -7.634  1.00  1.00      C    C
ATOM    929  CA  ARG C  49     -24.124 -17.231  -7.730  1.00  1.00      C    C
ATOM    930  CA  GLU C  50     -23.772 -14.715  -4.774  1.00  1.00      C    C
ATOM    931  CA  ILE C  51     -20.655 -13.001  -6.103  1.00  1.00      C    C
ATOM    932  CA  ARG C  52     -22.399 -12.395  -9.391  1.00  1.00      C    C
ATOM    933  CA  ARG C  53     -25.470 -10.746  -7.782  1.00  1.00      C    C
ATOM    934  CA  TYR C  54     -23.498  -8.432  -5.450  1.00  1.00      C    C
ATOM    935  CA  GLN C  55     -20.744  -7.569  -7.941  1.00  1.00      C    C
ATOM    936  CA  LYS C  56     -23.399  -6.224 -10.267  1.00  1.00      C    C
ATOM    937  CA  SER C  57     -25.184  -3.950  -7.703  1.00  1.00      C    C
ATOM    938  CA  THR C  58     -24.365  -0.982  -5.587  1.00  1.00      C    C
ATOM    939  CA  GLU C  59     -26.205  -1.710  -2.298  1.00  1.00      C    C
ATOM    940  CA  LEU C  60     -24.020  -1.487   0.762  1.00  1.00      C    C
ATOM    941  CA  LEU C  61     -23.455  -4.868   2.364  1.00  1.00      C    C
ATOM    942  CA  ILE C  62     -23.269  -4.039   6.119  1.00  1.00      C    C
ATOM    943  CA  ARG C  63     -26.415  -3.324   8.066  1.00  1.00      C    C
ATOM    944  CA  LYS C  64     -27.417   0.221   8.533  1.00  1.00      C    C
ATOM    945  CA  LEU C  65     -28.304   0.376  12.197  1.00  1.00      C    C
ATOM    946  CA  PRO C  66     -25.520  -1.820  13.543  1.00  1.00      C    C
ATOM    947  CA  PHE C  67     -22.966   0.349  11.761  1.00  1.00      C    C
ATOM    948  CA  GLN C  68     -24.402   3.516  12.880  1.00  1.00      C    C
ATOM    949  CA  ARG C  69     -24.331   2.473  16.423  1.00  1.00      C    C
ATOM    950  CA  LEU C  70     -20.839   0.976  16.374  1.00  1.00      C    C
ATOM    951  CA  VAL C  71     -19.618   4.252  14.750  1.00  1.00      C    C
ATOM    952  CA  ARG C  72     -21.253   6.411  17.522  1.00  1.00      C    C
ATOM    953  CA  GLU C  73     -19.873   4.028  20.223  1.00  1.00      C    C
ATOM    954  CA  ILE C  74     -16.218   4.541  19.058  1.00  1.00      C    C
ATOM    955  CA  ALA C  75     -16.752   8.276  18.653  1.00  1.00      C    C
ATOM    956  CA  GLN C  76     -18.161   8.698  22.157  1.00  1.00      C    C
ATOM    957  CA  ASP C  77     -14.716   7.537  23.290  1.00  1.00      C    C
ATOM    958  CA  PHE C  78     -13.056  10.486  21.790  1.00  1.00      C    C
ATOM    959  CA  LYS C  79     -15.586  13.188  22.478  1.00  1.00      C    C
ATOM    960  CA  THR C  80     -18.918  13.000  24.388  1.00  1.00      C    C
ATOM    961  CA  ASP C  81     -22.191  14.420  23.137  1.00  1.00      C    C
ATOM    962  CA  LEU C  82     -21.400  14.326  19.447  1.00  1.00      C    C
ATOM    963  CA  ARG C  83     -24.121  14.388  16.757  1.00  1.00      C    C
ATOM    964  CA  PHE C  84     -23.874  13.232  13.247  1.00  1.00      C    C
ATOM    965  CA  GLN C  85     -25.091  14.135   9.893  1.00  1.00      C    C
ATOM    966  CA  SER C  86     -26.769  11.248   8.176  1.00  1.00      C    C
ATOM    967  CA  SER C  87     -24.625  11.636   5.093  1.00  1.00      C    C
ATOM    968  CA  ALA C  88     -21.432  11.614   7.252  1.00  1.00      C    C
ATOM    969  CA  VAL C  89     -22.589   8.164   8.477  1.00  1.00      C    C
ATOM    970  CA  MET C  90     -23.230   7.136   4.774  1.00  1.00      C    C
ATOM    971  CA  ALA C  91     -19.855   8.444   3.697  1.00  1.00      C    C
ATOM    972  CA  LEU C  92     -18.270   6.394   6.443  1.00  1.00      C    C
ATOM    973  CA  GLN C  93     -19.913   3.178   5.517  1.00  1.00      C    C
ATOM    974  CA  GLU C  94     -19.127   3.656   1.761  1.00  1.00      C    C
ATOM    975  CA  ALA C  95     -15.482   4.246   2.589  1.00  1.00      C    C
ATOM    976  CA  SER C  96     -15.174   1.219   4.829  1.00  1.00      C    C
ATOM    977  CA  GLU C  97     -17.232  -0.822   2.434  1.00  1.00      C    C
ATOM    978  CA  ALA C  98     -14.863  -0.130  -0.392  1.00  1.00      C    C
ATOM    979  CA  TYR C  99     -11.844  -0.613   1.942  1.00  1.00      C    C
ATOM    980  CA  LEU C 100     -13.032  -4.036   3.126  1.00  1.00      C    C
ATOM    981  CA  VAL C 101     -13.779  -5.356  -0.336  1.00  1.00      C    C
ATOM    982  CA  ALA C 102     -10.450  -4.123  -1.666  1.00  1.00      C    C
ATOM    983  CA  LEU C 103      -8.591  -5.873   1.179  1.00  1.00      C    C
ATOM    984  CA  PHE C 104     -10.389  -9.066   0.444  1.00  1.00      C    C
ATOM    985  CA  GLU C 105      -9.401  -8.807  -3.261  1.00  1.00      C    C
ATOM    986  CA  ASP C 106      -5.693  -8.714  -2.132  1.00  1.00      C    C
ATOM    987  CA  THR C 107      -6.321 -11.287   0.465  1.00  1.00      C    C
ATOM    988  CA  ASN C 108      -7.588 -13.566  -2.265  1.00  1.00      C    C
ATOM    989  CA  LEU C 109      -4.327 -13.275  -4.338  1.00  1.00      C    C
ATOM    990  CA  CYS C 110      -2.463 -14.171  -1.045  1.00  1.00      C    C
ATOM    991  CA  ALA C 111      -4.616 -17.371  -0.590  1.00  1.00      C    C
ATOM    992  CA  ILE C 112      -4.217 -18.250  -4.259  1.00  1.00      C    C
ATOM    993  CA  HIS C 113      -0.499 -17.592  -3.917  1.00  1.00      C    C
ATOM    994  CA  ALA C 114      -0.396 -20.490  -1.368  1.00  1.00      C    C
ATOM    995  CA  LYS C 115      -2.294 -22.705  -3.925  1.00  1.00      C    C
ATOM    996  CA  ARG C 116      -5.498 -22.428  -1.764  1.00  1.00      C    C
ATOM    997  CA  VAL C 117      -8.913 -21.063  -2.753  1.00  1.00      C    C
ATOM    998  CA  THR C 118     -10.111 -20.660   0.793  1.00  1.00      C    C
ATOM    999  CA  ILE C 119      -8.919 -17.421   2.293  1.00  1.00      C    C
ATOM   1000  CA  MET C 120      -7.536 -17.593   5.793  1.00  1.00      C    C
ATOM   1001  CA  PRO C 121      -6.533 -14.989   8.499  1.00  1.00      C    C
ATOM   1002  CA  LYS C 122      -2.924 -15.195   7.485  1.00  1.00      C    C
ATOM   1003  CA  ASP C 123      -3.771 -13.841   4.087  1.00  1.00      C    C
ATOM   1004  CA  ILE C 124      -5.555 -10.781   5.635  1.00  1.00      C    C
ATOM   1005  CA  GLN C 125      -2.540 -10.289   7.847  1.00  1.00      C    C
ATOM   1006  CA  LEU C 126      -0.108 -10.354   4.959  1.00  1.00      C    C
ATOM   1007  CA  ALA C 127      -2.091  -7.893   2.903  1.00  1.00      C    C
ATOM   1008  CA  ARG C 128      -2.247  -5.229   5.669  1.00  1.00      C    C
ATOM   1009  CA  ARG C 129       1.402  -5.835   6.327  1.00  1.00      C    C
ATOM   1010  CA  ILE C 130       2.455  -5.439   2.808  1.00  1.00      C    C
ATOM   1011  CA  ARG C 131       0.624  -2.181   2.340  1.00  1.00      C    C
ATOM   1012  CA  GLY C 132       2.463  -0.817   5.328  1.00  1.00      C    C
ATOM   1013  CA  GLU C 133      -0.513  -0.687   7.622  1.00  1.00      C    C
ATOM   1014  CA  ARG C 134      -0.180  -3.220  10.409  1.00  1.00      C    C
ATOM   1015  CA  ALA C 135       3.551  -3.475  10.123  1.00  1.00      C    C
TER
ATOM   1016  CA  SER D   1     -14.831 -22.669  24.656  1.00  1.00      D    C
ATOM   1017  CA  GLY D   2     -12.939 -22.949  27.915  1.00  1.00      D    C
ATOM   1018  CA  ARG D   3     -12.150 -26.618  28.657  1.00  1.00      D    C
ATOM   1019  CA  GLY D   4     -13.101 -28.530  31.780  1.00  1.00      D    C
ATOM   1020  CA  LYS D   5     -11.096 -31.650  31.979  1.00  1.00      D    C
ATOM   1021  CA  GLY D   6      -8.131 -29.932  30.489  1.00  1.00      D    C
ATOM   1022  CA  GLY D   7      -7.246 -31.877  27.263  1.00  1.00      D    C
ATOM   1023  CA  LYS D   8     -10.837 -32.340  26.168  1.00  1.00      D    C
ATOM   1024  CA  GLY D   9     -14.428 -32.142  27.393  1.00  1.00      D    C
ATOM   1025  CA  LEU D  10     -15.560 -35.037  29.547  1.00  1.00      D    C
ATOM   1026  CA  GLY D  11     -18.495 -35.782  27.288  1.00  1.00      D    C
ATOM   1027  CA  LYS D  12     -22.215 -36.432  28.268  1.00  1.00      D    C
ATOM   1028  CA  GLY D  13     -25.082 -34.752  30.100  1.00  1.00      D    C
ATOM   1029  CA  GLY D  14     -26.437 -32.638  27.278  1.00  1.00      D    C
ATOM   1030  CA  ALA D  15     -24.328 -29.554  28.062  1.00  1.00      D    C
ATOM   1031  CA  LYS D  16     -26.040 -26.142  28.013  1.00  1.00      D    C
ATOM   1032  CA  ARG D  17     -27.004 -23.746  25.228  1.00  1.00      D    C
ATOM   1033  CA  HIS D  18     -29.550 -21.439  26.863  1.00  1.00      D    C
ATOM   1034  CA  ARG D  19     -29.767 -18.479  29.297  1.00  1.00      D    C
ATOM   1035  CA  LYS D  20     -28.757 -16.329  26.289  1.00  1.00      D    C
ATOM   1036  CA  VAL D  21     -25.943 -13.884  26.029  1.00  1.00      D    C
ATOM   1037  CA  LEU D  22     -26.225 -10.573  24.193  1.00  1.00      D    C
ATOM   1038  CA  ARG D  23     -25.774  -9.737  20.380  1.00  1.00      D    C
ATOM   1039  CA  ASP D  24     -23.402  -6.786  20.557  1.00  1.00      D    C
ATOM   1040  CA  ASN D  25     -22.549  -3.789  18.488  1.00  1.00      D    C
ATOM   1041  CA  ILE D  26     -19.258  -4.711  16.838  1.00  1.00      D    C
ATOM   1042  CA  GLN D  27     -20.636  -8.163  17.229  1.00  1.00      D    C
ATOM   1043  CA  GLY D  28     -23.567  -6.947  15.186  1.00  1.00      D    C
ATOM   1044  CA  ILE D  29     -21.321  -6.991  12.156  1.00  1.00      D    C
ATOM   1045  CA  THR D  30     -22.763 -10.125  10.782  1.00  1.00      D    C
ATOM   1046  CA  LYS D  31     -21.271 -13.156   9.347  1.00  1.00      D    C
ATOM   1047  CA  PRO D  32     -23.627 -12.844   6.350  1.00  1.00      D    C
ATOM   1048  CA  ALA D  33     -22.769  -9.175   5.689  1.00  1.00      D    C
ATOM   1049  CA  ILE D  34     -18.963  -9.895   5.786  1.00  1.00      D    C
ATOM   1050  CA  ARG D  35     -19.595 -12.893   3.450  1.00  1.00      D    C
ATOM   1051  CA  ARG D  36     -21.468 -10.652   1.139  1.00  1.00      D    C
ATOM   1052  CA  LEU D  37     -18.576  -8.260   1.333  1.00  1.00      D    C
ATOM   1053  CA  ALA D  38     -16.241 -11.052   0.523  1.00  1.00      D    C
ATOM   1054  CA  ARG D  39     -18.427 -11.950  -2.533  1.00  1.00      D    C
ATOM   1055  CA  ARG D  40     -18.227  -8.519  -4.047  1.00  1.00      D    C
ATOM   1056  CA  GLY D  41     -14.436  -8.889  -3.639  1.00  1.00      D    C
ATOM   1057  CA  GLY D  42     -14.567 -12.087  -5.595  1.00  1.00      D    C
ATOM   1058  CA  VAL D  43     -13.967 -14.592  -2.772  1.00  1.00      D    C
ATOM   1059  CA  LYS D  44     -15.129 -18.211  -3.471  1.00  1.00      D    C
ATOM   1060  CA  ARG D  45     -14.131 -20.061  -0.369  1.00  1.00      D    C
ATOM   1061  CA  ILE D  46     -14.053 -18.640   3.153  1.00  1.00      D    C
ATOM   1062  CA  SER D  47     -12.520 -19.962   6.333  1.00  1.00      D    C
ATOM   1063  CA  GLY D  48     -14.777 -19.879   9.301  1.00  1.00      D    C
ATOM   1064  CA  LEU D  49     -12.386 -17.803  11.286  1.00  1.00      D    C
ATOM   1065  CA  ILE D  50     -12.379 -14.984   8.703  1.00  1.00      D    C
ATOM   1066  CA  TYR D  51     -15.230 -13.071  10.217  1.00  1.00      D    C
ATOM   1067  CA  GLU D  52     -13.768 -12.430  13.527  1.00  1.00      D    C
ATOM   1068  CA  GLU D  53     -10.501 -11.495  12.061  1.00  1.00      D    C
ATOM   1069  CA  THR D  54     -12.072  -8.961   9.740  1.00  1.00      D    C
ATOM   1070  CA  ARG D  55     -14.215  -7.358  12.537  1.00  1.00      D    C
ATOM   1071  CA  GLY D  56     -11.009  -6.634  14.371  1.00  1.00      D    C
ATOM   1072  CA  VAL D  57      -9.482  -4.803  11.362  1.00  1.00      D    C
ATOM   1073  CA  LEU D  58     -12.831  -2.898  10.671  1.00  1.00      D    C
ATOM   1074  CA  LYS D  59     -12.865  -1.579  14.216  1.00  1.00      D    C
ATOM   1075  CA  VAL D  60      -9.335  -0.215  13.480  1.00  1.00      D    C
ATOM   1076  CA  PHE D  61     -10.479   1.359  10.276  1.00  1.00      D    C
ATOM   1077  CA  LEU D  62     -13.310   3.264  11.962  1.00  1.00      D    C
ATOM   1078  CA  GLU D  63     -11.232   3.999  15.090  1.00  1.00      D    C
ATOM   1079  CA  ASN D  64      -8.606   5.542  12.697  1.00  1.00      D    C
ATOM   1080  CA  VAL D  65     -11.152   7.481  10.542  1.00  1.00      D    C
ATOM   1081  CA  ILE D  66     -13.551   8.445  13.349  1.00  1.00      D    C
ATOM   1082  CA  ARG D  67     -10.600   9.855  15.373  1.00  1.00      D    C
ATOM   1083  CA  ASP D  68      -9.823  12.071  12.442  1.00  1.00      D    C
ATOM   1084  CA  ALA D  69     -13.415  13.076  11.829  1.00  1.00      D    C
ATOM   1085  CA  VAL D  70     -13.711  14.187  15.397  1.00  1.00      D    C
ATOM   1086  CA  THR D  71     -10.382  16.072  15.073  1.00  1.00      D    C
ATOM   1087  CA  TYR D  72     -12.044  18.124  12.272  1.00  1.00      D    C
ATOM   1088  CA  THR D  73     -15.168  18.581  14.299  1.00  1.00      D    C
ATOM   1089  CA  GLU D  74     -13.361  19.931  17.345  1.00  1.00      D    C
ATOM   1090  CA  HIS D  75     -11.048  22.035  15.158  1.00  1.00      D    C
ATOM   1091  CA  ALA D  76     -14.164  23.482  13.446  1.00  1.00      D    C
ATOM   1092  CA  LYS D  77     -15.706  24.242  16.734  1.00  1.00      D    C
ATOM   1093  CA  ARG D  78     -18.722  22.100  15.843  1.00  1.00      D    C
ATOM   1094  CA  LYS D  79     -20.285  19.461  18.192  1.00  1.00      D    C
ATOM   1095  CA  THR D  80     -21.570  17.511  15.213  1.00  1.00      D    C
ATOM   1096  CA  VAL D  81     -19.571  15.319  12.794  1.00  1.00      D    C
ATOM   1097  CA  THR D  82     -20.271  16.437   9.203  1.00  1.00      D    C
ATOM   1098  CA  ALA D  83     -19.773  14.674   5.903  1.00  1.00      D    C
ATOM   1099  CA  MET D  84     -16.880  17.077   5.247  1.00  1.00      D    C
ATOM   1100  CA  ASP D  85     -15.143  16.178   8.482  1.00  1.00      D    C
ATOM   1101  CA  VAL D  86     -15.127  12.551   7.162  1.00  1.00      D    C
ATOM   1102  CA  VAL D  87     -14.004  13.618   3.652  1.00  1.00      D    C
ATOM   1103  CA  TYR D  88     -11.094  15.528   5.177  1.00  1.00      D    C
ATOM   1104  CA  ALA D  89     -10.110  12.591   7.399  1.00  1.00      D    C
ATOM   1105  CA  LEU D  90     -10.468  10.215   4.323  1.00  1.00      D    C
ATOM   1106  CA  LYS D  91      -7.870  12.247   2.543  1.00  1.00      D    C
ATOM   1107  CA  ARG D  92      -5.275  12.373   5.167  1.00  1.00      D    C
ATOM   1108  CA  GLN D  93      -5.483   8.531   5.376  1.00  1.00      D    C
ATOM   1109  CA  GLY D  94      -4.994   8.264   1.656  1.00  1.00      D    C
ATOM   1110  CA  ARG D  95      -8.525   7.234   0.872  1.00  1.00      D    C
ATOM   1111  CA  THR D  96     -10.038  10.136  -1.032  1.00  1.00      D    C
ATOM   1112  CA  LEU D  97     -13.831   9.791  -1.015  1.00  1.00      D    C
ATOM   1113  CA  TYR D  98     -15.595  11.803  -3.742  1.00  1.00      D    C
ATOM   1114  CA  GLY D  99     -19.415  11.969  -4.144  1.00  1.00      D    C
ATOM   1115  CA  PHE D 100     -20.574  13.141  -0.719  1.00  1.00      D    C
ATOM   1116  CA  GLY D 101     -22.845  10.299   0.553  1.00  1.00      D    C
ATOM   1117  CA  GLY D 102     -25.863  12.346   1.447  1.00  1.00      D    C
TER
ATOM   1118  CA  SER E   1      37.628  67.164  25.053  1.00  1.00      E    C
ATOM   1119  CA  GLY E   2      35.672  66.814  21.925  1.00  1.00      E    C
ATOM   1120  CA  ARG E   3      32.059  67.223  20.686  1.00  1.00      E    C
ATOM   1121  CA  GLY E   4      30.715  65.491  23.837  1.00  1.00      E    C
ATOM   1122  CA  LYS E   5      27.073  66.169  22.949  1.00  1.00      E    C
ATOM   1123  CA  GLN E   6      23.725  64.653  23.935  1.00  1.00      E    C
ATOM   1124  CA  GLY E   7      22.433  63.084  20.759  1.00  1.00      E    C
ATOM   1125  CA  GLY E   8      18.716  62.887  21.743  1.00  1.00      E    C
ATOM   1126  CA  LYS E   9      15.474  64.783  21.289  1.00  1.00      E    C
ATOM   1127  CA  THR E  10      12.770  62.289  21.656  1.00  1.00      E    C
ATOM   1128  CA  ARG E  11      12.098  60.234  24.736  1.00  1.00      E    C
ATOM   1129  CA  ALA E  12       9.996  56.939  24.682  1.00  1.00      E    C
ATOM   1130  CA  LYS E  13       6.742  58.600  25.819  1.00  1.00      E    C
ATOM   1131  CA  ALA E  14       6.019  61.222  23.160  1.00  1.00      E    C
ATOM   1132  CA  LYS E  15       4.057  58.194  21.865  1.00  1.00      E    C
ATOM   1133  CA  THR E  16       4.593  54.571  21.409  1.00  1.00      E    C
ATOM   1134  CA  ARG E  17       2.424  51.480  21.283  1.00  1.00      E    C
ATOM   1135  CA  SER E  18       4.837  50.250  23.916  1.00  1.00      E    C
ATOM   1136  CA  SER E  19       3.938  53.049  26.417  1.00  1.00      E    C
ATOM   1137  CA  ARG E  20       0.347  52.153  25.721  1.00  1.00      E    C
ATOM   1138  CA  ALA E  21       0.905  48.570  26.639  1.00  1.00      E    C
ATOM   1139  CA  GLY E  22       3.211  49.209  29.640  1.00  1.00      E    C
ATOM   1140  CA  LEU E  23       5.998  47.179  27.901  1.00  1.00      E    C
ATOM   1141  CA  GLN E  24       9.742  46.986  27.617  1.00  1.00      E    C
ATOM   1142  CA  PHE E  25       9.874  44.912  24.413  1.00  1.00      E    C
ATOM   1143  CA  PRO E  26       9.292  46.615  21.014  1.00  1.00      E    C
ATOM   1144  CA  VAL E  27       5.528  46.697  20.014  1.00  1.00      E    C
ATOM   1145  CA  GLY E  28       6.297  48.912  17.052  1.00  1.00      E    C
ATOM   1146  CA  ARG E  29       8.908  46.703  15.521  1.00  1.00      E    C
ATOM   1147  CA  VAL E  30       7.130  43.521  16.230  1.00  1.00      E    C
ATOM   1148  CA  HIS E  31       4.021  44.798  14.347  1.00  1.00      E    C
ATOM   1149  CA  ARG E  32       6.245  45.737  11.324  1.00  1.00      E    C
ATOM   1150  CA  LEU E  33       8.058  42.326  11.529  1.00  1.00      E    C
ATOM   1151  CA  LEU E  34       4.798  40.468  11.987  1.00  1.00      E    C
ATOM   1152  CA  ARG E  35       3.629  41.839   8.550  1.00  1.00      E    C
ATOM   1153  CA  LYS E  36       7.064  41.475   7.043  1.00  1.00      E    C
ATOM   1154  CA  GLY E  37       7.203  37.668   7.624  1.00  1.00      E    C
ATOM   1155  CA  ASN E  38       4.021  36.866   5.680  1.00  1.00      E    C
ATOM   1156  CA  TYR E  39       2.163  35.342   8.491  1.00  1.00      E    C
ATOM   1157  CA  ALA E  40      -1.394  36.371   7.590  1.00  1.00      E    C
ATOM   1158  CA  GLU E  41      -2.303  39.235   5.252  1.00  1.00      E    C
ATOM   1159  CA  ARG E  42      -3.265  41.242   8.315  1.00  1.00      E    C
ATOM   1160  CA  VAL E  43      -1.937  42.010  11.788  1.00  1.00      E    C
ATOM   1161  CA  GLY E  44      -4.185  43.663  14.238  1.00  1.00      E    C
ATOM   1162  CA  ALA E  45      -3.116  46.385  16.649  1.00  1.00      E    C
ATOM   1163  CA  GLY E  46      -3.264  43.983  19.507  1.00  1.00      E    C
ATOM   1164  CA  ALA E  47      -1.267  41.116  18.094  1.00  1.00      E    C
ATOM   1165  CA  PRO E  48       2.165  42.730  18.195  1.00  1.00      E    C
ATOM   1166  CA  VAL E  49       1.549  43.767  21.692  1.00  1.00      E    C
ATOM   1167  CA  TYR E  50       0.734  40.202  22.788  1.00  1.00      E    C
ATOM   1168  CA  LEU E  51       3.778  38.833  20.979  1.00  1.00      E    C
ATOM   1169  CA  ALA E  52       6.209  41.597  22.311  1.00  1.00      E    C
ATOM   1170  CA  ALA E  53       5.061  40.840  25.852  1.00  1.00      E    C
ATOM   1171  CA  VAL E  54       5.666  36.993  25.308  1.00  1.00      E    C
ATOM   1172  CA  LEU E  55       9.192  37.583  23.985  1.00  1.00      E    C
ATOM   1173  CA  GLU E  56       9.648  39.858  26.956  1.00  1.00      E    C
ATOM   1174  CA  TYR E  57       8.168  37.349  29.371  1.00  1.00      E    C
ATOM   1175  CA  LEU E  58      10.119  34.346  28.125  1.00  1.00      E    C
ATOM   1176  CA  THR E  59      13.190  36.556  28.178  1.00  1.00      E    C
ATOM   1177  CA  ALA E  60      12.578  37.362  31.834  1.00  1.00      E    C
ATOM   1178  CA  GLU E  61      12.320  33.755  32.783  1.00  1.00      E    C
ATOM   1179  CA  ILE E  62      15.665  32.768  31.176  1.00  1.00      E    C
ATOM   1180  CA  LEU E  63      17.663  35.709  32.523  1.00  1.00      E    C
ATOM   1181  CA  GLU E  64      16.401  35.211  36.019  1.00  1.00      E    C
ATOM   1182  CA  LEU E  65      17.244  31.539  35.902  1.00  1.00      E    C
ATOM   1183  CA  ALA E  66      20.450  32.106  33.907  1.00  1.00      E    C
ATOM   1184  CA  GLY E  67      21.612  34.818  36.303  1.00  1.00      E    C
ATOM   1185  CA  ASN E  68      21.351  32.344  39.144  1.00  1.00      E    C
ATOM   1186  CA  ALA E  69      23.644  29.558  37.700  1.00  1.00      E    C
ATOM   1187  CA  ALA E  70      26.268  32.105  36.917  1.00  1.00      E    C
ATOM   1188  CA  ARG E  71      25.888  33.639  40.493  1.00  1.00      E    C
ATOM   1189  CA  ASP E  72      25.835  30.063  41.985  1.00  1.00      E    C
ATOM   1190  CA  ASN E  73      29.246  29.475  40.265  1.00  1.00      E    C
ATOM   1191  CA  LYS E  74      30.633  32.805  41.557  1.00  1.00      E    C
ATOM   1192  CA  LYS E  75      30.573  34.582  38.231  1.00  1.00      E    C
ATOM   1193  CA  THR E  76      28.446  37.669  37.463  1.00  1.00      E    C
ATOM   1194  CA  ARG E  77      28.545  37.353  33.780  1.00  1.00      E    C
ATOM   1195  CA  ILE E  78      26.341  35.195  31.846  1.00  1.00      E    C
ATOM   1196  CA  ILE E  79      27.960  32.833  29.332  1.00  1.00      E    C
ATOM   1197  CA  PRO E  80      26.427  30.163  27.014  1.00  1.00      E    C
ATOM   1198  CA  ARG E  81      26.920  27.507  29.699  1.00  1.00      E    C
ATOM   1199  CA  HIS E  82      24.664  29.350  32.140  1.00  1.00      E    C
ATOM   1200  CA  LEU E  83      21.870  29.424  29.625  1.00  1.00      E    C
ATOM   1201  CA  GLN E  84      22.230  25.712  29.078  1.00  1.00      E    C
ATOM   1202  CA  LEU E  85      22.079  25.179  32.912  1.00  1.00      E    C
ATOM   1203  CA  ALA E  86      18.943  27.285  32.997  1.00  1.00      E    C
ATOM   1204  CA  VAL E  87      17.337  25.393  30.070  1.00  1.00      E    C
ATOM   1205  CA  ARG E  88      18.289  21.861  31.033  1.00  1.00      E    C
ATOM   1206  CA  ASN E  89      17.372  21.952  34.634  1.00  1.00      E    C
ATOM   1207  CA  ASP E  90      14.122  23.816  33.889  1.00  1.00      E    C
ATOM   1208  CA  GLU E  91      11.593  21.031  33.203  1.00  1.00      E    C
ATOM   1209  CA  GLU E  92       9.301  23.137  31.045  1.00  1.00      E    C
ATOM   1210  CA  LEU E  93      11.932  25.263  29.238  1.00  1.00      E    C
ATOM   1211  CA  ASN E  94      13.965  22.057  28.626  1.00  1.00      E    C
ATOM   1212  CA  LYS E  95      10.988  20.594  26.780  1.00  1.00      E    C
ATOM   1213  CA  LEU E  96      10.408  23.703  24.735  1.00  1.00      E    C
ATOM   1214  CA  LEU E  97      13.957  23.551  23.467  1.00  1.00      E    C
ATOM   1215  CA  GLY E  98      14.275  19.794  23.508  1.00  1.00      E    C
ATOM   1216  CA  ARG E  99      15.596  19.554  19.980  1.00  1.00      E    C
ATOM   1217  CA  VAL E 100      17.628  22.671  20.158  1.00  1.00      E    C
ATOM   1218  CA  THR E 101      21.401  22.671  20.548  1.00  1.00      E    C
ATOM   1219  CA  ILE E 102      22.811  25.137  23.078  1.00  1.00      E    C
ATOM   1220  CA  ALA E 103      26.159  26.191  21.417  1.00  1.00      E    C
ATOM   1221  CA  GLN E 104      29.226  25.995  23.786  1.00  1.00      E    C
ATOM   1222  CA  GLY E 105      26.964  24.419  26.361  1.00  1.00      E    C
ATOM   1223  CA  GLY E 106      28.606  20.969  26.956  1.00  1.00      E    C
ATOM   1224  CA  VAL E 107      26.331  18.077  27.888  1.00  1.00      E    C
ATOM   1225  CA  LEU E 108      28.123  15.346  29.890  1.00  1.00      E    C
ATOM   1226  CA  PRO E 109      29.145  16.372  33.466  1.00  1.00      E    C
ATOM   1227  CA  ASN E 110      32.774  15.302  33.760  1.00  1.00      E    C
ATOM   1228  CA  ILE E 111      34.023  17.316  30.695  1.00  1.00      E    C
ATOM   1229  CA  GLN E 112      37.732  17.110  29.708  1.00  1.00      E    C
ATOM   1230  CA  SER E 113      38.024  18.774  26.252  1.00  1.00      E    C
ATOM   1231  CA  VAL E 114      35.522  21.579  26.802  1.00  1.00      E    C
ATOM   1232  CA  LEU E 115      37.700  22.888  29.620  1.00  1.00      E    C
ATOM   1233  CA  LEU E 116      40.707  23.696  27.364  1.00  1.00      E    C
ATOM   1234  CA  PRO E 117      43.256  26.293  28.522  1.00  1.00      E    C
ATOM   1235  CA  LYS E 118      43.509  29.759  27.071  1.00  1.00      E    C
ATOM   1236  CA  LYS E 119      47.099  30.927  27.649  1.00  1.00      E    C
ATOM   1237  CA  THR E 120      47.432  27.171  27.771  1.00  1.00      E    C
ATOM   1238  CA  GLU E 121      46.443  26.620  24.160  1.00  1.00      E    C
ATOM   1239  CA  SER E 122      49.869  27.632  22.924  1.00  1.00      E    C
ATOM   1240  CA  SER E 123      48.605  29.896  20.169  1.00  1.00      E    C
ATOM   1241  CA  LYS E 124      50.009  30.087  16.689  1.00  1.00      E    C
ATOM   1242  CA  SER E 125      47.630  28.828  13.950  1.00  1.00      E    C
ATOM   1243  CA  LYS E 126      47.323  29.283  10.157  1.00  1.00      E    C
ATOM   1244  CA  SER E 127      47.464  25.670   9.066  1.00  1.00      E    C
ATOM   1245  CA  LYS E 128      43.793  24.935   9.248  1.00  1.00      E    C
TER
ATOM   1246  CA  PRO F   1      52.839  56.371  16.952  1.00  1.00      F    C
ATOM   1247  CA  GLU F   2      51.446  59.815  16.913  1.00  1.00      F    C
ATOM   1248  CA  PRO F   3      49.130  59.930  13.937  1.00  1.00      F    C
ATOM   1249  CA  ALA F   4      49.230  62.819  11.371  1.00  1.00      F    C
ATOM   1250  CA  LYS F   5      47.734  66.133  10.433  1.00  1.00      F    C
ATOM   1251  CA  SER F   6      49.789  69.344   9.591  1.00  1.00      F    C
ATOM   1252  CA  ALA F   7      48.634  71.731   6.833  1.00  1.00      F    C
ATOM   1253  CA  PRO F   8      47.083  74.243   7.329  1.00  1.00      F    C
ATOM   1254  CA  ALA F   9      44.389  73.423   4.694  1.00  1.00      F    C
ATOM   1255  CA  PRO F  10      43.203  70.895   5.975  1.00  1.00      F    C
ATOM   1256  CA  LYS F  11      44.318  68.914   3.012  1.00  1.00      F    C
ATOM   1257  CA  LYS F  12      42.594  66.415   0.724  1.00  1.00      F    C
ATOM   1258  CA  GLY F  13      45.108  63.903  -0.535  1.00  1.00      F    C
ATOM   1259  CA  SER F  14      46.303  60.308  -0.609  1.00  1.00      F    C
ATOM   1260  CA  LYS F  15      46.623  60.567  -4.435  1.00  1.00      F    C
ATOM   1261  CA  LYS F  16      47.532  56.871  -4.277  1.00  1.00      F    C
ATOM   1262  CA  ALA F  17      46.038  54.869  -7.219  1.00  1.00      F    C
ATOM   1263  CA  VAL F  18      44.184  56.982  -9.791  1.00  1.00      F    C
ATOM   1264  CA  THR F  19      40.582  56.780 -10.984  1.00  1.00      F    C
ATOM   1265  CA  LYS F  20      37.309  57.895  -9.452  1.00  1.00      F    C
ATOM   1266  CA  THR F  21      35.388  56.364  -6.585  1.00  1.00      F    C
ATOM   1267  CA  GLN F  22      33.154  54.204  -8.701  1.00  1.00      F    C
ATOM   1268  CA  LYS F  23      34.034  50.535  -8.455  1.00  1.00      F    C
ATOM   1269  CA  LYS F  24      30.632  49.224  -7.260  1.00  1.00      F    C
ATOM   1270  CA  ASP F  25      27.264  50.985  -7.232  1.00  1.00      F    C
ATOM   1271  CA  GLY F  26      25.298  51.098  -3.964  1.00  1.00      F    C
ATOM   1272  CA  LYS F  27      26.461  49.928  -0.606  1.00  1.00      F    C
ATOM   1273  CA  LYS F  28      28.604  51.132   2.299  1.00  1.00      F    C
ATOM   1274  CA  ARG F  29      30.484  47.958   3.461  1.00  1.00      F    C
ATOM   1275  CA  ARG F  30      29.871  48.362   7.164  1.00  1.00      F    C
ATOM   1276  CA  LYS F  31      27.462  50.462   9.197  1.00  1.00      F    C
ATOM   1277  CA  THR F  32      27.160  47.743  11.813  1.00  1.00      F    C
ATOM   1278  CA  ARG F  33      23.715  46.319  11.272  1.00  1.00      F    C
ATOM   1279  CA  LYS F  34      20.826  47.132  13.466  1.00  1.00      F    C
ATOM   1280  CA  GLU F  35      18.409  44.225  13.777  1.00  1.00      F    C
ATOM   1281  CA  SER F  36      18.255  42.506  17.211  1.00  1.00      F    C
ATOM   1282  CA  TYR F  37      16.581  42.468  20.566  1.00  1.00      F    C
ATOM   1283  CA  ALA F  38      19.758  43.692  22.181  1.00  1.00      F    C
ATOM   1284  CA  ILE F  39      18.535  46.971  23.755  1.00  1.00      F    C
ATOM   1285  CA  TYR F  40      15.433  45.309  25.066  1.00  1.00      F    C
ATOM   1286  CA  VAL F  41      17.041  42.167  26.342  1.00  1.00      F    C
ATOM   1287  CA  TYR F  42      19.527  44.364  28.224  1.00  1.00      F    C
ATOM   1288  CA  LYS F  43      16.556  46.375  29.711  1.00  1.00      F    C
ATOM   1289  CA  VAL F  44      15.001  43.075  30.923  1.00  1.00      F    C
ATOM   1290  CA  LEU F  45      18.454  41.904  32.277  1.00  1.00      F    C
ATOM   1291  CA  LYS F  46      18.796  45.165  34.307  1.00  1.00      F    C
ATOM   1292  CA  GLN F  47      15.518  44.459  36.045  1.00  1.00      F    C
ATOM   1293  CA  VAL F  48      16.644  41.056  37.240  1.00  1.00      F    C
ATOM   1294  CA  HIS F  49      20.315  41.216  37.886  1.00  1.00      F    C
ATOM   1295  CA  PRO F  50      21.206  44.939  37.738  1.00  1.00      F    C
ATOM   1296  CA  ASP F  51      24.946  44.392  38.122  1.00  1.00      F    C
ATOM   1297  CA  THR F  52      25.446  41.512  35.847  1.00  1.00      F    C
ATOM   1298  CA  GLY F  53      26.012  41.394  32.113  1.00  1.00      F    C
ATOM   1299  CA  ILE F  54      26.191  38.863  29.240  1.00  1.00      F    C
ATOM   1300  CA  SER F  55      29.077  37.819  26.993  1.00  1.00      F    C
ATOM   1301  CA  SER F  56      28.638  38.441  23.274  1.00  1.00      F    C
ATOM   1302  CA  LYS F  57      28.355  34.632  22.687  1.00  1.00      F    C
ATOM   1303  CA  ALA F  58      25.665  34.409  25.356  1.00  1.00      F    C
ATOM   1304  CA  MET F  59      23.731  37.427  24.019  1.00  1.00      F    C
ATOM   1305  CA  SER F  60      23.547  35.733  20.558  1.00  1.00      F    C
ATOM   1306  CA  ILE F  61      22.145  32.709  22.414  1.00  1.00      F    C
ATOM   1307  CA  MET F  62      19.190  34.934  23.783  1.00  1.00      F    C
ATOM   1308  CA  ASN F  63      18.879  36.404  20.319  1.00  1.00      F    C
ATOM   1309  CA  SER F  64      18.337  32.991  18.697  1.00  1.00      F    C
ATOM   1310  CA  PHE F  65      15.736  32.184  21.397  1.00  1.00      F    C
ATOM   1311  CA  VAL F  66      13.853  35.337  20.645  1.00  1.00      F    C
ATOM   1312  CA  ASN F  67      14.103  34.916  16.820  1.00  1.00      F    C
ATOM   1313  CA  ASP F  68      13.156  31.167  17.425  1.00  1.00      F    C
ATOM   1314  CA  VAL F  69      10.186  32.071  19.625  1.00  1.00      F    C
ATOM   1315  CA  PHE F  70       9.067  34.884  17.184  1.00  1.00      F    C
ATOM   1316  CA  GLU F  71       8.960  32.433  14.243  1.00  1.00      F    C
ATOM   1317  CA  ARG F  72       7.318  29.706  16.387  1.00  1.00      F    C
ATOM   1318  CA  ILE F  73       4.534  31.988  17.497  1.00  1.00      F    C
ATOM   1319  CA  ALA F  74       4.131  33.680  14.159  1.00  1.00      F    C
ATOM   1320  CA  GLY F  75       4.000  30.321  12.312  1.00  1.00      F    C
ATOM   1321  CA  GLU F  76       1.495  28.800  14.822  1.00  1.00      F    C
ATOM   1322  CA  ALA F  77      -0.796  31.940  14.506  1.00  1.00      F    C
ATOM   1323  CA  SER F  78      -0.664  31.758  10.716  1.00  1.00      F    C
ATOM   1324  CA  ARG F  79      -1.811  27.938  10.927  1.00  1.00      F    C
ATOM   1325  CA  LEU F  80      -4.380  29.075  13.434  1.00  1.00      F    C
ATOM   1326  CA  ALA F  81      -5.551  31.791  11.179  1.00  1.00      F    C
ATOM   1327  CA  HIS F  82      -5.490  29.610   7.990  1.00  1.00      F    C
ATOM   1328  CA  TYR F  83      -7.252  26.669   9.674  1.00  1.00      F    C
ATOM   1329  CA  ASN F  84     -10.020  29.105  10.586  1.00  1.00      F    C
ATOM   1330  CA  LYS F  85      -9.973  30.833   7.245  1.00  1.00      F    C
ATOM   1331  CA  ARG F  86      -9.409  34.248   8.829  1.00  1.00      F    C
ATOM   1332  CA  SER F  87      -6.906  36.371   7.144  1.00  1.00      F    C
ATOM   1333  CA  THR F  88      -6.160  38.516  10.201  1.00  1.00      F    C
ATOM   1334  CA  ILE F  89      -3.762  37.435  12.985  1.00  1.00      F    C
ATOM   1335  CA  THR F  90      -5.273  39.163  16.122  1.00  1.00      F    C
ATOM   1336  CA  SER F  91      -4.198  38.758  19.781  1.00  1.00      F    C
ATOM   1337  CA  ARG F  92      -6.855  36.199  19.980  1.00  1.00      F    C
ATOM   1338  CA  GLU F  93      -5.130  33.928  17.403  1.00  1.00      F    C
ATOM   1339  CA  ILE F  94      -1.831  34.601  19.112  1.00  1.00      F    C
ATOM   1340  CA  GLN F  95      -3.309  33.760  22.442  1.00  1.00      F    C
ATOM   1341  CA  THR F  96      -4.543  30.325  21.128  1.00  1.00      F    C
ATOM   1342  CA  ALA F  97      -1.057  29.715  19.533  1.00  1.00      F    C
ATOM   1343  CA  VAL F  98       0.599  30.728  22.828  1.00  1.00      F    C
ATOM   1344  CA  ARG F  99      -1.397  28.044  24.759  1.00  1.00      F    C
ATOM   1345  CA  LEU F 100      -0.335  25.463  22.179  1.00  1.00      F    C
ATOM   1346  CA  LEU F 101       3.208  26.577  21.823  1.00  1.00      F    C
ATOM   1347  CA  LEU F 102       4.680  27.389  25.315  1.00  1.00      F    C
ATOM   1348  CA  PRO F 103       4.775  24.671  27.865  1.00  1.00      F    C
ATOM   1349  CA  GLY F 104       1.649  24.323  30.147  1.00  1.00      F    C
ATOM   1350  CA  GLU F 105       2.248  26.724  33.027  1.00  1.00      F    C
ATOM   1351  CA  LEU F 106       4.629  28.845  30.864  1.00  1.00      F    C
ATOM   1352  CA  ALA F 107       1.854  29.424  28.344  1.00  1.00      F    C
ATOM   1353  CA  LYS F 108      -0.410  30.391  31.239  1.00  1.00      F    C
ATOM   1354  CA  HIS F 109       1.858  33.008  32.680  1.00  1.00      F    C
ATOM   1355  CA  ALA F 110       2.832  34.270  29.142  1.00  1.00      F    C
ATOM   1356  CA  VAL F 111      -0.922  34.644  28.295  1.00  1.00      F    C
ATOM   1357  CA  SER F 112      -1.263  36.827  31.447  1.00  1.00      F    C
ATOM   1358  CA  GLU F 113       1.563  39.253  30.536  1.00  1.00      F    C
ATOM   1359  CA  GLY F 114       0.174  39.174  26.894  1.00  1.00      F    C
ATOM   1360  CA  THR F 115      -3.403  39.735  28.082  1.00  1.00      F    C
ATOM   1361  CA  LYS F 116      -2.290  42.552  30.446  1.00  1.00      F    C
ATOM   1362  CA  ALA F 117      -0.711  44.198  27.539  1.00  1.00      F    C
ATOM   1363  CA  VAL F 118      -3.838  43.856  25.252  1.00  1.00      F    C
ATOM   1364  CA  THR F 119      -6.170  45.037  27.914  1.00  1.00      F    C
ATOM   1365  CA  LYS F 120      -3.911  48.076  28.786  1.00  1.00      F    C
ATOM   1366  CA  TYR F 121      -3.385  48.849  25.177  1.00  1.00      F    C
ATOM   1367  CA  THR F 122      -7.180  48.837  24.495  1.00  1.00      F    C
ATOM   1368  CA  SER F 123      -7.836  51.148  27.478  1.00  1.00      F    C
ATOM   1369  CA  ALA F 124      -6.062  54.010  25.574  1.00  1.00      F    C
ATOM   1370  CA  LYS F 125      -7.615  56.194  22.911  1.00  1.00      F    C
TER
ATOM   1371  CA  ALA G   1      16.654 -19.452  32.161  1.00  1.00      G    C
ATOM   1372  CA  ARG G   2      14.086 -18.971  29.383  1.00  1.00      G    C
ATOM   1373  CA  THR G   3      11.268 -21.486  29.012  1.00  1.00      G    C
ATOM   1374  CA  LYS G   4      11.625 -23.114  25.645  1.00  1.00      G    C
ATOM   1375  CA  GLN G   5       9.867 -22.126  22.439  1.00  1.00      G    C
ATOM   1376  CA  THR G   6      13.154 -21.682  20.670  1.00  1.00      G    C
ATOM   1377  CA  ALA G   7      13.524 -25.444  21.004  1.00  1.00      G    C
ATOM   1378  CA  ARG G   8      16.829 -27.102  22.145  1.00  1.00      G    C
ATOM   1379  CA  LYS G   9      16.758 -29.066  18.950  1.00  1.00      G    C
ATOM   1380  CA  SER G  10      20.249 -30.352  19.053  1.00  1.00      G    C
ATOM   1381  CA  THR G  11      22.837 -31.051  21.880  1.00  1.00      G    C
ATOM   1382  CA  GLY G  12      21.100 -33.296  24.432  1.00  1.00      G    C
ATOM   1383  CA  GLY G  13      24.431 -34.760  25.476  1.00  1.00      G    C
ATOM   1384  CA  LYS G  14      27.549 -36.193  23.721  1.00  1.00      G    C
ATOM   1385  CA  ALA G  15      26.754 -35.769  20.059  1.00  1.00      G    C
ATOM   1386  CA  PRO G  16      26.700 -39.412  18.756  1.00  1.00      G    C
ATOM   1387  CA  ARG G  17      24.883 -41.716  21.222  1.00  1.00      G    C
ATOM   1388  CA  LYS G  18      26.895 -43.912  23.663  1.00  1.00      G    C
ATOM   1389  CA  GLN G  19      26.607 -41.050  26.272  1.00  1.00      G    C
ATOM   1390  CA  LEU G  20      29.608 -40.409  28.624  1.00  1.00      G    C
ATOM   1391  CA  ALA G  21      32.370 -37.948  27.719  1.00  1.00      G    C
ATOM   1392  CA  THR G  22      35.377 -38.473  29.982  1.00  1.00      G    C
ATOM   1393  CA  LYS G  23      39.056 -39.185  29.029  1.00  1.00      G    C
ATOM   1394  CA  ALA G  24      39.487 -37.286  25.694  1.00  1.00      G    C
ATOM   1395  CA  ALA G  25      37.397 -34.277  26.902  1.00  1.00      G    C
ATOM   1396  CA  ARG G  26      35.384 -31.438  25.197  1.00  1.00      G    C
ATOM   1397  CA  LYS G  27      35.687 -27.956  23.729  1.00  1.00      G    C
ATOM   1398  CA  SER G  28      37.840 -27.195  20.691  1.00  1.00      G    C
ATOM   1399  CA  ALA G  29      39.028 -28.706  17.375  1.00  1.00      G    C
ATOM   1400  CA  PRO G  30      36.982 -31.937  18.117  1.00  1.00      G    C
ATOM   1401  CA  ALA G  31      38.905 -35.174  17.539  1.00  1.00      G    C
ATOM   1402  CA  THR G  32      42.663 -35.587  17.404  1.00  1.00      G    C
ATOM   1403  CA  GLY G  33      44.498 -33.965  14.493  1.00  1.00      G    C
ATOM   1404  CA  GLY G  34      45.924 -34.516  11.089  1.00  1.00      G    C
ATOM   1405  CA  VAL G  35      44.634 -34.615   7.513  1.00  1.00      G    C
ATOM   1406  CA  LYS G  36      40.785 -34.472   6.959  1.00  1.00      G    C
ATOM   1407  CA  LYS G  37      40.530 -32.123   4.046  1.00  1.00      G    C
ATOM   1408  CA  PRO G  38      37.526 -29.812   4.752  1.00  1.00      G    C
ATOM   1409  CA  HIS G  39      34.757 -31.073   2.449  1.00  1.00      G    C
ATOM   1410  CA  ARG G  40      32.808 -28.076   0.910  1.00  1.00      G    C
ATOM   1411  CA  TYR G  41      31.407 -25.098   3.092  1.00  1.00      G    C
ATOM   1412  CA  ARG G  42      27.594 -25.767   3.656  1.00  1.00      G    C
ATOM   1413  CA  PRO G  43      25.395 -23.721   1.072  1.00  1.00      G    C
ATOM   1414  CA  GLY G  44      23.533 -21.233   3.222  1.00  1.00      G    C
ATOM   1415  CA  THR G  45      25.827 -21.309   6.167  1.00  1.00      G    C
ATOM   1416  CA  VAL G  46      27.595 -18.429   4.493  1.00  1.00      G    C
ATOM   1417  CA  ALA G  47      24.202 -16.940   3.095  1.00  1.00      G    C
ATOM   1418  CA  LEU G  48      22.977 -16.670   6.659  1.00  1.00      G    C
ATOM   1419  CA  ARG G  49      26.362 -15.465   7.877  1.00  1.00      G    C
ATOM   1420  CA  GLU G  50      26.259 -12.546   5.288  1.00  1.00      G    C
ATOM   1421  CA  ILE G  51      22.725 -11.619   6.302  1.00  1.00      G    C
ATOM   1422  CA  ARG G  52      23.922 -11.056   9.785  1.00  1.00      G    C
ATOM   1423  CA  ARG G  53      26.838  -9.192   8.204  1.00  1.00      G    C
ATOM   1424  CA  TYR G  54      24.721  -7.197   5.686  1.00  1.00      G    C
ATOM   1425  CA  GLN G  55      22.069  -6.139   8.187  1.00  1.00      G    C
ATOM   1426  CA  LYS G  56      24.945  -4.837  10.316  1.00  1.00      G    C
ATOM   1427  CA  SER G  57      26.558  -2.595   7.656  1.00  1.00      G    C
ATOM   1428  CA  THR G  58      25.454   0.751   6.202  1.00  1.00      G    C
ATOM   1429  CA  GLU G  59      27.374   0.914   2.884  1.00  1.00      G    C
ATOM   1430  CA  LEU G  60      25.447   1.321  -0.357  1.00  1.00      G    C
ATOM   1431  CA  LEU G  61      25.448  -2.065  -2.166  1.00  1.00      G    C
ATOM   1432  CA  ILE G  62      25.784  -1.180  -5.836  1.00  1.00      G    C
ATOM   1433  CA  ARG G  63      29.045  -0.075  -7.322  1.00  1.00      G    C
ATOM   1434  CA  LYS G  64      29.632   3.777  -7.667  1.00  1.00      G    C
ATOM   1435  CA  LEU G  65      30.715   3.934 -11.277  1.00  1.00      G    C
ATOM   1436  CA  PRO G  66      28.203   1.614 -12.840  1.00  1.00      G    C
ATOM   1437  CA  PHE G  67      25.403   3.602 -10.982  1.00  1.00      G    C
ATOM   1438  CA  GLN G  68      26.583   6.954 -12.087  1.00  1.00      G    C
ATOM   1439  CA  ARG G  69      26.868   5.892 -15.715  1.00  1.00      G    C
ATOM   1440  CA  LEU G  70      23.366   4.482 -15.688  1.00  1.00      G    C
ATOM   1441  CA  VAL G  71      21.895   7.645 -14.001  1.00  1.00      G    C
ATOM   1442  CA  ARG G  72      23.735   9.870 -16.707  1.00  1.00      G    C
ATOM   1443  CA  GLU G  73      22.276   7.721 -19.467  1.00  1.00      G    C
ATOM   1444  CA  ILE G  74      18.715   7.993 -18.380  1.00  1.00      G    C
ATOM   1445  CA  ALA G  75      18.840  11.816 -17.862  1.00  1.00      G    C
ATOM   1446  CA  GLN G  76      20.329  12.427 -21.323  1.00  1.00      G    C
ATOM   1447  CA  ASP G  77      16.989  11.157 -22.839  1.00  1.00      G    C
ATOM   1448  CA  PHE G  78      15.264  14.172 -21.349  1.00  1.00      G    C
ATOM   1449  CA  LYS G  79      17.992  16.729 -22.034  1.00  1.00      G    C
ATOM   1450  CA  THR G  80      21.520  16.625 -23.042  1.00  1.00      G    C
ATOM   1451  CA  ASP G  81      24.558  17.985 -21.194  1.00  1.00      G    C
ATOM   1452  CA  LEU G  82      23.221  18.244 -17.757  1.00  1.00      G    C
ATOM   1453  CA  ARG G  83      25.393  18.667 -14.655  1.00  1.00      G    C
ATOM   1454  CA  PHE G  84      24.719  16.994 -11.363  1.00  1.00      G    C
ATOM   1455  CA  GLN G  85      25.636  17.658  -7.765  1.00  1.00      G    C
ATOM   1456  CA  SER G  86      27.118  14.703  -5.914  1.00  1.00      G    C
ATOM   1457  CA  SER G  87      24.228  14.540  -3.527  1.00  1.00      G    C
ATOM   1458  CA  ALA G  88      21.691  14.410  -6.427  1.00  1.00      G    C
ATOM   1459  CA  VAL G  89      23.425  11.345  -7.657  1.00  1.00      G    C
ATOM   1460  CA  MET G  90      23.645   9.986  -4.028  1.00  1.00      G    C
ATOM   1461  CA  ALA G  91      19.916  10.643  -3.469  1.00  1.00      G    C
ATOM   1462  CA  LEU G  92      19.127   8.513  -6.519  1.00  1.00      G    C
ATOM   1463  CA  GLN G  93      21.259   5.717  -5.187  1.00  1.00      G    C
ATOM   1464  CA  GLU G  94      19.964   6.050  -1.577  1.00  1.00      G    C
ATOM   1465  CA  ALA G  95      16.415   6.155  -2.845  1.00  1.00      G    C
ATOM   1466  CA  SER G  96      16.741   3.216  -5.282  1.00  1.00      G    C
ATOM   1467  CA  GLU G  97      18.635   1.078  -2.828  1.00  1.00      G    C
ATOM   1468  CA  ALA G  98      16.006   1.454  -0.040  1.00  1.00      G    C
ATOM   1469  CA  TYR G  99      13.369   0.499  -2.553  1.00  1.00      G    C
ATOM   1470  CA  LEU G 100      15.018  -2.797  -3.469  1.00  1.00      G    C
ATOM   1471  CA  VAL G 101      15.831  -3.853  -0.011  1.00  1.00      G    C
ATOM   1472  CA  ALA G 102      12.271  -3.109   1.250  1.00  1.00      G    C
ATOM   1473  CA  LEU G 103      10.901  -4.866  -1.822  1.00  1.00      G    C
ATOM   1474  CA  PHE G 104      12.936  -8.013  -0.941  1.00  1.00      G    C
ATOM   1475  CA  GLU G 105      11.620  -7.632   2.609  1.00  1.00      G    C
ATOM   1476  CA  ASP G 106       8.062  -7.699   1.119  1.00  1.00      G    C
ATOM   1477  CA  THR G 107       9.009 -10.473  -1.389  1.00  1.00      G    C
ATOM   1478  CA  ASN G 108      10.296 -12.665   1.368  1.00  1.00      G    C
ATOM   1479  CA  LEU G 109       7.010 -12.778   3.230  1.00  1.00      G    C
ATOM   1480  CA  CYS G 110       5.243 -13.903  -0.032  1.00  1.00      G    C
ATOM   1481  CA  ALA G 111       7.744 -16.799  -0.593  1.00  1.00      G    C
ATOM   1482  CA  ILE G 112       7.459 -17.798   2.939  1.00  1.00      G    C
ATOM   1483  CA  HIS G 113       3.720 -17.363   2.885  1.00  1.00      G    C
ATOM   1484  CA  ALA G 114       3.583 -20.068   0.211  1.00  1.00      G    C
ATOM   1485  CA  LYS G 115       5.820 -22.482   2.142  1.00  1.00      G    C
ATOM   1486  CA  ARG G 116       8.910 -21.474   0.314  1.00  1.00      G    C
ATOM   1487  CA  VAL G 117      12.262 -20.222   1.340  1.00  1.00      G    C
ATOM   1488  CA  THR G 118      13.274 -19.247  -2.168  1.00  1.00      G    C
ATOM   1489  CA  ILE G 119      12.167 -15.822  -3.542  1.00  1.00      G    C
ATOM   1490  CA  MET G 120      10.708 -15.919  -6.998  1.00  1.00      G    C
ATOM   1491  CA  PRO G 121       9.299 -13.539  -9.560  1.00  1.00      G    C
ATOM   1492  CA  LYS G 122       5.713 -14.336  -8.543  1.00  1.00      G    C
ATOM   1493  CA  ASP G 123       6.579 -12.963  -5.133  1.00  1.00      G    C
ATOM   1494  CA  ILE G 124       7.984  -9.789  -6.326  1.00  1.00      G    C
ATOM   1495  CA  GLN G 125       4.893  -9.444  -8.555  1.00  1.00      G    C
ATOM   1496  CA  LEU G 126       2.431 -10.086  -5.775  1.00  1.00      G    C
ATOM   1497  CA  ALA G 127       4.190  -7.322  -3.683  1.00  1.00      G    C
ATOM   1498  CA  ARG G 128       3.801  -4.715  -6.502  1.00  1.00      G    C
ATOM   1499  CA  ARG G 129       0.224  -5.870  -7.160  1.00  1.00      G    C
ATOM   1500  CA  ILE G 130      -0.775  -5.195  -3.529  1.00  1.00      G    C
ATOM   1501  CA  ARG G 131       0.966  -1.826  -3.637  1.00  1.00      G    C
ATOM   1502  CA  GLY G 132      -1.009  -1.042  -6.727  1.00  1.00      G    C
ATOM   1503  CA  GLU G 133       2.090  -0.486  -8.919  1.00  1.00      G    C
ATOM   1504  CA  ARG G 134       1.116  -3.430 -11.024  1.00  1.00      G    C
ATOM   1505  CA  ALA G 135      -2.610  -3.105 -10.287  1.00  1.00      G    C
TER
ATOM   1506  CA  SER H   1      60.423 -11.645 -34.490  1.00  1.00      H    C
ATOM   1507  CA  GLY H   2      58.110 -10.843 -31.660  1.00  1.00      H    C
ATOM   1508  CA  ARG H   3      55.105 -10.369 -34.044  1.00  1.00      H    C
ATOM   1509  CA  GLY H   4      51.972 -12.464 -34.100  1.00  1.00      H    C
ATOM   1510  CA  LYS H   5      49.274  -9.961 -33.114  1.00  1.00      H    C
ATOM   1511  CA  GLY H   6      46.323 -11.548 -31.262  1.00  1.00      H    C
ATOM   1512  CA  GLY H   7      45.748 -13.813 -28.258  1.00  1.00      H    C
ATOM   1513  CA  LYS H   8      43.311 -15.377 -25.794  1.00  1.00      H    C
ATOM   1514  CA  GLY H   9      41.790 -12.189 -24.640  1.00  1.00      H    C
ATOM   1515  CA  LEU H  10      40.722  -8.730 -25.410  1.00  1.00      H    C
ATOM   1516  CA  GLY H  11      44.210  -7.332 -25.037  1.00  1.00      H    C
ATOM   1517  CA  LYS H  12      42.934  -4.411 -23.149  1.00  1.00      H    C
ATOM   1518  CA  GLY H  13      42.594  -1.888 -26.136  1.00  1.00      H    C
ATOM   1519  CA  GLY H  14      44.657   0.878 -24.566  1.00  1.00      H    C
ATOM   1520  CA  ALA H  15      42.819   3.117 -22.056  1.00  1.00      H    C
ATOM   1521  CA  LYS H  16      39.531   1.066 -22.613  1.00  1.00      H    C
ATOM   1522  CA  ARG H  17      35.899   2.316 -22.354  1.00  1.00      H    C
ATOM   1523  CA  HIS H  18      35.697   4.581 -25.335  1.00  1.00      H    C
ATOM   1524  CA  ARG H  19      37.213   1.746 -27.328  1.00  1.00      H    C
ATOM   1525  CA  LYS H  20      34.360  -0.500 -28.722  1.00  1.00      H    C
ATOM   1526  CA  VAL H  21      31.501  -2.679 -27.690  1.00  1.00      H    C
ATOM   1527  CA  LEU H  22      28.617  -0.790 -25.938  1.00  1.00      H    C
ATOM   1528  CA  ARG H  23      29.195  -2.122 -22.446  1.00  1.00      H    C
ATOM   1529  CA  ASP H  24      27.101  -3.138 -19.296  1.00  1.00      H    C
ATOM   1530  CA  ASN H  25      24.768  -0.618 -17.565  1.00  1.00      H    C
ATOM   1531  CA  ILE H  26      21.986  -2.769 -16.359  1.00  1.00      H    C
ATOM   1532  CA  GLN H  27      24.425  -5.581 -16.532  1.00  1.00      H    C
ATOM   1533  CA  GLY H  28      26.526  -3.355 -14.353  1.00  1.00      H    C
ATOM   1534  CA  ILE H  29      24.261  -3.855 -11.409  1.00  1.00      H    C
ATOM   1535  CA  THR H  30      25.232  -7.425 -11.006  1.00  1.00      H    C
ATOM   1536  CA  LYS H  31      23.844 -10.778  -9.964  1.00  1.00      H    C
ATOM   1537  CA  PRO H  32      25.999 -10.678  -6.857  1.00  1.00      H    C
ATOM   1538  CA  ALA H  33      24.901  -7.043  -6.135  1.00  1.00      H    C
ATOM   1539  CA  ILE H  34      21.245  -8.278  -6.497  1.00  1.00      H    C
ATOM   1540  CA  ARG H  35      22.024 -11.196  -4.248  1.00  1.00      H    C
ATOM   1541  CA  ARG H  36      23.564  -8.937  -1.682  1.00  1.00      H    C
ATOM   1542  CA  LEU H  37      20.528  -6.599  -1.639  1.00  1.00      H    C
ATOM   1543  CA  ALA H  38      18.486  -9.798  -1.026  1.00  1.00      H    C
ATOM   1544  CA  ARG H  39      20.742 -10.623   2.000  1.00  1.00      H    C
ATOM   1545  CA  ARG H  40      20.060  -7.086   3.328  1.00  1.00      H    C
ATOM   1546  CA  GLY H  41      16.421  -7.876   2.589  1.00  1.00      H    C
ATOM   1547  CA  GLY H  42      16.629 -10.984   4.772  1.00  1.00      H    C
ATOM   1548  CA  VAL H  43      16.189 -13.550   1.871  1.00  1.00      H    C
ATOM   1549  CA  LYS H  44      18.230 -16.766   2.131  1.00  1.00      H    C
ATOM   1550  CA  ARG H  45      17.715 -18.434  -1.239  1.00  1.00      H    C
ATOM   1551  CA  ILE H  46      17.174 -16.727  -4.646  1.00  1.00      H    C
ATOM   1552  CA  SER H  47      15.393 -18.034  -7.690  1.00  1.00      H    C
ATOM   1553  CA  GLY H  48      17.111 -17.791 -10.970  1.00  1.00      H    C
ATOM   1554  CA  LEU H  49      14.571 -15.420 -12.329  1.00  1.00      H    C
ATOM   1555  CA  ILE H  50      15.111 -12.813  -9.641  1.00  1.00      H    C
ATOM   1556  CA  TYR H  51      17.945 -11.078 -11.479  1.00  1.00      H    C
ATOM   1557  CA  GLU H  52      16.037 -10.076 -14.563  1.00  1.00      H    C
ATOM   1558  CA  GLU H  53      12.977  -9.322 -12.610  1.00  1.00      H    C
ATOM   1559  CA  THR H  54      14.760  -6.877 -10.359  1.00  1.00      H    C
ATOM   1560  CA  ARG H  55      16.710  -5.393 -13.274  1.00  1.00      H    C
ATOM   1561  CA  GLY H  56      13.413  -4.307 -14.900  1.00  1.00      H    C
ATOM   1562  CA  VAL H  57      12.088  -2.971 -11.684  1.00  1.00      H    C
ATOM   1563  CA  LEU H  58      15.414  -1.168 -10.826  1.00  1.00      H    C
ATOM   1564  CA  LYS H  59      15.352   0.449 -14.334  1.00  1.00      H    C
ATOM   1565  CA  VAL H  60      11.705   1.547 -13.897  1.00  1.00      H    C
ATOM   1566  CA  PHE H  61      12.301   3.072 -10.463  1.00  1.00      H    C
ATOM   1567  CA  LEU H  62      15.235   5.129 -11.691  1.00  1.00      H    C
ATOM   1568  CA  GLU H  63      13.411   5.928 -14.972  1.00  1.00      H    C
ATOM   1569  CA  ASN H  64      10.448   7.166 -12.949  1.00  1.00      H    C
ATOM   1570  CA  VAL H  65      12.283   9.244 -10.447  1.00  1.00      H    C
ATOM   1571  CA  ILE H  66      14.823  10.728 -12.816  1.00  1.00      H    C
ATOM   1572  CA  ARG H  67      12.173  11.682 -15.385  1.00  1.00      H    C
ATOM   1573  CA  ASP H  68      10.349  13.660 -12.665  1.00  1.00      H    C
ATOM   1574  CA  ALA H  69      13.379  15.291 -11.306  1.00  1.00      H    C
ATOM   1575  CA  VAL H  70      14.454  16.422 -14.789  1.00  1.00      H    C
ATOM   1576  CA  THR H  71      10.966  17.930 -15.330  1.00  1.00      H    C
ATOM   1577  CA  TYR H  72      11.545  20.118 -12.253  1.00  1.00      H    C
ATOM   1578  CA  THR H  73      15.099  20.821 -13.403  1.00  1.00      H    C
ATOM   1579  CA  GLU H  74      14.051  22.285 -16.672  1.00  1.00      H    C
ATOM   1580  CA  HIS H  75      11.216  24.280 -15.227  1.00  1.00      H    C
ATOM   1581  CA  ALA H  76      13.805  26.075 -13.041  1.00  1.00      H    C
ATOM   1582  CA  LYS H  77      15.899  26.990 -16.033  1.00  1.00      H    C
ATOM   1583  CA  ARG H  78      18.770  25.015 -14.510  1.00  1.00      H    C
ATOM   1584  CA  LYS H  79      21.067  22.753 -16.571  1.00  1.00      H    C
ATOM   1585  CA  THR H  80      21.497  20.442 -13.607  1.00  1.00      H    C
ATOM   1586  CA  VAL H  81      19.819  17.781 -11.485  1.00  1.00      H    C
ATOM   1587  CA  THR H  82      20.253  19.008  -7.853  1.00  1.00      H    C
ATOM   1588  CA  ALA H  83      19.629  16.958  -4.730  1.00  1.00      H    C
ATOM   1589  CA  MET H  84      16.415  18.956  -4.180  1.00  1.00      H    C
ATOM   1590  CA  ASP H  85      14.986  17.896  -7.471  1.00  1.00      H    C
ATOM   1591  CA  VAL H  86      15.469  14.245  -6.367  1.00  1.00      H    C
ATOM   1592  CA  VAL H  87      14.041  15.118  -2.821  1.00  1.00      H    C
ATOM   1593  CA  TYR H  88      10.916  16.514  -4.474  1.00  1.00      H    C
ATOM   1594  CA  ALA H  89      10.881  13.688  -6.972  1.00  1.00      H    C
ATOM   1595  CA  LEU H  90      11.192  11.133  -4.117  1.00  1.00      H    C
ATOM   1596  CA  LYS H  91       8.026  12.571  -2.416  1.00  1.00      H    C
ATOM   1597  CA  ARG H  92       5.860  12.530  -5.444  1.00  1.00      H    C
ATOM   1598  CA  GLN H  93       6.504   8.777  -5.964  1.00  1.00      H    C
ATOM   1599  CA  GLY H  94       5.022   7.895  -2.504  1.00  1.00      H    C
ATOM   1600  CA  ARG H  95       8.474   7.960  -0.770  1.00  1.00      H    C
ATOM   1601  CA  THR H  96       9.511  10.760   1.368  1.00  1.00      H    C
ATOM   1602  CA  LEU H  97      13.313  10.632   2.010  1.00  1.00      H    C
ATOM   1603  CA  TYR H  98      14.863  12.519   4.874  1.00  1.00      H    C
ATOM   1604  CA  GLY H  99      18.340  13.937   4.906  1.00  1.00      H    C
ATOM   1605  CA  PHE H 100      18.836  15.661   1.643  1.00  1.00      H    C
ATOM   1606  CA  GLY H 101      21.567  18.318   1.870  1.00  1.00      H    C
ATOM   1607  CA  GLY H 102      22.366  17.783   5.492  1.00  1.00      H    C
TER
ATOM   1608  CA  SER I   1     -30.464  28.578 -31.132  1.00  1.00      I    C
ATOM   1609  CA  GLY I   2     -30.117  30.279 -27.881  1.00  1.00      I    C
ATOM   1610  CA  ARG I   3     -32.633  32.367 -25.715  1.00  1.00      I    C
ATOM   1611  CA  GLY I   4     -32.401  34.928 -28.416  1.00  1.00      I    C
ATOM   1612  CA  LYS I   5     -32.173  38.752 -27.942  1.00  1.00      I    C
ATOM   1613  CA  GLN I   6     -32.744  41.149 -30.884  1.00  1.00      I    C
ATOM   1614  CA  GLY I   7     -29.961  43.731 -30.545  1.00  1.00      I    C
ATOM   1615  CA  GLY I   8     -26.165  44.016 -31.012  1.00  1.00      I    C
ATOM   1616  CA  LYS I   9     -25.970  46.979 -28.553  1.00  1.00      I    C
ATOM   1617  CA  THR I  10     -24.518  47.568 -25.004  1.00  1.00      I    C
ATOM   1618  CA  ARG I  11     -21.752  45.050 -24.453  1.00  1.00      I    C
ATOM   1619  CA  ALA I  12     -20.882  43.506 -27.778  1.00  1.00      I    C
ATOM   1620  CA  LYS I  13     -17.319  42.258 -27.420  1.00  1.00      I    C
ATOM   1621  CA  ALA I  14     -16.870  38.995 -25.775  1.00  1.00      I    C
ATOM   1622  CA  LYS I  15     -16.784  40.105 -22.034  1.00  1.00      I    C
ATOM   1623  CA  THR I  16     -15.640  37.436 -19.420  1.00  1.00      I    C
ATOM   1624  CA  ARG I  17     -12.121  36.174 -19.796  1.00  1.00      I    C
ATOM   1625  CA  SER I  18     -13.704  32.853 -20.378  1.00  1.00      I    C
ATOM   1626  CA  SER I  19     -15.504  34.057 -23.595  1.00  1.00      I    C
ATOM   1627  CA  ARG I  20     -12.340  35.955 -24.359  1.00  1.00      I    C
ATOM   1628  CA  ALA I  21     -10.278  32.711 -24.068  1.00  1.00      I    C
ATOM   1629  CA  GLY I  22     -12.953  30.645 -25.890  1.00  1.00      I    C
ATOM   1630  CA  LEU I  23     -13.855  28.678 -22.814  1.00  1.00      I    C
ATOM   1631  CA  GLN I  24     -17.249  27.820 -21.374  1.00  1.00      I    C
ATOM   1632  CA  PHE I  25     -15.821  27.099 -17.846  1.00  1.00      I    C
ATOM   1633  CA  PRO I  26     -15.097  30.138 -15.595  1.00  1.00      I    C
ATOM   1634  CA  VAL I  27     -11.749  31.824 -15.718  1.00  1.00      I    C
ATOM   1635  CA  GLY I  28     -12.786  34.488 -13.377  1.00  1.00      I    C
ATOM   1636  CA  ARG I  29     -13.974  31.968 -10.764  1.00  1.00      I    C
ATOM   1637  CA  VAL I  30     -10.776  29.969 -11.225  1.00  1.00      I    C
ATOM   1638  CA  HIS I  31      -8.706  33.059 -10.805  1.00  1.00      I    C
ATOM   1639  CA  ARG I  32     -10.728  34.011  -7.725  1.00  1.00      I    C
ATOM   1640  CA  LEU I  33     -10.341  30.450  -6.195  1.00  1.00      I    C
ATOM   1641  CA  LEU I  34      -6.598  30.539  -7.098  1.00  1.00      I    C
ATOM   1642  CA  ARG I  35      -6.272  33.808  -5.160  1.00  1.00      I    C
ATOM   1643  CA  LYS I  36      -8.464  32.601  -2.217  1.00  1.00      I    C
ATOM   1644  CA  GLY I  37      -6.560  29.330  -1.775  1.00  1.00      I    C
ATOM   1645  CA  ASN I  38      -3.220  30.812  -0.779  1.00  1.00      I    C
ATOM   1646  CA  TYR I  39      -1.224  29.415  -3.663  1.00  1.00      I    C
ATOM   1647  CA  ALA I  40       1.619  31.852  -3.562  1.00  1.00      I    C
ATOM   1648  CA  GLU I  41       0.778  35.464  -2.884  1.00  1.00      I    C
ATOM   1649  CA  ARG I  42       0.519  36.105  -6.622  1.00  1.00      I    C
ATOM   1650  CA  VAL I  43      -1.054  34.880  -9.743  1.00  1.00      I    C
ATOM   1651  CA  GLY I  44      -0.434  36.115 -13.212  1.00  1.00      I    C
ATOM   1652  CA  ALA I  45      -3.361  36.698 -15.570  1.00  1.00      I    C
ATOM   1653  CA  GLY I  46      -2.668  33.505 -17.506  1.00  1.00      I    C
ATOM   1654  CA  ALA I  47      -2.847  31.110 -14.650  1.00  1.00      I    C
ATOM   1655  CA  PRO I  48      -6.634  30.947 -14.381  1.00  1.00      I    C
ATOM   1656  CA  VAL I  49      -7.061  30.827 -18.195  1.00  1.00      I    C
ATOM   1657  CA  TYR I  50      -4.928  27.732 -18.650  1.00  1.00      I    C
ATOM   1658  CA  LEU I  51      -6.459  26.030 -15.610  1.00  1.00      I    C
ATOM   1659  CA  ALA I  52      -9.978  26.751 -16.781  1.00  1.00      I    C
ATOM   1660  CA  ALA I  53      -9.296  24.996 -20.129  1.00  1.00      I    C
ATOM   1661  CA  VAL I  54      -8.119  21.819 -18.338  1.00  1.00      I    C
ATOM   1662  CA  LEU I  55     -11.152  21.390 -16.142  1.00  1.00      I    C
ATOM   1663  CA  GLU I  56     -13.510  21.983 -19.077  1.00  1.00      I    C
ATOM   1664  CA  TYR I  57     -11.450  19.515 -21.194  1.00  1.00      I    C
ATOM   1665  CA  LEU I  58     -11.403  16.812 -18.547  1.00  1.00      I    C
ATOM   1666  CA  THR I  59     -15.176  17.444 -17.891  1.00  1.00      I    C
ATOM   1667  CA  ALA I  60     -15.771  17.025 -21.577  1.00  1.00      I    C
ATOM   1668  CA  GLU I  61     -13.809  13.700 -21.483  1.00  1.00      I    C
ATOM   1669  CA  ILE I  62     -15.699  12.303 -18.553  1.00  1.00      I    C
ATOM   1670  CA  LEU I  63     -18.984  13.542 -19.956  1.00  1.00      I    C
ATOM   1671  CA  GLU I  64     -18.336  12.085 -23.434  1.00  1.00      I    C
ATOM   1672  CA  LEU I  65     -17.521   8.639 -22.008  1.00  1.00      I    C
ATOM   1673  CA  ALA I  66     -20.537   8.644 -19.677  1.00  1.00      I    C
ATOM   1674  CA  GLY I  67     -22.830   9.515 -22.505  1.00  1.00      I    C
ATOM   1675  CA  ASN I  68     -21.533   6.576 -24.362  1.00  1.00      I    C
ATOM   1676  CA  ALA I  69     -22.335   4.257 -21.493  1.00  1.00      I    C
ATOM   1677  CA  ALA I  70     -25.895   5.786 -21.238  1.00  1.00      I    C
ATOM   1678  CA  ARG I  71     -26.627   5.363 -24.973  1.00  1.00      I    C
ATOM   1679  CA  ASP I  72     -25.280   1.853 -24.887  1.00  1.00      I    C
ATOM   1680  CA  ASN I  73     -27.528   1.163 -21.904  1.00  1.00      I    C
ATOM   1681  CA  LYS I  74     -30.538   2.631 -23.589  1.00  1.00      I    C
ATOM   1682  CA  LYS I  75     -30.610   5.748 -21.486  1.00  1.00      I    C
ATOM   1683  CA  THR I  76     -30.723   9.437 -21.955  1.00  1.00      I    C
ATOM   1684  CA  ARG I  77     -29.954  10.508 -18.424  1.00  1.00      I    C
ATOM   1685  CA  ILE I  78     -26.395   9.881 -17.100  1.00  1.00      I    C
ATOM   1686  CA  ILE I  79     -26.385   8.068 -13.726  1.00  1.00      I    C
ATOM   1687  CA  PRO I  80     -23.440   7.256 -11.279  1.00  1.00      I    C
ATOM   1688  CA  ARG I  81     -23.145   3.840 -12.910  1.00  1.00      I    C
ATOM   1689  CA  HIS I  82     -22.484   5.421 -16.324  1.00  1.00      I    C
ATOM   1690  CA  LEU I  83     -19.682   7.611 -14.984  1.00  1.00      I    C
ATOM   1691  CA  GLN I  84     -18.188   4.477 -13.344  1.00  1.00      I    C
ATOM   1692  CA  LEU I  85     -18.277   2.361 -16.662  1.00  1.00      I    C
ATOM   1693  CA  ALA I  86     -16.831   5.449 -18.524  1.00  1.00      I    C
ATOM   1694  CA  VAL I  87     -13.893   5.722 -16.148  1.00  1.00      I    C
ATOM   1695  CA  ARG I  88     -13.038   2.080 -15.713  1.00  1.00      I    C
ATOM   1696  CA  ASN I  89     -13.248   1.390 -19.458  1.00  1.00      I    C
ATOM   1697  CA  ASP I  90     -10.822   4.337 -20.159  1.00  1.00      I    C
ATOM   1698  CA  GLU I  91      -7.162   3.501 -19.622  1.00  1.00      I    C
ATOM   1699  CA  GLU I  92      -6.197   6.938 -18.204  1.00  1.00      I    C
ATOM   1700  CA  LEU I  93      -9.184   7.257 -15.879  1.00  1.00      I    C
ATOM   1701  CA  ASN I  94      -8.649   3.983 -14.299  1.00  1.00      I    C
ATOM   1702  CA  LYS I  95      -5.145   4.759 -13.147  1.00  1.00      I    C
ATOM   1703  CA  LEU I  96      -6.115   8.266 -12.148  1.00  1.00      I    C
ATOM   1704  CA  LEU I  97      -8.826   6.845  -9.899  1.00  1.00      I    C
ATOM   1705  CA  GLY I  98      -6.945   3.631  -9.008  1.00  1.00      I    C
ATOM   1706  CA  ARG I  99      -7.520   4.139  -5.282  1.00  1.00      I    C
ATOM   1707  CA  VAL I 100     -10.786   6.092  -5.767  1.00  1.00      I    C
ATOM   1708  CA  THR I 101     -14.212   4.800  -5.204  1.00  1.00      I    C
ATOM   1709  CA  ILE I 102     -17.069   6.245  -7.201  1.00  1.00      I    C
ATOM   1710  CA  ALA I 103     -20.135   6.184  -4.924  1.00  1.00      I    C
ATOM   1711  CA  GLN I 104     -23.085   4.270  -6.451  1.00  1.00      I    C
ATOM   1712  CA  GLY I 105     -20.717   3.163  -9.160  1.00  1.00      I    C
ATOM   1713  CA  GLY I 106     -20.928  -0.559  -8.770  1.00  1.00      I    C
ATOM   1714  CA  VAL I 107     -17.880  -2.382 -10.201  1.00  1.00      I    C
ATOM   1715  CA  LEU I 108     -16.951  -3.336 -13.859  1.00  1.00      I    C
ATOM   1716  CA  PRO I 109     -18.049  -7.100 -13.874  1.00  1.00      I    C
ATOM   1717  CA  ASN I 110     -21.244  -7.058 -15.872  1.00  1.00      I    C
ATOM   1718  CA  ILE I 111     -20.748  -5.554 -19.257  1.00  1.00      I    C
ATOM   1719  CA  GLN I 112     -23.435  -5.931 -21.929  1.00  1.00      I    C
ATOM   1720  CA  SER I 113     -22.286  -8.231 -24.751  1.00  1.00      I    C
ATOM   1721  CA  VAL I 114     -21.173 -11.084 -22.471  1.00  1.00      I    C
ATOM   1722  CA  LEU I 115     -24.631 -11.335 -21.021  1.00  1.00      I    C
ATOM   1723  CA  LEU I 116     -26.480 -12.278 -24.237  1.00  1.00      I    C
ATOM   1724  CA  PRO I 117     -30.027 -10.917 -24.543  1.00  1.00      I    C
ATOM   1725  CA  LYS I 118     -31.677 -10.431 -27.996  1.00  1.00      I    C
ATOM   1726  CA  LYS I 119     -29.940  -7.253 -29.188  1.00  1.00      I    C
ATOM   1727  CA  THR I 120     -30.296  -9.025 -32.349  1.00  1.00      I    C
ATOM   1728  CA  GLU I 121     -27.397  -7.906 -34.519  1.00  1.00      I    C
ATOM   1729  CA  SER I 122     -29.025  -6.071 -37.349  1.00  1.00      I    C
ATOM   1730  CA  SER I 123     -31.274  -4.157 -34.977  1.00  1.00      I    C
ATOM   1731  CA  LYS I 124     -28.503  -2.141 -33.330  1.00  1.00      I    C
ATOM   1732  CA  SER I 125     -27.378   0.000 -36.231  1.00  1.00      I    C
ATOM   1733  CA  LYS I 126     -30.573   1.800 -36.782  1.00  1.00      I    C
ATOM   1734  CA  SER I 127     -32.186   1.758 -33.274  1.00  1.00      I    C
ATOM   1735  CA  LYS I 128     -35.971   0.922 -33.051  1.00  1.00      I    C
TER
ATOM   1736  CA  PRO J   1     -28.897  81.947  16.690  1.00  1.00      J    C
ATOM   1737  CA  GLU J   2     -26.153  84.155  15.351  1.00  1.00      J    C
ATOM   1738  CA  PRO J   3     -25.827  87.619  13.864  1.00  1.00      J    C
ATOM   1739  CA  ALA J   4     -25.459  87.531  10.009  1.00  1.00      J    C
ATOM   1740  CA  LYS J   5     -28.670  87.803   8.042  1.00  1.00      J    C
ATOM   1741  CA  SER J   6     -30.641  85.479   5.880  1.00  1.00      J    C
ATOM   1742  CA  ALA J   7     -33.936  85.360   3.814  1.00  1.00      J    C
ATOM   1743  CA  PRO J   8     -35.707  84.208   5.721  1.00  1.00      J    C
ATOM   1744  CA  ALA J   9     -35.169  80.868   3.935  1.00  1.00      J    C
ATOM   1745  CA  PRO J  10     -37.297  78.776   3.910  1.00  1.00      J    C
ATOM   1746  CA  LYS J  11     -36.016  75.271   3.110  1.00  1.00      J    C
ATOM   1747  CA  LYS J  12     -39.493  73.913   3.468  1.00  1.00      J    C
ATOM   1748  CA  GLY J  13     -41.341  74.280   6.675  1.00  1.00      J    C
ATOM   1749  CA  SER J  14     -41.872  71.678   9.378  1.00  1.00      J    C
ATOM   1750  CA  LYS J  15     -38.488  70.239  10.174  1.00  1.00      J    C
ATOM   1751  CA  LYS J  16     -37.824  66.908  11.893  1.00  1.00      J    C
ATOM   1752  CA  ALA J  17     -34.039  66.608  11.781  1.00  1.00      J    C
ATOM   1753  CA  VAL J  18     -31.600  64.854   9.492  1.00  1.00      J    C
ATOM   1754  CA  THR J  19     -28.859  62.664  11.035  1.00  1.00      J    C
ATOM   1755  CA  LYS J  20     -27.632  60.061   8.445  1.00  1.00      J    C
ATOM   1756  CA  THR J  21     -27.593  56.235   7.887  1.00  1.00      J    C
ATOM   1757  CA  GLN J  22     -28.582  53.420   5.651  1.00  1.00      J    C
ATOM   1758  CA  LYS J  23     -31.170  51.048   7.018  1.00  1.00      J    C
ATOM   1759  CA  LYS J  24     -30.356  47.372   7.531  1.00  1.00      J    C
ATOM   1760  CA  ASP J  25     -31.344  46.611  11.121  1.00  1.00      J    C
ATOM   1761  CA  GLY J  26     -29.421  43.402  11.154  1.00  1.00      J    C
ATOM   1762  CA  LYS J  27     -27.295  42.421   8.060  1.00  1.00      J    C
ATOM   1763  CA  LYS J  28     -29.463  39.926   6.276  1.00  1.00      J    C
ATOM   1764  CA  ARG J  29     -28.279  39.691   2.670  1.00  1.00      J    C
ATOM   1765  CA  ARG J  30     -29.159  36.092   2.098  1.00  1.00      J    C
ATOM   1766  CA  LYS J  31     -25.974  35.239   0.242  1.00  1.00      J    C
ATOM   1767  CA  THR J  32     -26.501  34.365  -3.444  1.00  1.00      J    C
ATOM   1768  CA  ARG J  33     -24.500  31.246  -4.177  1.00  1.00      J    C
ATOM   1769  CA  LYS J  34     -21.315  31.138  -6.148  1.00  1.00      J    C
ATOM   1770  CA  GLU J  35     -20.492  27.632  -4.932  1.00  1.00      J    C
ATOM   1771  CA  SER J  36     -20.643  24.513  -7.169  1.00  1.00      J    C
ATOM   1772  CA  TYR J  37     -19.841  23.988 -10.791  1.00  1.00      J    C
ATOM   1773  CA  ALA J  38     -23.136  22.681 -11.674  1.00  1.00      J    C
ATOM   1774  CA  ILE J  39     -24.267  25.261 -14.338  1.00  1.00      J    C
ATOM   1775  CA  TYR J  40     -20.989  24.830 -16.135  1.00  1.00      J    C
ATOM   1776  CA  VAL J  41     -20.888  21.060 -15.817  1.00  1.00      J    C
ATOM   1777  CA  TYR J  42     -24.308  21.048 -17.498  1.00  1.00      J    C
ATOM   1778  CA  LYS J  43     -22.983  23.291 -20.396  1.00  1.00      J    C
ATOM   1779  CA  VAL J  44     -20.328  20.833 -21.245  1.00  1.00      J    C
ATOM   1780  CA  LEU J  45     -22.840  17.877 -21.090  1.00  1.00      J    C
ATOM   1781  CA  LYS J  46     -24.927  19.754 -23.728  1.00  1.00      J    C
ATOM   1782  CA  GLN J  47     -21.961  20.368 -25.977  1.00  1.00      J    C
ATOM   1783  CA  VAL J  48     -21.064  16.691 -26.000  1.00  1.00      J    C
ATOM   1784  CA  HIS J  49     -24.437  14.992 -25.597  1.00  1.00      J    C
ATOM   1785  CA  PRO J  50     -27.023  17.479 -26.898  1.00  1.00      J    C
ATOM   1786  CA  ASP J  51     -30.035  15.314 -25.856  1.00  1.00      J    C
ATOM   1787  CA  THR J  52     -28.706  14.051 -22.579  1.00  1.00      J    C
ATOM   1788  CA  GLY J  53     -29.630  15.117 -19.040  1.00  1.00      J    C
ATOM   1789  CA  ILE J  54     -27.554  13.961 -15.807  1.00  1.00      J    C
ATOM   1790  CA  SER J  55     -29.145  12.415 -12.719  1.00  1.00      J    C
ATOM   1791  CA  SER J  56     -28.618  14.315  -9.447  1.00  1.00      J    C
ATOM   1792  CA  LYS J  57     -26.167  11.703  -8.205  1.00  1.00      J    C
ATOM   1793  CA  ALA J  58     -24.118  11.991 -11.364  1.00  1.00      J    C
ATOM   1794  CA  MET J  59     -23.946  15.748 -10.523  1.00  1.00      J    C
ATOM   1795  CA  SER J  60     -22.462  14.852  -7.113  1.00  1.00      J    C
ATOM   1796  CA  ILE J  61     -19.966  12.691  -8.821  1.00  1.00      J    C
ATOM   1797  CA  MET J  62     -18.946  15.485 -11.292  1.00  1.00      J    C
ATOM   1798  CA  ASN J  63     -18.619  18.653  -9.205  1.00  1.00      J    C
ATOM   1799  CA  SER J  64     -16.311  16.849  -6.673  1.00  1.00      J    C
ATOM   1800  CA  PHE J  65     -14.319  15.472  -9.528  1.00  1.00      J    C
ATOM   1801  CA  VAL J  66     -13.836  18.943 -11.135  1.00  1.00      J    C
ATOM   1802  CA  ASN J  67     -13.146  20.488  -7.785  1.00  1.00      J    C
ATOM   1803  CA  ASP J  68     -10.693  17.756  -6.854  1.00  1.00      J    C
ATOM   1804  CA  VAL J  69      -8.603  18.149 -10.040  1.00  1.00      J    C
ATOM   1805  CA  PHE J  70      -8.622  21.926  -9.562  1.00  1.00      J    C
ATOM   1806  CA  GLU J  71      -7.361  21.400  -5.942  1.00  1.00      J    C
ATOM   1807  CA  ARG J  72      -4.653  18.858  -7.179  1.00  1.00      J    C
ATOM   1808  CA  ILE J  73      -3.358  21.128  -9.948  1.00  1.00      J    C
ATOM   1809  CA  ALA J  74      -3.295  24.137  -7.717  1.00  1.00      J    C
ATOM   1810  CA  GLY J  75      -1.348  22.386  -4.977  1.00  1.00      J    C
ATOM   1811  CA  GLU J  76       1.069  20.901  -7.375  1.00  1.00      J    C
ATOM   1812  CA  ALA J  77       1.778  24.426  -8.958  1.00  1.00      J    C
ATOM   1813  CA  SER J  78       2.180  25.931  -5.446  1.00  1.00      J    C
ATOM   1814  CA  ARG J  79       4.811  23.178  -4.595  1.00  1.00      J    C
ATOM   1815  CA  LEU J  80       6.571  23.928  -7.938  1.00  1.00      J    C
ATOM   1816  CA  ALA J  81       6.545  27.715  -7.200  1.00  1.00      J    C
ATOM   1817  CA  HIS J  82       7.962  27.214  -3.701  1.00  1.00      J    C
ATOM   1818  CA  TYR J  83      10.693  24.796  -5.025  1.00  1.00      J    C
ATOM   1819  CA  ASN J  84      11.987  27.557  -7.300  1.00  1.00      J    C
ATOM   1820  CA  LYS J  85      11.749  30.334  -4.698  1.00  1.00      J    C
ATOM   1821  CA  ARG J  86       9.203  32.264  -6.853  1.00  1.00      J    C
ATOM   1822  CA  SER J  87       6.252  34.117  -5.416  1.00  1.00      J    C
ATOM   1823  CA  THR J  88       4.192  33.806  -8.559  1.00  1.00      J    C
ATOM   1824  CA  ILE J  89       1.953  31.061  -9.919  1.00  1.00      J    C
ATOM   1825  CA  THR J  90       1.842  31.627 -13.639  1.00  1.00      J    C
ATOM   1826  CA  SER J  91       0.371  29.708 -16.608  1.00  1.00      J    C
ATOM   1827  CA  ARG J  92       3.880  28.023 -16.758  1.00  1.00      J    C
ATOM   1828  CA  GLU J  93       3.609  26.763 -13.187  1.00  1.00      J    C
ATOM   1829  CA  ILE J  94       0.065  25.541 -13.934  1.00  1.00      J    C
ATOM   1830  CA  GLN J  95       1.248  23.858 -17.201  1.00  1.00      J    C
ATOM   1831  CA  THR J  96       4.088  21.990 -15.509  1.00  1.00      J    C
ATOM   1832  CA  ALA J  97       1.926  20.967 -12.542  1.00  1.00      J    C
ATOM   1833  CA  VAL J  98      -0.472  19.414 -15.135  1.00  1.00      J    C
ATOM   1834  CA  ARG J  99       2.270  17.308 -16.687  1.00  1.00      J    C
ATOM   1835  CA  LEU J 100       3.334  16.168 -13.235  1.00  1.00      J    C
ATOM   1836  CA  LEU J 101      -0.128  15.323 -12.029  1.00  1.00      J    C
ATOM   1837  CA  LEU J 102      -1.881  13.888 -14.983  1.00  1.00      J    C
ATOM   1838  CA  PRO J 103      -1.653  10.395 -16.388  1.00  1.00      J    C
ATOM   1839  CA  GLY J 104      -0.424  10.356 -20.060  1.00  1.00      J    C
ATOM   1840  CA  GLU J 105      -2.850  11.273 -22.606  1.00  1.00      J    C
ATOM   1841  CA  LEU J 106      -5.013  13.287 -20.348  1.00  1.00      J    C
ATOM   1842  CA  ALA J 107      -2.209  15.498 -19.389  1.00  1.00      J    C
ATOM   1843  CA  LYS J 108      -1.083  15.650 -23.046  1.00  1.00      J    C
ATOM   1844  CA  HIS J 109      -4.497  16.644 -24.399  1.00  1.00      J    C
ATOM   1845  CA  ALA J 110      -5.168  18.751 -21.157  1.00  1.00      J    C
ATOM   1846  CA  VAL J 111      -1.817  20.649 -21.700  1.00  1.00      J    C
ATOM   1847  CA  SER J 112      -2.851  21.250 -25.375  1.00  1.00      J    C
ATOM   1848  CA  GLU J 113      -6.205  22.971 -24.525  1.00  1.00      J    C
ATOM   1849  CA  GLY J 114      -4.487  25.147 -21.919  1.00  1.00      J    C
ATOM   1850  CA  THR J 115      -1.877  26.438 -24.435  1.00  1.00      J    C
ATOM   1851  CA  LYS J 116      -4.463  26.986 -27.033  1.00  1.00      J    C
ATOM   1852  CA  ALA J 117      -6.631  28.718 -24.367  1.00  1.00      J    C
ATOM   1853  CA  VAL J 118      -3.865  30.934 -23.149  1.00  1.00      J    C
ATOM   1854  CA  THR J 119      -2.637  31.770 -26.655  1.00  1.00      J    C
ATOM   1855  CA  LYS J 120      -6.137  33.006 -27.680  1.00  1.00      J    C
ATOM   1856  CA  TYR J 121      -6.593  34.764 -24.409  1.00  1.00      J    C
ATOM   1857  CA  THR J 122      -3.251  36.460 -24.783  1.00  1.00      J    C
ATOM   1858  CA  SER J 123      -4.073  37.314 -28.393  1.00  1.00      J    C
ATOM   1859  CA  ALA J 124      -1.920  40.433 -28.228  1.00  1.00      J    C
ATOM   1860  CA  LYS J 125      -0.575  41.302 -31.726  1.00  1.00      J    C
TER
