# Supplementary material for: The kinetic landscape of nucleosome assembly: A coarse-grained molecular dynamics study
Source: PLoS Comput Biol. 2021 Jul 27;17(7):e1009253. doi: 10.1371/journal.pcbi.1009253 (PMC8345847; doi:10.1371/journal.pcbi.1009253)
Supplement: S1 Data — For each of the 11 metastable states identified from our MSM at 400 mM using PCCA clustering, we deposited 4 representative coarse-grained nucleosome conformations in PDB format. The conformations are named “state*conf#.pdb”, where * corresponds to the state name as described in the text (T, TL, TR, HL0, HL1, HL2, HR0, HR1, HR2 and HR3, N), and # goes from 1 to 4. The file “msm_hmm11.dat” contains the equilibrium probabilities of the various basins and the transition probabilities between them. The data also contain 4 representative partially opened conformations for each of the left hexasome, right hexasome, and tetrasome states, named “partially-opened_*_conf#.pdb”, where * is HL, HR or T and # goes from 1 to 4. (ZIP) [file pcbi.1009253.s006.zip › S1_Data/partially-opened_HR_conf4.pdb]

ATOM      1 DS   DC  A   1      47.583 -23.551  38.212  1.00  1.00      A    S
ATOM      2 DB   DC  A   1      45.901 -25.143  34.688  1.00  1.00      A    B
ATOM      3 DP   DT  A   2      50.411 -21.351  37.496  1.00  1.00      A    P
ATOM      4 DS   DT  A   2      51.801 -23.199  34.944  1.00  1.00      A    S
ATOM      5 DB   DT  A   2      48.767 -23.291  32.364  1.00  1.00      A    B
ATOM      6 DP   DG  A   3      55.181 -21.035  33.230  1.00  1.00      A    P
ATOM      7 DS   DG  A   3      54.725 -22.060  29.456  1.00  1.00      A    S
ATOM      8 DB   DG  A   3      49.705 -22.202  28.331  1.00  1.00      A    B
ATOM      9 DP   DG  A   4      56.664 -20.795  26.497  1.00  1.00      A    P
ATOM     10 DS   DG  A   4      54.301 -20.674  23.922  1.00  1.00      A    S
ATOM     11 DB   DG  A   4      49.630 -20.397  25.114  1.00  1.00      A    B
ATOM     12 DP   DA  A   5      55.356 -18.945  20.722  1.00  1.00      A    P
ATOM     13 DS   DA  A   5      51.522 -18.776  19.392  1.00  1.00      A    S
ATOM     14 DB   DA  A   5      48.697 -17.472  23.226  1.00  1.00      A    B
ATOM     15 DP   DG  A   6      50.721 -16.900  15.997  1.00  1.00      A    P
ATOM     16 DS   DG  A   6      47.048 -15.936  17.315  1.00  1.00      A    S
ATOM     17 DB   DG  A   6      47.078 -14.379  21.524  1.00  1.00      A    B
ATOM     18 DP   DA  A   7      44.813 -14.113  14.997  1.00  1.00      A    P
ATOM     19 DS   DA  A   7      42.792 -12.489  17.551  1.00  1.00      A    S
ATOM     20 DB   DA  A   7      46.163 -11.057  20.718  1.00  1.00      A    B
ATOM     21 DP   DA  A   8      40.272  -9.779  16.415  1.00  1.00      A    P
ATOM     22 DS   DA  A   8      40.355  -8.170  19.407  1.00  1.00      A    S
ATOM     23 DB   DA  A   8      44.755  -7.635  20.813  1.00  1.00      A    B
ATOM     24 DP   DT  A   9      38.816  -5.471  19.937  1.00  1.00      A    P
ATOM     25 DS   DT  A   9      40.622  -4.653  22.782  1.00  1.00      A    S
ATOM     26 DB   DT  A   9      44.491  -4.017  21.182  1.00  1.00      A    B
ATOM     27 DP   DC  A  10      39.091  -1.491  23.919  1.00  1.00      A    P
ATOM     28 DS   DC  A  10      42.143  -0.370  25.513  1.00  1.00      A    S
ATOM     29 DB   DC  A  10      44.657  -0.382  22.551  1.00  1.00      A    B
ATOM     30 DP   DC  A  11      42.486   2.787  27.469  1.00  1.00      A    P
ATOM     31 DS   DC  A  11      45.773   3.650  26.669  1.00  1.00      A    S
ATOM     32 DB   DC  A  11      46.304   3.309  22.379  1.00  1.00      A    B
ATOM     33 DP   DC  A  12      47.295   6.929  28.239  1.00  1.00      A    P
ATOM     34 DS   DC  A  12      49.719   8.072  25.071  1.00  1.00      A    S
ATOM     35 DB   DC  A  12      47.053   6.833  21.378  1.00  1.00      A    B
ATOM     36 DP   DG  A  13      51.040  12.808  24.872  1.00  1.00      A    P
ATOM     37 DS   DG  A  13      51.991  12.201  21.006  1.00  1.00      A    S
ATOM     38 DB   DG  A  13      48.123  10.536  18.558  1.00  1.00      A    B
ATOM     39 DP   DG  A  14      53.520  14.689  19.247  1.00  1.00      A    P
ATOM     40 DS   DG  A  14      51.909  14.737  15.696  1.00  1.00      A    S
ATOM     41 DB   DG  A  14      47.543  13.130  15.997  1.00  1.00      A    B
ATOM     42 DP   DT  A  15      52.005  17.148  13.823  1.00  1.00      A    P
ATOM     43 DS   DT  A  15      49.240  16.433  11.983  1.00  1.00      A    S
ATOM     44 DB   DT  A  15      46.005  16.199  15.586  1.00  1.00      A    B
ATOM     45 DP   DC  A  16      48.624  18.866   9.012  1.00  1.00      A    P
ATOM     46 DS   DC  A  16      44.868  17.971   9.045  1.00  1.00      A    S
ATOM     47 DB   DC  A  16      43.836  18.225  13.194  1.00  1.00      A    B
ATOM     48 DP   DT  A  17      42.412  19.697   6.804  1.00  1.00      A    P
ATOM     49 DS   DT  A  17      39.446  19.096   8.818  1.00  1.00      A    S
ATOM     50 DB   DT  A  17      41.264  21.045  12.577  1.00  1.00      A    B
ATOM     51 DP   DG  A  18      35.940  21.390   7.582  1.00  1.00      A    P
ATOM     52 DS   DG  A  18      34.459  21.236  10.482  1.00  1.00      A    S
ATOM     53 DB   DG  A  18      37.758  23.189  13.765  1.00  1.00      A    B
ATOM     54 DP   DC  A  19      31.155  22.419  10.937  1.00  1.00      A    P
ATOM     55 DS   DC  A  19      31.716  23.865  14.615  1.00  1.00      A    S
ATOM     56 DB   DC  A  19      35.347  25.633  14.121  1.00  1.00      A    B
ATOM     57 DP   DA  A  20      28.546  26.296  17.135  1.00  1.00      A    P
ATOM     58 DS   DA  A  20      31.137  27.660  19.341  1.00  1.00      A    S
ATOM     59 DB   DA  A  20      34.925  29.014  16.856  1.00  1.00      A    B
ATOM     60 DP   DG  A  21      29.954  30.188  22.038  1.00  1.00      A    P
ATOM     61 DS   DG  A  21      32.897  32.315  22.102  1.00  1.00      A    S
ATOM     62 DB   DG  A  21      35.066  32.880  17.292  1.00  1.00      A    B
ATOM     63 DP   DG  A  22      33.392  35.106  24.450  1.00  1.00      A    P
ATOM     64 DS   DG  A  22      34.940  37.714  21.943  1.00  1.00      A    S
ATOM     65 DB   DG  A  22      34.271  36.516  17.015  1.00  1.00      A    B
ATOM     66 DP   DC  A  23      34.854  41.279  22.937  1.00  1.00      A    P
ATOM     67 DS   DC  A  23      35.808  42.653  19.199  1.00  1.00      A    S
ATOM     68 DB   DC  A  23      33.250  39.820  16.516  1.00  1.00      A    B
ATOM     69 DP   DC  A  24      35.209  45.766  18.468  1.00  1.00      A    P
ATOM     70 DS   DC  A  24      34.129  45.590  14.701  1.00  1.00      A    S
ATOM     71 DB   DC  A  24      31.259  42.627  14.616  1.00  1.00      A    B
ATOM     72 DP   DG  A  25      32.333  49.892  12.786  1.00  1.00      A    P
ATOM     73 DS   DG  A  25      30.075  47.976  10.080  1.00  1.00      A    S
ATOM     74 DB   DG  A  25      27.966  44.218  12.193  1.00  1.00      A    B
ATOM     75 DP   DC  A  26      28.406  49.857   7.410  1.00  1.00      A    P
ATOM     76 DS   DC  A  26      25.572  47.061   7.094  1.00  1.00      A    S
ATOM     77 DB   DC  A  26      24.819  45.460  11.244  1.00  1.00      A    B
ATOM     78 DP   DT  A  27      22.488  47.830   5.585  1.00  1.00      A    P
ATOM     79 DS   DT  A  27      20.242  45.432   7.355  1.00  1.00      A    S
ATOM     80 DB   DT  A  27      20.985  46.750  11.400  1.00  1.00      A    B
ATOM     81 DP   DC  A  28      16.817  45.095   6.651  1.00  1.00      A    P
ATOM     82 DS   DC  A  28      16.122  43.090   9.476  1.00  1.00      A    S
ATOM     83 DB   DC  A  28      17.301  45.869  12.502  1.00  1.00      A    B
ATOM     84 DP   DA  A  29      11.686  41.832   9.873  1.00  1.00      A    P
ATOM     85 DS   DA  A  29      12.206  41.463  13.114  1.00  1.00      A    S
ATOM     86 DB   DA  A  29      13.797  45.554  14.759  1.00  1.00      A    B
ATOM     87 DP   DA  A  30      10.124  39.439  15.458  1.00  1.00      A    P
ATOM     88 DS   DA  A  30      10.794  41.483  18.778  1.00  1.00      A    S
ATOM     89 DB   DA  A  30      11.453  45.940  17.353  1.00  1.00      A    B
ATOM     90 DP   DT  A  31       8.384  41.261  21.186  1.00  1.00      A    P
ATOM     91 DS   DT  A  31       9.422  44.371  22.428  1.00  1.00      A    S
ATOM     92 DB   DT  A  31       8.412  46.783  18.776  1.00  1.00      A    B
ATOM     93 DP   DT  A  32       7.457  45.435  25.620  1.00  1.00      A    P
ATOM     94 DS   DT  A  32       7.316  49.438  24.840  1.00  1.00      A    S
ATOM     95 DB   DT  A  32       5.922  49.069  20.979  1.00  1.00      A    B
ATOM     96 DP   DG  A  33       4.213  51.278  27.418  1.00  1.00      A    P
ATOM     97 DS   DG  A  33       3.289  53.873  24.995  1.00  1.00      A    S
ATOM     98 DB   DG  A  33       3.038  52.199  20.662  1.00  1.00      A    B
ATOM     99 DP   DG  A  34       0.609  56.331  25.775  1.00  1.00      A    P
ATOM    100 DS   DG  A  34      -1.118  56.513  22.403  1.00  1.00      A    S
ATOM    101 DB   DG  A  34      -0.752  52.315  20.084  1.00  1.00      A    B
ATOM    102 DP   DT  A  35      -4.319  57.862  21.902  1.00  1.00      A    P
ATOM    103 DS   DT  A  35      -5.359  56.238  18.840  1.00  1.00      A    S
ATOM    104 DB   DT  A  35      -4.083  51.807  19.625  1.00  1.00      A    B
ATOM    105 DP   DC  A  36      -9.023  56.980  18.434  1.00  1.00      A    P
ATOM    106 DS   DC  A  36      -9.229  53.266  16.299  1.00  1.00      A    S
ATOM    107 DB   DC  A  36      -7.541  50.193  18.999  1.00  1.00      A    B
ATOM    108 DP   DG  A  37     -13.176  52.393  13.774  1.00  1.00      A    P
ATOM    109 DS   DG  A  37     -11.945  48.339  13.700  1.00  1.00      A    S
ATOM    110 DB   DG  A  37     -10.454  47.226  18.235  1.00  1.00      A    B
ATOM    111 DP   DT  A  38     -13.863  45.715  12.257  1.00  1.00      A    P
ATOM    112 DS   DT  A  38     -12.135  42.811  14.395  1.00  1.00      A    S
ATOM    113 DB   DT  A  38     -12.676  44.109  18.015  1.00  1.00      A    B
ATOM    114 DP   DA  A  39     -13.052  38.912  13.689  1.00  1.00      A    P
ATOM    115 DS   DA  A  39     -12.178  38.005  17.080  1.00  1.00      A    S
ATOM    116 DB   DA  A  39     -14.635  40.871  19.863  1.00  1.00      A    B
ATOM    117 DP   DG  A  40     -12.565  34.025  17.885  1.00  1.00      A    P
ATOM    118 DS   DG  A  40     -13.882  34.409  21.431  1.00  1.00      A    S
ATOM    119 DB   DG  A  40     -16.609  38.408  22.124  1.00  1.00      A    B
ATOM    120 DP   DA  A  41     -14.808  31.536  23.770  1.00  1.00      A    P
ATOM    121 DS   DA  A  41     -17.240  33.750  25.994  1.00  1.00      A    S
ATOM    122 DB   DA  A  41     -19.715  37.011  23.203  1.00  1.00      A    B
ATOM    123 DP   DC  A  42     -18.871  32.196  28.100  1.00  1.00      A    P
ATOM    124 DS   DC  A  42     -21.873  34.816  28.096  1.00  1.00      A    S
ATOM    125 DB   DC  A  42     -22.862  35.472  24.413  1.00  1.00      A    B
ATOM    126 DP   DA  A  43     -25.010  34.593  31.423  1.00  1.00      A    P
ATOM    127 DS   DA  A  43     -27.861  35.947  29.040  1.00  1.00      A    S
ATOM    128 DB   DA  A  43     -27.098  34.904  24.574  1.00  1.00      A    B
ATOM    129 DP   DG  A  44     -31.787  35.467  30.154  1.00  1.00      A    P
ATOM    130 DS   DG  A  44     -33.265  35.243  26.690  1.00  1.00      A    S
ATOM    131 DB   DG  A  44     -30.266  33.331  23.059  1.00  1.00      A    B
ATOM    132 DP   DC  A  45     -36.194  34.059  26.456  1.00  1.00      A    P
ATOM    133 DS   DC  A  45     -35.700  34.042  22.763  1.00  1.00      A    S
ATOM    134 DB   DC  A  45     -32.554  31.004  22.000  1.00  1.00      A    B
ATOM    135 DP   DT  A  46     -39.036  33.316  20.100  1.00  1.00      A    P
ATOM    136 DS   DT  A  46     -37.010  32.414  16.987  1.00  1.00      A    S
ATOM    137 DB   DT  A  46     -34.556  29.217  19.084  1.00  1.00      A    B
ATOM    138 DP   DC  A  47     -39.112  30.930  14.021  1.00  1.00      A    P
ATOM    139 DS   DC  A  47     -36.253  29.123  12.807  1.00  1.00      A    S
ATOM    140 DB   DC  A  47     -35.334  26.578  16.351  1.00  1.00      A    B
ATOM    141 DP   DT  A  48     -36.006  26.960   9.477  1.00  1.00      A    P
ATOM    142 DS   DT  A  48     -33.287  24.146  10.889  1.00  1.00      A    S
ATOM    143 DB   DT  A  48     -35.265  23.118  14.680  1.00  1.00      A    B
ATOM    144 DP   DA  A  49     -32.722  20.907   8.290  1.00  1.00      A    P
ATOM    145 DS   DA  A  49     -32.016  18.527  11.194  1.00  1.00      A    S
ATOM    146 DB   DA  A  49     -35.196  18.409  14.387  1.00  1.00      A    B
ATOM    147 DP   DG  A  50     -30.929  15.326  10.472  1.00  1.00      A    P
ATOM    148 DS   DG  A  50     -31.575  14.070  13.847  1.00  1.00      A    S
ATOM    149 DB   DG  A  50     -36.029  14.699  14.840  1.00  1.00      A    B
ATOM    150 DP   DC  A  51     -30.098  10.892  14.969  1.00  1.00      A    P
ATOM    151 DS   DC  A  51     -32.367  10.443  17.372  1.00  1.00      A    S
ATOM    152 DB   DC  A  51     -36.087  11.325  15.057  1.00  1.00      A    B
ATOM    153 DP   DA  A  52     -32.280   6.619  19.780  1.00  1.00      A    P
ATOM    154 DS   DA  A  52     -35.804   6.612  20.287  1.00  1.00      A    S
ATOM    155 DB   DA  A  52     -38.498   8.130  16.414  1.00  1.00      A    B
ATOM    156 DP   DC  A  53     -36.799   3.948  21.627  1.00  1.00      A    P
ATOM    157 DS   DC  A  53     -40.520   3.866  20.384  1.00  1.00      A    S
ATOM    158 DB   DC  A  53     -40.162   5.217  16.136  1.00  1.00      A    B
ATOM    159 DP   DC  A  54     -42.489   0.705  20.665  1.00  1.00      A    P
ATOM    160 DS   DC  A  54     -45.149   1.032  17.974  1.00  1.00      A    S
ATOM    161 DB   DC  A  54     -42.557   2.262  14.673  1.00  1.00      A    B
ATOM    162 DP   DG  A  55     -47.658  -2.723  17.782  1.00  1.00      A    P
ATOM    163 DS   DG  A  55     -48.499  -2.112  14.303  1.00  1.00      A    S
ATOM    164 DB   DG  A  55     -44.344  -0.893  11.646  1.00  1.00      A    B
ATOM    165 DP   DC  A  56     -51.023  -4.237  12.724  1.00  1.00      A    P
ATOM    166 DS   DC  A  56     -49.233  -3.706   9.229  1.00  1.00      A    S
ATOM    167 DB   DC  A  56     -44.796  -4.202  10.696  1.00  1.00      A    B
ATOM    168 DP   DT  A  57     -50.062  -6.287   6.425  1.00  1.00      A    P
ATOM    169 DS   DT  A  57     -46.866  -5.550   4.693  1.00  1.00      A    S
ATOM    170 DB   DT  A  57     -44.175  -6.931   7.948  1.00  1.00      A    B
ATOM    171 DP   DT  A  58     -45.947  -7.105   1.449  1.00  1.00      A    P
ATOM    172 DS   DT  A  58     -42.180  -6.850   1.818  1.00  1.00      A    S
ATOM    173 DB   DT  A  58     -42.195  -9.330   5.475  1.00  1.00      A    B
ATOM    174 DP   DA  A  59     -39.389  -8.423  -1.449  1.00  1.00      A    P
ATOM    175 DS   DA  A  59     -36.821  -8.605   1.079  1.00  1.00      A    S
ATOM    176 DB   DA  A  59     -38.709 -11.623   5.038  1.00  1.00      A    B
ATOM    177 DP   DA  A  60     -33.466  -9.311   0.235  1.00  1.00      A    P
ATOM    178 DS   DA  A  60     -32.813 -10.323   4.114  1.00  1.00      A    S
ATOM    179 DB   DA  A  60     -35.776 -13.728   5.430  1.00  1.00      A    B
ATOM    180 DP   DA  A  61     -29.049 -10.700   5.429  1.00  1.00      A    P
ATOM    181 DS   DA  A  61     -30.091 -12.833   8.027  1.00  1.00      A    S
ATOM    182 DB   DA  A  61     -33.536 -16.331   6.484  1.00  1.00      A    B
ATOM    183 DP   DC  A  62     -28.060 -13.789   9.899  1.00  1.00      A    P
ATOM    184 DS   DC  A  62     -30.301 -16.599  11.288  1.00  1.00      A    S
ATOM    185 DB   DC  A  62     -31.277 -18.850   7.423  1.00  1.00      A    B
ATOM    186 DP   DG  A  63     -27.971 -19.722  14.490  1.00  1.00      A    P
ATOM    187 DS   DG  A  63     -30.194 -22.951  13.294  1.00  1.00      A    S
ATOM    188 DB   DG  A  63     -30.131 -22.978   7.948  1.00  1.00      A    B
ATOM    189 DP   DC  A  64     -29.883 -25.939  15.006  1.00  1.00      A    P
ATOM    190 DS   DC  A  64     -30.677 -27.915  11.748  1.00  1.00      A    S
ATOM    191 DB   DC  A  64     -28.683 -25.929   8.248  1.00  1.00      A    B
ATOM    192 DP   DA  A  65     -30.433 -32.126  11.521  1.00  1.00      A    P
ATOM    193 DS   DA  A  65     -30.439 -32.719   7.742  1.00  1.00      A    S
ATOM    194 DB   DA  A  65     -27.291 -29.136   6.147  1.00  1.00      A    B
ATOM    195 DP   DC  A  66     -29.575 -35.781   6.623  1.00  1.00      A    P
ATOM    196 DS   DC  A  66     -28.181 -34.576   3.443  1.00  1.00      A    S
ATOM    197 DB   DC  A  66     -25.175 -31.435   4.726  1.00  1.00      A    B
ATOM    198 DP   DG  A  67     -26.416 -37.764   0.110  1.00  1.00      A    P
ATOM    199 DS   DG  A  67     -24.036 -34.837  -1.222  1.00  1.00      A    S
ATOM    200 DB   DG  A  67     -21.682 -32.557   2.743  1.00  1.00      A    B
ATOM    201 DP   DT  A  68     -22.203 -35.189  -3.201  1.00  1.00      A    P
ATOM    202 DS   DT  A  68     -20.093 -32.269  -2.635  1.00  1.00      A    S
ATOM    203 DB   DT  A  68     -18.852 -32.858   1.003  1.00  1.00      A    B
ATOM    204 DP   DA  A  69     -16.729 -31.133  -5.218  1.00  1.00      A    P
ATOM    205 DS   DA  A  69     -15.238 -28.974  -2.847  1.00  1.00      A    S
ATOM    206 DB   DA  A  69     -14.516 -31.825   0.622  1.00  1.00      A    B
ATOM    207 DP   DC  A  70     -12.928 -27.183  -3.556  1.00  1.00      A    P
ATOM    208 DS   DC  A  70     -11.456 -27.428  -0.619  1.00  1.00      A    S
ATOM    209 DB   DC  A  70     -11.120 -31.502   0.295  1.00  1.00      A    B
ATOM    210 DP   DG  A  71      -7.593 -24.897  -0.331  1.00  1.00      A    P
ATOM    211 DS   DG  A  71      -6.316 -27.031   2.351  1.00  1.00      A    S
ATOM    212 DB   DG  A  71      -7.335 -31.627   2.027  1.00  1.00      A    B
ATOM    213 DP   DC  A  72      -3.896 -26.143   4.150  1.00  1.00      A    P
ATOM    214 DS   DC  A  72      -3.533 -29.778   5.441  1.00  1.00      A    S
ATOM    215 DB   DC  A  72      -3.998 -32.290   1.583  1.00  1.00      A    B
ATOM    216 DP   DG  A  73      -0.007 -30.396   7.873  1.00  1.00      A    P
ATOM    217 DS   DG  A  73       0.506 -33.790   6.838  1.00  1.00      A    S
ATOM    218 DB   DG  A  73      -0.599 -34.664   2.557  1.00  1.00      A    B
ATOM    219 DP   DC  A  74       3.021 -35.840   8.301  1.00  1.00      A    P
ATOM    220 DS   DC  A  74       3.525 -38.214   5.721  1.00  1.00      A    S
ATOM    221 DB   DC  A  74       2.737 -35.760   2.075  1.00  1.00      A    B
ATOM    222 DP   DT  A  75       6.604 -40.671   4.901  1.00  1.00      A    P
ATOM    223 DS   DT  A  75       6.316 -41.213   1.464  1.00  1.00      A    S
ATOM    224 DB   DT  A  75       6.040 -37.286   0.464  1.00  1.00      A    B
ATOM    225 DP   DG  A  76       9.730 -42.678  -0.596  1.00  1.00      A    P
ATOM    226 DS   DG  A  76       9.312 -41.112  -4.065  1.00  1.00      A    S
ATOM    227 DB   DG  A  76       8.604 -36.451  -3.677  1.00  1.00      A    B
ATOM    228 DP   DT  A  77      11.226 -41.662  -6.498  1.00  1.00      A    P
ATOM    229 DS   DT  A  77      10.212 -38.429  -8.669  1.00  1.00      A    S
ATOM    230 DB   DT  A  77      11.392 -35.591  -5.485  1.00  1.00      A    B
ATOM    231 DP   DC  A  78      12.492 -38.101 -12.018  1.00  1.00      A    P
ATOM    232 DS   DC  A  78      12.624 -34.080 -11.690  1.00  1.00      A    S
ATOM    233 DB   DC  A  78      13.772 -33.156  -7.404  1.00  1.00      A    B
ATOM    234 DP   DC  A  79      14.415 -31.979 -14.324  1.00  1.00      A    P
ATOM    235 DS   DC  A  79      14.340 -28.782 -12.128  1.00  1.00      A    S
ATOM    236 DB   DC  A  79      15.835 -30.202  -8.481  1.00  1.00      A    B
ATOM    237 DP   DC  A  80      15.413 -25.843 -13.125  1.00  1.00      A    P
ATOM    238 DS   DC  A  80      16.477 -24.675  -9.769  1.00  1.00      A    S
ATOM    239 DB   DC  A  80      18.782 -27.648  -8.088  1.00  1.00      A    B
ATOM    240 DP   DC  A  81      17.789 -21.221  -9.200  1.00  1.00      A    P
ATOM    241 DS   DC  A  81      19.419 -21.886  -5.939  1.00  1.00      A    S
ATOM    242 DB   DC  A  81      21.626 -25.220  -6.591  1.00  1.00      A    B
ATOM    243 DP   DC  A  82      20.676 -19.212  -3.694  1.00  1.00      A    P
ATOM    244 DS   DC  A  82      23.319 -21.569  -2.412  1.00  1.00      A    S
ATOM    245 DB   DC  A  82      25.095 -23.748  -5.607  1.00  1.00      A    B
ATOM    246 DP   DG  A  83      25.970 -19.998   1.275  1.00  1.00      A    P
ATOM    247 DS   DG  A  83      29.183 -22.190   0.084  1.00  1.00      A    S
ATOM    248 DB   DG  A  83      29.243 -23.580  -4.510  1.00  1.00      A    B
ATOM    249 DP   DC  A  84      32.603 -21.596   1.476  1.00  1.00      A    P
ATOM    250 DS   DC  A  84      34.183 -22.953  -1.321  1.00  1.00      A    S
ATOM    251 DB   DC  A  84      31.984 -21.457  -4.476  1.00  1.00      A    B
ATOM    252 DP   DG  A  85      38.472 -22.460  -1.150  1.00  1.00      A    P
ATOM    253 DS   DG  A  85      38.702 -22.748  -4.676  1.00  1.00      A    S
ATOM    254 DB   DG  A  85      35.243 -20.245  -7.218  1.00  1.00      A    B
ATOM    255 DP   DT  A  86      41.425 -22.696  -6.459  1.00  1.00      A    P
ATOM    256 DS   DT  A  86      40.215 -21.720  -9.386  1.00  1.00      A    S
ATOM    257 DB   DT  A  86      37.891 -18.434  -8.215  1.00  1.00      A    B
ATOM    258 DP   DT  A  87      42.802 -20.859 -12.658  1.00  1.00      A    P
ATOM    259 DS   DT  A  87      40.583 -18.942 -14.510  1.00  1.00      A    S
ATOM    260 DB   DT  A  87      39.079 -16.505 -11.332  1.00  1.00      A    B
ATOM    261 DP   DT  A  88      41.213 -17.037 -17.567  1.00  1.00      A    P
ATOM    262 DS   DT  A  88      37.991 -14.625 -16.948  1.00  1.00      A    S
ATOM    263 DB   DT  A  88      39.443 -12.809 -12.983  1.00  1.00      A    B
ATOM    264 DP   DT  A  89      37.203 -11.744 -19.733  1.00  1.00      A    P
ATOM    265 DS   DT  A  89      35.590  -9.536 -17.360  1.00  1.00      A    S
ATOM    266 DB   DT  A  89      39.040  -9.106 -14.136  1.00  1.00      A    B
ATOM    267 DP   DA  A  90      33.731  -5.910 -18.285  1.00  1.00      A    P
ATOM    268 DS   DA  A  90      33.933  -4.879 -14.398  1.00  1.00      A    S
ATOM    269 DB   DA  A  90      38.429  -4.919 -12.967  1.00  1.00      A    B
ATOM    270 DP   DA  A  91      32.040  -2.145 -12.909  1.00  1.00      A    P
ATOM    271 DS   DA  A  91      34.782  -1.303 -10.413  1.00  1.00      A    S
ATOM    272 DB   DA  A  91      38.977  -1.426 -12.462  1.00  1.00      A    B
ATOM    273 DP   DC  A  92      34.275   1.516  -8.507  1.00  1.00      A    P
ATOM    274 DS   DC  A  92      37.994   1.951  -7.423  1.00  1.00      A    S
ATOM    275 DB   DC  A  92      40.517   1.216 -10.770  1.00  1.00      A    B
ATOM    276 DP   DC  A  93      38.652   4.780  -5.917  1.00  1.00      A    P
ATOM    277 DS   DC  A  93      42.219   4.945  -6.064  1.00  1.00      A    S
ATOM    278 DB   DC  A  93      42.569   4.370 -10.373  1.00  1.00      A    B
ATOM    279 DP   DG  A  94      43.810   8.776  -4.405  1.00  1.00      A    P
ATOM    280 DS   DG  A  94      46.543   8.883  -6.864  1.00  1.00      A    S
ATOM    281 DB   DG  A  94      45.011   7.789 -11.082  1.00  1.00      A    B
ATOM    282 DP   DC  A  95      48.749  10.833  -6.543  1.00  1.00      A    P
ATOM    283 DS   DC  A  95      48.876  11.505 -10.374  1.00  1.00      A    S
ATOM    284 DB   DC  A  95      44.448  11.052 -11.602  1.00  1.00      A    B
ATOM    285 DP   DC  A  96      50.262  13.991 -11.543  1.00  1.00      A    P
ATOM    286 DS   DC  A  96      48.443  14.364 -15.341  1.00  1.00      A    S
ATOM    287 DB   DC  A  96      43.939  13.719 -14.230  1.00  1.00      A    B
ATOM    288 DP   DA  A  97      49.129  17.706 -18.114  1.00  1.00      A    P
ATOM    289 DS   DA  A  97      45.772  17.051 -20.228  1.00  1.00      A    S
ATOM    290 DB   DA  A  97      42.352  16.720 -17.062  1.00  1.00      A    B
ATOM    291 DP   DA  A  98      45.099  18.816 -23.162  1.00  1.00      A    P
ATOM    292 DS   DA  A  98      41.194  18.074 -22.818  1.00  1.00      A    S
ATOM    293 DB   DA  A  98      39.732  19.000 -18.622  1.00  1.00      A    B
ATOM    294 DP   DG  A  99      39.125  19.780 -25.329  1.00  1.00      A    P
ATOM    295 DS   DG  A  99      36.121  19.749 -23.362  1.00  1.00      A    S
ATOM    296 DB   DG  A  99      37.002  21.647 -19.042  1.00  1.00      A    B
ATOM    297 DP   DG  A 100      32.934  21.192 -24.900  1.00  1.00      A    P
ATOM    298 DS   DG  A 100      31.363  21.495 -21.569  1.00  1.00      A    S
ATOM    299 DB   DG  A 100      34.255  24.338 -18.832  1.00  1.00      A    B
ATOM    300 DP   DG  A 101      27.807  22.581 -21.076  1.00  1.00      A    P
ATOM    301 DS   DG  A 101      27.923  23.761 -17.854  1.00  1.00      A    S
ATOM    302 DB   DG  A 101      32.064  27.058 -17.077  1.00  1.00      A    B
ATOM    303 DP   DG  A 102      24.615  25.532 -16.355  1.00  1.00      A    P
ATOM    304 DS   DG  A 102      26.349  27.866 -13.895  1.00  1.00      A    S
ATOM    305 DB   DG  A 102      30.034  30.969 -16.174  1.00  1.00      A    B
ATOM    306 DP   DA  A 103      24.277  29.453 -11.316  1.00  1.00      A    P
ATOM    307 DS   DA  A 103      27.270  32.293 -10.439  1.00  1.00      A    S
ATOM    308 DB   DA  A 103      28.849  33.806 -14.656  1.00  1.00      A    B
ATOM    309 DP   DT  A 104      26.712  35.096  -7.928  1.00  1.00      A    P
ATOM    310 DS   DT  A 104      28.983  37.566  -9.452  1.00  1.00      A    S
ATOM    311 DB   DT  A 104      27.778  37.050 -14.047  1.00  1.00      A    B
ATOM    312 DP   DT  A 105      28.678  41.728  -8.337  1.00  1.00      A    P
ATOM    313 DS   DT  A 105      30.291  43.008 -11.833  1.00  1.00      A    S
ATOM    314 DB   DT  A 105      27.478  41.284 -14.380  1.00  1.00      A    B
ATOM    315 DP   DA  A 106      30.953  47.291 -11.996  1.00  1.00      A    P
ATOM    316 DS   DA  A 106      30.242  47.456 -15.477  1.00  1.00      A    S
ATOM    317 DB   DA  A 106      26.451  44.584 -16.453  1.00  1.00      A    B
ATOM    318 DP   DC  A 107      30.338  49.802 -16.886  1.00  1.00      A    P
ATOM    319 DS   DC  A 107      27.176  49.276 -19.247  1.00  1.00      A    S
ATOM    320 DB   DC  A 107      24.187  46.993 -17.205  1.00  1.00      A    B
ATOM    321 DP   DT  A 108      25.272  52.402 -21.488  1.00  1.00      A    P
ATOM    322 DS   DT  A 108      21.547  50.621 -21.881  1.00  1.00      A    S
ATOM    323 DB   DT  A 108      21.048  49.292 -17.888  1.00  1.00      A    B
ATOM    324 DP   DC  A 109      18.920  53.062 -22.697  1.00  1.00      A    P
ATOM    325 DS   DC  A 109      16.432  50.784 -21.493  1.00  1.00      A    S
ATOM    326 DB   DC  A 109      17.309  49.998 -17.517  1.00  1.00      A    B
ATOM    327 DP   DC  A 110      12.660  51.041 -22.230  1.00  1.00      A    P
ATOM    328 DS   DC  A 110      11.389  48.755 -19.673  1.00  1.00      A    S
ATOM    329 DB   DC  A 110      13.672  49.880 -16.346  1.00  1.00      A    B
ATOM    330 DP   DC  A 111       8.231  48.392 -19.165  1.00  1.00      A    P
ATOM    331 DS   DC  A 111       8.318  47.532 -15.295  1.00  1.00      A    S
ATOM    332 DB   DC  A 111      10.799  51.192 -13.723  1.00  1.00      A    B
ATOM    333 DP   DT  A 112       4.842  47.301 -12.954  1.00  1.00      A    P
ATOM    334 DS   DT  A 112       6.632  48.013  -9.290  1.00  1.00      A    S
ATOM    335 DB   DT  A 112       8.727  52.089 -10.727  1.00  1.00      A    B
ATOM    336 DP   DA  A 113       4.113  48.789  -6.116  1.00  1.00      A    P
ATOM    337 DS   DA  A 113       6.339  50.977  -4.325  1.00  1.00      A    S
ATOM    338 DB   DA  A 113       7.500  54.475  -7.360  1.00  1.00      A    B
ATOM    339 DP   DG  A 114       4.992  52.390  -0.881  1.00  1.00      A    P
ATOM    340 DS   DG  A 114       6.202  56.101  -1.012  1.00  1.00      A    S
ATOM    341 DB   DG  A 114       6.577  58.033  -5.832  1.00  1.00      A    B
ATOM    342 DP   DT  A 115       5.803  58.521   1.200  1.00  1.00      A    P
ATOM    343 DS   DT  A 115       6.877  61.464  -0.850  1.00  1.00      A    S
ATOM    344 DB   DT  A 115       4.704  60.286  -4.129  1.00  1.00      A    B
ATOM    345 DP   DC  A 116       5.924  64.851   0.839  1.00  1.00      A    P
ATOM    346 DS   DC  A 116       4.866  66.560  -2.525  1.00  1.00      A    S
ATOM    347 DB   DC  A 116       2.633  63.712  -4.472  1.00  1.00      A    B
ATOM    348 DP   DT  A 117       3.480  69.845  -2.885  1.00  1.00      A    P
ATOM    349 DS   DT  A 117       0.788  68.886  -5.488  1.00  1.00      A    S
ATOM    350 DB   DT  A 117      -1.012  65.034  -3.756  1.00  1.00      A    B
ATOM    351 DP   DC  A 118      -2.205  71.719  -6.366  1.00  1.00      A    P
ATOM    352 DS   DC  A 118      -4.343  69.132  -8.241  1.00  1.00      A    S
ATOM    353 DB   DC  A 118      -4.717  65.963  -5.182  1.00  1.00      A    B
ATOM    354 DP   DC  A 119      -7.598  69.974  -9.816  1.00  1.00      A    P
ATOM    355 DS   DC  A 119      -8.811  66.325 -10.028  1.00  1.00      A    S
ATOM    356 DB   DC  A 119      -8.128  64.841  -6.317  1.00  1.00      A    B
ATOM    357 DP   DA  A 120     -12.534  64.863 -12.143  1.00  1.00      A    P
ATOM    358 DS   DA  A 120     -12.333  61.850 -10.404  1.00  1.00      A    S
ATOM    359 DB   DA  A 120     -11.398  62.514  -5.512  1.00  1.00      A    B
ATOM    360 DP   DG  A 121     -15.255  59.201 -11.235  1.00  1.00      A    P
ATOM    361 DS   DG  A 121     -15.251  57.564  -7.341  1.00  1.00      A    S
ATOM    362 DB   DG  A 121     -14.304  60.941  -3.431  1.00  1.00      A    B
ATOM    363 DP   DG  A 122     -17.770  55.132  -6.228  1.00  1.00      A    P
ATOM    364 DS   DG  A 122     -17.252  54.878  -2.701  1.00  1.00      A    S
ATOM    365 DB   DG  A 122     -16.770  59.324  -0.909  1.00  1.00      A    B
ATOM    366 DP   DC  A 123     -18.785  52.769  -1.173  1.00  1.00      A    P
ATOM    367 DS   DC  A 123     -18.822  54.785   1.643  1.00  1.00      A    S
ATOM    368 DB   DC  A 123     -20.119  59.047  -0.065  1.00  1.00      A    B
ATOM    369 DP   DA  A 124     -20.685  53.334   5.300  1.00  1.00      A    P
ATOM    370 DS   DA  A 124     -21.603  57.194   6.862  1.00  1.00      A    S
ATOM    371 DB   DA  A 124     -22.953  60.329   2.778  1.00  1.00      A    B
ATOM    372 DP   DC  A 125     -23.831  57.137   8.941  1.00  1.00      A    P
ATOM    373 DS   DC  A 125     -25.544  60.819   8.066  1.00  1.00      A    S
ATOM    374 DB   DC  A 125     -26.349  60.538   3.870  1.00  1.00      A    B
ATOM    375 DP   DG  A 126     -29.294  61.855  10.858  1.00  1.00      A    P
ATOM    376 DS   DG  A 126     -31.123  63.781   8.334  1.00  1.00      A    S
ATOM    377 DB   DG  A 126     -30.708  61.343   3.556  1.00  1.00      A    B
ATOM    378 DP   DT  A 127     -33.980  64.751   8.898  1.00  1.00      A    P
ATOM    379 DS   DT  A 127     -35.155  65.552   4.966  1.00  1.00      A    S
ATOM    380 DB   DT  A 127     -34.526  61.561   3.355  1.00  1.00      A    B
ATOM    381 DP   DG  A 128     -39.560  66.788   5.173  1.00  1.00      A    P
ATOM    382 DS   DG  A 128     -40.201  65.250   1.775  1.00  1.00      A    S
ATOM    383 DB   DG  A 128     -37.973  60.457   1.028  1.00  1.00      A    B
ATOM    384 DP   DT  A 129     -43.075  65.208   1.009  1.00  1.00      A    P
ATOM    385 DS   DT  A 129     -43.051  62.202  -1.585  1.00  1.00      A    S
ATOM    386 DB   DT  A 129     -41.315  59.220   0.798  1.00  1.00      A    B
ATOM    387 DP   DC  A 130     -46.475  61.612  -3.278  1.00  1.00      A    P
ATOM    388 DS   DC  A 130     -45.649  58.038  -3.877  1.00  1.00      A    S
ATOM    389 DB   DC  A 130     -44.368  56.202   0.083  1.00  1.00      A    B
ATOM    390 DP   DA  A 131     -48.932  54.925  -6.160  1.00  1.00      A    P
ATOM    391 DS   DA  A 131     -47.337  52.075  -4.980  1.00  1.00      A    S
ATOM    392 DB   DA  A 131     -46.503  52.722  -0.283  1.00  1.00      A    B
ATOM    393 DP   DG  A 132     -49.174  49.041  -5.605  1.00  1.00      A    P
ATOM    394 DS   DG  A 132     -47.719  47.034  -2.456  1.00  1.00      A    S
ATOM    395 DB   DG  A 132     -48.337  49.723   1.427  1.00  1.00      A    B
ATOM    396 DP   DA  A 133     -48.483  43.225  -1.932  1.00  1.00      A    P
ATOM    397 DS   DA  A 133     -47.928  43.313   1.846  1.00  1.00      A    S
ATOM    398 DB   DA  A 133     -50.274  47.196   3.478  1.00  1.00      A    B
ATOM    399 DP   DT  A 134     -48.636  40.361   3.998  1.00  1.00      A    P
ATOM    400 DS   DT  A 134     -50.235  42.470   6.967  1.00  1.00      A    S
ATOM    401 DB   DT  A 134     -52.981  45.419   4.868  1.00  1.00      A    B
ATOM    402 DP   DA  A 135     -52.403  40.071   9.525  1.00  1.00      A    P
ATOM    403 DS   DA  A 135     -54.842  42.790  10.701  1.00  1.00      A    S
ATOM    404 DB   DA  A 135     -56.193  45.881   7.281  1.00  1.00      A    B
ATOM    405 DP   DT  A 136     -57.455  42.324  13.081  1.00  1.00      A    P
ATOM    406 DS   DT  A 136     -58.898  45.710  12.478  1.00  1.00      A    S
ATOM    407 DB   DT  A 136     -59.847  44.958   7.983  1.00  1.00      A    B
ATOM    408 DP   DA  A 137     -62.481  47.029  14.505  1.00  1.00      A    P
ATOM    409 DS   DA  A 137     -63.587  49.461  11.137  1.00  1.00      A    S
ATOM    410 DB   DA  A 137     -63.767  46.606   7.282  1.00  1.00      A    B
ATOM    411 DP   DT  A 138     -66.837  51.097  11.657  1.00  1.00      A    P
ATOM    412 DS   DT  A 138     -67.513  51.388   8.147  1.00  1.00      A    S
ATOM    413 DB   DT  A 138     -67.459  47.141   7.109  1.00  1.00      A    B
ATOM    414 DP   DA  A 139     -71.058  52.668   7.035  1.00  1.00      A    P
ATOM    415 DS   DA  A 139     -70.994  51.076   3.555  1.00  1.00      A    S
ATOM    416 DB   DA  A 139     -70.711  46.224   4.492  1.00  1.00      A    B
ATOM    417 DP   DC  A 140     -73.692  51.911   1.893  1.00  1.00      A    P
ATOM    418 DS   DC  A 140     -73.611  48.980  -0.006  1.00  1.00      A    S
ATOM    419 DB   DC  A 140     -73.627  45.612   2.975  1.00  1.00      A    B
ATOM    420 DP   DA  A 141     -76.584  48.527  -3.293  1.00  1.00      A    P
ATOM    421 DS   DA  A 141     -76.514  44.867  -3.269  1.00  1.00      A    S
ATOM    422 DB   DA  A 141     -76.828  43.558   1.637  1.00  1.00      A    B
ATOM    423 DP   DT  A 142     -78.523  43.136  -5.144  1.00  1.00      A    P
ATOM    424 DS   DT  A 142     -78.500  39.999  -3.240  1.00  1.00      A    S
ATOM    425 DB   DT  A 142     -79.742  41.838   0.748  1.00  1.00      A    B
ATOM    426 DP   DC  A 143     -81.216  37.603  -4.805  1.00  1.00      A    P
ATOM    427 DS   DC  A 143     -81.799  36.124  -1.602  1.00  1.00      A    S
ATOM    428 DB   DC  A 143     -83.051  39.789   0.919  1.00  1.00      A    B
ATOM    429 DP   DC  A 144     -83.819  33.543  -1.028  1.00  1.00      A    P
ATOM    430 DS   DC  A 144     -84.585  34.423   2.475  1.00  1.00      A    S
ATOM    431 DB   DC  A 144     -86.136  38.250   2.366  1.00  1.00      A    B
ATOM    432 DP   DT  A 145     -86.762  32.026   5.063  1.00  1.00      A    P
ATOM    433 DS   DT  A 145     -86.949  34.804   7.396  1.00  1.00      A    S
ATOM    434 DB   DT  A 145     -89.217  37.268   5.047  1.00  1.00      A    B
ATOM    435 DP   DG  A 146     -88.914  33.710  11.090  1.00  1.00      A    P
ATOM    436 DS   DG  A 146     -90.526  37.198  11.903  1.00  1.00      A    S
ATOM    437 DB   DG  A 146     -92.398  39.267   7.530  1.00  1.00      A    B
ATOM    438 DP   DT  A 147     -92.177  38.240  14.549  1.00  1.00      A    P
ATOM    439 DS   DT  A 147     -94.335  41.021  12.971  1.00  1.00      A    S
ATOM    440 DB   DT  A 147     -95.356  38.729   9.230  1.00  1.00      A    B
TER
ATOM    441 DS   DA  B   1     -99.618  43.977   0.982  1.00  1.00      B    S
ATOM    442 DB   DA  B   1     -97.354  40.766   4.352  1.00  1.00      B    B
ATOM    443 DP   DC  B   2     -97.609  46.655   0.514  1.00  1.00      B    P
ATOM    444 DS   DC  B   2     -96.120  46.521   3.474  1.00  1.00      B    S
ATOM    445 DB   DC  B   2     -94.237  42.557   3.342  1.00  1.00      B    B
ATOM    446 DP   DA  B   3     -93.098  49.304   4.814  1.00  1.00      B    P
ATOM    447 DS   DA  B   3     -91.731  47.088   7.355  1.00  1.00      B    S
ATOM    448 DB   DA  B   3     -90.423  42.641   5.062  1.00  1.00      B    B
ATOM    449 DP   DG  B   4     -89.133  48.564   9.616  1.00  1.00      B    P
ATOM    450 DS   DG  B   4     -87.405  45.451  10.270  1.00  1.00      B    S
ATOM    451 DB   DG  B   4     -86.517  42.383   5.892  1.00  1.00      B    B
ATOM    452 DP   DG  B   5     -84.516  45.302  12.550  1.00  1.00      B    P
ATOM    453 DS   DG  B   5     -82.914  41.861  11.293  1.00  1.00      B    S
ATOM    454 DB   DG  B   5     -82.747  41.603   6.024  1.00  1.00      B    B
ATOM    455 DP   DA  B   6     -80.415  39.348  13.472  1.00  1.00      B    P
ATOM    456 DS   DA  B   6     -78.882  37.659  10.625  1.00  1.00      B    S
ATOM    457 DB   DA  B   6     -79.260  40.574   6.734  1.00  1.00      B    B
ATOM    458 DP   DT  B   7     -76.364  36.710  11.129  1.00  1.00      B    P
ATOM    459 DS   DT  B   7     -75.202  36.450   6.973  1.00  1.00      B    S
ATOM    460 DB   DT  B   7     -75.683  40.604   6.503  1.00  1.00      B    B
ATOM    461 DP   DG  B   8     -71.084  34.649   6.298  1.00  1.00      B    P
ATOM    462 DS   DG  B   8     -70.804  36.090   3.092  1.00  1.00      B    S
ATOM    463 DB   DG  B   8     -72.432  40.347   3.466  1.00  1.00      B    B
ATOM    464 DP   DT  B   9     -68.458  35.834   1.253  1.00  1.00      B    P
ATOM    465 DS   DT  B   9     -68.964  38.798  -0.327  1.00  1.00      B    S
ATOM    466 DB   DT  B   9     -69.108  41.102   2.920  1.00  1.00      B    B
ATOM    467 DP   DA  B  10     -65.703  40.115  -3.336  1.00  1.00      B    P
ATOM    468 DS   DA  B  10     -66.538  43.383  -2.860  1.00  1.00      B    S
ATOM    469 DB   DA  B  10     -66.340  43.839   1.708  1.00  1.00      B    B
ATOM    470 DP   DT  B  11     -64.907  45.851  -4.552  1.00  1.00      B    P
ATOM    471 DS   DT  B  11     -65.109  48.666  -1.729  1.00  1.00      B    S
ATOM    472 DB   DT  B  11     -63.435  46.246   1.560  1.00  1.00      B    B
ATOM    473 DP   DA  B  12     -62.806  51.863  -2.199  1.00  1.00      B    P
ATOM    474 DS   DA  B  12     -62.806  52.902   1.677  1.00  1.00      B    S
ATOM    475 DB   DA  B  12     -61.104  49.089   3.673  1.00  1.00      B    B
ATOM    476 DP   DT  B  13     -60.810  55.948   2.464  1.00  1.00      B    P
ATOM    477 DS   DT  B  13     -60.221  54.911   5.465  1.00  1.00      B    S
ATOM    478 DB   DT  B  13     -58.083  51.042   4.293  1.00  1.00      B    B
ATOM    479 DP   DA  B  14     -57.677  57.414   7.746  1.00  1.00      B    P
ATOM    480 DS   DA  B  14     -55.989  54.656   9.968  1.00  1.00      B    S
ATOM    481 DB   DA  B  14     -54.750  50.592   6.716  1.00  1.00      B    B
ATOM    482 DP   DT  B  15     -53.733  55.641  11.389  1.00  1.00      B    P
ATOM    483 DS   DT  B  15     -51.803  52.170  11.340  1.00  1.00      B    S
ATOM    484 DB   DT  B  15     -51.281  51.678   7.218  1.00  1.00      B    B
ATOM    485 DP   DC  B  16     -48.223  52.320  13.348  1.00  1.00      B    P
ATOM    486 DS   DC  B  16     -46.712  49.478  10.682  1.00  1.00      B    S
ATOM    487 DB   DC  B  16     -47.561  51.116   6.720  1.00  1.00      B    B
ATOM    488 DP   DT  B  17     -43.077  48.152  10.808  1.00  1.00      B    P
ATOM    489 DS   DT  B  17     -42.508  47.261   6.765  1.00  1.00      B    S
ATOM    490 DB   DT  B  17     -43.875  51.199   4.937  1.00  1.00      B    B
ATOM    491 DP   DG  B  18     -38.554  45.904   5.835  1.00  1.00      B    P
ATOM    492 DS   DG  B  18     -38.643  47.819   2.402  1.00  1.00      B    S
ATOM    493 DB   DG  B  18     -40.826  52.621   2.225  1.00  1.00      B    B
ATOM    494 DP   DA  B  19     -36.452  47.303  -0.117  1.00  1.00      B    P
ATOM    495 DS   DA  B  19     -37.615  50.427  -2.586  1.00  1.00      B    S
ATOM    496 DB   DA  B  19     -38.422  54.240  -0.134  1.00  1.00      B    B
ATOM    497 DP   DC  B  20     -35.424  50.911  -4.775  1.00  1.00      B    P
ATOM    498 DS   DC  B  20     -35.818  54.309  -5.261  1.00  1.00      B    S
ATOM    499 DB   DC  B  20     -35.843  56.129  -1.594  1.00  1.00      B    B
ATOM    500 DP   DA  B  21     -33.073  56.412  -8.043  1.00  1.00      B    P
ATOM    501 DS   DA  B  21     -33.332  59.560  -6.728  1.00  1.00      B    S
ATOM    502 DB   DA  B  21     -32.892  59.144  -2.167  1.00  1.00      B    B
ATOM    503 DP   DC  B  22     -31.224  61.307  -8.036  1.00  1.00      B    P
ATOM    504 DS   DC  B  22     -31.040  63.833  -5.258  1.00  1.00      B    S
ATOM    505 DB   DC  B  22     -30.171  61.356  -1.795  1.00  1.00      B    B
ATOM    506 DP   DG  B  23     -28.093  67.541  -6.358  1.00  1.00      B    P
ATOM    507 DS   DG  B  23     -27.400  68.175  -3.137  1.00  1.00      B    S
ATOM    508 DB   DG  B  23     -26.729  64.045  -0.382  1.00  1.00      B    B
ATOM    509 DP   DT  B  24     -25.862  70.658  -2.178  1.00  1.00      B    P
ATOM    510 DS   DT  B  24     -24.445  69.097   1.220  1.00  1.00      B    S
ATOM    511 DB   DT  B  24     -23.395  65.128  -0.414  1.00  1.00      B    B
ATOM    512 DP   DG  B  25     -20.784  71.241   3.102  1.00  1.00      B    P
ATOM    513 DS   DG  B  25     -19.399  67.982   4.884  1.00  1.00      B    S
ATOM    514 DB   DG  B  25     -19.998  64.104   2.005  1.00  1.00      B    B
ATOM    515 DP   DC  B  26     -16.592  68.045   6.936  1.00  1.00      B    P
ATOM    516 DS   DC  B  26     -16.247  64.463   6.561  1.00  1.00      B    S
ATOM    517 DB   DC  B  26     -16.753  63.621   2.619  1.00  1.00      B    B
ATOM    518 DP   DC  B  27     -13.318  63.097   7.667  1.00  1.00      B    P
ATOM    519 DS   DC  B  27     -12.681  60.558   5.290  1.00  1.00      B    S
ATOM    520 DB   DC  B  27     -13.133  62.716   1.622  1.00  1.00      B    B
ATOM    521 DP   DT  B  28      -9.266  58.522   5.654  1.00  1.00      B    P
ATOM    522 DS   DT  B  28      -9.146  57.309   2.362  1.00  1.00      B    S
ATOM    523 DB   DT  B  28      -9.878  61.030  -0.018  1.00  1.00      B    B
ATOM    524 DP   DG  B  29      -5.874  55.057   1.401  1.00  1.00      B    P
ATOM    525 DS   DG  B  29      -6.271  55.442  -2.017  1.00  1.00      B    S
ATOM    526 DB   DG  B  29      -7.012  60.419  -3.228  1.00  1.00      B    B
ATOM    527 DP   DG  B  30      -4.172  54.123  -4.260  1.00  1.00      B    P
ATOM    528 DS   DG  B  30      -5.032  56.199  -6.770  1.00  1.00      B    S
ATOM    529 DB   DG  B  30      -4.244  60.472  -5.535  1.00  1.00      B    B
ATOM    530 DP   DA  B  31      -4.669  55.195 -10.827  1.00  1.00      B    P
ATOM    531 DS   DA  B  31      -4.274  58.654 -11.817  1.00  1.00      B    S
ATOM    532 DB   DA  B  31      -2.088  61.123  -8.193  1.00  1.00      B    B
ATOM    533 DP   DG  B  32      -2.427  58.671 -15.319  1.00  1.00      B    P
ATOM    534 DS   DG  B  32       0.426  61.470 -13.992  1.00  1.00      B    S
ATOM    535 DB   DG  B  32       1.411  61.852  -9.459  1.00  1.00      B    B
ATOM    536 DP   DA  B  33       2.892  63.347 -16.537  1.00  1.00      B    P
ATOM    537 DS   DA  B  33       5.337  64.475 -13.600  1.00  1.00      B    S
ATOM    538 DB   DA  B  33       5.088  61.176  -9.698  1.00  1.00      B    B
ATOM    539 DP   DC  B  34       8.576  65.217 -14.452  1.00  1.00      B    P
ATOM    540 DS   DC  B  34       9.949  64.431 -11.212  1.00  1.00      B    S
ATOM    541 DB   DC  B  34       8.308  61.029 -10.323  1.00  1.00      B    B
ATOM    542 DP   DT  B  35      13.883  63.909 -10.811  1.00  1.00      B    P
ATOM    543 DS   DT  B  35      13.714  61.800  -8.017  1.00  1.00      B    S
ATOM    544 DB   DT  B  35      11.224  58.342  -9.951  1.00  1.00      B    B
ATOM    545 DP   DA  B  36      17.291  60.132  -6.065  1.00  1.00      B    P
ATOM    546 DS   DA  B  36      15.676  56.678  -4.805  1.00  1.00      B    S
ATOM    547 DB   DA  B  36      13.558  55.146  -8.490  1.00  1.00      B    B
ATOM    548 DP   DG  B  37      17.904  54.276  -3.570  1.00  1.00      B    P
ATOM    549 DS   DG  B  37      15.619  51.162  -4.909  1.00  1.00      B    S
ATOM    550 DB   DG  B  37      14.459  51.552  -9.393  1.00  1.00      B    B
ATOM    551 DP   DG  B  38      16.686  47.575  -4.438  1.00  1.00      B    P
ATOM    552 DS   DG  B  38      15.097  45.927  -7.442  1.00  1.00      B    S
ATOM    553 DB   DG  B  38      15.485  48.461 -11.301  1.00  1.00      B    B
ATOM    554 DP   DG  B  39      14.796  42.470  -8.031  1.00  1.00      B    P
ATOM    555 DS   DG  B  39      14.104  42.701 -11.196  1.00  1.00      B    S
ATOM    556 DB   DG  B  39      16.769  46.114 -13.711  1.00  1.00      B    B
ATOM    557 DP   DA  B  40      13.408  39.487 -13.362  1.00  1.00      B    P
ATOM    558 DS   DA  B  40      14.416  41.065 -16.993  1.00  1.00      B    S
ATOM    559 DB   DA  B  40      18.137  44.416 -16.660  1.00  1.00      B    B
ATOM    560 DP   DG  B  41      15.243  38.267 -19.949  1.00  1.00      B    P
ATOM    561 DS   DG  B  41      17.735  40.190 -21.796  1.00  1.00      B    S
ATOM    562 DB   DG  B  41      20.815  42.708 -18.792  1.00  1.00      B    B
ATOM    563 DP   DT  B  42      19.788  38.788 -24.303  1.00  1.00      B    P
ATOM    564 DS   DT  B  42      22.408  40.955 -24.105  1.00  1.00      B    S
ATOM    565 DB   DT  B  42      23.483  40.497 -19.644  1.00  1.00      B    B
ATOM    566 DP   DA  B  43      25.486  40.474 -26.771  1.00  1.00      B    P
ATOM    567 DS   DA  B  43      28.350  41.735 -24.212  1.00  1.00      B    S
ATOM    568 DB   DA  B  43      27.793  40.363 -19.933  1.00  1.00      B    B
ATOM    569 DP   DA  B  44      31.985  41.882 -25.023  1.00  1.00      B    P
ATOM    570 DS   DA  B  44      33.291  41.047 -21.256  1.00  1.00      B    S
ATOM    571 DB   DA  B  44      30.346  38.249 -19.070  1.00  1.00      B    B
ATOM    572 DP   DT  B  45      36.710  40.031 -20.924  1.00  1.00      B    P
ATOM    573 DS   DT  B  45      35.994  39.276 -17.601  1.00  1.00      B    S
ATOM    574 DB   DT  B  45      33.185  36.032 -18.026  1.00  1.00      B    B
ATOM    575 DP   DC  B  46      38.945  38.307 -16.185  1.00  1.00      B    P
ATOM    576 DS   DC  B  46      37.480  36.407 -14.049  1.00  1.00      B    S
ATOM    577 DB   DC  B  46      35.197  33.222 -16.538  1.00  1.00      B    B
ATOM    578 DP   DC  B  47      39.332  34.742 -11.510  1.00  1.00      B    P
ATOM    579 DS   DC  B  47      37.278  31.880 -10.769  1.00  1.00      B    S
ATOM    580 DB   DC  B  47      36.138  29.872 -14.729  1.00  1.00      B    B
ATOM    581 DP   DC  B  48      38.295  29.416  -8.818  1.00  1.00      B    P
ATOM    582 DS   DC  B  48      36.385  26.936 -10.009  1.00  1.00      B    S
ATOM    583 DB   DC  B  48      36.924  26.055 -14.262  1.00  1.00      B    B
ATOM    584 DP   DC  B  49      34.599  24.406  -7.925  1.00  1.00      B    P
ATOM    585 DS   DC  B  49      33.127  22.405 -10.686  1.00  1.00      B    S
ATOM    586 DB   DC  B  49      36.516  22.285 -13.677  1.00  1.00      B    B
ATOM    587 DP   DT  B  50      31.667  19.032 -10.028  1.00  1.00      B    P
ATOM    588 DS   DT  B  50      31.747  17.877 -13.572  1.00  1.00      B    S
ATOM    589 DB   DT  B  50      36.505  18.357 -13.855  1.00  1.00      B    B
ATOM    590 DP   DT  B  51      30.657  14.500 -14.607  1.00  1.00      B    P
ATOM    591 DS   DT  B  51      33.306  14.257 -17.665  1.00  1.00      B    S
ATOM    592 DB   DT  B  51      37.334  14.820 -15.249  1.00  1.00      B    B
ATOM    593 DP   DG  B  52      32.836  10.216 -19.359  1.00  1.00      B    P
ATOM    594 DS   DG  B  52      36.422  10.258 -20.483  1.00  1.00      B    S
ATOM    595 DB   DG  B  52      39.661  11.408 -16.895  1.00  1.00      B    B
ATOM    596 DP   DG  B  53      37.886   7.150 -22.001  1.00  1.00      B    P
ATOM    597 DS   DG  B  53      41.512   8.152 -21.071  1.00  1.00      B    S
ATOM    598 DB   DG  B  53      42.137   8.839 -15.975  1.00  1.00      B    B
ATOM    599 DP   DC  B  54      44.304   6.980 -23.016  1.00  1.00      B    P
ATOM    600 DS   DC  B  54      46.805   6.250 -19.915  1.00  1.00      B    S
ATOM    601 DB   DC  B  54      44.572   6.397 -16.462  1.00  1.00      B    B
ATOM    602 DP   DG  B  55      49.828   2.187 -20.450  1.00  1.00      B    P
ATOM    603 DS   DG  B  55      50.418   2.028 -16.962  1.00  1.00      B    S
ATOM    604 DB   DG  B  55      46.250   3.063 -14.340  1.00  1.00      B    B
ATOM    605 DP   DG  B  56      52.562  -0.470 -15.528  1.00  1.00      B    P
ATOM    606 DS   DG  B  56      50.604  -0.781 -12.175  1.00  1.00      B    S
ATOM    607 DB   DG  B  56      45.598   0.094 -12.250  1.00  1.00      B    B
ATOM    608 DP   DT  B  57      51.286  -3.079  -9.826  1.00  1.00      B    P
ATOM    609 DS   DT  B  57      48.012  -2.803  -8.152  1.00  1.00      B    S
ATOM    610 DB   DT  B  57      45.136  -3.410 -11.987  1.00  1.00      B    B
ATOM    611 DP   DT  B  58      47.070  -5.196  -4.693  1.00  1.00      B    P
ATOM    612 DS   DT  B  58      43.353  -4.587  -4.809  1.00  1.00      B    S
ATOM    613 DB   DT  B  58      42.567  -5.397  -8.768  1.00  1.00      B    B
ATOM    614 DP   DA  B  59      40.715  -6.812  -2.176  1.00  1.00      B    P
ATOM    615 DS   DA  B  59      38.096  -6.281  -4.218  1.00  1.00      B    S
ATOM    616 DB   DA  B  59      39.103  -8.087  -8.527  1.00  1.00      B    B
ATOM    617 DP   DA  B  60      34.452  -7.070  -3.413  1.00  1.00      B    P
ATOM    618 DS   DA  B  60      33.639  -7.325  -6.768  1.00  1.00      B    S
ATOM    619 DB   DA  B  60      36.333 -10.306  -8.866  1.00  1.00      B    B
ATOM    620 DP   DA  B  61      29.859  -7.829  -8.237  1.00  1.00      B    P
ATOM    621 DS   DA  B  61      31.312  -9.948 -11.510  1.00  1.00      B    S
ATOM    622 DB   DA  B  61      34.057 -13.102  -9.891  1.00  1.00      B    B
ATOM    623 DP   DA  B  62      29.011 -11.193 -14.278  1.00  1.00      B    P
ATOM    624 DS   DA  B  62      31.054 -14.495 -15.023  1.00  1.00      B    S
ATOM    625 DB   DA  B  62      32.943 -16.291 -10.965  1.00  1.00      B    B
ATOM    626 DP   DC  B  63      29.498 -16.981 -16.983  1.00  1.00      B    P
ATOM    627 DS   DC  B  63      31.699 -19.973 -15.566  1.00  1.00      B    S
ATOM    628 DB   DC  B  63      31.600 -19.485 -11.385  1.00  1.00      B    B
ATOM    629 DP   DG  B  64      30.478 -23.676 -17.159  1.00  1.00      B    P
ATOM    630 DS   DG  B  64      31.729 -25.793 -13.975  1.00  1.00      B    S
ATOM    631 DB   DG  B  64      31.183 -23.574  -9.630  1.00  1.00      B    B
ATOM    632 DP   DC  B  65      31.950 -29.335 -14.075  1.00  1.00      B    P
ATOM    633 DS   DC  B  65      32.221 -29.804 -10.064  1.00  1.00      B    S
ATOM    634 DB   DC  B  65      30.266 -26.850  -8.825  1.00  1.00      B    B
ATOM    635 DP   DG  B  66      31.913 -34.290  -8.174  1.00  1.00      B    P
ATOM    636 DS   DG  B  66      30.645 -32.663  -4.765  1.00  1.00      B    S
ATOM    637 DB   DG  B  66      27.587 -28.642  -5.992  1.00  1.00      B    B
ATOM    638 DP   DG  B  67      29.023 -34.541  -2.161  1.00  1.00      B    P
ATOM    639 DS   DG  B  67      26.799 -31.517  -0.752  1.00  1.00      B    S
ATOM    640 DB   DG  B  67      24.355 -29.209  -3.906  1.00  1.00      B    B
ATOM    641 DP   DG  B  68      25.110 -31.639   2.598  1.00  1.00      B    P
ATOM    642 DS   DG  B  68      22.475 -28.918   1.577  1.00  1.00      B    S
ATOM    643 DB   DG  B  68      20.644 -29.481  -2.884  1.00  1.00      B    B
ATOM    644 DP   DG  B  69      20.255 -27.901   3.872  1.00  1.00      B    P
ATOM    645 DS   DG  B  69      17.904 -25.996   0.944  1.00  1.00      B    S
ATOM    646 DB   DG  B  69      17.064 -28.872  -3.067  1.00  1.00      B    B
ATOM    647 DP   DG  B  70      15.369 -23.980   1.620  1.00  1.00      B    P
ATOM    648 DS   DG  B  70      13.357 -24.321  -2.002  1.00  1.00      B    S
ATOM    649 DB   DG  B  70      13.449 -29.131  -3.404  1.00  1.00      B    B
ATOM    650 DP   DA  B  71       9.672 -22.649  -2.645  1.00  1.00      B    P
ATOM    651 DS   DA  B  71       9.051 -24.934  -5.554  1.00  1.00      B    S
ATOM    652 DB   DA  B  71      10.202 -30.025  -4.468  1.00  1.00      B    B
ATOM    653 DP   DC  B  72       6.532 -24.717  -6.462  1.00  1.00      B    P
ATOM    654 DS   DC  B  72       6.412 -28.704  -7.815  1.00  1.00      B    S
ATOM    655 DB   DC  B  72       6.883 -31.373  -4.313  1.00  1.00      B    B
ATOM    656 DP   DA  B  73       2.825 -30.177 -10.217  1.00  1.00      B    P
ATOM    657 DS   DA  B  73       3.153 -34.171  -9.115  1.00  1.00      B    S
ATOM    658 DB   DA  B  73       3.853 -34.230  -3.864  1.00  1.00      B    B
ATOM    659 DP   DG  B  74       0.142 -36.308 -10.178  1.00  1.00      B    P
ATOM    660 DS   DG  B  74      -0.032 -38.333  -7.138  1.00  1.00      B    S
ATOM    661 DB   DG  B  74       0.656 -36.249  -3.049  1.00  1.00      B    B
ATOM    662 DP   DC  B  75      -2.221 -41.189  -7.333  1.00  1.00      B    P
ATOM    663 DS   DC  B  75      -2.542 -41.655  -3.543  1.00  1.00      B    S
ATOM    664 DB   DC  B  75      -2.542 -37.270  -2.134  1.00  1.00      B    B
ATOM    665 DP   DG  B  76      -6.293 -44.535  -2.014  1.00  1.00      B    P
ATOM    666 DS   DG  B  76      -6.970 -42.347   1.085  1.00  1.00      B    S
ATOM    667 DB   DG  B  76      -6.150 -37.211   0.299  1.00  1.00      B    B
ATOM    668 DP   DC  B  77      -8.795 -43.472   3.360  1.00  1.00      B    P
ATOM    669 DS   DC  B  77      -8.261 -40.083   5.114  1.00  1.00      B    S
ATOM    670 DB   DC  B  77      -9.082 -36.764   2.078  1.00  1.00      B    B
ATOM    671 DP   DG  B  78     -10.814 -39.824   9.119  1.00  1.00      B    P
ATOM    672 DS   DG  B  78     -10.555 -36.706   9.146  1.00  1.00      B    S
ATOM    673 DB   DG  B  78     -11.331 -34.619   4.827  1.00  1.00      B    B
ATOM    674 DP   DT  B  79     -11.491 -34.710  11.637  1.00  1.00      B    P
ATOM    675 DS   DT  B  79     -11.519 -31.807   9.845  1.00  1.00      B    S
ATOM    676 DB   DT  B  79     -13.996 -33.208   6.282  1.00  1.00      B    B
ATOM    677 DP   DA  B  80     -13.314 -28.322  11.220  1.00  1.00      B    P
ATOM    678 DS   DA  B  80     -13.510 -26.687   7.717  1.00  1.00      B    S
ATOM    679 DB   DA  B  80     -16.295 -29.928   5.476  1.00  1.00      B    B
ATOM    680 DP   DC  B  81     -14.731 -24.180   7.539  1.00  1.00      B    P
ATOM    681 DS   DC  B  81     -16.529 -25.043   4.255  1.00  1.00      B    S
ATOM    682 DB   DC  B  81     -19.284 -28.365   5.225  1.00  1.00      B    B
ATOM    683 DP   DG  B  82     -18.624 -21.563   2.096  1.00  1.00      B    P
ATOM    684 DS   DG  B  82     -20.543 -23.847  -0.107  1.00  1.00      B    S
ATOM    685 DB   DG  B  82     -22.595 -26.866   2.938  1.00  1.00      B    B
ATOM    686 DP   DT  B  83     -22.492 -22.800  -2.850  1.00  1.00      B    P
ATOM    687 DS   DT  B  83     -25.104 -25.906  -2.430  1.00  1.00      B    S
ATOM    688 DB   DT  B  83     -25.482 -25.820   1.525  1.00  1.00      B    B
ATOM    689 DP   DG  B  84     -28.399 -24.911  -4.551  1.00  1.00      B    P
ATOM    690 DS   DG  B  84     -30.945 -26.437  -1.699  1.00  1.00      B    S
ATOM    691 DB   DG  B  84     -29.533 -25.163   2.977  1.00  1.00      B    B
ATOM    692 DP   DC  B  85     -33.774 -26.784  -2.502  1.00  1.00      B    P
ATOM    693 DS   DC  B  85     -35.112 -26.965   1.324  1.00  1.00      B    S
ATOM    694 DB   DC  B  85     -32.745 -23.858   3.332  1.00  1.00      B    B
ATOM    695 DP   DG  B  86     -39.646 -26.547   1.690  1.00  1.00      B    P
ATOM    696 DS   DG  B  86     -39.510 -25.547   5.492  1.00  1.00      B    S
ATOM    697 DB   DG  B  86     -35.598 -21.790   5.695  1.00  1.00      B    B
ATOM    698 DP   DT  B  87     -41.994 -24.916   7.870  1.00  1.00      B    P
ATOM    699 DS   DT  B  87     -40.061 -22.687  10.195  1.00  1.00      B    S
ATOM    700 DB   DT  B  87     -38.425 -19.983   6.927  1.00  1.00      B    B
ATOM    701 DP   DT  B  88     -41.493 -20.886  12.962  1.00  1.00      B    P
ATOM    702 DS   DT  B  88     -38.971 -18.503  13.004  1.00  1.00      B    S
ATOM    703 DB   DT  B  88     -39.684 -16.579   8.700  1.00  1.00      B    B
ATOM    704 DP   DT  B  89     -38.472 -15.792  15.927  1.00  1.00      B    P
ATOM    705 DS   DT  B  89     -36.205 -13.942  13.854  1.00  1.00      B    S
ATOM    706 DB   DT  B  89     -38.799 -13.347  10.595  1.00  1.00      B    B
ATOM    707 DP   DA  B  90     -33.598 -10.445  15.479  1.00  1.00      B    P
ATOM    708 DS   DA  B  90     -33.828  -8.398  12.347  1.00  1.00      B    S
ATOM    709 DB   DA  B  90     -38.331  -9.147  10.025  1.00  1.00      B    B
ATOM    710 DP   DA  B  91     -32.288  -4.998  12.075  1.00  1.00      B    P
ATOM    711 DS   DA  B  91     -33.723  -4.700   9.044  1.00  1.00      B    S
ATOM    712 DB   DA  B  91     -38.506  -5.826   9.392  1.00  1.00      B    B
ATOM    713 DP   DG  B  92     -32.868  -1.256   7.190  1.00  1.00      B    P
ATOM    714 DS   DG  B  92     -35.914  -0.970   5.684  1.00  1.00      B    S
ATOM    715 DB   DG  B  92     -39.832  -2.084   8.805  1.00  1.00      B    B
ATOM    716 DP   DC  B  93     -36.402   1.652   3.348  1.00  1.00      B    P
ATOM    717 DS   DC  B  93     -40.459   2.097   4.220  1.00  1.00      B    S
ATOM    718 DB   DC  B  93     -40.582   1.383   8.383  1.00  1.00      B    B
ATOM    719 DP   DG  B  94     -42.753   5.490   2.156  1.00  1.00      B    P
ATOM    720 DS   DG  B  94     -44.779   6.401   5.068  1.00  1.00      B    S
ATOM    721 DB   DG  B  94     -42.568   4.760   9.833  1.00  1.00      B    B
ATOM    722 DP   DG  B  95     -46.460   9.417   5.258  1.00  1.00      B    P
ATOM    723 DS   DG  B  95     -47.380   9.064   9.192  1.00  1.00      B    S
ATOM    724 DB   DG  B  95     -43.301   7.441  12.169  1.00  1.00      B    B
ATOM    725 DP   DT  B  96     -49.171  11.319  11.161  1.00  1.00      B    P
ATOM    726 DS   DT  B  96     -47.472  10.488  14.758  1.00  1.00      B    S
ATOM    727 DB   DT  B  96     -43.086  10.498  13.645  1.00  1.00      B    B
ATOM    728 DP   DG  B  97     -48.703  13.080  17.654  1.00  1.00      B    P
ATOM    729 DS   DG  B  97     -45.273  13.713  19.224  1.00  1.00      B    S
ATOM    730 DB   DG  B  97     -41.038  13.093  16.347  1.00  1.00      B    B
ATOM    731 DP   DC  B  98     -44.983  14.649  22.530  1.00  1.00      B    P
ATOM    732 DS   DC  B  98     -41.292  14.178  22.399  1.00  1.00      B    S
ATOM    733 DB   DC  B  98     -40.103  15.710  18.401  1.00  1.00      B    B
ATOM    734 DP   DT  B  99     -39.374  15.446  25.296  1.00  1.00      B    P
ATOM    735 DS   DT  B  99     -36.027  15.622  23.676  1.00  1.00      B    S
ATOM    736 DB   DT  B  99     -37.174  18.128  19.795  1.00  1.00      B    B
ATOM    737 DP   DA  B 100     -32.667  16.979  25.423  1.00  1.00      B    P
ATOM    738 DS   DA  B 100     -30.832  17.121  22.376  1.00  1.00      B    S
ATOM    739 DB   DA  B 100     -33.195  20.388  19.409  1.00  1.00      B    B
ATOM    740 DP   DG  B 101     -27.136  18.511  22.741  1.00  1.00      B    P
ATOM    741 DS   DG  B 101     -27.095  20.355  19.386  1.00  1.00      B    S
ATOM    742 DB   DG  B 101     -31.226  23.519  18.939  1.00  1.00      B    B
ATOM    743 DP   DA  B 102     -23.844  21.845  18.094  1.00  1.00      B    P
ATOM    744 DS   DA  B 102     -25.768  24.115  15.387  1.00  1.00      B    S
ATOM    745 DB   DA  B 102     -29.497  26.503  17.987  1.00  1.00      B    B
ATOM    746 DP   DG  B 103     -23.435  26.555  13.721  1.00  1.00      B    P
ATOM    747 DS   DG  B 103     -26.286  29.611  13.737  1.00  1.00      B    S
ATOM    748 DB   DG  B 103     -28.660  30.278  18.182  1.00  1.00      B    B
ATOM    749 DP   DC  B 104     -25.860  31.960  11.890  1.00  1.00      B    P
ATOM    750 DS   DC  B 104     -28.061  34.490  13.826  1.00  1.00      B    S
ATOM    751 DB   DC  B 104     -27.469  33.511  18.097  1.00  1.00      B    B
ATOM    752 DP   DT  B 105     -27.608  38.618  13.019  1.00  1.00      B    P
ATOM    753 DS   DT  B 105     -28.730  39.842  16.291  1.00  1.00      B    S
ATOM    754 DB   DT  B 105     -26.374  37.209  18.745  1.00  1.00      B    B
ATOM    755 DP   DG  B 106     -27.414  44.251  17.112  1.00  1.00      B    P
ATOM    756 DS   DG  B 106     -27.039  43.760  20.597  1.00  1.00      B    S
ATOM    757 DB   DG  B 106     -24.652  39.814  21.753  1.00  1.00      B    B
ATOM    758 DP   DT  B 107     -26.777  46.008  22.734  1.00  1.00      B    P
ATOM    759 DS   DT  B 107     -24.858  43.898  25.423  1.00  1.00      B    S
ATOM    760 DB   DT  B 107     -22.264  42.059  22.671  1.00  1.00      B    B
ATOM    761 DP   DC  B 108     -23.463  45.757  27.734  1.00  1.00      B    P
ATOM    762 DS   DC  B 108     -20.704  43.186  28.269  1.00  1.00      B    S
ATOM    763 DB   DC  B 108     -19.066  42.683  24.444  1.00  1.00      B    B
ATOM    764 DP   DT  B 109     -17.632  43.477  30.848  1.00  1.00      B    P
ATOM    765 DS   DT  B 109     -14.735  41.433  28.983  1.00  1.00      B    S
ATOM    766 DB   DT  B 109     -15.168  43.509  24.928  1.00  1.00      B    B
ATOM    767 DP   DA  B 110     -11.101  41.245  30.535  1.00  1.00      B    P
ATOM    768 DS   DA  B 110      -9.760  40.039  27.011  1.00  1.00      B    S
ATOM    769 DB   DA  B 110     -11.281  43.298  23.420  1.00  1.00      B    B
ATOM    770 DP   DC  B 111      -7.090  39.321  26.713  1.00  1.00      B    P
ATOM    771 DS   DC  B 111      -6.825  39.611  22.965  1.00  1.00      B    S
ATOM    772 DB   DC  B 111      -8.056  44.103  22.225  1.00  1.00      B    B
ATOM    773 DP   DG  B 112      -2.734  38.750  21.291  1.00  1.00      B    P
ATOM    774 DS   DG  B 112      -3.183  41.029  17.998  1.00  1.00      B    S
ATOM    775 DB   DG  B 112      -5.178  45.203  19.167  1.00  1.00      B    B
ATOM    776 DP   DA  B 113      -1.509  40.606  14.397  1.00  1.00      B    P
ATOM    777 DS   DA  B 113      -2.582  43.906  13.038  1.00  1.00      B    S
ATOM    778 DB   DA  B 113      -2.906  47.046  16.783  1.00  1.00      B    B
ATOM    779 DP   DC  B 114      -0.734  44.631  10.783  1.00  1.00      B    P
ATOM    780 DS   DC  B 114      -1.224  48.293  11.411  1.00  1.00      B    S
ATOM    781 DB   DC  B 114       0.024  48.896  15.789  1.00  1.00      B    B
ATOM    782 DP   DC  B 115       0.748  50.888   9.184  1.00  1.00      B    P
ATOM    783 DS   DC  B 115       1.350  53.661  11.458  1.00  1.00      B    S
ATOM    784 DB   DC  B 115       2.446  51.778  14.948  1.00  1.00      B    B
ATOM    785 DP   DA  B 116       3.755  57.170  10.535  1.00  1.00      B    P
ATOM    786 DS   DA  B 116       6.716  56.439  13.402  1.00  1.00      B    S
ATOM    787 DB   DA  B 116       6.770  51.779  15.885  1.00  1.00      B    B
ATOM    788 DP   DA  B 117       9.620  58.474  13.784  1.00  1.00      B    P
ATOM    789 DS   DA  B 117      10.485  56.754  17.338  1.00  1.00      B    S
ATOM    790 DB   DA  B 117       9.999  52.455  16.981  1.00  1.00      B    B
ATOM    791 DP   DT  B 118      13.372  57.548  18.496  1.00  1.00      B    P
ATOM    792 DS   DT  B 118      13.986  54.255  20.750  1.00  1.00      B    S
ATOM    793 DB   DT  B 118      13.325  51.471  17.657  1.00  1.00      B    B
ATOM    794 DP   DT  B 119      17.151  53.743  22.442  1.00  1.00      B    P
ATOM    795 DS   DT  B 119      16.669  50.077  22.664  1.00  1.00      B    S
ATOM    796 DB   DT  B 119      16.614  49.415  17.929  1.00  1.00      B    B
ATOM    797 DP   DG  B 120      19.556  47.776  24.994  1.00  1.00      B    P
ATOM    798 DS   DG  B 120      18.713  44.494  22.759  1.00  1.00      B    S
ATOM    799 DB   DG  B 120      18.922  45.897  17.663  1.00  1.00      B    B
ATOM    800 DP   DA  B 121      20.058  41.297  23.236  1.00  1.00      B    P
ATOM    801 DS   DA  B 121      18.831  39.794  19.485  1.00  1.00      B    S
ATOM    802 DB   DA  B 121      20.956  43.245  16.113  1.00  1.00      B    B
ATOM    803 DP   DG  B 122      20.130  36.117  18.817  1.00  1.00      B    P
ATOM    804 DS   DG  B 122      20.869  36.803  14.784  1.00  1.00      B    S
ATOM    805 DB   DG  B 122      23.020  40.990  13.780  1.00  1.00      B    B
ATOM    806 DP   DC  B 123      21.778  34.268  13.064  1.00  1.00      B    P
ATOM    807 DS   DC  B 123      23.529  36.390  10.441  1.00  1.00      B    S
ATOM    808 DB   DC  B 123      25.890  39.186  13.017  1.00  1.00      B    B
ATOM    809 DP   DG  B 124      25.789  33.601   7.454  1.00  1.00      B    P
ATOM    810 DS   DG  B 124      28.173  35.989   6.911  1.00  1.00      B    S
ATOM    811 DB   DG  B 124      29.387  38.020  11.157  1.00  1.00      B    B
ATOM    812 DP   DG  B 125      30.495  35.689   4.414  1.00  1.00      B    P
ATOM    813 DS   DG  B 125      33.783  37.430   5.964  1.00  1.00      B    S
ATOM    814 DB   DG  B 125      33.323  38.120  11.215  1.00  1.00      B    B
ATOM    815 DP   DC  B 126      36.717  36.565   4.629  1.00  1.00      B    P
ATOM    816 DS   DC  B 126      38.839  36.987   8.170  1.00  1.00      B    S
ATOM    817 DB   DC  B 126      35.849  35.833  11.457  1.00  1.00      B    B
ATOM    818 DP   DC  B 127      42.430  35.746   8.545  1.00  1.00      B    P
ATOM    819 DS   DC  B 127      42.262  35.813  12.300  1.00  1.00      B    S
ATOM    820 DB   DC  B 127      38.675  33.876  13.040  1.00  1.00      B    B
ATOM    821 DP   DT  B 128      45.239  34.307  14.744  1.00  1.00      B    P
ATOM    822 DS   DT  B 128      43.145  33.762  17.554  1.00  1.00      B    S
ATOM    823 DB   DT  B 128      40.111  31.080  15.468  1.00  1.00      B    B
ATOM    824 DP   DG  B 129      44.828  31.484  20.695  1.00  1.00      B    P
ATOM    825 DS   DG  B 129      41.249  29.546  21.405  1.00  1.00      B    S
ATOM    826 DB   DG  B 129      39.505  27.059  17.399  1.00  1.00      B    B
ATOM    827 DP   DC  B 130      41.101  27.601  24.289  1.00  1.00      B    P
ATOM    828 DS   DC  B 130      38.482  24.882  22.946  1.00  1.00      B    S
ATOM    829 DB   DC  B 130      39.794  24.077  18.841  1.00  1.00      B    B
ATOM    830 DP   DA  B 131      37.749  21.063  25.374  1.00  1.00      B    P
ATOM    831 DS   DA  B 131      36.459  19.054  22.043  1.00  1.00      B    S
ATOM    832 DB   DA  B 131      39.430  20.101  18.051  1.00  1.00      B    B
ATOM    833 DP   DG  B 132      35.030  15.716  22.056  1.00  1.00      B    P
ATOM    834 DS   DG  B 132      35.512  14.855  18.687  1.00  1.00      B    S
ATOM    835 DB   DG  B 132      40.017  16.648  16.725  1.00  1.00      B    B
ATOM    836 DP   DA  B 133      34.237  11.757  17.306  1.00  1.00      B    P
ATOM    837 DS   DA  B 133      36.584  11.811  14.138  1.00  1.00      B    S
ATOM    838 DB   DA  B 133      40.759  13.330  15.595  1.00  1.00      B    B
ATOM    839 DP   DC  B 134      36.854   8.789  12.936  1.00  1.00      B    P
ATOM    840 DS   DC  B 134      40.407   9.450  11.190  1.00  1.00      B    S
ATOM    841 DB   DC  B 134      43.021  10.679  14.635  1.00  1.00      B    B
ATOM    842 DP   DC  B 135      42.033   6.853   9.237  1.00  1.00      B    P
ATOM    843 DS   DC  B 135      45.643   6.922  10.887  1.00  1.00      B    S
ATOM    844 DB   DC  B 135      45.329   7.338  15.052  1.00  1.00      B    B
ATOM    845 DP   DG  B 136      48.717   3.284   9.156  1.00  1.00      B    P
ATOM    846 DS   DG  B 136      50.956   3.734  12.188  1.00  1.00      B    S
ATOM    847 DB   DG  B 136      48.515   4.721  16.391  1.00  1.00      B    B
ATOM    848 DP   DG  B 137      54.023   1.897  12.640  1.00  1.00      B    P
ATOM    849 DS   DG  B 137      54.270   2.028  16.221  1.00  1.00      B    S
ATOM    850 DB   DG  B 137      49.866   1.941  18.491  1.00  1.00      B    B
ATOM    851 DP   DG  B 138      56.806   0.104  17.997  1.00  1.00      B    P
ATOM    852 DS   DG  B 138      55.076   0.070  21.464  1.00  1.00      B    S
ATOM    853 DB   DG  B 138      50.255  -0.442  21.271  1.00  1.00      B    B
ATOM    854 DP   DA  B 139      56.471  -2.054  23.869  1.00  1.00      B    P
ATOM    855 DS   DA  B 139      53.162  -2.375  25.806  1.00  1.00      B    S
ATOM    856 DB   DA  B 139      49.767  -3.367  22.989  1.00  1.00      B    B
ATOM    857 DP   DT  B 140      53.554  -4.154  28.083  1.00  1.00      B    P
ATOM    858 DS   DT  B 140      49.695  -4.605  28.270  1.00  1.00      B    S
ATOM    859 DB   DT  B 140      49.347  -6.605  24.520  1.00  1.00      B    B
ATOM    860 DP   DT  B 141      47.804  -6.306  31.369  1.00  1.00      B    P
ATOM    861 DS   DT  B 141      45.024  -7.286  29.243  1.00  1.00      B    S
ATOM    862 DB   DT  B 141      47.254  -9.498  26.167  1.00  1.00      B    B
ATOM    863 DP   DC  B 142      42.464  -9.570  31.043  1.00  1.00      B    P
ATOM    864 DS   DC  B 142      41.493 -11.869  28.152  1.00  1.00      B    S
ATOM    865 DB   DC  B 142      45.194 -13.220  26.752  1.00  1.00      B    B
ATOM    866 DP   DT  B 143      38.747 -14.765  28.097  1.00  1.00      B    P
ATOM    867 DS   DT  B 143      40.267 -16.677  25.182  1.00  1.00      B    S
ATOM    868 DB   DT  B 143      44.039 -17.047  26.435  1.00  1.00      B    B
ATOM    869 DP   DC  B 144      38.454 -19.749  24.257  1.00  1.00      B    P
ATOM    870 DS   DC  B 144      41.091 -21.454  22.909  1.00  1.00      B    S
ATOM    871 DB   DC  B 144      44.138 -21.069  25.715  1.00  1.00      B    B
ATOM    872 DP   DC  B 145      40.665 -24.692  21.814  1.00  1.00      B    P
ATOM    873 DS   DC  B 145      43.881 -26.190  22.341  1.00  1.00      B    S
ATOM    874 DB   DC  B 145      45.112 -24.664  26.342  1.00  1.00      B    B
ATOM    875 DP   DA  B 146      44.520 -30.253  21.826  1.00  1.00      B    P
ATOM    876 DS   DA  B 146      47.793 -30.382  24.386  1.00  1.00      B    S
ATOM    877 DB   DA  B 146      47.013 -27.553  28.520  1.00  1.00      B    B
ATOM    878 DP   DG  B 147      49.141 -33.971  24.863  1.00  1.00      B    P
ATOM    879 DS   DG  B 147      49.189 -34.261  28.856  1.00  1.00      B    S
ATOM    880 DB   DG  B 147      46.303 -30.419  31.179  1.00  1.00      B    B
TER
ATOM    881  CA  ALA C   1     -33.995 -68.043 -30.529  1.00  1.00      C    C
ATOM    882  CA  ARG C   2     -35.737 -64.720 -31.033  1.00  1.00      C    C
ATOM    883  CA  THR C   3     -33.420 -61.761 -31.823  1.00  1.00      C    C
ATOM    884  CA  LYS C   4     -33.232 -60.802 -35.490  1.00  1.00      C    C
ATOM    885  CA  GLN C   5     -30.623 -58.325 -36.440  1.00  1.00      C    C
ATOM    886  CA  THR C   6     -30.133 -59.757 -39.960  1.00  1.00      C    C
ATOM    887  CA  ALA C   7     -29.525 -63.556 -39.886  1.00  1.00      C    C
ATOM    888  CA  ARG C   8     -26.201 -63.432 -41.733  1.00  1.00      C    C
ATOM    889  CA  LYS C   9     -22.550 -63.471 -40.571  1.00  1.00      C    C
ATOM    890  CA  SER C  10     -19.620 -65.492 -41.787  1.00  1.00      C    C
ATOM    891  CA  THR C  11     -20.557 -64.606 -45.434  1.00  1.00      C    C
ATOM    892  CA  GLY C  12     -22.192 -66.908 -47.951  1.00  1.00      C    C
ATOM    893  CA  GLY C  13     -19.362 -66.616 -50.434  1.00  1.00      C    C
ATOM    894  CA  LYS C  14     -15.648 -66.142 -50.113  1.00  1.00      C    C
ATOM    895  CA  ALA C  15     -15.924 -62.834 -48.254  1.00  1.00      C    C
ATOM    896  CA  PRO C  16     -13.962 -61.124 -51.117  1.00  1.00      C    C
ATOM    897  CA  ARG C  17     -13.987 -57.920 -49.145  1.00  1.00      C    C
ATOM    898  CA  LYS C  18     -15.908 -57.612 -45.806  1.00  1.00      C    C
ATOM    899  CA  GLN C  19     -15.277 -53.836 -45.931  1.00  1.00      C    C
ATOM    900  CA  LEU C  20     -15.292 -53.033 -42.172  1.00  1.00      C    C
ATOM    901  CA  ALA C  21     -12.597 -52.167 -39.625  1.00  1.00      C    C
ATOM    902  CA  THR C  22     -14.809 -51.436 -36.674  1.00  1.00      C    C
ATOM    903  CA  LYS C  23     -17.639 -49.417 -38.210  1.00  1.00      C    C
ATOM    904  CA  ALA C  24     -20.527 -48.868 -35.818  1.00  1.00      C    C
ATOM    905  CA  ALA C  25     -20.627 -47.032 -32.478  1.00  1.00      C    C
ATOM    906  CA  ARG C  26     -19.340 -49.658 -29.971  1.00  1.00      C    C
ATOM    907  CA  LYS C  27     -21.408 -51.090 -27.057  1.00  1.00      C    C
ATOM    908  CA  SER C  28     -25.038 -49.737 -26.875  1.00  1.00      C    C
ATOM    909  CA  ALA C  29     -25.498 -50.427 -23.087  1.00  1.00      C    C
ATOM    910  CA  PRO C  30     -28.681 -51.027 -21.202  1.00  1.00      C    C
ATOM    911  CA  ALA C  31     -28.560 -47.509 -19.805  1.00  1.00      C    C
ATOM    912  CA  THR C  32     -32.126 -47.399 -18.629  1.00  1.00      C    C
ATOM    913  CA  GLY C  33     -33.121 -43.731 -18.286  1.00  1.00      C    C
ATOM    914  CA  GLY C  34     -33.251 -40.348 -20.349  1.00  1.00      C    C
ATOM    915  CA  VAL C  35     -31.627 -38.150 -17.545  1.00  1.00      C    C
ATOM    916  CA  LYS C  36     -30.361 -40.283 -14.461  1.00  1.00      C    C
ATOM    917  CA  LYS C  37     -31.021 -38.405 -11.336  1.00  1.00      C    C
ATOM    918  CA  PRO C  38     -30.702 -34.699 -12.265  1.00  1.00      C    C
ATOM    919  CA  HIS C  39     -27.342 -33.300 -11.613  1.00  1.00      C    C
ATOM    920  CA  ARG C  40     -26.965 -29.542 -10.762  1.00  1.00      C    C
ATOM    921  CA  TYR C  41     -25.447 -27.710  -7.944  1.00  1.00      C    C
ATOM    922  CA  ARG C  42     -21.630 -27.469  -7.977  1.00  1.00      C    C
ATOM    923  CA  PRO C  43     -19.970 -26.628  -4.625  1.00  1.00      C    C
ATOM    924  CA  GLY C  44     -18.549 -23.556  -6.247  1.00  1.00      C    C
ATOM    925  CA  THR C  45     -21.370 -23.079  -8.888  1.00  1.00      C    C
ATOM    926  CA  VAL C  46     -23.483 -20.955  -6.605  1.00  1.00      C    C
ATOM    927  CA  ALA C  47     -20.736 -19.048  -4.986  1.00  1.00      C    C
ATOM    928  CA  LEU C  48     -19.588 -17.994  -8.576  1.00  1.00      C    C
ATOM    929  CA  ARG C  49     -23.149 -17.063  -9.298  1.00  1.00      C    C
ATOM    930  CA  GLU C  50     -23.092 -14.700  -6.284  1.00  1.00      C    C
ATOM    931  CA  ILE C  51     -19.861 -13.179  -7.396  1.00  1.00      C    C
ATOM    932  CA  ARG C  52     -21.284 -12.191 -10.825  1.00  1.00      C    C
ATOM    933  CA  ARG C  53     -24.377 -10.644  -9.225  1.00  1.00      C    C
ATOM    934  CA  TYR C  54     -22.403  -8.655  -6.669  1.00  1.00      C    C
ATOM    935  CA  GLN C  55     -19.722  -7.472  -8.900  1.00  1.00      C    C
ATOM    936  CA  LYS C  56     -22.360  -5.855 -11.066  1.00  1.00      C    C
ATOM    937  CA  SER C  57     -24.280  -4.376  -8.149  1.00  1.00      C    C
ATOM    938  CA  THR C  58     -23.511  -1.555  -5.775  1.00  1.00      C    C
ATOM    939  CA  GLU C  59     -26.442  -1.489  -3.426  1.00  1.00      C    C
ATOM    940  CA  LEU C  60     -24.918  -1.502  -0.053  1.00  1.00      C    C
ATOM    941  CA  LEU C  61     -24.381  -5.033   1.234  1.00  1.00      C    C
ATOM    942  CA  ILE C  62     -24.908  -4.672   4.962  1.00  1.00      C    C
ATOM    943  CA  ARG C  63     -28.240  -3.539   6.324  1.00  1.00      C    C
ATOM    944  CA  LYS C  64     -28.574   0.124   7.285  1.00  1.00      C    C
ATOM    945  CA  LEU C  65     -30.294  -0.045  10.658  1.00  1.00      C    C
ATOM    946  CA  PRO C  66     -28.070  -2.640  12.204  1.00  1.00      C    C
ATOM    947  CA  PHE C  67     -25.063  -0.731  10.873  1.00  1.00      C    C
ATOM    948  CA  GLN C  68     -26.129   2.627  12.308  1.00  1.00      C    C
ATOM    949  CA  ARG C  69     -26.242   0.727  15.689  1.00  1.00      C    C
ATOM    950  CA  LEU C  70     -22.539  -0.242  15.433  1.00  1.00      C    C
ATOM    951  CA  VAL C  71     -21.564   3.328  14.710  1.00  1.00      C    C
ATOM    952  CA  ARG C  72     -23.280   4.840  17.676  1.00  1.00      C    C
ATOM    953  CA  GLU C  73     -21.743   2.222  19.949  1.00  1.00      C    C
ATOM    954  CA  ILE C  74     -18.089   2.731  18.988  1.00  1.00      C    C
ATOM    955  CA  ALA C  75     -18.577   6.582  18.854  1.00  1.00      C    C
ATOM    956  CA  GLN C  76     -20.003   6.540  22.397  1.00  1.00      C    C
ATOM    957  CA  ASP C  77     -16.637   5.433  23.598  1.00  1.00      C    C
ATOM    958  CA  PHE C  78     -15.142   8.729  22.482  1.00  1.00      C    C
ATOM    959  CA  LYS C  79     -17.876  11.216  23.584  1.00  1.00      C    C
ATOM    960  CA  THR C  80     -21.237  10.346  25.141  1.00  1.00      C    C
ATOM    961  CA  ASP C  81     -24.725  11.834  24.397  1.00  1.00      C    C
ATOM    962  CA  LEU C  82     -23.847  12.795  20.915  1.00  1.00      C    C
ATOM    963  CA  ARG C  83     -26.005  13.918  18.128  1.00  1.00      C    C
ATOM    964  CA  PHE C  84     -25.327  12.745  14.535  1.00  1.00      C    C
ATOM    965  CA  GLN C  85     -26.066  14.344  11.231  1.00  1.00      C    C
ATOM    966  CA  SER C  86     -28.022  11.769   9.366  1.00  1.00      C    C
ATOM    967  CA  SER C  87     -25.425  11.940   6.520  1.00  1.00      C    C
ATOM    968  CA  ALA C  88     -22.655  11.617   8.995  1.00  1.00      C    C
ATOM    969  CA  VAL C  89     -23.949   8.092   9.923  1.00  1.00      C    C
ATOM    970  CA  MET C  90     -24.401   7.368   6.163  1.00  1.00      C    C
ATOM    971  CA  ALA C  91     -20.839   8.302   5.385  1.00  1.00      C    C
ATOM    972  CA  LEU C  92     -19.508   5.832   7.831  1.00  1.00      C    C
ATOM    973  CA  GLN C  93     -21.370   2.991   6.306  1.00  1.00      C    C
ATOM    974  CA  GLU C  94     -20.455   3.985   2.740  1.00  1.00      C    C
ATOM    975  CA  ALA C  95     -16.800   4.264   3.665  1.00  1.00      C    C
ATOM    976  CA  SER C  96     -16.627   1.017   5.678  1.00  1.00      C    C
ATOM    977  CA  GLU C  97     -18.117  -1.287   3.044  1.00  1.00      C    C
ATOM    978  CA  ALA C  98     -15.952   0.176   0.224  1.00  1.00      C    C
ATOM    979  CA  TYR C  99     -12.966  -0.363   2.398  1.00  1.00      C    C
ATOM    980  CA  LEU C 100     -13.823  -3.969   3.087  1.00  1.00      C    C
ATOM    981  CA  VAL C 101     -14.515  -4.873  -0.481  1.00  1.00      C    C
ATOM    982  CA  ALA C 102     -11.029  -3.405  -1.443  1.00  1.00      C    C
ATOM    983  CA  LEU C 103      -9.580  -5.467   1.407  1.00  1.00      C    C
ATOM    984  CA  PHE C 104     -11.232  -8.554   0.315  1.00  1.00      C    C
ATOM    985  CA  GLU C 105      -9.741  -7.867  -3.103  1.00  1.00      C    C
ATOM    986  CA  ASP C 106      -6.268  -7.807  -1.345  1.00  1.00      C    C
ATOM    987  CA  THR C 107      -7.075 -10.851   0.706  1.00  1.00      C    C
ATOM    988  CA  ASN C 108      -8.003 -12.775  -2.457  1.00  1.00      C    C
ATOM    989  CA  LEU C 109      -4.612 -11.879  -4.056  1.00  1.00      C    C
ATOM    990  CA  CYS C 110      -2.888 -13.197  -0.937  1.00  1.00      C    C
ATOM    991  CA  ALA C 111      -4.766 -16.447  -0.756  1.00  1.00      C    C
ATOM    992  CA  ILE C 112      -3.984 -17.409  -4.265  1.00  1.00      C    C
ATOM    993  CA  HIS C 113      -0.403 -16.365  -3.897  1.00  1.00      C    C
ATOM    994  CA  ALA C 114      -0.135 -18.801  -1.078  1.00  1.00      C    C
ATOM    995  CA  LYS C 115      -1.590 -21.580  -3.389  1.00  1.00      C    C
ATOM    996  CA  ARG C 116      -4.924 -21.512  -1.501  1.00  1.00      C    C
ATOM    997  CA  VAL C 117      -8.422 -20.670  -2.903  1.00  1.00      C    C
ATOM    998  CA  THR C 118      -9.865 -20.163   0.592  1.00  1.00      C    C
ATOM    999  CA  ILE C 119      -9.370 -16.838   2.241  1.00  1.00      C    C
ATOM   1000  CA  MET C 120      -8.411 -16.764   5.869  1.00  1.00      C    C
ATOM   1001  CA  PRO C 121      -7.568 -13.941   8.319  1.00  1.00      C    C
ATOM   1002  CA  LYS C 122      -3.931 -14.482   7.773  1.00  1.00      C    C
ATOM   1003  CA  ASP C 123      -4.405 -13.306   4.097  1.00  1.00      C    C
ATOM   1004  CA  ILE C 124      -5.989 -10.069   5.304  1.00  1.00      C    C
ATOM   1005  CA  GLN C 125      -3.086  -9.626   7.772  1.00  1.00      C    C
ATOM   1006  CA  LEU C 126      -0.446  -9.760   5.251  1.00  1.00      C    C
ATOM   1007  CA  ALA C 127      -1.826  -7.113   2.888  1.00  1.00      C    C
ATOM   1008  CA  ARG C 128      -2.475  -4.728   5.756  1.00  1.00      C    C
ATOM   1009  CA  ARG C 129       1.048  -5.181   7.136  1.00  1.00      C    C
ATOM   1010  CA  ILE C 130       2.519  -4.444   3.686  1.00  1.00      C    C
ATOM   1011  CA  ARG C 131       0.240  -1.499   3.198  1.00  1.00      C    C
ATOM   1012  CA  GLY C 132       1.579  -0.041   6.384  1.00  1.00      C    C
ATOM   1013  CA  GLU C 133      -1.705  -0.215   8.282  1.00  1.00      C    C
ATOM   1014  CA  ARG C 134      -0.440  -2.842  10.740  1.00  1.00      C    C
ATOM   1015  CA  ALA C 135       3.157  -1.990  10.155  1.00  1.00      C    C
TER
ATOM   1016  CA  SER D   1     -27.569 -20.809  47.150  1.00  1.00      D    C
ATOM   1017  CA  GLY D   2     -31.226 -19.925  46.977  1.00  1.00      D    C
ATOM   1018  CA  ARG D   3     -31.217 -16.857  44.763  1.00  1.00      D    C
ATOM   1019  CA  GLY D   4     -34.714 -15.830  43.813  1.00  1.00      D    C
ATOM   1020  CA  LYS D   5     -35.371 -16.894  40.271  1.00  1.00      D    C
ATOM   1021  CA  GLY D   6     -34.844 -20.582  41.076  1.00  1.00      D    C
ATOM   1022  CA  GLY D   7     -32.062 -20.940  38.398  1.00  1.00      D    C
ATOM   1023  CA  LYS D   8     -30.043 -18.995  35.851  1.00  1.00      D    C
ATOM   1024  CA  GLY D   9     -27.229 -18.642  33.396  1.00  1.00      D    C
ATOM   1025  CA  LEU D  10     -23.770 -20.143  32.939  1.00  1.00      D    C
ATOM   1026  CA  GLY D  11     -22.256 -19.039  29.628  1.00  1.00      D    C
ATOM   1027  CA  LYS D  12     -19.588 -20.203  27.178  1.00  1.00      D    C
ATOM   1028  CA  GLY D  13     -21.987 -21.076  24.356  1.00  1.00      D    C
ATOM   1029  CA  GLY D  14     -22.661 -24.145  22.291  1.00  1.00      D    C
ATOM   1030  CA  ALA D  15     -22.612 -24.044  18.414  1.00  1.00      D    C
ATOM   1031  CA  LYS D  16     -21.931 -20.185  18.001  1.00  1.00      D    C
ATOM   1032  CA  ARG D  17     -24.467 -18.508  20.418  1.00  1.00      D    C
ATOM   1033  CA  HIS D  18     -21.594 -16.505  21.866  1.00  1.00      D    C
ATOM   1034  CA  ARG D  19     -21.515 -12.773  22.181  1.00  1.00      D    C
ATOM   1035  CA  LYS D  20     -21.832 -11.250  25.668  1.00  1.00      D    C
ATOM   1036  CA  VAL D  21     -24.403  -8.804  27.065  1.00  1.00      D    C
ATOM   1037  CA  LEU D  22     -25.499  -5.507  25.647  1.00  1.00      D    C
ATOM   1038  CA  ARG D  23     -27.017  -6.477  22.244  1.00  1.00      D    C
ATOM   1039  CA  ASP D  24     -25.485  -8.389  19.358  1.00  1.00      D    C
ATOM   1040  CA  ASN D  25     -24.890  -5.117  17.476  1.00  1.00      D    C
ATOM   1041  CA  ILE D  26     -21.349  -5.818  16.101  1.00  1.00      D    C
ATOM   1042  CA  GLN D  27     -22.495  -9.460  16.446  1.00  1.00      D    C
ATOM   1043  CA  GLY D  28     -25.345  -8.345  14.286  1.00  1.00      D    C
ATOM   1044  CA  ILE D  29     -23.040  -7.924  11.391  1.00  1.00      D    C
ATOM   1045  CA  THR D  30     -23.785 -11.484  10.208  1.00  1.00      D    C
ATOM   1046  CA  LYS D  31     -21.664 -14.249   8.690  1.00  1.00      D    C
ATOM   1047  CA  PRO D  32     -23.765 -14.016   5.605  1.00  1.00      D    C
ATOM   1048  CA  ALA D  33     -23.240 -10.272   5.186  1.00  1.00      D    C
ATOM   1049  CA  ILE D  34     -19.428 -10.811   5.554  1.00  1.00      D    C
ATOM   1050  CA  ARG D  35     -19.594 -13.465   2.841  1.00  1.00      D    C
ATOM   1051  CA  ARG D  36     -21.432 -11.037   0.523  1.00  1.00      D    C
ATOM   1052  CA  LEU D  37     -18.661  -8.489   1.025  1.00  1.00      D    C
ATOM   1053  CA  ALA D  38     -16.153 -11.308   0.112  1.00  1.00      D    C
ATOM   1054  CA  ARG D  39     -18.135 -12.090  -3.117  1.00  1.00      D    C
ATOM   1055  CA  ARG D  40     -18.204  -8.665  -4.343  1.00  1.00      D    C
ATOM   1056  CA  GLY D  41     -14.428  -8.680  -3.759  1.00  1.00      D    C
ATOM   1057  CA  GLY D  42     -14.184 -11.636  -6.196  1.00  1.00      D    C
ATOM   1058  CA  VAL D  43     -13.198 -14.327  -3.641  1.00  1.00      D    C
ATOM   1059  CA  LYS D  44     -15.126 -17.636  -4.036  1.00  1.00      D    C
ATOM   1060  CA  ARG D  45     -14.388 -19.505  -0.919  1.00  1.00      D    C
ATOM   1061  CA  ILE D  46     -14.308 -18.480   2.744  1.00  1.00      D    C
ATOM   1062  CA  SER D  47     -12.601 -19.728   5.860  1.00  1.00      D    C
ATOM   1063  CA  GLY D  48     -14.790 -20.099   9.027  1.00  1.00      D    C
ATOM   1064  CA  LEU D  49     -12.426 -17.860  10.929  1.00  1.00      D    C
ATOM   1065  CA  ILE D  50     -12.735 -14.931   8.478  1.00  1.00      D    C
ATOM   1066  CA  TYR D  51     -15.985 -13.626   9.937  1.00  1.00      D    C
ATOM   1067  CA  GLU D  52     -14.604 -13.098  13.400  1.00  1.00      D    C
ATOM   1068  CA  GLU D  53     -11.515 -11.526  12.002  1.00  1.00      D    C
ATOM   1069  CA  THR D  54     -13.689  -9.388   9.625  1.00  1.00      D    C
ATOM   1070  CA  ARG D  55     -15.959  -8.175  12.373  1.00  1.00      D    C
ATOM   1071  CA  GLY D  56     -12.926  -7.050  14.208  1.00  1.00      D    C
ATOM   1072  CA  VAL D  57     -11.477  -5.314  11.059  1.00  1.00      D    C
ATOM   1073  CA  LEU D  58     -14.729  -3.476  10.295  1.00  1.00      D    C
ATOM   1074  CA  LYS D  59     -14.733  -1.972  13.858  1.00  1.00      D    C
ATOM   1075  CA  VAL D  60     -11.013  -1.226  13.643  1.00  1.00      D    C
ATOM   1076  CA  PHE D  61     -11.458   0.748  10.486  1.00  1.00      D    C
ATOM   1077  CA  LEU D  62     -14.362   2.746  12.043  1.00  1.00      D    C
ATOM   1078  CA  GLU D  63     -12.640   3.193  15.362  1.00  1.00      D    C
ATOM   1079  CA  ASN D  64      -9.605   4.615  13.192  1.00  1.00      D    C
ATOM   1080  CA  VAL D  65     -11.724   6.902  11.206  1.00  1.00      D    C
ATOM   1081  CA  ILE D  66     -14.278   7.768  13.986  1.00  1.00      D    C
ATOM   1082  CA  ARG D  67     -11.630   8.572  16.650  1.00  1.00      D    C
ATOM   1083  CA  ASP D  68     -10.391  11.368  14.228  1.00  1.00      D    C
ATOM   1084  CA  ALA D  69     -13.978  12.360  13.314  1.00  1.00      D    C
ATOM   1085  CA  VAL D  70     -14.706  12.815  16.957  1.00  1.00      D    C
ATOM   1086  CA  THR D  71     -11.442  14.739  17.216  1.00  1.00      D    C
ATOM   1087  CA  TYR D  72     -12.620  17.283  14.768  1.00  1.00      D    C
ATOM   1088  CA  THR D  73     -16.082  17.568  16.491  1.00  1.00      D    C
ATOM   1089  CA  GLU D  74     -14.375  18.357  19.814  1.00  1.00      D    C
ATOM   1090  CA  HIS D  75     -11.958  20.867  18.391  1.00  1.00      D    C
ATOM   1091  CA  ALA D  76     -14.988  22.685  17.065  1.00  1.00      D    C
ATOM   1092  CA  LYS D  77     -16.385  22.794  20.649  1.00  1.00      D    C
ATOM   1093  CA  ARG D  78     -19.473  20.959  19.364  1.00  1.00      D    C
ATOM   1094  CA  LYS D  79     -21.695  18.274  20.646  1.00  1.00      D    C
ATOM   1095  CA  THR D  80     -22.754  17.014  17.265  1.00  1.00      D    C
ATOM   1096  CA  VAL D  81     -20.420  14.883  15.011  1.00  1.00      D    C
ATOM   1097  CA  THR D  82     -20.906  15.944  11.422  1.00  1.00      D    C
ATOM   1098  CA  ALA D  83     -20.737  14.429   7.962  1.00  1.00      D    C
ATOM   1099  CA  MET D  84     -17.892  16.865   7.173  1.00  1.00      D    C
ATOM   1100  CA  ASP D  85     -15.888  15.774  10.267  1.00  1.00      D    C
ATOM   1101  CA  VAL D  86     -16.131  12.260   8.836  1.00  1.00      D    C
ATOM   1102  CA  VAL D  87     -15.290  13.397   5.256  1.00  1.00      D    C
ATOM   1103  CA  TYR D  88     -12.186  15.188   6.482  1.00  1.00      D    C
ATOM   1104  CA  ALA D  89     -11.242  12.401   8.894  1.00  1.00      D    C
ATOM   1105  CA  LEU D  90     -11.684   9.782   6.043  1.00  1.00      D    C
ATOM   1106  CA  LYS D  91      -9.765  12.030   3.656  1.00  1.00      D    C
ATOM   1107  CA  ARG D  92      -6.704  12.329   5.994  1.00  1.00      D    C
ATOM   1108  CA  GLN D  93      -6.408   8.617   6.169  1.00  1.00      D    C
ATOM   1109  CA  GLY D  94      -6.120   8.486   2.242  1.00  1.00      D    C
ATOM   1110  CA  ARG D  95      -9.819   7.727   1.874  1.00  1.00      D    C
ATOM   1111  CA  THR D  96     -10.607   9.751  -1.378  1.00  1.00      D    C
ATOM   1112  CA  LEU D  97     -14.292  10.813  -1.258  1.00  1.00      D    C
ATOM   1113  CA  TYR D  98     -15.152  14.545  -1.296  1.00  1.00      D    C
ATOM   1114  CA  GLY D  99     -18.554  16.123  -1.598  1.00  1.00      D    C
ATOM   1115  CA  PHE D 100     -20.768  13.958   0.619  1.00  1.00      D    C
ATOM   1116  CA  GLY D 101     -23.708  12.534  -1.286  1.00  1.00      D    C
ATOM   1117  CA  GLY D 102     -22.423   9.132  -1.877  1.00  1.00      D    C
TER
ATOM   1118  CA  SER E   1       5.560  58.912  42.468  1.00  1.00      E    C
ATOM   1119  CA  GLY E   2       9.306  58.892  43.494  1.00  1.00      E    C
ATOM   1120  CA  ARG E   3       9.651  55.543  41.854  1.00  1.00      E    C
ATOM   1121  CA  GLY E   4       6.683  56.146  39.596  1.00  1.00      E    C
ATOM   1122  CA  LYS E   5       3.382  55.015  41.173  1.00  1.00      E    C
ATOM   1123  CA  GLN E   6       1.440  57.385  38.832  1.00  1.00      E    C
ATOM   1124  CA  GLY E   7       2.627  58.120  35.307  1.00  1.00      E    C
ATOM   1125  CA  GLY E   8       0.763  56.509  32.595  1.00  1.00      E    C
ATOM   1126  CA  LYS E   9       2.164  52.950  32.908  1.00  1.00      E    C
ATOM   1127  CA  THR E  10       4.871  51.125  34.821  1.00  1.00      E    C
ATOM   1128  CA  ARG E  11       6.248  48.833  32.193  1.00  1.00      E    C
ATOM   1129  CA  ALA E  12       9.848  47.858  32.314  1.00  1.00      E    C
ATOM   1130  CA  LYS E  13      11.328  45.603  29.699  1.00  1.00      E    C
ATOM   1131  CA  ALA E  14      11.917  41.747  29.647  1.00  1.00      E    C
ATOM   1132  CA  LYS E  15      14.179  41.686  26.709  1.00  1.00      E    C
ATOM   1133  CA  THR E  16      13.170  38.924  24.495  1.00  1.00      E    C
ATOM   1134  CA  ARG E  17       9.769  37.143  24.176  1.00  1.00      E    C
ATOM   1135  CA  SER E  18      11.830  33.958  24.316  1.00  1.00      E    C
ATOM   1136  CA  SER E  19      13.206  34.904  27.708  1.00  1.00      E    C
ATOM   1137  CA  ARG E  20       9.728  35.795  28.739  1.00  1.00      E    C
ATOM   1138  CA  ALA E  21       8.430  32.305  27.870  1.00  1.00      E    C
ATOM   1139  CA  GLY E  22      11.576  30.592  29.214  1.00  1.00      E    C
ATOM   1140  CA  LEU E  23      12.350  28.895  25.814  1.00  1.00      E    C
ATOM   1141  CA  GLN E  24      15.667  29.195  24.058  1.00  1.00      E    C
ATOM   1142  CA  PHE E  25      14.153  28.669  20.552  1.00  1.00      E    C
ATOM   1143  CA  PRO E  26      13.318  31.983  18.699  1.00  1.00      E    C
ATOM   1144  CA  VAL E  27       9.974  33.304  19.631  1.00  1.00      E    C
ATOM   1145  CA  GLY E  28      10.228  36.357  17.516  1.00  1.00      E    C
ATOM   1146  CA  ARG E  29      11.656  34.495  14.532  1.00  1.00      E    C
ATOM   1147  CA  VAL E  30       9.055  31.810  14.791  1.00  1.00      E    C
ATOM   1148  CA  HIS E  31       6.368  34.509  14.997  1.00  1.00      E    C
ATOM   1149  CA  ARG E  32       7.718  36.385  11.966  1.00  1.00      E    C
ATOM   1150  CA  LEU E  33       8.271  33.310   9.800  1.00  1.00      E    C
ATOM   1151  CA  LEU E  34       4.699  32.192  10.307  1.00  1.00      E    C
ATOM   1152  CA  ARG E  35       3.383  35.557   9.238  1.00  1.00      E    C
ATOM   1153  CA  LYS E  36       5.588  35.761   6.129  1.00  1.00      E    C
ATOM   1154  CA  GLY E  37       4.412  32.380   4.778  1.00  1.00      E    C
ATOM   1155  CA  ASN E  38       0.695  33.112   4.525  1.00  1.00      E    C
ATOM   1156  CA  TYR E  39      -0.496  30.369   6.661  1.00  1.00      E    C
ATOM   1157  CA  ALA E  40      -3.539  32.276   7.918  1.00  1.00      E    C
ATOM   1158  CA  GLU E  41      -4.127  35.940   7.760  1.00  1.00      E    C
ATOM   1159  CA  ARG E  42      -3.638  36.313  11.556  1.00  1.00      E    C
ATOM   1160  CA  VAL E  43      -1.360  34.983  14.317  1.00  1.00      E    C
ATOM   1161  CA  GLY E  44      -1.866  35.968  17.911  1.00  1.00      E    C
ATOM   1162  CA  ALA E  45       1.135  36.653  20.312  1.00  1.00      E    C
ATOM   1163  CA  GLY E  46       0.786  33.182  21.862  1.00  1.00      E    C
ATOM   1164  CA  ALA E  47       0.867  31.147  18.533  1.00  1.00      E    C
ATOM   1165  CA  PRO E  48       4.731  31.400  18.196  1.00  1.00      E    C
ATOM   1166  CA  VAL E  49       4.994  30.989  21.974  1.00  1.00      E    C
ATOM   1167  CA  TYR E  50       3.158  27.603  21.709  1.00  1.00      E    C
ATOM   1168  CA  LEU E  51       4.881  26.844  18.403  1.00  1.00      E    C
ATOM   1169  CA  ALA E  52       8.429  27.507  19.685  1.00  1.00      E    C
ATOM   1170  CA  ALA E  53       7.860  25.216  22.688  1.00  1.00      E    C
ATOM   1171  CA  VAL E  54       6.718  22.456  20.421  1.00  1.00      E    C
ATOM   1172  CA  LEU E  55       9.765  22.717  18.099  1.00  1.00      E    C
ATOM   1173  CA  GLU E  56      12.053  23.019  21.027  1.00  1.00      E    C
ATOM   1174  CA  TYR E  57      10.618  19.972  22.739  1.00  1.00      E    C
ATOM   1175  CA  LEU E  58      10.731  17.717  19.631  1.00  1.00      E    C
ATOM   1176  CA  THR E  59      14.381  18.474  19.189  1.00  1.00      E    C
ATOM   1177  CA  ALA E  60      15.123  17.389  22.717  1.00  1.00      E    C
ATOM   1178  CA  GLU E  61      13.608  14.006  22.014  1.00  1.00      E    C
ATOM   1179  CA  ILE E  62      15.747  13.190  19.091  1.00  1.00      E    C
ATOM   1180  CA  LEU E  63      19.005  14.509  20.414  1.00  1.00      E    C
ATOM   1181  CA  GLU E  64      18.589  12.811  23.771  1.00  1.00      E    C
ATOM   1182  CA  LEU E  65      17.999   9.342  22.164  1.00  1.00      E    C
ATOM   1183  CA  ALA E  66      20.637  10.013  19.511  1.00  1.00      E    C
ATOM   1184  CA  GLY E  67      23.391  10.569  22.101  1.00  1.00      E    C
ATOM   1185  CA  ASN E  68      22.409   7.342  23.800  1.00  1.00      E    C
ATOM   1186  CA  ALA E  69      22.836   5.442  20.447  1.00  1.00      E    C
ATOM   1187  CA  ALA E  70      26.173   7.342  19.962  1.00  1.00      E    C
ATOM   1188  CA  ARG E  71      27.325   6.229  23.480  1.00  1.00      E    C
ATOM   1189  CA  ASP E  72      26.363   2.645  22.800  1.00  1.00      E    C
ATOM   1190  CA  ASN E  73      28.565   2.731  19.738  1.00  1.00      E    C
ATOM   1191  CA  LYS E  74      31.517   4.221  21.409  1.00  1.00      E    C
ATOM   1192  CA  LYS E  75      31.043   7.685  19.841  1.00  1.00      E    C
ATOM   1193  CA  THR E  76      30.893  11.128  21.506  1.00  1.00      E    C
ATOM   1194  CA  ARG E  77      29.925  13.084  18.537  1.00  1.00      E    C
ATOM   1195  CA  ILE E  78      26.423  12.643  16.950  1.00  1.00      E    C
ATOM   1196  CA  ILE E  79      26.836  11.735  13.217  1.00  1.00      E    C
ATOM   1197  CA  PRO E  80      24.068  10.410  10.837  1.00  1.00      E    C
ATOM   1198  CA  ARG E  81      24.256   6.961  12.288  1.00  1.00      E    C
ATOM   1199  CA  HIS E  82      22.899   8.123  15.534  1.00  1.00      E    C
ATOM   1200  CA  LEU E  83      20.033  10.100  13.922  1.00  1.00      E    C
ATOM   1201  CA  GLN E  84      19.042   6.876  12.082  1.00  1.00      E    C
ATOM   1202  CA  LEU E  85      19.374   4.798  15.290  1.00  1.00      E    C
ATOM   1203  CA  ALA E  86      17.412   7.327  17.193  1.00  1.00      E    C
ATOM   1204  CA  VAL E  87      14.602   7.575  14.775  1.00  1.00      E    C
ATOM   1205  CA  ARG E  88      14.108   4.051  13.347  1.00  1.00      E    C
ATOM   1206  CA  ASN E  89      14.112   2.480  16.776  1.00  1.00      E    C
ATOM   1207  CA  ASP E  90      11.779   5.173  18.098  1.00  1.00      E    C
ATOM   1208  CA  GLU E  91       8.048   4.797  17.542  1.00  1.00      E    C
ATOM   1209  CA  GLU E  92       7.169   8.415  17.410  1.00  1.00      E    C
ATOM   1210  CA  LEU E  93      10.073   9.630  15.217  1.00  1.00      E    C
ATOM   1211  CA  ASN E  94       9.384   6.595  13.021  1.00  1.00      E    C
ATOM   1212  CA  LYS E  95       5.631   7.533  12.470  1.00  1.00      E    C
ATOM   1213  CA  LEU E  96       6.432  11.086  11.495  1.00  1.00      E    C
ATOM   1214  CA  LEU E  97       9.058   9.855   9.071  1.00  1.00      E    C
ATOM   1215  CA  GLY E  98       7.270   7.073   7.569  1.00  1.00      E    C
ATOM   1216  CA  ARG E  99       8.279   7.740   3.955  1.00  1.00      E    C
ATOM   1217  CA  VAL E 100      11.893   8.986   4.191  1.00  1.00      E    C
ATOM   1218  CA  THR E 101      15.280   7.589   3.381  1.00  1.00      E    C
ATOM   1219  CA  ILE E 102      18.012   7.778   5.851  1.00  1.00      E    C
ATOM   1220  CA  ALA E 103      21.391   7.923   3.870  1.00  1.00      E    C
ATOM   1221  CA  GLN E 104      24.487   6.831   5.716  1.00  1.00      E    C
ATOM   1222  CA  GLY E 105      22.486   5.816   8.605  1.00  1.00      E    C
ATOM   1223  CA  GLY E 106      22.392   2.069   8.201  1.00  1.00      E    C
ATOM   1224  CA  VAL E 107      20.127  -0.298  10.150  1.00  1.00      E    C
ATOM   1225  CA  LEU E 108      20.046  -1.370  13.849  1.00  1.00      E    C
ATOM   1226  CA  PRO E 109      20.612  -5.207  14.138  1.00  1.00      E    C
ATOM   1227  CA  ASN E 110      19.322  -5.990  17.621  1.00  1.00      E    C
ATOM   1228  CA  ILE E 111      16.442  -8.467  18.354  1.00  1.00      E    C
ATOM   1229  CA  GLN E 112      17.594 -11.956  19.047  1.00  1.00      E    C
ATOM   1230  CA  SER E 113      18.001 -14.152  15.971  1.00  1.00      E    C
ATOM   1231  CA  VAL E 114      21.768 -14.647  16.189  1.00  1.00      E    C
ATOM   1232  CA  LEU E 115      21.384 -16.220  19.658  1.00  1.00      E    C
ATOM   1233  CA  LEU E 116      19.088 -19.170  18.380  1.00  1.00      E    C
ATOM   1234  CA  PRO E 117      18.633 -22.468  20.066  1.00  1.00      E    C
ATOM   1235  CA  LYS E 118      20.734 -25.336  18.855  1.00  1.00      E    C
ATOM   1236  CA  LYS E 119      18.069 -27.952  19.604  1.00  1.00      E    C
ATOM   1237  CA  THR E 120      17.264 -31.053  17.779  1.00  1.00      E    C
ATOM   1238  CA  GLU E 121      20.193 -32.587  16.117  1.00  1.00      E    C
ATOM   1239  CA  SER E 122      18.046 -32.905  13.002  1.00  1.00      E    C
ATOM   1240  CA  SER E 123      17.668 -29.096  12.896  1.00  1.00      E    C
ATOM   1241  CA  LYS E 124      15.684 -29.408   9.642  1.00  1.00      E    C
ATOM   1242  CA  SER E 125      12.466 -31.138  10.775  1.00  1.00      E    C
ATOM   1243  CA  LYS E 126      11.680 -32.368   7.218  1.00  1.00      E    C
ATOM   1244  CA  SER E 127      15.116 -33.579   5.795  1.00  1.00      E    C
ATOM   1245  CA  LYS E 128      14.254 -33.134   2.025  1.00  1.00      E    C
TER
ATOM   1246  CA  PRO F   1      -1.115  49.621 -37.177  1.00  1.00      F    C
ATOM   1247  CA  GLU F   2       0.752  49.134 -33.957  1.00  1.00      F    C
ATOM   1248  CA  PRO F   3       4.149  47.898 -35.126  1.00  1.00      F    C
ATOM   1249  CA  ALA F   4       5.019  47.460 -31.408  1.00  1.00      F    C
ATOM   1250  CA  LYS F   5       1.841  48.860 -29.997  1.00  1.00      F    C
ATOM   1251  CA  SER F   6       1.137  52.735 -30.051  1.00  1.00      F    C
ATOM   1252  CA  ALA F   7       2.503  53.000 -26.463  1.00  1.00      F    C
ATOM   1253  CA  PRO F   8       2.742  55.074 -24.416  1.00  1.00      F    C
ATOM   1254  CA  ALA F   9       6.279  54.980 -22.874  1.00  1.00      F    C
ATOM   1255  CA  PRO F  10       6.900  57.343 -21.493  1.00  1.00      F    C
ATOM   1256  CA  LYS F  11       8.064  60.283 -23.537  1.00  1.00      F    C
ATOM   1257  CA  LYS F  12       7.173  62.839 -20.846  1.00  1.00      F    C
ATOM   1258  CA  GLY F  13       9.429  63.524 -17.897  1.00  1.00      F    C
ATOM   1259  CA  SER F  14      12.843  63.607 -19.506  1.00  1.00      F    C
ATOM   1260  CA  LYS F  15      14.635  62.582 -16.294  1.00  1.00      F    C
ATOM   1261  CA  LYS F  16      18.024  62.700 -18.024  1.00  1.00      F    C
ATOM   1262  CA  ALA F  17      18.273  58.954 -17.965  1.00  1.00      F    C
ATOM   1263  CA  VAL F  18      20.388  56.510 -15.920  1.00  1.00      F    C
ATOM   1264  CA  THR F  19      22.324  56.693 -12.688  1.00  1.00      F    C
ATOM   1265  CA  LYS F  20      21.639  53.472 -10.653  1.00  1.00      F    C
ATOM   1266  CA  THR F  21      23.005  55.426  -7.554  1.00  1.00      F    C
ATOM   1267  CA  GLN F  22      22.523  54.877  -3.932  1.00  1.00      F    C
ATOM   1268  CA  LYS F  23      22.234  57.336  -0.916  1.00  1.00      F    C
ATOM   1269  CA  LYS F  24      18.603  56.576  -0.505  1.00  1.00      F    C
ATOM   1270  CA  ASP F  25      18.325  56.389   3.279  1.00  1.00      F    C
ATOM   1271  CA  GLY F  26      15.282  54.258   3.420  1.00  1.00      F    C
ATOM   1272  CA  LYS F  27      15.214  52.708   0.074  1.00  1.00      F    C
ATOM   1273  CA  LYS F  28      17.832  50.075   0.460  1.00  1.00      F    C
ATOM   1274  CA  ARG F  29      15.794  46.803   0.679  1.00  1.00      F    C
ATOM   1275  CA  ARG F  30      18.508  44.725   2.335  1.00  1.00      F    C
ATOM   1276  CA  LYS F  31      17.767  40.955   2.686  1.00  1.00      F    C
ATOM   1277  CA  THR F  32      18.241  39.767   6.132  1.00  1.00      F    C
ATOM   1278  CA  ARG F  33      21.491  37.799   6.341  1.00  1.00      F    C
ATOM   1279  CA  LYS F  34      21.307  34.087   6.330  1.00  1.00      F    C
ATOM   1280  CA  GLU F  35      19.752  32.272   9.228  1.00  1.00      F    C
ATOM   1281  CA  SER F  36      20.029  28.790  10.666  1.00  1.00      F    C
ATOM   1282  CA  TYR F  37      18.821  26.640  13.574  1.00  1.00      F    C
ATOM   1283  CA  ALA F  38      22.352  25.807  14.433  1.00  1.00      F    C
ATOM   1284  CA  ILE F  39      22.786  28.103  17.411  1.00  1.00      F    C
ATOM   1285  CA  TYR F  40      19.413  26.992  18.940  1.00  1.00      F    C
ATOM   1286  CA  VAL F  41      20.061  23.378  18.211  1.00  1.00      F    C
ATOM   1287  CA  TYR F  42      23.585  23.925  19.731  1.00  1.00      F    C
ATOM   1288  CA  LYS F  43      22.124  25.604  22.826  1.00  1.00      F    C
ATOM   1289  CA  VAL F  44      19.648  22.651  23.232  1.00  1.00      F    C
ATOM   1290  CA  LEU F  45      22.252  20.018  22.685  1.00  1.00      F    C
ATOM   1291  CA  LYS F  46      24.166  21.293  25.702  1.00  1.00      F    C
ATOM   1292  CA  GLN F  47      20.892  20.871  27.833  1.00  1.00      F    C
ATOM   1293  CA  VAL F  48      20.330  17.278  26.923  1.00  1.00      F    C
ATOM   1294  CA  HIS F  49      23.815  15.925  26.447  1.00  1.00      F    C
ATOM   1295  CA  PRO F  50      26.364  18.026  28.357  1.00  1.00      F    C
ATOM   1296  CA  ASP F  51      29.473  16.266  26.898  1.00  1.00      F    C
ATOM   1297  CA  THR F  52      28.290  15.803  23.331  1.00  1.00      F    C
ATOM   1298  CA  GLY F  53      29.032  17.282  19.870  1.00  1.00      F    C
ATOM   1299  CA  ILE F  54      27.198  17.020  16.546  1.00  1.00      F    C
ATOM   1300  CA  SER F  55      28.973  16.731  13.083  1.00  1.00      F    C
ATOM   1301  CA  SER F  56      28.127  19.068  10.209  1.00  1.00      F    C
ATOM   1302  CA  LYS F  57      26.234  16.073   8.592  1.00  1.00      F    C
ATOM   1303  CA  ALA F  58      24.125  15.602  11.650  1.00  1.00      F    C
ATOM   1304  CA  MET F  59      23.575  19.323  11.817  1.00  1.00      F    C
ATOM   1305  CA  SER F  60      22.622  19.801   8.211  1.00  1.00      F    C
ATOM   1306  CA  ILE F  61      19.971  17.129   8.672  1.00  1.00      F    C
ATOM   1307  CA  MET F  62      18.984  19.023  11.842  1.00  1.00      F    C
ATOM   1308  CA  ASN F  63      18.451  22.229   9.909  1.00  1.00      F    C
ATOM   1309  CA  SER F  64      16.078  20.325   7.509  1.00  1.00      F    C
ATOM   1310  CA  PHE F  65      14.441  18.665  10.434  1.00  1.00      F    C
ATOM   1311  CA  VAL F  66      13.649  21.912  12.252  1.00  1.00      F    C
ATOM   1312  CA  ASN F  67      12.279  23.556   9.118  1.00  1.00      F    C
ATOM   1313  CA  ASP F  68      10.372  20.437   8.170  1.00  1.00      F    C
ATOM   1314  CA  VAL F  69       8.557  20.218  11.481  1.00  1.00      F    C
ATOM   1315  CA  PHE F  70       7.832  23.939  11.537  1.00  1.00      F    C
ATOM   1316  CA  GLU F  71       6.134  23.687   8.116  1.00  1.00      F    C
ATOM   1317  CA  ARG F  72       4.185  20.665   9.130  1.00  1.00      F    C
ATOM   1318  CA  ILE F  73       2.759  22.242  12.219  1.00  1.00      F    C
ATOM   1319  CA  ALA F  74       2.110  25.603  10.655  1.00  1.00      F    C
ATOM   1320  CA  GLY F  75       0.460  23.898   7.677  1.00  1.00      F    C
ATOM   1321  CA  GLU F  76      -1.746  21.759   9.823  1.00  1.00      F    C
ATOM   1322  CA  ALA F  77      -2.713  24.953  11.822  1.00  1.00      F    C
ATOM   1323  CA  SER F  78      -3.393  26.874   8.600  1.00  1.00      F    C
ATOM   1324  CA  ARG F  79      -5.735  24.044   7.288  1.00  1.00      F    C
ATOM   1325  CA  LEU F  80      -7.416  23.882  10.629  1.00  1.00      F    C
ATOM   1326  CA  ALA F  81      -8.380  27.480  10.643  1.00  1.00      F    C
ATOM   1327  CA  HIS F  82      -9.636  27.411   7.060  1.00  1.00      F    C
ATOM   1328  CA  TYR F  83     -11.820  24.248   7.693  1.00  1.00      F    C
ATOM   1329  CA  ASN F  84     -13.156  26.166  10.669  1.00  1.00      F    C
ATOM   1330  CA  LYS F  85     -13.466  29.442   8.712  1.00  1.00      F    C
ATOM   1331  CA  ARG F  86     -11.281  31.261  11.246  1.00  1.00      F    C
ATOM   1332  CA  SER F  87      -8.749  33.811  10.096  1.00  1.00      F    C
ATOM   1333  CA  THR F  88      -6.687  33.686  13.287  1.00  1.00      F    C
ATOM   1334  CA  ILE F  89      -3.976  31.257  14.389  1.00  1.00      F    C
ATOM   1335  CA  THR F  90      -4.443  30.886  18.151  1.00  1.00      F    C
ATOM   1336  CA  SER F  91      -2.981  28.584  20.672  1.00  1.00      F    C
ATOM   1337  CA  ARG F  92      -5.903  26.396  19.838  1.00  1.00      F    C
ATOM   1338  CA  GLU F  93      -4.841  25.777  16.208  1.00  1.00      F    C
ATOM   1339  CA  ILE F  94      -1.361  24.948  17.460  1.00  1.00      F    C
ATOM   1340  CA  GLN F  95      -2.786  22.386  19.988  1.00  1.00      F    C
ATOM   1341  CA  THR F  96      -5.113  20.696  17.505  1.00  1.00      F    C
ATOM   1342  CA  ALA F  97      -2.440  20.650  14.777  1.00  1.00      F    C
ATOM   1343  CA  VAL F  98       0.093  19.110  17.185  1.00  1.00      F    C
ATOM   1344  CA  ARG F  99      -2.340  16.460  18.426  1.00  1.00      F    C
ATOM   1345  CA  LEU F 100      -3.177  15.508  14.777  1.00  1.00      F    C
ATOM   1346  CA  LEU F 101       0.312  15.269  13.572  1.00  1.00      F    C
ATOM   1347  CA  LEU F 102       2.260  13.569  16.268  1.00  1.00      F    C
ATOM   1348  CA  PRO F 103       1.494  10.127  17.667  1.00  1.00      F    C
ATOM   1349  CA  GLY F 104       0.172   9.671  21.235  1.00  1.00      F    C
ATOM   1350  CA  GLU F 105       2.830   9.938  23.986  1.00  1.00      F    C
ATOM   1351  CA  LEU F 106       4.838  12.356  21.836  1.00  1.00      F    C
ATOM   1352  CA  ALA F 107       1.677  14.578  21.580  1.00  1.00      F    C
ATOM   1353  CA  LYS F 108       1.457  14.311  25.404  1.00  1.00      F    C
ATOM   1354  CA  HIS F 109       5.025  15.642  26.079  1.00  1.00      F    C
ATOM   1355  CA  ALA F 110       4.621  18.290  23.357  1.00  1.00      F    C
ATOM   1356  CA  VAL F 111       1.429  19.669  25.130  1.00  1.00      F    C
ATOM   1357  CA  SER F 112       3.299  19.830  28.457  1.00  1.00      F    C
ATOM   1358  CA  GLU F 113       6.170  21.845  27.127  1.00  1.00      F    C
ATOM   1359  CA  GLY F 114       3.903  24.206  25.104  1.00  1.00      F    C
ATOM   1360  CA  THR F 115       1.599  24.785  27.957  1.00  1.00      F    C
ATOM   1361  CA  LYS F 116       4.492  25.495  30.372  1.00  1.00      F    C
ATOM   1362  CA  ALA F 117       5.756  28.121  27.778  1.00  1.00      F    C
ATOM   1363  CA  VAL F 118       2.259  29.775  27.517  1.00  1.00      F    C
ATOM   1364  CA  THR F 119       1.567  30.081  31.205  1.00  1.00      F    C
ATOM   1365  CA  LYS F 120       5.069  31.591  31.795  1.00  1.00      F    C
ATOM   1366  CA  TYR F 121       4.608  33.945  28.789  1.00  1.00      F    C
ATOM   1367  CA  THR F 122       1.044  34.845  29.914  1.00  1.00      F    C
ATOM   1368  CA  SER F 123       2.177  35.856  33.405  1.00  1.00      F    C
ATOM   1369  CA  ALA F 124       4.158  38.754  32.144  1.00  1.00      F    C
ATOM   1370  CA  LYS F 125       2.691  42.218  32.431  1.00  1.00      F    C
TER
ATOM   1371  CA  ALA G   1      30.682   7.566  -3.294  1.00  1.00      G    C
ATOM   1372  CA  ARG G   2      34.173   9.176  -3.652  1.00  1.00      G    C
ATOM   1373  CA  THR G   3      37.850   8.378  -3.354  1.00  1.00      G    C
ATOM   1374  CA  LYS G   4      39.671   8.090  -0.012  1.00  1.00      G    C
ATOM   1375  CA  GLN G   5      39.382   4.459   0.640  1.00  1.00      G    C
ATOM   1376  CA  THR G   6      40.252   4.960   4.320  1.00  1.00      G    C
ATOM   1377  CA  ALA G   7      43.975   5.197   3.580  1.00  1.00      G    C
ATOM   1378  CA  ARG G   8      44.830   3.879   6.954  1.00  1.00      G    C
ATOM   1379  CA  LYS G   9      43.833   1.259   9.484  1.00  1.00      G    C
ATOM   1380  CA  SER G  10      45.844  -1.982   9.470  1.00  1.00      G    C
ATOM   1381  CA  THR G  11      49.079  -2.726   7.812  1.00  1.00      G    C
ATOM   1382  CA  GLY G  12      49.490  -6.397   8.461  1.00  1.00      G    C
ATOM   1383  CA  GLY G  13      46.720  -8.772   9.504  1.00  1.00      G    C
ATOM   1384  CA  LYS G  14      46.182 -12.558   9.705  1.00  1.00      G    C
ATOM   1385  CA  ALA G  15      43.352 -13.211   7.294  1.00  1.00      G    C
ATOM   1386  CA  PRO G  16      44.189 -12.942   3.599  1.00  1.00      G    C
ATOM   1387  CA  ARG G  17      41.951 -10.244   1.888  1.00  1.00      G    C
ATOM   1388  CA  LYS G  18      40.177 -13.150   0.161  1.00  1.00      G    C
ATOM   1389  CA  GLN G  19      39.559 -14.910   3.511  1.00  1.00      G    C
ATOM   1390  CA  LEU G  20      41.919 -17.408   5.285  1.00  1.00      G    C
ATOM   1391  CA  ALA G  21      45.226 -17.991   3.516  1.00  1.00      G    C
ATOM   1392  CA  THR G  22      44.913 -21.524   5.056  1.00  1.00      G    C
ATOM   1393  CA  LYS G  23      41.433 -21.829   3.592  1.00  1.00      G    C
ATOM   1394  CA  ALA G  24      42.636 -21.616   0.072  1.00  1.00      G    C
ATOM   1395  CA  ALA G  25      44.195 -24.429  -1.847  1.00  1.00      G    C
ATOM   1396  CA  ARG G  26      44.814 -27.884  -0.387  1.00  1.00      G    C
ATOM   1397  CA  LYS G  27      43.474 -31.509  -0.976  1.00  1.00      G    C
ATOM   1398  CA  SER G  28      46.085 -33.074   1.209  1.00  1.00      G    C
ATOM   1399  CA  ALA G  29      44.904 -34.024   4.636  1.00  1.00      G    C
ATOM   1400  CA  PRO G  30      45.624 -37.571   5.775  1.00  1.00      G    C
ATOM   1401  CA  ALA G  31      42.732 -40.061   6.268  1.00  1.00      G    C
ATOM   1402  CA  THR G  32      39.661 -39.399   4.092  1.00  1.00      G    C
ATOM   1403  CA  GLY G  33      41.055 -38.387   0.662  1.00  1.00      G    C
ATOM   1404  CA  GLY G  34      37.876 -39.337  -1.025  1.00  1.00      G    C
ATOM   1405  CA  VAL G  35      34.448 -40.908  -0.432  1.00  1.00      G    C
ATOM   1406  CA  LYS G  36      32.153 -39.161   2.160  1.00  1.00      G    C
ATOM   1407  CA  LYS G  37      30.394 -39.136   5.575  1.00  1.00      G    C
ATOM   1408  CA  PRO G  38      26.955 -37.573   4.945  1.00  1.00      G    C
ATOM   1409  CA  HIS G  39      26.165 -34.135   6.212  1.00  1.00      G    C
ATOM   1410  CA  ARG G  40      28.588 -31.444   7.256  1.00  1.00      G    C
ATOM   1411  CA  TYR G  41      28.285 -27.689   7.319  1.00  1.00      G    C
ATOM   1412  CA  ARG G  42      24.727 -26.439   6.571  1.00  1.00      G    C
ATOM   1413  CA  PRO G  43      23.774 -24.702   3.271  1.00  1.00      G    C
ATOM   1414  CA  GLY G  44      22.861 -21.196   4.209  1.00  1.00      G    C
ATOM   1415  CA  THR G  45      25.310 -20.766   7.032  1.00  1.00      G    C
ATOM   1416  CA  VAL G  46      27.602 -18.489   5.086  1.00  1.00      G    C
ATOM   1417  CA  ALA G  47      24.586 -16.880   3.420  1.00  1.00      G    C
ATOM   1418  CA  LEU G  48      23.447 -16.092   6.955  1.00  1.00      G    C
ATOM   1419  CA  ARG G  49      26.741 -14.618   7.838  1.00  1.00      G    C
ATOM   1420  CA  GLU G  50      26.584 -12.321   4.740  1.00  1.00      G    C
ATOM   1421  CA  ILE G  51      23.238 -10.963   5.620  1.00  1.00      G    C
ATOM   1422  CA  ARG G  52      24.559 -10.106   9.179  1.00  1.00      G    C
ATOM   1423  CA  ARG G  53      27.689  -8.602   7.862  1.00  1.00      G    C
ATOM   1424  CA  TYR G  54      25.899  -6.497   5.167  1.00  1.00      G    C
ATOM   1425  CA  GLN G  55      23.179  -5.305   7.548  1.00  1.00      G    C
ATOM   1426  CA  LYS G  56      25.781  -4.113   9.933  1.00  1.00      G    C
ATOM   1427  CA  SER G  57      27.701  -1.883   7.386  1.00  1.00      G    C
ATOM   1428  CA  THR G  58      26.543   0.920   5.114  1.00  1.00      G    C
ATOM   1429  CA  GLU G  59      28.545   0.409   1.982  1.00  1.00      G    C
ATOM   1430  CA  LEU G  60      26.452   0.899  -1.166  1.00  1.00      G    C
ATOM   1431  CA  LEU G  61      25.833  -2.472  -2.847  1.00  1.00      G    C
ATOM   1432  CA  ILE G  62      26.262  -1.887  -6.568  1.00  1.00      G    C
ATOM   1433  CA  ARG G  63      29.683  -0.923  -8.002  1.00  1.00      G    C
ATOM   1434  CA  LYS G  64      30.030   2.772  -8.550  1.00  1.00      G    C
ATOM   1435  CA  LEU G  65      31.062   3.058 -12.155  1.00  1.00      G    C
ATOM   1436  CA  PRO G  66      28.650   0.556 -13.570  1.00  1.00      G    C
ATOM   1437  CA  PHE G  67      25.805   2.226 -11.729  1.00  1.00      G    C
ATOM   1438  CA  GLN G  68      26.743   5.711 -12.927  1.00  1.00      G    C
ATOM   1439  CA  ARG G  69      26.576   4.464 -16.514  1.00  1.00      G    C
ATOM   1440  CA  LEU G  70      23.075   3.038 -15.915  1.00  1.00      G    C
ATOM   1441  CA  VAL G  71      21.882   6.518 -14.720  1.00  1.00      G    C
ATOM   1442  CA  ARG G  72      23.426   8.285 -17.796  1.00  1.00      G    C
ATOM   1443  CA  GLU G  73      21.613   5.772 -20.082  1.00  1.00      G    C
ATOM   1444  CA  ILE G  74      18.194   6.490 -18.685  1.00  1.00      G    C
ATOM   1445  CA  ALA G  75      18.610  10.279 -18.720  1.00  1.00      G    C
ATOM   1446  CA  GLN G  76      19.960  10.243 -22.295  1.00  1.00      G    C
ATOM   1447  CA  ASP G  77      16.511   9.325 -23.378  1.00  1.00      G    C
ATOM   1448  CA  PHE G  78      14.929  12.555 -22.131  1.00  1.00      G    C
ATOM   1449  CA  LYS G  79      17.793  14.998 -22.952  1.00  1.00      G    C
ATOM   1450  CA  THR G  80      21.022  14.440 -24.699  1.00  1.00      G    C
ATOM   1451  CA  ASP G  81      24.490  15.518 -23.594  1.00  1.00      G    C
ATOM   1452  CA  LEU G  82      24.049  15.814 -19.888  1.00  1.00      G    C
ATOM   1453  CA  ARG G  83      26.739  16.397 -17.396  1.00  1.00      G    C
ATOM   1454  CA  PHE G  84      26.222  14.828 -13.971  1.00  1.00      G    C
ATOM   1455  CA  GLN G  85      26.786  16.506 -10.647  1.00  1.00      G    C
ATOM   1456  CA  SER G  86      28.628  13.966  -8.343  1.00  1.00      G    C
ATOM   1457  CA  SER G  87      25.990  14.428  -5.688  1.00  1.00      G    C
ATOM   1458  CA  ALA G  88      23.278  13.634  -8.218  1.00  1.00      G    C
ATOM   1459  CA  VAL G  89      24.934  10.274  -8.850  1.00  1.00      G    C
ATOM   1460  CA  MET G  90      25.361   9.629  -5.199  1.00  1.00      G    C
ATOM   1461  CA  ALA G  91      21.693  10.690  -4.508  1.00  1.00      G    C
ATOM   1462  CA  LEU G  92      20.515   8.193  -7.138  1.00  1.00      G    C
ATOM   1463  CA  GLN G  93      22.539   5.462  -5.475  1.00  1.00      G    C
ATOM   1464  CA  GLU G  94      21.147   6.228  -1.976  1.00  1.00      G    C
ATOM   1465  CA  ALA G  95      17.646   6.375  -3.432  1.00  1.00      G    C
ATOM   1466  CA  SER G  96      17.890   3.371  -5.626  1.00  1.00      G    C
ATOM   1467  CA  GLU G  97      19.625   1.178  -2.944  1.00  1.00      G    C
ATOM   1468  CA  ALA G  98      17.235   2.251  -0.272  1.00  1.00      G    C
ATOM   1469  CA  TYR G  99      14.282   1.246  -2.429  1.00  1.00      G    C
ATOM   1470  CA  LEU G 100      15.677  -2.162  -3.226  1.00  1.00      G    C
ATOM   1471  CA  VAL G 101      16.488  -3.174   0.214  1.00  1.00      G    C
ATOM   1472  CA  ALA G 102      13.017  -2.399   1.521  1.00  1.00      G    C
ATOM   1473  CA  LEU G 103      11.575  -4.057  -1.550  1.00  1.00      G    C
ATOM   1474  CA  PHE G 104      13.329  -7.319  -0.838  1.00  1.00      G    C
ATOM   1475  CA  GLU G 105      12.207  -6.947   2.808  1.00  1.00      G    C
ATOM   1476  CA  ASP G 106       8.600  -6.781   1.617  1.00  1.00      G    C
ATOM   1477  CA  THR G 107       9.176  -9.483  -1.041  1.00  1.00      G    C
ATOM   1478  CA  ASN G 108      10.675 -11.720   1.766  1.00  1.00      G    C
ATOM   1479  CA  LEU G 109       7.581 -11.036   3.911  1.00  1.00      G    C
ATOM   1480  CA  CYS G 110       5.377 -12.144   0.981  1.00  1.00      G    C
ATOM   1481  CA  ALA G 111       7.438 -15.372   0.512  1.00  1.00      G    C
ATOM   1482  CA  ILE G 112       7.110 -16.315   4.166  1.00  1.00      G    C
ATOM   1483  CA  HIS G 113       3.354 -15.647   4.009  1.00  1.00      G    C
ATOM   1484  CA  ALA G 114       3.236 -18.476   1.423  1.00  1.00      G    C
ATOM   1485  CA  LYS G 115       5.454 -20.603   3.868  1.00  1.00      G    C
ATOM   1486  CA  ARG G 116       8.511 -20.159   1.596  1.00  1.00      G    C
ATOM   1487  CA  VAL G 117      12.049 -18.942   2.359  1.00  1.00      G    C
ATOM   1488  CA  THR G 118      12.923 -18.505  -1.346  1.00  1.00      G    C
ATOM   1489  CA  ILE G 119      11.872 -15.244  -2.855  1.00  1.00      G    C
ATOM   1490  CA  MET G 120      10.510 -15.468  -6.404  1.00  1.00      G    C
ATOM   1491  CA  PRO G 121       9.544 -12.990  -9.170  1.00  1.00      G    C
ATOM   1492  CA  LYS G 122       5.961 -13.174  -8.079  1.00  1.00      G    C
ATOM   1493  CA  ASP G 123       6.904 -12.048  -4.484  1.00  1.00      G    C
ATOM   1494  CA  ILE G 124       8.405  -8.863  -5.786  1.00  1.00      G    C
ATOM   1495  CA  GLN G 125       5.178  -8.159  -7.696  1.00  1.00      G    C
ATOM   1496  CA  LEU G 126       2.983  -8.911  -4.710  1.00  1.00      G    C
ATOM   1497  CA  ALA G 127       4.694  -6.329  -2.522  1.00  1.00      G    C
ATOM   1498  CA  ARG G 128       4.657  -3.691  -5.312  1.00  1.00      G    C
ATOM   1499  CA  ARG G 129       0.877  -4.324  -6.033  1.00  1.00      G    C
ATOM   1500  CA  ILE G 130       0.159  -4.022  -2.253  1.00  1.00      G    C
ATOM   1501  CA  ARG G 131       2.236  -0.970  -1.862  1.00  1.00      G    C
ATOM   1502  CA  GLY G 132       0.330   1.038  -4.587  1.00  1.00      G    C
ATOM   1503  CA  GLU G 133       3.227   0.785  -7.065  1.00  1.00      G    C
ATOM   1504  CA  ARG G 134       1.153  -0.922  -9.670  1.00  1.00      G    C
ATOM   1505  CA  ALA G 135      -2.204  -0.338  -7.908  1.00  1.00      G    C
TER
ATOM   1506  CA  SER H   1      47.765 -10.252 -15.878  1.00  1.00      H    C
ATOM   1507  CA  GLY H   2      46.243 -13.716 -16.235  1.00  1.00      H    C
ATOM   1508  CA  ARG H   3      47.689 -16.505 -14.229  1.00  1.00      H    C
ATOM   1509  CA  GLY H   4      49.825 -17.899 -16.901  1.00  1.00      H    C
ATOM   1510  CA  LYS H   5      47.298 -19.952 -19.015  1.00  1.00      H    C
ATOM   1511  CA  GLY H   6      46.200 -18.405 -22.228  1.00  1.00      H    C
ATOM   1512  CA  GLY H   7      42.759 -19.726 -21.306  1.00  1.00      H    C
ATOM   1513  CA  LYS H   8      41.726 -18.572 -24.702  1.00  1.00      H    C
ATOM   1514  CA  GLY H   9      42.250 -21.216 -27.440  1.00  1.00      H    C
ATOM   1515  CA  LEU H  10      43.929 -19.024 -29.963  1.00  1.00      H    C
ATOM   1516  CA  GLY H  11      41.742 -18.764 -32.974  1.00  1.00      H    C
ATOM   1517  CA  LYS H  12      43.940 -18.270 -36.097  1.00  1.00      H    C
ATOM   1518  CA  GLY H  13      43.996 -14.506 -36.705  1.00  1.00      H    C
ATOM   1519  CA  GLY H  14      42.699 -13.769 -33.289  1.00  1.00      H    C
ATOM   1520  CA  ALA H  15      41.322 -10.442 -34.554  1.00  1.00      H    C
ATOM   1521  CA  LYS H  16      37.747  -9.132 -33.820  1.00  1.00      H    C
ATOM   1522  CA  ARG H  17      35.858 -11.777 -31.895  1.00  1.00      H    C
ATOM   1523  CA  HIS H  18      36.095 -14.300 -29.031  1.00  1.00      H    C
ATOM   1524  CA  ARG H  19      33.367 -14.757 -26.565  1.00  1.00      H    C
ATOM   1525  CA  LYS H  20      31.238 -12.686 -24.359  1.00  1.00      H    C
ATOM   1526  CA  VAL H  21      32.580  -9.269 -25.013  1.00  1.00      H    C
ATOM   1527  CA  LEU H  22      32.687  -6.726 -22.181  1.00  1.00      H    C
ATOM   1528  CA  ARG H  23      28.989  -5.793 -22.214  1.00  1.00      H    C
ATOM   1529  CA  ASP H  24      26.050  -4.401 -20.203  1.00  1.00      H    C
ATOM   1530  CA  ASN H  25      25.285  -1.263 -18.331  1.00  1.00      H    C
ATOM   1531  CA  ILE H  26      22.022  -2.291 -16.480  1.00  1.00      H    C
ATOM   1532  CA  GLN H  27      23.240  -5.718 -17.198  1.00  1.00      H    C
ATOM   1533  CA  GLY H  28      26.404  -4.723 -15.643  1.00  1.00      H    C
ATOM   1534  CA  ILE H  29      24.935  -4.806 -12.136  1.00  1.00      H    C
ATOM   1535  CA  THR H  30      26.065  -8.353 -11.429  1.00  1.00      H    C
ATOM   1536  CA  LYS H  31      24.000 -11.317  -9.980  1.00  1.00      H    C
ATOM   1537  CA  PRO H  32      26.323 -10.847  -6.892  1.00  1.00      H    C
ATOM   1538  CA  ALA H  33      25.273  -7.268  -6.362  1.00  1.00      H    C
ATOM   1539  CA  ILE H  34      21.589  -8.213  -6.460  1.00  1.00      H    C
ATOM   1540  CA  ARG H  35      22.170 -10.987  -3.920  1.00  1.00      H    C
ATOM   1541  CA  ARG H  36      23.993  -8.534  -1.792  1.00  1.00      H    C
ATOM   1542  CA  LEU H  37      21.206  -6.023  -1.610  1.00  1.00      H    C
ATOM   1543  CA  ALA H  38      18.753  -8.664  -0.610  1.00  1.00      H    C
ATOM   1544  CA  ARG H  39      21.064  -9.829   2.272  1.00  1.00      H    C
ATOM   1545  CA  ARG H  40      20.770  -6.424   3.685  1.00  1.00      H    C
ATOM   1546  CA  GLY H  41      16.921  -6.994   3.346  1.00  1.00      H    C
ATOM   1547  CA  GLY H  42      16.880 -10.256   5.280  1.00  1.00      H    C
ATOM   1548  CA  VAL H  43      16.694 -12.555   2.260  1.00  1.00      H    C
ATOM   1549  CA  LYS H  44      18.080 -16.079   2.842  1.00  1.00      H    C
ATOM   1550  CA  ARG H  45      17.328 -18.045  -0.388  1.00  1.00      H    C
ATOM   1551  CA  ILE H  46      17.183 -16.488  -3.809  1.00  1.00      H    C
ATOM   1552  CA  SER H  47      15.779 -17.803  -7.010  1.00  1.00      H    C
ATOM   1553  CA  GLY H  48      17.670 -17.734 -10.065  1.00  1.00      H    C
ATOM   1554  CA  LEU H  49      15.133 -15.648 -11.810  1.00  1.00      H    C
ATOM   1555  CA  ILE H  50      15.060 -12.821  -9.245  1.00  1.00      H    C
ATOM   1556  CA  TYR H  51      18.070 -11.122 -10.936  1.00  1.00      H    C
ATOM   1557  CA  GLU H  52      16.319 -10.270 -14.171  1.00  1.00      H    C
ATOM   1558  CA  GLU H  53      13.064  -9.544 -12.301  1.00  1.00      H    C
ATOM   1559  CA  THR H  54      14.948  -7.159 -10.091  1.00  1.00      H    C
ATOM   1560  CA  ARG H  55      16.691  -5.478 -13.112  1.00  1.00      H    C
ATOM   1561  CA  GLY H  56      13.279  -4.809 -14.670  1.00  1.00      H    C
ATOM   1562  CA  VAL H  57      11.948  -3.269 -11.454  1.00  1.00      H    C
ATOM   1563  CA  LEU H  58      14.914  -1.011 -10.796  1.00  1.00      H    C
ATOM   1564  CA  LYS H  59      14.727   0.382 -14.317  1.00  1.00      H    C
ATOM   1565  CA  VAL H  60      11.027   1.547 -13.961  1.00  1.00      H    C
ATOM   1566  CA  PHE H  61      11.744   2.915 -10.498  1.00  1.00      H    C
ATOM   1567  CA  LEU H  62      14.704   4.981 -11.916  1.00  1.00      H    C
ATOM   1568  CA  GLU H  63      12.834   5.830 -15.114  1.00  1.00      H    C
ATOM   1569  CA  ASN H  64      10.169   7.340 -12.943  1.00  1.00      H    C
ATOM   1570  CA  VAL H  65      12.305   9.582 -10.779  1.00  1.00      H    C
ATOM   1571  CA  ILE H  66      14.883  10.457 -13.409  1.00  1.00      H    C
ATOM   1572  CA  ARG H  67      12.320  11.748 -15.813  1.00  1.00      H    C
ATOM   1573  CA  ASP H  68      11.276  14.355 -13.218  1.00  1.00      H    C
ATOM   1574  CA  ALA H  69      14.850  15.176 -12.156  1.00  1.00      H    C
ATOM   1575  CA  VAL H  70      15.875  15.906 -15.704  1.00  1.00      H    C
ATOM   1576  CA  THR H  71      12.725  17.964 -16.203  1.00  1.00      H    C
ATOM   1577  CA  TYR H  72      13.825  20.133 -13.221  1.00  1.00      H    C
ATOM   1578  CA  THR H  73      17.221  20.333 -14.906  1.00  1.00      H    C
ATOM   1579  CA  GLU H  74      15.851  21.621 -18.121  1.00  1.00      H    C
ATOM   1580  CA  HIS H  75      13.318  23.874 -16.376  1.00  1.00      H    C
ATOM   1581  CA  ALA H  76      16.278  25.374 -14.526  1.00  1.00      H    C
ATOM   1582  CA  LYS H  77      17.724  26.328 -17.856  1.00  1.00      H    C
ATOM   1583  CA  ARG H  78      20.840  24.230 -17.202  1.00  1.00      H    C
ATOM   1584  CA  LYS H  79      22.497  21.308 -18.829  1.00  1.00      H    C
ATOM   1585  CA  THR H  80      23.855  19.913 -15.547  1.00  1.00      H    C
ATOM   1586  CA  VAL H  81      21.801  17.433 -13.472  1.00  1.00      H    C
ATOM   1587  CA  THR H  82      21.977  18.382  -9.840  1.00  1.00      H    C
ATOM   1588  CA  ALA H  83      21.485  16.643  -6.568  1.00  1.00      H    C
ATOM   1589  CA  MET H  84      18.585  19.177  -5.851  1.00  1.00      H    C
ATOM   1590  CA  ASP H  85      16.791  18.223  -8.951  1.00  1.00      H    C
ATOM   1591  CA  VAL H  86      16.664  14.618  -7.877  1.00  1.00      H    C
ATOM   1592  CA  VAL H  87      15.887  15.479  -4.173  1.00  1.00      H    C
ATOM   1593  CA  TYR H  88      12.847  17.568  -5.331  1.00  1.00      H    C
ATOM   1594  CA  ALA H  89      11.973  14.841  -7.894  1.00  1.00      H    C
ATOM   1595  CA  LEU H  90      12.197  12.056  -5.266  1.00  1.00      H    C
ATOM   1596  CA  LYS H  91      10.147  14.008  -2.767  1.00  1.00      H    C
ATOM   1597  CA  ARG H  92       7.234  14.632  -5.170  1.00  1.00      H    C
ATOM   1598  CA  GLN H  93       7.222  10.835  -5.896  1.00  1.00      H    C
ATOM   1599  CA  GLY H  94       6.819  10.331  -2.141  1.00  1.00      H    C
ATOM   1600  CA  ARG H  95      10.326   9.119  -1.663  1.00  1.00      H    C
ATOM   1601  CA  THR H  96      11.975  12.017   0.392  1.00  1.00      H    C
ATOM   1602  CA  LEU H  97      15.660  11.640   0.898  1.00  1.00      H    C
ATOM   1603  CA  TYR H  98      17.758  13.103   3.826  1.00  1.00      H    C
ATOM   1604  CA  GLY H  99      21.259  14.086   2.989  1.00  1.00      H    C
ATOM   1605  CA  PHE H 100      20.897  16.108  -0.155  1.00  1.00      H    C
ATOM   1606  CA  GLY H 101      23.137  19.249  -0.218  1.00  1.00      H    C
ATOM   1607  CA  GLY H 102      26.385  17.621   1.096  1.00  1.00      H    C
TER
ATOM   1608  CA  SER I   1       1.299  63.234 -44.073  1.00  1.00      I    C
ATOM   1609  CA  GLY I   2       1.552  60.802 -41.374  1.00  1.00      I    C
ATOM   1610  CA  ARG I   3       3.325  57.450 -41.020  1.00  1.00      I    C
ATOM   1611  CA  GLY I   4       5.300  56.765 -37.865  1.00  1.00      I    C
ATOM   1612  CA  LYS I   5       5.083  58.293 -34.384  1.00  1.00      I    C
ATOM   1613  CA  GLN I   6       1.390  58.077 -34.920  1.00  1.00      I    C
ATOM   1614  CA  GLY I   7      -0.503  61.001 -33.611  1.00  1.00      I    C
ATOM   1615  CA  GLY I   8       2.006  63.143 -31.732  1.00  1.00      I    C
ATOM   1616  CA  LYS I   9       1.594  63.907 -28.061  1.00  1.00      I    C
ATOM   1617  CA  THR I  10      -1.275  65.795 -26.290  1.00  1.00      I    C
ATOM   1618  CA  ARG I  11      -2.551  67.108 -22.965  1.00  1.00      I    C
ATOM   1619  CA  ALA I  12      -4.197  64.070 -21.262  1.00  1.00      I    C
ATOM   1620  CA  LYS I  13      -6.189  63.803 -18.041  1.00  1.00      I    C
ATOM   1621  CA  ALA I  14      -6.303  59.935 -18.127  1.00  1.00      I    C
ATOM   1622  CA  LYS I  15      -9.738  59.735 -16.642  1.00  1.00      I    C
ATOM   1623  CA  THR I  16      -9.533  56.836 -14.287  1.00  1.00      I    C
ATOM   1624  CA  ARG I  17      -7.876  53.581 -15.196  1.00  1.00      I    C
ATOM   1625  CA  SER I  18     -11.416  52.137 -14.964  1.00  1.00      I    C
ATOM   1626  CA  SER I  19     -12.703  54.339 -17.710  1.00  1.00      I    C
ATOM   1627  CA  ARG I  20      -9.459  53.659 -19.662  1.00  1.00      I    C
ATOM   1628  CA  ALA I  21     -10.080  49.827 -19.274  1.00  1.00      I    C
ATOM   1629  CA  GLY I  22     -13.845  50.224 -20.198  1.00  1.00      I    C
ATOM   1630  CA  LEU I  23     -14.797  49.014 -16.579  1.00  1.00      I    C
ATOM   1631  CA  GLN I  24     -17.706  49.637 -14.290  1.00  1.00      I    C
ATOM   1632  CA  PHE I  25     -15.864  48.274 -11.174  1.00  1.00      I    C
ATOM   1633  CA  PRO I  26     -12.988  50.509  -9.879  1.00  1.00      I    C
ATOM   1634  CA  VAL I  27      -9.516  49.728 -10.745  1.00  1.00      I    C
ATOM   1635  CA  GLY I  28      -8.020  52.218  -8.371  1.00  1.00      I    C
ATOM   1636  CA  ARG I  29      -9.705  50.842  -5.238  1.00  1.00      I    C
ATOM   1637  CA  VAL I  30      -9.191  47.236  -6.482  1.00  1.00      I    C
ATOM   1638  CA  HIS I  31      -5.450  48.077  -6.974  1.00  1.00      I    C
ATOM   1639  CA  ARG I  32      -5.691  49.392  -3.370  1.00  1.00      I    C
ATOM   1640  CA  LEU I  33      -7.306  46.293  -2.027  1.00  1.00      I    C
ATOM   1641  CA  LEU I  34      -4.654  44.092  -3.841  1.00  1.00      I    C
ATOM   1642  CA  ARG I  35      -2.032  46.383  -2.266  1.00  1.00      I    C
ATOM   1643  CA  LYS I  36      -3.593  46.322   1.204  1.00  1.00      I    C
ATOM   1644  CA  GLY I  37      -4.049  42.633   1.968  1.00  1.00      I    C
ATOM   1645  CA  ASN I  38      -0.358  41.530   2.000  1.00  1.00      I    C
ATOM   1646  CA  TYR I  39      -0.675  39.131  -0.939  1.00  1.00      I    C
ATOM   1647  CA  ALA I  40       2.803  40.109  -2.256  1.00  1.00      I    C
ATOM   1648  CA  GLU I  41       5.179  43.070  -2.026  1.00  1.00      I    C
ATOM   1649  CA  ARG I  42       4.517  43.719  -5.765  1.00  1.00      I    C
ATOM   1650  CA  VAL I  43       1.264  43.946  -7.790  1.00  1.00      I    C
ATOM   1651  CA  GLY I  44       1.797  44.752 -11.427  1.00  1.00      I    C
ATOM   1652  CA  ALA I  45      -0.183  47.485 -13.223  1.00  1.00      I    C
ATOM   1653  CA  GLY I  46      -2.173  44.782 -15.260  1.00  1.00      I    C
ATOM   1654  CA  ALA I  47      -3.310  42.901 -12.149  1.00  1.00      I    C
ATOM   1655  CA  PRO I  48      -6.168  45.178 -10.950  1.00  1.00      I    C
ATOM   1656  CA  VAL I  49      -7.528  45.667 -14.476  1.00  1.00      I    C
ATOM   1657  CA  TYR I  50      -8.181  42.011 -15.127  1.00  1.00      I    C
ATOM   1658  CA  LEU I  51      -9.467  41.262 -11.576  1.00  1.00      I    C
ATOM   1659  CA  ALA I  52     -12.007  44.181 -11.638  1.00  1.00      I    C
ATOM   1660  CA  ALA I  53     -13.334  42.848 -15.103  1.00  1.00      I    C
ATOM   1661  CA  VAL I  54     -13.644  39.433 -13.418  1.00  1.00      I    C
ATOM   1662  CA  LEU I  55     -15.548  40.696 -10.380  1.00  1.00      I    C
ATOM   1663  CA  GLU I  56     -17.584  42.837 -12.593  1.00  1.00      I    C
ATOM   1664  CA  TYR I  57     -18.544  40.205 -14.957  1.00  1.00      I    C
ATOM   1665  CA  LEU I  58     -19.951  37.891 -12.271  1.00  1.00      I    C
ATOM   1666  CA  THR I  59     -21.843  40.789 -10.721  1.00  1.00      I    C
ATOM   1667  CA  ALA I  60     -23.415  41.429 -14.214  1.00  1.00      I    C
ATOM   1668  CA  GLU I  61     -24.535  37.778 -14.562  1.00  1.00      I    C
ATOM   1669  CA  ILE I  62     -26.062  37.374 -11.126  1.00  1.00      I    C
ATOM   1670  CA  LEU I  63     -27.913  40.723 -11.215  1.00  1.00      I    C
ATOM   1671  CA  GLU I  64     -29.422  39.741 -14.628  1.00  1.00      I    C
ATOM   1672  CA  LEU I  65     -30.810  36.477 -13.208  1.00  1.00      I    C
ATOM   1673  CA  ALA I  66     -31.892  38.180  -9.943  1.00  1.00      I    C
ATOM   1674  CA  GLY I  67     -33.804  40.946 -11.613  1.00  1.00      I    C
ATOM   1675  CA  ASN I  68     -35.398  38.137 -13.645  1.00  1.00      I    C
ATOM   1676  CA  ALA I  69     -36.399  36.352 -10.516  1.00  1.00      I    C
ATOM   1677  CA  ALA I  70     -37.937  39.516  -9.127  1.00  1.00      I    C
ATOM   1678  CA  ARG I  71     -39.860  40.048 -12.307  1.00  1.00      I    C
ATOM   1679  CA  ASP I  72     -40.972  36.338 -12.451  1.00  1.00      I    C
ATOM   1680  CA  ASN I  73     -42.614  36.912  -8.980  1.00  1.00      I    C
ATOM   1681  CA  LYS I  74     -43.951  40.305 -10.290  1.00  1.00      I    C
ATOM   1682  CA  LYS I  75     -41.637  42.404  -8.048  1.00  1.00      I    C
ATOM   1683  CA  THR I  76     -39.535  45.404  -8.979  1.00  1.00      I    C
ATOM   1684  CA  ARG I  77     -37.228  45.244  -6.058  1.00  1.00      I    C
ATOM   1685  CA  ILE I  78     -34.832  42.291  -5.435  1.00  1.00      I    C
ATOM   1686  CA  ILE I  79     -35.145  40.794  -2.004  1.00  1.00      I    C
ATOM   1687  CA  PRO I  80     -32.869  38.131  -0.367  1.00  1.00      I    C
ATOM   1688  CA  ARG I  81     -35.214  35.473  -1.477  1.00  1.00      I    C
ATOM   1689  CA  HIS I  82     -34.904  36.313  -5.205  1.00  1.00      I    C
ATOM   1690  CA  LEU I  83     -31.112  36.176  -5.207  1.00  1.00      I    C
ATOM   1691  CA  GLN I  84     -31.338  32.675  -3.562  1.00  1.00      I    C
ATOM   1692  CA  LEU I  85     -33.744  31.440  -6.216  1.00  1.00      I    C
ATOM   1693  CA  ALA I  86     -31.349  33.029  -8.934  1.00  1.00      I    C
ATOM   1694  CA  VAL I  87     -28.359  31.309  -7.491  1.00  1.00      I    C
ATOM   1695  CA  ARG I  88     -29.571  27.869  -6.412  1.00  1.00      I    C
ATOM   1696  CA  ASN I  89     -31.573  27.357  -9.654  1.00  1.00      I    C
ATOM   1697  CA  ASP I  90     -28.486  28.453 -11.699  1.00  1.00      I    C
ATOM   1698  CA  GLU I  91     -25.819  25.794 -11.747  1.00  1.00      I    C
ATOM   1699  CA  GLU I  92     -22.807  28.031 -12.012  1.00  1.00      I    C
ATOM   1700  CA  LEU I  93     -23.649  30.670  -9.409  1.00  1.00      I    C
ATOM   1701  CA  ASN I  94     -24.645  27.753  -7.013  1.00  1.00      I    C
ATOM   1702  CA  LYS I  95     -21.376  25.884  -7.552  1.00  1.00      I    C
ATOM   1703  CA  LEU I  96     -19.200  28.884  -6.943  1.00  1.00      I    C
ATOM   1704  CA  LEU I  97     -21.556  29.646  -3.877  1.00  1.00      I    C
ATOM   1705  CA  GLY I  98     -22.258  25.962  -3.031  1.00  1.00      I    C
ATOM   1706  CA  ARG I  99     -20.616  26.163   0.316  1.00  1.00      I    C
ATOM   1707  CA  VAL I 100     -21.947  29.573   1.210  1.00  1.00      I    C
ATOM   1708  CA  THR I 101     -25.135  30.055   3.249  1.00  1.00      I    C
ATOM   1709  CA  ILE I 102     -26.771  33.348   2.460  1.00  1.00      I    C
ATOM   1710  CA  ALA I 103     -28.378  34.606   5.624  1.00  1.00      I    C
ATOM   1711  CA  GLN I 104     -31.965  35.805   5.582  1.00  1.00      I    C
ATOM   1712  CA  GLY I 105     -32.436  34.012   2.419  1.00  1.00      I    C
ATOM   1713  CA  GLY I 106     -34.564  31.084   3.368  1.00  1.00      I    C
ATOM   1714  CA  VAL I 107     -32.805  27.657   3.065  1.00  1.00      I    C
ATOM   1715  CA  LEU I 108     -32.993  25.079   0.249  1.00  1.00      I    C
ATOM   1716  CA  PRO I 109     -36.273  23.073  -0.065  1.00  1.00      I    C
ATOM   1717  CA  ASN I 110     -39.035  25.466   0.552  1.00  1.00      I    C
ATOM   1718  CA  ILE I 111     -41.411  23.426  -1.580  1.00  1.00      I    C
ATOM   1719  CA  GLN I 112     -40.398  19.792  -2.407  1.00  1.00      I    C
ATOM   1720  CA  SER I 113     -42.858  18.440  -5.031  1.00  1.00      I    C
ATOM   1721  CA  VAL I 114     -43.156  15.006  -3.506  1.00  1.00      I    C
ATOM   1722  CA  LEU I 115     -44.457  16.498  -0.229  1.00  1.00      I    C
ATOM   1723  CA  LEU I 116     -47.493  18.099  -1.693  1.00  1.00      I    C
ATOM   1724  CA  PRO I 117     -48.937  21.284  -0.040  1.00  1.00      I    C
ATOM   1725  CA  LYS I 118     -52.472  20.225   1.204  1.00  1.00      I    C
ATOM   1726  CA  LYS I 119     -54.649  17.217   0.996  1.00  1.00      I    C
ATOM   1727  CA  THR I 120     -55.947  18.854   4.185  1.00  1.00      I    C
ATOM   1728  CA  GLU I 121     -58.206  17.668   6.876  1.00  1.00      I    C
ATOM   1729  CA  SER I 122     -58.708  13.951   6.701  1.00  1.00      I    C
ATOM   1730  CA  SER I 123     -57.848  12.899  10.361  1.00  1.00      I    C
ATOM   1731  CA  LYS I 124     -54.208  11.690  10.261  1.00  1.00      I    C
ATOM   1732  CA  SER I 125     -55.667   8.092   9.887  1.00  1.00      I    C
ATOM   1733  CA  LYS I 126     -53.132   7.218  12.572  1.00  1.00      I    C
ATOM   1734  CA  SER I 127     -50.470   4.480  12.911  1.00  1.00      I    C
ATOM   1735  CA  LYS I 128     -48.945   6.243  15.942  1.00  1.00      I    C
TER
ATOM   1736  CA  PRO J   1       3.201  85.189  -8.180  1.00  1.00      J    C
ATOM   1737  CA  GLU J   2       5.975  84.927  -5.679  1.00  1.00      J    C
ATOM   1738  CA  PRO J   3       5.171  88.343  -4.461  1.00  1.00      J    C
ATOM   1739  CA  ALA J   4       1.732  88.133  -2.624  1.00  1.00      J    C
ATOM   1740  CA  LYS J   5       0.347  85.250  -0.441  1.00  1.00      J    C
ATOM   1741  CA  SER J   6       3.041  83.878   2.041  1.00  1.00      J    C
ATOM   1742  CA  ALA J   7       5.128  81.187   0.380  1.00  1.00      J    C
ATOM   1743  CA  PRO J   8       4.812  78.727   2.116  1.00  1.00      J    C
ATOM   1744  CA  ALA J   9       7.590  76.940   4.215  1.00  1.00      J    C
ATOM   1745  CA  PRO J  10       7.701  73.979   4.040  1.00  1.00      J    C
ATOM   1746  CA  LYS J  11       7.481  71.902   7.206  1.00  1.00      J    C
ATOM   1747  CA  LYS J  12      10.198  69.334   8.334  1.00  1.00      J    C
ATOM   1748  CA  GLY J  13      10.398  69.309  12.136  1.00  1.00      J    C
ATOM   1749  CA  SER J  14       7.420  71.588  12.719  1.00  1.00      J    C
ATOM   1750  CA  LYS J  15       7.133  73.243  16.077  1.00  1.00      J    C
ATOM   1751  CA  LYS J  16       3.711  74.559  14.988  1.00  1.00      J    C
ATOM   1752  CA  ALA J  17       0.840  72.181  14.763  1.00  1.00      J    C
ATOM   1753  CA  VAL J  18       0.687  69.781  17.751  1.00  1.00      J    C
ATOM   1754  CA  THR J  19      -0.855  66.838  15.874  1.00  1.00      J    C
ATOM   1755  CA  LYS J  20      -3.377  64.007  16.467  1.00  1.00      J    C
ATOM   1756  CA  THR J  21      -6.389  64.512  14.205  1.00  1.00      J    C
ATOM   1757  CA  GLN J  22      -4.299  64.408  11.058  1.00  1.00      J    C
ATOM   1758  CA  LYS J  23      -4.159  60.657  10.743  1.00  1.00      J    C
ATOM   1759  CA  LYS J  24      -3.230  59.935   7.154  1.00  1.00      J    C
ATOM   1760  CA  ASP J  25       0.463  60.856   6.420  1.00  1.00      J    C
ATOM   1761  CA  GLY J  26       1.602  58.727   3.475  1.00  1.00      J    C
ATOM   1762  CA  LYS J  27      -0.200  55.692   2.127  1.00  1.00      J    C
ATOM   1763  CA  LYS J  28      -0.086  51.912   2.747  1.00  1.00      J    C
ATOM   1764  CA  ARG J  29      -3.733  50.800   2.736  1.00  1.00      J    C
ATOM   1765  CA  ARG J  30      -4.466  51.385   6.562  1.00  1.00      J    C
ATOM   1766  CA  LYS J  31      -8.052  50.267   7.411  1.00  1.00      J    C
ATOM   1767  CA  THR J  32     -10.409  53.005   8.632  1.00  1.00      J    C
ATOM   1768  CA  ARG J  33     -13.878  51.458   7.922  1.00  1.00      J    C
ATOM   1769  CA  LYS J  34     -15.746  52.654   4.847  1.00  1.00      J    C
ATOM   1770  CA  GLU J  35     -15.906  49.663   2.582  1.00  1.00      J    C
ATOM   1771  CA  SER J  36     -18.459  49.003  -0.114  1.00  1.00      J    C
ATOM   1772  CA  TYR J  37     -18.873  48.411  -3.822  1.00  1.00      J    C
ATOM   1773  CA  ALA J  38     -22.372  49.970  -3.617  1.00  1.00      J    C
ATOM   1774  CA  ILE J  39     -21.886  52.746  -6.059  1.00  1.00      J    C
ATOM   1775  CA  TYR J  40     -20.293  50.518  -8.631  1.00  1.00      J    C
ATOM   1776  CA  VAL J  41     -22.834  47.775  -8.102  1.00  1.00      J    C
ATOM   1777  CA  TYR J  42     -25.797  50.111  -8.515  1.00  1.00      J    C
ATOM   1778  CA  LYS J  43     -24.276  51.394 -11.845  1.00  1.00      J    C
ATOM   1779  CA  VAL J  44     -23.957  47.964 -13.319  1.00  1.00      J    C
ATOM   1780  CA  LEU J  45     -27.430  46.883 -12.238  1.00  1.00      J    C
ATOM   1781  CA  LYS J  46     -28.868  49.959 -14.118  1.00  1.00      J    C
ATOM   1782  CA  GLN J  47     -26.904  48.846 -17.298  1.00  1.00      J    C
ATOM   1783  CA  VAL J  48     -28.328  45.475 -17.143  1.00  1.00      J    C
ATOM   1784  CA  HIS J  49     -31.786  45.965 -15.722  1.00  1.00      J    C
ATOM   1785  CA  PRO J  50     -32.546  49.682 -15.965  1.00  1.00      J    C
ATOM   1786  CA  ASP J  51     -35.934  49.402 -14.267  1.00  1.00      J    C
ATOM   1787  CA  THR J  52     -34.897  46.855 -11.612  1.00  1.00      J    C
ATOM   1788  CA  GLY J  53     -34.226  47.769  -8.063  1.00  1.00      J    C
ATOM   1789  CA  ILE J  54     -32.422  45.821  -5.226  1.00  1.00      J    C
ATOM   1790  CA  SER J  55     -32.948  46.117  -1.395  1.00  1.00      J    C
ATOM   1791  CA  SER J  56     -30.050  47.292   0.695  1.00  1.00      J    C
ATOM   1792  CA  LYS J  57     -30.007  43.846   2.454  1.00  1.00      J    C
ATOM   1793  CA  ALA J  58     -29.734  42.216  -1.015  1.00  1.00      J    C
ATOM   1794  CA  MET J  59     -27.186  44.820  -1.888  1.00  1.00      J    C
ATOM   1795  CA  SER J  60     -25.187  43.869   1.189  1.00  1.00      J    C
ATOM   1796  CA  ILE J  61     -25.239  40.272   0.053  1.00  1.00      J    C
ATOM   1797  CA  MET J  62     -23.916  41.189  -3.519  1.00  1.00      J    C
ATOM   1798  CA  ASN J  63     -21.193  43.400  -2.045  1.00  1.00      J    C
ATOM   1799  CA  SER J  64     -19.900  40.586   0.130  1.00  1.00      J    C
ATOM   1800  CA  PHE J  65     -20.120  38.150  -2.862  1.00  1.00      J    C
ATOM   1801  CA  VAL J  66     -17.723  40.226  -4.923  1.00  1.00      J    C
ATOM   1802  CA  ASN J  67     -15.349  40.712  -2.049  1.00  1.00      J    C
ATOM   1803  CA  ASP J  68     -15.296  36.838  -1.352  1.00  1.00      J    C
ATOM   1804  CA  VAL J  69     -14.397  35.955  -5.001  1.00  1.00      J    C
ATOM   1805  CA  PHE J  70     -11.622  38.513  -4.860  1.00  1.00      J    C
ATOM   1806  CA  GLU J  71     -10.326  37.042  -1.561  1.00  1.00      J    C
ATOM   1807  CA  ARG J  72     -10.522  33.535  -2.624  1.00  1.00      J    C
ATOM   1808  CA  ILE J  73      -8.875  34.137  -6.036  1.00  1.00      J    C
ATOM   1809  CA  ALA J  74      -6.247  36.299  -4.424  1.00  1.00      J    C
ATOM   1810  CA  GLY J  75      -5.081  33.253  -2.180  1.00  1.00      J    C
ATOM   1811  CA  GLU J  76      -4.955  30.868  -5.092  1.00  1.00      J    C
ATOM   1812  CA  ALA J  77      -2.794  33.533  -6.991  1.00  1.00      J    C
ATOM   1813  CA  SER J  78      -0.539  33.939  -4.017  1.00  1.00      J    C
ATOM   1814  CA  ARG J  79       0.301  30.227  -3.989  1.00  1.00      J    C
ATOM   1815  CA  LEU J  80       0.894  30.253  -7.740  1.00  1.00      J    C
ATOM   1816  CA  ALA J  81       3.487  33.021  -7.190  1.00  1.00      J    C
ATOM   1817  CA  HIS J  82       5.194  31.263  -4.257  1.00  1.00      J    C
ATOM   1818  CA  TYR J  83       5.330  27.855  -6.225  1.00  1.00      J    C
ATOM   1819  CA  ASN J  84       7.171  29.819  -8.934  1.00  1.00      J    C
ATOM   1820  CA  LYS J  85       9.202  31.907  -6.536  1.00  1.00      J    C
ATOM   1821  CA  ARG J  86       7.743  35.198  -7.795  1.00  1.00      J    C
ATOM   1822  CA  SER J  87       6.923  38.295  -5.798  1.00  1.00      J    C
ATOM   1823  CA  THR J  88       4.451  39.737  -8.315  1.00  1.00      J    C
ATOM   1824  CA  ILE J  89       0.766  38.942  -8.982  1.00  1.00      J    C
ATOM   1825  CA  THR J  90       0.091  40.050 -12.584  1.00  1.00      J    C
ATOM   1826  CA  SER J  91      -2.939  39.628 -14.586  1.00  1.00      J    C
ATOM   1827  CA  ARG J  92      -1.303  36.429 -15.787  1.00  1.00      J    C
ATOM   1828  CA  GLU J  93      -1.543  34.914 -12.068  1.00  1.00      J    C
ATOM   1829  CA  ILE J  94      -5.062  36.272 -11.891  1.00  1.00      J    C
ATOM   1830  CA  GLN J  95      -5.927  34.663 -15.284  1.00  1.00      J    C
ATOM   1831  CA  THR J  96      -4.883  31.240 -14.198  1.00  1.00      J    C
ATOM   1832  CA  ALA J  97      -6.645  31.675 -10.794  1.00  1.00      J    C
ATOM   1833  CA  VAL J  98      -9.870  32.372 -12.643  1.00  1.00      J    C
ATOM   1834  CA  ARG J  99      -9.715  29.133 -14.800  1.00  1.00      J    C
ATOM   1835  CA  LEU J 100      -9.118  27.134 -11.599  1.00  1.00      J    C
ATOM   1836  CA  LEU J 101     -11.925  28.878  -9.663  1.00  1.00      J    C
ATOM   1837  CA  LEU J 102     -14.774  29.292 -11.998  1.00  1.00      J    C
ATOM   1838  CA  PRO J 103     -17.082  26.696 -13.223  1.00  1.00      J    C
ATOM   1839  CA  GLY J 104     -16.909  25.779 -16.944  1.00  1.00      J    C
ATOM   1840  CA  GLU J 105     -18.506  28.419 -19.226  1.00  1.00      J    C
ATOM   1841  CA  LEU J 106     -17.931  31.111 -16.606  1.00  1.00      J    C
ATOM   1842  CA  ALA J 107     -14.241  30.669 -16.577  1.00  1.00      J    C
ATOM   1843  CA  LYS J 108     -14.154  31.084 -20.373  1.00  1.00      J    C
ATOM   1844  CA  HIS J 109     -16.473  34.168 -20.154  1.00  1.00      J    C
ATOM   1845  CA  ALA J 110     -14.522  35.630 -17.169  1.00  1.00      J    C
ATOM   1846  CA  VAL J 111     -11.060  35.257 -19.028  1.00  1.00      J    C
ATOM   1847  CA  SER J 112     -12.661  36.708 -22.190  1.00  1.00      J    C
ATOM   1848  CA  GLU J 113     -14.049  39.754 -20.292  1.00  1.00      J    C
ATOM   1849  CA  GLY J 114     -10.715  40.080 -18.350  1.00  1.00      J    C
ATOM   1850  CA  THR J 115      -8.624  39.823 -21.540  1.00  1.00      J    C
ATOM   1851  CA  LYS J 116     -10.687  42.162 -23.451  1.00  1.00      J    C
ATOM   1852  CA  ALA J 117     -10.632  44.618 -20.582  1.00  1.00      J    C
ATOM   1853  CA  VAL J 118      -6.785  44.457 -20.236  1.00  1.00      J    C
ATOM   1854  CA  THR J 119      -6.348  44.752 -23.942  1.00  1.00      J    C
ATOM   1855  CA  LYS J 120      -8.309  48.068 -23.994  1.00  1.00      J    C
ATOM   1856  CA  TYR J 121      -6.286  49.355 -21.023  1.00  1.00      J    C
ATOM   1857  CA  THR J 122      -2.998  48.458 -22.887  1.00  1.00      J    C
ATOM   1858  CA  SER J 123      -4.133  50.106 -26.133  1.00  1.00      J    C
ATOM   1859  CA  ALA J 124      -4.354  53.673 -24.620  1.00  1.00      J    C
ATOM   1860  CA  LYS J 125      -5.054  57.035 -26.222  1.00  1.00      J    C
TER
