# Supplementary material for: The kinetic landscape of nucleosome assembly: A coarse-grained molecular dynamics study
Source: PLoS Comput Biol. 2021 Jul 27;17(7):e1009253. doi: 10.1371/journal.pcbi.1009253 (PMC8345847; doi:10.1371/journal.pcbi.1009253)
Supplement: S1 Data — For each of the 11 metastable states identified from our MSM at 400 mM using PCCA clustering, we deposited 4 representative coarse-grained nucleosome conformations in PDB format. The conformations are named “state*conf#.pdb”, where * corresponds to the state name as described in the text (T, TL, TR, HL0, HL1, HL2, HR0, HR1, HR2 and HR3, N), and # goes from 1 to 4. The file “msm_hmm11.dat” contains the equilibrium probabilities of the various basins and the transition probabilities between them. The data also contain 4 representative partially opened conformations for each of the left hexasome, right hexasome, and tetrasome states, named “partially-opened_*_conf#.pdb”, where * is HL, HR or T and # goes from 1 to 4. (ZIP) [file pcbi.1009253.s006.zip › S1_Data/partially-opened_HL_conf2.pdb]

ATOM      1 DS   DC  A   1      84.472  50.952  30.038  1.00  1.00      A    S
ATOM      2 DB   DC  A   1      85.678  47.635  27.064  1.00  1.00      A    B
ATOM      3 DP   DT  A   2      81.710  53.381  28.441  1.00  1.00      A    P
ATOM      4 DS   DT  A   2      83.515  53.826  25.314  1.00  1.00      A    S
ATOM      5 DB   DT  A   2      83.827  49.347  23.928  1.00  1.00      A    B
ATOM      6 DP   DG  A   3      81.228  56.216  22.371  1.00  1.00      A    P
ATOM      7 DS   DG  A   3      82.726  54.364  19.510  1.00  1.00      A    S
ATOM      8 DB   DG  A   3      82.271  49.416  19.934  1.00  1.00      A    B
ATOM      9 DP   DG  A   4      82.230  55.546  15.773  1.00  1.00      A    P
ATOM     10 DS   DG  A   4      81.826  52.002  14.013  1.00  1.00      A    S
ATOM     11 DB   DG  A   4      80.288  48.354  17.015  1.00  1.00      A    B
ATOM     12 DP   DA  A   5      80.719  51.633  10.824  1.00  1.00      A    P
ATOM     13 DS   DA  A   5      79.868  48.002  11.191  1.00  1.00      A    S
ATOM     14 DB   DA  A   5      77.420  47.119  15.208  1.00  1.00      A    B
ATOM     15 DP   DG  A   6      77.847  46.640   7.958  1.00  1.00      A    P
ATOM     16 DS   DG  A   6      75.421  44.140  10.007  1.00  1.00      A    S
ATOM     17 DB   DG  A   6      74.083  45.556  14.185  1.00  1.00      A    B
ATOM     18 DP   DA  A   7      73.214  41.391   8.327  1.00  1.00      A    P
ATOM     19 DS   DA  A   7      71.112  40.867  11.421  1.00  1.00      A    S
ATOM     20 DB   DA  A   7      70.620  44.873  13.866  1.00  1.00      A    B
ATOM     21 DP   DA  A   8      68.247  39.118  11.140  1.00  1.00      A    P
ATOM     22 DS   DA  A   8      66.560  40.929  14.522  1.00  1.00      A    S
ATOM     23 DB   DA  A   8      67.151  46.040  13.918  1.00  1.00      A    B
ATOM     24 DP   DT  A   9      63.807  39.985  15.403  1.00  1.00      A    P
ATOM     25 DS   DT  A   9      62.742  42.854  17.451  1.00  1.00      A    S
ATOM     26 DB   DT  A   9      63.548  46.319  14.735  1.00  1.00      A    B
ATOM     27 DP   DC  A  10      59.474  42.803  19.391  1.00  1.00      A    P
ATOM     28 DS   DC  A  10      59.228  46.438  19.698  1.00  1.00      A    S
ATOM     29 DB   DC  A  10      60.073  48.139  15.679  1.00  1.00      A    B
ATOM     30 DP   DC  A  11      57.150  48.077  22.176  1.00  1.00      A    P
ATOM     31 DS   DC  A  11      57.677  51.157  20.676  1.00  1.00      A    S
ATOM     32 DB   DC  A  11      57.224  50.466  16.231  1.00  1.00      A    B
ATOM     33 DP   DC  A  12      56.486  54.431  21.652  1.00  1.00      A    P
ATOM     34 DS   DC  A  12      56.896  56.360  18.539  1.00  1.00      A    S
ATOM     35 DB   DC  A  12      54.903  54.078  15.645  1.00  1.00      A    B
ATOM     36 DP   DG  A  13      55.740  61.046  18.450  1.00  1.00      A    P
ATOM     37 DS   DG  A  13      55.246  60.876  14.667  1.00  1.00      A    S
ATOM     38 DB   DG  A  13      52.801  56.968  13.083  1.00  1.00      A    B
ATOM     39 DP   DG  A  14      54.274  63.872  12.416  1.00  1.00      A    P
ATOM     40 DS   DG  A  14      52.562  61.979   9.242  1.00  1.00      A    S
ATOM     41 DB   DG  A  14      50.150  58.001  10.716  1.00  1.00      A    B
ATOM     42 DP   DT  A  15      51.019  63.392   6.413  1.00  1.00      A    P
ATOM     43 DS   DT  A  15      48.763  60.732   5.687  1.00  1.00      A    S
ATOM     44 DB   DT  A  15      47.419  59.623   9.665  1.00  1.00      A    B
ATOM     45 DP   DC  A  16      45.954  62.221   3.403  1.00  1.00      A    P
ATOM     46 DS   DC  A  16      43.333  59.687   4.408  1.00  1.00      A    S
ATOM     47 DB   DC  A  16      43.682  59.485   8.711  1.00  1.00      A    B
ATOM     48 DP   DT  A  17      39.734  59.824   3.265  1.00  1.00      A    P
ATOM     49 DS   DT  A  17      38.451  57.818   5.949  1.00  1.00      A    S
ATOM     50 DB   DT  A  17      39.772  60.209   9.087  1.00  1.00      A    B
ATOM     51 DP   DG  A  18      33.819  57.458   6.126  1.00  1.00      A    P
ATOM     52 DS   DG  A  18      33.528  57.001   9.540  1.00  1.00      A    S
ATOM     53 DB   DG  A  18      36.381  60.203  11.904  1.00  1.00      A    B
ATOM     54 DP   DC  A  19      31.031  55.732  11.040  1.00  1.00      A    P
ATOM     55 DS   DC  A  19      31.851  57.550  14.599  1.00  1.00      A    S
ATOM     56 DB   DC  A  19      33.613  61.544  13.616  1.00  1.00      A    B
ATOM     57 DP   DA  A  20      28.961  57.435  17.808  1.00  1.00      A    P
ATOM     58 DS   DA  A  20      29.864  60.503  19.418  1.00  1.00      A    S
ATOM     59 DB   DA  A  20      30.915  63.535  16.172  1.00  1.00      A    B
ATOM     60 DP   DG  A  21      27.525  61.732  21.518  1.00  1.00      A    P
ATOM     61 DS   DG  A  21      28.106  65.173  21.368  1.00  1.00      A    S
ATOM     62 DB   DG  A  21      28.968  66.881  16.258  1.00  1.00      A    B
ATOM     63 DP   DG  A  22      25.833  67.352  23.358  1.00  1.00      A    P
ATOM     64 DS   DG  A  22      26.154  70.462  21.617  1.00  1.00      A    S
ATOM     65 DB   DG  A  22      25.863  68.966  16.801  1.00  1.00      A    B
ATOM     66 DP   DC  A  23      24.425  72.957  22.563  1.00  1.00      A    P
ATOM     67 DS   DC  A  23      24.080  74.175  19.315  1.00  1.00      A    S
ATOM     68 DB   DC  A  23      23.098  70.912  17.448  1.00  1.00      A    B
ATOM     69 DP   DC  A  24      22.333  76.991  18.686  1.00  1.00      A    P
ATOM     70 DS   DC  A  24      21.026  76.076  15.023  1.00  1.00      A    S
ATOM     71 DB   DC  A  24      20.253  72.183  15.335  1.00  1.00      A    B
ATOM     72 DP   DG  A  25      18.079  78.669  13.020  1.00  1.00      A    P
ATOM     73 DS   DG  A  25      16.734  75.907  10.747  1.00  1.00      A    S
ATOM     74 DB   DG  A  25      16.252  72.058  13.243  1.00  1.00      A    B
ATOM     75 DP   DC  A  26      14.682  76.396   8.834  1.00  1.00      A    P
ATOM     76 DS   DC  A  26      13.778  72.638   8.545  1.00  1.00      A    S
ATOM     77 DB   DC  A  26      12.974  71.757  12.855  1.00  1.00      A    B
ATOM     78 DP   DT  A  27      10.896  71.267   6.242  1.00  1.00      A    P
ATOM     79 DS   DT  A  27      10.352  68.083   8.167  1.00  1.00      A    S
ATOM     80 DB   DT  A  27       9.525  69.769  12.298  1.00  1.00      A    B
ATOM     81 DP   DC  A  28       8.096  65.779   6.784  1.00  1.00      A    P
ATOM     82 DS   DC  A  28       7.201  64.226  10.398  1.00  1.00      A    S
ATOM     83 DB   DC  A  28       6.449  67.755  13.278  1.00  1.00      A    B
ATOM     84 DP   DA  A  29       4.462  60.828  10.912  1.00  1.00      A    P
ATOM     85 DS   DA  A  29       4.822  61.278  14.458  1.00  1.00      A    S
ATOM     86 DB   DA  A  29       3.432  66.301  15.494  1.00  1.00      A    B
ATOM     87 DP   DA  A  30       3.141  58.949  16.761  1.00  1.00      A    P
ATOM     88 DS   DA  A  30       1.932  61.588  19.448  1.00  1.00      A    S
ATOM     89 DB   DA  A  30       0.166  65.467  17.408  1.00  1.00      A    B
ATOM     90 DP   DT  A  31       0.493  60.683  21.713  1.00  1.00      A    P
ATOM     91 DS   DT  A  31      -1.220  63.480  22.528  1.00  1.00      A    S
ATOM     92 DB   DT  A  31      -2.936  64.497  18.679  1.00  1.00      A    B
ATOM     93 DP   DT  A  32      -3.951  63.343  25.665  1.00  1.00      A    P
ATOM     94 DS   DT  A  32      -6.187  66.076  24.655  1.00  1.00      A    S
ATOM     95 DB   DT  A  32      -6.497  65.189  20.372  1.00  1.00      A    B
ATOM     96 DP   DG  A  33     -10.427  65.807  26.796  1.00  1.00      A    P
ATOM     97 DS   DG  A  33     -12.636  67.035  23.668  1.00  1.00      A    S
ATOM     98 DB   DG  A  33     -10.804  65.485  19.154  1.00  1.00      A    B
ATOM     99 DP   DG  A  34     -15.950  67.092  23.663  1.00  1.00      A    P
ATOM    100 DS   DG  A  34     -16.597  66.700  20.092  1.00  1.00      A    S
ATOM    101 DB   DG  A  34     -13.732  63.223  18.118  1.00  1.00      A    B
ATOM    102 DP   DT  A  35     -19.577  66.445  18.806  1.00  1.00      A    P
ATOM    103 DS   DT  A  35     -18.813  63.989  15.528  1.00  1.00      A    S
ATOM    104 DB   DT  A  35     -16.511  61.207  17.313  1.00  1.00      A    B
ATOM    105 DP   DC  A  36     -22.116  62.575  13.940  1.00  1.00      A    P
ATOM    106 DS   DC  A  36     -20.190  59.141  12.650  1.00  1.00      A    S
ATOM    107 DB   DC  A  36     -18.033  57.671  16.219  1.00  1.00      A    B
ATOM    108 DP   DG  A  37     -23.079  55.998  10.594  1.00  1.00      A    P
ATOM    109 DS   DG  A  37     -20.677  53.487  10.599  1.00  1.00      A    S
ATOM    110 DB   DG  A  37     -18.978  52.981  15.220  1.00  1.00      A    B
ATOM    111 DP   DT  A  38     -21.099  50.643   9.510  1.00  1.00      A    P
ATOM    112 DS   DT  A  38     -18.225  49.470  11.483  1.00  1.00      A    S
ATOM    113 DB   DT  A  38     -19.927  49.696  15.133  1.00  1.00      A    B
ATOM    114 DP   DA  A  39     -17.409  44.812  11.129  1.00  1.00      A    P
ATOM    115 DS   DA  A  39     -16.267  44.607  14.774  1.00  1.00      A    S
ATOM    116 DB   DA  A  39     -19.346  46.369  17.502  1.00  1.00      A    B
ATOM    117 DP   DG  A  40     -14.858  40.905  16.084  1.00  1.00      A    P
ATOM    118 DS   DG  A  40     -16.330  41.168  19.840  1.00  1.00      A    S
ATOM    119 DB   DG  A  40     -20.225  43.323  20.085  1.00  1.00      A    B
ATOM    120 DP   DA  A  41     -16.427  38.412  21.830  1.00  1.00      A    P
ATOM    121 DS   DA  A  41     -19.231  39.751  23.851  1.00  1.00      A    S
ATOM    122 DB   DA  A  41     -22.979  41.062  20.945  1.00  1.00      A    B
ATOM    123 DP   DC  A  42     -20.210  38.201  25.834  1.00  1.00      A    P
ATOM    124 DS   DC  A  42     -23.897  39.616  26.027  1.00  1.00      A    S
ATOM    125 DB   DC  A  42     -25.474  38.862  21.833  1.00  1.00      A    B
ATOM    126 DP   DA  A  43     -26.718  37.882  29.035  1.00  1.00      A    P
ATOM    127 DS   DA  A  43     -30.073  38.460  27.444  1.00  1.00      A    S
ATOM    128 DB   DA  A  43     -29.523  37.571  22.293  1.00  1.00      A    B
ATOM    129 DP   DG  A  44     -33.247  36.602  28.773  1.00  1.00      A    P
ATOM    130 DS   DG  A  44     -34.983  36.275  25.592  1.00  1.00      A    S
ATOM    131 DB   DG  A  44     -31.719  34.281  21.817  1.00  1.00      A    B
ATOM    132 DP   DC  A  45     -37.964  35.359  25.400  1.00  1.00      A    P
ATOM    133 DS   DC  A  45     -37.813  35.262  21.742  1.00  1.00      A    S
ATOM    134 DB   DC  A  45     -34.704  32.655  21.202  1.00  1.00      A    B
ATOM    135 DP   DT  A  46     -40.658  34.345  19.616  1.00  1.00      A    P
ATOM    136 DS   DT  A  46     -39.042  32.639  16.478  1.00  1.00      A    S
ATOM    137 DB   DT  A  46     -36.160  29.987  18.446  1.00  1.00      A    B
ATOM    138 DP   DC  A  47     -41.110  30.846  14.356  1.00  1.00      A    P
ATOM    139 DS   DC  A  47     -38.067  28.102  13.386  1.00  1.00      A    S
ATOM    140 DB   DC  A  47     -36.875  26.480  17.317  1.00  1.00      A    B
ATOM    141 DP   DT  A  48     -38.691  24.930  10.578  1.00  1.00      A    P
ATOM    142 DS   DT  A  48     -35.310  22.706  11.549  1.00  1.00      A    S
ATOM    143 DB   DT  A  48     -36.158  22.682  15.805  1.00  1.00      A    B
ATOM    144 DP   DA  A  49     -34.259  19.189   9.790  1.00  1.00      A    P
ATOM    145 DS   DA  A  49     -32.400  18.028  12.541  1.00  1.00      A    S
ATOM    146 DB   DA  A  49     -35.151  18.280  16.329  1.00  1.00      A    B
ATOM    147 DP   DG  A  50     -30.746  14.530  11.987  1.00  1.00      A    P
ATOM    148 DS   DG  A  50     -30.988  13.485  15.533  1.00  1.00      A    S
ATOM    149 DB   DG  A  50     -35.378  14.698  17.325  1.00  1.00      A    B
ATOM    150 DP   DC  A  51     -29.886  10.799  16.237  1.00  1.00      A    P
ATOM    151 DS   DC  A  51     -32.328  10.052  19.062  1.00  1.00      A    S
ATOM    152 DB   DC  A  51     -36.327  11.375  17.183  1.00  1.00      A    B
ATOM    153 DP   DA  A  52     -32.169   6.229  20.948  1.00  1.00      A    P
ATOM    154 DS   DA  A  52     -35.737   6.293  22.215  1.00  1.00      A    S
ATOM    155 DB   DA  A  52     -38.344   7.630  18.077  1.00  1.00      A    B
ATOM    156 DP   DC  A  53     -36.765   3.935  23.581  1.00  1.00      A    P
ATOM    157 DS   DC  A  53     -40.102   4.474  22.544  1.00  1.00      A    S
ATOM    158 DB   DC  A  53     -40.462   4.997  18.698  1.00  1.00      A    B
ATOM    159 DP   DC  A  54     -43.081   2.364  24.151  1.00  1.00      A    P
ATOM    160 DS   DC  A  54     -45.331   1.572  21.517  1.00  1.00      A    S
ATOM    161 DB   DC  A  54     -43.014   2.260  17.950  1.00  1.00      A    B
ATOM    162 DP   DG  A  55     -47.704  -2.793  21.423  1.00  1.00      A    P
ATOM    163 DS   DG  A  55     -48.666  -2.727  17.724  1.00  1.00      A    S
ATOM    164 DB   DG  A  55     -44.541  -1.240  15.070  1.00  1.00      A    B
ATOM    165 DP   DC  A  56     -50.969  -5.232  16.358  1.00  1.00      A    P
ATOM    166 DS   DC  A  56     -49.661  -4.525  12.835  1.00  1.00      A    S
ATOM    167 DB   DC  A  56     -45.412  -4.314  13.732  1.00  1.00      A    B
ATOM    168 DP   DT  A  57     -50.638  -7.086   9.512  1.00  1.00      A    P
ATOM    169 DS   DT  A  57     -47.049  -6.208   7.359  1.00  1.00      A    S
ATOM    170 DB   DT  A  57     -44.326  -7.223  11.099  1.00  1.00      A    B
ATOM    171 DP   DT  A  58     -46.059  -7.919   3.910  1.00  1.00      A    P
ATOM    172 DS   DT  A  58     -42.565  -7.244   4.493  1.00  1.00      A    S
ATOM    173 DB   DT  A  58     -41.960  -9.299   8.647  1.00  1.00      A    B
ATOM    174 DP   DA  A  59     -39.579  -8.397   1.827  1.00  1.00      A    P
ATOM    175 DS   DA  A  59     -36.758  -8.559   4.607  1.00  1.00      A    S
ATOM    176 DB   DA  A  59     -38.289 -11.791   8.273  1.00  1.00      A    B
ATOM    177 DP   DA  A  60     -33.081  -8.684   3.768  1.00  1.00      A    P
ATOM    178 DS   DA  A  60     -32.334 -10.033   7.317  1.00  1.00      A    S
ATOM    179 DB   DA  A  60     -35.256 -13.683   8.366  1.00  1.00      A    B
ATOM    180 DP   DA  A  61     -28.489 -10.702   8.240  1.00  1.00      A    P
ATOM    181 DS   DA  A  61     -29.364 -13.127  11.484  1.00  1.00      A    S
ATOM    182 DB   DA  A  61     -32.740 -16.302  10.300  1.00  1.00      A    B
ATOM    183 DP   DC  A  62     -27.228 -14.160  12.452  1.00  1.00      A    P
ATOM    184 DS   DC  A  62     -28.596 -17.283  13.219  1.00  1.00      A    S
ATOM    185 DB   DC  A  62     -30.319 -18.726   9.617  1.00  1.00      A    B
ATOM    186 DP   DG  A  63     -25.780 -19.877  15.590  1.00  1.00      A    P
ATOM    187 DS   DG  A  63     -27.646 -22.709  14.818  1.00  1.00      A    S
ATOM    188 DB   DG  A  63     -28.574 -22.638   9.986  1.00  1.00      A    B
ATOM    189 DP   DC  A  64     -27.210 -25.368  16.522  1.00  1.00      A    P
ATOM    190 DS   DC  A  64     -28.918 -27.358  13.872  1.00  1.00      A    S
ATOM    191 DB   DC  A  64     -27.319 -25.759  10.332  1.00  1.00      A    B
ATOM    192 DP   DA  A  65     -28.402 -31.460  13.830  1.00  1.00      A    P
ATOM    193 DS   DA  A  65     -28.899 -32.010  10.190  1.00  1.00      A    S
ATOM    194 DB   DA  A  65     -25.745 -28.669   7.860  1.00  1.00      A    B
ATOM    195 DP   DC  A  66     -28.166 -34.850   9.305  1.00  1.00      A    P
ATOM    196 DS   DC  A  66     -26.413 -33.631   5.854  1.00  1.00      A    S
ATOM    197 DB   DC  A  66     -22.988 -30.916   6.987  1.00  1.00      A    B
ATOM    198 DP   DG  A  67     -25.415 -36.932   3.322  1.00  1.00      A    P
ATOM    199 DS   DG  A  67     -23.501 -34.953   1.218  1.00  1.00      A    S
ATOM    200 DB   DG  A  67     -20.240 -32.388   3.915  1.00  1.00      A    B
ATOM    201 DP   DT  A  68     -22.185 -35.799  -1.352  1.00  1.00      A    P
ATOM    202 DS   DT  A  68     -19.765 -32.306  -1.660  1.00  1.00      A    S
ATOM    203 DB   DT  A  68     -17.499 -32.850   1.789  1.00  1.00      A    B
ATOM    204 DP   DA  A  69     -16.914 -32.021  -4.781  1.00  1.00      A    P
ATOM    205 DS   DA  A  69     -14.658 -29.672  -2.806  1.00  1.00      A    S
ATOM    206 DB   DA  A  69     -13.448 -32.509   1.503  1.00  1.00      A    B
ATOM    207 DP   DC  A  70     -12.763 -28.479  -3.876  1.00  1.00      A    P
ATOM    208 DS   DC  A  70     -11.127 -27.880  -0.465  1.00  1.00      A    S
ATOM    209 DB   DC  A  70     -10.110 -32.246   1.282  1.00  1.00      A    B
ATOM    210 DP   DG  A  71      -7.331 -24.950  -0.426  1.00  1.00      A    P
ATOM    211 DS   DG  A  71      -5.571 -26.949   2.754  1.00  1.00      A    S
ATOM    212 DB   DG  A  71      -5.854 -32.007   2.286  1.00  1.00      A    B
ATOM    213 DP   DC  A  72      -3.294 -25.698   4.498  1.00  1.00      A    P
ATOM    214 DS   DC  A  72      -2.230 -29.196   5.938  1.00  1.00      A    S
ATOM    215 DB   DC  A  72      -2.383 -31.540   2.457  1.00  1.00      A    B
ATOM    216 DP   DG  A  73       2.753 -29.069   7.883  1.00  1.00      A    P
ATOM    217 DS   DG  A  73       2.740 -32.381   7.648  1.00  1.00      A    S
ATOM    218 DB   DG  A  73       1.603 -33.530   3.438  1.00  1.00      A    B
ATOM    219 DP   DC  A  74       4.980 -33.905   8.919  1.00  1.00      A    P
ATOM    220 DS   DC  A  74       5.201 -36.339   6.183  1.00  1.00      A    S
ATOM    221 DB   DC  A  74       4.858 -33.818   2.500  1.00  1.00      A    B
ATOM    222 DP   DT  A  75       8.445 -39.164   5.524  1.00  1.00      A    P
ATOM    223 DS   DT  A  75       7.412 -39.737   1.975  1.00  1.00      A    S
ATOM    224 DB   DT  A  75       7.621 -35.275   0.208  1.00  1.00      A    B
ATOM    225 DP   DG  A  76      10.296 -42.502  -0.421  1.00  1.00      A    P
ATOM    226 DS   DG  A  76       9.930 -40.703  -4.097  1.00  1.00      A    S
ATOM    227 DB   DG  A  76       9.620 -35.600  -3.574  1.00  1.00      A    B
ATOM    228 DP   DT  A  77      11.168 -41.582  -6.939  1.00  1.00      A    P
ATOM    229 DS   DT  A  77      11.111 -38.632  -8.388  1.00  1.00      A    S
ATOM    230 DB   DT  A  77      12.896 -36.061  -5.299  1.00  1.00      A    B
ATOM    231 DP   DC  A  78      12.709 -38.321 -11.821  1.00  1.00      A    P
ATOM    232 DS   DC  A  78      13.300 -35.045 -11.488  1.00  1.00      A    S
ATOM    233 DB   DC  A  78      15.650 -34.604  -7.585  1.00  1.00      A    B
ATOM    234 DP   DC  A  79      14.593 -32.785 -13.990  1.00  1.00      A    P
ATOM    235 DS   DC  A  79      14.950 -30.012 -12.040  1.00  1.00      A    S
ATOM    236 DB   DC  A  79      17.811 -31.723  -8.809  1.00  1.00      A    B
ATOM    237 DP   DC  A  80      16.126 -27.165 -13.193  1.00  1.00      A    P
ATOM    238 DS   DC  A  80      17.333 -25.737  -9.482  1.00  1.00      A    S
ATOM    239 DB   DC  A  80      20.403 -28.465  -8.759  1.00  1.00      A    B
ATOM    240 DP   DC  A  81      18.225 -22.023  -8.565  1.00  1.00      A    P
ATOM    241 DS   DC  A  81      20.332 -22.473  -5.747  1.00  1.00      A    S
ATOM    242 DB   DC  A  81      22.934 -25.663  -6.840  1.00  1.00      A    B
ATOM    243 DP   DC  A  82      22.326 -19.584  -4.040  1.00  1.00      A    P
ATOM    244 DS   DC  A  82      25.051 -21.690  -2.574  1.00  1.00      A    S
ATOM    245 DB   DC  A  82      26.560 -24.063  -6.276  1.00  1.00      A    B
ATOM    246 DP   DG  A  83      28.512 -18.824  -0.736  1.00  1.00      A    P
ATOM    247 DS   DG  A  83      30.851 -21.551  -0.509  1.00  1.00      A    S
ATOM    248 DB   DG  A  83      30.653 -23.498  -5.158  1.00  1.00      A    B
ATOM    249 DP   DC  A  84      33.998 -21.336   1.287  1.00  1.00      A    P
ATOM    250 DS   DC  A  84      35.648 -22.793  -1.102  1.00  1.00      A    S
ATOM    251 DB   DC  A  84      33.415 -21.345  -4.660  1.00  1.00      A    B
ATOM    252 DP   DG  A  85      40.598 -21.725  -1.045  1.00  1.00      A    P
ATOM    253 DS   DG  A  85      40.876 -22.333  -4.417  1.00  1.00      A    S
ATOM    254 DB   DG  A  85      36.912 -19.791  -6.639  1.00  1.00      A    B
ATOM    255 DP   DT  A  86      43.425 -22.137  -6.023  1.00  1.00      A    P
ATOM    256 DS   DT  A  86      42.005 -20.808  -9.501  1.00  1.00      A    S
ATOM    257 DB   DT  A  86      39.409 -17.938  -8.011  1.00  1.00      A    B
ATOM    258 DP   DT  A  87      44.440 -19.084 -11.608  1.00  1.00      A    P
ATOM    259 DS   DT  A  87      42.281 -16.842 -13.196  1.00  1.00      A    S
ATOM    260 DB   DT  A  87      40.861 -14.463  -9.421  1.00  1.00      A    B
ATOM    261 DP   DT  A  88      43.528 -14.775 -15.836  1.00  1.00      A    P
ATOM    262 DS   DT  A  88      40.665 -12.824 -15.597  1.00  1.00      A    S
ATOM    263 DB   DT  A  88      41.148 -11.142 -11.428  1.00  1.00      A    B
ATOM    264 DP   DT  A  89      39.805 -10.310 -17.912  1.00  1.00      A    P
ATOM    265 DS   DT  A  89      37.537  -8.527 -15.197  1.00  1.00      A    S
ATOM    266 DB   DT  A  89      40.316  -7.496 -12.495  1.00  1.00      A    B
ATOM    267 DP   DA  A  90      35.395  -5.193 -16.222  1.00  1.00      A    P
ATOM    268 DS   DA  A  90      35.416  -4.033 -13.015  1.00  1.00      A    S
ATOM    269 DB   DA  A  90      39.403  -3.512 -11.362  1.00  1.00      A    B
ATOM    270 DP   DA  A  91      33.234  -1.646 -11.900  1.00  1.00      A    P
ATOM    271 DS   DA  A  91      34.952  -0.716  -8.713  1.00  1.00      A    S
ATOM    272 DB   DA  A  91      39.991  -0.100  -9.607  1.00  1.00      A    B
ATOM    273 DP   DC  A  92      33.784   1.336  -7.418  1.00  1.00      A    P
ATOM    274 DS   DC  A  92      36.370   2.835  -5.558  1.00  1.00      A    S
ATOM    275 DB   DC  A  92      39.698   3.315  -8.782  1.00  1.00      A    B
ATOM    276 DP   DC  A  93      35.921   6.114  -3.782  1.00  1.00      A    P
ATOM    277 DS   DC  A  93      39.679   7.403  -4.389  1.00  1.00      A    S
ATOM    278 DB   DC  A  93      41.003   6.811  -8.394  1.00  1.00      A    B
ATOM    279 DP   DG  A  94      40.685  11.482  -2.382  1.00  1.00      A    P
ATOM    280 DS   DG  A  94      44.026  11.813  -4.180  1.00  1.00      A    S
ATOM    281 DB   DG  A  94      43.555  10.393  -8.678  1.00  1.00      A    B
ATOM    282 DP   DC  A  95      46.288  14.052  -3.387  1.00  1.00      A    P
ATOM    283 DS   DC  A  95      46.789  15.036  -7.251  1.00  1.00      A    S
ATOM    284 DB   DC  A  95      43.334  13.856  -9.291  1.00  1.00      A    B
ATOM    285 DP   DC  A  96      47.971  18.513  -8.242  1.00  1.00      A    P
ATOM    286 DS   DC  A  96      47.142  17.889 -12.400  1.00  1.00      A    S
ATOM    287 DB   DC  A  96      43.006  16.539 -12.167  1.00  1.00      A    B
ATOM    288 DP   DA  A  97      47.380  21.391 -15.214  1.00  1.00      A    P
ATOM    289 DS   DA  A  97      45.095  20.226 -17.623  1.00  1.00      A    S
ATOM    290 DB   DA  A  97      41.405  18.731 -15.280  1.00  1.00      A    B
ATOM    291 DP   DA  A  98      44.299  22.031 -20.937  1.00  1.00      A    P
ATOM    292 DS   DA  A  98      40.604  20.501 -20.581  1.00  1.00      A    S
ATOM    293 DB   DA  A  98      38.953  21.169 -16.285  1.00  1.00      A    B
ATOM    294 DP   DG  A  99      38.450  21.724 -23.316  1.00  1.00      A    P
ATOM    295 DS   DG  A  99      35.148  21.279 -21.432  1.00  1.00      A    S
ATOM    296 DB   DG  A  99      35.373  23.160 -16.641  1.00  1.00      A    B
ATOM    297 DP   DG  A 100      31.729  22.082 -22.809  1.00  1.00      A    P
ATOM    298 DS   DG  A 100      29.744  22.776 -19.261  1.00  1.00      A    S
ATOM    299 DB   DG  A 100      32.298  25.228 -16.037  1.00  1.00      A    B
ATOM    300 DP   DG  A 101      25.886  24.016 -19.563  1.00  1.00      A    P
ATOM    301 DS   DG  A 101      26.273  25.178 -16.094  1.00  1.00      A    S
ATOM    302 DB   DG  A 101      30.442  28.388 -15.513  1.00  1.00      A    B
ATOM    303 DP   DG  A 102      23.001  26.182 -14.101  1.00  1.00      A    P
ATOM    304 DS   DG  A 102      24.994  28.351 -11.555  1.00  1.00      A    S
ATOM    305 DB   DG  A 102      28.716  31.023 -13.613  1.00  1.00      A    B
ATOM    306 DP   DA  A 103      23.523  29.723  -8.426  1.00  1.00      A    P
ATOM    307 DS   DA  A 103      25.572  32.281  -7.788  1.00  1.00      A    S
ATOM    308 DB   DA  A 103      27.622  33.917 -11.709  1.00  1.00      A    B
ATOM    309 DP   DT  A 104      24.598  34.761  -5.421  1.00  1.00      A    P
ATOM    310 DS   DT  A 104      26.020  37.744  -6.719  1.00  1.00      A    S
ATOM    311 DB   DT  A 104      24.789  37.307 -10.649  1.00  1.00      A    B
ATOM    312 DP   DT  A 105      24.863  40.738  -5.039  1.00  1.00      A    P
ATOM    313 DS   DT  A 105      25.641  43.243  -8.034  1.00  1.00      A    S
ATOM    314 DB   DT  A 105      23.467  40.921 -11.048  1.00  1.00      A    B
ATOM    315 DP   DA  A 106      24.490  47.024  -7.854  1.00  1.00      A    P
ATOM    316 DS   DA  A 106      23.767  47.458 -11.441  1.00  1.00      A    S
ATOM    317 DB   DA  A 106      20.955  43.763 -12.804  1.00  1.00      A    B
ATOM    318 DP   DC  A 107      22.461  50.112 -11.828  1.00  1.00      A    P
ATOM    319 DS   DC  A 107      20.853  48.797 -15.044  1.00  1.00      A    S
ATOM    320 DB   DC  A 107      18.549  45.883 -13.863  1.00  1.00      A    B
ATOM    321 DP   DT  A 108      18.654  51.210 -17.724  1.00  1.00      A    P
ATOM    322 DS   DT  A 108      16.707  48.692 -19.200  1.00  1.00      A    S
ATOM    323 DB   DT  A 108      14.800  46.944 -15.172  1.00  1.00      A    B
ATOM    324 DP   DC  A 109      14.304  49.331 -21.830  1.00  1.00      A    P
ATOM    325 DS   DC  A 109      12.125  46.396 -21.022  1.00  1.00      A    S
ATOM    326 DB   DC  A 109      11.260  46.540 -16.578  1.00  1.00      A    B
ATOM    327 DP   DC  A 110       9.453  45.505 -22.760  1.00  1.00      A    P
ATOM    328 DS   DC  A 110       7.770  43.186 -19.829  1.00  1.00      A    S
ATOM    329 DB   DC  A 110       7.525  45.707 -16.464  1.00  1.00      A    B
ATOM    330 DP   DC  A 111       4.775  41.320 -20.252  1.00  1.00      A    P
ATOM    331 DS   DC  A 111       3.958  41.209 -16.838  1.00  1.00      A    S
ATOM    332 DB   DC  A 111       3.686  45.392 -15.702  1.00  1.00      A    B
ATOM    333 DP   DT  A 112       1.121  39.036 -15.416  1.00  1.00      A    P
ATOM    334 DS   DT  A 112       0.898  40.623 -12.217  1.00  1.00      A    S
ATOM    335 DB   DT  A 112       0.527  44.464 -13.437  1.00  1.00      A    B
ATOM    336 DP   DA  A 113      -2.032  39.530  -9.609  1.00  1.00      A    P
ATOM    337 DS   DA  A 113      -1.900  42.807  -7.304  1.00  1.00      A    S
ATOM    338 DB   DA  A 113      -2.339  46.328 -10.835  1.00  1.00      A    B
ATOM    339 DP   DG  A 114      -4.374  43.203  -4.275  1.00  1.00      A    P
ATOM    340 DS   DG  A 114      -5.363  46.697  -5.060  1.00  1.00      A    S
ATOM    341 DB   DG  A 114      -5.964  47.440  -9.632  1.00  1.00      A    B
ATOM    342 DP   DT  A 115      -8.187  48.582  -3.492  1.00  1.00      A    P
ATOM    343 DS   DT  A 115      -9.560  50.822  -6.419  1.00  1.00      A    S
ATOM    344 DB   DT  A 115      -9.613  47.920  -9.910  1.00  1.00      A    B
ATOM    345 DP   DC  A 116     -13.200  52.931  -5.610  1.00  1.00      A    P
ATOM    346 DS   DC  A 116     -13.741  53.730  -9.312  1.00  1.00      A    S
ATOM    347 DB   DC  A 116     -12.333  50.504 -10.997  1.00  1.00      A    B
ATOM    348 DP   DT  A 117     -17.411  54.702 -10.767  1.00  1.00      A    P
ATOM    349 DS   DT  A 117     -17.116  53.238 -13.697  1.00  1.00      A    S
ATOM    350 DB   DT  A 117     -15.739  49.162 -12.313  1.00  1.00      A    B
ATOM    351 DP   DC  A 118     -20.017  53.456 -15.574  1.00  1.00      A    P
ATOM    352 DS   DC  A 118     -19.183  50.687 -17.354  1.00  1.00      A    S
ATOM    353 DB   DC  A 118     -18.913  47.736 -13.860  1.00  1.00      A    B
ATOM    354 DP   DC  A 119     -21.119  49.609 -19.878  1.00  1.00      A    P
ATOM    355 DS   DC  A 119     -20.483  46.101 -19.803  1.00  1.00      A    S
ATOM    356 DB   DC  A 119     -21.204  45.084 -16.037  1.00  1.00      A    B
ATOM    357 DP   DA  A 120     -22.614  43.325 -22.462  1.00  1.00      A    P
ATOM    358 DS   DA  A 120     -21.563  40.629 -20.429  1.00  1.00      A    S
ATOM    359 DB   DA  A 120     -22.823  41.305 -16.006  1.00  1.00      A    B
ATOM    360 DP   DG  A 121     -22.892  37.057 -21.942  1.00  1.00      A    P
ATOM    361 DS   DG  A 121     -22.793  35.557 -18.840  1.00  1.00      A    S
ATOM    362 DB   DG  A 121     -24.936  38.128 -15.674  1.00  1.00      A    B
ATOM    363 DP   DG  A 122     -22.859  31.691 -18.097  1.00  1.00      A    P
ATOM    364 DS   DG  A 122     -24.181  32.038 -14.510  1.00  1.00      A    S
ATOM    365 DB   DG  A 122     -27.577  35.419 -14.294  1.00  1.00      A    B
ATOM    366 DP   DC  A 123     -24.461  29.031 -12.260  1.00  1.00      A    P
ATOM    367 DS   DC  A 123     -27.425  30.995 -10.469  1.00  1.00      A    S
ATOM    368 DB   DC  A 123     -30.083  33.059 -13.642  1.00  1.00      A    B
ATOM    369 DP   DA  A 124     -30.240  28.331  -7.861  1.00  1.00      A    P
ATOM    370 DS   DA  A 124     -33.703  30.353  -8.222  1.00  1.00      A    S
ATOM    371 DB   DA  A 124     -34.288  32.333 -12.569  1.00  1.00      A    B
ATOM    372 DP   DC  A 125     -35.918  29.339  -7.011  1.00  1.00      A    P
ATOM    373 DS   DC  A 125     -38.259  31.078  -9.214  1.00  1.00      A    S
ATOM    374 DB   DC  A 125     -36.980  30.021 -13.394  1.00  1.00      A    B
ATOM    375 DP   DG  A 126     -43.017  30.601  -8.072  1.00  1.00      A    P
ATOM    376 DS   DG  A 126     -44.489  30.643 -11.722  1.00  1.00      A    S
ATOM    377 DB   DG  A 126     -41.080  29.363 -15.076  1.00  1.00      A    B
ATOM    378 DP   DT  A 127     -47.529  28.952 -12.648  1.00  1.00      A    P
ATOM    379 DS   DT  A 127     -46.726  28.306 -16.304  1.00  1.00      A    S
ATOM    380 DB   DT  A 127     -42.708  26.333 -15.735  1.00  1.00      A    B
ATOM    381 DP   DG  A 128     -50.055  26.077 -18.307  1.00  1.00      A    P
ATOM    382 DS   DG  A 128     -47.711  24.898 -20.913  1.00  1.00      A    S
ATOM    383 DB   DG  A 128     -43.336  23.186 -18.719  1.00  1.00      A    B
ATOM    384 DP   DT  A 129     -48.296  23.303 -23.166  1.00  1.00      A    P
ATOM    385 DS   DT  A 129     -44.779  22.385 -23.964  1.00  1.00      A    S
ATOM    386 DB   DT  A 129     -44.020  20.353 -20.397  1.00  1.00      A    B
ATOM    387 DP   DC  A 130     -44.831  20.251 -27.051  1.00  1.00      A    P
ATOM    388 DS   DC  A 130     -41.952  18.325 -25.943  1.00  1.00      A    S
ATOM    389 DB   DC  A 130     -43.122  17.004 -22.088  1.00  1.00      A    B
ATOM    390 DP   DA  A 131     -40.202  15.735 -28.197  1.00  1.00      A    P
ATOM    391 DS   DA  A 131     -39.042  13.182 -25.536  1.00  1.00      A    S
ATOM    392 DB   DA  A 131     -42.734  12.858 -22.417  1.00  1.00      A    B
ATOM    393 DP   DG  A 132     -37.660   9.967 -26.905  1.00  1.00      A    P
ATOM    394 DS   DG  A 132     -38.850   7.990 -23.716  1.00  1.00      A    S
ATOM    395 DB   DG  A 132     -42.964   9.155 -21.899  1.00  1.00      A    B
ATOM    396 DP   DA  A 133     -37.526   4.950 -22.831  1.00  1.00      A    P
ATOM    397 DS   DA  A 133     -39.967   4.562 -19.658  1.00  1.00      A    S
ATOM    398 DB   DA  A 133     -43.947   6.001 -21.466  1.00  1.00      A    B
ATOM    399 DP   DT  A 134     -40.456   1.568 -18.327  1.00  1.00      A    P
ATOM    400 DS   DT  A 134     -44.182   1.727 -18.038  1.00  1.00      A    S
ATOM    401 DB   DT  A 134     -45.168   2.784 -22.231  1.00  1.00      A    B
ATOM    402 DP   DA  A 135     -46.684  -2.091 -16.765  1.00  1.00      A    P
ATOM    403 DS   DA  A 135     -49.941  -1.276 -18.047  1.00  1.00      A    S
ATOM    404 DB   DA  A 135     -48.899   0.432 -22.115  1.00  1.00      A    B
ATOM    405 DP   DT  A 136     -52.636  -3.231 -18.116  1.00  1.00      A    P
ATOM    406 DS   DT  A 136     -53.851  -1.410 -20.796  1.00  1.00      A    S
ATOM    407 DB   DT  A 136     -50.471  -2.219 -23.980  1.00  1.00      A    B
ATOM    408 DP   DA  A 137     -57.447  -2.262 -21.901  1.00  1.00      A    P
ATOM    409 DS   DA  A 137     -56.714  -1.497 -25.647  1.00  1.00      A    S
ATOM    410 DB   DA  A 137     -52.648  -3.552 -27.387  1.00  1.00      A    B
ATOM    411 DP   DT  A 138     -59.405  -1.824 -28.003  1.00  1.00      A    P
ATOM    412 DS   DT  A 138     -57.173  -1.526 -30.900  1.00  1.00      A    S
ATOM    413 DB   DT  A 138     -54.628  -5.118 -29.757  1.00  1.00      A    B
ATOM    414 DP   DA  A 139     -58.750  -2.228 -34.665  1.00  1.00      A    P
ATOM    415 DS   DA  A 139     -55.974  -4.108 -36.280  1.00  1.00      A    S
ATOM    416 DB   DA  A 139     -53.844  -7.319 -33.211  1.00  1.00      A    B
ATOM    417 DP   DC  A 140     -56.477  -5.407 -39.351  1.00  1.00      A    P
ATOM    418 DS   DC  A 140     -53.970  -8.047 -38.877  1.00  1.00      A    S
ATOM    419 DB   DC  A 140     -55.152  -9.595 -35.362  1.00  1.00      A    B
ATOM    420 DP   DA  A 141     -54.351 -11.787 -41.797  1.00  1.00      A    P
ATOM    421 DS   DA  A 141     -53.294 -14.325 -39.394  1.00  1.00      A    S
ATOM    422 DB   DA  A 141     -55.278 -13.822 -35.398  1.00  1.00      A    B
ATOM    423 DP   DT  A 142     -53.502 -17.744 -40.683  1.00  1.00      A    P
ATOM    424 DS   DT  A 142     -53.545 -19.184 -37.488  1.00  1.00      A    S
ATOM    425 DB   DT  A 142     -57.127 -16.921 -35.417  1.00  1.00      A    B
ATOM    426 DP   DC  A 143     -53.778 -23.120 -37.511  1.00  1.00      A    P
ATOM    427 DS   DC  A 143     -55.710 -22.965 -33.921  1.00  1.00      A    S
ATOM    428 DB   DC  A 143     -59.068 -20.166 -34.570  1.00  1.00      A    B
ATOM    429 DP   DC  A 144     -56.873 -26.053 -32.466  1.00  1.00      A    P
ATOM    430 DS   DC  A 144     -60.333 -25.327 -31.082  1.00  1.00      A    S
ATOM    431 DB   DC  A 144     -61.791 -22.496 -33.091  1.00  1.00      A    B
ATOM    432 DP   DT  A 145     -62.965 -27.779 -29.785  1.00  1.00      A    P
ATOM    433 DS   DT  A 145     -66.018 -25.757 -29.948  1.00  1.00      A    S
ATOM    434 DB   DT  A 145     -65.493 -23.877 -33.471  1.00  1.00      A    B
ATOM    435 DP   DG  A 146     -69.742 -27.928 -29.517  1.00  1.00      A    P
ATOM    436 DS   DG  A 146     -71.561 -25.189 -31.428  1.00  1.00      A    S
ATOM    437 DB   DG  A 146     -69.215 -23.702 -35.463  1.00  1.00      A    B
ATOM    438 DP   DT  A 147     -74.422 -25.124 -32.013  1.00  1.00      A    P
ATOM    439 DS   DT  A 147     -74.286 -22.683 -35.003  1.00  1.00      A    S
ATOM    440 DB   DT  A 147     -71.492 -24.963 -37.765  1.00  1.00      A    B
TER
ATOM    441 DS   DA  B   1     -66.491 -19.924 -45.788  1.00  1.00      B    S
ATOM    442 DB   DA  B   1     -67.966 -22.566 -42.303  1.00  1.00      B    B
ATOM    443 DP   DC  B   2     -67.072 -16.851 -45.472  1.00  1.00      B    P
ATOM    444 DS   DC  B   2     -69.428 -17.505 -42.111  1.00  1.00      B    S
ATOM    445 DB   DC  B   2     -67.565 -20.102 -39.707  1.00  1.00      B    B
ATOM    446 DP   DA  B   3     -70.866 -13.882 -39.573  1.00  1.00      B    P
ATOM    447 DS   DA  B   3     -71.110 -15.654 -35.940  1.00  1.00      B    S
ATOM    448 DB   DA  B   3     -67.525 -18.997 -35.782  1.00  1.00      B    B
ATOM    449 DP   DG  B   4     -70.799 -13.031 -32.914  1.00  1.00      B    P
ATOM    450 DS   DG  B   4     -68.449 -15.335 -30.722  1.00  1.00      B    S
ATOM    451 DB   DG  B   4     -65.037 -18.106 -32.970  1.00  1.00      B    B
ATOM    452 DP   DG  B   5     -67.096 -13.760 -27.313  1.00  1.00      B    P
ATOM    453 DS   DG  B   5     -64.092 -15.679 -26.806  1.00  1.00      B    S
ATOM    454 DB   DG  B   5     -61.898 -17.075 -31.133  1.00  1.00      B    B
ATOM    455 DP   DA  B   6     -61.939 -14.067 -23.920  1.00  1.00      B    P
ATOM    456 DS   DA  B   6     -59.309 -15.538 -24.805  1.00  1.00      B    S
ATOM    457 DB   DA  B   6     -58.807 -15.607 -29.546  1.00  1.00      B    B
ATOM    458 DP   DT  B   7     -56.450 -14.744 -23.261  1.00  1.00      B    P
ATOM    459 DS   DT  B   7     -54.267 -15.748 -26.502  1.00  1.00      B    S
ATOM    460 DB   DT  B   7     -55.948 -13.387 -29.625  1.00  1.00      B    B
ATOM    461 DP   DG  B   8     -49.821 -15.098 -25.377  1.00  1.00      B    P
ATOM    462 DS   DG  B   8     -48.765 -14.374 -28.688  1.00  1.00      B    S
ATOM    463 DB   DG  B   8     -52.264 -12.351 -31.517  1.00  1.00      B    B
ATOM    464 DP   DT  B   9     -45.207 -14.139 -30.144  1.00  1.00      B    P
ATOM    465 DS   DT  B   9     -46.235 -12.429 -33.046  1.00  1.00      B    S
ATOM    466 DB   DT  B   9     -49.447 -10.391 -31.357  1.00  1.00      B    B
ATOM    467 DP   DA  B  10     -43.443 -10.004 -34.942  1.00  1.00      B    P
ATOM    468 DS   DA  B  10     -45.827  -6.537 -35.032  1.00  1.00      B    S
ATOM    469 DB   DA  B  10     -49.442  -6.252 -31.703  1.00  1.00      B    B
ATOM    470 DP   DT  B  11     -44.364  -3.484 -35.694  1.00  1.00      B    P
ATOM    471 DS   DT  B  11     -47.525  -1.475 -34.758  1.00  1.00      B    S
ATOM    472 DB   DT  B  11     -47.984  -3.219 -30.735  1.00  1.00      B    B
ATOM    473 DP   DA  B  12     -47.324   3.099 -35.180  1.00  1.00      B    P
ATOM    474 DS   DA  B  12     -49.783   3.547 -32.934  1.00  1.00      B    S
ATOM    475 DB   DA  B  12     -48.886   0.465 -28.863  1.00  1.00      B    B
ATOM    476 DP   DT  B  13     -50.688   6.559 -32.143  1.00  1.00      B    P
ATOM    477 DS   DT  B  13     -53.001   5.203 -29.424  1.00  1.00      B    S
ATOM    478 DB   DT  B  13     -49.770   3.523 -27.288  1.00  1.00      B    B
ATOM    479 DP   DA  B  14     -55.027   8.221 -27.276  1.00  1.00      B    P
ATOM    480 DS   DA  B  14     -54.232   6.864 -23.496  1.00  1.00      B    S
ATOM    481 DB   DA  B  14     -49.780   5.573 -23.786  1.00  1.00      B    B
ATOM    482 DP   DT  B  15     -54.882   8.795 -21.139  1.00  1.00      B    P
ATOM    483 DS   DT  B  15     -52.594   6.812 -18.851  1.00  1.00      B    S
ATOM    484 DB   DT  B  15     -49.180   8.014 -21.173  1.00  1.00      B    B
ATOM    485 DP   DC  B  16     -52.581   8.278 -15.368  1.00  1.00      B    P
ATOM    486 DS   DC  B  16     -48.869   7.784 -14.910  1.00  1.00      B    S
ATOM    487 DB   DC  B  16     -47.322  10.065 -18.637  1.00  1.00      B    B
ATOM    488 DP   DT  B  17     -46.708   9.124 -11.370  1.00  1.00      B    P
ATOM    489 DS   DT  B  17     -43.127   9.708 -13.556  1.00  1.00      B    S
ATOM    490 DB   DT  B  17     -44.748  12.426 -16.630  1.00  1.00      B    B
ATOM    491 DP   DG  B  18     -39.584  11.725 -11.232  1.00  1.00      B    P
ATOM    492 DS   DG  B  18     -37.995  12.667 -14.197  1.00  1.00      B    S
ATOM    493 DB   DG  B  18     -40.956  14.971 -17.179  1.00  1.00      B    B
ATOM    494 DP   DA  B  19     -34.513  14.334 -14.262  1.00  1.00      B    P
ATOM    495 DS   DA  B  19     -35.209  16.154 -17.668  1.00  1.00      B    S
ATOM    496 DB   DA  B  19     -39.631  18.317 -17.562  1.00  1.00      B    B
ATOM    497 DP   DC  B  20     -32.977  17.904 -18.644  1.00  1.00      B    P
ATOM    498 DS   DC  B  20     -35.098  20.027 -20.877  1.00  1.00      B    S
ATOM    499 DB   DC  B  20     -38.018  21.267 -18.760  1.00  1.00      B    B
ATOM    500 DP   DA  B  21     -33.135  23.170 -23.021  1.00  1.00      B    P
ATOM    501 DS   DA  B  21     -35.896  25.033 -23.713  1.00  1.00      B    S
ATOM    502 DB   DA  B  21     -38.289  25.416 -19.540  1.00  1.00      B    B
ATOM    503 DP   DC  B  22     -34.922  28.097 -25.168  1.00  1.00      B    P
ATOM    504 DS   DC  B  22     -37.949  29.927 -23.584  1.00  1.00      B    S
ATOM    505 DB   DC  B  22     -37.874  28.962 -19.743  1.00  1.00      B    B
ATOM    506 DP   DG  B  23     -38.395  34.584 -24.818  1.00  1.00      B    P
ATOM    507 DS   DG  B  23     -39.642  35.597 -21.680  1.00  1.00      B    S
ATOM    508 DB   DG  B  23     -37.283  32.887 -18.204  1.00  1.00      B    B
ATOM    509 DP   DT  B  24     -39.838  38.723 -20.776  1.00  1.00      B    P
ATOM    510 DS   DT  B  24     -39.263  38.330 -16.727  1.00  1.00      B    S
ATOM    511 DB   DT  B  24     -36.258  35.869 -16.630  1.00  1.00      B    B
ATOM    512 DP   DG  B  25     -38.476  42.098 -14.680  1.00  1.00      B    P
ATOM    513 DS   DG  B  25     -36.224  40.798 -12.175  1.00  1.00      B    S
ATOM    514 DB   DG  B  25     -33.098  37.516 -13.908  1.00  1.00      B    B
ATOM    515 DP   DC  B  26     -34.942  43.400  -9.790  1.00  1.00      B    P
ATOM    516 DS   DC  B  26     -32.816  41.074  -8.530  1.00  1.00      B    S
ATOM    517 DB   DC  B  26     -30.810  39.431 -12.272  1.00  1.00      B    B
ATOM    518 DP   DC  B  27     -30.547  41.828  -6.318  1.00  1.00      B    P
ATOM    519 DS   DC  B  27     -28.222  38.886  -6.705  1.00  1.00      B    S
ATOM    520 DB   DC  B  27     -26.610  40.013 -10.821  1.00  1.00      B    B
ATOM    521 DP   DT  B  28     -24.927  37.827  -4.187  1.00  1.00      B    P
ATOM    522 DS   DT  B  28     -22.392  36.633  -7.204  1.00  1.00      B    S
ATOM    523 DB   DT  B  28     -22.785  40.491 -10.031  1.00  1.00      B    B
ATOM    524 DP   DG  B  29     -18.247  35.882  -6.722  1.00  1.00      B    P
ATOM    525 DS   DG  B  29     -17.758  36.447 -10.760  1.00  1.00      B    S
ATOM    526 DB   DG  B  29     -19.514  40.925 -12.654  1.00  1.00      B    B
ATOM    527 DP   DG  B  30     -14.839  35.990 -12.018  1.00  1.00      B    P
ATOM    528 DS   DG  B  30     -15.086  38.263 -15.130  1.00  1.00      B    S
ATOM    529 DB   DG  B  30     -16.413  42.645 -13.568  1.00  1.00      B    B
ATOM    530 DP   DA  B  31     -12.144  38.529 -17.930  1.00  1.00      B    P
ATOM    531 DS   DA  B  31     -13.348  41.977 -19.329  1.00  1.00      B    S
ATOM    532 DB   DA  B  31     -14.173  44.559 -15.680  1.00  1.00      B    B
ATOM    533 DP   DG  B  32     -10.622  43.443 -21.665  1.00  1.00      B    P
ATOM    534 DS   DG  B  32     -11.437  46.743 -20.837  1.00  1.00      B    S
ATOM    535 DB   DG  B  32     -11.819  47.662 -15.696  1.00  1.00      B    B
ATOM    536 DP   DA  B  33      -9.612  49.730 -22.537  1.00  1.00      B    P
ATOM    537 DS   DA  B  33      -9.072  51.960 -19.681  1.00  1.00      B    S
ATOM    538 DB   DA  B  33      -8.600  49.306 -15.591  1.00  1.00      B    B
ATOM    539 DP   DC  B  34      -7.139  53.966 -20.144  1.00  1.00      B    P
ATOM    540 DS   DC  B  34      -6.242  54.363 -16.077  1.00  1.00      B    S
ATOM    541 DB   DC  B  34      -5.519  50.204 -14.378  1.00  1.00      B    B
ATOM    542 DP   DT  B  35      -2.964  56.980 -14.945  1.00  1.00      B    P
ATOM    543 DS   DT  B  35      -2.549  55.284 -11.677  1.00  1.00      B    S
ATOM    544 DB   DT  B  35      -1.963  51.524 -13.122  1.00  1.00      B    B
ATOM    545 DP   DA  B  36       0.267  56.538  -9.319  1.00  1.00      B    P
ATOM    546 DS   DA  B  36       0.660  52.835  -7.534  1.00  1.00      B    S
ATOM    547 DB   DA  B  36       1.327  49.904 -10.920  1.00  1.00      B    B
ATOM    548 DP   DG  B  37       3.701  52.476  -4.975  1.00  1.00      B    P
ATOM    549 DS   DG  B  37       4.207  48.820  -5.535  1.00  1.00      B    S
ATOM    550 DB   DG  B  37       4.857  47.940 -10.604  1.00  1.00      B    B
ATOM    551 DP   DG  B  38       6.669  47.011  -3.891  1.00  1.00      B    P
ATOM    552 DS   DG  B  38       6.325  43.743  -6.433  1.00  1.00      B    S
ATOM    553 DB   DG  B  38       7.187  45.211 -11.087  1.00  1.00      B    B
ATOM    554 DP   DG  B  39       8.606  40.480  -5.798  1.00  1.00      B    P
ATOM    555 DS   DG  B  39       8.558  39.893  -9.125  1.00  1.00      B    S
ATOM    556 DB   DG  B  39      10.352  43.579 -11.973  1.00  1.00      B    B
ATOM    557 DP   DA  B  40       9.643  36.242 -10.510  1.00  1.00      B    P
ATOM    558 DS   DA  B  40      10.567  37.725 -13.871  1.00  1.00      B    S
ATOM    559 DB   DA  B  40      12.986  41.845 -13.467  1.00  1.00      B    B
ATOM    560 DP   DG  B  41      12.139  35.054 -16.107  1.00  1.00      B    P
ATOM    561 DS   DG  B  41      14.202  37.582 -18.078  1.00  1.00      B    S
ATOM    562 DB   DG  B  41      16.639  40.992 -15.040  1.00  1.00      B    B
ATOM    563 DP   DT  B  42      15.966  36.938 -20.802  1.00  1.00      B    P
ATOM    564 DS   DT  B  42      18.433  39.585 -20.845  1.00  1.00      B    S
ATOM    565 DB   DT  B  42      19.576  39.763 -16.896  1.00  1.00      B    B
ATOM    566 DP   DA  B  43      21.809  39.054 -23.666  1.00  1.00      B    P
ATOM    567 DS   DA  B  43      24.603  40.935 -21.489  1.00  1.00      B    S
ATOM    568 DB   DA  B  43      23.788  39.368 -17.016  1.00  1.00      B    B
ATOM    569 DP   DA  B  44      28.101  40.880 -22.822  1.00  1.00      B    P
ATOM    570 DS   DA  B  44      29.722  41.579 -19.131  1.00  1.00      B    S
ATOM    571 DB   DA  B  44      27.367  38.366 -15.864  1.00  1.00      B    B
ATOM    572 DP   DT  B  45      33.435  41.143 -19.120  1.00  1.00      B    P
ATOM    573 DS   DT  B  45      33.394  40.030 -15.164  1.00  1.00      B    S
ATOM    574 DB   DT  B  45      30.696  37.386 -15.446  1.00  1.00      B    B
ATOM    575 DP   DC  B  46      37.061  38.888 -13.885  1.00  1.00      B    P
ATOM    576 DS   DC  B  46      35.633  36.802 -11.430  1.00  1.00      B    S
ATOM    577 DB   DC  B  46      32.908  34.706 -13.761  1.00  1.00      B    B
ATOM    578 DP   DC  B  47      37.076  35.208  -9.020  1.00  1.00      B    P
ATOM    579 DS   DC  B  47      34.603  33.001  -8.488  1.00  1.00      B    S
ATOM    580 DB   DC  B  47      34.460  31.039 -12.672  1.00  1.00      B    B
ATOM    581 DP   DC  B  48      34.772  30.877  -6.298  1.00  1.00      B    P
ATOM    582 DS   DC  B  48      32.642  28.438  -7.568  1.00  1.00      B    S
ATOM    583 DB   DC  B  48      34.202  27.400 -11.400  1.00  1.00      B    B
ATOM    584 DP   DC  B  49      32.090  25.320  -5.531  1.00  1.00      B    P
ATOM    585 DS   DC  B  49      30.848  23.474  -8.896  1.00  1.00      B    S
ATOM    586 DB   DC  B  49      34.610  23.479 -11.055  1.00  1.00      B    B
ATOM    587 DP   DT  B  50      29.490  19.678  -8.743  1.00  1.00      B    P
ATOM    588 DS   DT  B  50      30.883  18.563 -12.547  1.00  1.00      B    S
ATOM    589 DB   DT  B  50      35.352  19.799 -12.354  1.00  1.00      B    B
ATOM    590 DP   DT  B  51      30.389  14.873 -14.144  1.00  1.00      B    P
ATOM    591 DS   DT  B  51      33.178  14.836 -16.577  1.00  1.00      B    S
ATOM    592 DB   DT  B  51      36.313  16.396 -13.930  1.00  1.00      B    B
ATOM    593 DP   DG  B  52      33.908  10.825 -18.370  1.00  1.00      B    P
ATOM    594 DS   DG  B  52      37.039  11.479 -19.033  1.00  1.00      B    S
ATOM    595 DB   DG  B  52      39.393  13.732 -15.170  1.00  1.00      B    B
ATOM    596 DP   DG  B  53      39.789   8.912 -20.891  1.00  1.00      B    P
ATOM    597 DS   DG  B  53      43.175  10.352 -19.162  1.00  1.00      B    S
ATOM    598 DB   DG  B  53      42.122  11.478 -14.514  1.00  1.00      B    B
ATOM    599 DP   DC  B  54      45.743   9.168 -19.905  1.00  1.00      B    P
ATOM    600 DS   DC  B  54      47.438   9.374 -16.446  1.00  1.00      B    S
ATOM    601 DB   DC  B  54      44.291   8.972 -13.758  1.00  1.00      B    B
ATOM    602 DP   DG  B  55      51.383   6.586 -15.464  1.00  1.00      B    P
ATOM    603 DS   DG  B  55      50.735   6.787 -11.810  1.00  1.00      B    S
ATOM    604 DB   DG  B  55      45.909   6.035 -10.851  1.00  1.00      B    B
ATOM    605 DP   DG  B  56      52.904   4.977  -9.245  1.00  1.00      B    P
ATOM    606 DS   DG  B  56      50.356   3.991  -6.800  1.00  1.00      B    S
ATOM    607 DB   DG  B  56      45.624   2.959  -8.925  1.00  1.00      B    B
ATOM    608 DP   DT  B  57      51.117   1.617  -4.875  1.00  1.00      B    P
ATOM    609 DS   DT  B  57      47.552   0.242  -3.692  1.00  1.00      B    S
ATOM    610 DB   DT  B  57      45.369  -0.334  -7.394  1.00  1.00      B    B
ATOM    611 DP   DT  B  58      47.175  -2.968  -1.238  1.00  1.00      B    P
ATOM    612 DS   DT  B  58      43.520  -3.428  -1.760  1.00  1.00      B    S
ATOM    613 DB   DT  B  58      43.324  -4.277  -6.415  1.00  1.00      B    B
ATOM    614 DP   DA  B  59      41.203  -6.250   0.342  1.00  1.00      B    P
ATOM    615 DS   DA  B  59      38.135  -6.145  -2.102  1.00  1.00      B    S
ATOM    616 DB   DA  B  59      40.076  -6.879  -6.717  1.00  1.00      B    B
ATOM    617 DP   DA  B  60      35.042  -7.453  -1.326  1.00  1.00      B    P
ATOM    618 DS   DA  B  60      34.316  -7.674  -4.887  1.00  1.00      B    S
ATOM    619 DB   DA  B  60      37.977  -9.753  -6.995  1.00  1.00      B    B
ATOM    620 DP   DA  B  61      30.926  -8.424  -6.108  1.00  1.00      B    P
ATOM    621 DS   DA  B  61      32.236  -9.790  -9.559  1.00  1.00      B    S
ATOM    622 DB   DA  B  61      35.750 -12.006  -8.764  1.00  1.00      B    B
ATOM    623 DP   DA  B  62      29.733 -10.901 -12.730  1.00  1.00      B    P
ATOM    624 DS   DA  B  62      32.403 -13.791 -13.959  1.00  1.00      B    S
ATOM    625 DB   DA  B  62      34.715 -15.224 -10.400  1.00  1.00      B    B
ATOM    626 DP   DC  B  63      31.093 -16.158 -15.892  1.00  1.00      B    P
ATOM    627 DS   DC  B  63      33.487 -19.006 -14.734  1.00  1.00      B    S
ATOM    628 DB   DC  B  63      33.486 -18.577 -10.533  1.00  1.00      B    B
ATOM    629 DP   DG  B  64      32.448 -23.716 -16.596  1.00  1.00      B    P
ATOM    630 DS   DG  B  64      34.000 -25.312 -14.124  1.00  1.00      B    S
ATOM    631 DB   DG  B  64      32.832 -22.870 -10.015  1.00  1.00      B    B
ATOM    632 DP   DC  B  65      34.705 -28.848 -14.111  1.00  1.00      B    P
ATOM    633 DS   DC  B  65      35.179 -28.860 -10.490  1.00  1.00      B    S
ATOM    634 DB   DC  B  65      32.170 -26.399  -9.457  1.00  1.00      B    B
ATOM    635 DP   DG  B  66      35.209 -33.034  -8.810  1.00  1.00      B    P
ATOM    636 DS   DG  B  66      33.323 -31.715  -5.464  1.00  1.00      B    S
ATOM    637 DB   DG  B  66      29.338 -28.606  -6.515  1.00  1.00      B    B
ATOM    638 DP   DG  B  67      31.767 -34.282  -2.767  1.00  1.00      B    P
ATOM    639 DS   DG  B  67      29.281 -32.157  -1.380  1.00  1.00      B    S
ATOM    640 DB   DG  B  67      26.364 -29.507  -4.646  1.00  1.00      B    B
ATOM    641 DP   DG  B  68      27.248 -33.189   0.957  1.00  1.00      B    P
ATOM    642 DS   DG  B  68      24.804 -30.828   0.534  1.00  1.00      B    S
ATOM    643 DB   DG  B  68      22.897 -30.573  -4.568  1.00  1.00      B    B
ATOM    644 DP   DG  B  69      22.039 -30.364   2.987  1.00  1.00      B    P
ATOM    645 DS   DG  B  69      20.220 -28.287   1.111  1.00  1.00      B    S
ATOM    646 DB   DG  B  69      19.350 -30.449  -3.750  1.00  1.00      B    B
ATOM    647 DP   DG  B  70      17.195 -26.171   2.404  1.00  1.00      B    P
ATOM    648 DS   DG  B  70      15.839 -25.754  -1.215  1.00  1.00      B    S
ATOM    649 DB   DG  B  70      15.656 -29.866  -3.554  1.00  1.00      B    B
ATOM    650 DP   DA  B  71      12.738 -23.320  -2.011  1.00  1.00      B    P
ATOM    651 DS   DA  B  71      11.926 -24.969  -5.618  1.00  1.00      B    S
ATOM    652 DB   DA  B  71      12.177 -30.084  -4.608  1.00  1.00      B    B
ATOM    653 DP   DC  B  72       8.772 -23.976  -6.724  1.00  1.00      B    P
ATOM    654 DS   DC  B  72       7.560 -27.622  -8.113  1.00  1.00      B    S
ATOM    655 DB   DC  B  72       8.714 -30.219  -4.763  1.00  1.00      B    B
ATOM    656 DP   DA  B  73       3.619 -28.299  -9.765  1.00  1.00      B    P
ATOM    657 DS   DA  B  73       3.653 -32.084  -9.012  1.00  1.00      B    S
ATOM    658 DB   DA  B  73       5.235 -32.708  -4.423  1.00  1.00      B    B
ATOM    659 DP   DG  B  74       0.054 -34.049  -9.509  1.00  1.00      B    P
ATOM    660 DS   DG  B  74       0.965 -36.855  -6.440  1.00  1.00      B    S
ATOM    661 DB   DG  B  74       2.768 -34.605  -2.406  1.00  1.00      B    B
ATOM    662 DP   DC  B  75      -1.313 -39.563  -5.997  1.00  1.00      B    P
ATOM    663 DS   DC  B  75      -0.134 -40.077  -2.823  1.00  1.00      B    S
ATOM    664 DB   DC  B  75      -0.088 -36.471  -1.246  1.00  1.00      B    B
ATOM    665 DP   DG  B  76      -2.503 -43.737  -0.418  1.00  1.00      B    P
ATOM    666 DS   DG  B  76      -2.581 -41.953   2.543  1.00  1.00      B    S
ATOM    667 DB   DG  B  76      -3.184 -37.077   1.593  1.00  1.00      B    B
ATOM    668 DP   DC  B  77      -4.332 -43.119   5.020  1.00  1.00      B    P
ATOM    669 DS   DC  B  77      -4.772 -39.744   6.738  1.00  1.00      B    S
ATOM    670 DB   DC  B  77      -6.185 -37.314   3.194  1.00  1.00      B    B
ATOM    671 DP   DG  B  78      -7.541 -39.454  11.233  1.00  1.00      B    P
ATOM    672 DS   DG  B  78      -7.865 -35.686  10.865  1.00  1.00      B    S
ATOM    673 DB   DG  B  78      -8.887 -34.678   6.378  1.00  1.00      B    B
ATOM    674 DP   DT  B  79      -8.995 -33.454  12.849  1.00  1.00      B    P
ATOM    675 DS   DT  B  79      -9.324 -30.630  10.174  1.00  1.00      B    S
ATOM    676 DB   DT  B  79     -12.045 -33.325   7.461  1.00  1.00      B    B
ATOM    677 DP   DA  B  80     -11.248 -26.864  11.063  1.00  1.00      B    P
ATOM    678 DS   DA  B  80     -12.045 -26.090   7.510  1.00  1.00      B    S
ATOM    679 DB   DA  B  80     -14.222 -29.639   5.661  1.00  1.00      B    B
ATOM    680 DP   DC  B  81     -13.332 -23.465   6.973  1.00  1.00      B    P
ATOM    681 DS   DC  B  81     -15.008 -24.511   3.994  1.00  1.00      B    S
ATOM    682 DB   DC  B  81     -17.472 -27.878   5.710  1.00  1.00      B    B
ATOM    683 DP   DG  B  82     -17.143 -21.204   2.008  1.00  1.00      B    P
ATOM    684 DS   DG  B  82     -19.927 -23.704   0.642  1.00  1.00      B    S
ATOM    685 DB   DG  B  82     -21.374 -26.305   4.514  1.00  1.00      B    B
ATOM    686 DP   DT  B  83     -22.656 -22.635  -1.734  1.00  1.00      B    P
ATOM    687 DS   DT  B  83     -25.014 -25.317  -1.227  1.00  1.00      B    S
ATOM    688 DB   DT  B  83     -24.426 -24.998   3.602  1.00  1.00      B    B
ATOM    689 DP   DG  B  84     -28.730 -24.119  -2.764  1.00  1.00      B    P
ATOM    690 DS   DG  B  84     -30.931 -25.714   0.146  1.00  1.00      B    S
ATOM    691 DB   DG  B  84     -28.650 -25.422   4.943  1.00  1.00      B    B
ATOM    692 DP   DC  B  85     -34.041 -25.989  -0.067  1.00  1.00      B    P
ATOM    693 DS   DC  B  85     -34.565 -26.190   3.559  1.00  1.00      B    S
ATOM    694 DB   DC  B  85     -31.789 -23.012   5.294  1.00  1.00      B    B
ATOM    695 DP   DG  B  86     -39.104 -26.044   4.836  1.00  1.00      B    P
ATOM    696 DS   DG  B  86     -38.387 -25.364   8.181  1.00  1.00      B    S
ATOM    697 DB   DG  B  86     -34.705 -21.934   8.475  1.00  1.00      B    B
ATOM    698 DP   DT  B  87     -40.937 -24.790  10.974  1.00  1.00      B    P
ATOM    699 DS   DT  B  87     -38.607 -23.195  13.319  1.00  1.00      B    S
ATOM    700 DB   DT  B  87     -36.992 -20.284  10.654  1.00  1.00      B    B
ATOM    701 DP   DT  B  88     -39.865 -21.611  16.650  1.00  1.00      B    P
ATOM    702 DS   DT  B  88     -37.208 -18.650  16.763  1.00  1.00      B    S
ATOM    703 DB   DT  B  88     -38.110 -17.034  12.777  1.00  1.00      B    B
ATOM    704 DP   DT  B  89     -37.101 -15.620  19.659  1.00  1.00      B    P
ATOM    705 DS   DT  B  89     -35.147 -13.253  17.214  1.00  1.00      B    S
ATOM    706 DB   DT  B  89     -38.120 -13.306  13.852  1.00  1.00      B    B
ATOM    707 DP   DA  B  90     -33.714  -9.621  18.372  1.00  1.00      B    P
ATOM    708 DS   DA  B  90     -33.296  -8.383  15.227  1.00  1.00      B    S
ATOM    709 DB   DA  B  90     -38.039  -9.110  12.820  1.00  1.00      B    B
ATOM    710 DP   DA  B  91     -31.773  -5.096  14.624  1.00  1.00      B    P
ATOM    711 DS   DA  B  91     -33.910  -4.445  11.390  1.00  1.00      B    S
ATOM    712 DB   DA  B  91     -38.885  -5.612  12.581  1.00  1.00      B    B
ATOM    713 DP   DG  B  92     -33.579  -0.383  10.114  1.00  1.00      B    P
ATOM    714 DS   DG  B  92     -37.035  -0.100   8.742  1.00  1.00      B    S
ATOM    715 DB   DG  B  92     -40.382  -1.952  12.149  1.00  1.00      B    B
ATOM    716 DP   DC  B  93     -37.870   2.398   6.702  1.00  1.00      B    P
ATOM    717 DS   DC  B  93     -41.148   2.416   7.859  1.00  1.00      B    S
ATOM    718 DB   DC  B  93     -41.109   1.456  11.569  1.00  1.00      B    B
ATOM    719 DP   DG  B  94     -43.851   6.262   6.048  1.00  1.00      B    P
ATOM    720 DS   DG  B  94     -46.028   6.247   8.497  1.00  1.00      B    S
ATOM    721 DB   DG  B  94     -43.646   4.894  12.871  1.00  1.00      B    B
ATOM    722 DP   DG  B  95     -47.724   8.900   8.795  1.00  1.00      B    P
ATOM    723 DS   DG  B  95     -47.918   9.221  12.847  1.00  1.00      B    S
ATOM    724 DB   DG  B  95     -43.975   7.839  14.954  1.00  1.00      B    B
ATOM    725 DP   DT  B  96     -48.749  11.831  14.246  1.00  1.00      B    P
ATOM    726 DS   DT  B  96     -46.884  11.235  17.413  1.00  1.00      B    S
ATOM    727 DB   DT  B  96     -42.513  11.038  15.926  1.00  1.00      B    B
ATOM    728 DP   DG  B  97     -47.749  14.543  20.674  1.00  1.00      B    P
ATOM    729 DS   DG  B  97     -44.933  14.059  22.236  1.00  1.00      B    S
ATOM    730 DB   DG  B  97     -40.898  13.452  18.994  1.00  1.00      B    B
ATOM    731 DP   DC  B  98     -44.299  15.702  25.250  1.00  1.00      B    P
ATOM    732 DS   DC  B  98     -40.853  15.027  25.079  1.00  1.00      B    S
ATOM    733 DB   DC  B  98     -39.360  15.997  20.949  1.00  1.00      B    B
ATOM    734 DP   DT  B  99     -38.029  16.742  27.911  1.00  1.00      B    P
ATOM    735 DS   DT  B  99     -35.171  16.531  25.744  1.00  1.00      B    S
ATOM    736 DB   DT  B  99     -36.628  18.651  22.173  1.00  1.00      B    B
ATOM    737 DP   DA  B 100     -31.494  18.039  26.807  1.00  1.00      B    P
ATOM    738 DS   DA  B 100     -30.515  18.970  23.398  1.00  1.00      B    S
ATOM    739 DB   DA  B 100     -33.768  21.412  21.090  1.00  1.00      B    B
ATOM    740 DP   DG  B 101     -27.285  20.623  23.338  1.00  1.00      B    P
ATOM    741 DS   DG  B 101     -27.834  21.587  19.722  1.00  1.00      B    S
ATOM    742 DB   DG  B 101     -32.101  24.364  19.206  1.00  1.00      B    B
ATOM    743 DP   DA  B 102     -25.151  22.758  17.743  1.00  1.00      B    P
ATOM    744 DS   DA  B 102     -27.356  25.139  15.688  1.00  1.00      B    S
ATOM    745 DB   DA  B 102     -30.413  27.184  18.216  1.00  1.00      B    B
ATOM    746 DP   DG  B 103     -25.659  27.287  13.536  1.00  1.00      B    P
ATOM    747 DS   DG  B 103     -28.544  29.801  13.227  1.00  1.00      B    S
ATOM    748 DB   DG  B 103     -30.857  30.921  17.640  1.00  1.00      B    B
ATOM    749 DP   DC  B 104     -28.648  31.883  10.744  1.00  1.00      B    P
ATOM    750 DS   DC  B 104     -30.844  34.155  12.286  1.00  1.00      B    S
ATOM    751 DB   DC  B 104     -29.695  34.138  16.723  1.00  1.00      B    B
ATOM    752 DP   DT  B 105     -31.554  38.031  10.744  1.00  1.00      B    P
ATOM    753 DS   DT  B 105     -33.055  39.688  13.473  1.00  1.00      B    S
ATOM    754 DB   DT  B 105     -29.823  38.415  16.570  1.00  1.00      B    B
ATOM    755 DP   DG  B 106     -32.963  44.283  13.118  1.00  1.00      B    P
ATOM    756 DS   DG  B 106     -32.010  44.856  17.121  1.00  1.00      B    S
ATOM    757 DB   DG  B 106     -28.929  41.890  18.868  1.00  1.00      B    B
ATOM    758 DP   DT  B 107     -32.192  47.674  18.785  1.00  1.00      B    P
ATOM    759 DS   DT  B 107     -30.604  46.340  21.954  1.00  1.00      B    S
ATOM    760 DB   DT  B 107     -27.477  44.763  20.087  1.00  1.00      B    B
ATOM    761 DP   DC  B 108     -29.857  48.975  24.167  1.00  1.00      B    P
ATOM    762 DS   DC  B 108     -26.486  47.520  25.075  1.00  1.00      B    S
ATOM    763 DB   DC  B 108     -24.546  46.919  21.445  1.00  1.00      B    B
ATOM    764 DP   DT  B 109     -24.219  49.104  27.844  1.00  1.00      B    P
ATOM    765 DS   DT  B 109     -21.104  47.938  26.196  1.00  1.00      B    S
ATOM    766 DB   DT  B 109     -21.352  49.246  22.315  1.00  1.00      B    B
ATOM    767 DP   DA  B 110     -17.548  49.289  27.671  1.00  1.00      B    P
ATOM    768 DS   DA  B 110     -15.647  48.989  24.320  1.00  1.00      B    S
ATOM    769 DB   DA  B 110     -17.889  50.815  20.692  1.00  1.00      B    B
ATOM    770 DP   DC  B 111     -12.541  49.459  24.330  1.00  1.00      B    P
ATOM    771 DS   DC  B 111     -12.168  49.660  20.818  1.00  1.00      B    S
ATOM    772 DB   DC  B 111     -15.124  52.199  19.292  1.00  1.00      B    B
ATOM    773 DP   DG  B 112      -7.977  50.902  19.916  1.00  1.00      B    P
ATOM    774 DS   DG  B 112      -9.211  52.572  16.500  1.00  1.00      B    S
ATOM    775 DB   DG  B 112     -13.233  55.529  17.052  1.00  1.00      B    B
ATOM    776 DP   DA  B 113      -6.712  54.037  13.950  1.00  1.00      B    P
ATOM    777 DS   DA  B 113      -9.307  55.916  11.961  1.00  1.00      B    S
ATOM    778 DB   DA  B 113     -11.909  58.425  15.208  1.00  1.00      B    B
ATOM    779 DP   DC  B 114      -7.903  57.575   9.567  1.00  1.00      B    P
ATOM    780 DS   DC  B 114     -10.122  60.227   9.666  1.00  1.00      B    S
ATOM    781 DB   DC  B 114     -10.409  61.247  13.908  1.00  1.00      B    B
ATOM    782 DP   DC  B 115      -9.441  63.078   7.396  1.00  1.00      B    P
ATOM    783 DS   DC  B 115     -10.846  66.155   9.888  1.00  1.00      B    S
ATOM    784 DB   DC  B 115      -9.138  64.737  13.802  1.00  1.00      B    B
ATOM    785 DP   DA  B 116      -9.903  70.755   9.214  1.00  1.00      B    P
ATOM    786 DS   DA  B 116      -9.192  71.782  13.185  1.00  1.00      B    S
ATOM    787 DB   DA  B 116      -7.186  68.293  15.212  1.00  1.00      B    B
ATOM    788 DP   DA  B 117      -7.956  75.369  14.703  1.00  1.00      B    P
ATOM    789 DS   DA  B 117      -6.574  73.929  17.611  1.00  1.00      B    S
ATOM    790 DB   DA  B 117      -4.290  69.790  16.741  1.00  1.00      B    B
ATOM    791 DP   DT  B 118      -4.603  75.985  19.618  1.00  1.00      B    P
ATOM    792 DS   DT  B 118      -2.994  73.555  21.651  1.00  1.00      B    S
ATOM    793 DB   DT  B 118      -1.108  71.016  17.892  1.00  1.00      B    B
ATOM    794 DP   DT  B 119       0.090  74.738  24.384  1.00  1.00      B    P
ATOM    795 DS   DT  B 119       2.246  71.259  23.976  1.00  1.00      B    S
ATOM    796 DB   DT  B 119       2.783  70.938  19.081  1.00  1.00      B    B
ATOM    797 DP   DG  B 120       5.666  70.826  26.341  1.00  1.00      B    P
ATOM    798 DS   DG  B 120       7.639  68.587  23.960  1.00  1.00      B    S
ATOM    799 DB   DG  B 120       7.277  69.469  18.642  1.00  1.00      B    B
ATOM    800 DP   DA  B 121      10.254  66.507  24.760  1.00  1.00      B    P
ATOM    801 DS   DA  B 121      10.300  64.590  21.142  1.00  1.00      B    S
ATOM    802 DB   DA  B 121      10.341  67.709  17.847  1.00  1.00      B    B
ATOM    803 DP   DG  B 122      13.404  61.770  20.697  1.00  1.00      B    P
ATOM    804 DS   DG  B 122      13.485  62.129  17.084  1.00  1.00      B    S
ATOM    805 DB   DG  B 122      13.282  66.960  15.547  1.00  1.00      B    B
ATOM    806 DP   DC  B 123      15.385  59.936  15.108  1.00  1.00      B    P
ATOM    807 DS   DC  B 123      15.536  62.643  12.094  1.00  1.00      B    S
ATOM    808 DB   DC  B 123      16.349  66.652  13.998  1.00  1.00      B    B
ATOM    809 DP   DG  B 124      18.195  61.160   9.124  1.00  1.00      B    P
ATOM    810 DS   DG  B 124      19.648  64.924   8.144  1.00  1.00      B    S
ATOM    811 DB   DG  B 124      20.110  67.805  11.968  1.00  1.00      B    B
ATOM    812 DP   DG  B 125      22.495  65.630   5.585  1.00  1.00      B    P
ATOM    813 DS   DG  B 125      23.456  69.035   7.116  1.00  1.00      B    S
ATOM    814 DB   DG  B 125      23.631  69.144  12.136  1.00  1.00      B    B
ATOM    815 DP   DC  B 126      25.254  71.281   5.366  1.00  1.00      B    P
ATOM    816 DS   DC  B 126      27.224  72.525   8.704  1.00  1.00      B    S
ATOM    817 DB   DC  B 126      27.051  69.207  11.361  1.00  1.00      B    B
ATOM    818 DP   DC  B 127      30.914  73.757   8.142  1.00  1.00      B    P
ATOM    819 DS   DC  B 127      31.778  73.495  11.322  1.00  1.00      B    S
ATOM    820 DB   DC  B 127      30.833  69.675  11.850  1.00  1.00      B    B
ATOM    821 DP   DT  B 128      35.536  74.693  12.835  1.00  1.00      B    P
ATOM    822 DS   DT  B 128      35.713  72.520  16.008  1.00  1.00      B    S
ATOM    823 DB   DT  B 128      33.786  68.730  14.308  1.00  1.00      B    B
ATOM    824 DP   DG  B 129      39.910  71.904  17.776  1.00  1.00      B    P
ATOM    825 DS   DG  B 129      38.866  68.093  19.053  1.00  1.00      B    S
ATOM    826 DB   DG  B 129      36.454  65.498  15.799  1.00  1.00      B    B
ATOM    827 DP   DC  B 130      40.913  66.367  21.289  1.00  1.00      B    P
ATOM    828 DS   DC  B 130      38.719  63.085  20.304  1.00  1.00      B    S
ATOM    829 DB   DC  B 130      38.967  63.116  15.712  1.00  1.00      B    B
ATOM    830 DP   DA  B 131      39.857  59.203  22.114  1.00  1.00      B    P
ATOM    831 DS   DA  B 131      39.056  56.847  18.925  1.00  1.00      B    S
ATOM    832 DB   DA  B 131      40.216  59.301  14.828  1.00  1.00      B    B
ATOM    833 DP   DG  B 132      40.277  53.569  19.014  1.00  1.00      B    P
ATOM    834 DS   DG  B 132      40.383  53.115  15.703  1.00  1.00      B    S
ATOM    835 DB   DG  B 132      42.640  56.643  13.380  1.00  1.00      B    B
ATOM    836 DP   DA  B 133      40.684  49.525  13.879  1.00  1.00      B    P
ATOM    837 DS   DA  B 133      42.345  50.630  10.891  1.00  1.00      B    S
ATOM    838 DB   DA  B 133      45.220  54.517  11.659  1.00  1.00      B    B
ATOM    839 DP   DC  B 134      43.930  48.129   9.023  1.00  1.00      B    P
ATOM    840 DS   DC  B 134      46.132  50.482   7.301  1.00  1.00      B    S
ATOM    841 DB   DC  B 134      48.088  53.028  10.430  1.00  1.00      B    B
ATOM    842 DP   DC  B 135      48.636  49.242   5.200  1.00  1.00      B    P
ATOM    843 DS   DC  B 135      51.121  52.245   5.748  1.00  1.00      B    S
ATOM    844 DB   DC  B 135      51.749  52.643   9.869  1.00  1.00      B    B
ATOM    845 DP   DG  B 136      54.803  52.141   3.360  1.00  1.00      B    P
ATOM    846 DS   DG  B 136      56.342  54.701   5.343  1.00  1.00      B    S
ATOM    847 DB   DG  B 136      55.844  53.690  10.003  1.00  1.00      B    B
ATOM    848 DP   DG  B 137      59.385  55.929   4.645  1.00  1.00      B    P
ATOM    849 DS   DG  B 137      60.629  56.540   8.129  1.00  1.00      B    S
ATOM    850 DB   DG  B 137      59.057  53.014  11.724  1.00  1.00      B    B
ATOM    851 DP   DG  B 138      63.913  57.326   8.814  1.00  1.00      B    P
ATOM    852 DS   DG  B 138      63.730  57.179  12.107  1.00  1.00      B    S
ATOM    853 DB   DG  B 138      62.697  52.359  13.282  1.00  1.00      B    B
ATOM    854 DP   DA  B 139      66.894  58.712  14.257  1.00  1.00      B    P
ATOM    855 DS   DA  B 139      66.536  56.381  17.157  1.00  1.00      B    S
ATOM    856 DB   DA  B 139      65.632  51.661  15.133  1.00  1.00      B    B
ATOM    857 DP   DT  B 140      68.377  56.291  19.319  1.00  1.00      B    P
ATOM    858 DS   DT  B 140      67.571  52.952  20.510  1.00  1.00      B    S
ATOM    859 DB   DT  B 140      68.610  50.820  16.789  1.00  1.00      B    B
ATOM    860 DP   DT  B 141      69.393  51.482  24.005  1.00  1.00      B    P
ATOM    861 DS   DT  B 141      68.684  47.484  23.027  1.00  1.00      B    S
ATOM    862 DB   DT  B 141      70.406  47.791  18.709  1.00  1.00      B    B
ATOM    863 DP   DC  B 142      70.714  45.177  25.175  1.00  1.00      B    P
ATOM    864 DS   DC  B 142      71.237  42.914  22.741  1.00  1.00      B    S
ATOM    865 DB   DC  B 142      73.317  45.729  19.898  1.00  1.00      B    B
ATOM    866 DP   DT  B 143      73.236  39.785  23.165  1.00  1.00      B    P
ATOM    867 DS   DT  B 143      74.921  39.678  19.436  1.00  1.00      B    S
ATOM    868 DB   DT  B 143      76.576  43.516  19.626  1.00  1.00      B    B
ATOM    869 DP   DC  B 144      77.514  36.931  18.994  1.00  1.00      B    P
ATOM    870 DS   DC  B 144      80.052  38.988  16.935  1.00  1.00      B    S
ATOM    871 DB   DC  B 144      80.241  42.984  18.895  1.00  1.00      B    B
ATOM    872 DP   DC  B 145      83.512  37.934  16.337  1.00  1.00      B    P
ATOM    873 DS   DC  B 145      85.359  41.648  16.419  1.00  1.00      B    S
ATOM    874 DB   DC  B 145      83.796  43.988  19.684  1.00  1.00      B    B
ATOM    875 DP   DA  B 146      90.022  42.039  15.573  1.00  1.00      B    P
ATOM    876 DS   DA  B 146      90.292  45.586  16.612  1.00  1.00      B    S
ATOM    877 DB   DA  B 146      87.309  46.155  19.983  1.00  1.00      B    B
ATOM    878 DP   DG  B 147      93.625  46.797  17.265  1.00  1.00      B    P
ATOM    879 DS   DG  B 147      92.421  49.296  19.975  1.00  1.00      B    S
ATOM    880 DB   DG  B 147      89.530  47.541  23.134  1.00  1.00      B    B
TER
ATOM    881  CA  ALA C   1     -13.624 -48.190 -44.950  1.00  1.00      C    C
ATOM    882  CA  ARG C   2     -13.195 -51.704 -46.341  1.00  1.00      C    C
ATOM    883  CA  THR C   3     -15.921 -51.412 -48.906  1.00  1.00      C    C
ATOM    884  CA  LYS C   4     -15.452 -51.475 -52.587  1.00  1.00      C    C
ATOM    885  CA  GLN C   5     -16.775 -47.893 -53.489  1.00  1.00      C    C
ATOM    886  CA  THR C   6     -13.355 -46.518 -54.701  1.00  1.00      C    C
ATOM    887  CA  ALA C   7     -12.068 -43.429 -53.005  1.00  1.00      C    C
ATOM    888  CA  ARG C   8     -10.371 -40.123 -53.484  1.00  1.00      C    C
ATOM    889  CA  LYS C   9      -9.079 -37.670 -56.068  1.00  1.00      C    C
ATOM    890  CA  SER C  10     -11.792 -36.941 -58.614  1.00  1.00      C    C
ATOM    891  CA  THR C  11     -12.848 -39.819 -60.842  1.00  1.00      C    C
ATOM    892  CA  GLY C  12     -15.617 -41.712 -59.135  1.00  1.00      C    C
ATOM    893  CA  GLY C  13     -18.137 -40.821 -56.518  1.00  1.00      C    C
ATOM    894  CA  LYS C  14     -21.806 -41.833 -56.523  1.00  1.00      C    C
ATOM    895  CA  ALA C  15     -22.738 -42.666 -52.921  1.00  1.00      C    C
ATOM    896  CA  PRO C  16     -23.500 -41.570 -49.250  1.00  1.00      C    C
ATOM    897  CA  ARG C  17     -21.933 -44.789 -48.001  1.00  1.00      C    C
ATOM    898  CA  LYS C  18     -18.633 -44.245 -46.180  1.00  1.00      C    C
ATOM    899  CA  GLN C  19     -18.876 -41.395 -43.661  1.00  1.00      C    C
ATOM    900  CA  LEU C  20     -16.470 -40.914 -40.817  1.00  1.00      C    C
ATOM    901  CA  ALA C  21     -14.758 -38.098 -42.774  1.00  1.00      C    C
ATOM    902  CA  THR C  22     -11.761 -39.611 -44.610  1.00  1.00      C    C
ATOM    903  CA  LYS C  23     -10.100 -36.969 -46.993  1.00  1.00      C    C
ATOM    904  CA  ALA C  24     -10.744 -33.808 -44.866  1.00  1.00      C    C
ATOM    905  CA  ALA C  25      -9.324 -31.025 -42.614  1.00  1.00      C    C
ATOM    906  CA  ARG C  26     -11.406 -27.811 -42.566  1.00  1.00      C    C
ATOM    907  CA  LYS C  27     -10.030 -24.244 -42.267  1.00  1.00      C    C
ATOM    908  CA  SER C  28     -12.374 -22.721 -39.696  1.00  1.00      C    C
ATOM    909  CA  ALA C  29     -12.254 -24.629 -36.460  1.00  1.00      C    C
ATOM    910  CA  PRO C  30     -15.884 -25.835 -35.867  1.00  1.00      C    C
ATOM    911  CA  ALA C  31     -15.765 -25.585 -32.125  1.00  1.00      C    C
ATOM    912  CA  THR C  32     -17.006 -27.420 -29.097  1.00  1.00      C    C
ATOM    913  CA  GLY C  33     -20.708 -26.505 -28.587  1.00  1.00      C    C
ATOM    914  CA  GLY C  34     -23.447 -26.003 -26.122  1.00  1.00      C    C
ATOM    915  CA  VAL C  35     -24.216 -25.262 -22.484  1.00  1.00      C    C
ATOM    916  CA  LYS C  36     -24.684 -21.575 -21.546  1.00  1.00      C    C
ATOM    917  CA  LYS C  37     -25.525 -21.404 -17.931  1.00  1.00      C    C
ATOM    918  CA  PRO C  38     -25.163 -24.709 -16.197  1.00  1.00      C    C
ATOM    919  CA  HIS C  39     -27.831 -25.667 -13.695  1.00  1.00      C    C
ATOM    920  CA  ARG C  40     -26.094 -25.183 -10.356  1.00  1.00      C    C
ATOM    921  CA  TYR C  41     -25.920 -27.477  -7.295  1.00  1.00      C    C
ATOM    922  CA  ARG C  42     -22.323 -28.074  -6.210  1.00  1.00      C    C
ATOM    923  CA  PRO C  43     -20.590 -26.239  -3.384  1.00  1.00      C    C
ATOM    924  CA  GLY C  44     -19.127 -23.074  -4.960  1.00  1.00      C    C
ATOM    925  CA  THR C  45     -21.642 -23.061  -7.874  1.00  1.00      C    C
ATOM    926  CA  VAL C  46     -24.075 -20.783  -6.069  1.00  1.00      C    C
ATOM    927  CA  ALA C  47     -21.359 -18.870  -4.348  1.00  1.00      C    C
ATOM    928  CA  LEU C  48     -20.023 -17.852  -7.811  1.00  1.00      C    C
ATOM    929  CA  ARG C  49     -23.575 -16.873  -8.942  1.00  1.00      C    C
ATOM    930  CA  GLU C  50     -23.756 -14.724  -5.817  1.00  1.00      C    C
ATOM    931  CA  ILE C  51     -20.499 -12.951  -6.631  1.00  1.00      C    C
ATOM    932  CA  ARG C  52     -21.880 -11.897 -10.078  1.00  1.00      C    C
ATOM    933  CA  ARG C  53     -25.175 -10.798  -8.596  1.00  1.00      C    C
ATOM    934  CA  TYR C  54     -23.581  -8.574  -5.892  1.00  1.00      C    C
ATOM    935  CA  GLN C  55     -20.896  -7.261  -8.098  1.00  1.00      C    C
ATOM    936  CA  LYS C  56     -23.523  -6.126 -10.635  1.00  1.00      C    C
ATOM    937  CA  SER C  57     -25.526  -4.108  -8.123  1.00  1.00      C    C
ATOM    938  CA  THR C  58     -24.633  -1.201  -5.845  1.00  1.00      C    C
ATOM    939  CA  GLU C  59     -26.524  -2.038  -2.698  1.00  1.00      C    C
ATOM    940  CA  LEU C  60     -24.672  -1.750   0.561  1.00  1.00      C    C
ATOM    941  CA  LEU C  61     -23.846  -5.114   2.162  1.00  1.00      C    C
ATOM    942  CA  ILE C  62     -23.529  -4.399   5.893  1.00  1.00      C    C
ATOM    943  CA  ARG C  63     -26.663  -3.242   7.707  1.00  1.00      C    C
ATOM    944  CA  LYS C  64     -27.521   0.413   8.491  1.00  1.00      C    C
ATOM    945  CA  LEU C  65     -29.048   0.123  12.047  1.00  1.00      C    C
ATOM    946  CA  PRO C  66     -26.231  -2.268  13.277  1.00  1.00      C    C
ATOM    947  CA  PHE C  67     -23.599   0.081  11.833  1.00  1.00      C    C
ATOM    948  CA  GLN C  68     -25.256   3.135  13.425  1.00  1.00      C    C
ATOM    949  CA  ARG C  69     -25.082   1.234  16.778  1.00  1.00      C    C
ATOM    950  CA  LEU C  70     -21.389   0.556  16.353  1.00  1.00      C    C
ATOM    951  CA  VAL C  71     -20.665   4.081  15.343  1.00  1.00      C    C
ATOM    952  CA  ARG C  72     -22.465   5.668  18.313  1.00  1.00      C    C
ATOM    953  CA  GLU C  73     -20.775   3.261  20.823  1.00  1.00      C    C
ATOM    954  CA  ILE C  74     -17.315   4.063  19.223  1.00  1.00      C    C
ATOM    955  CA  ALA C  75     -17.897   7.857  19.493  1.00  1.00      C    C
ATOM    956  CA  GLN C  76     -18.422   7.722  23.292  1.00  1.00      C    C
ATOM    957  CA  ASP C  77     -14.794   6.486  23.552  1.00  1.00      C    C
ATOM    958  CA  PHE C  78     -13.524   9.799  22.102  1.00  1.00      C    C
ATOM    959  CA  LYS C  79     -15.919  12.473  23.200  1.00  1.00      C    C
ATOM    960  CA  THR C  80     -19.183  12.077  24.951  1.00  1.00      C    C
ATOM    961  CA  ASP C  81     -22.649  13.336  24.083  1.00  1.00      C    C
ATOM    962  CA  LEU C  82     -22.240  13.369  20.290  1.00  1.00      C    C
ATOM    963  CA  ARG C  83     -25.381  13.601  18.106  1.00  1.00      C    C
ATOM    964  CA  PHE C  84     -25.096  12.661  14.411  1.00  1.00      C    C
ATOM    965  CA  GLN C  85     -26.798  13.726  11.296  1.00  1.00      C    C
ATOM    966  CA  SER C  86     -27.966  10.592   9.495  1.00  1.00      C    C
ATOM    967  CA  SER C  87     -25.891  11.518   6.307  1.00  1.00      C    C
ATOM    968  CA  ALA C  88     -22.744  11.404   8.523  1.00  1.00      C    C
ATOM    969  CA  VAL C  89     -23.460   7.784   9.293  1.00  1.00      C    C
ATOM    970  CA  MET C  90     -23.986   7.150   5.537  1.00  1.00      C    C
ATOM    971  CA  ALA C  91     -20.532   8.651   4.719  1.00  1.00      C    C
ATOM    972  CA  LEU C  92     -18.973   6.241   7.240  1.00  1.00      C    C
ATOM    973  CA  GLN C  93     -20.740   3.205   5.791  1.00  1.00      C    C
ATOM    974  CA  GLU C  94     -20.143   3.990   2.135  1.00  1.00      C    C
ATOM    975  CA  ALA C  95     -16.389   4.422   2.765  1.00  1.00      C    C
ATOM    976  CA  SER C  96     -16.177   1.369   5.071  1.00  1.00      C    C
ATOM    977  CA  GLU C  97     -17.526  -0.945   2.503  1.00  1.00      C    C
ATOM    978  CA  ALA C  98     -15.590   0.632  -0.341  1.00  1.00      C    C
ATOM    979  CA  TYR C  99     -12.384   0.022   1.776  1.00  1.00      C    C
ATOM    980  CA  LEU C 100     -13.337  -3.587   2.708  1.00  1.00      C    C
ATOM    981  CA  VAL C 101     -14.137  -4.673  -0.788  1.00  1.00      C    C
ATOM    982  CA  ALA C 102     -10.652  -3.577  -2.093  1.00  1.00      C    C
ATOM    983  CA  LEU C 103      -8.972  -5.381   0.839  1.00  1.00      C    C
ATOM    984  CA  PHE C 104     -10.917  -8.621   0.039  1.00  1.00      C    C
ATOM    985  CA  GLU C 105      -9.869  -8.338  -3.606  1.00  1.00      C    C
ATOM    986  CA  ASP C 106      -6.217  -8.145  -2.237  1.00  1.00      C    C
ATOM    987  CA  THR C 107      -6.964 -10.898   0.225  1.00  1.00      C    C
ATOM    988  CA  ASN C 108      -8.212 -13.032  -2.716  1.00  1.00      C    C
ATOM    989  CA  LEU C 109      -4.974 -12.308  -4.580  1.00  1.00      C    C
ATOM    990  CA  CYS C 110      -3.001 -13.391  -1.434  1.00  1.00      C    C
ATOM    991  CA  ALA C 111      -4.742 -16.804  -1.137  1.00  1.00      C    C
ATOM    992  CA  ILE C 112      -4.228 -17.482  -4.864  1.00  1.00      C    C
ATOM    993  CA  HIS C 113      -0.668 -16.270  -4.628  1.00  1.00      C    C
ATOM    994  CA  ALA C 114       0.039 -18.918  -2.055  1.00  1.00      C    C
ATOM    995  CA  LYS C 115      -1.447 -21.602  -4.114  1.00  1.00      C    C
ATOM    996  CA  ARG C 116      -4.657 -21.814  -2.153  1.00  1.00      C    C
ATOM    997  CA  VAL C 117      -8.271 -20.959  -3.288  1.00  1.00      C    C
ATOM    998  CA  THR C 118      -9.415 -20.384   0.307  1.00  1.00      C    C
ATOM    999  CA  ILE C 119      -8.643 -16.878   1.848  1.00  1.00      C    C
ATOM   1000  CA  MET C 120      -7.095 -17.081   5.214  1.00  1.00      C    C
ATOM   1001  CA  PRO C 121      -6.548 -14.641   8.167  1.00  1.00      C    C
ATOM   1002  CA  LYS C 122      -2.799 -14.622   7.176  1.00  1.00      C    C
ATOM   1003  CA  ASP C 123      -3.711 -13.518   3.702  1.00  1.00      C    C
ATOM   1004  CA  ILE C 124      -5.630 -10.410   4.860  1.00  1.00      C    C
ATOM   1005  CA  GLN C 125      -2.550  -9.596   7.114  1.00  1.00      C    C
ATOM   1006  CA  LEU C 126      -0.072 -10.040   4.316  1.00  1.00      C    C
ATOM   1007  CA  ALA C 127      -2.197  -7.763   2.008  1.00  1.00      C    C
ATOM   1008  CA  ARG C 128      -2.428  -5.076   4.663  1.00  1.00      C    C
ATOM   1009  CA  ARG C 129       1.267  -5.489   5.628  1.00  1.00      C    C
ATOM   1010  CA  ILE C 130       2.373  -4.976   2.012  1.00  1.00      C    C
ATOM   1011  CA  ARG C 131       0.035  -1.917   1.741  1.00  1.00      C    C
ATOM   1012  CA  GLY C 132       2.148  -0.410   4.658  1.00  1.00      C    C
ATOM   1013  CA  GLU C 133      -1.019   0.012   6.828  1.00  1.00      C    C
ATOM   1014  CA  ARG C 134       0.288  -2.419   9.436  1.00  1.00      C    C
ATOM   1015  CA  ALA C 135       3.906  -2.082   8.467  1.00  1.00      C    C
TER
ATOM   1016  CA  SER D   1       9.224 -24.602  34.303  1.00  1.00      D    C
ATOM   1017  CA  GLY D   2       6.602 -26.981  33.279  1.00  1.00      D    C
ATOM   1018  CA  ARG D   3       3.660 -24.767  34.367  1.00  1.00      D    C
ATOM   1019  CA  GLY D   4       1.750 -22.404  32.107  1.00  1.00      D    C
ATOM   1020  CA  LYS D   5      -1.046 -24.454  30.740  1.00  1.00      D    C
ATOM   1021  CA  GLY D   6      -4.608 -23.253  30.297  1.00  1.00      D    C
ATOM   1022  CA  GLY D   7      -5.480 -19.557  30.110  1.00  1.00      D    C
ATOM   1023  CA  LYS D   8      -3.302 -16.589  29.246  1.00  1.00      D    C
ATOM   1024  CA  GLY D   9      -2.988 -13.720  31.845  1.00  1.00      D    C
ATOM   1025  CA  LEU D  10      -4.420 -11.166  29.310  1.00  1.00      D    C
ATOM   1026  CA  GLY D  11      -3.179  -9.918  26.061  1.00  1.00      D    C
ATOM   1027  CA  LYS D  12      -6.237  -7.887  25.053  1.00  1.00      D    C
ATOM   1028  CA  GLY D  13      -9.056  -9.631  27.075  1.00  1.00      D    C
ATOM   1029  CA  GLY D  14      -9.986  -6.630  29.233  1.00  1.00      D    C
ATOM   1030  CA  ALA D  15     -12.728  -7.411  31.703  1.00  1.00      D    C
ATOM   1031  CA  LYS D  16     -15.746  -9.297  30.329  1.00  1.00      D    C
ATOM   1032  CA  ARG D  17     -16.102 -12.743  31.640  1.00  1.00      D    C
ATOM   1033  CA  HIS D  18     -19.577 -14.428  31.290  1.00  1.00      D    C
ATOM   1034  CA  ARG D  19     -21.857 -13.945  28.350  1.00  1.00      D    C
ATOM   1035  CA  LYS D  20     -20.868 -15.603  25.055  1.00  1.00      D    C
ATOM   1036  CA  VAL D  21     -22.924 -13.250  22.839  1.00  1.00      D    C
ATOM   1037  CA  LEU D  22     -25.014 -10.806  24.934  1.00  1.00      D    C
ATOM   1038  CA  ARG D  23     -24.809  -7.351  23.381  1.00  1.00      D    C
ATOM   1039  CA  ASP D  24     -23.910  -7.785  19.722  1.00  1.00      D    C
ATOM   1040  CA  ASN D  25     -22.979  -4.266  18.553  1.00  1.00      D    C
ATOM   1041  CA  ILE D  26     -19.613  -5.106  16.718  1.00  1.00      D    C
ATOM   1042  CA  GLN D  27     -21.095  -8.618  16.725  1.00  1.00      D    C
ATOM   1043  CA  GLY D  28     -23.972  -7.146  14.896  1.00  1.00      D    C
ATOM   1044  CA  ILE D  29     -21.868  -6.708  11.785  1.00  1.00      D    C
ATOM   1045  CA  THR D  30     -22.421 -10.250  10.780  1.00  1.00      D    C
ATOM   1046  CA  LYS D  31     -20.750 -13.329   9.282  1.00  1.00      D    C
ATOM   1047  CA  PRO D  32     -23.190 -13.245   6.411  1.00  1.00      D    C
ATOM   1048  CA  ALA D  33     -22.608  -9.591   5.687  1.00  1.00      D    C
ATOM   1049  CA  ILE D  34     -18.848 -10.173   5.271  1.00  1.00      D    C
ATOM   1050  CA  ARG D  35     -19.416 -12.967   2.875  1.00  1.00      D    C
ATOM   1051  CA  ARG D  36     -21.623 -10.479   0.783  1.00  1.00      D    C
ATOM   1052  CA  LEU D  37     -18.687  -7.971   0.894  1.00  1.00      D    C
ATOM   1053  CA  ALA D  38     -16.441 -10.852  -0.106  1.00  1.00      D    C
ATOM   1054  CA  ARG D  39     -18.649 -11.572  -3.071  1.00  1.00      D    C
ATOM   1055  CA  ARG D  40     -18.460  -7.976  -4.198  1.00  1.00      D    C
ATOM   1056  CA  GLY D  41     -14.796  -8.284  -3.816  1.00  1.00      D    C
ATOM   1057  CA  GLY D  42     -14.574 -11.291  -6.115  1.00  1.00      D    C
ATOM   1058  CA  VAL D  43     -14.017 -13.901  -3.453  1.00  1.00      D    C
ATOM   1059  CA  LYS D  44     -14.445 -17.664  -4.220  1.00  1.00      D    C
ATOM   1060  CA  ARG D  45     -13.565 -19.295  -0.809  1.00  1.00      D    C
ATOM   1061  CA  ILE D  46     -13.848 -17.889   2.770  1.00  1.00      D    C
ATOM   1062  CA  SER D  47     -12.109 -19.231   5.907  1.00  1.00      D    C
ATOM   1063  CA  GLY D  48     -13.964 -19.710   9.074  1.00  1.00      D    C
ATOM   1064  CA  LEU D  49     -11.706 -17.274  10.933  1.00  1.00      D    C
ATOM   1065  CA  ILE D  50     -12.143 -14.467   8.270  1.00  1.00      D    C
ATOM   1066  CA  TYR D  51     -15.269 -13.135   9.872  1.00  1.00      D    C
ATOM   1067  CA  GLU D  52     -13.836 -11.977  13.210  1.00  1.00      D    C
ATOM   1068  CA  GLU D  53     -10.730 -10.847  11.485  1.00  1.00      D    C
ATOM   1069  CA  THR D  54     -12.730  -8.538   9.242  1.00  1.00      D    C
ATOM   1070  CA  ARG D  55     -14.708  -7.119  12.194  1.00  1.00      D    C
ATOM   1071  CA  GLY D  56     -11.363  -6.267  13.961  1.00  1.00      D    C
ATOM   1072  CA  VAL D  57     -10.094  -4.428  10.920  1.00  1.00      D    C
ATOM   1073  CA  LEU D  58     -13.305  -2.559  10.398  1.00  1.00      D    C
ATOM   1074  CA  LYS D  59     -13.431  -1.516  14.114  1.00  1.00      D    C
ATOM   1075  CA  VAL D  60     -10.032   0.149  13.854  1.00  1.00      D    C
ATOM   1076  CA  PHE D  61     -10.928   1.784  10.485  1.00  1.00      D    C
ATOM   1077  CA  LEU D  62     -14.122   3.337  11.996  1.00  1.00      D    C
ATOM   1078  CA  GLU D  63     -12.226   4.165  15.245  1.00  1.00      D    C
ATOM   1079  CA  ASN D  64      -9.490   5.762  13.091  1.00  1.00      D    C
ATOM   1080  CA  VAL D  65     -11.838   7.841  11.047  1.00  1.00      D    C
ATOM   1081  CA  ILE D  66     -14.079   8.932  13.903  1.00  1.00      D    C
ATOM   1082  CA  ARG D  67     -11.283  10.056  16.172  1.00  1.00      D    C
ATOM   1083  CA  ASP D  68     -10.122  12.621  13.673  1.00  1.00      D    C
ATOM   1084  CA  ALA D  69     -13.641  13.587  12.552  1.00  1.00      D    C
ATOM   1085  CA  VAL D  70     -14.584  14.110  16.311  1.00  1.00      D    C
ATOM   1086  CA  THR D  71     -11.414  16.364  16.504  1.00  1.00      D    C
ATOM   1087  CA  TYR D  72     -12.787  18.336  13.640  1.00  1.00      D    C
ATOM   1088  CA  THR D  73     -16.269  18.399  15.215  1.00  1.00      D    C
ATOM   1089  CA  GLU D  74     -14.865  19.768  18.419  1.00  1.00      D    C
ATOM   1090  CA  HIS D  75     -12.970  22.354  16.493  1.00  1.00      D    C
ATOM   1091  CA  ALA D  76     -16.321  23.787  15.272  1.00  1.00      D    C
ATOM   1092  CA  LYS D  77     -17.431  23.881  18.831  1.00  1.00      D    C
ATOM   1093  CA  ARG D  78     -20.350  21.588  17.921  1.00  1.00      D    C
ATOM   1094  CA  LYS D  79     -22.094  18.768  19.678  1.00  1.00      D    C
ATOM   1095  CA  THR D  80     -23.386  17.214  16.473  1.00  1.00      D    C
ATOM   1096  CA  VAL D  81     -20.734  15.271  14.300  1.00  1.00      D    C
ATOM   1097  CA  THR D  82     -21.855  16.287  10.837  1.00  1.00      D    C
ATOM   1098  CA  ALA D  83     -21.488  14.640   7.472  1.00  1.00      D    C
ATOM   1099  CA  MET D  84     -18.811  17.174   6.605  1.00  1.00      D    C
ATOM   1100  CA  ASP D  85     -16.601  16.138   9.570  1.00  1.00      D    C
ATOM   1101  CA  VAL D  86     -16.663  12.617   8.244  1.00  1.00      D    C
ATOM   1102  CA  VAL D  87     -15.850  13.747   4.645  1.00  1.00      D    C
ATOM   1103  CA  TYR D  88     -12.819  15.659   5.902  1.00  1.00      D    C
ATOM   1104  CA  ALA D  89     -11.594  12.861   8.068  1.00  1.00      D    C
ATOM   1105  CA  LEU D  90     -11.674  10.564   5.031  1.00  1.00      D    C
ATOM   1106  CA  LYS D  91      -9.943  13.126   2.787  1.00  1.00      D    C
ATOM   1107  CA  ARG D  92      -6.912  13.507   5.156  1.00  1.00      D    C
ATOM   1108  CA  GLN D  93      -6.600   9.820   5.533  1.00  1.00      D    C
ATOM   1109  CA  GLY D  94      -6.185   9.319   1.734  1.00  1.00      D    C
ATOM   1110  CA  ARG D  95      -9.728   8.072   1.238  1.00  1.00      D    C
ATOM   1111  CA  THR D  96     -11.240  10.970  -0.879  1.00  1.00      D    C
ATOM   1112  CA  LEU D  97     -14.917  10.377  -1.164  1.00  1.00      D    C
ATOM   1113  CA  TYR D  98     -17.203  12.251  -3.495  1.00  1.00      D    C
ATOM   1114  CA  GLY D  99     -20.723  13.589  -3.192  1.00  1.00      D    C
ATOM   1115  CA  PHE D 100     -21.306  13.995   0.515  1.00  1.00      D    C
ATOM   1116  CA  GLY D 101     -24.013  11.537   1.586  1.00  1.00      D    C
ATOM   1117  CA  GLY D 102     -22.593   8.571  -0.162  1.00  1.00      D    C
TER
ATOM   1118  CA  SER E   1      19.947  62.674  28.695  1.00  1.00      E    C
ATOM   1119  CA  GLY E   2      20.874  59.941  26.271  1.00  1.00      E    C
ATOM   1120  CA  ARG E   3      18.149  58.898  23.840  1.00  1.00      E    C
ATOM   1121  CA  GLY E   4      17.477  62.565  23.132  1.00  1.00      E    C
ATOM   1122  CA  LYS E   5      20.887  63.349  21.610  1.00  1.00      E    C
ATOM   1123  CA  GLN E   6      19.892  67.028  21.040  1.00  1.00      E    C
ATOM   1124  CA  GLY E   7      17.690  68.434  23.618  1.00  1.00      E    C
ATOM   1125  CA  GLY E   8      15.675  67.961  26.737  1.00  1.00      E    C
ATOM   1126  CA  LYS E   9      15.198  69.507  30.249  1.00  1.00      E    C
ATOM   1127  CA  THR E  10      14.940  66.019  31.640  1.00  1.00      E    C
ATOM   1128  CA  ARG E  11      11.200  66.222  32.319  1.00  1.00      E    C
ATOM   1129  CA  ALA E  12       9.714  67.739  29.152  1.00  1.00      E    C
ATOM   1130  CA  LYS E  13       7.242  64.951  28.589  1.00  1.00      E    C
ATOM   1131  CA  ALA E  14       5.514  63.720  25.604  1.00  1.00      E    C
ATOM   1132  CA  LYS E  15       2.860  61.204  26.700  1.00  1.00      E    C
ATOM   1133  CA  THR E  16       3.132  58.861  23.822  1.00  1.00      E    C
ATOM   1134  CA  ARG E  17       1.460  55.487  23.883  1.00  1.00      E    C
ATOM   1135  CA  SER E  18       5.044  54.214  24.154  1.00  1.00      E    C
ATOM   1136  CA  SER E  19       6.153  55.853  27.391  1.00  1.00      E    C
ATOM   1137  CA  ARG E  20       2.950  54.689  28.936  1.00  1.00      E    C
ATOM   1138  CA  ALA E  21       3.901  50.979  28.091  1.00  1.00      E    C
ATOM   1139  CA  GLY E  22       7.468  51.472  29.226  1.00  1.00      E    C
ATOM   1140  CA  LEU E  23       8.787  51.137  25.729  1.00  1.00      E    C
ATOM   1141  CA  GLN E  24      11.745  52.014  23.499  1.00  1.00      E    C
ATOM   1142  CA  PHE E  25      10.122  51.802  20.126  1.00  1.00      E    C
ATOM   1143  CA  PRO E  26       7.357  53.931  18.792  1.00  1.00      E    C
ATOM   1144  CA  VAL E  27       3.861  52.583  19.376  1.00  1.00      E    C
ATOM   1145  CA  GLY E  28       2.379  55.334  17.128  1.00  1.00      E    C
ATOM   1146  CA  ARG E  29       4.619  54.373  14.180  1.00  1.00      E    C
ATOM   1147  CA  VAL E  30       4.136  50.715  14.611  1.00  1.00      E    C
ATOM   1148  CA  HIS E  31       0.350  51.129  14.823  1.00  1.00      E    C
ATOM   1149  CA  ARG E  32       0.251  52.991  11.531  1.00  1.00      E    C
ATOM   1150  CA  LEU E  33       2.695  50.546   9.762  1.00  1.00      E    C
ATOM   1151  CA  LEU E  34       0.235  47.735  10.706  1.00  1.00      E    C
ATOM   1152  CA  ARG E  35      -2.519  49.797   9.188  1.00  1.00      E    C
ATOM   1153  CA  LYS E  36      -0.537  50.864   6.097  1.00  1.00      E    C
ATOM   1154  CA  GLY E  37       0.063  47.300   5.066  1.00  1.00      E    C
ATOM   1155  CA  ASN E  38      -3.550  46.146   4.449  1.00  1.00      E    C
ATOM   1156  CA  TYR E  39      -3.382  43.227   6.819  1.00  1.00      E    C
ATOM   1157  CA  ALA E  40      -6.583  43.854   8.816  1.00  1.00      E    C
ATOM   1158  CA  GLU E  41      -9.817  45.825   8.596  1.00  1.00      E    C
ATOM   1159  CA  ARG E  42      -9.523  46.664  12.217  1.00  1.00      E    C
ATOM   1160  CA  VAL E  43      -6.472  46.294  14.482  1.00  1.00      E    C
ATOM   1161  CA  GLY E  44      -6.853  46.374  18.243  1.00  1.00      E    C
ATOM   1162  CA  ALA E  45      -4.862  48.427  20.696  1.00  1.00      E    C
ATOM   1163  CA  GLY E  46      -2.783  45.548  21.815  1.00  1.00      E    C
ATOM   1164  CA  ALA E  47      -1.416  44.585  18.456  1.00  1.00      E    C
ATOM   1165  CA  PRO E  48       0.928  47.519  17.929  1.00  1.00      E    C
ATOM   1166  CA  VAL E  49       1.874  47.369  21.633  1.00  1.00      E    C
ATOM   1167  CA  TYR E  50       2.758  43.774  21.437  1.00  1.00      E    C
ATOM   1168  CA  LEU E  51       4.683  44.077  18.180  1.00  1.00      E    C
ATOM   1169  CA  ALA E  52       6.785  47.037  19.328  1.00  1.00      E    C
ATOM   1170  CA  ALA E  53       7.602  45.436  22.678  1.00  1.00      E    C
ATOM   1171  CA  VAL E  54       8.881  42.288  20.768  1.00  1.00      E    C
ATOM   1172  CA  LEU E  55      10.721  44.487  18.157  1.00  1.00      E    C
ATOM   1173  CA  GLU E  56      12.495  46.067  21.153  1.00  1.00      E    C
ATOM   1174  CA  TYR E  57      13.347  42.720  22.556  1.00  1.00      E    C
ATOM   1175  CA  LEU E  58      14.783  41.246  19.335  1.00  1.00      E    C
ATOM   1176  CA  THR E  59      16.873  44.307  18.729  1.00  1.00      E    C
ATOM   1177  CA  ALA E  60      18.218  43.973  22.367  1.00  1.00      E    C
ATOM   1178  CA  GLU E  61      19.051  40.290  21.772  1.00  1.00      E    C
ATOM   1179  CA  ILE E  62      21.328  40.879  18.703  1.00  1.00      E    C
ATOM   1180  CA  LEU E  63      22.784  43.923  20.381  1.00  1.00      E    C
ATOM   1181  CA  GLU E  64      23.805  41.977  23.505  1.00  1.00      E    C
ATOM   1182  CA  LEU E  65      25.545  39.261  21.526  1.00  1.00      E    C
ATOM   1183  CA  ALA E  66      26.805  41.990  18.971  1.00  1.00      E    C
ATOM   1184  CA  GLY E  67      28.253  44.053  21.948  1.00  1.00      E    C
ATOM   1185  CA  ASN E  68      29.816  40.767  22.964  1.00  1.00      E    C
ATOM   1186  CA  ALA E  69      31.629  40.599  19.569  1.00  1.00      E    C
ATOM   1187  CA  ALA E  70      32.714  44.200  19.685  1.00  1.00      E    C
ATOM   1188  CA  ARG E  71      34.325  43.658  23.120  1.00  1.00      E    C
ATOM   1189  CA  ASP E  72      36.037  40.444  21.702  1.00  1.00      E    C
ATOM   1190  CA  ASN E  73      37.704  42.578  18.994  1.00  1.00      E    C
ATOM   1191  CA  LYS E  74      38.521  45.189  21.520  1.00  1.00      E    C
ATOM   1192  CA  LYS E  75      36.542  48.029  19.870  1.00  1.00      E    C
ATOM   1193  CA  THR E  76      33.817  50.051  21.336  1.00  1.00      E    C
ATOM   1194  CA  ARG E  77      31.884  50.682  18.067  1.00  1.00      E    C
ATOM   1195  CA  ILE E  78      29.621  47.978  16.770  1.00  1.00      E    C
ATOM   1196  CA  ILE E  79      29.909  47.507  12.978  1.00  1.00      E    C
ATOM   1197  CA  PRO E  80      28.161  44.966  10.613  1.00  1.00      E    C
ATOM   1198  CA  ARG E  81      30.705  42.386  11.236  1.00  1.00      E    C
ATOM   1199  CA  HIS E  82      29.823  42.133  14.954  1.00  1.00      E    C
ATOM   1200  CA  LEU E  83      26.113  41.770  14.176  1.00  1.00      E    C
ATOM   1201  CA  GLN E  84      26.885  38.913  11.725  1.00  1.00      E    C
ATOM   1202  CA  LEU E  85      29.552  37.465  13.903  1.00  1.00      E    C
ATOM   1203  CA  ALA E  86      26.992  37.623  16.815  1.00  1.00      E    C
ATOM   1204  CA  VAL E  87      24.135  36.162  14.779  1.00  1.00      E    C
ATOM   1205  CA  ARG E  88      25.838  33.424  12.979  1.00  1.00      E    C
ATOM   1206  CA  ASN E  89      27.545  31.823  15.998  1.00  1.00      E    C
ATOM   1207  CA  ASP E  90      24.353  31.620  17.854  1.00  1.00      E    C
ATOM   1208  CA  GLU E  91      22.227  28.555  17.427  1.00  1.00      E    C
ATOM   1209  CA  GLU E  92      18.779  30.190  17.706  1.00  1.00      E    C
ATOM   1210  CA  LEU E  93      19.371  33.574  15.958  1.00  1.00      E    C
ATOM   1211  CA  ASN E  94      21.323  31.841  13.140  1.00  1.00      E    C
ATOM   1212  CA  LYS E  95      18.230  29.702  12.444  1.00  1.00      E    C
ATOM   1213  CA  LEU E  96      15.858  32.610  12.373  1.00  1.00      E    C
ATOM   1214  CA  LEU E  97      18.109  34.403   9.915  1.00  1.00      E    C
ATOM   1215  CA  GLY E  98      19.166  31.543   7.723  1.00  1.00      E    C
ATOM   1216  CA  ARG E  99      17.936  33.100   4.447  1.00  1.00      E    C
ATOM   1217  CA  VAL E 100      18.818  36.602   5.328  1.00  1.00      E    C
ATOM   1218  CA  THR E 101      22.299  38.069   4.879  1.00  1.00      E    C
ATOM   1219  CA  ILE E 102      23.748  41.056   6.598  1.00  1.00      E    C
ATOM   1220  CA  ALA E 103      25.983  43.003   4.227  1.00  1.00      E    C
ATOM   1221  CA  GLN E 104      29.547  43.325   5.186  1.00  1.00      E    C
ATOM   1222  CA  GLY E 105      29.244  40.470   7.729  1.00  1.00      E    C
ATOM   1223  CA  GLY E 106      32.046  38.301   6.280  1.00  1.00      E    C
ATOM   1224  CA  VAL E 107      32.896  38.642   2.582  1.00  1.00      E    C
ATOM   1225  CA  LEU E 108      35.312  37.225   0.080  1.00  1.00      E    C
ATOM   1226  CA  PRO E 109      38.874  38.894   0.282  1.00  1.00      E    C
ATOM   1227  CA  ASN E 110      40.155  38.875  -3.191  1.00  1.00      E    C
ATOM   1228  CA  ILE E 111      42.797  36.501  -4.369  1.00  1.00      E    C
ATOM   1229  CA  GLN E 112      46.457  36.572  -3.561  1.00  1.00      E    C
ATOM   1230  CA  SER E 113      48.712  34.472  -5.684  1.00  1.00      E    C
ATOM   1231  CA  VAL E 114      50.748  33.010  -2.890  1.00  1.00      E    C
ATOM   1232  CA  LEU E 115      47.663  31.305  -1.542  1.00  1.00      E    C
ATOM   1233  CA  LEU E 116      46.743  29.372  -4.708  1.00  1.00      E    C
ATOM   1234  CA  PRO E 117      47.757  25.788  -4.917  1.00  1.00      E    C
ATOM   1235  CA  LYS E 118      49.894  26.178  -7.983  1.00  1.00      E    C
ATOM   1236  CA  LYS E 119      50.697  23.574 -10.773  1.00  1.00      E    C
ATOM   1237  CA  THR E 120      53.374  22.967  -8.193  1.00  1.00      E    C
ATOM   1238  CA  GLU E 121      57.069  22.117  -8.672  1.00  1.00      E    C
ATOM   1239  CA  SER E 122      60.166  20.462  -7.321  1.00  1.00      E    C
ATOM   1240  CA  SER E 123      59.835  17.473  -9.798  1.00  1.00      E    C
ATOM   1241  CA  LYS E 124      59.832  17.561 -13.553  1.00  1.00      E    C
ATOM   1242  CA  SER E 125      57.913  20.566 -14.707  1.00  1.00      E    C
ATOM   1243  CA  LYS E 126      54.205  20.643 -14.020  1.00  1.00      E    C
ATOM   1244  CA  SER E 127      54.025  18.168 -16.756  1.00  1.00      E    C
ATOM   1245  CA  LYS E 128      50.902  19.573 -18.521  1.00  1.00      E    C
TER
ATOM   1246  CA  PRO F   1     -17.421  67.471 -24.892  1.00  1.00      F    C
ATOM   1247  CA  GLU F   2     -14.016  66.562 -23.516  1.00  1.00      F    C
ATOM   1248  CA  PRO F   3     -12.683  69.999 -24.412  1.00  1.00      F    C
ATOM   1249  CA  ALA F   4      -8.828  69.809 -23.873  1.00  1.00      F    C
ATOM   1250  CA  LYS F   5      -7.558  73.130 -25.131  1.00  1.00      F    C
ATOM   1251  CA  SER F   6      -4.872  71.755 -27.532  1.00  1.00      F    C
ATOM   1252  CA  ALA F   7      -1.353  70.639 -27.160  1.00  1.00      F    C
ATOM   1253  CA  PRO F   8      -0.679  68.592 -29.215  1.00  1.00      F    C
ATOM   1254  CA  ALA F   9      -1.737  65.676 -26.851  1.00  1.00      F    C
ATOM   1255  CA  PRO F  10      -4.610  65.678 -26.378  1.00  1.00      F    C
ATOM   1256  CA  LYS F  11      -3.746  63.933 -23.090  1.00  1.00      F    C
ATOM   1257  CA  LYS F  12      -4.466  64.871 -19.366  1.00  1.00      F    C
ATOM   1258  CA  GLY F  13      -1.162  66.645 -18.690  1.00  1.00      F    C
ATOM   1259  CA  SER F  14      -0.903  65.177 -15.212  1.00  1.00      F    C
ATOM   1260  CA  LYS F  15      -4.039  65.825 -13.152  1.00  1.00      F    C
ATOM   1261  CA  LYS F  16      -4.053  62.654 -10.950  1.00  1.00      F    C
ATOM   1262  CA  ALA F  17      -1.641  62.649  -7.855  1.00  1.00      F    C
ATOM   1263  CA  VAL F  18      -0.754  65.445  -5.344  1.00  1.00      F    C
ATOM   1264  CA  THR F  19       2.455  67.204  -4.445  1.00  1.00      F    C
ATOM   1265  CA  LYS F  20       4.281  64.996  -2.070  1.00  1.00      F    C
ATOM   1266  CA  THR F  21       3.213  67.470   0.723  1.00  1.00      F    C
ATOM   1267  CA  GLN F  22       3.487  67.180   4.509  1.00  1.00      F    C
ATOM   1268  CA  LYS F  23       0.300  68.400   5.768  1.00  1.00      F    C
ATOM   1269  CA  LYS F  24       1.536  69.526   9.210  1.00  1.00      F    C
ATOM   1270  CA  ASP F  25      -0.851  67.079  10.871  1.00  1.00      F    C
ATOM   1271  CA  GLY F  26      -0.178  63.851   8.813  1.00  1.00      F    C
ATOM   1272  CA  LYS F  27      -2.469  62.383   6.099  1.00  1.00      F    C
ATOM   1273  CA  LYS F  28      -2.776  62.182   2.294  1.00  1.00      F    C
ATOM   1274  CA  ARG F  29      -1.345  58.774   1.440  1.00  1.00      F    C
ATOM   1275  CA  ARG F  30       2.117  60.191   1.021  1.00  1.00      F    C
ATOM   1276  CA  LYS F  31       4.795  58.506   3.043  1.00  1.00      F    C
ATOM   1277  CA  THR F  32       6.607  60.992   5.168  1.00  1.00      F    C
ATOM   1278  CA  ARG F  33      10.018  61.598   3.756  1.00  1.00      F    C
ATOM   1279  CA  LYS F  34      12.809  59.692   5.458  1.00  1.00      F    C
ATOM   1280  CA  GLU F  35      11.269  57.131   7.685  1.00  1.00      F    C
ATOM   1281  CA  SER F  36      13.652  55.673  10.214  1.00  1.00      F    C
ATOM   1282  CA  TYR F  37      14.186  53.234  13.094  1.00  1.00      F    C
ATOM   1283  CA  ALA F  38      17.644  54.638  13.786  1.00  1.00      F    C
ATOM   1284  CA  ILE F  39      17.016  56.464  17.084  1.00  1.00      F    C
ATOM   1285  CA  TYR F  40      15.248  53.486  18.492  1.00  1.00      F    C
ATOM   1286  CA  VAL F  41      17.680  50.884  17.563  1.00  1.00      F    C
ATOM   1287  CA  TYR F  42      20.342  53.179  19.085  1.00  1.00      F    C
ATOM   1288  CA  LYS F  43      18.454  53.558  22.401  1.00  1.00      F    C
ATOM   1289  CA  VAL F  44      18.470  49.798  22.855  1.00  1.00      F    C
ATOM   1290  CA  LEU F  45      22.265  49.581  22.642  1.00  1.00      F    C
ATOM   1291  CA  LYS F  46      22.598  52.140  25.411  1.00  1.00      F    C
ATOM   1292  CA  GLN F  47      20.419  50.146  27.673  1.00  1.00      F    C
ATOM   1293  CA  VAL F  48      22.332  46.851  26.921  1.00  1.00      F    C
ATOM   1294  CA  HIS F  49      25.893  48.224  26.501  1.00  1.00      F    C
ATOM   1295  CA  PRO F  50      25.948  51.720  28.085  1.00  1.00      F    C
ATOM   1296  CA  ASP F  51      29.469  52.763  26.654  1.00  1.00      F    C
ATOM   1297  CA  THR F  52      29.110  51.177  23.272  1.00  1.00      F    C
ATOM   1298  CA  GLY F  53      28.701  53.020  20.091  1.00  1.00      F    C
ATOM   1299  CA  ILE F  54      27.436  52.096  16.599  1.00  1.00      F    C
ATOM   1300  CA  SER F  55      28.719  52.630  13.045  1.00  1.00      F    C
ATOM   1301  CA  SER F  56      26.390  54.150  10.450  1.00  1.00      F    C
ATOM   1302  CA  LYS F  57      26.943  51.264   8.002  1.00  1.00      F    C
ATOM   1303  CA  ALA F  58      25.820  48.847  10.697  1.00  1.00      F    C
ATOM   1304  CA  MET F  59      22.890  51.130  11.538  1.00  1.00      F    C
ATOM   1305  CA  SER F  60      21.612  50.774   7.945  1.00  1.00      F    C
ATOM   1306  CA  ILE F  61      21.797  46.998   8.429  1.00  1.00      F    C
ATOM   1307  CA  MET F  62      19.835  47.079  11.830  1.00  1.00      F    C
ATOM   1308  CA  ASN F  63      16.880  48.811  10.129  1.00  1.00      F    C
ATOM   1309  CA  SER F  64      16.607  46.035   7.491  1.00  1.00      F    C
ATOM   1310  CA  PHE F  65      16.634  43.484  10.230  1.00  1.00      F    C
ATOM   1311  CA  VAL F  66      13.877  45.365  12.108  1.00  1.00      F    C
ATOM   1312  CA  ASN F  67      11.812  45.720   8.804  1.00  1.00      F    C
ATOM   1313  CA  ASP F  68      12.231  41.901   8.145  1.00  1.00      F    C
ATOM   1314  CA  VAL F  69      10.785  40.957  11.555  1.00  1.00      F    C
ATOM   1315  CA  PHE F  70       8.076  43.634  11.236  1.00  1.00      F    C
ATOM   1316  CA  GLU F  71       6.943  41.960   7.996  1.00  1.00      F    C
ATOM   1317  CA  ARG F  72       7.114  38.472   9.491  1.00  1.00      F    C
ATOM   1318  CA  ILE F  73       4.619  39.149  12.293  1.00  1.00      F    C
ATOM   1319  CA  ALA F  74       2.272  41.171   9.994  1.00  1.00      F    C
ATOM   1320  CA  GLY F  75       2.444  38.483   7.263  1.00  1.00      F    C
ATOM   1321  CA  GLU F  76       1.934  35.705   9.892  1.00  1.00      F    C
ATOM   1322  CA  ALA F  77      -0.766  37.812  11.698  1.00  1.00      F    C
ATOM   1323  CA  SER F  78      -2.464  38.533   8.475  1.00  1.00      F    C
ATOM   1324  CA  ARG F  79      -2.829  34.865   7.504  1.00  1.00      F    C
ATOM   1325  CA  LEU F  80      -4.025  33.971  10.946  1.00  1.00      F    C
ATOM   1326  CA  ALA F  81      -6.728  36.639  11.115  1.00  1.00      F    C
ATOM   1327  CA  HIS F  82      -8.055  35.689   7.663  1.00  1.00      F    C
ATOM   1328  CA  TYR F  83      -7.896  32.007   8.408  1.00  1.00      F    C
ATOM   1329  CA  ASN F  84     -10.090  32.511  11.548  1.00  1.00      F    C
ATOM   1330  CA  LYS F  85     -12.449  34.866   9.715  1.00  1.00      F    C
ATOM   1331  CA  ARG F  86     -11.570  37.838  11.963  1.00  1.00      F    C
ATOM   1332  CA  SER F  87     -11.273  41.370  10.613  1.00  1.00      F    C
ATOM   1333  CA  THR F  88      -9.168  42.608  13.605  1.00  1.00      F    C
ATOM   1334  CA  ILE F  89      -5.761  41.450  14.462  1.00  1.00      F    C
ATOM   1335  CA  THR F  90      -5.495  41.614  18.204  1.00  1.00      F    C
ATOM   1336  CA  SER F  91      -2.318  40.984  20.216  1.00  1.00      F    C
ATOM   1337  CA  ARG F  92      -3.589  37.534  20.733  1.00  1.00      F    C
ATOM   1338  CA  GLU F  93      -3.299  36.868  16.941  1.00  1.00      F    C
ATOM   1339  CA  ILE F  94       0.109  38.656  17.026  1.00  1.00      F    C
ATOM   1340  CA  GLN F  95       1.286  36.521  19.994  1.00  1.00      F    C
ATOM   1341  CA  THR F  96       0.210  33.317  18.370  1.00  1.00      F    C
ATOM   1342  CA  ALA F  97       2.090  34.097  15.131  1.00  1.00      F    C
ATOM   1343  CA  VAL F  98       5.098  34.923  17.135  1.00  1.00      F    C
ATOM   1344  CA  ARG F  99       5.221  31.649  18.956  1.00  1.00      F    C
ATOM   1345  CA  LEU F 100       4.937  29.838  15.552  1.00  1.00      F    C
ATOM   1346  CA  LEU F 101       7.653  31.918  13.922  1.00  1.00      F    C
ATOM   1347  CA  LEU F 102      10.395  32.140  16.474  1.00  1.00      F    C
ATOM   1348  CA  PRO F 103      12.626  29.541  17.991  1.00  1.00      F    C
ATOM   1349  CA  GLY F 104      11.989  28.412  21.524  1.00  1.00      F    C
ATOM   1350  CA  GLU F 105      13.291  30.672  24.136  1.00  1.00      F    C
ATOM   1351  CA  LEU F 106      13.149  33.756  21.951  1.00  1.00      F    C
ATOM   1352  CA  ALA F 107       9.540  33.248  21.320  1.00  1.00      F    C
ATOM   1353  CA  LYS F 108       8.948  32.693  25.000  1.00  1.00      F    C
ATOM   1354  CA  HIS F 109      10.630  35.951  26.105  1.00  1.00      F    C
ATOM   1355  CA  ALA F 110       9.096  37.978  23.257  1.00  1.00      F    C
ATOM   1356  CA  VAL F 111       5.692  36.783  24.418  1.00  1.00      F    C
ATOM   1357  CA  SER F 112       6.714  37.481  28.141  1.00  1.00      F    C
ATOM   1358  CA  GLU F 113       7.727  41.133  27.431  1.00  1.00      F    C
ATOM   1359  CA  GLY F 114       4.884  41.748  25.108  1.00  1.00      F    C
ATOM   1360  CA  THR F 115       2.291  40.546  27.745  1.00  1.00      F    C
ATOM   1361  CA  LYS F 116       3.975  42.867  30.303  1.00  1.00      F    C
ATOM   1362  CA  ALA F 117       3.574  45.794  27.861  1.00  1.00      F    C
ATOM   1363  CA  VAL F 118      -0.250  45.474  27.311  1.00  1.00      F    C
ATOM   1364  CA  THR F 119      -0.836  45.199  30.995  1.00  1.00      F    C
ATOM   1365  CA  LYS F 120       1.235  48.357  31.707  1.00  1.00      F    C
ATOM   1366  CA  TYR F 121      -0.612  50.353  29.104  1.00  1.00      F    C
ATOM   1367  CA  THR F 122      -4.000  49.389  30.562  1.00  1.00      F    C
ATOM   1368  CA  SER F 123      -2.859  50.254  34.227  1.00  1.00      F    C
ATOM   1369  CA  ALA F 124      -2.537  53.871  33.217  1.00  1.00      F    C
ATOM   1370  CA  LYS F 125      -5.539  56.121  32.311  1.00  1.00      F    C
TER
ATOM   1371  CA  ALA G   1      40.058 -36.627  -4.624  1.00  1.00      G    C
ATOM   1372  CA  ARG G   2      37.133 -37.340  -2.231  1.00  1.00      G    C
ATOM   1373  CA  THR G   3      36.784 -41.250  -2.066  1.00  1.00      G    C
ATOM   1374  CA  LYS G   4      33.633 -42.857  -0.525  1.00  1.00      G    C
ATOM   1375  CA  GLN G   5      30.085 -42.951  -1.909  1.00  1.00      G    C
ATOM   1376  CA  THR G   6      27.983 -40.514   0.157  1.00  1.00      G    C
ATOM   1377  CA  ALA G   7      31.150 -38.845   1.543  1.00  1.00      G    C
ATOM   1378  CA  ARG G   8      32.385 -38.739   5.028  1.00  1.00      G    C
ATOM   1379  CA  LYS G   9      35.539 -40.762   4.918  1.00  1.00      G    C
ATOM   1380  CA  SER G  10      37.132 -42.330   8.236  1.00  1.00      G    C
ATOM   1381  CA  THR G  11      35.660 -45.615   9.283  1.00  1.00      G    C
ATOM   1382  CA  GLY G  12      36.993 -48.716   7.564  1.00  1.00      G    C
ATOM   1383  CA  GLY G  13      40.487 -50.040   6.966  1.00  1.00      G    C
ATOM   1384  CA  LYS G  14      41.405 -50.217   3.213  1.00  1.00      G    C
ATOM   1385  CA  ALA G  15      44.489 -48.309   4.303  1.00  1.00      G    C
ATOM   1386  CA  PRO G  16      46.353 -45.238   3.064  1.00  1.00      G    C
ATOM   1387  CA  ARG G  17      49.344 -43.587   4.763  1.00  1.00      G    C
ATOM   1388  CA  LYS G  18      52.123 -46.230   5.295  1.00  1.00      G    C
ATOM   1389  CA  GLN G  19      51.413 -46.632   8.970  1.00  1.00      G    C
ATOM   1390  CA  LEU G  20      53.360 -44.641  11.478  1.00  1.00      G    C
ATOM   1391  CA  ALA G  21      54.618 -42.429   8.692  1.00  1.00      G    C
ATOM   1392  CA  THR G  22      52.306 -39.540   9.747  1.00  1.00      G    C
ATOM   1393  CA  LYS G  23      52.018 -39.431  13.659  1.00  1.00      G    C
ATOM   1394  CA  ALA G  24      48.546 -41.117  13.513  1.00  1.00      G    C
ATOM   1395  CA  ALA G  25      48.080 -43.235  16.672  1.00  1.00      G    C
ATOM   1396  CA  ARG G  26      45.341 -44.102  19.043  1.00  1.00      G    C
ATOM   1397  CA  LYS G  27      42.208 -45.608  17.740  1.00  1.00      G    C
ATOM   1398  CA  SER G  28      39.434 -42.968  17.249  1.00  1.00      G    C
ATOM   1399  CA  ALA G  29      36.227 -43.162  19.258  1.00  1.00      G    C
ATOM   1400  CA  PRO G  30      33.513 -40.924  17.902  1.00  1.00      G    C
ATOM   1401  CA  ALA G  31      33.246 -38.044  20.519  1.00  1.00      G    C
ATOM   1402  CA  THR G  32      29.978 -37.609  22.268  1.00  1.00      G    C
ATOM   1403  CA  GLY G  33      26.759 -39.545  22.557  1.00  1.00      G    C
ATOM   1404  CA  GLY G  34      24.149 -36.970  21.696  1.00  1.00      G    C
ATOM   1405  CA  VAL G  35      23.290 -34.804  18.614  1.00  1.00      G    C
ATOM   1406  CA  LYS G  36      20.020 -33.645  16.820  1.00  1.00      G    C
ATOM   1407  CA  LYS G  37      20.011 -35.447  13.422  1.00  1.00      G    C
ATOM   1408  CA  PRO G  38      23.673 -35.557  12.287  1.00  1.00      G    C
ATOM   1409  CA  HIS G  39      24.572 -33.774   9.043  1.00  1.00      G    C
ATOM   1410  CA  ARG G  40      24.362 -30.103   8.640  1.00  1.00      G    C
ATOM   1411  CA  TYR G  41      26.859 -27.265   8.603  1.00  1.00      G    C
ATOM   1412  CA  ARG G  42      27.273 -25.752   5.099  1.00  1.00      G    C
ATOM   1413  CA  PRO G  43      24.520 -24.252   2.961  1.00  1.00      G    C
ATOM   1414  CA  GLY G  44      22.773 -21.443   4.742  1.00  1.00      G    C
ATOM   1415  CA  THR G  45      25.915 -20.975   6.864  1.00  1.00      G    C
ATOM   1416  CA  VAL G  46      27.221 -18.132   4.612  1.00  1.00      G    C
ATOM   1417  CA  ALA G  47      23.757 -16.755   3.847  1.00  1.00      G    C
ATOM   1418  CA  LEU G  48      23.651 -16.195   7.670  1.00  1.00      G    C
ATOM   1419  CA  ARG G  49      27.094 -14.706   7.627  1.00  1.00      G    C
ATOM   1420  CA  GLU G  50      26.064 -12.213   4.954  1.00  1.00      G    C
ATOM   1421  CA  ILE G  51      22.837 -11.316   6.656  1.00  1.00      G    C
ATOM   1422  CA  ARG G  52      24.798 -10.493   9.931  1.00  1.00      G    C
ATOM   1423  CA  ARG G  53      27.145  -8.446   7.972  1.00  1.00      G    C
ATOM   1424  CA  TYR G  54      24.886  -6.342   5.845  1.00  1.00      G    C
ATOM   1425  CA  GLN G  55      22.606  -5.258   8.705  1.00  1.00      G    C
ATOM   1426  CA  LYS G  56      25.621  -4.264  10.650  1.00  1.00      G    C
ATOM   1427  CA  SER G  57      27.140  -1.898   7.959  1.00  1.00      G    C
ATOM   1428  CA  THR G  58      26.143   0.902   5.661  1.00  1.00      G    C
ATOM   1429  CA  GLU G  59      28.375   0.454   2.580  1.00  1.00      G    C
ATOM   1430  CA  LEU G  60      26.855   0.769  -0.836  1.00  1.00      G    C
ATOM   1431  CA  LEU G  61      26.100  -2.624  -2.326  1.00  1.00      G    C
ATOM   1432  CA  ILE G  62      25.580  -2.018  -6.029  1.00  1.00      G    C
ATOM   1433  CA  ARG G  63      28.899  -1.247  -7.744  1.00  1.00      G    C
ATOM   1434  CA  LYS G  64      29.679   2.427  -8.224  1.00  1.00      G    C
ATOM   1435  CA  LEU G  65      30.731   2.407 -11.911  1.00  1.00      G    C
ATOM   1436  CA  PRO G  66      27.917   0.275 -13.111  1.00  1.00      G    C
ATOM   1437  CA  PHE G  67      25.439   2.373 -11.150  1.00  1.00      G    C
ATOM   1438  CA  GLN G  68      26.788   5.711 -12.316  1.00  1.00      G    C
ATOM   1439  CA  ARG G  69      26.569   4.610 -15.922  1.00  1.00      G    C
ATOM   1440  CA  LEU G  70      23.035   3.351 -15.461  1.00  1.00      G    C
ATOM   1441  CA  VAL G  71      22.083   6.796 -14.106  1.00  1.00      G    C
ATOM   1442  CA  ARG G  72      23.565   8.527 -17.230  1.00  1.00      G    C
ATOM   1443  CA  GLU G  73      21.573   6.137 -19.455  1.00  1.00      G    C
ATOM   1444  CA  ILE G  74      18.394   6.909 -17.687  1.00  1.00      G    C
ATOM   1445  CA  ALA G  75      18.881  10.689 -17.995  1.00  1.00      G    C
ATOM   1446  CA  GLN G  76      19.785  10.507 -21.695  1.00  1.00      G    C
ATOM   1447  CA  ASP G  77      16.170   9.488 -22.232  1.00  1.00      G    C
ATOM   1448  CA  PHE G  78      14.341  12.545 -20.900  1.00  1.00      G    C
ATOM   1449  CA  LYS G  79      16.887  15.301 -21.700  1.00  1.00      G    C
ATOM   1450  CA  THR G  80      20.138  15.053 -23.692  1.00  1.00      G    C
ATOM   1451  CA  ASP G  81      23.567  16.418 -22.595  1.00  1.00      G    C
ATOM   1452  CA  LEU G  82      22.775  16.553 -18.867  1.00  1.00      G    C
ATOM   1453  CA  ARG G  83      25.420  17.179 -16.311  1.00  1.00      G    C
ATOM   1454  CA  PHE G  84      25.296  15.732 -12.853  1.00  1.00      G    C
ATOM   1455  CA  GLN G  85      26.157  17.158  -9.499  1.00  1.00      G    C
ATOM   1456  CA  SER G  86      28.260  14.644  -7.455  1.00  1.00      G    C
ATOM   1457  CA  SER G  87      25.431  14.468  -4.882  1.00  1.00      G    C
ATOM   1458  CA  ALA G  88      22.877  13.623  -7.573  1.00  1.00      G    C
ATOM   1459  CA  VAL G  89      24.548  10.439  -8.240  1.00  1.00      G    C
ATOM   1460  CA  MET G  90      24.670   9.650  -4.452  1.00  1.00      G    C
ATOM   1461  CA  ALA G  91      20.946  10.285  -3.997  1.00  1.00      G    C
ATOM   1462  CA  LEU G  92      20.053   7.985  -6.831  1.00  1.00      G    C
ATOM   1463  CA  GLN G  93      22.341   5.374  -5.184  1.00  1.00      G    C
ATOM   1464  CA  GLU G  94      20.855   5.988  -1.677  1.00  1.00      G    C
ATOM   1465  CA  ALA G  95      17.292   5.761  -3.109  1.00  1.00      G    C
ATOM   1466  CA  SER G  96      18.034   2.627  -5.239  1.00  1.00      G    C
ATOM   1467  CA  GLU G  97      19.757   0.856  -2.418  1.00  1.00      G    C
ATOM   1468  CA  ALA G  98      16.930   1.515   0.040  1.00  1.00      G    C
ATOM   1469  CA  TYR G  99      14.074   0.876  -2.414  1.00  1.00      G    C
ATOM   1470  CA  LEU G 100      15.607  -2.580  -3.514  1.00  1.00      G    C
ATOM   1471  CA  VAL G 101      16.413  -3.625   0.002  1.00  1.00      G    C
ATOM   1472  CA  ALA G 102      12.912  -2.750   1.324  1.00  1.00      G    C
ATOM   1473  CA  LEU G 103      11.256  -4.442  -1.603  1.00  1.00      G    C
ATOM   1474  CA  PHE G 104      13.303  -7.646  -1.049  1.00  1.00      G    C
ATOM   1475  CA  GLU G 105      12.128  -7.506   2.630  1.00  1.00      G    C
ATOM   1476  CA  ASP G 106       8.527  -7.408   1.148  1.00  1.00      G    C
ATOM   1477  CA  THR G 107       9.421 -10.167  -1.340  1.00  1.00      G    C
ATOM   1478  CA  ASN G 108      10.686 -12.305   1.499  1.00  1.00      G    C
ATOM   1479  CA  LEU G 109       7.371 -12.218   3.319  1.00  1.00      G    C
ATOM   1480  CA  CYS G 110       5.675 -13.367   0.013  1.00  1.00      G    C
ATOM   1481  CA  ALA G 111       8.102 -16.289  -0.437  1.00  1.00      G    C
ATOM   1482  CA  ILE G 112       7.512 -17.397   3.179  1.00  1.00      G    C
ATOM   1483  CA  HIS G 113       3.755 -16.945   2.630  1.00  1.00      G    C
ATOM   1484  CA  ALA G 114       3.966 -19.279  -0.325  1.00  1.00      G    C
ATOM   1485  CA  LYS G 115       5.820 -21.881   1.917  1.00  1.00      G    C
ATOM   1486  CA  ARG G 116       9.116 -21.066   0.329  1.00  1.00      G    C
ATOM   1487  CA  VAL G 117      12.344 -19.676   1.846  1.00  1.00      G    C
ATOM   1488  CA  THR G 118      13.719 -18.808  -1.576  1.00  1.00      G    C
ATOM   1489  CA  ILE G 119      12.225 -15.640  -3.057  1.00  1.00      G    C
ATOM   1490  CA  MET G 120      11.013 -15.876  -6.614  1.00  1.00      G    C
ATOM   1491  CA  PRO G 121       9.921 -13.565  -9.476  1.00  1.00      G    C
ATOM   1492  CA  LYS G 122       6.358 -14.132  -8.453  1.00  1.00      G    C
ATOM   1493  CA  ASP G 123       7.148 -12.704  -5.002  1.00  1.00      G    C
ATOM   1494  CA  ILE G 124       8.525  -9.497  -6.464  1.00  1.00      G    C
ATOM   1495  CA  GLN G 125       5.547  -9.252  -8.624  1.00  1.00      G    C
ATOM   1496  CA  LEU G 126       2.983  -9.723  -5.935  1.00  1.00      G    C
ATOM   1497  CA  ALA G 127       4.535  -7.263  -3.530  1.00  1.00      G    C
ATOM   1498  CA  ARG G 128       4.896  -4.503  -6.235  1.00  1.00      G    C
ATOM   1499  CA  ARG G 129       1.231  -4.861  -7.241  1.00  1.00      G    C
ATOM   1500  CA  ILE G 130      -0.144  -4.468  -3.697  1.00  1.00      G    C
ATOM   1501  CA  ARG G 131       2.009  -1.469  -3.119  1.00  1.00      G    C
ATOM   1502  CA  GLY G 132       0.597   0.305  -6.161  1.00  1.00      G    C
ATOM   1503  CA  GLU G 133       3.918   0.045  -8.187  1.00  1.00      G    C
ATOM   1504  CA  ARG G 134       2.357  -2.524 -10.554  1.00  1.00      G    C
ATOM   1505  CA  ALA G 135      -1.157  -1.426  -9.653  1.00  1.00      G    C
TER
ATOM   1506  CA  SER H   1      10.552 -38.156 -26.708  1.00  1.00      H    C
ATOM   1507  CA  GLY H   2      10.139 -36.757 -30.112  1.00  1.00      H    C
ATOM   1508  CA  ARG H   3       8.278 -33.896 -31.765  1.00  1.00      H    C
ATOM   1509  CA  GLY H   4      11.505 -32.618 -33.198  1.00  1.00      H    C
ATOM   1510  CA  LYS H   5      14.376 -30.505 -31.981  1.00  1.00      H    C
ATOM   1511  CA  GLY H   6      15.962 -29.482 -35.304  1.00  1.00      H    C
ATOM   1512  CA  GLY H   7      18.379 -26.976 -33.653  1.00  1.00      H    C
ATOM   1513  CA  LYS H   8      15.914 -24.874 -31.674  1.00  1.00      H    C
ATOM   1514  CA  GLY H   9      16.794 -26.768 -28.373  1.00  1.00      H    C
ATOM   1515  CA  LEU H  10      17.464 -25.764 -24.792  1.00  1.00      H    C
ATOM   1516  CA  GLY H  11      20.979 -24.637 -25.707  1.00  1.00      H    C
ATOM   1517  CA  LYS H  12      23.887 -25.715 -23.478  1.00  1.00      H    C
ATOM   1518  CA  GLY H  13      26.741 -24.282 -21.416  1.00  1.00      H    C
ATOM   1519  CA  GLY H  14      25.087 -21.058 -20.279  1.00  1.00      H    C
ATOM   1520  CA  ALA H  15      27.722 -18.584 -21.784  1.00  1.00      H    C
ATOM   1521  CA  LYS H  16      24.997 -16.169 -22.893  1.00  1.00      H    C
ATOM   1522  CA  ARG H  17      26.646 -13.417 -24.865  1.00  1.00      H    C
ATOM   1523  CA  HIS H  18      28.403 -14.423 -28.089  1.00  1.00      H    C
ATOM   1524  CA  ARG H  19      31.455 -14.939 -25.841  1.00  1.00      H    C
ATOM   1525  CA  LYS H  20      29.862 -12.821 -23.076  1.00  1.00      H    C
ATOM   1526  CA  VAL H  21      30.620  -9.335 -22.222  1.00  1.00      H    C
ATOM   1527  CA  LEU H  22      29.737  -7.832 -18.850  1.00  1.00      H    C
ATOM   1528  CA  ARG H  23      30.042  -3.987 -19.052  1.00  1.00      H    C
ATOM   1529  CA  ASP H  24      26.337  -3.721 -19.952  1.00  1.00      H    C
ATOM   1530  CA  ASN H  25      24.360  -0.927 -18.412  1.00  1.00      H    C
ATOM   1531  CA  ILE H  26      21.318  -2.694 -17.048  1.00  1.00      H    C
ATOM   1532  CA  GLN H  27      23.524  -5.648 -17.158  1.00  1.00      H    C
ATOM   1533  CA  GLY H  28      25.992  -3.818 -15.137  1.00  1.00      H    C
ATOM   1534  CA  ILE H  29      24.040  -4.313 -12.030  1.00  1.00      H    C
ATOM   1535  CA  THR H  30      25.487  -7.807 -11.529  1.00  1.00      H    C
ATOM   1536  CA  LYS H  31      24.664 -10.998  -9.650  1.00  1.00      H    C
ATOM   1537  CA  PRO H  32      26.804  -9.689  -6.784  1.00  1.00      H    C
ATOM   1538  CA  ALA H  33      24.873  -6.520  -6.458  1.00  1.00      H    C
ATOM   1539  CA  ILE H  34      21.623  -8.381  -6.250  1.00  1.00      H    C
ATOM   1540  CA  ARG H  35      22.829 -10.957  -3.661  1.00  1.00      H    C
ATOM   1541  CA  ARG H  36      24.150  -8.113  -1.572  1.00  1.00      H    C
ATOM   1542  CA  LEU H  37      20.886  -6.112  -1.825  1.00  1.00      H    C
ATOM   1543  CA  ALA H  38      18.986  -9.288  -0.973  1.00  1.00      H    C
ATOM   1544  CA  ARG H  39      21.342  -9.980   1.984  1.00  1.00      H    C
ATOM   1545  CA  ARG H  40      20.807  -6.627   3.460  1.00  1.00      H    C
ATOM   1546  CA  GLY H  41      17.052  -7.358   3.103  1.00  1.00      H    C
ATOM   1547  CA  GLY H  42      17.459 -10.583   5.257  1.00  1.00      H    C
ATOM   1548  CA  VAL H  43      16.812 -12.968   2.313  1.00  1.00      H    C
ATOM   1549  CA  LYS H  44      18.482 -16.348   2.969  1.00  1.00      H    C
ATOM   1550  CA  ARG H  45      18.005 -18.153  -0.428  1.00  1.00      H    C
ATOM   1551  CA  ILE H  46      17.565 -16.762  -3.991  1.00  1.00      H    C
ATOM   1552  CA  SER H  47      16.162 -18.335  -7.122  1.00  1.00      H    C
ATOM   1553  CA  GLY H  48      18.275 -17.909 -10.262  1.00  1.00      H    C
ATOM   1554  CA  LEU H  49      15.479 -15.848 -11.878  1.00  1.00      H    C
ATOM   1555  CA  ILE H  50      15.494 -13.263  -9.176  1.00  1.00      H    C
ATOM   1556  CA  TYR H  51      18.415 -11.272 -10.749  1.00  1.00      H    C
ATOM   1557  CA  GLU H  52      16.858 -10.677 -14.167  1.00  1.00      H    C
ATOM   1558  CA  GLU H  53      13.682  -9.828 -12.442  1.00  1.00      H    C
ATOM   1559  CA  THR H  54      15.457  -7.354 -10.211  1.00  1.00      H    C
ATOM   1560  CA  ARG H  55      17.178  -5.520 -13.139  1.00  1.00      H    C
ATOM   1561  CA  GLY H  56      13.855  -5.174 -14.878  1.00  1.00      H    C
ATOM   1562  CA  VAL H  57      12.299  -3.532 -11.836  1.00  1.00      H    C
ATOM   1563  CA  LEU H  58      15.483  -1.461 -11.157  1.00  1.00      H    C
ATOM   1564  CA  LYS H  59      15.182  -0.032 -14.707  1.00  1.00      H    C
ATOM   1565  CA  VAL H  60      11.569   0.929 -14.060  1.00  1.00      H    C
ATOM   1566  CA  PHE H  61      12.422   2.564 -10.739  1.00  1.00      H    C
ATOM   1567  CA  LEU H  62      15.183   4.784 -12.315  1.00  1.00      H    C
ATOM   1568  CA  GLU H  63      13.130   5.699 -15.243  1.00  1.00      H    C
ATOM   1569  CA  ASN H  64      10.277   6.748 -12.897  1.00  1.00      H    C
ATOM   1570  CA  VAL H  65      12.440   8.653 -10.405  1.00  1.00      H    C
ATOM   1571  CA  ILE H  66      14.467  10.327 -13.119  1.00  1.00      H    C
ATOM   1572  CA  ARG H  67      11.519  11.606 -15.052  1.00  1.00      H    C
ATOM   1573  CA  ASP H  68      10.559  13.987 -12.253  1.00  1.00      H    C
ATOM   1574  CA  ALA H  69      14.097  15.029 -11.469  1.00  1.00      H    C
ATOM   1575  CA  VAL H  70      14.699  16.116 -15.104  1.00  1.00      H    C
ATOM   1576  CA  THR H  71      11.409  18.010 -14.931  1.00  1.00      H    C
ATOM   1577  CA  TYR H  72      12.558  20.055 -11.915  1.00  1.00      H    C
ATOM   1578  CA  THR H  73      15.949  20.501 -13.828  1.00  1.00      H    C
ATOM   1579  CA  GLU H  74      14.197  21.937 -16.938  1.00  1.00      H    C
ATOM   1580  CA  HIS H  75      11.846  23.963 -14.784  1.00  1.00      H    C
ATOM   1581  CA  ALA H  76      14.954  25.657 -13.427  1.00  1.00      H    C
ATOM   1582  CA  LYS H  77      16.246  26.098 -16.855  1.00  1.00      H    C
ATOM   1583  CA  ARG H  78      19.362  24.022 -15.946  1.00  1.00      H    C
ATOM   1584  CA  LYS H  79      21.051  21.324 -17.812  1.00  1.00      H    C
ATOM   1585  CA  THR H  80      22.397  19.643 -14.678  1.00  1.00      H    C
ATOM   1586  CA  VAL H  81      20.229  17.622 -12.270  1.00  1.00      H    C
ATOM   1587  CA  THR H  82      20.817  18.935  -8.792  1.00  1.00      H    C
ATOM   1588  CA  ALA H  83      20.574  16.911  -5.688  1.00  1.00      H    C
ATOM   1589  CA  MET H  84      17.598  19.171  -4.738  1.00  1.00      H    C
ATOM   1590  CA  ASP H  85      15.884  18.171  -7.985  1.00  1.00      H    C
ATOM   1591  CA  VAL H  86      16.569  14.559  -6.992  1.00  1.00      H    C
ATOM   1592  CA  VAL H  87      15.368  14.992  -3.389  1.00  1.00      H    C
ATOM   1593  CA  TYR H  88      12.103  16.676  -4.475  1.00  1.00      H    C
ATOM   1594  CA  ALA H  89      11.767  13.860  -7.102  1.00  1.00      H    C
ATOM   1595  CA  LEU H  90      11.982  11.311  -4.227  1.00  1.00      H    C
ATOM   1596  CA  LYS H  91       9.600  13.330  -2.079  1.00  1.00      H    C
ATOM   1597  CA  ARG H  92       6.740  13.627  -4.654  1.00  1.00      H    C
ATOM   1598  CA  GLN H  93       6.699   9.863  -5.068  1.00  1.00      H    C
ATOM   1599  CA  GLY H  94       6.324   9.435  -1.356  1.00  1.00      H    C
ATOM   1600  CA  ARG H  95       9.937   8.587  -0.669  1.00  1.00      H    C
ATOM   1601  CA  THR H  96      11.262  11.557   1.368  1.00  1.00      H    C
ATOM   1602  CA  LEU H  97      14.860  11.382   2.181  1.00  1.00      H    C
ATOM   1603  CA  TYR H  98      16.671  13.241   5.007  1.00  1.00      H    C
ATOM   1604  CA  GLY H  99      20.423  13.975   4.541  1.00  1.00      H    C
ATOM   1605  CA  PHE H 100      20.493  15.378   0.993  1.00  1.00      H    C
ATOM   1606  CA  GLY H 101      23.337  12.837   0.180  1.00  1.00      H    C
ATOM   1607  CA  GLY H 102      21.449   9.858   1.519  1.00  1.00      H    C
TER
ATOM   1608  CA  SER I   1     -14.333  63.012 -38.073  1.00  1.00      I    C
ATOM   1609  CA  GLY I   2     -16.715  60.468 -39.467  1.00  1.00      I    C
ATOM   1610  CA  ARG I   3     -14.568  57.672 -40.950  1.00  1.00      I    C
ATOM   1611  CA  GLY I   4     -16.688  55.069 -39.490  1.00  1.00      I    C
ATOM   1612  CA  LYS I   5     -20.468  55.359 -38.873  1.00  1.00      I    C
ATOM   1613  CA  GLN I   6     -21.537  53.609 -35.548  1.00  1.00      I    C
ATOM   1614  CA  GLY I   7     -19.396  50.570 -36.086  1.00  1.00      I    C
ATOM   1615  CA  GLY I   8     -20.145  47.394 -37.926  1.00  1.00      I    C
ATOM   1616  CA  LYS I   9     -19.693  45.160 -34.940  1.00  1.00      I    C
ATOM   1617  CA  THR I  10     -18.694  41.553 -35.216  1.00  1.00      I    C
ATOM   1618  CA  ARG I  11     -21.457  40.479 -32.900  1.00  1.00      I    C
ATOM   1619  CA  ALA I  12     -21.336  37.585 -30.368  1.00  1.00      I    C
ATOM   1620  CA  LYS I  13     -18.051  36.931 -28.515  1.00  1.00      I    C
ATOM   1621  CA  ALA I  14     -19.057  37.407 -24.925  1.00  1.00      I    C
ATOM   1622  CA  LYS I  15     -15.884  39.377 -24.219  1.00  1.00      I    C
ATOM   1623  CA  THR I  16     -14.649  37.022 -21.423  1.00  1.00      I    C
ATOM   1624  CA  ARG I  17     -11.189  35.553 -21.629  1.00  1.00      I    C
ATOM   1625  CA  SER I  18     -12.988  32.228 -21.717  1.00  1.00      I    C
ATOM   1626  CA  SER I  19     -14.601  33.003 -25.098  1.00  1.00      I    C
ATOM   1627  CA  ARG I  20     -11.633  34.744 -26.615  1.00  1.00      I    C
ATOM   1628  CA  ALA I  21      -9.419  31.728 -25.760  1.00  1.00      I    C
ATOM   1629  CA  GLY I  22     -12.094  29.224 -27.074  1.00  1.00      I    C
ATOM   1630  CA  LEU I  23     -12.601  27.815 -23.517  1.00  1.00      I    C
ATOM   1631  CA  GLN I  24     -15.686  26.277 -21.932  1.00  1.00      I    C
ATOM   1632  CA  PHE I  25     -14.423  26.549 -18.406  1.00  1.00      I    C
ATOM   1633  CA  PRO I  26     -14.288  29.977 -16.756  1.00  1.00      I    C
ATOM   1634  CA  VAL I  27     -10.927  31.760 -17.001  1.00  1.00      I    C
ATOM   1635  CA  GLY I  28     -12.192  34.514 -14.643  1.00  1.00      I    C
ATOM   1636  CA  ARG I  29     -13.286  31.890 -11.998  1.00  1.00      I    C
ATOM   1637  CA  VAL I  30     -10.000  30.017 -12.164  1.00  1.00      I    C
ATOM   1638  CA  HIS I  31      -7.989  33.229 -11.639  1.00  1.00      I    C
ATOM   1639  CA  ARG I  32     -10.015  33.985  -8.453  1.00  1.00      I    C
ATOM   1640  CA  LEU I  33      -9.620  30.318  -7.406  1.00  1.00      I    C
ATOM   1641  CA  LEU I  34      -5.826  30.494  -7.948  1.00  1.00      I    C
ATOM   1642  CA  ARG I  35      -5.667  33.408  -5.485  1.00  1.00      I    C
ATOM   1643  CA  LYS I  36      -7.910  31.714  -2.992  1.00  1.00      I    C
ATOM   1644  CA  GLY I  37      -5.537  28.687  -2.546  1.00  1.00      I    C
ATOM   1645  CA  ASN I  38      -2.562  30.489  -1.134  1.00  1.00      I    C
ATOM   1646  CA  TYR I  39      -0.090  28.705  -3.399  1.00  1.00      I    C
ATOM   1647  CA  ALA I  40       1.449  31.889  -4.730  1.00  1.00      I    C
ATOM   1648  CA  GLU I  41       1.322  35.715  -4.179  1.00  1.00      I    C
ATOM   1649  CA  ARG I  42       1.304  36.100  -7.910  1.00  1.00      I    C
ATOM   1650  CA  VAL I  43      -0.760  34.668 -10.732  1.00  1.00      I    C
ATOM   1651  CA  GLY I  44       0.077  35.266 -14.348  1.00  1.00      I    C
ATOM   1652  CA  ALA I  45      -2.576  36.113 -17.000  1.00  1.00      I    C
ATOM   1653  CA  GLY I  46      -1.589  33.037 -19.038  1.00  1.00      I    C
ATOM   1654  CA  ALA I  47      -1.749  30.592 -15.903  1.00  1.00      I    C
ATOM   1655  CA  PRO I  48      -5.565  30.476 -15.908  1.00  1.00      I    C
ATOM   1656  CA  VAL I  49      -5.723  29.890 -19.582  1.00  1.00      I    C
ATOM   1657  CA  TYR I  50      -3.637  26.775 -19.452  1.00  1.00      I    C
ATOM   1658  CA  LEU I  51      -5.417  25.402 -16.462  1.00  1.00      I    C
ATOM   1659  CA  ALA I  52      -8.981  25.831 -17.685  1.00  1.00      I    C
ATOM   1660  CA  ALA I  53      -8.034  24.120 -21.151  1.00  1.00      I    C
ATOM   1661  CA  VAL I  54      -6.565  21.119 -19.197  1.00  1.00      I    C
ATOM   1662  CA  LEU I  55      -9.559  20.908 -16.868  1.00  1.00      I    C
ATOM   1663  CA  GLU I  56     -11.915  21.259 -19.770  1.00  1.00      I    C
ATOM   1664  CA  TYR I  57     -10.164  18.359 -21.477  1.00  1.00      I    C
ATOM   1665  CA  LEU I  58     -10.473  15.992 -18.464  1.00  1.00      I    C
ATOM   1666  CA  THR I  59     -14.135  16.814 -18.003  1.00  1.00      I    C
ATOM   1667  CA  ALA I  60     -14.656  16.178 -21.709  1.00  1.00      I    C
ATOM   1668  CA  GLU I  61     -12.834  12.768 -21.376  1.00  1.00      I    C
ATOM   1669  CA  ILE I  62     -14.886  11.420 -18.580  1.00  1.00      I    C
ATOM   1670  CA  LEU I  63     -18.153  12.471 -20.062  1.00  1.00      I    C
ATOM   1671  CA  GLU I  64     -17.226  10.737 -23.380  1.00  1.00      I    C
ATOM   1672  CA  LEU I  65     -16.678   7.438 -21.622  1.00  1.00      I    C
ATOM   1673  CA  ALA I  66     -19.639   8.029 -19.183  1.00  1.00      I    C
ATOM   1674  CA  GLY I  67     -21.992   8.779 -22.027  1.00  1.00      I    C
ATOM   1675  CA  ASN I  68     -20.777   5.578 -23.587  1.00  1.00      I    C
ATOM   1676  CA  ALA I  69     -21.573   3.633 -20.387  1.00  1.00      I    C
ATOM   1677  CA  ALA I  70     -25.186   5.047 -20.433  1.00  1.00      I    C
ATOM   1678  CA  ARG I  71     -25.535   4.007 -24.027  1.00  1.00      I    C
ATOM   1679  CA  ASP I  72     -24.446   0.441 -23.361  1.00  1.00      I    C
ATOM   1680  CA  ASN I  73     -27.162   0.170 -20.732  1.00  1.00      I    C
ATOM   1681  CA  LYS I  74     -29.873   1.719 -22.791  1.00  1.00      I    C
ATOM   1682  CA  LYS I  75     -30.264   4.791 -20.539  1.00  1.00      I    C
ATOM   1683  CA  THR I  76     -29.687   8.399 -21.642  1.00  1.00      I    C
ATOM   1684  CA  ARG I  77     -28.964   9.832 -18.144  1.00  1.00      I    C
ATOM   1685  CA  ILE I  78     -25.406   9.974 -16.514  1.00  1.00      I    C
ATOM   1686  CA  ILE I  79     -25.724   8.499 -13.005  1.00  1.00      I    C
ATOM   1687  CA  PRO I  80     -23.019   7.796 -10.412  1.00  1.00      I    C
ATOM   1688  CA  ARG I  81     -22.700   4.237 -11.490  1.00  1.00      I    C
ATOM   1689  CA  HIS I  82     -21.942   5.524 -15.069  1.00  1.00      I    C
ATOM   1690  CA  LEU I  83     -19.054   7.513 -13.883  1.00  1.00      I    C
ATOM   1691  CA  GLN I  84     -17.470   4.545 -12.127  1.00  1.00      I    C
ATOM   1692  CA  LEU I  85     -17.588   2.364 -15.241  1.00  1.00      I    C
ATOM   1693  CA  ALA I  86     -15.845   5.149 -17.237  1.00  1.00      I    C
ATOM   1694  CA  VAL I  87     -12.968   5.399 -14.803  1.00  1.00      I    C
ATOM   1695  CA  ARG I  88     -12.437   1.807 -13.973  1.00  1.00      I    C
ATOM   1696  CA  ASN I  89     -12.511   0.486 -17.514  1.00  1.00      I    C
ATOM   1697  CA  ASP I  90      -9.866   3.027 -18.573  1.00  1.00      I    C
ATOM   1698  CA  GLU I  91      -6.200   2.596 -17.979  1.00  1.00      I    C
ATOM   1699  CA  GLU I  92      -5.289   6.315 -17.959  1.00  1.00      I    C
ATOM   1700  CA  LEU I  93      -8.340   7.489 -15.921  1.00  1.00      I    C
ATOM   1701  CA  ASN I  94      -7.798   4.464 -13.546  1.00  1.00      I    C
ATOM   1702  CA  LYS I  95      -4.363   5.706 -12.664  1.00  1.00      I    C
ATOM   1703  CA  LEU I  96      -5.420   9.254 -12.088  1.00  1.00      I    C
ATOM   1704  CA  LEU I  97      -8.182   8.200  -9.918  1.00  1.00      I    C
ATOM   1705  CA  GLY I  98      -6.689   5.406  -7.908  1.00  1.00      I    C
ATOM   1706  CA  ARG I  99      -7.799   6.981  -4.538  1.00  1.00      I    C
ATOM   1707  CA  VAL I 100     -10.951   8.544  -5.615  1.00  1.00      I    C
ATOM   1708  CA  THR I 101     -14.233   6.664  -4.720  1.00  1.00      I    C
ATOM   1709  CA  ILE I 102     -17.310   7.543  -6.841  1.00  1.00      I    C
ATOM   1710  CA  ALA I 103     -20.286   7.226  -4.416  1.00  1.00      I    C
ATOM   1711  CA  GLN I 104     -23.008   4.689  -5.558  1.00  1.00      I    C
ATOM   1712  CA  GLY I 105     -20.572   3.565  -8.181  1.00  1.00      I    C
ATOM   1713  CA  GLY I 106     -19.969   0.135  -6.753  1.00  1.00      I    C
ATOM   1714  CA  VAL I 107     -16.895  -1.767  -8.115  1.00  1.00      I    C
ATOM   1715  CA  LEU I 108     -16.495  -3.503 -11.499  1.00  1.00      I    C
ATOM   1716  CA  PRO I 109     -16.800  -7.335 -11.279  1.00  1.00      I    C
ATOM   1717  CA  ASN I 110     -13.849  -8.738 -13.007  1.00  1.00      I    C
ATOM   1718  CA  ILE I 111     -15.931  -9.342 -16.042  1.00  1.00      I    C
ATOM   1719  CA  GLN I 112     -16.676 -12.972 -16.986  1.00  1.00      I    C
ATOM   1720  CA  SER I 113     -18.696 -13.117 -20.254  1.00  1.00      I    C
ATOM   1721  CA  VAL I 114     -15.700 -13.149 -22.563  1.00  1.00      I    C
ATOM   1722  CA  LEU I 115     -13.821 -16.256 -21.279  1.00  1.00      I    C
ATOM   1723  CA  LEU I 116     -16.592 -18.728 -22.406  1.00  1.00      I    C
ATOM   1724  CA  PRO I 117     -16.595 -22.249 -21.063  1.00  1.00      I    C
ATOM   1725  CA  LYS I 118     -13.404 -24.309 -21.262  1.00  1.00      I    C
ATOM   1726  CA  LYS I 119     -14.802 -26.112 -24.142  1.00  1.00      I    C
ATOM   1727  CA  THR I 120     -11.252 -26.363 -25.122  1.00  1.00      I    C
ATOM   1728  CA  GLU I 121     -10.156 -29.883 -24.150  1.00  1.00      I    C
ATOM   1729  CA  SER I 122     -12.873 -31.589 -26.209  1.00  1.00      I    C
ATOM   1730  CA  SER I 123     -14.000 -35.027 -25.300  1.00  1.00      I    C
ATOM   1731  CA  LYS I 124     -14.158 -36.159 -21.677  1.00  1.00      I    C
ATOM   1732  CA  SER I 125     -13.667 -39.818 -22.734  1.00  1.00      I    C
ATOM   1733  CA  LYS I 126      -9.973 -39.277 -22.828  1.00  1.00      I    C
ATOM   1734  CA  SER I 127      -7.332 -37.655 -20.758  1.00  1.00      I    C
ATOM   1735  CA  LYS I 128      -7.730 -38.350 -17.012  1.00  1.00      I    C
TER
ATOM   1736  CA  PRO J   1     -62.530  -2.020  -1.945  1.00  1.00      J    C
ATOM   1737  CA  GLU J   2     -62.582   0.991   0.246  1.00  1.00      J    C
ATOM   1738  CA  PRO J   3     -59.041   1.943   0.200  1.00  1.00      J    C
ATOM   1739  CA  ALA J   4     -57.599   2.225   3.791  1.00  1.00      J    C
ATOM   1740  CA  LYS J   5     -54.378   1.044   1.983  1.00  1.00      J    C
ATOM   1741  CA  SER J   6     -54.725   3.712  -0.899  1.00  1.00      J    C
ATOM   1742  CA  ALA J   7     -51.839   3.322  -3.344  1.00  1.00      J    C
ATOM   1743  CA  PRO J   8     -51.917   4.954  -5.707  1.00  1.00      J    C
ATOM   1744  CA  ALA J   9     -55.071   7.247  -6.281  1.00  1.00      J    C
ATOM   1745  CA  PRO J  10     -55.301   6.536  -9.247  1.00  1.00      J    C
ATOM   1746  CA  LYS J  11     -55.386  10.209 -10.068  1.00  1.00      J    C
ATOM   1747  CA  LYS J  12     -53.798  12.363  -7.342  1.00  1.00      J    C
ATOM   1748  CA  GLY J  13     -50.453  12.336  -8.992  1.00  1.00      J    C
ATOM   1749  CA  SER J  14     -47.593  10.871  -7.031  1.00  1.00      J    C
ATOM   1750  CA  LYS J  15     -46.328  14.141  -5.535  1.00  1.00      J    C
ATOM   1751  CA  LYS J  16     -43.177  15.416  -7.104  1.00  1.00      J    C
ATOM   1752  CA  ALA J  17     -41.249  14.964  -3.803  1.00  1.00      J    C
ATOM   1753  CA  VAL J  18     -39.087  17.862  -2.661  1.00  1.00      J    C
ATOM   1754  CA  THR J  19     -35.429  17.182  -2.147  1.00  1.00      J    C
ATOM   1755  CA  LYS J  20     -34.846  20.957  -1.975  1.00  1.00      J    C
ATOM   1756  CA  THR J  21     -35.463  22.059   1.550  1.00  1.00      J    C
ATOM   1757  CA  GLN J  22     -35.148  25.926   2.188  1.00  1.00      J    C
ATOM   1758  CA  LYS J  23     -33.908  28.167   5.032  1.00  1.00      J    C
ATOM   1759  CA  LYS J  24     -32.152  31.521   4.244  1.00  1.00      J    C
ATOM   1760  CA  ASP J  25     -32.682  34.701   6.145  1.00  1.00      J    C
ATOM   1761  CA  GLY J  26     -32.189  37.676   3.831  1.00  1.00      J    C
ATOM   1762  CA  LYS J  27     -30.775  35.343   1.157  1.00  1.00      J    C
ATOM   1763  CA  LYS J  28     -27.179  36.574   1.194  1.00  1.00      J    C
ATOM   1764  CA  ARG J  29     -25.214  34.908   3.875  1.00  1.00      J    C
ATOM   1765  CA  ARG J  30     -21.958  36.575   3.525  1.00  1.00      J    C
ATOM   1766  CA  LYS J  31     -19.901  35.139   0.711  1.00  1.00      J    C
ATOM   1767  CA  THR J  32     -22.024  33.810  -2.031  1.00  1.00      J    C
ATOM   1768  CA  ARG J  33     -23.092  30.281  -1.184  1.00  1.00      J    C
ATOM   1769  CA  LYS J  34     -21.463  27.261  -2.789  1.00  1.00      J    C
ATOM   1770  CA  GLU J  35     -20.498  28.266  -6.309  1.00  1.00      J    C
ATOM   1771  CA  SER J  36     -20.572  25.586  -9.031  1.00  1.00      J    C
ATOM   1772  CA  TYR J  37     -18.958  23.882 -12.007  1.00  1.00      J    C
ATOM   1773  CA  ALA J  38     -22.170  22.438 -13.283  1.00  1.00      J    C
ATOM   1774  CA  ILE J  39     -22.865  24.746 -16.158  1.00  1.00      J    C
ATOM   1775  CA  TYR J  40     -19.408  24.220 -17.635  1.00  1.00      J    C
ATOM   1776  CA  VAL J  41     -19.544  20.462 -17.259  1.00  1.00      J    C
ATOM   1777  CA  TYR J  42     -22.961  20.560 -18.828  1.00  1.00      J    C
ATOM   1778  CA  LYS J  43     -21.662  22.527 -21.872  1.00  1.00      J    C
ATOM   1779  CA  VAL J  44     -18.944  19.955 -22.313  1.00  1.00      J    C
ATOM   1780  CA  LEU J  45     -21.241  16.944 -22.022  1.00  1.00      J    C
ATOM   1781  CA  LYS J  46     -23.587  18.396 -24.503  1.00  1.00      J    C
ATOM   1782  CA  GLN J  47     -20.794  18.936 -27.142  1.00  1.00      J    C
ATOM   1783  CA  VAL J  48     -19.928  15.287 -26.769  1.00  1.00      J    C
ATOM   1784  CA  HIS J  49     -23.220  13.672 -25.946  1.00  1.00      J    C
ATOM   1785  CA  PRO J  50     -25.927  16.136 -27.095  1.00  1.00      J    C
ATOM   1786  CA  ASP J  51     -28.851  13.949 -26.009  1.00  1.00      J    C
ATOM   1787  CA  THR J  52     -27.465  12.568 -22.632  1.00  1.00      J    C
ATOM   1788  CA  GLY J  53     -28.728  13.985 -19.315  1.00  1.00      J    C
ATOM   1789  CA  ILE J  54     -26.728  14.556 -16.053  1.00  1.00      J    C
ATOM   1790  CA  SER J  55     -28.251  14.084 -12.550  1.00  1.00      J    C
ATOM   1791  CA  SER J  56     -27.261  16.458  -9.828  1.00  1.00      J    C
ATOM   1792  CA  LYS J  57     -25.443  13.606  -7.918  1.00  1.00      J    C
ATOM   1793  CA  ALA J  58     -23.458  12.610 -11.000  1.00  1.00      J    C
ATOM   1794  CA  MET J  59     -22.765  16.295 -11.515  1.00  1.00      J    C
ATOM   1795  CA  SER J  60     -21.483  16.475  -7.863  1.00  1.00      J    C
ATOM   1796  CA  ILE J  61     -19.085  13.700  -8.812  1.00  1.00      J    C
ATOM   1797  CA  MET J  62     -17.970  15.870 -11.924  1.00  1.00      J    C
ATOM   1798  CA  ASN J  63     -17.504  18.894  -9.648  1.00  1.00      J    C
ATOM   1799  CA  SER J  64     -15.438  16.739  -7.141  1.00  1.00      J    C
ATOM   1800  CA  PHE J  65     -13.310  15.357  -9.888  1.00  1.00      J    C
ATOM   1801  CA  VAL J  66     -12.481  18.815 -11.415  1.00  1.00      J    C
ATOM   1802  CA  ASN J  67     -11.754  20.251  -7.969  1.00  1.00      J    C
ATOM   1803  CA  ASP J  68      -9.372  17.440  -7.040  1.00  1.00      J    C
ATOM   1804  CA  VAL J  69      -7.386  17.805 -10.302  1.00  1.00      J    C
ATOM   1805  CA  PHE J  70      -7.319  21.565  -9.941  1.00  1.00      J    C
ATOM   1806  CA  GLU J  71      -5.911  21.267  -6.416  1.00  1.00      J    C
ATOM   1807  CA  ARG J  72      -3.238  18.793  -7.549  1.00  1.00      J    C
ATOM   1808  CA  ILE J  73      -2.217  20.991 -10.556  1.00  1.00      J    C
ATOM   1809  CA  ALA J  74      -2.368  24.186  -8.529  1.00  1.00      J    C
ATOM   1810  CA  GLY J  75      -0.504  22.681  -5.611  1.00  1.00      J    C
ATOM   1811  CA  GLU J  76       2.248  21.224  -7.811  1.00  1.00      J    C
ATOM   1812  CA  ALA J  77       2.781  24.640  -9.406  1.00  1.00      J    C
ATOM   1813  CA  SER J  78       3.077  26.287  -5.947  1.00  1.00      J    C
ATOM   1814  CA  ARG J  79       5.726  23.841  -4.745  1.00  1.00      J    C
ATOM   1815  CA  LEU J  80       7.547  24.094  -8.005  1.00  1.00      J    C
ATOM   1816  CA  ALA J  81       7.251  27.905  -7.976  1.00  1.00      J    C
ATOM   1817  CA  HIS J  82       8.751  28.094  -4.466  1.00  1.00      J    C
ATOM   1818  CA  TYR J  83      11.560  25.718  -5.160  1.00  1.00      J    C
ATOM   1819  CA  ASN J  84      12.439  27.850  -8.164  1.00  1.00      J    C
ATOM   1820  CA  LYS J  85      12.392  31.065  -6.271  1.00  1.00      J    C
ATOM   1821  CA  ARG J  86       9.466  32.362  -8.250  1.00  1.00      J    C
ATOM   1822  CA  SER J  87       6.518  34.143  -6.675  1.00  1.00      J    C
ATOM   1823  CA  THR J  88       4.291  33.703  -9.673  1.00  1.00      J    C
ATOM   1824  CA  ILE J  89       2.530  30.807 -11.227  1.00  1.00      J    C
ATOM   1825  CA  THR J  90       2.910  31.154 -15.007  1.00  1.00      J    C
ATOM   1826  CA  SER J  91       1.737  29.031 -17.896  1.00  1.00      J    C
ATOM   1827  CA  ARG J  92       5.112  27.489 -17.798  1.00  1.00      J    C
ATOM   1828  CA  GLU J  93       4.876  26.394 -14.184  1.00  1.00      J    C
ATOM   1829  CA  ILE J  94       1.316  25.115 -14.877  1.00  1.00      J    C
ATOM   1830  CA  GLN J  95       2.628  22.997 -17.790  1.00  1.00      J    C
ATOM   1831  CA  THR J  96       5.297  21.454 -15.556  1.00  1.00      J    C
ATOM   1832  CA  ALA J  97       2.474  20.799 -12.896  1.00  1.00      J    C
ATOM   1833  CA  VAL J  98       0.622  18.959 -15.609  1.00  1.00      J    C
ATOM   1834  CA  ARG J  99       3.737  16.984 -16.537  1.00  1.00      J    C
ATOM   1835  CA  LEU J 100       4.498  15.936 -13.058  1.00  1.00      J    C
ATOM   1836  CA  LEU J 101       0.937  14.697 -12.354  1.00  1.00      J    C
ATOM   1837  CA  LEU J 102      -0.494  13.176 -15.654  1.00  1.00      J    C
ATOM   1838  CA  PRO J 103       0.028   9.770 -17.334  1.00  1.00      J    C
ATOM   1839  CA  GLY J 104       1.306   9.571 -20.910  1.00  1.00      J    C
ATOM   1840  CA  GLU J 105      -1.357  10.285 -23.478  1.00  1.00      J    C
ATOM   1841  CA  LEU J 106      -3.469  12.192 -21.092  1.00  1.00      J    C
ATOM   1842  CA  ALA J 107      -0.519  14.612 -20.266  1.00  1.00      J    C
ATOM   1843  CA  LYS J 108       0.142  14.823 -23.927  1.00  1.00      J    C
ATOM   1844  CA  HIS J 109      -3.472  15.898 -24.742  1.00  1.00      J    C
ATOM   1845  CA  ALA J 110      -3.428  18.278 -21.725  1.00  1.00      J    C
ATOM   1846  CA  VAL J 111      -0.204  19.921 -22.831  1.00  1.00      J    C
ATOM   1847  CA  SER J 112      -1.674  20.347 -26.452  1.00  1.00      J    C
ATOM   1848  CA  GLU J 113      -4.916  21.825 -25.118  1.00  1.00      J    C
ATOM   1849  CA  GLY J 114      -3.076  24.255 -22.916  1.00  1.00      J    C
ATOM   1850  CA  THR J 115      -0.940  25.498 -25.835  1.00  1.00      J    C
ATOM   1851  CA  LYS J 116      -3.797  25.722 -28.215  1.00  1.00      J    C
ATOM   1852  CA  ALA J 117      -5.731  27.862 -25.720  1.00  1.00      J    C
ATOM   1853  CA  VAL J 118      -2.782  30.190 -25.031  1.00  1.00      J    C
ATOM   1854  CA  THR J 119      -2.059  30.548 -28.741  1.00  1.00      J    C
ATOM   1855  CA  LYS J 120      -5.778  31.408 -29.360  1.00  1.00      J    C
ATOM   1856  CA  TYR J 121      -5.769  33.753 -26.253  1.00  1.00      J    C
ATOM   1857  CA  THR J 122      -2.536  35.414 -27.525  1.00  1.00      J    C
ATOM   1858  CA  SER J 123      -4.026  36.017 -30.971  1.00  1.00      J    C
ATOM   1859  CA  ALA J 124      -6.235  38.695 -29.585  1.00  1.00      J    C
ATOM   1860  CA  LYS J 125      -6.856  40.340 -32.939  1.00  1.00      J    C
TER
