# Supplementary material for: The kinetic landscape of nucleosome assembly: A coarse-grained molecular dynamics study
Source: PLoS Comput Biol. 2021 Jul 27;17(7):e1009253. doi: 10.1371/journal.pcbi.1009253 (PMC8345847; doi:10.1371/journal.pcbi.1009253)
Supplement: S1 Data — For each of the 11 metastable states identified from our MSM at 400 mM using PCCA clustering, we deposited 4 representative coarse-grained nucleosome conformations in PDB format. The conformations are named “state*conf#.pdb”, where * corresponds to the state name as described in the text (T, TL, TR, HL0, HL1, HL2, HR0, HR1, HR2 and HR3, N), and # goes from 1 to 4. The file “msm_hmm11.dat” contains the equilibrium probabilities of the various basins and the transition probabilities between them. The data also contain 4 representative partially opened conformations for each of the left hexasome, right hexasome, and tetrasome states, named “partially-opened_*_conf#.pdb”, where * is HL, HR or T and # goes from 1 to 4. (ZIP) [file pcbi.1009253.s006.zip › S1_Data/partially-opened_HL_conf3.pdb]

ATOM      1 DS   DC  A   1      95.550  10.381  28.274  1.00  1.00      A    S
ATOM      2 DB   DC  A   1      94.197   8.535  24.526  1.00  1.00      A    B
ATOM      3 DP   DT  A   2      96.002  14.002  28.154  1.00  1.00      A    P
ATOM      4 DS   DT  A   2      96.285  14.575  24.428  1.00  1.00      A    S
ATOM      5 DB   DT  A   2      92.621  12.341  23.349  1.00  1.00      A    B
ATOM      6 DP   DG  A   3      95.471  19.025  23.564  1.00  1.00      A    P
ATOM      7 DS   DG  A   3      93.914  18.538  20.337  1.00  1.00      A    S
ATOM      8 DB   DG  A   3      90.467  14.976  20.709  1.00  1.00      A    B
ATOM      9 DP   DG  A   4      92.708  21.232  18.475  1.00  1.00      A    P
ATOM     10 DS   DG  A   4      89.768  19.328  16.952  1.00  1.00      A    S
ATOM     11 DB   DG  A   4      87.205  16.539  20.210  1.00  1.00      A    B
ATOM     12 DP   DA  A   5      87.194  21.078  14.646  1.00  1.00      A    P
ATOM     13 DS   DA  A   5      84.302  18.108  14.858  1.00  1.00      A    S
ATOM     14 DB   DA  A   5      83.751  17.391  19.866  1.00  1.00      A    B
ATOM     15 DP   DG  A   6      80.852  19.100  12.853  1.00  1.00      A    P
ATOM     16 DS   DG  A   6      78.522  17.093  15.528  1.00  1.00      A    S
ATOM     17 DB   DG  A   6      79.955  18.126  20.441  1.00  1.00      A    B
ATOM     18 DP   DA  A   7      74.450  16.641  15.199  1.00  1.00      A    P
ATOM     19 DS   DA  A   7      73.692  16.541  18.966  1.00  1.00      A    S
ATOM     20 DB   DA  A   7      76.809  19.056  21.721  1.00  1.00      A    B
ATOM     21 DP   DA  A   8      70.262  16.056  20.532  1.00  1.00      A    P
ATOM     22 DS   DA  A   8      71.040  16.893  23.858  1.00  1.00      A    S
ATOM     23 DB   DA  A   8      73.968  20.590  23.359  1.00  1.00      A    B
ATOM     24 DP   DT  A   9      68.101  17.566  25.877  1.00  1.00      A    P
ATOM     25 DS   DT  A   9      69.540  19.563  28.041  1.00  1.00      A    S
ATOM     26 DB   DT  A   9      71.277  22.154  25.283  1.00  1.00      A    B
ATOM     27 DP   DC  A  10      67.021  21.160  30.588  1.00  1.00      A    P
ATOM     28 DS   DC  A  10      68.467  24.508  30.581  1.00  1.00      A    S
ATOM     29 DB   DC  A  10      68.755  25.796  26.519  1.00  1.00      A    B
ATOM     30 DP   DC  A  11      67.521  26.972  32.824  1.00  1.00      A    P
ATOM     31 DS   DC  A  11      67.576  29.979  30.946  1.00  1.00      A    S
ATOM     32 DB   DC  A  11      66.971  29.178  27.197  1.00  1.00      A    B
ATOM     33 DP   DC  A  12      66.427  33.033  32.242  1.00  1.00      A    P
ATOM     34 DS   DC  A  12      66.799  34.358  29.113  1.00  1.00      A    S
ATOM     35 DB   DC  A  12      64.605  31.980  25.981  1.00  1.00      A    B
ATOM     36 DP   DG  A  13      66.288  39.310  28.743  1.00  1.00      A    P
ATOM     37 DS   DG  A  13      65.930  39.126  24.909  1.00  1.00      A    S
ATOM     38 DB   DG  A  13      62.891  35.297  23.647  1.00  1.00      A    B
ATOM     39 DP   DG  A  14      64.646  42.202  22.892  1.00  1.00      A    P
ATOM     40 DS   DG  A  14      63.985  40.320  19.685  1.00  1.00      A    S
ATOM     41 DB   DG  A  14      60.808  36.588  20.989  1.00  1.00      A    B
ATOM     42 DP   DT  A  15      63.285  41.581  17.012  1.00  1.00      A    P
ATOM     43 DS   DT  A  15      61.283  38.576  15.534  1.00  1.00      A    S
ATOM     44 DB   DT  A  15      58.260  38.435  18.928  1.00  1.00      A    B
ATOM     45 DP   DC  A  16      59.962  39.266  12.117  1.00  1.00      A    P
ATOM     46 DS   DC  A  16      56.925  36.912  12.727  1.00  1.00      A    S
ATOM     47 DB   DC  A  16      55.214  38.631  16.361  1.00  1.00      A    B
ATOM     48 DP   DT  A  17      53.993  35.953   9.791  1.00  1.00      A    P
ATOM     49 DS   DT  A  17      51.288  34.881  12.585  1.00  1.00      A    S
ATOM     50 DB   DT  A  17      51.536  37.889  15.080  1.00  1.00      A    B
ATOM     51 DP   DG  A  18      47.255  33.865  11.243  1.00  1.00      A    P
ATOM     52 DS   DG  A  18      45.664  34.687  14.101  1.00  1.00      A    S
ATOM     53 DB   DG  A  18      47.265  38.823  15.983  1.00  1.00      A    B
ATOM     54 DP   DC  A  19      42.748  33.760  14.879  1.00  1.00      A    P
ATOM     55 DS   DC  A  19      42.319  36.552  17.536  1.00  1.00      A    S
ATOM     56 DB   DC  A  19      44.013  39.850  15.563  1.00  1.00      A    B
ATOM     57 DP   DA  A  20      38.313  37.830  18.876  1.00  1.00      A    P
ATOM     58 DS   DA  A  20      39.314  41.120  19.788  1.00  1.00      A    S
ATOM     59 DB   DA  A  20      41.300  43.297  15.824  1.00  1.00      A    B
ATOM     60 DP   DG  A  21      36.283  43.148  21.556  1.00  1.00      A    P
ATOM     61 DS   DG  A  21      38.088  46.677  20.872  1.00  1.00      A    S
ATOM     62 DB   DG  A  21      39.661  47.038  16.385  1.00  1.00      A    B
ATOM     63 DP   DG  A  22      36.749  49.619  21.840  1.00  1.00      A    P
ATOM     64 DS   DG  A  22      37.835  51.829  18.737  1.00  1.00      A    S
ATOM     65 DB   DG  A  22      37.666  49.565  14.698  1.00  1.00      A    B
ATOM     66 DP   DC  A  23      37.496  55.235  18.986  1.00  1.00      A    P
ATOM     67 DS   DC  A  23      37.566  55.746  15.393  1.00  1.00      A    S
ATOM     68 DB   DC  A  23      35.596  52.124  13.990  1.00  1.00      A    B
ATOM     69 DP   DC  A  24      36.201  59.126  13.874  1.00  1.00      A    P
ATOM     70 DS   DC  A  24      34.952  57.348  10.825  1.00  1.00      A    S
ATOM     71 DB   DC  A  24      32.441  53.655  12.049  1.00  1.00      A    B
ATOM     72 DP   DG  A  25      33.395  60.360   7.334  1.00  1.00      A    P
ATOM     73 DS   DG  A  25      31.209  57.861   5.675  1.00  1.00      A    S
ATOM     74 DB   DG  A  25      29.237  54.108   9.193  1.00  1.00      A    B
ATOM     75 DP   DC  A  26      28.945  58.775   2.923  1.00  1.00      A    P
ATOM     76 DS   DC  A  26      27.584  54.971   2.938  1.00  1.00      A    S
ATOM     77 DB   DC  A  26      26.226  54.657   7.325  1.00  1.00      A    B
ATOM     78 DP   DT  A  27      24.211  53.909   0.171  1.00  1.00      A    P
ATOM     79 DS   DT  A  27      22.965  51.166   2.569  1.00  1.00      A    S
ATOM     80 DB   DT  A  27      22.572  53.835   6.093  1.00  1.00      A    B
ATOM     81 DP   DC  A  28      20.248  49.514   1.587  1.00  1.00      A    P
ATOM     82 DS   DC  A  28      19.074  48.764   4.908  1.00  1.00      A    S
ATOM     83 DB   DC  A  28      18.863  52.404   6.639  1.00  1.00      A    B
ATOM     84 DP   DA  A  29      15.317  45.933   5.669  1.00  1.00      A    P
ATOM     85 DS   DA  A  29      14.767  47.238   8.940  1.00  1.00      A    S
ATOM     86 DB   DA  A  29      14.557  52.234   8.346  1.00  1.00      A    B
ATOM     87 DP   DA  A  30      12.433  45.919  11.255  1.00  1.00      A    P
ATOM     88 DS   DA  A  30      12.085  49.232  13.064  1.00  1.00      A    S
ATOM     89 DB   DA  A  30      11.427  52.534   9.788  1.00  1.00      A    B
ATOM     90 DP   DT  A  31       9.677  49.414  15.772  1.00  1.00      A    P
ATOM     91 DS   DT  A  31       9.575  53.078  15.074  1.00  1.00      A    S
ATOM     92 DB   DT  A  31       7.998  53.092  11.201  1.00  1.00      A    B
ATOM     93 DP   DT  A  32       7.509  55.217  17.855  1.00  1.00      A    P
ATOM     94 DS   DT  A  32       6.513  57.890  15.171  1.00  1.00      A    S
ATOM     95 DB   DT  A  32       5.107  55.439  12.443  1.00  1.00      A    B
ATOM     96 DP   DG  A  33       3.151  60.761  16.873  1.00  1.00      A    P
ATOM     97 DS   DG  A  33       1.234  60.932  13.672  1.00  1.00      A    S
ATOM     98 DB   DG  A  33       1.381  56.959  11.013  1.00  1.00      A    B
ATOM     99 DP   DG  A  34      -2.378  62.554  13.499  1.00  1.00      A    P
ATOM    100 DS   DG  A  34      -3.734  60.816  10.557  1.00  1.00      A    S
ATOM    101 DB   DG  A  34      -2.263  56.436  10.564  1.00  1.00      A    B
ATOM    102 DP   DT  A  35      -6.763  60.858   9.634  1.00  1.00      A    P
ATOM    103 DS   DT  A  35      -7.145  57.663   7.431  1.00  1.00      A    S
ATOM    104 DB   DT  A  35      -5.606  54.946  10.416  1.00  1.00      A    B
ATOM    105 DP   DC  A  36     -10.982  57.006   6.280  1.00  1.00      A    P
ATOM    106 DS   DC  A  36     -10.268  53.388   5.431  1.00  1.00      A    S
ATOM    107 DB   DC  A  36      -9.429  51.822   9.419  1.00  1.00      A    B
ATOM    108 DP   DG  A  37     -13.319  50.756   3.008  1.00  1.00      A    P
ATOM    109 DS   DG  A  37     -11.581  47.350   4.296  1.00  1.00      A    S
ATOM    110 DB   DG  A  37     -11.068  47.725   8.954  1.00  1.00      A    B
ATOM    111 DP   DT  A  38     -12.431  44.653   3.626  1.00  1.00      A    P
ATOM    112 DS   DT  A  38     -11.404  43.295   6.679  1.00  1.00      A    S
ATOM    113 DB   DT  A  38     -13.997  45.777   9.573  1.00  1.00      A    B
ATOM    114 DP   DA  A  39     -12.487  38.703   7.294  1.00  1.00      A    P
ATOM    115 DS   DA  A  39     -12.394  38.750  10.879  1.00  1.00      A    S
ATOM    116 DB   DA  A  39     -14.862  42.225  12.644  1.00  1.00      A    B
ATOM    117 DP   DG  A  40     -13.041  35.427  13.010  1.00  1.00      A    P
ATOM    118 DS   DG  A  40     -14.461  37.027  15.739  1.00  1.00      A    S
ATOM    119 DB   DG  A  40     -17.747  40.492  14.351  1.00  1.00      A    B
ATOM    120 DP   DA  A  41     -15.642  35.104  18.678  1.00  1.00      A    P
ATOM    121 DS   DA  A  41     -18.253  37.455  19.664  1.00  1.00      A    S
ATOM    122 DB   DA  A  41     -20.553  38.996  15.962  1.00  1.00      A    B
ATOM    123 DP   DC  A  42     -19.902  36.260  21.674  1.00  1.00      A    P
ATOM    124 DS   DC  A  42     -22.803  38.043  20.858  1.00  1.00      A    S
ATOM    125 DB   DC  A  42     -23.434  37.365  16.518  1.00  1.00      A    B
ATOM    126 DP   DA  A  43     -26.154  37.197  22.903  1.00  1.00      A    P
ATOM    127 DS   DA  A  43     -28.527  38.854  20.008  1.00  1.00      A    S
ATOM    128 DB   DA  A  43     -27.369  37.098  15.477  1.00  1.00      A    B
ATOM    129 DP   DG  A  44     -32.722  38.972  20.641  1.00  1.00      A    P
ATOM    130 DS   DG  A  44     -33.601  37.508  17.049  1.00  1.00      A    S
ATOM    131 DB   DG  A  44     -29.825  34.407  14.433  1.00  1.00      A    B
ATOM    132 DP   DC  A  45     -36.936  37.464  16.165  1.00  1.00      A    P
ATOM    133 DS   DC  A  45     -36.258  35.158  12.797  1.00  1.00      A    S
ATOM    134 DB   DC  A  45     -32.557  32.443  13.891  1.00  1.00      A    B
ATOM    135 DP   DT  A  46     -38.954  33.016  11.176  1.00  1.00      A    P
ATOM    136 DS   DT  A  46     -36.926  30.513   9.207  1.00  1.00      A    S
ATOM    137 DB   DT  A  46     -33.980  29.077  12.343  1.00  1.00      A    B
ATOM    138 DP   DC  A  47     -39.200  27.810   7.658  1.00  1.00      A    P
ATOM    139 DS   DC  A  47     -36.837  25.650   7.714  1.00  1.00      A    S
ATOM    140 DB   DC  A  47     -35.560  25.335  12.176  1.00  1.00      A    B
ATOM    141 DP   DT  A  48     -36.591  22.413   5.943  1.00  1.00      A    P
ATOM    142 DS   DT  A  48     -33.522  21.023   7.844  1.00  1.00      A    S
ATOM    143 DB   DT  A  48     -35.043  21.412  11.966  1.00  1.00      A    B
ATOM    144 DP   DA  A  49     -32.488  17.230   7.118  1.00  1.00      A    P
ATOM    145 DS   DA  A  49     -31.284  16.420  10.524  1.00  1.00      A    S
ATOM    146 DB   DA  A  49     -34.762  17.721  13.659  1.00  1.00      A    B
ATOM    147 DP   DG  A  50     -29.634  12.945  11.287  1.00  1.00      A    P
ATOM    148 DS   DG  A  50     -30.448  12.904  14.920  1.00  1.00      A    S
ATOM    149 DB   DG  A  50     -35.375  14.555  15.753  1.00  1.00      A    B
ATOM    150 DP   DC  A  51     -29.517  10.428  16.566  1.00  1.00      A    P
ATOM    151 DS   DC  A  51     -32.398  10.912  18.923  1.00  1.00      A    S
ATOM    152 DB   DC  A  51     -35.789  11.240  16.594  1.00  1.00      A    B
ATOM    153 DP   DA  A  52     -32.447   8.236  22.049  1.00  1.00      A    P
ATOM    154 DS   DA  A  52     -36.429   8.312  22.460  1.00  1.00      A    S
ATOM    155 DB   DA  A  52     -38.506   8.547  17.968  1.00  1.00      A    B
ATOM    156 DP   DC  A  53     -37.891   5.992  24.502  1.00  1.00      A    P
ATOM    157 DS   DC  A  53     -41.308   5.546  22.706  1.00  1.00      A    S
ATOM    158 DB   DC  A  53     -40.528   5.689  18.252  1.00  1.00      A    B
ATOM    159 DP   DC  A  54     -42.929   2.422  23.837  1.00  1.00      A    P
ATOM    160 DS   DC  A  54     -44.800   1.271  20.492  1.00  1.00      A    S
ATOM    161 DB   DC  A  54     -42.189   2.001  17.285  1.00  1.00      A    B
ATOM    162 DP   DG  A  55     -46.738  -3.011  20.447  1.00  1.00      A    P
ATOM    163 DS   DG  A  55     -47.603  -2.777  16.514  1.00  1.00      A    S
ATOM    164 DB   DG  A  55     -43.488  -0.834  14.148  1.00  1.00      A    B
ATOM    165 DP   DC  A  56     -49.048  -4.748  15.298  1.00  1.00      A    P
ATOM    166 DS   DC  A  56     -47.914  -3.999  11.978  1.00  1.00      A    S
ATOM    167 DB   DC  A  56     -43.207  -4.204  12.651  1.00  1.00      A    B
ATOM    168 DP   DT  A  57     -48.666  -6.701   9.112  1.00  1.00      A    P
ATOM    169 DS   DT  A  57     -45.524  -6.265   7.289  1.00  1.00      A    S
ATOM    170 DB   DT  A  57     -42.318  -7.347  10.450  1.00  1.00      A    B
ATOM    171 DP   DT  A  58     -44.776  -7.916   3.669  1.00  1.00      A    P
ATOM    172 DS   DT  A  58     -40.995  -7.425   3.721  1.00  1.00      A    S
ATOM    173 DB   DT  A  58     -40.119  -9.052   7.568  1.00  1.00      A    B
ATOM    174 DP   DA  A  59     -38.723  -9.356   0.734  1.00  1.00      A    P
ATOM    175 DS   DA  A  59     -35.604  -8.637   3.072  1.00  1.00      A    S
ATOM    176 DB   DA  A  59     -36.978 -11.590   7.213  1.00  1.00      A    B
ATOM    177 DP   DA  A  60     -32.049  -9.396   2.203  1.00  1.00      A    P
ATOM    178 DS   DA  A  60     -31.118 -10.157   6.109  1.00  1.00      A    S
ATOM    179 DB   DA  A  60     -33.989 -13.403   8.248  1.00  1.00      A    B
ATOM    180 DP   DA  A  61     -27.633 -10.993   7.022  1.00  1.00      A    P
ATOM    181 DS   DA  A  61     -28.387 -12.765  10.007  1.00  1.00      A    S
ATOM    182 DB   DA  A  61     -31.553 -15.874   8.638  1.00  1.00      A    B
ATOM    183 DP   DC  A  62     -25.676 -14.326  11.302  1.00  1.00      A    P
ATOM    184 DS   DC  A  62     -28.037 -17.526  12.913  1.00  1.00      A    S
ATOM    185 DB   DC  A  62     -30.231 -18.845   9.882  1.00  1.00      A    B
ATOM    186 DP   DG  A  63     -25.568 -20.798  15.677  1.00  1.00      A    P
ATOM    187 DS   DG  A  63     -27.764 -23.407  14.720  1.00  1.00      A    S
ATOM    188 DB   DG  A  63     -28.991 -23.095  10.011  1.00  1.00      A    B
ATOM    189 DP   DC  A  64     -27.900 -26.352  16.340  1.00  1.00      A    P
ATOM    190 DS   DC  A  64     -29.467 -28.085  13.413  1.00  1.00      A    S
ATOM    191 DB   DC  A  64     -28.043 -26.383  10.086  1.00  1.00      A    B
ATOM    192 DP   DA  A  65     -29.879 -32.560  13.058  1.00  1.00      A    P
ATOM    193 DS   DA  A  65     -29.588 -32.693   8.926  1.00  1.00      A    S
ATOM    194 DB   DA  A  65     -26.758 -29.113   7.051  1.00  1.00      A    B
ATOM    195 DP   DC  A  66     -29.099 -35.508   7.853  1.00  1.00      A    P
ATOM    196 DS   DC  A  66     -27.608 -34.364   4.772  1.00  1.00      A    S
ATOM    197 DB   DC  A  66     -24.289 -31.716   6.065  1.00  1.00      A    B
ATOM    198 DP   DG  A  67     -26.009 -37.546   1.994  1.00  1.00      A    P
ATOM    199 DS   DG  A  67     -24.384 -35.038   0.171  1.00  1.00      A    S
ATOM    200 DB   DG  A  67     -21.162 -32.556   3.309  1.00  1.00      A    B
ATOM    201 DP   DT  A  68     -23.428 -34.994  -2.873  1.00  1.00      A    P
ATOM    202 DS   DT  A  68     -21.311 -32.218  -2.536  1.00  1.00      A    S
ATOM    203 DB   DT  A  68     -18.609 -33.739   1.232  1.00  1.00      A    B
ATOM    204 DP   DA  A  69     -19.170 -30.861  -5.469  1.00  1.00      A    P
ATOM    205 DS   DA  A  69     -16.782 -29.307  -2.937  1.00  1.00      A    S
ATOM    206 DB   DA  A  69     -14.621 -32.846   0.203  1.00  1.00      A    B
ATOM    207 DP   DC  A  70     -14.650 -27.760  -4.057  1.00  1.00      A    P
ATOM    208 DS   DC  A  70     -12.149 -28.000  -1.361  1.00  1.00      A    S
ATOM    209 DB   DC  A  70     -11.306 -32.174  -0.827  1.00  1.00      A    B
ATOM    210 DP   DG  A  71      -8.810 -25.016  -1.641  1.00  1.00      A    P
ATOM    211 DS   DG  A  71      -7.032 -26.994   1.119  1.00  1.00      A    S
ATOM    212 DB   DG  A  71      -6.639 -31.734   0.122  1.00  1.00      A    B
ATOM    213 DP   DC  A  72      -4.606 -25.589   2.934  1.00  1.00      A    P
ATOM    214 DS   DC  A  72      -3.225 -28.960   4.348  1.00  1.00      A    S
ATOM    215 DB   DC  A  72      -3.208 -31.578   0.712  1.00  1.00      A    B
ATOM    216 DP   DG  A  73       0.784 -28.451   6.779  1.00  1.00      A    P
ATOM    217 DS   DG  A  73       1.242 -32.481   6.512  1.00  1.00      A    S
ATOM    218 DB   DG  A  73       0.235 -34.074   1.774  1.00  1.00      A    B
ATOM    219 DP   DC  A  74       3.582 -34.312   8.361  1.00  1.00      A    P
ATOM    220 DS   DC  A  74       4.123 -36.828   5.455  1.00  1.00      A    S
ATOM    221 DB   DC  A  74       3.699 -34.381   1.800  1.00  1.00      A    B
ATOM    222 DP   DT  A  75       7.224 -39.661   5.116  1.00  1.00      A    P
ATOM    223 DS   DT  A  75       6.857 -39.828   1.320  1.00  1.00      A    S
ATOM    224 DB   DT  A  75       7.081 -35.737   0.311  1.00  1.00      A    B
ATOM    225 DP   DG  A  76       9.937 -42.367  -0.130  1.00  1.00      A    P
ATOM    226 DS   DG  A  76       9.889 -40.714  -3.782  1.00  1.00      A    S
ATOM    227 DB   DG  A  76       9.719 -35.565  -3.427  1.00  1.00      A    B
ATOM    228 DP   DT  A  77      11.871 -41.436  -6.540  1.00  1.00      A    P
ATOM    229 DS   DT  A  77      11.111 -38.301  -8.432  1.00  1.00      A    S
ATOM    230 DB   DT  A  77      12.681 -35.530  -5.586  1.00  1.00      A    B
ATOM    231 DP   DC  A  78      12.821 -38.194 -11.882  1.00  1.00      A    P
ATOM    232 DS   DC  A  78      13.418 -34.662 -11.925  1.00  1.00      A    S
ATOM    233 DB   DC  A  78      15.530 -34.034  -7.936  1.00  1.00      A    B
ATOM    234 DP   DC  A  79      14.244 -32.236 -14.844  1.00  1.00      A    P
ATOM    235 DS   DC  A  79      14.768 -29.581 -12.237  1.00  1.00      A    S
ATOM    236 DB   DC  A  79      17.857 -30.758  -9.338  1.00  1.00      A    B
ATOM    237 DP   DC  A  80      15.264 -26.234 -13.271  1.00  1.00      A    P
ATOM    238 DS   DC  A  80      16.671 -24.885 -10.377  1.00  1.00      A    S
ATOM    239 DB   DC  A  80      19.861 -27.612  -9.019  1.00  1.00      A    B
ATOM    240 DP   DC  A  81      17.466 -21.749  -9.752  1.00  1.00      A    P
ATOM    241 DS   DC  A  81      19.267 -22.490  -6.646  1.00  1.00      A    S
ATOM    242 DB   DC  A  81      22.386 -24.770  -7.909  1.00  1.00      A    B
ATOM    243 DP   DC  A  82      20.527 -19.900  -4.231  1.00  1.00      A    P
ATOM    244 DS   DC  A  82      23.095 -22.416  -2.461  1.00  1.00      A    S
ATOM    245 DB   DC  A  82      25.509 -23.730  -6.248  1.00  1.00      A    B
ATOM    246 DP   DG  A  83      25.281 -20.654   0.717  1.00  1.00      A    P
ATOM    247 DS   DG  A  83      28.349 -22.898   0.268  1.00  1.00      A    S
ATOM    248 DB   DG  A  83      29.237 -23.313  -4.454  1.00  1.00      A    B
ATOM    249 DP   DC  A  84      31.072 -22.405   2.577  1.00  1.00      A    P
ATOM    250 DS   DC  A  84      33.556 -23.744  -0.140  1.00  1.00      A    S
ATOM    251 DB   DC  A  84      32.306 -21.642  -4.226  1.00  1.00      A    B
ATOM    252 DP   DG  A  85      37.944 -23.097   1.284  1.00  1.00      A    P
ATOM    253 DS   DG  A  85      39.314 -22.100  -1.935  1.00  1.00      A    S
ATOM    254 DB   DG  A  85      36.100 -19.653  -5.228  1.00  1.00      A    B
ATOM    255 DP   DT  A  86      42.303 -22.047  -3.103  1.00  1.00      A    P
ATOM    256 DS   DT  A  86      41.388 -20.389  -6.894  1.00  1.00      A    S
ATOM    257 DB   DT  A  86      38.693 -17.428  -5.510  1.00  1.00      A    B
ATOM    258 DP   DT  A  87      44.447 -19.328  -9.348  1.00  1.00      A    P
ATOM    259 DS   DT  A  87      42.402 -16.795 -11.271  1.00  1.00      A    S
ATOM    260 DB   DT  A  87      40.382 -14.588  -7.738  1.00  1.00      A    B
ATOM    261 DP   DT  A  88      43.647 -14.393 -14.238  1.00  1.00      A    P
ATOM    262 DS   DT  A  88      40.884 -12.757 -14.451  1.00  1.00      A    S
ATOM    263 DB   DT  A  88      41.024 -10.961  -9.978  1.00  1.00      A    B
ATOM    264 DP   DT  A  89      40.266 -10.101 -16.680  1.00  1.00      A    P
ATOM    265 DS   DT  A  89      37.892  -8.341 -14.164  1.00  1.00      A    S
ATOM    266 DB   DT  A  89      40.671  -7.285 -11.224  1.00  1.00      A    B
ATOM    267 DP   DA  A  90      35.092  -5.467 -15.392  1.00  1.00      A    P
ATOM    268 DS   DA  A  90      34.839  -4.116 -12.151  1.00  1.00      A    S
ATOM    269 DB   DA  A  90      39.395  -3.394 -10.471  1.00  1.00      A    B
ATOM    270 DP   DA  A  91      32.462  -1.308 -11.777  1.00  1.00      A    P
ATOM    271 DS   DA  A  91      34.199   0.189  -9.018  1.00  1.00      A    S
ATOM    272 DB   DA  A  91      38.992   0.270  -9.561  1.00  1.00      A    B
ATOM    273 DP   DC  A  92      32.889   2.811  -8.112  1.00  1.00      A    P
ATOM    274 DS   DC  A  92      35.857   4.219  -6.242  1.00  1.00      A    S
ATOM    275 DB   DC  A  92      38.874   3.685  -8.756  1.00  1.00      A    B
ATOM    276 DP   DC  A  93      35.742   7.523  -4.931  1.00  1.00      A    P
ATOM    277 DS   DC  A  93      39.582   7.646  -5.208  1.00  1.00      A    S
ATOM    278 DB   DC  A  93      40.146   7.189  -8.998  1.00  1.00      A    B
ATOM    279 DP   DG  A  94      41.636  10.930  -2.902  1.00  1.00      A    P
ATOM    280 DS   DG  A  94      43.411  12.385  -5.887  1.00  1.00      A    S
ATOM    281 DB   DG  A  94      42.481  10.659 -10.270  1.00  1.00      A    B
ATOM    282 DP   DC  A  95      45.408  14.490  -5.590  1.00  1.00      A    P
ATOM    283 DS   DC  A  95      46.020  14.960  -9.467  1.00  1.00      A    S
ATOM    284 DB   DC  A  95      42.600  14.083 -11.443  1.00  1.00      A    B
ATOM    285 DP   DC  A  96      48.106  17.870 -10.903  1.00  1.00      A    P
ATOM    286 DS   DC  A  96      46.194  18.052 -14.239  1.00  1.00      A    S
ATOM    287 DB   DC  A  96      42.058  17.223 -13.630  1.00  1.00      A    B
ATOM    288 DP   DA  A  97      47.284  21.439 -17.310  1.00  1.00      A    P
ATOM    289 DS   DA  A  97      44.060  20.739 -19.772  1.00  1.00      A    S
ATOM    290 DB   DA  A  97      40.833  19.196 -17.154  1.00  1.00      A    B
ATOM    291 DP   DA  A  98      42.961  23.312 -22.102  1.00  1.00      A    P
ATOM    292 DS   DA  A  98      39.781  21.829 -22.708  1.00  1.00      A    S
ATOM    293 DB   DA  A  98      37.683  21.207 -18.557  1.00  1.00      A    B
ATOM    294 DP   DG  A  99      37.405  23.932 -25.304  1.00  1.00      A    P
ATOM    295 DS   DG  A  99      34.259  23.094 -23.400  1.00  1.00      A    S
ATOM    296 DB   DG  A  99      34.884  23.948 -18.546  1.00  1.00      A    B
ATOM    297 DP   DG  A 100      31.070  24.352 -24.356  1.00  1.00      A    P
ATOM    298 DS   DG  A 100      29.731  23.484 -20.983  1.00  1.00      A    S
ATOM    299 DB   DG  A 100      32.132  26.149 -17.706  1.00  1.00      A    B
ATOM    300 DP   DG  A 101      26.083  23.893 -20.472  1.00  1.00      A    P
ATOM    301 DS   DG  A 101      26.363  25.129 -16.739  1.00  1.00      A    S
ATOM    302 DB   DG  A 101      29.533  28.200 -15.864  1.00  1.00      A    B
ATOM    303 DP   DG  A 102      22.946  25.927 -14.806  1.00  1.00      A    P
ATOM    304 DS   DG  A 102      24.460  28.050 -12.417  1.00  1.00      A    S
ATOM    305 DB   DG  A 102      27.562  31.077 -14.708  1.00  1.00      A    B
ATOM    306 DP   DA  A 103      22.664  29.343  -9.802  1.00  1.00      A    P
ATOM    307 DS   DA  A 103      24.819  32.726  -9.552  1.00  1.00      A    S
ATOM    308 DB   DA  A 103      25.989  34.446 -14.034  1.00  1.00      A    B
ATOM    309 DP   DT  A 104      23.947  34.925  -7.723  1.00  1.00      A    P
ATOM    310 DS   DT  A 104      25.615  37.705  -9.485  1.00  1.00      A    S
ATOM    311 DB   DT  A 104      24.348  37.526 -13.816  1.00  1.00      A    B
ATOM    312 DP   DT  A 105      25.577  41.428  -7.871  1.00  1.00      A    P
ATOM    313 DS   DT  A 105      26.708  43.643 -11.100  1.00  1.00      A    S
ATOM    314 DB   DT  A 105      25.032  41.354 -14.247  1.00  1.00      A    B
ATOM    315 DP   DA  A 106      25.707  47.831 -11.314  1.00  1.00      A    P
ATOM    316 DS   DA  A 106      25.111  47.764 -14.993  1.00  1.00      A    S
ATOM    317 DB   DA  A 106      22.170  43.635 -16.006  1.00  1.00      A    B
ATOM    318 DP   DC  A 107      23.957  50.469 -16.264  1.00  1.00      A    P
ATOM    319 DS   DC  A 107      22.227  48.835 -19.731  1.00  1.00      A    S
ATOM    320 DB   DC  A 107      20.093  45.458 -18.353  1.00  1.00      A    B
ATOM    321 DP   DT  A 108      20.014  50.767 -22.662  1.00  1.00      A    P
ATOM    322 DS   DT  A 108      18.336  47.669 -24.109  1.00  1.00      A    S
ATOM    323 DB   DT  A 108      16.636  46.018 -20.641  1.00  1.00      A    B
ATOM    324 DP   DC  A 109      15.862  48.624 -26.546  1.00  1.00      A    P
ATOM    325 DS   DC  A 109      13.844  45.815 -25.864  1.00  1.00      A    S
ATOM    326 DB   DC  A 109      12.966  46.022 -21.844  1.00  1.00      A    B
ATOM    327 DP   DC  A 110      11.045  45.455 -27.657  1.00  1.00      A    P
ATOM    328 DS   DC  A 110       9.032  43.764 -25.093  1.00  1.00      A    S
ATOM    329 DB   DC  A 110       9.052  46.373 -21.271  1.00  1.00      A    B
ATOM    330 DP   DC  A 111       6.165  42.579 -25.386  1.00  1.00      A    P
ATOM    331 DS   DC  A 111       5.827  42.316 -21.779  1.00  1.00      A    S
ATOM    332 DB   DC  A 111       5.447  46.332 -19.984  1.00  1.00      A    B
ATOM    333 DP   DT  A 112       2.892  40.186 -20.688  1.00  1.00      A    P
ATOM    334 DS   DT  A 112       1.987  41.780 -17.297  1.00  1.00      A    S
ATOM    335 DB   DT  A 112       1.561  45.738 -18.369  1.00  1.00      A    B
ATOM    336 DP   DA  A 113      -1.685  40.355 -15.492  1.00  1.00      A    P
ATOM    337 DS   DA  A 113      -2.130  43.026 -13.331  1.00  1.00      A    S
ATOM    338 DB   DA  A 113      -1.362  47.453 -16.093  1.00  1.00      A    B
ATOM    339 DP   DG  A 114      -4.726  43.109 -11.210  1.00  1.00      A    P
ATOM    340 DS   DG  A 114      -4.593  46.688 -10.778  1.00  1.00      A    S
ATOM    341 DB   DG  A 114      -4.282  49.463 -15.113  1.00  1.00      A    B
ATOM    342 DP   DT  A 115      -5.347  48.214  -8.494  1.00  1.00      A    P
ATOM    343 DS   DT  A 115      -6.211  51.559 -10.030  1.00  1.00      A    S
ATOM    344 DB   DT  A 115      -7.623  50.197 -14.398  1.00  1.00      A    B
ATOM    345 DP   DC  A 116      -8.887  53.584  -7.831  1.00  1.00      A    P
ATOM    346 DS   DC  A 116     -10.939  55.312 -11.203  1.00  1.00      A    S
ATOM    347 DB   DC  A 116     -10.639  52.593 -14.057  1.00  1.00      A    B
ATOM    348 DP   DT  A 117     -14.317  56.758 -10.873  1.00  1.00      A    P
ATOM    349 DS   DT  A 117     -15.345  56.921 -14.406  1.00  1.00      A    S
ATOM    350 DB   DT  A 117     -14.508  52.316 -14.924  1.00  1.00      A    B
ATOM    351 DP   DC  A 118     -18.519  57.824 -14.708  1.00  1.00      A    P
ATOM    352 DS   DC  A 118     -19.175  55.277 -17.817  1.00  1.00      A    S
ATOM    353 DB   DC  A 118     -18.106  51.300 -16.165  1.00  1.00      A    B
ATOM    354 DP   DC  A 119     -22.352  55.070 -19.961  1.00  1.00      A    P
ATOM    355 DS   DC  A 119     -21.744  51.597 -21.383  1.00  1.00      A    S
ATOM    356 DB   DC  A 119     -21.100  49.309 -17.606  1.00  1.00      A    B
ATOM    357 DP   DA  A 120     -24.756  49.686 -24.297  1.00  1.00      A    P
ATOM    358 DS   DA  A 120     -22.980  46.066 -23.516  1.00  1.00      A    S
ATOM    359 DB   DA  A 120     -22.812  45.531 -18.376  1.00  1.00      A    B
ATOM    360 DP   DG  A 121     -25.265  43.034 -25.339  1.00  1.00      A    P
ATOM    361 DS   DG  A 121     -23.731  40.396 -22.690  1.00  1.00      A    S
ATOM    362 DB   DG  A 121     -24.899  41.873 -17.850  1.00  1.00      A    B
ATOM    363 DP   DG  A 122     -24.250  37.240 -22.908  1.00  1.00      A    P
ATOM    364 DS   DG  A 122     -23.618  36.196 -18.929  1.00  1.00      A    S
ATOM    365 DB   DG  A 122     -26.286  38.988 -15.877  1.00  1.00      A    B
ATOM    366 DP   DC  A 123     -23.404  32.859 -18.164  1.00  1.00      A    P
ATOM    367 DS   DC  A 123     -24.511  33.421 -14.627  1.00  1.00      A    S
ATOM    368 DB   DC  A 123     -27.926  35.943 -14.938  1.00  1.00      A    B
ATOM    369 DP   DA  A 124     -24.649  30.114 -11.736  1.00  1.00      A    P
ATOM    370 DS   DA  A 124     -27.330  31.650  -9.847  1.00  1.00      A    S
ATOM    371 DB   DA  A 124     -30.413  33.650 -12.686  1.00  1.00      A    B
ATOM    372 DP   DC  A 125     -28.492  29.408  -7.739  1.00  1.00      A    P
ATOM    373 DS   DC  A 125     -31.972  30.700  -8.130  1.00  1.00      A    S
ATOM    374 DB   DC  A 125     -32.762  31.062 -12.648  1.00  1.00      A    B
ATOM    375 DP   DG  A 126     -35.198  28.201  -5.748  1.00  1.00      A    P
ATOM    376 DS   DG  A 126     -38.177  29.715  -7.844  1.00  1.00      A    S
ATOM    377 DB   DG  A 126     -36.863  29.557 -12.729  1.00  1.00      A    B
ATOM    378 DP   DT  A 127     -41.671  28.906  -7.444  1.00  1.00      A    P
ATOM    379 DS   DT  A 127     -42.802  29.414 -11.297  1.00  1.00      A    S
ATOM    380 DB   DT  A 127     -39.651  27.566 -13.202  1.00  1.00      A    B
ATOM    381 DP   DG  A 128     -46.812  27.698 -11.559  1.00  1.00      A    P
ATOM    382 DS   DG  A 128     -46.364  26.312 -15.220  1.00  1.00      A    S
ATOM    383 DB   DG  A 128     -41.137  25.086 -16.229  1.00  1.00      A    B
ATOM    384 DP   DT  A 129     -48.626  23.885 -16.728  1.00  1.00      A    P
ATOM    385 DS   DT  A 129     -45.973  22.689 -19.615  1.00  1.00      A    S
ATOM    386 DB   DT  A 129     -42.385  21.782 -16.792  1.00  1.00      A    B
ATOM    387 DP   DC  A 130     -46.907  20.015 -21.959  1.00  1.00      A    P
ATOM    388 DS   DC  A 130     -43.597  18.823 -22.284  1.00  1.00      A    S
ATOM    389 DB   DC  A 130     -42.414  18.118 -18.541  1.00  1.00      A    B
ATOM    390 DP   DA  A 131     -42.943  15.553 -25.239  1.00  1.00      A    P
ATOM    391 DS   DA  A 131     -39.588  14.790 -23.702  1.00  1.00      A    S
ATOM    392 DB   DA  A 131     -40.169  14.612 -18.753  1.00  1.00      A    B
ATOM    393 DP   DG  A 132     -38.032  11.917 -24.949  1.00  1.00      A    P
ATOM    394 DS   DG  A 132     -36.185  10.928 -21.634  1.00  1.00      A    S
ATOM    395 DB   DG  A 132     -39.479  10.785 -18.016  1.00  1.00      A    B
ATOM    396 DP   DA  A 133     -33.774   8.715 -21.414  1.00  1.00      A    P
ATOM    397 DS   DA  A 133     -33.748   8.684 -17.522  1.00  1.00      A    S
ATOM    398 DB   DA  A 133     -38.381   7.683 -16.172  1.00  1.00      A    B
ATOM    399 DP   DT  A 134     -31.818   6.633 -16.124  1.00  1.00      A    P
ATOM    400 DS   DT  A 134     -34.116   5.708 -13.293  1.00  1.00      A    S
ATOM    401 DB   DT  A 134     -37.476   4.418 -15.342  1.00  1.00      A    B
ATOM    402 DP   DA  A 135     -32.852   2.230 -10.273  1.00  1.00      A    P
ATOM    403 DS   DA  A 135     -36.553   0.656  -9.633  1.00  1.00      A    S
ATOM    404 DB   DA  A 135     -38.652   0.430 -13.754  1.00  1.00      A    B
ATOM    405 DP   DT  A 136     -36.792  -2.388  -7.885  1.00  1.00      A    P
ATOM    406 DS   DT  A 136     -40.361  -3.522  -9.245  1.00  1.00      A    S
ATOM    407 DB   DT  A 136     -39.425  -3.325 -12.978  1.00  1.00      A    B
ATOM    408 DP   DA  A 137     -41.763  -7.418  -8.531  1.00  1.00      A    P
ATOM    409 DS   DA  A 137     -43.969  -7.601 -11.479  1.00  1.00      A    S
ATOM    410 DB   DA  A 137     -41.061  -6.259 -15.304  1.00  1.00      A    B
ATOM    411 DP   DT  A 138     -45.285 -10.446 -12.133  1.00  1.00      A    P
ATOM    412 DS   DT  A 138     -45.242  -9.957 -15.915  1.00  1.00      A    S
ATOM    413 DB   DT  A 138     -41.280  -9.639 -16.804  1.00  1.00      A    B
ATOM    414 DP   DA  A 139     -47.093 -12.765 -18.006  1.00  1.00      A    P
ATOM    415 DS   DA  A 139     -45.015 -12.459 -20.814  1.00  1.00      A    S
ATOM    416 DB   DA  A 139     -40.564 -12.038 -20.049  1.00  1.00      A    B
ATOM    417 DP   DC  A 140     -45.821 -14.063 -23.116  1.00  1.00      A    P
ATOM    418 DS   DC  A 140     -42.727 -13.997 -24.660  1.00  1.00      A    S
ATOM    419 DB   DC  A 140     -39.502 -14.967 -21.688  1.00  1.00      A    B
ATOM    420 DP   DA  A 141     -42.242 -16.309 -28.389  1.00  1.00      A    P
ATOM    421 DS   DA  A 141     -38.538 -16.856 -28.060  1.00  1.00      A    S
ATOM    422 DB   DA  A 141     -37.512 -18.276 -23.496  1.00  1.00      A    B
ATOM    423 DP   DT  A 142     -37.392 -19.073 -30.334  1.00  1.00      A    P
ATOM    424 DS   DT  A 142     -34.315 -19.958 -28.331  1.00  1.00      A    S
ATOM    425 DB   DT  A 142     -36.441 -21.286 -24.995  1.00  1.00      A    B
ATOM    426 DP   DC  A 143     -32.171 -22.745 -30.127  1.00  1.00      A    P
ATOM    427 DS   DC  A 143     -30.614 -24.002 -26.764  1.00  1.00      A    S
ATOM    428 DB   DC  A 143     -33.724 -24.291 -24.473  1.00  1.00      A    B
ATOM    429 DP   DC  A 144     -28.360 -26.908 -26.773  1.00  1.00      A    P
ATOM    430 DS   DC  A 144     -29.094 -28.098 -23.295  1.00  1.00      A    S
ATOM    431 DB   DC  A 144     -33.556 -27.966 -23.097  1.00  1.00      A    B
ATOM    432 DP   DT  A 145     -27.379 -31.322 -21.924  1.00  1.00      A    P
ATOM    433 DS   DT  A 145     -30.052 -32.571 -19.512  1.00  1.00      A    S
ATOM    434 DB   DT  A 145     -33.321 -31.888 -21.740  1.00  1.00      A    B
ATOM    435 DP   DG  A 146     -29.230 -36.838 -17.736  1.00  1.00      A    P
ATOM    436 DS   DG  A 146     -32.478 -37.806 -17.584  1.00  1.00      A    S
ATOM    437 DB   DG  A 146     -35.408 -35.583 -21.246  1.00  1.00      A    B
ATOM    438 DP   DT  A 147     -33.594 -41.081 -17.265  1.00  1.00      A    P
ATOM    439 DS   DT  A 147     -34.230 -40.856 -13.718  1.00  1.00      A    S
ATOM    440 DB   DT  A 147     -36.294 -36.466 -13.802  1.00  1.00      A    B
TER
ATOM    441 DS   DA  B   1     -42.911 -36.465 -27.743  1.00  1.00      B    S
ATOM    442 DB   DA  B   1     -38.364 -35.404 -26.242  1.00  1.00      B    B
ATOM    443 DP   DC  B   2     -44.893 -34.808 -26.856  1.00  1.00      B    P
ATOM    444 DS   DC  B   2     -44.054 -34.831 -23.441  1.00  1.00      B    S
ATOM    445 DB   DC  B   2     -40.007 -33.644 -23.718  1.00  1.00      B    B
ATOM    446 DP   DA  B   3     -46.295 -32.476 -20.581  1.00  1.00      B    P
ATOM    447 DS   DA  B   3     -43.211 -32.048 -18.073  1.00  1.00      B    S
ATOM    448 DB   DA  B   3     -39.002 -30.870 -20.711  1.00  1.00      B    B
ATOM    449 DP   DG  B   4     -43.639 -30.049 -14.972  1.00  1.00      B    P
ATOM    450 DS   DG  B   4     -39.476 -28.952 -14.894  1.00  1.00      B    S
ATOM    451 DB   DG  B   4     -37.335 -27.949 -19.183  1.00  1.00      B    B
ATOM    452 DP   DG  B   5     -37.943 -27.106 -11.961  1.00  1.00      B    P
ATOM    453 DS   DG  B   5     -34.886 -25.348 -13.863  1.00  1.00      B    S
ATOM    454 DB   DG  B   5     -35.456 -24.725 -19.226  1.00  1.00      B    B
ATOM    455 DP   DA  B   6     -32.337 -23.311 -12.502  1.00  1.00      B    P
ATOM    456 DS   DA  B   6     -30.933 -22.324 -15.904  1.00  1.00      B    S
ATOM    457 DB   DA  B   6     -34.668 -21.485 -19.507  1.00  1.00      B    B
ATOM    458 DP   DT  B   7     -28.650 -19.588 -15.727  1.00  1.00      B    P
ATOM    459 DS   DT  B   7     -29.218 -18.036 -18.632  1.00  1.00      B    S
ATOM    460 DB   DT  B   7     -33.890 -18.144 -18.877  1.00  1.00      B    B
ATOM    461 DP   DG  B   8     -27.164 -13.949 -18.609  1.00  1.00      B    P
ATOM    462 DS   DG  B   8     -29.655 -12.928 -21.163  1.00  1.00      B    S
ATOM    463 DB   DG  B   8     -34.197 -14.103 -20.197  1.00  1.00      B    B
ATOM    464 DP   DT  B   9     -29.270  -9.942 -23.333  1.00  1.00      B    P
ATOM    465 DS   DT  B   9     -32.708  -9.751 -24.615  1.00  1.00      B    S
ATOM    466 DB   DT  B   9     -34.855 -10.822 -21.089  1.00  1.00      B    B
ATOM    467 DP   DA  B  10     -34.314  -6.232 -26.845  1.00  1.00      B    P
ATOM    468 DS   DA  B  10     -37.736  -6.688 -26.116  1.00  1.00      B    S
ATOM    469 DB   DA  B  10     -38.414  -7.367 -21.236  1.00  1.00      B    B
ATOM    470 DP   DT  B  11     -39.903  -4.375 -27.217  1.00  1.00      B    P
ATOM    471 DS   DT  B  11     -42.697  -4.828 -24.385  1.00  1.00      B    S
ATOM    472 DB   DT  B  11     -40.269  -4.412 -20.942  1.00  1.00      B    B
ATOM    473 DP   DA  B  12     -45.782  -2.385 -24.236  1.00  1.00      B    P
ATOM    474 DS   DA  B  12     -46.630  -2.427 -20.694  1.00  1.00      B    S
ATOM    475 DB   DA  B  12     -42.174  -1.965 -18.144  1.00  1.00      B    B
ATOM    476 DP   DT  B  13     -48.935  -0.202 -19.689  1.00  1.00      B    P
ATOM    477 DS   DT  B  13     -47.843  -0.117 -15.835  1.00  1.00      B    S
ATOM    478 DB   DT  B  13     -43.711   1.116 -16.473  1.00  1.00      B    B
ATOM    479 DP   DA  B  14     -50.207   2.771 -13.142  1.00  1.00      B    P
ATOM    480 DS   DA  B  14     -46.867   3.344 -10.623  1.00  1.00      B    S
ATOM    481 DB   DA  B  14     -43.042   4.159 -13.670  1.00  1.00      B    B
ATOM    482 DP   DT  B  15     -47.141   5.945  -7.980  1.00  1.00      B    P
ATOM    483 DS   DT  B  15     -43.559   6.620  -8.261  1.00  1.00      B    S
ATOM    484 DB   DT  B  15     -43.286   7.536 -12.515  1.00  1.00      B    B
ATOM    485 DP   DC  B  16     -42.401   9.332  -6.065  1.00  1.00      B    P
ATOM    486 DS   DC  B  16     -39.855  10.113  -8.256  1.00  1.00      B    S
ATOM    487 DB   DC  B  16     -41.499  10.848 -12.514  1.00  1.00      B    B
ATOM    488 DP   DT  B  17     -36.739  12.190  -7.504  1.00  1.00      B    P
ATOM    489 DS   DT  B  17     -35.392  11.965 -11.042  1.00  1.00      B    S
ATOM    490 DB   DT  B  17     -38.919  13.707 -13.122  1.00  1.00      B    B
ATOM    491 DP   DG  B  18     -31.875  14.226 -11.739  1.00  1.00      B    P
ATOM    492 DS   DG  B  18     -32.791  15.733 -15.157  1.00  1.00      B    S
ATOM    493 DB   DG  B  18     -37.815  17.187 -15.733  1.00  1.00      B    B
ATOM    494 DP   DA  B  19     -30.487  17.428 -17.710  1.00  1.00      B    P
ATOM    495 DS   DA  B  19     -32.809  19.020 -20.080  1.00  1.00      B    S
ATOM    496 DB   DA  B  19     -36.946  20.269 -17.467  1.00  1.00      B    B
ATOM    497 DP   DC  B  20     -31.647  21.445 -21.501  1.00  1.00      B    P
ATOM    498 DS   DC  B  20     -34.953  23.038 -22.364  1.00  1.00      B    S
ATOM    499 DB   DC  B  20     -36.387  23.872 -18.745  1.00  1.00      B    B
ATOM    500 DP   DA  B  21     -34.634  26.704 -24.921  1.00  1.00      B    P
ATOM    501 DS   DA  B  21     -37.691  28.492 -23.211  1.00  1.00      B    S
ATOM    502 DB   DA  B  21     -37.090  27.968 -18.282  1.00  1.00      B    B
ATOM    503 DP   DC  B  22     -37.994  32.043 -24.288  1.00  1.00      B    P
ATOM    504 DS   DC  B  22     -39.017  32.903 -20.677  1.00  1.00      B    S
ATOM    505 DB   DC  B  22     -36.340  31.468 -18.035  1.00  1.00      B    B
ATOM    506 DP   DG  B  23     -40.016  37.591 -20.122  1.00  1.00      B    P
ATOM    507 DS   DG  B  23     -39.672  37.514 -16.587  1.00  1.00      B    S
ATOM    508 DB   DG  B  23     -35.587  34.776 -15.438  1.00  1.00      B    B
ATOM    509 DP   DT  B  24     -39.970  40.068 -14.374  1.00  1.00      B    P
ATOM    510 DS   DT  B  24     -37.639  39.279 -11.857  1.00  1.00      B    S
ATOM    511 DB   DT  B  24     -34.680  37.764 -14.067  1.00  1.00      B    B
ATOM    512 DP   DG  B  25     -36.634  42.710  -8.844  1.00  1.00      B    P
ATOM    513 DS   DG  B  25     -33.528  41.547  -7.908  1.00  1.00      B    S
ATOM    514 DB   DG  B  25     -31.229  39.370 -11.999  1.00  1.00      B    B
ATOM    515 DP   DC  B  26     -31.844  43.007  -6.082  1.00  1.00      B    P
ATOM    516 DS   DC  B  26     -28.756  41.144  -6.987  1.00  1.00      B    S
ATOM    517 DB   DC  B  26     -28.587  41.473 -11.321  1.00  1.00      B    B
ATOM    518 DP   DC  B  27     -25.557  41.650  -5.895  1.00  1.00      B    P
ATOM    519 DS   DC  B  27     -23.851  40.243  -8.593  1.00  1.00      B    S
ATOM    520 DB   DC  B  27     -25.110  42.736 -12.305  1.00  1.00      B    B
ATOM    521 DP   DT  B  28     -20.056  39.571  -8.608  1.00  1.00      B    P
ATOM    522 DS   DT  B  28     -19.736  39.023 -12.032  1.00  1.00      B    S
ATOM    523 DB   DT  B  28     -21.347  43.073 -13.397  1.00  1.00      B    B
ATOM    524 DP   DG  B  29     -15.729  38.174 -12.967  1.00  1.00      B    P
ATOM    525 DS   DG  B  29     -16.049  40.071 -16.440  1.00  1.00      B    S
ATOM    526 DB   DG  B  29     -18.291  44.725 -16.230  1.00  1.00      B    B
ATOM    527 DP   DG  B  30     -13.045  40.391 -18.848  1.00  1.00      B    P
ATOM    528 DS   DG  B  30     -14.230  42.664 -20.759  1.00  1.00      B    S
ATOM    529 DB   DG  B  30     -15.624  46.488 -18.132  1.00  1.00      B    B
ATOM    530 DP   DA  B  31     -12.632  43.634 -23.815  1.00  1.00      B    P
ATOM    531 DS   DA  B  31     -13.567  47.033 -23.720  1.00  1.00      B    S
ATOM    532 DB   DA  B  31     -13.531  48.783 -19.388  1.00  1.00      B    B
ATOM    533 DP   DG  B  32     -12.134  49.633 -26.840  1.00  1.00      B    P
ATOM    534 DS   DG  B  32     -11.148  52.660 -24.669  1.00  1.00      B    S
ATOM    535 DB   DG  B  32     -10.461  51.372 -19.960  1.00  1.00      B    B
ATOM    536 DP   DA  B  33      -8.784  55.630 -25.891  1.00  1.00      B    P
ATOM    537 DS   DA  B  33      -7.733  56.865 -22.437  1.00  1.00      B    S
ATOM    538 DB   DA  B  33      -7.175  53.152 -19.742  1.00  1.00      B    B
ATOM    539 DP   DC  B  34      -5.438  59.096 -22.362  1.00  1.00      B    P
ATOM    540 DS   DC  B  34      -4.057  58.170 -18.863  1.00  1.00      B    S
ATOM    541 DB   DC  B  34      -3.864  53.481 -19.003  1.00  1.00      B    B
ATOM    542 DP   DT  B  35      -0.328  59.706 -17.434  1.00  1.00      B    P
ATOM    543 DS   DT  B  35       0.245  57.148 -14.712  1.00  1.00      B    S
ATOM    544 DB   DT  B  35      -0.287  53.122 -17.349  1.00  1.00      B    B
ATOM    545 DP   DA  B  36       3.761  57.323 -12.633  1.00  1.00      B    P
ATOM    546 DS   DA  B  36       3.975  53.538 -11.716  1.00  1.00      B    S
ATOM    547 DB   DA  B  36       3.795  50.451 -15.672  1.00  1.00      B    B
ATOM    548 DP   DG  B  37       6.836  52.734  -9.263  1.00  1.00      B    P
ATOM    549 DS   DG  B  37       6.684  48.738 -10.001  1.00  1.00      B    S
ATOM    550 DB   DG  B  37       6.880  48.319 -15.029  1.00  1.00      B    B
ATOM    551 DP   DG  B  38       8.882  45.949  -8.466  1.00  1.00      B    P
ATOM    552 DS   DG  B  38       8.318  43.547 -11.128  1.00  1.00      B    S
ATOM    553 DB   DG  B  38       8.980  45.568 -15.827  1.00  1.00      B    B
ATOM    554 DP   DG  B  39       9.677  40.037 -10.698  1.00  1.00      B    P
ATOM    555 DS   DG  B  39       9.762  39.323 -14.406  1.00  1.00      B    S
ATOM    556 DB   DG  B  39      11.327  42.991 -17.359  1.00  1.00      B    B
ATOM    557 DP   DA  B  40      10.583  36.002 -15.878  1.00  1.00      B    P
ATOM    558 DS   DA  B  40      11.849  37.124 -18.834  1.00  1.00      B    S
ATOM    559 DB   DA  B  40      13.976  41.166 -18.751  1.00  1.00      B    B
ATOM    560 DP   DG  B  41      13.500  34.707 -20.627  1.00  1.00      B    P
ATOM    561 DS   DG  B  41      15.969  37.203 -22.658  1.00  1.00      B    S
ATOM    562 DB   DG  B  41      17.813  40.665 -19.934  1.00  1.00      B    B
ATOM    563 DP   DT  B  42      17.850  36.643 -25.039  1.00  1.00      B    P
ATOM    564 DS   DT  B  42      20.501  39.494 -24.551  1.00  1.00      B    S
ATOM    565 DB   DT  B  42      21.111  39.257 -19.666  1.00  1.00      B    B
ATOM    566 DP   DA  B  43      24.539  38.660 -26.526  1.00  1.00      B    P
ATOM    567 DS   DA  B  43      26.460  41.152 -24.437  1.00  1.00      B    S
ATOM    568 DB   DA  B  43      24.861  41.042 -20.150  1.00  1.00      B    B
ATOM    569 DP   DA  B  44      30.148  41.492 -24.861  1.00  1.00      B    P
ATOM    570 DS   DA  B  44      30.573  41.854 -20.935  1.00  1.00      B    S
ATOM    571 DB   DA  B  44      27.542  38.821 -18.870  1.00  1.00      B    B
ATOM    572 DP   DT  B  45      33.921  41.456 -19.829  1.00  1.00      B    P
ATOM    573 DS   DT  B  45      33.232  40.471 -16.592  1.00  1.00      B    S
ATOM    574 DB   DT  B  45      30.138  37.204 -17.210  1.00  1.00      B    B
ATOM    575 DP   DC  B  46      36.070  39.657 -15.008  1.00  1.00      B    P
ATOM    576 DS   DC  B  46      34.368  37.326 -12.423  1.00  1.00      B    S
ATOM    577 DB   DC  B  46      31.972  34.467 -15.194  1.00  1.00      B    B
ATOM    578 DP   DC  B  47      35.958  35.604  -9.910  1.00  1.00      B    P
ATOM    579 DS   DC  B  47      33.838  33.015  -9.366  1.00  1.00      B    S
ATOM    580 DB   DC  B  47      33.379  31.308 -13.706  1.00  1.00      B    B
ATOM    581 DP   DC  B  48      34.433  30.681  -6.931  1.00  1.00      B    P
ATOM    582 DS   DC  B  48      32.422  28.033  -8.326  1.00  1.00      B    S
ATOM    583 DB   DC  B  48      34.202  27.713 -12.686  1.00  1.00      B    B
ATOM    584 DP   DC  B  49      31.919  24.881  -7.058  1.00  1.00      B    P
ATOM    585 DS   DC  B  49      30.674  23.482 -10.203  1.00  1.00      B    S
ATOM    586 DB   DC  B  49      34.002  23.719 -12.858  1.00  1.00      B    B
ATOM    587 DP   DT  B  50      28.928  19.446 -10.514  1.00  1.00      B    P
ATOM    588 DS   DT  B  50      29.998  18.492 -13.777  1.00  1.00      B    S
ATOM    589 DB   DT  B  50      34.412  19.810 -13.766  1.00  1.00      B    B
ATOM    590 DP   DT  B  51      29.552  14.975 -15.023  1.00  1.00      B    P
ATOM    591 DS   DT  B  51      32.214  15.278 -17.766  1.00  1.00      B    S
ATOM    592 DB   DT  B  51      35.759  16.414 -15.432  1.00  1.00      B    B
ATOM    593 DP   DG  B  52      32.766  11.644 -20.267  1.00  1.00      B    P
ATOM    594 DS   DG  B  52      36.461  11.718 -20.734  1.00  1.00      B    S
ATOM    595 DB   DG  B  52      38.821  13.630 -16.231  1.00  1.00      B    B
ATOM    596 DP   DG  B  53      38.332   8.949 -22.311  1.00  1.00      B    P
ATOM    597 DS   DG  B  53      41.997   9.325 -20.640  1.00  1.00      B    S
ATOM    598 DB   DG  B  53      41.644  11.156 -15.924  1.00  1.00      B    B
ATOM    599 DP   DC  B  54      44.105   7.252 -21.437  1.00  1.00      B    P
ATOM    600 DS   DC  B  54      45.762   7.212 -18.381  1.00  1.00      B    S
ATOM    601 DB   DC  B  54      42.829   8.106 -15.192  1.00  1.00      B    B
ATOM    602 DP   DG  B  55      49.508   4.262 -17.892  1.00  1.00      B    P
ATOM    603 DS   DG  B  55      49.261   4.460 -13.889  1.00  1.00      B    S
ATOM    604 DB   DG  B  55      44.274   5.356 -12.064  1.00  1.00      B    B
ATOM    605 DP   DG  B  56      51.460   2.389 -11.439  1.00  1.00      B    P
ATOM    606 DS   DG  B  56      48.993   2.695  -8.347  1.00  1.00      B    S
ATOM    607 DB   DG  B  56      44.220   3.162  -9.210  1.00  1.00      B    B
ATOM    608 DP   DT  B  57      49.785   2.188  -5.252  1.00  1.00      B    P
ATOM    609 DS   DT  B  57      46.188   1.354  -4.167  1.00  1.00      B    S
ATOM    610 DB   DT  B  57      44.485  -0.135  -7.861  1.00  1.00      B    B
ATOM    611 DP   DT  B  58      45.829  -1.204  -0.914  1.00  1.00      B    P
ATOM    612 DS   DT  B  58      42.519  -1.938  -1.449  1.00  1.00      B    S
ATOM    613 DB   DT  B  58      42.863  -3.183  -5.609  1.00  1.00      B    B
ATOM    614 DP   DA  B  59      40.432  -4.574   0.755  1.00  1.00      B    P
ATOM    615 DS   DA  B  59      37.935  -4.559  -1.757  1.00  1.00      B    S
ATOM    616 DB   DA  B  59      39.976  -6.375  -5.471  1.00  1.00      B    B
ATOM    617 DP   DA  B  60      34.322  -5.828  -1.188  1.00  1.00      B    P
ATOM    618 DS   DA  B  60      33.957  -6.009  -4.408  1.00  1.00      B    S
ATOM    619 DB   DA  B  60      37.294  -8.804  -5.900  1.00  1.00      B    B
ATOM    620 DP   DA  B  61      30.496  -6.828  -6.077  1.00  1.00      B    P
ATOM    621 DS   DA  B  61      32.200  -8.663  -8.946  1.00  1.00      B    S
ATOM    622 DB   DA  B  61      35.508 -11.721  -7.118  1.00  1.00      B    B
ATOM    623 DP   DA  B  62      30.154 -10.293 -12.015  1.00  1.00      B    P
ATOM    624 DS   DA  B  62      32.842 -12.867 -12.727  1.00  1.00      B    S
ATOM    625 DB   DA  B  62      34.401 -14.689  -8.724  1.00  1.00      B    B
ATOM    626 DP   DC  B  63      32.385 -14.898 -15.168  1.00  1.00      B    P
ATOM    627 DS   DC  B  63      34.173 -17.647 -14.112  1.00  1.00      B    S
ATOM    628 DB   DC  B  63      33.412 -17.937  -9.543  1.00  1.00      B    B
ATOM    629 DP   DG  B  64      33.663 -21.419 -16.766  1.00  1.00      B    P
ATOM    630 DS   DG  B  64      34.815 -23.865 -14.015  1.00  1.00      B    S
ATOM    631 DB   DG  B  64      33.283 -22.430  -9.574  1.00  1.00      B    B
ATOM    632 DP   DC  B  65      34.996 -26.903 -14.424  1.00  1.00      B    P
ATOM    633 DS   DC  B  65      34.572 -27.548 -10.493  1.00  1.00      B    S
ATOM    634 DB   DC  B  65      30.923 -25.101  -9.354  1.00  1.00      B    B
ATOM    635 DP   DG  B  66      33.710 -32.158  -9.860  1.00  1.00      B    P
ATOM    636 DS   DG  B  66      32.310 -31.563  -6.906  1.00  1.00      B    S
ATOM    637 DB   DG  B  66      28.840 -28.362  -7.286  1.00  1.00      B    B
ATOM    638 DP   DG  B  67      30.939 -34.430  -4.487  1.00  1.00      B    P
ATOM    639 DS   DG  B  67      28.736 -31.747  -2.502  1.00  1.00      B    S
ATOM    640 DB   DG  B  67      25.608 -29.123  -5.479  1.00  1.00      B    B
ATOM    641 DP   DG  B  68      27.092 -32.606   0.735  1.00  1.00      B    P
ATOM    642 DS   DG  B  68      24.110 -29.668   0.606  1.00  1.00      B    S
ATOM    643 DB   DG  B  68      22.212 -29.714  -4.167  1.00  1.00      B    B
ATOM    644 DP   DG  B  69      21.394 -29.119   3.405  1.00  1.00      B    P
ATOM    645 DS   DG  B  69      19.212 -27.063   0.609  1.00  1.00      B    S
ATOM    646 DB   DG  B  69      18.633 -29.937  -3.927  1.00  1.00      B    B
ATOM    647 DP   DG  B  70      15.884 -25.321   1.702  1.00  1.00      B    P
ATOM    648 DS   DG  B  70      14.398 -25.294  -2.126  1.00  1.00      B    S
ATOM    649 DB   DG  B  70      15.069 -29.929  -4.446  1.00  1.00      B    B
ATOM    650 DP   DA  B  71      11.986 -22.968  -3.632  1.00  1.00      B    P
ATOM    651 DS   DA  B  71      10.813 -25.448  -6.300  1.00  1.00      B    S
ATOM    652 DB   DA  B  71      11.654 -29.917  -4.746  1.00  1.00      B    B
ATOM    653 DP   DC  B  72       8.209 -25.139  -6.885  1.00  1.00      B    P
ATOM    654 DS   DC  B  72       7.864 -28.402  -7.884  1.00  1.00      B    S
ATOM    655 DB   DC  B  72       8.112 -30.395  -4.552  1.00  1.00      B    B
ATOM    656 DP   DA  B  73       4.349 -29.433 -10.397  1.00  1.00      B    P
ATOM    657 DS   DA  B  73       4.805 -33.232  -9.720  1.00  1.00      B    S
ATOM    658 DB   DA  B  73       5.065 -33.168  -4.574  1.00  1.00      B    B
ATOM    659 DP   DG  B  74       1.183 -35.321 -10.895  1.00  1.00      B    P
ATOM    660 DS   DG  B  74       1.383 -37.660  -8.047  1.00  1.00      B    S
ATOM    661 DB   DG  B  74       2.088 -35.442  -3.389  1.00  1.00      B    B
ATOM    662 DP   DC  B  75      -0.667 -40.379  -8.143  1.00  1.00      B    P
ATOM    663 DS   DC  B  75      -0.970 -40.916  -4.393  1.00  1.00      B    S
ATOM    664 DB   DC  B  75      -0.997 -37.018  -2.869  1.00  1.00      B    B
ATOM    665 DP   DG  B  76      -4.694 -43.750  -3.284  1.00  1.00      B    P
ATOM    666 DS   DG  B  76      -4.776 -41.972   0.051  1.00  1.00      B    S
ATOM    667 DB   DG  B  76      -4.184 -36.757  -0.309  1.00  1.00      B    B
ATOM    668 DP   DC  B  77      -6.328 -43.138   2.267  1.00  1.00      B    P
ATOM    669 DS   DC  B  77      -6.312 -40.072   3.956  1.00  1.00      B    S
ATOM    670 DB   DC  B  77      -7.408 -37.216   1.153  1.00  1.00      B    B
ATOM    671 DP   DG  B  78      -8.661 -39.833   8.014  1.00  1.00      B    P
ATOM    672 DS   DG  B  78      -8.319 -36.386   8.049  1.00  1.00      B    S
ATOM    673 DB   DG  B  78      -9.938 -34.826   3.809  1.00  1.00      B    B
ATOM    674 DP   DT  B  79      -9.026 -34.640  10.159  1.00  1.00      B    P
ATOM    675 DS   DT  B  79      -9.847 -31.969   8.403  1.00  1.00      B    S
ATOM    676 DB   DT  B  79     -12.883 -34.157   5.675  1.00  1.00      B    B
ATOM    677 DP   DA  B  80     -11.040 -28.522   9.951  1.00  1.00      B    P
ATOM    678 DS   DA  B  80     -12.099 -27.215   6.541  1.00  1.00      B    S
ATOM    679 DB   DA  B  80     -15.445 -30.606   4.954  1.00  1.00      B    B
ATOM    680 DP   DC  B  81     -13.244 -24.471   6.635  1.00  1.00      B    P
ATOM    681 DS   DC  B  81     -15.718 -25.360   3.700  1.00  1.00      B    S
ATOM    682 DB   DC  B  81     -18.259 -28.841   5.647  1.00  1.00      B    B
ATOM    683 DP   DG  B  82     -18.146 -21.840   1.987  1.00  1.00      B    P
ATOM    684 DS   DG  B  82     -20.204 -23.969   0.313  1.00  1.00      B    S
ATOM    685 DB   DG  B  82     -21.903 -27.377   3.674  1.00  1.00      B    B
ATOM    686 DP   DT  B  83     -22.751 -22.928  -2.141  1.00  1.00      B    P
ATOM    687 DS   DT  B  83     -25.240 -25.699  -1.156  1.00  1.00      B    S
ATOM    688 DB   DT  B  83     -24.754 -25.482   2.934  1.00  1.00      B    B
ATOM    689 DP   DG  B  84     -29.359 -24.079  -2.575  1.00  1.00      B    P
ATOM    690 DS   DG  B  84     -31.142 -25.708   0.594  1.00  1.00      B    S
ATOM    691 DB   DG  B  84     -28.956 -25.391   4.691  1.00  1.00      B    B
ATOM    692 DP   DC  B  85     -34.550 -26.417   0.415  1.00  1.00      B    P
ATOM    693 DS   DC  B  85     -34.703 -26.559   3.979  1.00  1.00      B    S
ATOM    694 DB   DC  B  85     -31.797 -23.623   5.446  1.00  1.00      B    B
ATOM    695 DP   DG  B  86     -38.801 -26.272   5.217  1.00  1.00      B    P
ATOM    696 DS   DG  B  86     -37.762 -24.964   8.676  1.00  1.00      B    S
ATOM    697 DB   DG  B  86     -34.472 -21.838   8.263  1.00  1.00      B    B
ATOM    698 DP   DT  B  87     -39.803 -24.479  11.530  1.00  1.00      B    P
ATOM    699 DS   DT  B  87     -37.157 -22.127  13.598  1.00  1.00      B    S
ATOM    700 DB   DT  B  87     -35.884 -19.518  10.224  1.00  1.00      B    B
ATOM    701 DP   DT  B  88     -38.059 -20.310  16.744  1.00  1.00      B    P
ATOM    702 DS   DT  B  88     -35.514 -17.939  16.390  1.00  1.00      B    S
ATOM    703 DB   DT  B  88     -36.584 -16.471  12.555  1.00  1.00      B    B
ATOM    704 DP   DT  B  89     -34.711 -14.874  19.040  1.00  1.00      B    P
ATOM    705 DS   DT  B  89     -32.924 -12.919  16.547  1.00  1.00      B    S
ATOM    706 DB   DT  B  89     -36.520 -12.750  13.408  1.00  1.00      B    B
ATOM    707 DP   DA  B  90     -31.387  -9.321  17.321  1.00  1.00      B    P
ATOM    708 DS   DA  B  90     -31.983  -8.135  13.607  1.00  1.00      B    S
ATOM    709 DB   DA  B  90     -36.017  -8.683  11.832  1.00  1.00      B    B
ATOM    710 DP   DA  B  91     -30.256  -5.173  12.786  1.00  1.00      B    P
ATOM    711 DS   DA  B  91     -32.294  -4.258   9.904  1.00  1.00      B    S
ATOM    712 DB   DA  B  91     -37.045  -5.278  11.056  1.00  1.00      B    B
ATOM    713 DP   DG  B  92     -31.811  -1.249   8.782  1.00  1.00      B    P
ATOM    714 DS   DG  B  92     -35.575  -0.599   7.734  1.00  1.00      B    S
ATOM    715 DB   DG  B  92     -38.590  -1.813  10.959  1.00  1.00      B    B
ATOM    716 DP   DC  B  93     -36.190   1.921   5.997  1.00  1.00      B    P
ATOM    717 DS   DC  B  93     -39.675   1.875   6.738  1.00  1.00      B    S
ATOM    718 DB   DC  B  93     -39.915   1.381  10.896  1.00  1.00      B    B
ATOM    719 DP   DG  B  94     -42.462   5.341   4.484  1.00  1.00      B    P
ATOM    720 DS   DG  B  94     -44.491   5.816   7.658  1.00  1.00      B    S
ATOM    721 DB   DG  B  94     -42.421   4.637  12.239  1.00  1.00      B    B
ATOM    722 DP   DG  B  95     -46.676   8.443   7.964  1.00  1.00      B    P
ATOM    723 DS   DG  B  95     -46.996   9.383  11.443  1.00  1.00      B    S
ATOM    724 DB   DG  B  95     -43.131   7.891  13.938  1.00  1.00      B    B
ATOM    725 DP   DT  B  96     -47.776  12.670  11.835  1.00  1.00      B    P
ATOM    726 DS   DT  B  96     -46.786  12.954  15.269  1.00  1.00      B    S
ATOM    727 DB   DT  B  96     -42.356  11.467  14.659  1.00  1.00      B    B
ATOM    728 DP   DG  B  97     -47.256  17.320  16.854  1.00  1.00      B    P
ATOM    729 DS   DG  B  97     -44.373  16.905  19.157  1.00  1.00      B    S
ATOM    730 DB   DG  B  97     -40.460  14.189  17.363  1.00  1.00      B    B
ATOM    731 DP   DC  B  98     -44.368  19.324  21.628  1.00  1.00      B    P
ATOM    732 DS   DC  B  98     -41.004  18.602  22.335  1.00  1.00      B    S
ATOM    733 DB   DC  B  98     -39.466  17.604  17.919  1.00  1.00      B    B
ATOM    734 DP   DT  B  99     -38.251  20.983  24.372  1.00  1.00      B    P
ATOM    735 DS   DT  B  99     -34.953  19.329  22.809  1.00  1.00      B    S
ATOM    736 DB   DT  B  99     -36.223  19.873  18.726  1.00  1.00      B    B
ATOM    737 DP   DA  B 100     -30.808  21.119  23.512  1.00  1.00      B    P
ATOM    738 DS   DA  B 100     -29.459  20.521  20.509  1.00  1.00      B    S
ATOM    739 DB   DA  B 100     -32.747  21.598  17.290  1.00  1.00      B    B
ATOM    740 DP   DG  B 101     -25.526  22.020  19.858  1.00  1.00      B    P
ATOM    741 DS   DG  B 101     -26.062  22.071  16.284  1.00  1.00      B    S
ATOM    742 DB   DG  B 101     -30.614  24.211  14.976  1.00  1.00      B    B
ATOM    743 DP   DA  B 102     -23.193  22.462  14.079  1.00  1.00      B    P
ATOM    744 DS   DA  B 102     -25.037  24.115  11.394  1.00  1.00      B    S
ATOM    745 DB   DA  B 102     -28.834  26.661  12.956  1.00  1.00      B    B
ATOM    746 DP   DG  B 103     -22.938  25.987   8.890  1.00  1.00      B    P
ATOM    747 DS   DG  B 103     -25.704  28.065   7.624  1.00  1.00      B    S
ATOM    748 DB   DG  B 103     -28.538  30.145  11.241  1.00  1.00      B    B
ATOM    749 DP   DC  B 104     -25.510  29.201   4.645  1.00  1.00      B    P
ATOM    750 DS   DC  B 104     -27.647  32.181   5.465  1.00  1.00      B    S
ATOM    751 DB   DC  B 104     -26.718  32.827   9.978  1.00  1.00      B    B
ATOM    752 DP   DT  B 105     -27.571  36.057   3.525  1.00  1.00      B    P
ATOM    753 DS   DT  B 105     -28.816  37.985   6.410  1.00  1.00      B    S
ATOM    754 DB   DT  B 105     -26.079  36.777   9.778  1.00  1.00      B    B
ATOM    755 DP   DG  B 106     -28.628  42.852   5.392  1.00  1.00      B    P
ATOM    756 DS   DG  B 106     -28.148  43.808   9.397  1.00  1.00      B    S
ATOM    757 DB   DG  B 106     -25.210  40.432  12.026  1.00  1.00      B    B
ATOM    758 DP   DT  B 107     -28.070  46.654  10.416  1.00  1.00      B    P
ATOM    759 DS   DT  B 107     -26.417  46.204  13.841  1.00  1.00      B    S
ATOM    760 DB   DT  B 107     -23.217  43.289  13.118  1.00  1.00      B    B
ATOM    761 DP   DC  B 108     -25.390  49.417  15.641  1.00  1.00      B    P
ATOM    762 DS   DC  B 108     -22.617  47.496  18.019  1.00  1.00      B    S
ATOM    763 DB   DC  B 108     -20.573  45.310  15.127  1.00  1.00      B    B
ATOM    764 DP   DT  B 109     -20.395  49.435  20.469  1.00  1.00      B    P
ATOM    765 DS   DT  B 109     -17.344  46.739  20.522  1.00  1.00      B    S
ATOM    766 DB   DT  B 109     -16.884  46.419  16.212  1.00  1.00      B    B
ATOM    767 DP   DA  B 110     -13.220  47.614  22.046  1.00  1.00      B    P
ATOM    768 DS   DA  B 110     -11.676  45.502  19.757  1.00  1.00      B    S
ATOM    769 DB   DA  B 110     -12.787  47.111  15.502  1.00  1.00      B    B
ATOM    770 DP   DC  B 111      -8.405  45.492  20.225  1.00  1.00      B    P
ATOM    771 DS   DC  B 111      -7.846  44.233  16.697  1.00  1.00      B    S
ATOM    772 DB   DC  B 111      -9.610  47.407  14.242  1.00  1.00      B    B
ATOM    773 DP   DG  B 112      -3.266  43.032  15.783  1.00  1.00      B    P
ATOM    774 DS   DG  B 112      -3.885  43.536  11.956  1.00  1.00      B    S
ATOM    775 DB   DG  B 112      -6.306  47.472  11.328  1.00  1.00      B    B
ATOM    776 DP   DA  B 113      -1.153  42.968   9.571  1.00  1.00      B    P
ATOM    777 DS   DA  B 113      -2.465  45.199   7.171  1.00  1.00      B    S
ATOM    778 DB   DA  B 113      -3.800  49.254   9.447  1.00  1.00      B    B
ATOM    779 DP   DC  B 114      -0.578  45.672   4.731  1.00  1.00      B    P
ATOM    780 DS   DC  B 114      -1.688  48.903   4.017  1.00  1.00      B    S
ATOM    781 DB   DC  B 114      -1.023  51.135   8.192  1.00  1.00      B    B
ATOM    782 DP   DC  B 115      -0.025  50.343   0.987  1.00  1.00      B    P
ATOM    783 DS   DC  B 115       0.227  54.101   2.062  1.00  1.00      B    S
ATOM    784 DB   DC  B 115       1.186  53.783   6.566  1.00  1.00      B    B
ATOM    785 DP   DA  B 116       3.046  57.154  -0.288  1.00  1.00      B    P
ATOM    786 DS   DA  B 116       3.752  59.499   2.916  1.00  1.00      B    S
ATOM    787 DB   DA  B 116       4.698  56.426   6.614  1.00  1.00      B    B
ATOM    788 DP   DA  B 117       5.992  61.987   2.545  1.00  1.00      B    P
ATOM    789 DS   DA  B 117       7.085  62.199   6.002  1.00  1.00      B    S
ATOM    790 DB   DA  B 117       8.270  57.545   7.495  1.00  1.00      B    B
ATOM    791 DP   DT  B 118       9.595  64.355   6.662  1.00  1.00      B    P
ATOM    792 DS   DT  B 118      10.322  62.225   9.846  1.00  1.00      B    S
ATOM    793 DB   DT  B 118      11.739  58.180   7.647  1.00  1.00      B    B
ATOM    794 DP   DT  B 119      12.730  63.170  12.678  1.00  1.00      B    P
ATOM    795 DS   DT  B 119      13.266  59.493  13.704  1.00  1.00      B    S
ATOM    796 DB   DT  B 119      14.758  57.522   9.898  1.00  1.00      B    B
ATOM    797 DP   DG  B 120      16.187  59.285  16.698  1.00  1.00      B    P
ATOM    798 DS   DG  B 120      16.960  55.706  15.870  1.00  1.00      B    S
ATOM    799 DB   DG  B 120      18.450  55.225  11.391  1.00  1.00      B    B
ATOM    800 DP   DA  B 121      18.536  53.430  18.344  1.00  1.00      B    P
ATOM    801 DS   DA  B 121      19.007  50.603  15.664  1.00  1.00      B    S
ATOM    802 DB   DA  B 121      21.029  52.846  11.663  1.00  1.00      B    B
ATOM    803 DP   DG  B 122      21.525  47.657  16.804  1.00  1.00      B    P
ATOM    804 DS   DG  B 122      22.924  47.132  13.609  1.00  1.00      B    S
ATOM    805 DB   DG  B 122      24.889  51.235  11.519  1.00  1.00      B    B
ATOM    806 DP   DC  B 123      24.599  44.079  13.230  1.00  1.00      B    P
ATOM    807 DS   DC  B 123      26.365  45.444  10.214  1.00  1.00      B    S
ATOM    808 DB   DC  B 123      27.826  49.306  11.588  1.00  1.00      B    B
ATOM    809 DP   DG  B 124      29.245  42.525   8.158  1.00  1.00      B    P
ATOM    810 DS   DG  B 124      30.867  45.037   6.539  1.00  1.00      B    S
ATOM    811 DB   DG  B 124      31.878  48.864   9.801  1.00  1.00      B    B
ATOM    812 DP   DG  B 125      33.835  44.463   4.312  1.00  1.00      B    P
ATOM    813 DS   DG  B 125      35.552  47.485   4.863  1.00  1.00      B    S
ATOM    814 DB   DG  B 125      35.491  48.608   9.801  1.00  1.00      B    B
ATOM    815 DP   DC  B 126      38.054  47.912   3.573  1.00  1.00      B    P
ATOM    816 DS   DC  B 126      39.652  49.843   6.188  1.00  1.00      B    S
ATOM    817 DB   DC  B 126      38.764  47.914   9.735  1.00  1.00      B    B
ATOM    818 DP   DC  B 127      43.400  51.023   6.209  1.00  1.00      B    P
ATOM    819 DS   DC  B 127      43.627  51.605   9.824  1.00  1.00      B    S
ATOM    820 DB   DC  B 127      41.974  48.412  11.659  1.00  1.00      B    B
ATOM    821 DP   DT  B 128      47.222  52.820  11.678  1.00  1.00      B    P
ATOM    822 DS   DT  B 128      45.938  51.401  15.235  1.00  1.00      B    S
ATOM    823 DB   DT  B 128      45.079  47.081  14.049  1.00  1.00      B    B
ATOM    824 DP   DG  B 129      49.050  51.336  18.376  1.00  1.00      B    P
ATOM    825 DS   DG  B 129      47.338  48.392  20.423  1.00  1.00      B    S
ATOM    826 DB   DG  B 129      46.480  44.561  17.249  1.00  1.00      B    B
ATOM    827 DP   DC  B 130      48.340  47.682  23.075  1.00  1.00      B    P
ATOM    828 DS   DC  B 130      47.414  43.980  23.012  1.00  1.00      B    S
ATOM    829 DB   DC  B 130      48.804  42.663  19.442  1.00  1.00      B    B
ATOM    830 DP   DA  B 131      47.968  41.057  26.534  1.00  1.00      B    P
ATOM    831 DS   DA  B 131      47.679  38.163  24.651  1.00  1.00      B    S
ATOM    832 DB   DA  B 131      50.106  38.991  20.628  1.00  1.00      B    B
ATOM    833 DP   DG  B 132      48.786  34.877  26.310  1.00  1.00      B    P
ATOM    834 DS   DG  B 132      50.061  33.533  23.651  1.00  1.00      B    S
ATOM    835 DB   DG  B 132      52.931  36.466  20.936  1.00  1.00      B    B
ATOM    836 DP   DA  B 133      50.469  29.541  23.153  1.00  1.00      B    P
ATOM    837 DS   DA  B 133      52.385  29.745  20.465  1.00  1.00      B    S
ATOM    838 DB   DA  B 133      55.235  33.779  20.846  1.00  1.00      B    B
ATOM    839 DP   DC  B 134      54.060  26.939  19.497  1.00  1.00      B    P
ATOM    840 DS   DC  B 134      56.319  28.802  18.025  1.00  1.00      B    S
ATOM    841 DB   DC  B 134      57.742  31.491  20.895  1.00  1.00      B    B
ATOM    842 DP   DC  B 135      58.581  27.514  16.124  1.00  1.00      B    P
ATOM    843 DS   DC  B 135      61.341  29.968  16.514  1.00  1.00      B    S
ATOM    844 DB   DC  B 135      61.652  31.115  20.441  1.00  1.00      B    B
ATOM    845 DP   DG  B 136      65.117  28.590  14.034  1.00  1.00      B    P
ATOM    846 DS   DG  B 136      67.136  30.878  15.878  1.00  1.00      B    S
ATOM    847 DB   DG  B 136      65.917  30.893  20.793  1.00  1.00      B    B
ATOM    848 DP   DG  B 137      70.237  31.413  15.193  1.00  1.00      B    P
ATOM    849 DS   DG  B 137      71.313  32.751  18.602  1.00  1.00      B    S
ATOM    850 DB   DG  B 137      69.202  30.183  22.350  1.00  1.00      B    B
ATOM    851 DP   DG  B 138      74.960  33.670  19.444  1.00  1.00      B    P
ATOM    852 DS   DG  B 138      74.932  32.793  22.770  1.00  1.00      B    S
ATOM    853 DB   DG  B 138      72.289  28.729  23.640  1.00  1.00      B    B
ATOM    854 DP   DA  B 139      78.308  33.106  24.986  1.00  1.00      B    P
ATOM    855 DS   DA  B 139      77.382  29.984  27.286  1.00  1.00      B    S
ATOM    856 DB   DA  B 139      74.731  26.664  25.067  1.00  1.00      B    B
ATOM    857 DP   DT  B 140      79.842  28.713  29.097  1.00  1.00      B    P
ATOM    858 DS   DT  B 140      78.162  25.863  29.676  1.00  1.00      B    S
ATOM    859 DB   DT  B 140      77.724  24.607  25.470  1.00  1.00      B    B
ATOM    860 DP   DT  B 141      80.028  23.259  32.143  1.00  1.00      B    P
ATOM    861 DS   DT  B 141      78.590  20.327  31.072  1.00  1.00      B    S
ATOM    862 DB   DT  B 141      79.153  21.174  26.506  1.00  1.00      B    B
ATOM    863 DP   DC  B 142      80.088  16.892  32.640  1.00  1.00      B    P
ATOM    864 DS   DC  B 142      78.911  14.989  29.525  1.00  1.00      B    S
ATOM    865 DB   DC  B 142      80.693  17.533  26.048  1.00  1.00      B    B
ATOM    866 DP   DT  B 143      79.631  10.646  28.501  1.00  1.00      B    P
ATOM    867 DS   DT  B 143      79.336  10.695  25.197  1.00  1.00      B    S
ATOM    868 DB   DT  B 143      82.084  14.269  24.320  1.00  1.00      B    B
ATOM    869 DP   DC  B 144      79.975   7.646  23.371  1.00  1.00      B    P
ATOM    870 DS   DC  B 144      81.268   9.521  20.429  1.00  1.00      B    S
ATOM    871 DB   DC  B 144      84.400  11.929  22.151  1.00  1.00      B    B
ATOM    872 DP   DC  B 145      82.527   7.679  17.196  1.00  1.00      B    P
ATOM    873 DS   DC  B 145      85.072  10.276  15.971  1.00  1.00      B    S
ATOM    874 DB   DC  B 145      86.670  11.228  19.072  1.00  1.00      B    B
ATOM    875 DP   DA  B 146      87.301   9.414  12.180  1.00  1.00      B    P
ATOM    876 DS   DA  B 146      90.510  10.879  13.569  1.00  1.00      B    S
ATOM    877 DB   DA  B 146      90.980  10.496  18.327  1.00  1.00      B    B
ATOM    878 DP   DG  B 147      94.122   9.924  11.357  1.00  1.00      B    P
ATOM    879 DS   DG  B 147      96.310  11.273  14.249  1.00  1.00      B    S
ATOM    880 DB   DG  B 147      94.549   9.071  18.837  1.00  1.00      B    B
TER
ATOM    881  CA  ALA C   1     -52.216 -38.767  46.425  1.00  1.00      C    C
ATOM    882  CA  ARG C   2     -51.916 -42.206  48.050  1.00  1.00      C    C
ATOM    883  CA  THR C   3     -48.343 -42.828  49.354  1.00  1.00      C    C
ATOM    884  CA  LYS C   4     -47.260 -39.444  50.949  1.00  1.00      C    C
ATOM    885  CA  GLN C   5     -50.636 -37.664  50.251  1.00  1.00      C    C
ATOM    886  CA  THR C   6     -48.556 -34.492  49.936  1.00  1.00      C    C
ATOM    887  CA  ALA C   7     -46.139 -36.382  47.889  1.00  1.00      C    C
ATOM    888  CA  ARG C   8     -46.882 -39.201  45.459  1.00  1.00      C    C
ATOM    889  CA  LYS C   9     -45.720 -38.963  41.914  1.00  1.00      C    C
ATOM    890  CA  SER C  10     -43.190 -41.158  40.219  1.00  1.00      C    C
ATOM    891  CA  THR C  11     -46.114 -43.256  38.698  1.00  1.00      C    C
ATOM    892  CA  GLY C  12     -46.436 -41.502  35.319  1.00  1.00      C    C
ATOM    893  CA  GLY C  13     -50.159 -42.348  35.458  1.00  1.00      C    C
ATOM    894  CA  LYS C  14     -52.888 -41.992  32.907  1.00  1.00      C    C
ATOM    895  CA  ALA C  15     -51.756 -38.509  31.863  1.00  1.00      C    C
ATOM    896  CA  PRO C  16     -54.330 -36.214  30.297  1.00  1.00      C    C
ATOM    897  CA  ARG C  17     -54.480 -33.567  27.440  1.00  1.00      C    C
ATOM    898  CA  LYS C  18     -51.342 -33.948  25.360  1.00  1.00      C    C
ATOM    899  CA  GLN C  19     -51.755 -30.541  23.611  1.00  1.00      C    C
ATOM    900  CA  LEU C  20     -50.536 -27.533  25.564  1.00  1.00      C    C
ATOM    901  CA  ALA C  21     -46.785 -27.450  26.365  1.00  1.00      C    C
ATOM    902  CA  THR C  22     -45.963 -24.434  24.114  1.00  1.00      C    C
ATOM    903  CA  LYS C  23     -47.340 -21.196  25.632  1.00  1.00      C    C
ATOM    904  CA  ALA C  24     -49.503 -19.463  23.082  1.00  1.00      C    C
ATOM    905  CA  ALA C  25     -50.535 -22.679  21.406  1.00  1.00      C    C
ATOM    906  CA  ARG C  26     -51.284 -21.002  18.037  1.00  1.00      C    C
ATOM    907  CA  LYS C  27     -49.155 -19.931  15.107  1.00  1.00      C    C
ATOM    908  CA  SER C  28     -49.171 -22.533  12.462  1.00  1.00      C    C
ATOM    909  CA  ALA C  29     -49.099 -20.340   9.280  1.00  1.00      C    C
ATOM    910  CA  PRO C  30     -51.112 -22.671   7.015  1.00  1.00      C    C
ATOM    911  CA  ALA C  31     -49.886 -23.784   3.516  1.00  1.00      C    C
ATOM    912  CA  THR C  32     -46.053 -24.088   2.936  1.00  1.00      C    C
ATOM    913  CA  GLY C  33     -43.884 -23.821  -0.154  1.00  1.00      C    C
ATOM    914  CA  GLY C  34     -42.492 -26.558  -2.461  1.00  1.00      C    C
ATOM    915  CA  VAL C  35     -39.558 -26.796  -4.783  1.00  1.00      C    C
ATOM    916  CA  LYS C  36     -37.238 -29.877  -4.530  1.00  1.00      C    C
ATOM    917  CA  LYS C  37     -35.229 -30.108  -7.758  1.00  1.00      C    C
ATOM    918  CA  PRO C  38     -32.587 -32.888  -8.556  1.00  1.00      C    C
ATOM    919  CA  HIS C  39     -29.777 -32.097 -10.931  1.00  1.00      C    C
ATOM    920  CA  ARG C  40     -28.021 -28.658 -10.588  1.00  1.00      C    C
ATOM    921  CA  TYR C  41     -26.242 -27.225  -7.570  1.00  1.00      C    C
ATOM    922  CA  ARG C  42     -22.376 -27.858  -7.791  1.00  1.00      C    C
ATOM    923  CA  PRO C  43     -20.336 -26.274  -4.927  1.00  1.00      C    C
ATOM    924  CA  GLY C  44     -19.578 -22.819  -6.076  1.00  1.00      C    C
ATOM    925  CA  THR C  45     -22.635 -22.486  -8.304  1.00  1.00      C    C
ATOM    926  CA  VAL C  46     -24.516 -20.142  -6.016  1.00  1.00      C    C
ATOM    927  CA  ALA C  47     -21.286 -18.659  -4.591  1.00  1.00      C    C
ATOM    928  CA  LEU C  48     -20.403 -17.543  -8.150  1.00  1.00      C    C
ATOM    929  CA  ARG C  49     -23.898 -16.180  -8.628  1.00  1.00      C    C
ATOM    930  CA  GLU C  50     -23.421 -14.011  -5.531  1.00  1.00      C    C
ATOM    931  CA  ILE C  51     -20.177 -12.573  -6.742  1.00  1.00      C    C
ATOM    932  CA  ARG C  52     -21.768 -11.808 -10.096  1.00  1.00      C    C
ATOM    933  CA  ARG C  53     -24.891 -10.374  -8.581  1.00  1.00      C    C
ATOM    934  CA  TYR C  54     -22.872  -8.293  -6.105  1.00  1.00      C    C
ATOM    935  CA  GLN C  55     -20.234  -7.077  -8.428  1.00  1.00      C    C
ATOM    936  CA  LYS C  56     -22.703  -5.674 -10.883  1.00  1.00      C    C
ATOM    937  CA  SER C  57     -24.599  -3.855  -8.097  1.00  1.00      C    C
ATOM    938  CA  THR C  58     -23.553  -0.864  -5.961  1.00  1.00      C    C
ATOM    939  CA  GLU C  59     -25.994  -0.984  -3.082  1.00  1.00      C    C
ATOM    940  CA  LEU C  60     -24.414  -1.308   0.368  1.00  1.00      C    C
ATOM    941  CA  LEU C  61     -24.353  -4.822   1.700  1.00  1.00      C    C
ATOM    942  CA  ILE C  62     -24.195  -4.022   5.525  1.00  1.00      C    C
ATOM    943  CA  ARG C  63     -27.542  -2.893   7.228  1.00  1.00      C    C
ATOM    944  CA  LYS C  64     -27.703   0.618   8.556  1.00  1.00      C    C
ATOM    945  CA  LEU C  65     -28.577   0.248  12.193  1.00  1.00      C    C
ATOM    946  CA  PRO C  66     -26.092  -2.512  13.118  1.00  1.00      C    C
ATOM    947  CA  PHE C  67     -23.404  -0.161  11.503  1.00  1.00      C    C
ATOM    948  CA  GLN C  68     -24.813   2.819  13.295  1.00  1.00      C    C
ATOM    949  CA  ARG C  69     -24.186   1.118  16.582  1.00  1.00      C    C
ATOM    950  CA  LEU C  70     -20.549   0.430  16.063  1.00  1.00      C    C
ATOM    951  CA  VAL C  71     -19.852   3.960  14.940  1.00  1.00      C    C
ATOM    952  CA  ARG C  72     -21.616   5.594  17.887  1.00  1.00      C    C
ATOM    953  CA  GLU C  73     -19.884   3.149  20.353  1.00  1.00      C    C
ATOM    954  CA  ILE C  74     -16.474   3.911  19.022  1.00  1.00      C    C
ATOM    955  CA  ALA C  75     -17.338   7.653  19.171  1.00  1.00      C    C
ATOM    956  CA  GLN C  76     -18.297   7.631  22.958  1.00  1.00      C    C
ATOM    957  CA  ASP C  77     -14.654   7.057  23.500  1.00  1.00      C    C
ATOM    958  CA  PHE C  78     -14.041  10.368  21.824  1.00  1.00      C    C
ATOM    959  CA  LYS C  79     -16.987  12.395  22.934  1.00  1.00      C    C
ATOM    960  CA  THR C  80     -20.451  11.430  24.281  1.00  1.00      C    C
ATOM    961  CA  ASP C  81     -23.704  12.943  23.423  1.00  1.00      C    C
ATOM    962  CA  LEU C  82     -22.695  13.871  19.872  1.00  1.00      C    C
ATOM    963  CA  ARG C  83     -24.995  14.167  16.973  1.00  1.00      C    C
ATOM    964  CA  PHE C  84     -24.215  12.921  13.467  1.00  1.00      C    C
ATOM    965  CA  GLN C  85     -25.753  14.372  10.233  1.00  1.00      C    C
ATOM    966  CA  SER C  86     -27.212  11.294   8.519  1.00  1.00      C    C
ATOM    967  CA  SER C  87     -24.772  11.695   5.566  1.00  1.00      C    C
ATOM    968  CA  ALA C  88     -21.744  11.426   8.129  1.00  1.00      C    C
ATOM    969  CA  VAL C  89     -23.014   8.084   9.094  1.00  1.00      C    C
ATOM    970  CA  MET C  90     -23.621   7.099   5.396  1.00  1.00      C    C
ATOM    971  CA  ALA C  91     -20.064   8.208   4.537  1.00  1.00      C    C
ATOM    972  CA  LEU C  92     -18.769   5.977   7.306  1.00  1.00      C    C
ATOM    973  CA  GLN C  93     -20.567   3.051   5.732  1.00  1.00      C    C
ATOM    974  CA  GLU C  94     -19.701   3.744   2.166  1.00  1.00      C    C
ATOM    975  CA  ALA C  95     -15.963   4.127   3.116  1.00  1.00      C    C
ATOM    976  CA  SER C  96     -15.893   1.023   5.319  1.00  1.00      C    C
ATOM    977  CA  GLU C  97     -17.452  -0.987   2.619  1.00  1.00      C    C
ATOM    978  CA  ALA C  98     -15.008   0.200  -0.121  1.00  1.00      C    C
ATOM    979  CA  TYR C  99     -12.139  -0.430   2.190  1.00  1.00      C    C
ATOM    980  CA  LEU C 100     -13.086  -4.014   3.024  1.00  1.00      C    C
ATOM    981  CA  VAL C 101     -13.867  -4.915  -0.451  1.00  1.00      C    C
ATOM    982  CA  ALA C 102     -10.438  -3.779  -1.764  1.00  1.00      C    C
ATOM    983  CA  LEU C 103      -8.789  -5.581   1.206  1.00  1.00      C    C
ATOM    984  CA  PHE C 104     -10.542  -8.803   0.323  1.00  1.00      C    C
ATOM    985  CA  GLU C 105      -9.396  -8.457  -3.286  1.00  1.00      C    C
ATOM    986  CA  ASP C 106      -5.787  -8.135  -2.083  1.00  1.00      C    C
ATOM    987  CA  THR C 107      -6.227 -10.946   0.377  1.00  1.00      C    C
ATOM    988  CA  ASN C 108      -7.586 -13.165  -2.518  1.00  1.00      C    C
ATOM    989  CA  LEU C 109      -4.377 -12.723  -4.416  1.00  1.00      C    C
ATOM    990  CA  CYS C 110      -2.403 -13.809  -1.279  1.00  1.00      C    C
ATOM    991  CA  ALA C 111      -4.455 -16.968  -0.732  1.00  1.00      C    C
ATOM    992  CA  ILE C 112      -4.045 -17.868  -4.459  1.00  1.00      C    C
ATOM    993  CA  HIS C 113      -0.302 -17.370  -4.325  1.00  1.00      C    C
ATOM    994  CA  ALA C 114      -0.223 -20.434  -1.854  1.00  1.00      C    C
ATOM    995  CA  LYS C 115      -2.468 -22.318  -4.326  1.00  1.00      C    C
ATOM    996  CA  ARG C 116      -5.532 -22.070  -1.982  1.00  1.00      C    C
ATOM    997  CA  VAL C 117      -8.775 -20.320  -3.160  1.00  1.00      C    C
ATOM    998  CA  THR C 118      -9.999 -19.841   0.389  1.00  1.00      C    C
ATOM    999  CA  ILE C 119      -9.163 -16.739   2.373  1.00  1.00      C    C
ATOM   1000  CA  MET C 120      -7.433 -17.188   5.693  1.00  1.00      C    C
ATOM   1001  CA  PRO C 121      -6.444 -14.699   8.529  1.00  1.00      C    C
ATOM   1002  CA  LYS C 122      -2.893 -15.010   7.374  1.00  1.00      C    C
ATOM   1003  CA  ASP C 123      -3.806 -13.754   3.848  1.00  1.00      C    C
ATOM   1004  CA  ILE C 124      -5.357 -10.588   5.213  1.00  1.00      C    C
ATOM   1005  CA  GLN C 125      -2.419 -10.234   7.506  1.00  1.00      C    C
ATOM   1006  CA  LEU C 126       0.087 -10.554   4.620  1.00  1.00      C    C
ATOM   1007  CA  ALA C 127      -1.756  -8.035   2.458  1.00  1.00      C    C
ATOM   1008  CA  ARG C 128      -1.953  -5.491   5.246  1.00  1.00      C    C
ATOM   1009  CA  ARG C 129       1.765  -5.832   5.856  1.00  1.00      C    C
ATOM   1010  CA  ILE C 130       2.755  -4.805   2.385  1.00  1.00      C    C
ATOM   1011  CA  ARG C 131       0.302  -1.894   2.451  1.00  1.00      C    C
ATOM   1012  CA  GLY C 132       2.056  -0.578   5.496  1.00  1.00      C    C
ATOM   1013  CA  GLU C 133      -0.826  -1.265   7.891  1.00  1.00      C    C
ATOM   1014  CA  ARG C 134       1.254  -3.740  10.026  1.00  1.00      C    C
ATOM   1015  CA  ALA C 135       4.529  -2.604   8.605  1.00  1.00      C    C
TER
ATOM   1016  CA  SER D   1     -26.859 -12.320  44.090  1.00  1.00      D    C
ATOM   1017  CA  GLY D   2     -29.674 -10.407  45.672  1.00  1.00      D    C
ATOM   1018  CA  ARG D   3     -33.426 -10.323  46.074  1.00  1.00      D    C
ATOM   1019  CA  GLY D   4     -35.536  -8.392  43.489  1.00  1.00      D    C
ATOM   1020  CA  LYS D   5     -37.039  -5.145  42.455  1.00  1.00      D    C
ATOM   1021  CA  GLY D   6     -36.541  -6.049  38.921  1.00  1.00      D    C
ATOM   1022  CA  GLY D   7     -35.723  -4.592  35.523  1.00  1.00      D    C
ATOM   1023  CA  LYS D   8     -38.892  -2.773  34.779  1.00  1.00      D    C
ATOM   1024  CA  GLY D   9     -38.538   0.308  32.671  1.00  1.00      D    C
ATOM   1025  CA  LEU D  10     -40.626  -1.185  29.901  1.00  1.00      D    C
ATOM   1026  CA  GLY D  11     -39.316  -0.215  26.393  1.00  1.00      D    C
ATOM   1027  CA  LYS D  12     -35.764  -0.580  24.952  1.00  1.00      D    C
ATOM   1028  CA  GLY D  13     -34.628   2.686  26.511  1.00  1.00      D    C
ATOM   1029  CA  GLY D  14     -31.837   2.633  23.988  1.00  1.00      D    C
ATOM   1030  CA  ALA D  15     -28.172   1.421  24.058  1.00  1.00      D    C
ATOM   1031  CA  LYS D  16     -27.482  -2.050  22.675  1.00  1.00      D    C
ATOM   1032  CA  ARG D  17     -27.992  -3.352  26.162  1.00  1.00      D    C
ATOM   1033  CA  HIS D  18     -31.662  -4.225  25.525  1.00  1.00      D    C
ATOM   1034  CA  ARG D  19     -32.266  -7.193  27.770  1.00  1.00      D    C
ATOM   1035  CA  LYS D  20     -30.532 -10.308  26.511  1.00  1.00      D    C
ATOM   1036  CA  VAL D  21     -29.980 -10.197  22.870  1.00  1.00      D    C
ATOM   1037  CA  LEU D  22     -29.574  -7.062  20.860  1.00  1.00      D    C
ATOM   1038  CA  ARG D  23     -26.568  -8.626  19.060  1.00  1.00      D    C
ATOM   1039  CA  ASP D  24     -23.174  -7.193  19.999  1.00  1.00      D    C
ATOM   1040  CA  ASN D  25     -21.876  -4.086  18.256  1.00  1.00      D    C
ATOM   1041  CA  ILE D  26     -18.909  -5.531  16.308  1.00  1.00      D    C
ATOM   1042  CA  GLN D  27     -20.700  -8.847  16.749  1.00  1.00      D    C
ATOM   1043  CA  GLY D  28     -23.579  -7.083  14.880  1.00  1.00      D    C
ATOM   1044  CA  ILE D  29     -21.535  -7.011  11.767  1.00  1.00      D    C
ATOM   1045  CA  THR D  30     -22.931 -10.380  10.660  1.00  1.00      D    C
ATOM   1046  CA  LYS D  31     -21.309 -13.238   8.782  1.00  1.00      D    C
ATOM   1047  CA  PRO D  32     -23.728 -12.636   5.900  1.00  1.00      D    C
ATOM   1048  CA  ALA D  33     -22.671  -8.927   5.465  1.00  1.00      D    C
ATOM   1049  CA  ILE D  34     -19.030  -9.923   5.589  1.00  1.00      D    C
ATOM   1050  CA  ARG D  35     -19.713 -12.740   3.157  1.00  1.00      D    C
ATOM   1051  CA  ARG D  36     -21.507 -10.195   0.967  1.00  1.00      D    C
ATOM   1052  CA  LEU D  37     -18.508  -7.830   0.960  1.00  1.00      D    C
ATOM   1053  CA  ALA D  38     -16.161 -10.690   0.271  1.00  1.00      D    C
ATOM   1054  CA  ARG D  39     -18.420 -11.559  -2.798  1.00  1.00      D    C
ATOM   1055  CA  ARG D  40     -18.116  -8.018  -3.983  1.00  1.00      D    C
ATOM   1056  CA  GLY D  41     -14.350  -8.512  -3.565  1.00  1.00      D    C
ATOM   1057  CA  GLY D  42     -14.397 -11.541  -6.051  1.00  1.00      D    C
ATOM   1058  CA  VAL D  43     -14.085 -14.206  -3.441  1.00  1.00      D    C
ATOM   1059  CA  LYS D  44     -14.936 -17.937  -4.197  1.00  1.00      D    C
ATOM   1060  CA  ARG D  45     -14.298 -19.465  -0.734  1.00  1.00      D    C
ATOM   1061  CA  ILE D  46     -14.097 -18.161   2.812  1.00  1.00      D    C
ATOM   1062  CA  SER D  47     -12.412 -19.515   6.039  1.00  1.00      D    C
ATOM   1063  CA  GLY D  48     -14.409 -19.736   9.215  1.00  1.00      D    C
ATOM   1064  CA  LEU D  49     -11.854 -17.443  10.939  1.00  1.00      D    C
ATOM   1065  CA  ILE D  50     -12.396 -14.699   8.401  1.00  1.00      D    C
ATOM   1066  CA  TYR D  51     -15.377 -13.257  10.248  1.00  1.00      D    C
ATOM   1067  CA  GLU D  52     -13.535 -12.616  13.473  1.00  1.00      D    C
ATOM   1068  CA  GLU D  53     -10.459 -11.596  11.705  1.00  1.00      D    C
ATOM   1069  CA  THR D  54     -12.403  -8.901   9.660  1.00  1.00      D    C
ATOM   1070  CA  ARG D  55     -13.996  -7.718  13.032  1.00  1.00      D    C
ATOM   1071  CA  GLY D  56     -10.479  -6.995  14.260  1.00  1.00      D    C
ATOM   1072  CA  VAL D  57      -9.409  -5.249  11.148  1.00  1.00      D    C
ATOM   1073  CA  LEU D  58     -12.498  -3.113  10.935  1.00  1.00      D    C
ATOM   1074  CA  LYS D  59     -12.127  -1.763  14.517  1.00  1.00      D    C
ATOM   1075  CA  VAL D  60      -8.670  -0.313  13.687  1.00  1.00      D    C
ATOM   1076  CA  PHE D  61     -10.021   1.340  10.546  1.00  1.00      D    C
ATOM   1077  CA  LEU D  62     -13.015   2.659  12.442  1.00  1.00      D    C
ATOM   1078  CA  GLU D  63     -11.124   3.746  15.494  1.00  1.00      D    C
ATOM   1079  CA  ASN D  64      -8.704   5.638  13.252  1.00  1.00      D    C
ATOM   1080  CA  VAL D  65     -11.231   7.487  11.241  1.00  1.00      D    C
ATOM   1081  CA  ILE D  66     -13.679   8.325  13.957  1.00  1.00      D    C
ATOM   1082  CA  ARG D  67     -10.879   9.593  16.284  1.00  1.00      D    C
ATOM   1083  CA  ASP D  68      -9.970  12.140  13.571  1.00  1.00      D    C
ATOM   1084  CA  ALA D  69     -13.507  13.069  12.669  1.00  1.00      D    C
ATOM   1085  CA  VAL D  70     -14.398  13.970  16.123  1.00  1.00      D    C
ATOM   1086  CA  THR D  71     -11.276  16.262  16.416  1.00  1.00      D    C
ATOM   1087  CA  TYR D  72     -12.590  18.347  13.546  1.00  1.00      D    C
ATOM   1088  CA  THR D  73     -15.972  18.551  15.110  1.00  1.00      D    C
ATOM   1089  CA  GLU D  74     -14.704  19.759  18.450  1.00  1.00      D    C
ATOM   1090  CA  HIS D  75     -12.285  22.178  16.910  1.00  1.00      D    C
ATOM   1091  CA  ALA D  76     -15.304  23.710  15.129  1.00  1.00      D    C
ATOM   1092  CA  LYS D  77     -17.038  23.991  18.533  1.00  1.00      D    C
ATOM   1093  CA  ARG D  78     -19.970  21.942  17.093  1.00  1.00      D    C
ATOM   1094  CA  LYS D  79     -21.701  18.850  18.528  1.00  1.00      D    C
ATOM   1095  CA  THR D  80     -23.099  17.878  15.117  1.00  1.00      D    C
ATOM   1096  CA  VAL D  81     -20.556  15.819  13.114  1.00  1.00      D    C
ATOM   1097  CA  THR D  82     -20.803  16.838   9.509  1.00  1.00      D    C
ATOM   1098  CA  ALA D  83     -19.932  15.336   6.077  1.00  1.00      D    C
ATOM   1099  CA  MET D  84     -16.735  17.504   6.396  1.00  1.00      D    C
ATOM   1100  CA  ASP D  85     -15.786  15.781   9.708  1.00  1.00      D    C
ATOM   1101  CA  VAL D  86     -15.929  12.449   7.857  1.00  1.00      D    C
ATOM   1102  CA  VAL D  87     -14.423  13.979   4.709  1.00  1.00      D    C
ATOM   1103  CA  TYR D  88     -11.507  15.305   6.722  1.00  1.00      D    C
ATOM   1104  CA  ALA D  89     -11.151  12.118   8.731  1.00  1.00      D    C
ATOM   1105  CA  LEU D  90     -11.126  10.051   5.493  1.00  1.00      D    C
ATOM   1106  CA  LYS D  91      -8.844  12.347   3.657  1.00  1.00      D    C
ATOM   1107  CA  ARG D  92      -6.139  12.527   6.272  1.00  1.00      D    C
ATOM   1108  CA  GLN D  93      -6.057   8.689   6.292  1.00  1.00      D    C
ATOM   1109  CA  GLY D  94      -5.243   8.680   2.619  1.00  1.00      D    C
ATOM   1110  CA  ARG D  95      -8.810   7.595   1.617  1.00  1.00      D    C
ATOM   1111  CA  THR D  96     -10.273  10.808   0.016  1.00  1.00      D    C
ATOM   1112  CA  LEU D  97     -13.993  10.287  -0.319  1.00  1.00      D    C
ATOM   1113  CA  TYR D  98     -15.876  12.007  -3.161  1.00  1.00      D    C
ATOM   1114  CA  GLY D  99     -19.459  12.668  -3.919  1.00  1.00      D    C
ATOM   1115  CA  PHE D 100     -20.475  14.034  -0.473  1.00  1.00      D    C
ATOM   1116  CA  GLY D 101     -23.704  12.755   0.989  1.00  1.00      D    C
ATOM   1117  CA  GLY D 102     -24.984  10.778  -1.984  1.00  1.00      D    C
TER
ATOM   1118  CA  SER E   1      33.358  63.843  18.416  1.00  1.00      E    C
ATOM   1119  CA  GLY E   2      34.594  61.681  21.274  1.00  1.00      E    C
ATOM   1120  CA  ARG E   3      33.075  58.376  20.433  1.00  1.00      E    C
ATOM   1121  CA  GLY E   4      33.627  54.749  21.129  1.00  1.00      E    C
ATOM   1122  CA  LYS E   5      32.260  51.452  22.497  1.00  1.00      E    C
ATOM   1123  CA  GLN E   6      29.569  49.934  20.181  1.00  1.00      E    C
ATOM   1124  CA  GLY E   7      30.266  52.219  17.206  1.00  1.00      E    C
ATOM   1125  CA  GLY E   8      26.801  53.756  17.129  1.00  1.00      E    C
ATOM   1126  CA  LYS E   9      25.652  54.636  20.627  1.00  1.00      E    C
ATOM   1127  CA  THR E  10      23.281  52.884  22.938  1.00  1.00      E    C
ATOM   1128  CA  ARG E  11      22.132  55.619  25.331  1.00  1.00      E    C
ATOM   1129  CA  ALA E  12      19.372  56.986  23.087  1.00  1.00      E    C
ATOM   1130  CA  LYS E  13      16.524  59.471  23.199  1.00  1.00      E    C
ATOM   1131  CA  ALA E  14      14.079  57.145  21.447  1.00  1.00      E    C
ATOM   1132  CA  LYS E  15      13.380  53.402  21.798  1.00  1.00      E    C
ATOM   1133  CA  THR E  16      12.729  50.196  19.872  1.00  1.00      E    C
ATOM   1134  CA  ARG E  17       9.839  47.860  20.670  1.00  1.00      E    C
ATOM   1135  CA  SER E  18      12.479  45.831  22.359  1.00  1.00      E    C
ATOM   1136  CA  SER E  19      12.780  48.309  25.269  1.00  1.00      E    C
ATOM   1137  CA  ARG E  20       8.997  48.514  25.490  1.00  1.00      E    C
ATOM   1138  CA  ALA E  21       8.944  44.684  25.933  1.00  1.00      E    C
ATOM   1139  CA  GLY E  22      12.020  44.414  28.167  1.00  1.00      E    C
ATOM   1140  CA  LEU E  23      14.155  42.645  25.650  1.00  1.00      E    C
ATOM   1141  CA  GLN E  24      17.760  42.994  24.642  1.00  1.00      E    C
ATOM   1142  CA  PHE E  25      17.317  41.054  21.318  1.00  1.00      E    C
ATOM   1143  CA  PRO E  26      15.736  43.085  18.489  1.00  1.00      E    C
ATOM   1144  CA  VAL E  27      12.027  42.717  18.058  1.00  1.00      E    C
ATOM   1145  CA  GLY E  28      11.882  44.935  14.980  1.00  1.00      E    C
ATOM   1146  CA  ARG E  29      14.067  42.542  13.012  1.00  1.00      E    C
ATOM   1147  CA  VAL E  30      12.212  39.480  14.095  1.00  1.00      E    C
ATOM   1148  CA  HIS E  31       8.889  41.067  12.802  1.00  1.00      E    C
ATOM   1149  CA  ARG E  32      10.584  41.726   9.393  1.00  1.00      E    C
ATOM   1150  CA  LEU E  33      11.772  38.202   9.012  1.00  1.00      E    C
ATOM   1151  CA  LEU E  34       8.238  36.980   9.865  1.00  1.00      E    C
ATOM   1152  CA  ARG E  35       6.782  39.268   7.108  1.00  1.00      E    C
ATOM   1153  CA  LYS E  36       9.179  38.747   4.117  1.00  1.00      E    C
ATOM   1154  CA  GLY E  37       9.061  34.896   4.392  1.00  1.00      E    C
ATOM   1155  CA  ASN E  38       5.419  34.666   3.190  1.00  1.00      E    C
ATOM   1156  CA  TYR E  39       3.993  32.899   6.133  1.00  1.00      E    C
ATOM   1157  CA  ALA E  40       0.734  34.938   6.388  1.00  1.00      E    C
ATOM   1158  CA  GLU E  41      -0.597  38.231   5.164  1.00  1.00      E    C
ATOM   1159  CA  ARG E  42      -0.515  39.549   8.752  1.00  1.00      E    C
ATOM   1160  CA  VAL E  43       1.908  39.484  11.646  1.00  1.00      E    C
ATOM   1161  CA  GLY E  44       0.298  40.580  14.771  1.00  1.00      E    C
ATOM   1162  CA  ALA E  45       1.594  43.093  17.294  1.00  1.00      E    C
ATOM   1163  CA  GLY E  46       2.299  40.477  20.004  1.00  1.00      E    C
ATOM   1164  CA  ALA E  47       3.973  37.994  17.682  1.00  1.00      E    C
ATOM   1165  CA  PRO E  48       7.392  39.656  17.349  1.00  1.00      E    C
ATOM   1166  CA  VAL E  49       7.499  40.336  21.058  1.00  1.00      E    C
ATOM   1167  CA  TYR E  50       6.862  36.836  22.213  1.00  1.00      E    C
ATOM   1168  CA  LEU E  51       9.355  35.355  19.641  1.00  1.00      E    C
ATOM   1169  CA  ALA E  52      12.173  37.700  20.679  1.00  1.00      E    C
ATOM   1170  CA  ALA E  53      11.717  36.476  24.321  1.00  1.00      E    C
ATOM   1171  CA  VAL E  54      12.047  32.864  23.104  1.00  1.00      E    C
ATOM   1172  CA  LEU E  55      15.364  33.719  21.243  1.00  1.00      E    C
ATOM   1173  CA  GLU E  56      16.639  35.595  24.269  1.00  1.00      E    C
ATOM   1174  CA  TYR E  57      16.024  32.750  26.557  1.00  1.00      E    C
ATOM   1175  CA  LEU E  58      17.807  30.140  24.383  1.00  1.00      E    C
ATOM   1176  CA  THR E  59      20.750  32.308  23.786  1.00  1.00      E    C
ATOM   1177  CA  ALA E  60      21.301  33.080  27.411  1.00  1.00      E    C
ATOM   1178  CA  GLU E  61      21.223  29.453  28.403  1.00  1.00      E    C
ATOM   1179  CA  ILE E  62      23.573  28.113  25.844  1.00  1.00      E    C
ATOM   1180  CA  LEU E  63      26.030  30.864  26.423  1.00  1.00      E    C
ATOM   1181  CA  GLU E  64      25.947  30.532  30.089  1.00  1.00      E    C
ATOM   1182  CA  LEU E  65      26.610  26.777  29.919  1.00  1.00      E    C
ATOM   1183  CA  ALA E  66      28.932  27.311  26.847  1.00  1.00      E    C
ATOM   1184  CA  GLY E  67      31.069  29.932  28.644  1.00  1.00      E    C
ATOM   1185  CA  ASN E  68      31.055  27.468  31.568  1.00  1.00      E    C
ATOM   1186  CA  ALA E  69      32.410  24.730  29.312  1.00  1.00      E    C
ATOM   1187  CA  ALA E  70      35.186  27.037  28.125  1.00  1.00      E    C
ATOM   1188  CA  ARG E  71      36.124  27.915  31.745  1.00  1.00      E    C
ATOM   1189  CA  ASP E  72      36.028  24.255  32.776  1.00  1.00      E    C
ATOM   1190  CA  ASN E  73      38.688  23.487  30.151  1.00  1.00      E    C
ATOM   1191  CA  LYS E  74      40.816  26.496  31.255  1.00  1.00      E    C
ATOM   1192  CA  LYS E  75      39.788  28.518  28.237  1.00  1.00      E    C
ATOM   1193  CA  THR E  76      38.973  32.304  28.118  1.00  1.00      E    C
ATOM   1194  CA  ARG E  77      37.541  32.390  24.676  1.00  1.00      E    C
ATOM   1195  CA  ILE E  78      34.465  30.370  23.716  1.00  1.00      E    C
ATOM   1196  CA  ILE E  79      35.229  27.742  21.044  1.00  1.00      E    C
ATOM   1197  CA  PRO E  80      32.980  25.314  19.073  1.00  1.00      E    C
ATOM   1198  CA  ARG E  81      33.978  22.473  21.415  1.00  1.00      E    C
ATOM   1199  CA  HIS E  82      32.448  24.287  24.345  1.00  1.00      E    C
ATOM   1200  CA  LEU E  83      29.146  24.809  22.410  1.00  1.00      E    C
ATOM   1201  CA  GLN E  84      29.146  21.019  21.601  1.00  1.00      E    C
ATOM   1202  CA  LEU E  85      30.137  20.214  25.208  1.00  1.00      E    C
ATOM   1203  CA  ALA E  86      27.173  22.488  26.324  1.00  1.00      E    C
ATOM   1204  CA  VAL E  87      24.763  20.741  23.847  1.00  1.00      E    C
ATOM   1205  CA  ARG E  88      25.815  17.154  24.314  1.00  1.00      E    C
ATOM   1206  CA  ASN E  89      25.662  17.300  28.111  1.00  1.00      E    C
ATOM   1207  CA  ASP E  90      22.271  18.918  27.972  1.00  1.00      E    C
ATOM   1208  CA  GLU E  91      19.389  16.441  27.499  1.00  1.00      E    C
ATOM   1209  CA  GLU E  92      17.100  18.970  25.738  1.00  1.00      E    C
ATOM   1210  CA  LEU E  93      19.797  20.938  23.737  1.00  1.00      E    C
ATOM   1211  CA  ASN E  94      21.089  17.557  22.510  1.00  1.00      E    C
ATOM   1212  CA  LYS E  95      17.640  16.218  21.500  1.00  1.00      E    C
ATOM   1213  CA  LEU E  96      16.612  19.439  19.761  1.00  1.00      E    C
ATOM   1214  CA  LEU E  97      19.925  19.355  17.783  1.00  1.00      E    C
ATOM   1215  CA  GLY E  98      19.932  15.630  16.949  1.00  1.00      E    C
ATOM   1216  CA  ARG E  99      21.045  16.022  13.320  1.00  1.00      E    C
ATOM   1217  CA  VAL E 100      23.242  19.012  14.099  1.00  1.00      E    C
ATOM   1218  CA  THR E 101      27.055  18.537  13.906  1.00  1.00      E    C
ATOM   1219  CA  ILE E 102      29.181  21.396  15.075  1.00  1.00      E    C
ATOM   1220  CA  ALA E 103      32.579  21.368  13.287  1.00  1.00      E    C
ATOM   1221  CA  GLN E 104      35.485  21.131  15.837  1.00  1.00      E    C
ATOM   1222  CA  GLY E 105      33.018  19.806  18.373  1.00  1.00      E    C
ATOM   1223  CA  GLY E 106      34.579  16.343  18.613  1.00  1.00      E    C
ATOM   1224  CA  VAL E 107      32.451  13.368  19.448  1.00  1.00      E    C
ATOM   1225  CA  LEU E 108      31.119  12.038  22.864  1.00  1.00      E    C
ATOM   1226  CA  PRO E 109      33.194   9.400  24.728  1.00  1.00      E    C
ATOM   1227  CA  ASN E 110      30.867   6.623  25.474  1.00  1.00      E    C
ATOM   1228  CA  ILE E 111      29.499   5.932  29.003  1.00  1.00      E    C
ATOM   1229  CA  GLN E 112      32.004   4.286  31.420  1.00  1.00      E    C
ATOM   1230  CA  SER E 113      30.541   1.336  33.164  1.00  1.00      E    C
ATOM   1231  CA  VAL E 114      27.614   0.683  30.907  1.00  1.00      E    C
ATOM   1232  CA  LEU E 115      30.036  -0.331  28.140  1.00  1.00      E    C
ATOM   1233  CA  LEU E 116      31.255  -3.447  29.993  1.00  1.00      E    C
ATOM   1234  CA  PRO E 117      34.630  -4.035  28.731  1.00  1.00      E    C
ATOM   1235  CA  LYS E 118      36.231  -7.287  27.292  1.00  1.00      E    C
ATOM   1236  CA  LYS E 119      38.156  -8.586  30.264  1.00  1.00      E    C
ATOM   1237  CA  THR E 120      40.895  -7.367  27.979  1.00  1.00      E    C
ATOM   1238  CA  GLU E 121      41.248  -7.193  24.156  1.00  1.00      E    C
ATOM   1239  CA  SER E 122      42.212 -10.574  22.713  1.00  1.00      E    C
ATOM   1240  CA  SER E 123      41.438 -12.410  19.458  1.00  1.00      E    C
ATOM   1241  CA  LYS E 124      42.618 -15.976  19.076  1.00  1.00      E    C
ATOM   1242  CA  SER E 125      45.609 -17.076  17.018  1.00  1.00      E    C
ATOM   1243  CA  LYS E 126      43.581 -19.598  15.001  1.00  1.00      E    C
ATOM   1244  CA  SER E 127      46.755 -21.673  15.105  1.00  1.00      E    C
ATOM   1245  CA  LYS E 128      45.303 -24.898  16.397  1.00  1.00      E    C
TER
ATOM   1246  CA  PRO F   1      60.635  11.795 -23.204  1.00  1.00      F    C
ATOM   1247  CA  GLU F   2      61.986  14.474 -20.956  1.00  1.00      F    C
ATOM   1248  CA  PRO F   3      58.471  14.859 -19.572  1.00  1.00      F    C
ATOM   1249  CA  ALA F   4      59.348  16.989 -16.530  1.00  1.00      F    C
ATOM   1250  CA  LYS F   5      57.737  17.003 -13.018  1.00  1.00      F    C
ATOM   1251  CA  SER F   6      56.771  19.616 -10.378  1.00  1.00      F    C
ATOM   1252  CA  ALA F   7      53.468  21.375 -11.002  1.00  1.00      F    C
ATOM   1253  CA  PRO F   8      53.279  23.998  -9.832  1.00  1.00      F    C
ATOM   1254  CA  ALA F   9      49.785  25.386 -10.521  1.00  1.00      F    C
ATOM   1255  CA  PRO F  10      50.489  28.048 -11.674  1.00  1.00      F    C
ATOM   1256  CA  LYS F  11      48.414  30.843 -10.179  1.00  1.00      F    C
ATOM   1257  CA  LYS F  12      44.958  29.741 -11.139  1.00  1.00      F    C
ATOM   1258  CA  GLY F  13      43.884  33.341 -11.127  1.00  1.00      F    C
ATOM   1259  CA  SER F  14      45.029  33.874  -7.621  1.00  1.00      F    C
ATOM   1260  CA  LYS F  15      44.006  35.057  -4.257  1.00  1.00      F    C
ATOM   1261  CA  LYS F  16      41.989  33.000  -1.815  1.00  1.00      F    C
ATOM   1262  CA  ALA F  17      42.296  34.632   1.623  1.00  1.00      F    C
ATOM   1263  CA  VAL F  18      41.878  38.281   0.497  1.00  1.00      F    C
ATOM   1264  CA  THR F  19      44.488  41.041   0.587  1.00  1.00      F    C
ATOM   1265  CA  LYS F  20      42.453  44.441   0.745  1.00  1.00      F    C
ATOM   1266  CA  THR F  21      39.942  44.859  -2.072  1.00  1.00      F    C
ATOM   1267  CA  GLN F  22      40.524  48.554  -2.942  1.00  1.00      F    C
ATOM   1268  CA  LYS F  23      37.477  51.015  -2.808  1.00  1.00      F    C
ATOM   1269  CA  LYS F  24      38.972  53.744  -0.411  1.00  1.00      F    C
ATOM   1270  CA  ASP F  25      38.681  57.488   0.058  1.00  1.00      F    C
ATOM   1271  CA  GLY F  26      34.967  57.847  -0.701  1.00  1.00      F    C
ATOM   1272  CA  LYS F  27      33.689  54.592   0.931  1.00  1.00      F    C
ATOM   1273  CA  LYS F  28      30.671  54.576  -1.353  1.00  1.00      F    C
ATOM   1274  CA  ARG F  29      29.356  51.052  -1.464  1.00  1.00      F    C
ATOM   1275  CA  ARG F  30      29.372  49.971   2.316  1.00  1.00      F    C
ATOM   1276  CA  LYS F  31      28.222  46.356   1.718  1.00  1.00      F    C
ATOM   1277  CA  THR F  32      24.598  45.898   2.936  1.00  1.00      F    C
ATOM   1278  CA  ARG F  33      24.658  43.795   5.991  1.00  1.00      F    C
ATOM   1279  CA  LYS F  34      21.423  43.424   7.802  1.00  1.00      F    C
ATOM   1280  CA  GLU F  35      22.557  39.952   8.672  1.00  1.00      F    C
ATOM   1281  CA  SER F  36      23.350  38.490  12.033  1.00  1.00      F    C
ATOM   1282  CA  TYR F  37      22.603  38.579  15.727  1.00  1.00      F    C
ATOM   1283  CA  ALA F  38      26.372  38.714  16.485  1.00  1.00      F    C
ATOM   1284  CA  ILE F  39      26.450  42.053  18.469  1.00  1.00      F    C
ATOM   1285  CA  TYR F  40      23.479  40.892  20.502  1.00  1.00      F    C
ATOM   1286  CA  VAL F  41      24.928  37.585  21.366  1.00  1.00      F    C
ATOM   1287  CA  TYR F  42      28.145  39.338  22.392  1.00  1.00      F    C
ATOM   1288  CA  LYS F  43      26.301  41.789  24.696  1.00  1.00      F    C
ATOM   1289  CA  VAL F  44      24.418  38.918  26.270  1.00  1.00      F    C
ATOM   1290  CA  LEU F  45      27.576  36.939  26.856  1.00  1.00      F    C
ATOM   1291  CA  LYS F  46      29.054  39.772  28.892  1.00  1.00      F    C
ATOM   1292  CA  GLN F  47      26.202  40.068  31.321  1.00  1.00      F    C
ATOM   1293  CA  VAL F  48      26.467  36.518  32.460  1.00  1.00      F    C
ATOM   1294  CA  HIS F  49      30.330  35.949  31.928  1.00  1.00      F    C
ATOM   1295  CA  PRO F  50      31.902  39.507  32.013  1.00  1.00      F    C
ATOM   1296  CA  ASP F  51      35.458  38.505  31.208  1.00  1.00      F    C
ATOM   1297  CA  THR F  52      35.238  35.392  28.839  1.00  1.00      F    C
ATOM   1298  CA  GLY F  53      35.115  36.192  25.145  1.00  1.00      F    C
ATOM   1299  CA  ILE F  54      34.037  34.458  21.897  1.00  1.00      F    C
ATOM   1300  CA  SER F  55      35.736  33.440  18.783  1.00  1.00      F    C
ATOM   1301  CA  SER F  56      34.209  34.026  15.395  1.00  1.00      F    C
ATOM   1302  CA  LYS F  57      33.953  30.246  14.725  1.00  1.00      F    C
ATOM   1303  CA  ALA F  58      31.873  29.873  17.969  1.00  1.00      F    C
ATOM   1304  CA  MET F  59      29.732  32.812  17.003  1.00  1.00      F    C
ATOM   1305  CA  SER F  60      29.085  31.290  13.663  1.00  1.00      F    C
ATOM   1306  CA  ILE F  61      27.778  28.153  15.413  1.00  1.00      F    C
ATOM   1307  CA  MET F  62      25.565  30.281  17.760  1.00  1.00      F    C
ATOM   1308  CA  ASN F  63      24.076  32.398  15.063  1.00  1.00      F    C
ATOM   1309  CA  SER F  64      22.822  29.429  13.020  1.00  1.00      F    C
ATOM   1310  CA  PHE F  65      21.329  27.829  16.173  1.00  1.00      F    C
ATOM   1311  CA  VAL F  66      19.214  30.902  16.858  1.00  1.00      F    C
ATOM   1312  CA  ASN F  67      18.081  30.997  13.128  1.00  1.00      F    C
ATOM   1313  CA  ASP F  68      17.345  27.154  13.225  1.00  1.00      F    C
ATOM   1314  CA  VAL F  69      14.816  27.608  16.122  1.00  1.00      F    C
ATOM   1315  CA  PHE F  70      13.385  30.650  14.435  1.00  1.00      F    C
ATOM   1316  CA  GLU F  71      12.664  28.510  11.277  1.00  1.00      F    C
ATOM   1317  CA  ARG F  72      11.123  25.829  13.321  1.00  1.00      F    C
ATOM   1318  CA  ILE F  73       8.827  28.096  15.157  1.00  1.00      F    C
ATOM   1319  CA  ALA F  74       7.826  30.169  12.086  1.00  1.00      F    C
ATOM   1320  CA  GLY F  75       7.172  27.132   9.948  1.00  1.00      F    C
ATOM   1321  CA  GLU F  76       4.833  25.403  12.356  1.00  1.00      F    C
ATOM   1322  CA  ALA F  77       3.097  28.769  13.231  1.00  1.00      F    C
ATOM   1323  CA  SER F  78       2.674  29.500   9.469  1.00  1.00      F    C
ATOM   1324  CA  ARG F  79       1.079  25.930   9.059  1.00  1.00      F    C
ATOM   1325  CA  LEU F  80      -1.075  26.374  12.070  1.00  1.00      F    C
ATOM   1326  CA  ALA F  81      -2.470  29.660  10.737  1.00  1.00      F    C
ATOM   1327  CA  HIS F  82      -3.345  28.083   7.417  1.00  1.00      F    C
ATOM   1328  CA  TYR F  83      -5.011  24.966   8.958  1.00  1.00      F    C
ATOM   1329  CA  ASN F  84      -7.439  27.518  10.713  1.00  1.00      F    C
ATOM   1330  CA  LYS F  85      -7.783  29.574   7.543  1.00  1.00      F    C
ATOM   1331  CA  ARG F  86      -6.642  32.735   9.413  1.00  1.00      F    C
ATOM   1332  CA  SER F  87      -4.772  35.546   7.709  1.00  1.00      F    C
ATOM   1333  CA  THR F  88      -3.006  36.607  10.852  1.00  1.00      F    C
ATOM   1334  CA  ILE F  89      -0.258  34.781  12.923  1.00  1.00      F    C
ATOM   1335  CA  THR F  90      -0.441  36.398  16.380  1.00  1.00      F    C
ATOM   1336  CA  SER F  91       1.670  35.641  19.450  1.00  1.00      F    C
ATOM   1337  CA  ARG F  92      -0.821  32.866  20.098  1.00  1.00      F    C
ATOM   1338  CA  GLU F  93       0.125  30.804  17.128  1.00  1.00      F    C
ATOM   1339  CA  ILE F  94       3.859  31.428  17.921  1.00  1.00      F    C
ATOM   1340  CA  GLN F  95       3.466  30.318  21.464  1.00  1.00      F    C
ATOM   1341  CA  THR F  96       1.725  27.081  20.645  1.00  1.00      F    C
ATOM   1342  CA  ALA F  97       4.269  26.224  18.054  1.00  1.00      F    C
ATOM   1343  CA  VAL F  98       7.021  26.690  20.563  1.00  1.00      F    C
ATOM   1344  CA  ARG F  99       5.536  24.447  23.132  1.00  1.00      F    C
ATOM   1345  CA  LEU F 100       4.975  21.824  20.355  1.00  1.00      F    C
ATOM   1346  CA  LEU F 101       8.488  22.181  19.031  1.00  1.00      F    C
ATOM   1347  CA  LEU F 102      10.652  22.876  22.070  1.00  1.00      F    C
ATOM   1348  CA  PRO F 103      11.507  19.964  24.534  1.00  1.00      F    C
ATOM   1349  CA  GLY F 104       9.968  19.897  28.041  1.00  1.00      F    C
ATOM   1350  CA  GLU F 105      11.924  22.032  30.496  1.00  1.00      F    C
ATOM   1351  CA  LEU F 106      13.386  24.375  27.916  1.00  1.00      F    C
ATOM   1352  CA  ALA F 107       9.916  24.919  26.339  1.00  1.00      F    C
ATOM   1353  CA  LYS F 108       8.349  25.379  29.821  1.00  1.00      F    C
ATOM   1354  CA  HIS F 109      10.709  28.218  30.813  1.00  1.00      F    C
ATOM   1355  CA  ALA F 110      10.649  29.715  27.248  1.00  1.00      F    C
ATOM   1356  CA  VAL F 111       6.796  29.828  27.114  1.00  1.00      F    C
ATOM   1357  CA  SER F 112       6.727  31.375  30.603  1.00  1.00      F    C
ATOM   1358  CA  GLU F 113       9.263  34.040  29.455  1.00  1.00      F    C
ATOM   1359  CA  GLY F 114       7.318  34.836  26.300  1.00  1.00      F    C
ATOM   1360  CA  THR F 115       4.054  35.475  28.182  1.00  1.00      F    C
ATOM   1361  CA  LYS F 116       5.802  37.618  30.714  1.00  1.00      F    C
ATOM   1362  CA  ALA F 117       7.645  39.435  27.963  1.00  1.00      F    C
ATOM   1363  CA  VAL F 118       4.358  40.155  26.085  1.00  1.00      F    C
ATOM   1364  CA  THR F 119       2.495  41.333  29.209  1.00  1.00      F    C
ATOM   1365  CA  LYS F 120       4.986  44.025  29.841  1.00  1.00      F    C
ATOM   1366  CA  TYR F 121       4.797  45.069  26.197  1.00  1.00      F    C
ATOM   1367  CA  THR F 122       1.025  45.354  26.493  1.00  1.00      F    C
ATOM   1368  CA  SER F 123       1.411  47.394  29.724  1.00  1.00      F    C
ATOM   1369  CA  ALA F 124       1.914  50.530  27.609  1.00  1.00      F    C
ATOM   1370  CA  LYS F 125       0.350  51.175  24.076  1.00  1.00      F    C
TER
ATOM   1371  CA  ALA G   1      63.325 -42.861 -59.752  1.00  1.00      G    C
ATOM   1372  CA  ARG G   2      59.631 -42.376 -60.406  1.00  1.00      G    C
ATOM   1373  CA  THR G   3      60.416 -40.550 -63.568  1.00  1.00      G    C
ATOM   1374  CA  LYS G   4      58.532 -41.961 -66.423  1.00  1.00      G    C
ATOM   1375  CA  GLN G   5      55.318 -41.157 -68.168  1.00  1.00      G    C
ATOM   1376  CA  THR G   6      53.781 -37.841 -67.371  1.00  1.00      G    C
ATOM   1377  CA  ALA G   7      51.772 -39.053 -64.269  1.00  1.00      G    C
ATOM   1378  CA  ARG G   8      48.003 -38.528 -63.678  1.00  1.00      G    C
ATOM   1379  CA  LYS G   9      48.567 -40.597 -60.513  1.00  1.00      G    C
ATOM   1380  CA  SER G  10      47.360 -40.622 -56.923  1.00  1.00      G    C
ATOM   1381  CA  THR G  11      50.785 -41.175 -55.241  1.00  1.00      G    C
ATOM   1382  CA  GLY G  12      51.395 -40.906 -51.536  1.00  1.00      G    C
ATOM   1383  CA  GLY G  13      51.631 -37.258 -52.322  1.00  1.00      G    C
ATOM   1384  CA  LYS G  14      48.306 -36.369 -50.781  1.00  1.00      G    C
ATOM   1385  CA  ALA G  15      48.277 -37.509 -47.160  1.00  1.00      G    C
ATOM   1386  CA  PRO G  16      47.052 -40.852 -45.797  1.00  1.00      G    C
ATOM   1387  CA  ARG G  17      45.651 -40.206 -42.291  1.00  1.00      G    C
ATOM   1388  CA  LYS G  18      42.578 -38.644 -40.673  1.00  1.00      G    C
ATOM   1389  CA  GLN G  19      43.367 -36.489 -37.551  1.00  1.00      G    C
ATOM   1390  CA  LEU G  20      41.803 -36.608 -34.227  1.00  1.00      G    C
ATOM   1391  CA  ALA G  21      39.532 -34.327 -32.241  1.00  1.00      G    C
ATOM   1392  CA  THR G  22      36.961 -34.108 -29.567  1.00  1.00      G    C
ATOM   1393  CA  LYS G  23      37.455 -33.653 -25.880  1.00  1.00      G    C
ATOM   1394  CA  ALA G  24      40.012 -31.689 -23.835  1.00  1.00      G    C
ATOM   1395  CA  ALA G  25      41.382 -32.826 -20.545  1.00  1.00      G    C
ATOM   1396  CA  ARG G  26      43.429 -29.677 -20.176  1.00  1.00      G    C
ATOM   1397  CA  LYS G  27      45.235 -27.959 -17.264  1.00  1.00      G    C
ATOM   1398  CA  SER G  28      42.710 -29.644 -14.994  1.00  1.00      G    C
ATOM   1399  CA  ALA G  29      43.586 -32.673 -12.873  1.00  1.00      G    C
ATOM   1400  CA  PRO G  30      43.997 -30.772  -9.632  1.00  1.00      G    C
ATOM   1401  CA  ALA G  31      47.513 -32.396  -9.085  1.00  1.00      G    C
ATOM   1402  CA  THR G  32      47.466 -31.177  -5.554  1.00  1.00      G    C
ATOM   1403  CA  GLY G  33      50.031 -29.086  -3.723  1.00  1.00      G    C
ATOM   1404  CA  GLY G  34      48.700 -30.146  -0.337  1.00  1.00      G    C
ATOM   1405  CA  VAL G  35      45.610 -31.782  -1.875  1.00  1.00      G    C
ATOM   1406  CA  LYS G  36      42.182 -30.112  -1.635  1.00  1.00      G    C
ATOM   1407  CA  LYS G  37      39.592 -32.117   0.228  1.00  1.00      G    C
ATOM   1408  CA  PRO G  38      36.259 -30.105  -0.176  1.00  1.00      G    C
ATOM   1409  CA  HIS G  39      34.594 -28.798   2.985  1.00  1.00      G    C
ATOM   1410  CA  ARG G  40      30.992 -27.520   3.063  1.00  1.00      G    C
ATOM   1411  CA  TYR G  41      29.186 -25.670   5.880  1.00  1.00      G    C
ATOM   1412  CA  ARG G  42      25.498 -26.600   6.047  1.00  1.00      G    C
ATOM   1413  CA  PRO G  43      23.108 -24.922   3.527  1.00  1.00      G    C
ATOM   1414  CA  GLY G  44      22.038 -21.563   5.070  1.00  1.00      G    C
ATOM   1415  CA  THR G  45      25.132 -21.103   7.354  1.00  1.00      G    C
ATOM   1416  CA  VAL G  46      26.871 -18.557   5.130  1.00  1.00      G    C
ATOM   1417  CA  ALA G  47      23.514 -16.990   3.976  1.00  1.00      G    C
ATOM   1418  CA  LEU G  48      22.838 -16.503   7.743  1.00  1.00      G    C
ATOM   1419  CA  ARG G  49      26.338 -15.092   8.017  1.00  1.00      G    C
ATOM   1420  CA  GLU G  50      25.795 -12.599   5.227  1.00  1.00      G    C
ATOM   1421  CA  ILE G  51      22.338 -11.512   6.625  1.00  1.00      G    C
ATOM   1422  CA  ARG G  52      24.051 -10.811   9.912  1.00  1.00      G    C
ATOM   1423  CA  ARG G  53      26.979  -8.948   8.410  1.00  1.00      G    C
ATOM   1424  CA  TYR G  54      24.892  -6.840   6.061  1.00  1.00      G    C
ATOM   1425  CA  GLN G  55      22.048  -5.989   8.355  1.00  1.00      G    C
ATOM   1426  CA  LYS G  56      24.486  -4.759  10.897  1.00  1.00      G    C
ATOM   1427  CA  SER G  57      26.221  -2.596   8.245  1.00  1.00      G    C
ATOM   1428  CA  THR G  58      24.863   0.458   6.369  1.00  1.00      G    C
ATOM   1429  CA  GLU G  59      27.168   0.865   3.285  1.00  1.00      G    C
ATOM   1430  CA  LEU G  60      25.662   1.022  -0.191  1.00  1.00      G    C
ATOM   1431  CA  LEU G  61      26.011  -2.330  -1.991  1.00  1.00      G    C
ATOM   1432  CA  ILE G  62      25.950  -1.523  -5.616  1.00  1.00      G    C
ATOM   1433  CA  ARG G  63      29.148   0.166  -7.025  1.00  1.00      G    C
ATOM   1434  CA  LYS G  64      28.860   3.841  -7.874  1.00  1.00      G    C
ATOM   1435  CA  LEU G  65      30.459   3.972 -11.335  1.00  1.00      G    C
ATOM   1436  CA  PRO G  66      28.602   1.031 -12.874  1.00  1.00      G    C
ATOM   1437  CA  PHE G  67      25.375   2.417 -11.509  1.00  1.00      G    C
ATOM   1438  CA  GLN G  68      26.066   5.923 -12.554  1.00  1.00      G    C
ATOM   1439  CA  ARG G  69      26.468   4.840 -16.137  1.00  1.00      G    C
ATOM   1440  CA  LEU G  70      23.136   3.061 -16.252  1.00  1.00      G    C
ATOM   1441  CA  VAL G  71      21.374   6.184 -14.676  1.00  1.00      G    C
ATOM   1442  CA  ARG G  72      23.005   8.543 -17.255  1.00  1.00      G    C
ATOM   1443  CA  GLU G  73      21.981   6.154 -20.143  1.00  1.00      G    C
ATOM   1444  CA  ILE G  74      18.395   5.951 -18.758  1.00  1.00      G    C
ATOM   1445  CA  ALA G  75      18.077   9.732 -18.440  1.00  1.00      G    C
ATOM   1446  CA  GLN G  76      19.453  10.192 -21.949  1.00  1.00      G    C
ATOM   1447  CA  ASP G  77      16.403   8.318 -23.178  1.00  1.00      G    C
ATOM   1448  CA  PHE G  78      14.078  10.797 -21.676  1.00  1.00      G    C
ATOM   1449  CA  LYS G  79      16.289  13.903 -22.031  1.00  1.00      G    C
ATOM   1450  CA  THR G  80      19.491  14.544 -23.954  1.00  1.00      G    C
ATOM   1451  CA  ASP G  81      22.474  16.525 -22.828  1.00  1.00      G    C
ATOM   1452  CA  LEU G  82      22.062  16.455 -19.170  1.00  1.00      G    C
ATOM   1453  CA  ARG G  83      24.826  17.055 -16.753  1.00  1.00      G    C
ATOM   1454  CA  PHE G  84      24.831  15.413 -13.185  1.00  1.00      G    C
ATOM   1455  CA  GLN G  85      25.945  16.975  -9.930  1.00  1.00      G    C
ATOM   1456  CA  SER G  86      27.813  14.336  -7.988  1.00  1.00      G    C
ATOM   1457  CA  SER G  87      25.508  14.721  -5.031  1.00  1.00      G    C
ATOM   1458  CA  ALA G  88      22.451  14.100  -7.260  1.00  1.00      G    C
ATOM   1459  CA  VAL G  89      23.727  10.662  -8.186  1.00  1.00      G    C
ATOM   1460  CA  MET G  90      24.190   9.764  -4.584  1.00  1.00      G    C
ATOM   1461  CA  ALA G  91      20.656  10.734  -3.742  1.00  1.00      G    C
ATOM   1462  CA  LEU G  92      19.405   8.362  -6.554  1.00  1.00      G    C
ATOM   1463  CA  GLN G  93      21.443   5.394  -5.425  1.00  1.00      G    C
ATOM   1464  CA  GLU G  94      20.506   5.848  -1.715  1.00  1.00      G    C
ATOM   1465  CA  ALA G  95      16.837   5.877  -2.626  1.00  1.00      G    C
ATOM   1466  CA  SER G  96      16.795   3.003  -5.106  1.00  1.00      G    C
ATOM   1467  CA  GLU G  97      18.702   0.607  -3.005  1.00  1.00      G    C
ATOM   1468  CA  ALA G  98      16.589   1.285  -0.007  1.00  1.00      G    C
ATOM   1469  CA  TYR G  99      13.502   0.711  -2.204  1.00  1.00      G    C
ATOM   1470  CA  LEU G 100      14.751  -2.624  -3.492  1.00  1.00      G    C
ATOM   1471  CA  VAL G 101      15.728  -3.838  -0.059  1.00  1.00      G    C
ATOM   1472  CA  ALA G 102      12.209  -3.248   1.371  1.00  1.00      G    C
ATOM   1473  CA  LEU G 103      10.704  -4.648  -1.776  1.00  1.00      G    C
ATOM   1474  CA  PHE G 104      12.632  -7.861  -1.399  1.00  1.00      G    C
ATOM   1475  CA  GLU G 105      11.578  -8.176   2.283  1.00  1.00      G    C
ATOM   1476  CA  ASP G 106       7.925  -8.024   1.097  1.00  1.00      G    C
ATOM   1477  CA  THR G 107       8.665 -10.442  -1.775  1.00  1.00      G    C
ATOM   1478  CA  ASN G 108      10.442 -12.636   0.797  1.00  1.00      G    C
ATOM   1479  CA  LEU G 109       7.502 -12.560   3.084  1.00  1.00      G    C
ATOM   1480  CA  CYS G 110       5.272 -13.620   0.118  1.00  1.00      G    C
ATOM   1481  CA  ALA G 111       7.412 -16.699  -0.689  1.00  1.00      G    C
ATOM   1482  CA  ILE G 112       7.278 -17.905   3.021  1.00  1.00      G    C
ATOM   1483  CA  HIS G 113       3.437 -17.606   2.844  1.00  1.00      G    C
ATOM   1484  CA  ALA G 114       3.579 -20.195   0.141  1.00  1.00      G    C
ATOM   1485  CA  LYS G 115       5.964 -22.365   2.116  1.00  1.00      G    C
ATOM   1486  CA  ARG G 116       9.003 -21.164   0.062  1.00  1.00      G    C
ATOM   1487  CA  VAL G 117      12.450 -20.136   1.018  1.00  1.00      G    C
ATOM   1488  CA  THR G 118      13.543 -19.317  -2.531  1.00  1.00      G    C
ATOM   1489  CA  ILE G 119      12.698 -16.043  -4.155  1.00  1.00      G    C
ATOM   1490  CA  MET G 120      10.911 -15.677  -7.475  1.00  1.00      G    C
ATOM   1491  CA  PRO G 121       9.844 -13.104  -9.990  1.00  1.00      G    C
ATOM   1492  CA  LYS G 122       6.106 -13.911  -9.173  1.00  1.00      G    C
ATOM   1493  CA  ASP G 123       6.730 -13.054  -5.682  1.00  1.00      G    C
ATOM   1494  CA  ILE G 124       8.233  -9.655  -6.523  1.00  1.00      G    C
ATOM   1495  CA  GLN G 125       5.417  -9.067  -9.031  1.00  1.00      G    C
ATOM   1496  CA  LEU G 126       2.707  -9.833  -6.378  1.00  1.00      G    C
ATOM   1497  CA  ALA G 127       4.303  -7.448  -3.978  1.00  1.00      G    C
ATOM   1498  CA  ARG G 128       4.489  -4.578  -6.495  1.00  1.00      G    C
ATOM   1499  CA  ARG G 129       0.813  -4.991  -7.409  1.00  1.00      G    C
ATOM   1500  CA  ILE G 130      -0.113  -4.908  -3.709  1.00  1.00      G    C
ATOM   1501  CA  ARG G 131       2.135  -1.896  -3.162  1.00  1.00      G    C
ATOM   1502  CA  GLY G 132       0.357  -0.175  -6.151  1.00  1.00      G    C
ATOM   1503  CA  GLU G 133       3.349  -0.153  -8.328  1.00  1.00      G    C
ATOM   1504  CA  ARG G 134       1.804  -2.274 -11.024  1.00  1.00      G    C
ATOM   1505  CA  ALA G 135      -1.749  -1.940  -9.628  1.00  1.00      G    C
TER
ATOM   1506  CA  SER H   1      23.269  25.616 -25.194  1.00  1.00      H    C
ATOM   1507  CA  GLY H   2      21.531  22.239 -25.264  1.00  1.00      H    C
ATOM   1508  CA  ARG H   3      20.207  20.228 -28.105  1.00  1.00      H    C
ATOM   1509  CA  GLY H   4      16.809  21.797 -28.232  1.00  1.00      H    C
ATOM   1510  CA  LYS H   5      14.931  18.812 -26.889  1.00  1.00      H    C
ATOM   1511  CA  GLY H   6      17.160  15.790 -27.138  1.00  1.00      H    C
ATOM   1512  CA  GLY H   7      16.446  15.694 -30.786  1.00  1.00      H    C
ATOM   1513  CA  LYS H   8      14.884  12.595 -32.349  1.00  1.00      H    C
ATOM   1514  CA  GLY H   9      13.013   9.833 -30.379  1.00  1.00      H    C
ATOM   1515  CA  LEU H  10      14.168   6.363 -30.280  1.00  1.00      H    C
ATOM   1516  CA  GLY H  11      10.592   5.140 -31.076  1.00  1.00      H    C
ATOM   1517  CA  LYS H  12      11.027   1.527 -30.020  1.00  1.00      H    C
ATOM   1518  CA  GLY H  13      13.045  -0.207 -32.675  1.00  1.00      H    C
ATOM   1519  CA  GLY H  14      13.283  -2.108 -35.946  1.00  1.00      H    C
ATOM   1520  CA  ALA H  15      11.462  -5.348 -36.537  1.00  1.00      H    C
ATOM   1521  CA  LYS H  16      12.575  -8.275 -34.415  1.00  1.00      H    C
ATOM   1522  CA  ARG H  17      16.349  -8.852 -34.368  1.00  1.00      H    C
ATOM   1523  CA  HIS H  18      17.441  -6.136 -32.049  1.00  1.00      H    C
ATOM   1524  CA  ARG H  19      18.165  -7.706 -28.744  1.00  1.00      H    C
ATOM   1525  CA  LYS H  20      21.833  -8.046 -29.455  1.00  1.00      H    C
ATOM   1526  CA  VAL H  21      24.496  -5.344 -29.312  1.00  1.00      H    C
ATOM   1527  CA  LEU H  22      24.007  -5.043 -25.540  1.00  1.00      H    C
ATOM   1528  CA  ARG H  23      26.335  -2.917 -23.330  1.00  1.00      H    C
ATOM   1529  CA  ASP H  24      26.996  -4.150 -19.792  1.00  1.00      H    C
ATOM   1530  CA  ASN H  25      25.451  -1.094 -18.094  1.00  1.00      H    C
ATOM   1531  CA  ILE H  26      22.177  -2.576 -16.934  1.00  1.00      H    C
ATOM   1532  CA  GLN H  27      24.298  -5.778 -17.006  1.00  1.00      H    C
ATOM   1533  CA  GLY H  28      26.658  -3.992 -14.762  1.00  1.00      H    C
ATOM   1534  CA  ILE H  29      24.312  -4.206 -11.813  1.00  1.00      H    C
ATOM   1535  CA  THR H  30      26.054  -7.531 -10.625  1.00  1.00      H    C
ATOM   1536  CA  LYS H  31      24.878 -10.828  -9.243  1.00  1.00      H    C
ATOM   1537  CA  PRO H  32      27.423 -10.354  -6.391  1.00  1.00      H    C
ATOM   1538  CA  ALA H  33      25.920  -6.976  -5.414  1.00  1.00      H    C
ATOM   1539  CA  ILE H  34      22.362  -8.367  -5.906  1.00  1.00      H    C
ATOM   1540  CA  ARG H  35      23.300 -11.107  -3.472  1.00  1.00      H    C
ATOM   1541  CA  ARG H  36      24.437  -8.528  -0.857  1.00  1.00      H    C
ATOM   1542  CA  LEU H  37      21.241  -6.543  -1.402  1.00  1.00      H    C
ATOM   1543  CA  ALA H  38      19.006  -9.627  -0.856  1.00  1.00      H    C
ATOM   1544  CA  ARG H  39      20.776 -10.465   2.417  1.00  1.00      H    C
ATOM   1545  CA  ARG H  40      20.304  -7.129   3.845  1.00  1.00      H    C
ATOM   1546  CA  GLY H  41      16.578  -7.582   2.624  1.00  1.00      H    C
ATOM   1547  CA  GLY H  42      16.425 -10.697   5.000  1.00  1.00      H    C
ATOM   1548  CA  VAL H  43      16.299 -13.259   2.145  1.00  1.00      H    C
ATOM   1549  CA  LYS H  44      18.082 -16.503   2.359  1.00  1.00      H    C
ATOM   1550  CA  ARG H  45      17.736 -18.348  -0.968  1.00  1.00      H    C
ATOM   1551  CA  ILE H  46      17.503 -17.070  -4.520  1.00  1.00      H    C
ATOM   1552  CA  SER H  47      16.225 -18.365  -7.923  1.00  1.00      H    C
ATOM   1553  CA  GLY H  48      18.422 -17.900 -10.914  1.00  1.00      H    C
ATOM   1554  CA  LEU H  49      15.992 -15.364 -12.436  1.00  1.00      H    C
ATOM   1555  CA  ILE H  50      16.113 -12.995  -9.342  1.00  1.00      H    C
ATOM   1556  CA  TYR H  51      18.991 -11.046 -10.770  1.00  1.00      H    C
ATOM   1557  CA  GLU H  52      17.525 -10.112 -14.125  1.00  1.00      H    C
ATOM   1558  CA  GLU H  53      14.164  -9.656 -12.588  1.00  1.00      H    C
ATOM   1559  CA  THR H  54      15.621  -7.139 -10.029  1.00  1.00      H    C
ATOM   1560  CA  ARG H  55      17.386  -5.162 -12.834  1.00  1.00      H    C
ATOM   1561  CA  GLY H  56      14.042  -4.769 -14.647  1.00  1.00      H    C
ATOM   1562  CA  VAL H  57      12.351  -3.503 -11.394  1.00  1.00      H    C
ATOM   1563  CA  LEU H  58      15.163  -1.209 -10.580  1.00  1.00      H    C
ATOM   1564  CA  LYS H  59      15.237   0.427 -13.914  1.00  1.00      H    C
ATOM   1565  CA  VAL H  60      11.501   1.301 -13.741  1.00  1.00      H    C
ATOM   1566  CA  PHE H  61      11.819   2.883 -10.302  1.00  1.00      H    C
ATOM   1567  CA  LEU H  62      14.850   4.886 -11.377  1.00  1.00      H    C
ATOM   1568  CA  GLU H  63      13.041   6.030 -14.605  1.00  1.00      H    C
ATOM   1569  CA  ASN H  64      10.241   7.203 -12.436  1.00  1.00      H    C
ATOM   1570  CA  VAL H  65      12.219   9.221 -10.048  1.00  1.00      H    C
ATOM   1571  CA  ILE H  66      14.647  10.747 -12.648  1.00  1.00      H    C
ATOM   1572  CA  ARG H  67      11.737  11.681 -14.965  1.00  1.00      H    C
ATOM   1573  CA  ASP H  68      10.510  14.077 -12.288  1.00  1.00      H    C
ATOM   1574  CA  ALA H  69      13.915  15.455 -11.368  1.00  1.00      H    C
ATOM   1575  CA  VAL H  70      14.622  16.415 -14.948  1.00  1.00      H    C
ATOM   1576  CA  THR H  71      11.146  17.789 -15.152  1.00  1.00      H    C
ATOM   1577  CA  TYR H  72      11.958  20.232 -12.260  1.00  1.00      H    C
ATOM   1578  CA  THR H  73      15.216  21.012 -13.897  1.00  1.00      H    C
ATOM   1579  CA  GLU H  74      13.517  21.663 -17.284  1.00  1.00      H    C
ATOM   1580  CA  HIS H  75      11.135  23.866 -15.400  1.00  1.00      H    C
ATOM   1581  CA  ALA H  76      14.158  25.529 -13.733  1.00  1.00      H    C
ATOM   1582  CA  LYS H  77      15.779  26.119 -17.022  1.00  1.00      H    C
ATOM   1583  CA  ARG H  78      18.906  24.206 -15.865  1.00  1.00      H    C
ATOM   1584  CA  LYS H  79      21.149  21.953 -17.764  1.00  1.00      H    C
ATOM   1585  CA  THR H  80      22.542  20.250 -14.624  1.00  1.00      H    C
ATOM   1586  CA  VAL H  81      20.482  17.873 -12.551  1.00  1.00      H    C
ATOM   1587  CA  THR H  82      21.110  18.773  -8.916  1.00  1.00      H    C
ATOM   1588  CA  ALA H  83      20.639  16.803  -5.762  1.00  1.00      H    C
ATOM   1589  CA  MET H  84      17.832  19.089  -4.715  1.00  1.00      H    C
ATOM   1590  CA  ASP H  85      15.827  18.468  -8.001  1.00  1.00      H    C
ATOM   1591  CA  VAL H  86      16.074  14.677  -7.023  1.00  1.00      H    C
ATOM   1592  CA  VAL H  87      14.864  15.369  -3.440  1.00  1.00      H    C
ATOM   1593  CA  TYR H  88      12.038  17.423  -4.709  1.00  1.00      H    C
ATOM   1594  CA  ALA H  89      10.857  14.666  -7.058  1.00  1.00      H    C
ATOM   1595  CA  LEU H  90      11.171  11.966  -4.419  1.00  1.00      H    C
ATOM   1596  CA  LYS H  91       9.457  13.965  -1.690  1.00  1.00      H    C
ATOM   1597  CA  ARG H  92       6.282  14.703  -3.780  1.00  1.00      H    C
ATOM   1598  CA  GLN H  93       6.122  11.085  -4.981  1.00  1.00      H    C
ATOM   1599  CA  GLY H  94       5.616   9.914  -1.278  1.00  1.00      H    C
ATOM   1600  CA  ARG H  95       9.331   9.046  -0.918  1.00  1.00      H    C
ATOM   1601  CA  THR H  96      10.586  11.457   1.752  1.00  1.00      H    C
ATOM   1602  CA  LEU H  97      14.378  11.374   1.893  1.00  1.00      H    C
ATOM   1603  CA  TYR H  98      16.062  12.951   4.881  1.00  1.00      H    C
ATOM   1604  CA  GLY H  99      19.606  14.234   4.619  1.00  1.00      H    C
ATOM   1605  CA  PHE H 100      19.696  16.092   1.358  1.00  1.00      H    C
ATOM   1606  CA  GLY H 101      21.329  19.152   3.194  1.00  1.00      H    C
ATOM   1607  CA  GLY H 102      20.500  22.640   4.311  1.00  1.00      H    C
TER
ATOM   1608  CA  SER I   1     -24.150  63.568 -31.437  1.00  1.00      I    C
ATOM   1609  CA  GLY I   2     -20.498  63.115 -32.419  1.00  1.00      I    C
ATOM   1610  CA  ARG I   3     -21.058  60.115 -34.681  1.00  1.00      I    C
ATOM   1611  CA  GLY I   4     -20.113  57.539 -32.202  1.00  1.00      I    C
ATOM   1612  CA  LYS I   5     -21.793  55.846 -29.289  1.00  1.00      I    C
ATOM   1613  CA  GLN I   6     -19.669  55.384 -26.143  1.00  1.00      I    C
ATOM   1614  CA  GLY I   7     -18.888  51.873 -24.833  1.00  1.00      I    C
ATOM   1615  CA  GLY I   8     -18.903  48.406 -26.299  1.00  1.00      I    C
ATOM   1616  CA  LYS I   9     -16.033  49.178 -28.405  1.00  1.00      I    C
ATOM   1617  CA  THR I  10     -16.718  48.292 -31.968  1.00  1.00      I    C
ATOM   1618  CA  ARG I  11     -13.219  46.557 -31.961  1.00  1.00      I    C
ATOM   1619  CA  ALA I  12     -13.529  43.917 -29.358  1.00  1.00      I    C
ATOM   1620  CA  LYS I  13     -15.925  41.483 -30.963  1.00  1.00      I    C
ATOM   1621  CA  ALA I  14     -16.676  38.510 -28.672  1.00  1.00      I    C
ATOM   1622  CA  LYS I  15     -16.055  39.819 -25.130  1.00  1.00      I    C
ATOM   1623  CA  THR I  16     -15.022  37.480 -22.246  1.00  1.00      I    C
ATOM   1624  CA  ARG I  17     -11.447  36.690 -21.561  1.00  1.00      I    C
ATOM   1625  CA  SER I  18     -12.591  33.051 -21.487  1.00  1.00      I    C
ATOM   1626  CA  SER I  19     -13.939  33.381 -25.130  1.00  1.00      I    C
ATOM   1627  CA  ARG I  20     -10.806  35.252 -25.994  1.00  1.00      I    C
ATOM   1628  CA  ALA I  21      -8.704  32.138 -24.886  1.00  1.00      I    C
ATOM   1629  CA  GLY I  22     -11.171  29.757 -26.470  1.00  1.00      I    C
ATOM   1630  CA  LEU I  23     -12.261  28.346 -23.095  1.00  1.00      I    C
ATOM   1631  CA  GLN I  24     -15.584  27.252 -21.569  1.00  1.00      I    C
ATOM   1632  CA  PHE I  25     -14.477  27.542 -17.946  1.00  1.00      I    C
ATOM   1633  CA  PRO I  26     -14.356  31.096 -16.523  1.00  1.00      I    C
ATOM   1634  CA  VAL I  27     -11.031  32.806 -16.393  1.00  1.00      I    C
ATOM   1635  CA  GLY I  28     -12.193  35.591 -14.052  1.00  1.00      I    C
ATOM   1636  CA  ARG I  29     -13.644  33.106 -11.562  1.00  1.00      I    C
ATOM   1637  CA  VAL I  30     -10.747  30.650 -11.415  1.00  1.00      I    C
ATOM   1638  CA  HIS I  31      -8.302  33.612 -10.986  1.00  1.00      I    C
ATOM   1639  CA  ARG I  32     -10.171  34.678  -7.858  1.00  1.00      I    C
ATOM   1640  CA  LEU I  33     -10.071  31.373  -6.102  1.00  1.00      I    C
ATOM   1641  CA  LEU I  34      -6.280  31.020  -6.752  1.00  1.00      I    C
ATOM   1642  CA  ARG I  35      -5.927  34.521  -5.059  1.00  1.00      I    C
ATOM   1643  CA  LYS I  36      -8.230  33.480  -2.191  1.00  1.00      I    C
ATOM   1644  CA  GLY I  37      -6.438  30.162  -1.530  1.00  1.00      I    C
ATOM   1645  CA  ASN I  38      -3.118  31.382  -0.336  1.00  1.00      I    C
ATOM   1646  CA  TYR I  39      -1.114  29.582  -2.873  1.00  1.00      I    C
ATOM   1647  CA  ALA I  40       1.133  32.571  -3.715  1.00  1.00      I    C
ATOM   1648  CA  GLU I  41       1.469  36.266  -2.844  1.00  1.00      I    C
ATOM   1649  CA  ARG I  42       1.453  37.094  -6.609  1.00  1.00      I    C
ATOM   1650  CA  VAL I  43      -0.576  35.362  -9.316  1.00  1.00      I    C
ATOM   1651  CA  GLY I  44       0.434  36.266 -12.882  1.00  1.00      I    C
ATOM   1652  CA  ALA I  45      -2.556  36.745 -15.340  1.00  1.00      I    C
ATOM   1653  CA  GLY I  46      -1.747  33.603 -17.242  1.00  1.00      I    C
ATOM   1654  CA  ALA I  47      -2.417  31.200 -14.436  1.00  1.00      I    C
ATOM   1655  CA  PRO I  48      -6.181  31.269 -14.369  1.00  1.00      I    C
ATOM   1656  CA  VAL I  49      -6.296  30.736 -18.152  1.00  1.00      I    C
ATOM   1657  CA  TYR I  50      -3.841  27.985 -18.284  1.00  1.00      I    C
ATOM   1658  CA  LEU I  51      -5.306  26.232 -15.313  1.00  1.00      I    C
ATOM   1659  CA  ALA I  52      -8.982  26.772 -16.503  1.00  1.00      I    C
ATOM   1660  CA  ALA I  53      -8.044  25.116 -19.860  1.00  1.00      I    C
ATOM   1661  CA  VAL I  54      -6.574  22.088 -17.932  1.00  1.00      I    C
ATOM   1662  CA  LEU I  55      -9.682  21.682 -15.706  1.00  1.00      I    C
ATOM   1663  CA  GLU I  56     -11.929  22.005 -18.767  1.00  1.00      I    C
ATOM   1664  CA  TYR I  57      -9.992  19.183 -20.498  1.00  1.00      I    C
ATOM   1665  CA  LEU I  58     -10.266  16.806 -17.504  1.00  1.00      I    C
ATOM   1666  CA  THR I  59     -14.037  17.263 -17.308  1.00  1.00      I    C
ATOM   1667  CA  ALA I  60     -14.427  16.738 -20.962  1.00  1.00      I    C
ATOM   1668  CA  GLU I  61     -12.276  13.624 -20.963  1.00  1.00      I    C
ATOM   1669  CA  ILE I  62     -13.984  11.975 -17.946  1.00  1.00      I    C
ATOM   1670  CA  LEU I  63     -17.451  12.895 -19.125  1.00  1.00      I    C
ATOM   1671  CA  GLU I  64     -16.673  11.677 -22.648  1.00  1.00      I    C
ATOM   1672  CA  LEU I  65     -15.539   8.217 -21.217  1.00  1.00      I    C
ATOM   1673  CA  ALA I  66     -18.347   8.151 -18.718  1.00  1.00      I    C
ATOM   1674  CA  GLY I  67     -21.024   9.040 -21.278  1.00  1.00      I    C
ATOM   1675  CA  ASN I  68     -19.666   6.114 -23.327  1.00  1.00      I    C
ATOM   1676  CA  ALA I  69     -20.064   3.732 -20.472  1.00  1.00      I    C
ATOM   1677  CA  ALA I  70     -23.688   4.812 -19.805  1.00  1.00      I    C
ATOM   1678  CA  ARG I  71     -24.581   4.261 -23.531  1.00  1.00      I    C
ATOM   1679  CA  ASP I  72     -22.860   0.874 -23.487  1.00  1.00      I    C
ATOM   1680  CA  ASN I  73     -24.992  -0.138 -20.570  1.00  1.00      I    C
ATOM   1681  CA  LYS I  74     -28.262   0.898 -22.273  1.00  1.00      I    C
ATOM   1682  CA  LYS I  75     -28.999   3.944 -20.126  1.00  1.00      I    C
ATOM   1683  CA  THR I  76     -28.832   7.598 -21.148  1.00  1.00      I    C
ATOM   1684  CA  ARG I  77     -28.040   9.215 -17.865  1.00  1.00      I    C
ATOM   1685  CA  ILE I  78     -24.437   9.325 -16.460  1.00  1.00      I    C
ATOM   1686  CA  ILE I  79     -24.526   8.107 -12.902  1.00  1.00      I    C
ATOM   1687  CA  PRO I  80     -21.557   7.182 -10.600  1.00  1.00      I    C
ATOM   1688  CA  ARG I  81     -21.581   3.663 -11.797  1.00  1.00      I    C
ATOM   1689  CA  HIS I  82     -20.583   4.855 -15.448  1.00  1.00      I    C
ATOM   1690  CA  LEU I  83     -17.864   6.974 -14.028  1.00  1.00      I    C
ATOM   1691  CA  GLN I  84     -16.328   4.017 -12.117  1.00  1.00      I    C
ATOM   1692  CA  LEU I  85     -16.400   1.645 -15.006  1.00  1.00      I    C
ATOM   1693  CA  ALA I  86     -15.030   4.546 -17.136  1.00  1.00      I    C
ATOM   1694  CA  VAL I  87     -12.201   5.144 -14.874  1.00  1.00      I    C
ATOM   1695  CA  ARG I  88     -11.288   1.492 -14.173  1.00  1.00      I    C
ATOM   1696  CA  ASN I  89     -11.601   0.494 -17.753  1.00  1.00      I    C
ATOM   1697  CA  ASP I  90      -9.435   3.475 -18.889  1.00  1.00      I    C
ATOM   1698  CA  GLU I  91      -5.784   3.067 -18.251  1.00  1.00      I    C
ATOM   1699  CA  GLU I  92      -4.954   6.708 -17.342  1.00  1.00      I    C
ATOM   1700  CA  LEU I  93      -7.902   7.735 -15.248  1.00  1.00      I    C
ATOM   1701  CA  ASN I  94      -7.543   4.572 -13.133  1.00  1.00      I    C
ATOM   1702  CA  LYS I  95      -4.075   5.810 -12.254  1.00  1.00      I    C
ATOM   1703  CA  LEU I  96      -5.257   9.372 -11.656  1.00  1.00      I    C
ATOM   1704  CA  LEU I  97      -7.977   8.202  -9.342  1.00  1.00      I    C
ATOM   1705  CA  GLY I  98      -5.959   5.275  -7.935  1.00  1.00      I    C
ATOM   1706  CA  ARG I  99      -6.792   6.427  -4.333  1.00  1.00      I    C
ATOM   1707  CA  VAL I 100     -10.145   7.684  -4.576  1.00  1.00      I    C
ATOM   1708  CA  THR I 101     -13.451   6.212  -3.459  1.00  1.00      I    C
ATOM   1709  CA  ILE I 102     -16.653   7.166  -5.545  1.00  1.00      I    C
ATOM   1710  CA  ALA I 103     -19.537   6.299  -3.356  1.00  1.00      I    C
ATOM   1711  CA  GLN I 104     -22.451   4.429  -4.960  1.00  1.00      I    C
ATOM   1712  CA  GLY I 105     -20.058   3.349  -7.742  1.00  1.00      I    C
ATOM   1713  CA  GLY I 106     -20.070  -0.368  -6.937  1.00  1.00      I    C
ATOM   1714  CA  VAL I 107     -17.058  -2.424  -8.185  1.00  1.00      I    C
ATOM   1715  CA  LEU I 108     -16.025  -3.359 -11.862  1.00  1.00      I    C
ATOM   1716  CA  PRO I 109     -17.530  -6.858 -12.793  1.00  1.00      I    C
ATOM   1717  CA  ASN I 110     -14.325  -9.052 -12.725  1.00  1.00      I    C
ATOM   1718  CA  ILE I 111     -12.444  -7.629  -9.677  1.00  1.00      I    C
ATOM   1719  CA  GLN I 112      -8.931  -6.470 -10.351  1.00  1.00      I    C
ATOM   1720  CA  SER I 113      -6.539  -8.802  -8.320  1.00  1.00      I    C
ATOM   1721  CA  VAL I 114      -7.735 -12.005  -9.542  1.00  1.00      I    C
ATOM   1722  CA  LEU I 115      -7.343 -10.910 -13.153  1.00  1.00      I    C
ATOM   1723  CA  LEU I 116      -3.600 -10.398 -13.002  1.00  1.00      I    C
ATOM   1724  CA  PRO I 117      -1.833  -9.251 -16.215  1.00  1.00      I    C
ATOM   1725  CA  LYS I 118       0.997 -11.142 -17.885  1.00  1.00      I    C
ATOM   1726  CA  LYS I 119       2.475 -11.371 -21.416  1.00  1.00      I    C
ATOM   1727  CA  THR I 120      -0.575 -13.634 -21.636  1.00  1.00      I    C
ATOM   1728  CA  GLU I 121      -1.539 -16.694 -19.739  1.00  1.00      I    C
ATOM   1729  CA  SER I 122      -2.398 -17.498 -16.077  1.00  1.00      I    C
ATOM   1730  CA  SER I 123      -0.166 -19.511 -13.784  1.00  1.00      I    C
ATOM   1731  CA  LYS I 124      -0.849 -22.529 -11.567  1.00  1.00      I    C
ATOM   1732  CA  SER I 125      -1.199 -26.034 -13.188  1.00  1.00      I    C
ATOM   1733  CA  LYS I 126      -4.710 -26.321 -12.013  1.00  1.00      I    C
ATOM   1734  CA  SER I 127      -6.203 -26.622 -15.520  1.00  1.00      I    C
ATOM   1735  CA  LYS I 128      -7.687 -23.221 -15.635  1.00  1.00      I    C
TER
ATOM   1736  CA  PRO J   1     -22.563  82.270  -9.501  1.00  1.00      J    C
ATOM   1737  CA  GLU J   2     -21.858  79.603  -7.108  1.00  1.00      J    C
ATOM   1738  CA  PRO J   3     -21.003  77.548 -10.076  1.00  1.00      J    C
ATOM   1739  CA  ALA J   4     -19.035  74.236 -10.334  1.00  1.00      J    C
ATOM   1740  CA  LYS J   5     -15.696  75.259 -11.998  1.00  1.00      J    C
ATOM   1741  CA  SER J   6     -13.337  73.230  -9.798  1.00  1.00      J    C
ATOM   1742  CA  ALA J   7     -14.692  69.948 -11.070  1.00  1.00      J    C
ATOM   1743  CA  PRO J   8     -15.337  69.188  -8.346  1.00  1.00      J    C
ATOM   1744  CA  ALA J   9     -13.139  66.153  -7.546  1.00  1.00      J    C
ATOM   1745  CA  PRO J  10     -14.752  64.028  -6.168  1.00  1.00      J    C
ATOM   1746  CA  LYS J  11     -12.535  62.660  -3.466  1.00  1.00      J    C
ATOM   1747  CA  LYS J  12     -12.302  58.794  -2.911  1.00  1.00      J    C
ATOM   1748  CA  GLY J  13      -9.731  58.402  -0.081  1.00  1.00      J    C
ATOM   1749  CA  SER J  14      -6.873  56.121  -1.346  1.00  1.00      J    C
ATOM   1750  CA  LYS J  15      -5.546  52.550  -1.547  1.00  1.00      J    C
ATOM   1751  CA  LYS J  16      -7.409  50.179   0.704  1.00  1.00      J    C
ATOM   1752  CA  ALA J  17     -10.030  49.538  -1.924  1.00  1.00      J    C
ATOM   1753  CA  VAL J  18      -9.106  48.036  -5.274  1.00  1.00      J    C
ATOM   1754  CA  THR J  19     -11.939  45.717  -6.421  1.00  1.00      J    C
ATOM   1755  CA  LYS J  20     -15.648  45.469  -7.279  1.00  1.00      J    C
ATOM   1756  CA  THR J  21     -17.366  48.780  -8.125  1.00  1.00      J    C
ATOM   1757  CA  GLN J  22     -19.875  47.135 -10.489  1.00  1.00      J    C
ATOM   1758  CA  LYS J  23     -20.809  44.310  -8.144  1.00  1.00      J    C
ATOM   1759  CA  LYS J  24     -21.664  46.662  -5.181  1.00  1.00      J    C
ATOM   1760  CA  ASP J  25     -20.412  50.252  -4.806  1.00  1.00      J    C
ATOM   1761  CA  GLY J  26     -19.181  50.123  -1.154  1.00  1.00      J    C
ATOM   1762  CA  LYS J  27     -18.646  46.364  -1.278  1.00  1.00      J    C
ATOM   1763  CA  LYS J  28     -22.062  45.680   0.220  1.00  1.00      J    C
ATOM   1764  CA  ARG J  29     -21.881  41.999   1.155  1.00  1.00      J    C
ATOM   1765  CA  ARG J  30     -24.630  40.801  -1.097  1.00  1.00      J    C
ATOM   1766  CA  LYS J  31     -26.457  37.549  -0.228  1.00  1.00      J    C
ATOM   1767  CA  THR J  32     -24.419  34.718   0.736  1.00  1.00      J    C
ATOM   1768  CA  ARG J  33     -24.465  32.131  -2.157  1.00  1.00      J    C
ATOM   1769  CA  LYS J  34     -22.812  28.672  -2.372  1.00  1.00      J    C
ATOM   1770  CA  GLU J  35     -20.975  28.528  -5.594  1.00  1.00      J    C
ATOM   1771  CA  SER J  36     -19.819  25.328  -7.360  1.00  1.00      J    C
ATOM   1772  CA  TYR J  37     -18.517  24.255 -10.696  1.00  1.00      J    C
ATOM   1773  CA  ALA J  38     -21.758  22.805 -11.831  1.00  1.00      J    C
ATOM   1774  CA  ILE J  39     -22.337  25.262 -14.817  1.00  1.00      J    C
ATOM   1775  CA  TYR J  40     -18.947  24.163 -16.118  1.00  1.00      J    C
ATOM   1776  CA  VAL J  41     -19.400  20.450 -15.854  1.00  1.00      J    C
ATOM   1777  CA  TYR J  42     -22.789  21.048 -17.619  1.00  1.00      J    C
ATOM   1778  CA  LYS J  43     -21.168  23.191 -20.385  1.00  1.00      J    C
ATOM   1779  CA  VAL J  44     -18.682  20.503 -21.250  1.00  1.00      J    C
ATOM   1780  CA  LEU J  45     -21.005  17.626 -20.994  1.00  1.00      J    C
ATOM   1781  CA  LYS J  46     -23.187  19.078 -23.788  1.00  1.00      J    C
ATOM   1782  CA  GLN J  47     -20.090  19.627 -25.922  1.00  1.00      J    C
ATOM   1783  CA  VAL J  48     -18.911  16.103 -25.750  1.00  1.00      J    C
ATOM   1784  CA  HIS J  49     -22.163  14.172 -25.730  1.00  1.00      J    C
ATOM   1785  CA  PRO J  50     -24.826  16.711 -26.785  1.00  1.00      J    C
ATOM   1786  CA  ASP J  51     -27.696  14.333 -26.040  1.00  1.00      J    C
ATOM   1787  CA  THR J  52     -26.396  12.559 -23.014  1.00  1.00      J    C
ATOM   1788  CA  GLY J  53     -27.901  13.262 -19.558  1.00  1.00      J    C
ATOM   1789  CA  ILE J  54     -26.116  13.389 -16.144  1.00  1.00      J    C
ATOM   1790  CA  SER J  55     -27.762  12.441 -12.754  1.00  1.00      J    C
ATOM   1791  CA  SER J  56     -27.723  14.979  -9.850  1.00  1.00      J    C
ATOM   1792  CA  LYS J  57     -25.561  12.626  -7.827  1.00  1.00      J    C
ATOM   1793  CA  ALA J  58     -23.108  12.122 -10.659  1.00  1.00      J    C
ATOM   1794  CA  MET J  59     -23.134  15.983 -11.044  1.00  1.00      J    C
ATOM   1795  CA  SER J  60     -22.188  16.198  -7.225  1.00  1.00      J    C
ATOM   1796  CA  ILE J  61     -19.418  13.715  -8.093  1.00  1.00      J    C
ATOM   1797  CA  MET J  62     -18.010  16.110 -10.705  1.00  1.00      J    C
ATOM   1798  CA  ASN J  63     -18.200  19.047  -8.222  1.00  1.00      J    C
ATOM   1799  CA  SER J  64     -16.087  16.885  -5.749  1.00  1.00      J    C
ATOM   1800  CA  PHE J  65     -13.720  16.166  -8.653  1.00  1.00      J    C
ATOM   1801  CA  VAL J  66     -13.259  19.799  -9.596  1.00  1.00      J    C
ATOM   1802  CA  ASN J  67     -12.546  20.823  -5.972  1.00  1.00      J    C
ATOM   1803  CA  ASP J  68     -10.120  17.865  -5.462  1.00  1.00      J    C
ATOM   1804  CA  VAL J  69      -8.218  18.641  -8.842  1.00  1.00      J    C
ATOM   1805  CA  PHE J  70      -7.963  22.289  -8.030  1.00  1.00      J    C
ATOM   1806  CA  GLU J  71      -6.395  21.395  -4.605  1.00  1.00      J    C
ATOM   1807  CA  ARG J  72      -3.976  18.772  -6.128  1.00  1.00      J    C
ATOM   1808  CA  ILE J  73      -2.750  21.108  -8.834  1.00  1.00      J    C
ATOM   1809  CA  ALA J  74      -2.831  24.231  -6.499  1.00  1.00      J    C
ATOM   1810  CA  GLY J  75      -0.738  22.214  -3.883  1.00  1.00      J    C
ATOM   1811  CA  GLU J  76       1.741  21.199  -6.478  1.00  1.00      J    C
ATOM   1812  CA  ALA J  77       1.889  24.844  -7.722  1.00  1.00      J    C
ATOM   1813  CA  SER J  78       2.313  26.048  -4.202  1.00  1.00      J    C
ATOM   1814  CA  ARG J  79       5.150  23.603  -3.491  1.00  1.00      J    C
ATOM   1815  CA  LEU J  80       6.996  24.620  -6.565  1.00  1.00      J    C
ATOM   1816  CA  ALA J  81       6.817  28.375  -6.020  1.00  1.00      J    C
ATOM   1817  CA  HIS J  82       7.952  28.090  -2.411  1.00  1.00      J    C
ATOM   1818  CA  TYR J  83      10.792  25.682  -3.186  1.00  1.00      J    C
ATOM   1819  CA  ASN J  84      12.060  28.265  -5.661  1.00  1.00      J    C
ATOM   1820  CA  LYS J  85      11.763  31.164  -3.105  1.00  1.00      J    C
ATOM   1821  CA  ARG J  86       9.582  33.239  -5.587  1.00  1.00      J    C
ATOM   1822  CA  SER J  87       6.397  35.006  -4.679  1.00  1.00      J    C
ATOM   1823  CA  THR J  88       4.630  34.631  -8.058  1.00  1.00      J    C
ATOM   1824  CA  ILE J  89       2.740  31.493  -9.049  1.00  1.00      J    C
ATOM   1825  CA  THR J  90       2.355  31.935 -12.828  1.00  1.00      J    C
ATOM   1826  CA  SER J  91       1.008  29.785 -15.595  1.00  1.00      J    C
ATOM   1827  CA  ARG J  92       4.511  28.268 -15.575  1.00  1.00      J    C
ATOM   1828  CA  GLU J  93       4.056  26.883 -12.061  1.00  1.00      J    C
ATOM   1829  CA  ILE J  94       0.584  25.512 -13.165  1.00  1.00      J    C
ATOM   1830  CA  GLN J  95       2.259  23.782 -16.159  1.00  1.00      J    C
ATOM   1831  CA  THR J  96       4.682  21.826 -13.783  1.00  1.00      J    C
ATOM   1832  CA  ALA J  97       1.980  20.843 -11.368  1.00  1.00      J    C
ATOM   1833  CA  VAL J  98       0.038  19.497 -14.380  1.00  1.00      J    C
ATOM   1834  CA  ARG J  99       2.942  17.538 -15.494  1.00  1.00      J    C
ATOM   1835  CA  LEU J 100       3.763  16.330 -11.965  1.00  1.00      J    C
ATOM   1836  CA  LEU J 101       0.203  15.163 -11.226  1.00  1.00      J    C
ATOM   1837  CA  LEU J 102      -1.195  14.205 -14.619  1.00  1.00      J    C
ATOM   1838  CA  PRO J 103      -0.430  10.656 -15.905  1.00  1.00      J    C
ATOM   1839  CA  GLY J 104       1.672  10.383 -19.107  1.00  1.00      J    C
ATOM   1840  CA  GLU J 105      -0.495  10.948 -22.244  1.00  1.00      J    C
ATOM   1841  CA  LEU J 106      -3.087  12.902 -20.288  1.00  1.00      J    C
ATOM   1842  CA  ALA J 107      -0.613  15.332 -18.992  1.00  1.00      J    C
ATOM   1843  CA  LYS J 108       0.697  15.637 -22.535  1.00  1.00      J    C
ATOM   1844  CA  HIS J 109      -2.595  16.979 -24.019  1.00  1.00      J    C
ATOM   1845  CA  ALA J 110      -3.307  19.100 -20.917  1.00  1.00      J    C
ATOM   1846  CA  VAL J 111       0.121  20.806 -21.240  1.00  1.00      J    C
ATOM   1847  CA  SER J 112      -0.752  21.449 -25.039  1.00  1.00      J    C
ATOM   1848  CA  GLU J 113      -4.149  22.967 -24.109  1.00  1.00      J    C
ATOM   1849  CA  GLY J 114      -2.778  25.257 -21.364  1.00  1.00      J    C
ATOM   1850  CA  THR J 115       0.063  26.706 -23.416  1.00  1.00      J    C
ATOM   1851  CA  LYS J 116      -1.929  27.206 -26.463  1.00  1.00      J    C
ATOM   1852  CA  ALA J 117      -4.772  28.755 -24.623  1.00  1.00      J    C
ATOM   1853  CA  VAL J 118      -2.626  31.158 -22.747  1.00  1.00      J    C
ATOM   1854  CA  THR J 119      -0.762  32.214 -25.830  1.00  1.00      J    C
ATOM   1855  CA  LYS J 120      -4.091  33.015 -27.704  1.00  1.00      J    C
ATOM   1856  CA  TYR J 121      -5.533  34.642 -24.714  1.00  1.00      J    C
ATOM   1857  CA  THR J 122      -2.539  36.851 -24.173  1.00  1.00      J    C
ATOM   1858  CA  SER J 123      -2.279  38.059 -27.714  1.00  1.00      J    C
ATOM   1859  CA  ALA J 124      -5.710  39.765 -27.543  1.00  1.00      J    C
ATOM   1860  CA  LYS J 125      -4.722  43.081 -26.144  1.00  1.00      J    C
TER
