# Supplementary material for: The kinetic landscape of nucleosome assembly: A coarse-grained molecular dynamics study
Source: PLoS Comput Biol. 2021 Jul 27;17(7):e1009253. doi: 10.1371/journal.pcbi.1009253 (PMC8345847; doi:10.1371/journal.pcbi.1009253)
Supplement: S1 Data — For each of the 11 metastable states identified from our MSM at 400 mM using PCCA clustering, we deposited 4 representative coarse-grained nucleosome conformations in PDB format. The conformations are named “state*conf#.pdb”, where * corresponds to the state name as described in the text (T, TL, TR, HL0, HL1, HL2, HR0, HR1, HR2 and HR3, N), and # goes from 1 to 4. The file “msm_hmm11.dat” contains the equilibrium probabilities of the various basins and the transition probabilities between them. The data also contain 4 representative partially opened conformations for each of the left hexasome, right hexasome, and tetrasome states, named “partially-opened_*_conf#.pdb”, where * is HL, HR or T and # goes from 1 to 4. (ZIP) [file pcbi.1009253.s006.zip › S1_Data/stateTconf1.pdb]

ATOM      1 DS   DC  A   1      73.739 101.670  61.491  1.00  1.00      A    S
ATOM      2 DB   DC  A   1      74.359 102.140  57.661  1.00  1.00      A    B
ATOM      3 DP   DT  A   2      70.609 104.200  62.891  1.00  1.00      A    P
ATOM      4 DS   DT  A   2      70.739 106.600  60.401  1.00  1.00      A    S
ATOM      5 DB   DT  A   2      70.859 103.960  57.091  1.00  1.00      A    B
ATOM      6 DP   DG  A   3      67.089 109.440  60.441  1.00  1.00      A    P
ATOM      7 DS   DG  A   3      67.269 110.100  56.931  1.00  1.00      A    S
ATOM      8 DB   DG  A   3      68.369 106.140  53.931  1.00  1.00      A    B
ATOM      9 DP   DG  A   4      64.979 112.810  55.341  1.00  1.00      A    P
ATOM     10 DS   DG  A   4      65.269 111.680  51.741  1.00  1.00      A    S
ATOM     11 DB   DG  A   4      65.689 106.410  51.421  1.00  1.00      A    B
ATOM     12 DP   DA  A   5      63.899 113.350  48.881  1.00  1.00      A    P
ATOM     13 DS   DA  A   5      64.249 110.230  46.351  1.00  1.00      A    S
ATOM     14 DB   DA  A   5      63.149 105.790  48.960  1.00  1.00      A    B
ATOM     15 DP   DG  A   6      62.479 110.950  43.611  1.00  1.00      A    P
ATOM     16 DS   DG  A   6      61.759 106.960  42.870  1.00  1.00      A    S
ATOM     17 DB   DG  A   6      60.229 104.960  46.780  1.00  1.00      A    B
ATOM     18 DP   DA  A   7      60.679 105.270  39.550  1.00  1.00      A    P
ATOM     19 DS   DA  A   7      59.169 101.740  41.230  1.00  1.00      A    S
ATOM     20 DB   DA  A   7      57.689 102.990  45.370  1.00  1.00      A    B
ATOM     21 DP   DA  A   8      56.889  99.480  39.450  1.00  1.00      A    P
ATOM     22 DS   DA  A   8      55.229  98.320  42.610  1.00  1.00      A    S
ATOM     23 DB   DA  A   8      54.039 102.380  45.200  1.00  1.00      A    B
ATOM     24 DP   DT  A   9      52.759  95.860  42.650  1.00  1.00      A    P
ATOM     25 DS   DT  A   9      51.219  97.210  45.950  1.00  1.00      A    S
ATOM     26 DB   DT  A   9      50.849 101.060  45.300  1.00  1.00      A    B
ATOM     27 DP   DC  A  10      47.789  95.330  47.000  1.00  1.00      A    P
ATOM     28 DS   DC  A  10      46.489  97.850  48.710  1.00  1.00      A    S
ATOM     29 DB   DC  A  10      47.029 101.540  46.030  1.00  1.00      A    B
ATOM     30 DP   DC  A  11      43.569  97.590  50.440  1.00  1.00      A    P
ATOM     31 DS   DC  A  11      42.619 100.930  50.260  1.00  1.00      A    S
ATOM     32 DB   DC  A  11      43.289 102.410  46.160  1.00  1.00      A    B
ATOM     33 DP   DC  A  12      39.459 101.760  51.310  1.00  1.00      A    P
ATOM     34 DS   DC  A  12      39.059 105.270  49.440  1.00  1.00      A    S
ATOM     35 DB   DC  A  12      40.079 104.260  45.200  1.00  1.00      A    B
ATOM     36 DP   DG  A  13      35.099 108.060  50.520  1.00  1.00      A    P
ATOM     37 DS   DG  A  13      34.919 109.780  47.000  1.00  1.00      A    S
ATOM     38 DB   DG  A  13      36.669 106.350  43.310  1.00  1.00      A    B
ATOM     39 DP   DG  A  14      31.969 111.260  45.700  1.00  1.00      A    P
ATOM     40 DS   DG  A  14      32.529 110.590  41.740  1.00  1.00      A    S
ATOM     41 DB   DG  A  14      34.059 105.680  40.830  1.00  1.00      A    B
ATOM     42 DP   DT  A  15      30.549 111.800  39.520  1.00  1.00      A    P
ATOM     43 DS   DT  A  15      31.499 109.440  36.640  1.00  1.00      A    S
ATOM     44 DB   DT  A  15      31.229 105.860  38.750  1.00  1.00      A    B
ATOM     45 DP   DC  A  16      29.209 109.800  34.180  1.00  1.00      A    P
ATOM     46 DS   DC  A  16      29.459 106.130  32.850  1.00  1.00      A    S
ATOM     47 DB   DC  A  16      28.939 103.490  36.290  1.00  1.00      A    B
ATOM     48 DP   DT  A  17      26.749 104.480  29.780  1.00  1.00      A    P
ATOM     49 DS   DT  A  17      27.709 101.070  30.520  1.00  1.00      A    S
ATOM     50 DB   DT  A  17      26.259 101.070  34.570  1.00  1.00      A    B
ATOM     51 DP   DG  A  18      25.809  98.190  28.540  1.00  1.00      A    P
ATOM     52 DS   DG  A  18      25.659  96.020  31.520  1.00  1.00      A    S
ATOM     53 DB   DG  A  18      23.729  97.720  35.490  1.00  1.00      A    B
ATOM     54 DP   DC  A  19      25.349  92.820  30.760  1.00  1.00      A    P
ATOM     55 DS   DC  A  19      24.759  91.780  34.680  1.00  1.00      A    S
ATOM     56 DB   DC  A  19      21.859  94.700  35.680  1.00  1.00      A    B
ATOM     57 DP   DA  A  20      23.119  87.960  35.720  1.00  1.00      A    P
ATOM     58 DS   DA  A  20      21.259  88.990  39.180  1.00  1.00      A    S
ATOM     59 DB   DA  A  20      18.519  93.030  38.040  1.00  1.00      A    B
ATOM     60 DP   DG  A  21      19.119  86.510  40.870  1.00  1.00      A    P
ATOM     61 DS   DG  A  21      16.869  88.880  42.410  1.00  1.00      A    S
ATOM     62 DB   DG  A  21      15.039  91.850  39.040  1.00  1.00      A    B
ATOM     63 DP   DG  A  22      14.099  87.450  44.600  1.00  1.00      A    P
ATOM     64 DS   DG  A  22      11.639  90.020  44.060  1.00  1.00      A    S
ATOM     65 DB   DG  A  22      11.159  91.230  39.090  1.00  1.00      A    B
ATOM     66 DP   DC  A  23       9.199  89.930  45.910  1.00  1.00      A    P
ATOM     67 DS   DC  A  23       7.339  91.840  43.740  1.00  1.00      A    S
ATOM     68 DB   DC  A  23       8.109  89.610  39.660  1.00  1.00      A    B
ATOM     69 DP   DC  A  24       3.419  92.190  44.170  1.00  1.00      A    P
ATOM     70 DS   DC  A  24       2.769  93.090  40.420  1.00  1.00      A    S
ATOM     71 DB   DC  A  24       4.319  89.680  38.800  1.00  1.00      A    B
ATOM     72 DP   DG  A  25      -1.631  93.750  39.430  1.00  1.00      A    P
ATOM     73 DS   DG  A  25      -1.341  92.750  36.330  1.00  1.00      A    S
ATOM     74 DB   DG  A  25       1.219  88.200  36.230  1.00  1.00      A    B
ATOM     75 DP   DC  A  26      -3.411  93.340  34.330  1.00  1.00      A    P
ATOM     76 DS   DC  A  26      -2.601  90.370  32.030  1.00  1.00      A    S
ATOM     77 DB   DC  A  26      -1.811  86.830  34.750  1.00  1.00      A    B
ATOM     78 DP   DT  A  27      -4.741  89.280  28.500  1.00  1.00      A    P
ATOM     79 DS   DT  A  27      -3.471  85.490  28.490  1.00  1.00      A    S
ATOM     80 DB   DT  A  27      -4.331  84.330  32.750  1.00  1.00      A    B
ATOM     81 DP   DC  A  28      -5.091  83.750  26.440  1.00  1.00      A    P
ATOM     82 DS   DC  A  28      -4.311  80.670  27.850  1.00  1.00      A    S
ATOM     83 DB   DC  A  28      -5.761  80.840  31.960  1.00  1.00      A    B
ATOM     84 DP   DA  A  29      -4.791  76.760  25.790  1.00  1.00      A    P
ATOM     85 DS   DA  A  29      -4.951  74.550  28.340  1.00  1.00      A    S
ATOM     86 DB   DA  A  29      -7.561  76.950  31.920  1.00  1.00      A    B
ATOM     87 DP   DA  A  30      -5.511  71.330  28.050  1.00  1.00      A    P
ATOM     88 DS   DA  A  30      -6.531  71.120  31.400  1.00  1.00      A    S
ATOM     89 DB   DA  A  30     -10.041  74.510  31.950  1.00  1.00      A    B
ATOM     90 DP   DT  A  31      -7.421  68.530  32.500  1.00  1.00      A    P
ATOM     91 DS   DT  A  31      -9.241  69.460  35.000  1.00  1.00      A    S
ATOM     92 DB   DT  A  31     -11.921  71.750  33.170  1.00  1.00      A    B
ATOM     93 DP   DT  A  32     -11.201  66.560  37.480  1.00  1.00      A    P
ATOM     94 DS   DT  A  32     -14.811  68.340  38.050  1.00  1.00      A    S
ATOM     95 DB   DT  A  32     -15.341  69.870  33.910  1.00  1.00      A    B
ATOM     96 DP   DG  A  33     -17.591  65.460  39.160  1.00  1.00      A    P
ATOM     97 DS   DG  A  33     -20.221  67.310  38.480  1.00  1.00      A    S
ATOM     98 DB   DG  A  33     -19.561  69.000  33.870  1.00  1.00      A    B
ATOM     99 DP   DG  A  34     -23.611  66.250  38.900  1.00  1.00      A    P
ATOM    100 DS   DG  A  34     -25.371  67.550  36.050  1.00  1.00      A    S
ATOM    101 DB   DG  A  34     -22.471  67.710  32.090  1.00  1.00      A    B
ATOM    102 DP   DT  A  35     -28.251  66.690  35.460  1.00  1.00      A    P
ATOM    103 DS   DT  A  35     -28.341  67.120  31.840  1.00  1.00      A    S
ATOM    104 DB   DT  A  35     -24.561  65.210  30.780  1.00  1.00      A    B
ATOM    105 DP   DC  A  36     -31.221  65.980  30.480  1.00  1.00      A    P
ATOM    106 DS   DC  A  36     -29.631  65.130  27.410  1.00  1.00      A    S
ATOM    107 DB   DC  A  36     -26.321  62.740  28.330  1.00  1.00      A    B
ATOM    108 DP   DG  A  37     -32.250  64.540  23.780  1.00  1.00      A    P
ATOM    109 DS   DG  A  37     -29.740  63.000  22.080  1.00  1.00      A    S
ATOM    110 DB   DG  A  37     -27.190  60.340  24.690  1.00  1.00      A    B
ATOM    111 DP   DT  A  38     -29.810  62.040  19.110  1.00  1.00      A    P
ATOM    112 DS   DT  A  38     -26.310  59.840  18.790  1.00  1.00      A    S
ATOM    113 DB   DT  A  38     -26.760  57.510  22.620  1.00  1.00      A    B
ATOM    114 DP   DA  A  39     -25.770  56.980  15.560  1.00  1.00      A    P
ATOM    115 DS   DA  A  39     -23.740  54.280  17.570  1.00  1.00      A    S
ATOM    116 DB   DA  A  39     -26.020  53.280  21.980  1.00  1.00      A    B
ATOM    117 DP   DG  A  40     -22.610  50.490  15.640  1.00  1.00      A    P
ATOM    118 DS   DG  A  40     -22.210  48.660  19.010  1.00  1.00      A    S
ATOM    119 DB   DG  A  40     -25.940  49.250  22.000  1.00  1.00      A    B
ATOM    120 DP   DA  A  41     -21.130  45.590  19.170  1.00  1.00      A    P
ATOM    121 DS   DA  A  41     -22.640  44.760  22.900  1.00  1.00      A    S
ATOM    122 DB   DA  A  41     -27.200  45.970  23.010  1.00  1.00      A    B
ATOM    123 DP   DC  A  42     -22.120  42.410  23.830  1.00  1.00      A    P
ATOM    124 DS   DC  A  42     -24.920  42.560  26.530  1.00  1.00      A    S
ATOM    125 DB   DC  A  42     -28.620  43.100  24.090  1.00  1.00      A    B
ATOM    126 DP   DA  A  43     -25.390  39.210  29.270  1.00  1.00      A    P
ATOM    127 DS   DA  A  43     -29.520  39.220  29.200  1.00  1.00      A    S
ATOM    128 DB   DA  A  43     -31.090  39.900  24.670  1.00  1.00      A    B
ATOM    129 DP   DG  A  44     -31.640  36.350  31.010  1.00  1.00      A    P
ATOM    130 DS   DG  A  44     -34.730  36.060  29.040  1.00  1.00      A    S
ATOM    131 DB   DG  A  44     -33.590  36.930  23.920  1.00  1.00      A    B
ATOM    132 DP   DC  A  45     -37.500  33.930  30.110  1.00  1.00      A    P
ATOM    133 DS   DC  A  45     -39.020  34.390  26.840  1.00  1.00      A    S
ATOM    134 DB   DC  A  45     -35.380  33.900  24.060  1.00  1.00      A    B
ATOM    135 DP   DT  A  46     -42.230  31.930  25.570  1.00  1.00      A    P
ATOM    136 DS   DT  A  46     -41.890  32.100  22.310  1.00  1.00      A    S
ATOM    137 DB   DT  A  46     -37.420  31.040  21.940  1.00  1.00      A    B
ATOM    138 DP   DC  A  47     -44.260  29.780  20.050  1.00  1.00      A    P
ATOM    139 DS   DC  A  47     -41.510  29.300  17.260  1.00  1.00      A    S
ATOM    140 DB   DC  A  47     -37.840  28.060  19.340  1.00  1.00      A    B
ATOM    141 DP   DT  A  48     -42.180  27.010  13.940  1.00  1.00      A    P
ATOM    142 DS   DT  A  48     -38.740  26.280  13.020  1.00  1.00      A    S
ATOM    143 DB   DT  A  48     -37.840  25.230  16.790  1.00  1.00      A    B
ATOM    144 DP   DA  A  49     -38.200  23.330   9.970  1.00  1.00      A    P
ATOM    145 DS   DA  A  49     -34.980  22.390  11.250  1.00  1.00      A    S
ATOM    146 DB   DA  A  49     -35.680  21.800  16.260  1.00  1.00      A    B
ATOM    147 DP   DG  A  50     -33.070  19.240   9.630  1.00  1.00      A    P
ATOM    148 DS   DG  A  50     -31.300  17.770  13.020  1.00  1.00      A    S
ATOM    149 DB   DG  A  50     -34.830  18.030  16.860  1.00  1.00      A    B
ATOM    150 DP   DC  A  51     -29.620  15.340  12.860  1.00  1.00      A    P
ATOM    151 DS   DC  A  51     -30.010  14.230  16.050  1.00  1.00      A    S
ATOM    152 DB   DC  A  51     -34.130  14.470  16.720  1.00  1.00      A    B
ATOM    153 DP   DA  A  52     -28.300  10.720  17.140  1.00  1.00      A    P
ATOM    154 DS   DA  A  52     -30.940   9.800  19.520  1.00  1.00      A    S
ATOM    155 DB   DA  A  52     -35.090  10.790  18.270  1.00  1.00      A    B
ATOM    156 DP   DC  A  53     -30.660   7.120  21.000  1.00  1.00      A    P
ATOM    157 DS   DC  A  53     -34.280   7.160  22.490  1.00  1.00      A    S
ATOM    158 DB   DC  A  53     -36.630   7.850  19.330  1.00  1.00      A    B
ATOM    159 DP   DC  A  54     -35.400   4.230  24.620  1.00  1.00      A    P
ATOM    160 DS   DC  A  54     -39.400   4.360  23.830  1.00  1.00      A    S
ATOM    161 DB   DC  A  54     -39.080   5.020  19.980  1.00  1.00      A    B
ATOM    162 DP   DG  A  55     -41.930   0.260  25.190  1.00  1.00      A    P
ATOM    163 DS   DG  A  55     -44.070   0.270  22.210  1.00  1.00      A    S
ATOM    164 DB   DG  A  55     -41.580   2.110  17.960  1.00  1.00      A    B
ATOM    165 DP   DC  A  56     -46.500  -1.700  21.860  1.00  1.00      A    P
ATOM    166 DS   DC  A  56     -46.550  -1.640  18.020  1.00  1.00      A    S
ATOM    167 DB   DC  A  56     -42.520  -0.910  16.950  1.00  1.00      A    B
ATOM    168 DP   DT  A  57     -48.130  -4.720  16.250  1.00  1.00      A    P
ATOM    169 DS   DT  A  57     -46.760  -3.980  13.190  1.00  1.00      A    S
ATOM    170 DB   DT  A  57     -42.720  -4.230  14.460  1.00  1.00      A    B
ATOM    171 DP   DT  A  58     -47.490  -6.040  10.070  1.00  1.00      A    P
ATOM    172 DS   DT  A  58     -44.440  -5.230   8.410  1.00  1.00      A    S
ATOM    173 DB   DT  A  58     -41.720  -6.350  11.420  1.00  1.00      A    B
ATOM    174 DP   DA  A  59     -43.780  -7.390   4.250  1.00  1.00      A    P
ATOM    175 DS   DA  A  59     -39.820  -6.840   4.500  1.00  1.00      A    S
ATOM    176 DB   DA  A  59     -38.320  -8.410   9.430  1.00  1.00      A    B
ATOM    177 DP   DA  A  60     -37.450  -7.720   2.000  1.00  1.00      A    P
ATOM    178 DS   DA  A  60     -34.070  -7.670   4.640  1.00  1.00      A    S
ATOM    179 DB   DA  A  60     -35.420 -10.510   8.360  1.00  1.00      A    B
ATOM    180 DP   DA  A  61     -30.700  -8.480   3.280  1.00  1.00      A    P
ATOM    181 DS   DA  A  61     -29.730  -9.810   6.240  1.00  1.00      A    S
ATOM    182 DB   DA  A  61     -33.250 -13.230   8.090  1.00  1.00      A    B
ATOM    183 DP   DC  A  62     -26.850 -10.990   6.500  1.00  1.00      A    P
ATOM    184 DS   DC  A  62     -27.860 -13.630   9.070  1.00  1.00      A    S
ATOM    185 DB   DC  A  62     -31.400 -15.940   7.260  1.00  1.00      A    B
ATOM    186 DP   DG  A  63     -24.730 -15.960  11.010  1.00  1.00      A    P
ATOM    187 DS   DG  A  63     -27.040 -18.690  12.390  1.00  1.00      A    S
ATOM    188 DB   DG  A  63     -30.040 -19.850   8.760  1.00  1.00      A    B
ATOM    189 DP   DC  A  64     -26.450 -21.120  14.840  1.00  1.00      A    P
ATOM    190 DS   DC  A  64     -28.920 -23.130  13.330  1.00  1.00      A    S
ATOM    191 DB   DC  A  64     -28.220 -22.790   9.110  1.00  1.00      A    B
ATOM    192 DP   DA  A  65     -29.100 -27.560  14.560  1.00  1.00      A    P
ATOM    193 DS   DA  A  65     -30.120 -28.830  11.310  1.00  1.00      A    S
ATOM    194 DB   DA  A  65     -28.050 -26.870   7.990  1.00  1.00      A    B
ATOM    195 DP   DC  A  66     -30.070 -32.380  11.030  1.00  1.00      A    P
ATOM    196 DS   DC  A  66     -29.290 -32.710   7.170  1.00  1.00      A    S
ATOM    197 DB   DC  A  66     -26.280 -29.540   6.620  1.00  1.00      A    B
ATOM    198 DP   DG  A  67     -27.380 -36.950   5.940  1.00  1.00      A    P
ATOM    199 DS   DG  A  67     -26.080 -35.440   2.870  1.00  1.00      A    S
ATOM    200 DB   DG  A  67     -23.330 -31.550   4.050  1.00  1.00      A    B
ATOM    201 DP   DT  A  68     -24.790 -37.060   0.060  1.00  1.00      A    P
ATOM    202 DS   DT  A  68     -22.490 -33.960  -1.360  1.00  1.00      A    S
ATOM    203 DB   DT  A  68     -20.520 -32.770   2.480  1.00  1.00      A    B
ATOM    204 DP   DA  A  69     -19.980 -34.070  -4.300  1.00  1.00      A    P
ATOM    205 DS   DA  A  69     -17.880 -31.710  -2.870  1.00  1.00      A    S
ATOM    206 DB   DA  A  69     -16.500 -32.500   1.520  1.00  1.00      A    B
ATOM    207 DP   DC  A  70     -16.150 -30.840  -4.560  1.00  1.00      A    P
ATOM    208 DS   DC  A  70     -14.000 -29.320  -1.860  1.00  1.00      A    S
ATOM    209 DB   DC  A  70     -13.200 -32.310   0.700  1.00  1.00      A    B
ATOM    210 DP   DG  A  71     -11.100 -26.000  -2.750  1.00  1.00      A    P
ATOM    211 DS   DG  A  71      -9.150 -26.440   0.050  1.00  1.00      A    S
ATOM    212 DB   DG  A  71      -9.390 -30.880   1.950  1.00  1.00      A    B
ATOM    213 DP   DC  A  72      -6.350 -24.990   0.370  1.00  1.00      A    P
ATOM    214 DS   DC  A  72      -5.610 -27.080   3.510  1.00  1.00      A    S
ATOM    215 DB   DC  A  72      -6.040 -31.060   1.710  1.00  1.00      A    B
ATOM    216 DP   DG  A  73      -1.710 -26.070   5.840  1.00  1.00      A    P
ATOM    217 DS   DG  A  73      -0.850 -29.860   6.630  1.00  1.00      A    S
ATOM    218 DB   DG  A  73      -2.310 -33.150   3.080  1.00  1.00      A    B
ATOM    219 DP   DC  A  74       1.370 -30.550   8.600  1.00  1.00      A    P
ATOM    220 DS   DC  A  74       1.740 -34.020   7.200  1.00  1.00      A    S
ATOM    221 DB   DC  A  74       1.060 -33.570   2.930  1.00  1.00      A    B
ATOM    222 DP   DT  A  75       5.070 -36.440   7.800  1.00  1.00      A    P
ATOM    223 DS   DT  A  75       4.670 -38.960   4.710  1.00  1.00      A    S
ATOM    224 DB   DT  A  75       4.120 -35.640   1.510  1.00  1.00      A    B
ATOM    225 DP   DG  A  76       8.310 -41.720   4.220  1.00  1.00      A    P
ATOM    226 DS   DG  A  76       7.960 -41.740   0.540  1.00  1.00      A    S
ATOM    227 DB   DG  A  76       7.140 -37.360  -1.150  1.00  1.00      A    B
ATOM    228 DP   DT  A  77       9.670 -43.700  -1.900  1.00  1.00      A    P
ATOM    229 DS   DT  A  77       8.660 -41.540  -5.150  1.00  1.00      A    S
ATOM    230 DB   DT  A  77       9.720 -37.890  -3.460  1.00  1.00      A    B
ATOM    231 DP   DC  A  78      10.330 -42.480  -8.300  1.00  1.00      A    P
ATOM    232 DS   DC  A  78      10.230 -38.930  -9.540  1.00  1.00      A    S
ATOM    233 DB   DC  A  78      11.850 -36.630  -6.460  1.00  1.00      A    B
ATOM    234 DP   DC  A  79      11.120 -37.820 -12.250  1.00  1.00      A    P
ATOM    235 DS   DC  A  79      11.510 -34.080 -11.720  1.00  1.00      A    S
ATOM    236 DB   DC  A  79      14.370 -34.310  -8.180  1.00  1.00      A    B
ATOM    237 DP   DC  A  80      13.320 -31.990 -14.440  1.00  1.00      A    P
ATOM    238 DS   DC  A  80      14.090 -29.430 -11.900  1.00  1.00      A    S
ATOM    239 DB   DC  A  80      16.990 -31.690  -9.120  1.00  1.00      A    B
ATOM    240 DP   DC  A  81      15.420 -26.000 -12.600  1.00  1.00      A    P
ATOM    241 DS   DC  A  81      16.920 -25.420  -9.460  1.00  1.00      A    S
ATOM    242 DB   DC  A  81      19.620 -28.610  -9.030  1.00  1.00      A    B
ATOM    243 DP   DC  A  82      18.030 -22.590  -8.870  1.00  1.00      A    P
ATOM    244 DS   DC  A  82      20.170 -23.570  -6.240  1.00  1.00      A    S
ATOM    245 DB   DC  A  82      22.940 -26.330  -7.890  1.00  1.00      A    B
ATOM    246 DP   DG  A  83      21.810 -20.080  -3.600  1.00  1.00      A    P
ATOM    247 DS   DG  A  83      24.830 -21.980  -2.470  1.00  1.00      A    S
ATOM    248 DB   DG  A  83      26.650 -24.690  -6.110  1.00  1.00      A    B
ATOM    249 DP   DC  A  84      26.550 -21.220  -0.290  1.00  1.00      A    P
ATOM    250 DS   DC  A  84      29.530 -23.610  -1.040  1.00  1.00      A    S
ATOM    251 DB   DC  A  84      29.630 -23.100  -5.380  1.00  1.00      A    B
ATOM    252 DP   DG  A  85      33.590 -22.560   0.950  1.00  1.00      A    P
ATOM    253 DS   DG  A  85      35.780 -23.820  -1.880  1.00  1.00      A    S
ATOM    254 DB   DG  A  85      33.640 -22.620  -6.780  1.00  1.00      A    B
ATOM    255 DP   DT  A  86      38.890 -23.470  -1.960  1.00  1.00      A    P
ATOM    256 DS   DT  A  86      39.420 -23.400  -5.770  1.00  1.00      A    S
ATOM    257 DB   DT  A  86      36.130 -20.190  -6.970  1.00  1.00      A    B
ATOM    258 DP   DT  A  87      43.000 -22.560  -7.030  1.00  1.00      A    P
ATOM    259 DS   DT  A  87      41.540 -21.170 -10.340  1.00  1.00      A    S
ATOM    260 DB   DT  A  87      39.000 -18.460  -9.010  1.00  1.00      A    B
ATOM    261 DP   DT  A  88      43.400 -19.760 -12.770  1.00  1.00      A    P
ATOM    262 DS   DT  A  88      40.880 -17.680 -14.140  1.00  1.00      A    S
ATOM    263 DB   DT  A  88      40.060 -15.320 -10.900  1.00  1.00      A    B
ATOM    264 DP   DT  A  89      41.690 -15.420 -17.290  1.00  1.00      A    P
ATOM    265 DS   DT  A  89      38.840 -13.030 -16.560  1.00  1.00      A    S
ATOM    266 DB   DT  A  89      40.080 -11.630 -12.200  1.00  1.00      A    B
ATOM    267 DP   DA  A  90      38.090  -9.700 -18.540  1.00  1.00      A    P
ATOM    268 DS   DA  A  90      36.240  -8.170 -15.480  1.00  1.00      A    S
ATOM    269 DB   DA  A  90      39.260  -7.740 -11.390  1.00  1.00      A    B
ATOM    270 DP   DA  A  91      33.560  -5.080 -16.070  1.00  1.00      A    P
ATOM    271 DS   DA  A  91      33.500  -4.300 -12.490  1.00  1.00      A    S
ATOM    272 DB   DA  A  91      38.140  -4.030 -11.120  1.00  1.00      A    B
ATOM    273 DP   DC  A  92      31.900  -1.820 -12.080  1.00  1.00      A    P
ATOM    274 DS   DC  A  92      34.360  -0.450  -9.270  1.00  1.00      A    S
ATOM    275 DB   DC  A  92      38.050  -0.720 -10.610  1.00  1.00      A    B
ATOM    276 DP   DC  A  93      33.750   2.050  -7.270  1.00  1.00      A    P
ATOM    277 DS   DC  A  93      37.110   3.360  -6.440  1.00  1.00      A    S
ATOM    278 DB   DC  A  93      40.010   2.580  -9.960  1.00  1.00      A    B
ATOM    279 DP   DG  A  94      37.680   7.420  -3.800  1.00  1.00      A    P
ATOM    280 DS   DG  A  94      41.160   7.860  -5.030  1.00  1.00      A    S
ATOM    281 DB   DG  A  94      42.560   6.250  -9.770  1.00  1.00      A    B
ATOM    282 DP   DC  A  95      43.100  10.240  -3.340  1.00  1.00      A    P
ATOM    283 DS   DC  A  95      45.260  10.540  -5.820  1.00  1.00      A    S
ATOM    284 DB   DC  A  95      43.060   9.620  -9.830  1.00  1.00      A    B
ATOM    285 DP   DC  A  96      46.640  13.550  -5.980  1.00  1.00      A    P
ATOM    286 DS   DC  A  96      47.420  14.070  -9.330  1.00  1.00      A    S
ATOM    287 DB   DC  A  96      44.020  13.190 -11.130  1.00  1.00      A    B
ATOM    288 DP   DA  A  97      49.240  18.120 -10.870  1.00  1.00      A    P
ATOM    289 DS   DA  A  97      47.760  18.030 -14.470  1.00  1.00      A    S
ATOM    290 DB   DA  A  97      43.450  15.680 -14.290  1.00  1.00      A    B
ATOM    291 DP   DA  A  98      48.110  20.540 -16.690  1.00  1.00      A    P
ATOM    292 DS   DA  A  98      45.040  19.370 -18.890  1.00  1.00      A    S
ATOM    293 DB   DA  A  98      41.610  18.080 -16.040  1.00  1.00      A    B
ATOM    294 DP   DG  A  99      44.010  21.720 -21.240  1.00  1.00      A    P
ATOM    295 DS   DG  A  99      40.630  20.900 -21.360  1.00  1.00      A    S
ATOM    296 DB   DG  A  99      38.800  20.610 -16.840  1.00  1.00      A    B
ATOM    297 DP   DG  A 100      38.020  22.660 -23.450  1.00  1.00      A    P
ATOM    298 DS   DG  A 100      34.880  21.730 -21.040  1.00  1.00      A    S
ATOM    299 DB   DG  A 100      35.680  22.400 -16.550  1.00  1.00      A    B
ATOM    300 DP   DG  A 101      31.920  23.360 -21.800  1.00  1.00      A    P
ATOM    301 DS   DG  A 101      30.690  23.550 -18.470  1.00  1.00      A    S
ATOM    302 DB   DG  A 101      33.770  25.150 -15.160  1.00  1.00      A    B
ATOM    303 DP   DG  A 102      27.340  24.660 -18.400  1.00  1.00      A    P
ATOM    304 DS   DG  A 102      27.050  26.120 -15.500  1.00  1.00      A    S
ATOM    305 DB   DG  A 102      31.710  27.640 -13.320  1.00  1.00      A    B
ATOM    306 DP   DA  A 103      23.740  28.570 -14.230  1.00  1.00      A    P
ATOM    307 DS   DA  A 103      25.610  30.530 -11.800  1.00  1.00      A    S
ATOM    308 DB   DA  A 103      30.160  31.390 -13.490  1.00  1.00      A    B
ATOM    309 DP   DT  A 104      24.200  32.970 -10.220  1.00  1.00      A    P
ATOM    310 DS   DT  A 104      27.040  35.160  -9.790  1.00  1.00      A    S
ATOM    311 DB   DT  A 104      28.920  34.680 -13.470  1.00  1.00      A    B
ATOM    312 DP   DT  A 105      26.430  38.590  -8.980  1.00  1.00      A    P
ATOM    313 DS   DT  A 105      29.270  39.810 -10.310  1.00  1.00      A    S
ATOM    314 DB   DT  A 105      29.060  38.510 -13.950  1.00  1.00      A    B
ATOM    315 DP   DA  A 106      29.410  43.960 -10.620  1.00  1.00      A    P
ATOM    316 DS   DA  A 106      31.940  44.090 -13.650  1.00  1.00      A    S
ATOM    317 DB   DA  A 106      29.960  41.990 -17.210  1.00  1.00      A    B
ATOM    318 DP   DC  A 107      32.750  46.770 -14.400  1.00  1.00      A    P
ATOM    319 DS   DC  A 107      33.250  45.940 -18.550  1.00  1.00      A    S
ATOM    320 DB   DC  A 107      29.590  44.810 -19.780  1.00  1.00      A    B
ATOM    321 DP   DT  A 108      34.880  48.530 -21.490  1.00  1.00      A    P
ATOM    322 DS   DT  A 108      33.770  46.510 -24.640  1.00  1.00      A    S
ATOM    323 DB   DT  A 108      29.760  46.400 -23.320  1.00  1.00      A    B
ATOM    324 DP   DC  A 109      34.160  48.310 -27.490  1.00  1.00      A    P
ATOM    325 DS   DC  A 109      31.230  46.950 -28.950  1.00  1.00      A    S
ATOM    326 DB   DC  A 109      27.720  48.140 -26.120  1.00  1.00      A    B
ATOM    327 DP   DC  A 110      30.410  47.650 -32.510  1.00  1.00      A    P
ATOM    328 DS   DC  A 110      26.320  47.820 -32.720  1.00  1.00      A    S
ATOM    329 DB   DC  A 110      25.200  49.500 -28.460  1.00  1.00      A    B
ATOM    330 DP   DC  A 111      24.720  49.470 -35.370  1.00  1.00      A    P
ATOM    331 DS   DC  A 111      21.700  50.890 -33.530  1.00  1.00      A    S
ATOM    332 DB   DC  A 111      23.200  52.410 -30.080  1.00  1.00      A    B
ATOM    333 DP   DT  A 112      18.730  53.140 -34.950  1.00  1.00      A    P
ATOM    334 DS   DT  A 112      16.940  54.480 -31.570  1.00  1.00      A    S
ATOM    335 DB   DT  A 112      20.720  55.360 -29.630  1.00  1.00      A    B
ATOM    336 DP   DA  A 113      14.670  57.880 -32.220  1.00  1.00      A    P
ATOM    337 DS   DA  A 113      15.710  59.640 -28.770  1.00  1.00      A    S
ATOM    338 DB   DA  A 113      20.600  59.530 -28.800  1.00  1.00      A    B
ATOM    339 DP   DG  A 114      14.300  63.540 -27.950  1.00  1.00      A    P
ATOM    340 DS   DG  A 114      17.490  64.800 -25.730  1.00  1.00      A    S
ATOM    341 DB   DG  A 114      21.600  63.090 -27.960  1.00  1.00      A    B
ATOM    342 DP   DT  A 115      17.810  67.520 -24.800  1.00  1.00      A    P
ATOM    343 DS   DT  A 115      21.520  67.430 -24.330  1.00  1.00      A    S
ATOM    344 DB   DT  A 115      22.380  66.620 -28.390  1.00  1.00      A    B
ATOM    345 DP   DC  A 116      23.110  70.450 -22.870  1.00  1.00      A    P
ATOM    346 DS   DC  A 116      26.080  69.910 -24.630  1.00  1.00      A    S
ATOM    347 DB   DC  A 116      24.990  69.480 -28.870  1.00  1.00      A    B
ATOM    348 DP   DT  A 117      28.930  71.930 -24.200  1.00  1.00      A    P
ATOM    349 DS   DT  A 117      30.860  71.100 -27.280  1.00  1.00      A    S
ATOM    350 DB   DT  A 117      27.740  72.310 -30.350  1.00  1.00      A    B
ATOM    351 DP   DC  A 118      33.830  72.580 -27.660  1.00  1.00      A    P
ATOM    352 DS   DC  A 118      33.580  72.770 -31.560  1.00  1.00      A    S
ATOM    353 DB   DC  A 118      30.070  74.400 -32.390  1.00  1.00      A    B
ATOM    354 DP   DC  A 119      36.440  73.480 -34.020  1.00  1.00      A    P
ATOM    355 DS   DC  A 119      34.430  74.390 -36.830  1.00  1.00      A    S
ATOM    356 DB   DC  A 119      30.730  76.670 -35.230  1.00  1.00      A    B
ATOM    357 DP   DA  A 120      36.020  75.940 -40.020  1.00  1.00      A    P
ATOM    358 DS   DA  A 120      32.650  77.390 -41.450  1.00  1.00      A    S
ATOM    359 DB   DA  A 120      30.170  79.860 -37.950  1.00  1.00      A    B
ATOM    360 DP   DG  A 121      32.730  79.600 -44.740  1.00  1.00      A    P
ATOM    361 DS   DG  A 121      29.840  82.060 -43.960  1.00  1.00      A    S
ATOM    362 DB   DG  A 121      29.300  83.400 -39.540  1.00  1.00      A    B
ATOM    363 DP   DG  A 122      29.280  84.920 -46.220  1.00  1.00      A    P
ATOM    364 DS   DG  A 122      27.360  87.310 -44.180  1.00  1.00      A    S
ATOM    365 DB   DG  A 122      29.070  87.170 -39.630  1.00  1.00      A    B
ATOM    366 DP   DC  A 123      26.460  89.920 -45.560  1.00  1.00      A    P
ATOM    367 DS   DC  A 123      26.070  91.860 -42.310  1.00  1.00      A    S
ATOM    368 DB   DC  A 123      29.680  90.560 -40.260  1.00  1.00      A    B
ATOM    369 DP   DA  A 124      25.660  96.590 -42.510  1.00  1.00      A    P
ATOM    370 DS   DA  A 124      26.420  96.790 -38.770  1.00  1.00      A    S
ATOM    371 DB   DA  A 124      30.350  94.030 -38.140  1.00  1.00      A    B
ATOM    372 DP   DC  A 125      26.350  99.680 -37.600  1.00  1.00      A    P
ATOM    373 DS   DC  A 125      29.650  99.170 -35.350  1.00  1.00      A    S
ATOM    374 DB   DC  A 125      32.540  96.860 -37.910  1.00  1.00      A    B
ATOM    375 DP   DG  A 126      31.050 103.030 -33.000  1.00  1.00      A    P
ATOM    376 DS   DG  A 126      34.360 101.580 -32.690  1.00  1.00      A    S
ATOM    377 DB   DG  A 126      35.790  99.730 -37.040  1.00  1.00      A    B
ATOM    378 DP   DT  A 127      37.240 102.970 -30.880  1.00  1.00      A    P
ATOM    379 DS   DT  A 127      40.070 100.900 -32.620  1.00  1.00      A    S
ATOM    380 DB   DT  A 127      38.550 101.610 -36.940  1.00  1.00      A    B
ATOM    381 DP   DG  A 128      44.260 102.800 -32.060  1.00  1.00      A    P
ATOM    382 DS   DG  A 128      45.450 102.720 -35.900  1.00  1.00      A    S
ATOM    383 DB   DG  A 128      41.870 103.500 -39.150  1.00  1.00      A    B
ATOM    384 DP   DT  A 129      48.650 103.670 -37.260  1.00  1.00      A    P
ATOM    385 DS   DT  A 129      47.810 104.230 -41.070  1.00  1.00      A    S
ATOM    386 DB   DT  A 129      43.690 106.070 -40.440  1.00  1.00      A    B
ATOM    387 DP   DC  A 130      50.350 106.450 -42.840  1.00  1.00      A    P
ATOM    388 DS   DC  A 130      47.620 107.970 -44.860  1.00  1.00      A    S
ATOM    389 DB   DC  A 130      44.800 109.320 -42.310  1.00  1.00      A    B
ATOM    390 DP   DA  A 131      48.610 110.540 -48.180  1.00  1.00      A    P
ATOM    391 DS   DA  A 131      45.520 112.770 -47.960  1.00  1.00      A    S
ATOM    392 DB   DA  A 131      43.460 113.040 -43.880  1.00  1.00      A    B
ATOM    393 DP   DG  A 132      45.850 115.860 -49.640  1.00  1.00      A    P
ATOM    394 DS   DG  A 132      42.720 117.530 -48.330  1.00  1.00      A    S
ATOM    395 DB   DG  A 132      42.230 117.060 -43.760  1.00  1.00      A    B
ATOM    396 DP   DA  A 133      41.020 120.740 -50.030  1.00  1.00      A    P
ATOM    397 DS   DA  A 133      39.030 121.540 -47.220  1.00  1.00      A    S
ATOM    398 DB   DA  A 133      42.060 120.630 -43.460  1.00  1.00      A    B
ATOM    399 DP   DT  A 134      38.290 124.220 -46.980  1.00  1.00      A    P
ATOM    400 DS   DT  A 134      37.930 123.980 -43.450  1.00  1.00      A    S
ATOM    401 DB   DT  A 134      42.350 124.100 -42.180  1.00  1.00      A    B
ATOM    402 DP   DA  A 135      35.450 126.580 -41.470  1.00  1.00      A    P
ATOM    403 DS   DA  A 135      37.880 127.230 -38.270  1.00  1.00      A    S
ATOM    404 DB   DA  A 135      42.470 126.780 -38.910  1.00  1.00      A    B
ATOM    405 DP   DT  A 136      37.350 129.700 -35.880  1.00  1.00      A    P
ATOM    406 DS   DT  A 136      40.640 128.920 -34.420  1.00  1.00      A    S
ATOM    407 DB   DT  A 136      43.160 129.780 -37.350  1.00  1.00      A    B
ATOM    408 DP   DA  A 137      41.830 131.200 -30.730  1.00  1.00      A    P
ATOM    409 DS   DA  A 137      45.870 131.160 -31.260  1.00  1.00      A    S
ATOM    410 DB   DA  A 137      46.680 131.860 -36.020  1.00  1.00      A    B
ATOM    411 DP   DT  A 138      47.530 133.610 -29.479  1.00  1.00      A    P
ATOM    412 DS   DT  A 138      50.490 134.240 -31.849  1.00  1.00      A    S
ATOM    413 DB   DT  A 138      48.780 135.040 -35.739  1.00  1.00      A    B
ATOM    414 DP   DA  A 139      53.640 136.700 -30.839  1.00  1.00      A    P
ATOM    415 DS   DA  A 139      54.950 136.490 -34.229  1.00  1.00      A    S
ATOM    416 DB   DA  A 139      51.480 137.730 -37.369  1.00  1.00      A    B
ATOM    417 DP   DC  A 140      57.740 137.990 -34.629  1.00  1.00      A    P
ATOM    418 DS   DC  A 140      57.210 139.210 -38.239  1.00  1.00      A    S
ATOM    419 DB   DC  A 140      52.880 140.720 -38.589  1.00  1.00      A    B
ATOM    420 DP   DA  A 141      60.440 141.560 -40.049  1.00  1.00      A    P
ATOM    421 DS   DA  A 141      58.280 143.480 -42.289  1.00  1.00      A    S
ATOM    422 DB   DA  A 141      54.230 144.280 -40.189  1.00  1.00      A    B
ATOM    423 DP   DT  A 142      59.450 146.450 -43.789  1.00  1.00      A    P
ATOM    424 DS   DT  A 142      56.470 147.850 -44.769  1.00  1.00      A    S
ATOM    425 DB   DT  A 142      54.890 148.610 -41.099  1.00  1.00      A    B
ATOM    426 DP   DC  A 143      56.700 150.850 -47.549  1.00  1.00      A    P
ATOM    427 DS   DC  A 143      53.630 152.510 -46.049  1.00  1.00      A    S
ATOM    428 DB   DC  A 143      54.389 152.350 -41.789  1.00  1.00      A    B
ATOM    429 DP   DC  A 144      52.590 155.550 -46.989  1.00  1.00      A    P
ATOM    430 DS   DC  A 144      50.569 156.290 -44.019  1.00  1.00      A    S
ATOM    431 DB   DC  A 144      53.129 155.810 -40.589  1.00  1.00      A    B
ATOM    432 DP   DT  A 145      48.039 159.550 -43.499  1.00  1.00      A    P
ATOM    433 DS   DT  A 145      48.079 159.060 -39.549  1.00  1.00      A    S
ATOM    434 DB   DT  A 145      52.369 159.410 -38.959  1.00  1.00      A    B
ATOM    435 DP   DG  A 146      46.119 162.280 -37.959  1.00  1.00      A    P
ATOM    436 DS   DG  A 146      48.599 163.000 -35.009  1.00  1.00      A    S
ATOM    437 DB   DG  A 146      53.359 162.020 -35.669  1.00  1.00      A    B
ATOM    438 DP   DT  A 147      48.249 165.680 -32.579  1.00  1.00      A    P
ATOM    439 DS   DT  A 147      51.379 165.050 -30.969  1.00  1.00      A    S
ATOM    440 DB   DT  A 147      53.579 167.210 -33.669  1.00  1.00      A    B
TER
ATOM    441 DS   DA  B   1      64.129 161.230 -35.819  1.00  1.00      B    S
ATOM    442 DB   DA  B   1      59.599 163.140 -34.759  1.00  1.00      B    B
ATOM    443 DP   DC  B   2      64.759 158.830 -34.349  1.00  1.00      B    P
ATOM    444 DS   DC  B   2      61.519 158.810 -32.479  1.00  1.00      B    S
ATOM    445 DB   DC  B   2      58.809 159.880 -35.239  1.00  1.00      B    B
ATOM    446 DP   DA  B   3      60.329 155.230 -30.019  1.00  1.00      B    P
ATOM    447 DS   DA  B   3      56.889 155.960 -30.069  1.00  1.00      B    S
ATOM    448 DB   DA  B   3      55.749 156.930 -34.719  1.00  1.00      B    B
ATOM    449 DP   DG  B   4      54.479 153.070 -28.179  1.00  1.00      B    P
ATOM    450 DS   DG  B   4      51.229 153.590 -30.549  1.00  1.00      B    S
ATOM    451 DB   DG  B   4      52.939 154.210 -35.359  1.00  1.00      B    B
ATOM    452 DP   DG  B   5      48.479 151.340 -30.519  1.00  1.00      B    P
ATOM    453 DS   DG  B   5      47.519 151.920 -33.599  1.00  1.00      B    S
ATOM    454 DB   DG  B   5      51.399 151.280 -36.969  1.00  1.00      B    B
ATOM    455 DP   DA  B   6      44.269 150.530 -35.019  1.00  1.00      B    P
ATOM    456 DS   DA  B   6      45.219 150.720 -38.289  1.00  1.00      B    S
ATOM    457 DB   DA  B   6      49.549 148.940 -38.629  1.00  1.00      B    B
ATOM    458 DP   DT  B   7      43.020 149.450 -40.929  1.00  1.00      B    P
ATOM    459 DS   DT  B   7      46.350 148.380 -43.109  1.00  1.00      B    S
ATOM    460 DB   DT  B   7      48.360 145.890 -40.229  1.00  1.00      B    B
ATOM    461 DP   DG  B   8      44.860 146.140 -46.789  1.00  1.00      B    P
ATOM    462 DS   DG  B   8      47.850 143.920 -47.139  1.00  1.00      B    S
ATOM    463 DB   DG  B   8      49.500 142.400 -42.379  1.00  1.00      B    B
ATOM    464 DP   DT  B   9      48.080 141.450 -48.999  1.00  1.00      B    P
ATOM    465 DS   DT  B   9      50.760 139.150 -46.909  1.00  1.00      B    S
ATOM    466 DB   DT  B   9      48.670 139.210 -42.669  1.00  1.00      B    B
ATOM    467 DP   DA  B  10      51.420 135.090 -48.199  1.00  1.00      B    P
ATOM    468 DS   DA  B  10      53.160 134.000 -44.549  1.00  1.00      B    S
ATOM    469 DB   DA  B  10      50.010 134.250 -41.299  1.00  1.00      B    B
ATOM    470 DP   DT  B  11      54.530 131.100 -44.419  1.00  1.00      B    P
ATOM    471 DS   DT  B  11      54.150 130.570 -40.919  1.00  1.00      B    S
ATOM    472 DB   DT  B  11      50.030 130.680 -40.459  1.00  1.00      B    B
ATOM    473 DP   DA  B  12      55.440 127.150 -39.749  1.00  1.00      B    P
ATOM    474 DS   DA  B  12      52.940 126.860 -36.569  1.00  1.00      B    S
ATOM    475 DB   DA  B  12      48.700 127.920 -37.800  1.00  1.00      B    B
ATOM    476 DP   DT  B  13      53.400 124.630 -34.469  1.00  1.00      B    P
ATOM    477 DS   DT  B  13      49.600 124.390 -33.310  1.00  1.00      B    S
ATOM    478 DB   DT  B  13      47.810 124.500 -37.310  1.00  1.00      B    B
ATOM    479 DP   DA  B  14      48.290 121.300 -31.360  1.00  1.00      B    P
ATOM    480 DS   DA  B  14      44.590 121.380 -32.020  1.00  1.00      B    S
ATOM    481 DB   DA  B  14      44.530 121.910 -37.200  1.00  1.00      B    B
ATOM    482 DP   DT  B  15      42.530 119.160 -30.920  1.00  1.00      B    P
ATOM    483 DS   DT  B  15      39.810 119.770 -33.630  1.00  1.00      B    S
ATOM    484 DB   DT  B  15      42.460 118.990 -37.510  1.00  1.00      B    B
ATOM    485 DP   DC  B  16      37.010 117.320 -33.110  1.00  1.00      B    P
ATOM    486 DS   DC  B  16      36.040 117.250 -36.730  1.00  1.00      B    S
ATOM    487 DB   DC  B  16      40.030 116.330 -38.900  1.00  1.00      B    B
ATOM    488 DP   DT  B  17      33.090 114.610 -37.860  1.00  1.00      B    P
ATOM    489 DS   DT  B  17      34.160 114.200 -41.270  1.00  1.00      B    S
ATOM    490 DB   DT  B  17      38.450 112.800 -40.510  1.00  1.00      B    B
ATOM    491 DP   DG  B  18      31.980 111.190 -43.160  1.00  1.00      B    P
ATOM    492 DS   DG  B  18      34.780 110.410 -45.790  1.00  1.00      B    S
ATOM    493 DB   DG  B  18      38.850 109.680 -43.380  1.00  1.00      B    B
ATOM    494 DP   DA  B  19      33.990 107.550 -48.720  1.00  1.00      B    P
ATOM    495 DS   DA  B  19      37.390 106.520 -49.070  1.00  1.00      B    S
ATOM    496 DB   DA  B  19      39.420 106.450 -44.260  1.00  1.00      B    B
ATOM    497 DP   DC  B  20      37.490 103.610 -50.770  1.00  1.00      B    P
ATOM    498 DS   DC  B  20      40.250 102.260 -48.250  1.00  1.00      B    S
ATOM    499 DB   DC  B  20      38.850 103.160 -43.830  1.00  1.00      B    B
ATOM    500 DP   DA  B  21      41.720  98.430 -48.940  1.00  1.00      B    P
ATOM    501 DS   DA  B  21      43.080  97.890 -45.330  1.00  1.00      B    S
ATOM    502 DB   DA  B  21      40.260  99.450 -42.350  1.00  1.00      B    B
ATOM    503 DP   DC  B  22      43.920  95.050 -44.610  1.00  1.00      B    P
ATOM    504 DS   DC  B  22      42.780  95.710 -40.880  1.00  1.00      B    S
ATOM    505 DB   DC  B  22      38.640  96.860 -40.760  1.00  1.00      B    B
ATOM    506 DP   DG  B  23      43.960  91.880 -38.720  1.00  1.00      B    P
ATOM    507 DS   DG  B  23      41.430  92.580 -35.810  1.00  1.00      B    S
ATOM    508 DB   DG  B  23      37.060  94.010 -37.640  1.00  1.00      B    B
ATOM    509 DP   DT  B  24      41.090  91.110 -32.580  1.00  1.00      B    P
ATOM    510 DS   DT  B  24      37.630  92.390 -32.070  1.00  1.00      B    S
ATOM    511 DB   DT  B  24      35.840  91.140 -35.650  1.00  1.00      B    B
ATOM    512 DP   DG  B  25      35.640  91.010 -28.880  1.00  1.00      B    P
ATOM    513 DS   DG  B  25      32.000  91.640 -30.360  1.00  1.00      B    S
ATOM    514 DB   DG  B  25      31.560  89.970 -35.090  1.00  1.00      B    B
ATOM    515 DP   DC  B  26      29.300  91.250 -28.040  1.00  1.00      B    P
ATOM    516 DS   DC  B  26      26.560  89.870 -30.700  1.00  1.00      B    S
ATOM    517 DB   DC  B  26      29.040  88.020 -34.020  1.00  1.00      B    B
ATOM    518 DP   DC  B  27      23.820  88.140 -29.940  1.00  1.00      B    P
ATOM    519 DS   DC  B  27      23.150  86.630 -32.980  1.00  1.00      B    S
ATOM    520 DB   DC  B  27      26.700  85.100 -34.820  1.00  1.00      B    B
ATOM    521 DP   DT  B  28      19.860  83.960 -33.790  1.00  1.00      B    P
ATOM    522 DS   DT  B  28      21.490  82.290 -37.020  1.00  1.00      B    S
ATOM    523 DB   DT  B  28      25.060  81.340 -35.750  1.00  1.00      B    B
ATOM    524 DP   DG  B  29      19.100  79.190 -38.540  1.00  1.00      B    P
ATOM    525 DS   DG  B  29      21.550  77.350 -39.510  1.00  1.00      B    S
ATOM    526 DB   DG  B  29      25.300  77.120 -36.390  1.00  1.00      B    B
ATOM    527 DP   DG  B  30      21.380  73.860 -41.130  1.00  1.00      B    P
ATOM    528 DS   DG  B  30      24.660  72.780 -40.630  1.00  1.00      B    S
ATOM    529 DB   DG  B  30      26.260  73.650 -36.230  1.00  1.00      B    B
ATOM    530 DP   DA  B  31      25.930  69.780 -42.100  1.00  1.00      B    P
ATOM    531 DS   DA  B  31      28.690  69.290 -39.910  1.00  1.00      B    S
ATOM    532 DB   DA  B  31      27.380  69.890 -35.740  1.00  1.00      B    B
ATOM    533 DP   DG  B  32      30.150  65.810 -40.280  1.00  1.00      B    P
ATOM    534 DS   DG  B  32      31.140  65.230 -36.600  1.00  1.00      B    S
ATOM    535 DB   DG  B  32      27.500  66.810 -33.650  1.00  1.00      B    B
ATOM    536 DP   DA  B  33      33.220  62.010 -35.170  1.00  1.00      B    P
ATOM    537 DS   DA  B  33      32.370  62.470 -31.670  1.00  1.00      B    S
ATOM    538 DB   DA  B  33      27.830  64.400 -30.880  1.00  1.00      B    B
ATOM    539 DP   DC  B  34      33.080  60.300 -29.990  1.00  1.00      B    P
ATOM    540 DS   DC  B  34      30.540  61.490 -27.070  1.00  1.00      B    S
ATOM    541 DB   DC  B  34      26.790  61.870 -28.770  1.00  1.00      B    B
ATOM    542 DP   DT  B  35      30.350  59.860 -23.150  1.00  1.00      B    P
ATOM    543 DS   DT  B  35      27.130  60.620 -22.440  1.00  1.00      B    S
ATOM    544 DB   DT  B  35      25.730  58.870 -26.240  1.00  1.00      B    B
ATOM    545 DP   DA  B  36      25.650  59.030 -18.820  1.00  1.00      B    P
ATOM    546 DS   DA  B  36      22.510  57.610 -19.890  1.00  1.00      B    S
ATOM    547 DB   DA  B  36      23.040  56.400 -24.260  1.00  1.00      B    B
ATOM    548 DP   DG  B  37      21.120  54.770 -17.680  1.00  1.00      B    P
ATOM    549 DS   DG  B  37      18.890  53.590 -20.020  1.00  1.00      B    S
ATOM    550 DB   DG  B  37      21.740  52.500 -24.310  1.00  1.00      B    B
ATOM    551 DP   DG  B  38      16.400  50.880 -19.470  1.00  1.00      B    P
ATOM    552 DS   DG  B  38      16.750  48.470 -22.550  1.00  1.00      B    S
ATOM    553 DB   DG  B  38      21.080  48.820 -24.810  1.00  1.00      B    B
ATOM    554 DP   DG  B  39      15.990  44.840 -22.210  1.00  1.00      B    P
ATOM    555 DS   DG  B  39      18.460  43.640 -24.370  1.00  1.00      B    S
ATOM    556 DB   DG  B  39      23.110  45.880 -23.770  1.00  1.00      B    B
ATOM    557 DP   DA  B  40      18.650  39.630 -25.220  1.00  1.00      B    P
ATOM    558 DS   DA  B  40      22.580  39.970 -26.410  1.00  1.00      B    S
ATOM    559 DB   DA  B  40      25.050  43.100 -23.620  1.00  1.00      B    B
ATOM    560 DP   DG  B  41      24.050  36.460 -27.300  1.00  1.00      B    P
ATOM    561 DS   DG  B  41      27.140  37.390 -26.670  1.00  1.00      B    S
ATOM    562 DB   DG  B  41      27.830  40.350 -23.280  1.00  1.00      B    B
ATOM    563 DP   DT  B  42      30.100  35.190 -27.190  1.00  1.00      B    P
ATOM    564 DS   DT  B  42      32.770  36.970 -24.550  1.00  1.00      B    S
ATOM    565 DB   DT  B  42      30.020  38.180 -21.520  1.00  1.00      B    B
ATOM    566 DP   DA  B  43      36.380  34.980 -23.370  1.00  1.00      B    P
ATOM    567 DS   DA  B  43      37.000  37.220 -20.240  1.00  1.00      B    S
ATOM    568 DB   DA  B  43      32.620  37.280 -18.230  1.00  1.00      B    B
ATOM    569 DP   DA  B  44      39.900  36.500 -17.950  1.00  1.00      B    P
ATOM    570 DS   DA  B  44      38.410  37.510 -15.260  1.00  1.00      B    S
ATOM    571 DB   DA  B  44      34.380  35.580 -15.220  1.00  1.00      B    B
ATOM    572 DP   DT  B  45      40.140  36.610 -12.440  1.00  1.00      B    P
ATOM    573 DS   DT  B  45      37.340  35.700 -10.570  1.00  1.00      B    S
ATOM    574 DB   DT  B  45      35.720  32.610 -12.780  1.00  1.00      B    B
ATOM    575 DP   DC  B  46      38.700  34.600  -7.380  1.00  1.00      B    P
ATOM    576 DS   DC  B  46      35.980  31.610  -6.530  1.00  1.00      B    S
ATOM    577 DB   DC  B  46      35.480  29.790 -10.060  1.00  1.00      B    B
ATOM    578 DP   DC  B  47      36.860  28.960  -3.990  1.00  1.00      B    P
ATOM    579 DS   DC  B  47      34.470  26.020  -5.730  1.00  1.00      B    S
ATOM    580 DB   DC  B  47      35.910  25.850  -9.850  1.00  1.00      B    B
ATOM    581 DP   DC  B  48      33.840  22.720  -4.560  1.00  1.00      B    P
ATOM    582 DS   DC  B  48      32.380  21.540  -7.510  1.00  1.00      B    S
ATOM    583 DB   DC  B  48      35.710  22.080 -10.530  1.00  1.00      B    B
ATOM    584 DP   DC  B  49      31.150  18.600  -7.750  1.00  1.00      B    P
ATOM    585 DS   DC  B  49      31.740  17.730 -11.570  1.00  1.00      B    S
ATOM    586 DB   DC  B  49      35.650  18.770 -12.530  1.00  1.00      B    B
ATOM    587 DP   DT  B  50      30.990  13.820 -13.520  1.00  1.00      B    P
ATOM    588 DS   DT  B  50      33.060  14.150 -16.380  1.00  1.00      B    S
ATOM    589 DB   DT  B  50      36.990  15.000 -14.200  1.00  1.00      B    B
ATOM    590 DP   DT  B  51      33.200  11.420 -18.720  1.00  1.00      B    P
ATOM    591 DS   DT  B  51      36.840  12.310 -19.900  1.00  1.00      B    S
ATOM    592 DB   DT  B  51      38.800  12.240 -16.250  1.00  1.00      B    B
ATOM    593 DP   DG  B  52      38.610   9.590 -22.630  1.00  1.00      B    P
ATOM    594 DS   DG  B  52      42.180   9.660 -21.140  1.00  1.00      B    S
ATOM    595 DB   DG  B  52      42.540  10.560 -15.900  1.00  1.00      B    B
ATOM    596 DP   DG  B  53      44.320   7.060 -22.190  1.00  1.00      B    P
ATOM    597 DS   DG  B  53      46.120   6.800 -19.290  1.00  1.00      B    S
ATOM    598 DB   DG  B  53      43.700   7.290 -14.950  1.00  1.00      B    B
ATOM    599 DP   DC  B  54      49.050   5.010 -19.330  1.00  1.00      B    P
ATOM    600 DS   DC  B  54      49.530   4.360 -15.390  1.00  1.00      B    S
ATOM    601 DB   DC  B  54      45.560   4.240 -14.080  1.00  1.00      B    B
ATOM    602 DP   DG  B  55      51.990   0.500 -13.970  1.00  1.00      B    P
ATOM    603 DS   DG  B  55      50.350   0.640 -10.190  1.00  1.00      B    S
ATOM    604 DB   DG  B  55      45.330   0.980 -10.750  1.00  1.00      B    B
ATOM    605 DP   DG  B  56      50.900  -2.210  -7.830  1.00  1.00      B    P
ATOM    606 DS   DG  B  56      47.510  -1.900  -6.120  1.00  1.00      B    S
ATOM    607 DB   DG  B  56      43.490  -1.780  -9.350  1.00  1.00      B    B
ATOM    608 DP   DT  B  57      46.750  -3.170  -3.240  1.00  1.00      B    P
ATOM    609 DS   DT  B  57      43.480  -2.630  -3.290  1.00  1.00      B    S
ATOM    610 DB   DT  B  57      42.590  -4.510  -7.510  1.00  1.00      B    B
ATOM    611 DP   DT  B  58      40.960  -4.490  -0.380  1.00  1.00      B    P
ATOM    612 DS   DT  B  58      38.020  -5.200  -2.910  1.00  1.00      B    S
ATOM    613 DB   DT  B  58      40.270  -7.260  -5.850  1.00  1.00      B    B
ATOM    614 DP   DA  B  59      34.790  -7.330  -2.160  1.00  1.00      B    P
ATOM    615 DS   DA  B  59      33.530  -7.800  -5.450  1.00  1.00      B    S
ATOM    616 DB   DA  B  59      36.700 -10.580  -7.710  1.00  1.00      B    B
ATOM    617 DP   DA  B  60      30.020  -8.710  -6.340  1.00  1.00      B    P
ATOM    618 DS   DA  B  60      31.010 -10.260 -10.160  1.00  1.00      B    S
ATOM    619 DB   DA  B  60      34.660 -12.990  -9.470  1.00  1.00      B    B
ATOM    620 DP   DA  B  61      28.830 -11.000 -12.630  1.00  1.00      B    P
ATOM    621 DS   DA  B  61      31.140 -13.910 -14.360  1.00  1.00      B    S
ATOM    622 DB   DA  B  61      34.070 -16.230 -11.200  1.00  1.00      B    B
ATOM    623 DP   DA  B  62      29.840 -16.290 -17.520  1.00  1.00      B    P
ATOM    624 DS   DA  B  62      32.100 -18.900 -17.040  1.00  1.00      B    S
ATOM    625 DB   DA  B  62      32.550 -19.370 -12.060  1.00  1.00      B    B
ATOM    626 DP   DC  B  63      31.200 -21.770 -18.730  1.00  1.00      B    P
ATOM    627 DS   DC  B  63      32.410 -24.350 -15.770  1.00  1.00      B    S
ATOM    628 DB   DC  B  63      31.500 -22.740 -12.050  1.00  1.00      B    B
ATOM    629 DP   DG  B  64      31.710 -28.890 -16.590  1.00  1.00      B    P
ATOM    630 DS   DG  B  64      32.720 -29.520 -12.780  1.00  1.00      B    S
ATOM    631 DB   DG  B  64      30.210 -26.460 -10.030  1.00  1.00      B    B
ATOM    632 DP   DC  B  65      33.260 -32.730 -11.640  1.00  1.00      B    P
ATOM    633 DS   DC  B  65      32.150 -31.970  -7.910  1.00  1.00      B    S
ATOM    634 DB   DC  B  65      28.770 -29.220  -8.320  1.00  1.00      B    B
ATOM    635 DP   DG  B  66      31.200 -35.880  -5.570  1.00  1.00      B    P
ATOM    636 DS   DG  B  66      28.990 -33.440  -3.000  1.00  1.00      B    S
ATOM    637 DB   DG  B  66      25.660 -30.660  -5.860  1.00  1.00      B    B
ATOM    638 DP   DG  B  67      27.020 -34.820  -0.070  1.00  1.00      B    P
ATOM    639 DS   DG  B  67      24.860 -31.690   0.020  1.00  1.00      B    S
ATOM    640 DB   DG  B  67      22.370 -30.940  -4.470  1.00  1.00      B    B
ATOM    641 DP   DG  B  68      22.340 -31.110   2.840  1.00  1.00      B    P
ATOM    642 DS   DG  B  68      20.040 -28.930   0.530  1.00  1.00      B    S
ATOM    643 DB   DG  B  68      18.630 -31.240  -3.900  1.00  1.00      B    B
ATOM    644 DP   DG  B  69      17.160 -26.890   1.730  1.00  1.00      B    P
ATOM    645 DS   DG  B  69      15.490 -26.410  -1.760  1.00  1.00      B    S
ATOM    646 DB   DG  B  69      14.920 -31.000  -3.910  1.00  1.00      B    B
ATOM    647 DP   DG  B  70      12.110 -24.960  -2.010  1.00  1.00      B    P
ATOM    648 DS   DG  B  70      11.060 -26.800  -5.030  1.00  1.00      B    S
ATOM    649 DB   DG  B  70      11.500 -31.500  -4.580  1.00  1.00      B    B
ATOM    650 DP   DA  B  71       8.140 -25.760  -6.960  1.00  1.00      B    P
ATOM    651 DS   DA  B  71       7.250 -29.260  -8.640  1.00  1.00      B    S
ATOM    652 DB   DA  B  71       8.320 -32.580  -5.160  1.00  1.00      B    B
ATOM    653 DP   DC  B  72       4.660 -29.560  -9.740  1.00  1.00      B    P
ATOM    654 DS   DC  B  72       4.360 -33.070  -8.920  1.00  1.00      B    S
ATOM    655 DB   DC  B  72       5.100 -33.480  -4.400  1.00  1.00      B    B
ATOM    656 DP   DA  B  73       1.140 -35.400 -10.820  1.00  1.00      B    P
ATOM    657 DS   DA  B  73       0.770 -38.330  -7.810  1.00  1.00      B    S
ATOM    658 DB   DA  B  73       1.590 -35.860  -3.620  1.00  1.00      B    B
ATOM    659 DP   DG  B  74      -2.520 -40.380  -7.820  1.00  1.00      B    P
ATOM    660 DS   DG  B  74      -2.970 -40.720  -3.920  1.00  1.00      B    S
ATOM    661 DB   DG  B  74      -1.330 -37.000  -1.170  1.00  1.00      B    B
ATOM    662 DP   DC  B  75      -5.240 -43.010  -2.520  1.00  1.00      B    P
ATOM    663 DS   DC  B  75      -4.850 -41.610   0.850  1.00  1.00      B    S
ATOM    664 DB   DC  B  75      -4.520 -37.510   0.030  1.00  1.00      B    B
ATOM    665 DP   DG  B  76      -7.950 -43.240   4.120  1.00  1.00      B    P
ATOM    666 DS   DG  B  76      -7.330 -40.170   6.040  1.00  1.00      B    S
ATOM    667 DB   DG  B  76      -6.660 -36.160   3.420  1.00  1.00      B    B
ATOM    668 DP   DC  B  77      -8.080 -39.720   9.070  1.00  1.00      B    P
ATOM    669 DS   DC  B  77      -7.830 -36.190   9.040  1.00  1.00      B    S
ATOM    670 DB   DC  B  77      -9.180 -35.080   5.420  1.00  1.00      B    B
ATOM    671 DP   DG  B  78      -9.640 -33.730  13.060  1.00  1.00      B    P
ATOM    672 DS   DG  B  78     -10.330 -30.880  11.200  1.00  1.00      B    S
ATOM    673 DB   DG  B  78     -12.430 -32.460   6.370  1.00  1.00      B    B
ATOM    674 DP   DT  B  79     -11.870 -27.920  12.200  1.00  1.00      B    P
ATOM    675 DS   DT  B  79     -12.830 -26.710   8.130  1.00  1.00      B    S
ATOM    676 DB   DT  B  79     -15.270 -30.170   6.950  1.00  1.00      B    B
ATOM    677 DP   DA  B  80     -14.610 -22.850   7.350  1.00  1.00      B    P
ATOM    678 DS   DA  B  80     -15.930 -23.980   4.300  1.00  1.00      B    S
ATOM    679 DB   DA  B  80     -17.940 -27.810   4.840  1.00  1.00      B    B
ATOM    680 DP   DC  B  81     -17.540 -21.920   2.610  1.00  1.00      B    P
ATOM    681 DS   DC  B  81     -19.190 -24.310   0.650  1.00  1.00      B    S
ATOM    682 DB   DC  B  81     -21.030 -26.670   3.590  1.00  1.00      B    B
ATOM    683 DP   DG  B  82     -21.970 -22.320  -3.130  1.00  1.00      B    P
ATOM    684 DS   DG  B  82     -24.850 -24.230  -2.370  1.00  1.00      B    S
ATOM    685 DB   DG  B  82     -25.090 -26.210   2.170  1.00  1.00      B    B
ATOM    686 DP   DT  B  83     -27.960 -24.350  -4.050  1.00  1.00      B    P
ATOM    687 DS   DT  B  83     -30.140 -26.340  -1.340  1.00  1.00      B    S
ATOM    688 DB   DT  B  83     -28.390 -25.190   2.360  1.00  1.00      B    B
ATOM    689 DP   DG  B  84     -34.590 -26.050  -1.970  1.00  1.00      B    P
ATOM    690 DS   DG  B  84     -35.380 -25.660   1.930  1.00  1.00      B    S
ATOM    691 DB   DG  B  84     -31.680 -23.160   4.590  1.00  1.00      B    B
ATOM    692 DP   DC  B  85     -38.830 -25.710   3.080  1.00  1.00      B    P
ATOM    693 DS   DC  B  85     -37.840 -24.420   6.790  1.00  1.00      B    S
ATOM    694 DB   DC  B  85     -34.410 -22.000   6.340  1.00  1.00      B    B
ATOM    695 DP   DG  B  86     -41.410 -23.320  10.110  1.00  1.00      B    P
ATOM    696 DS   DG  B  86     -38.660 -21.600  12.530  1.00  1.00      B    S
ATOM    697 DB   DG  B  86     -35.560 -18.760   9.480  1.00  1.00      B    B
ATOM    698 DP   DT  B  87     -38.770 -20.260  15.870  1.00  1.00      B    P
ATOM    699 DS   DT  B  87     -35.910 -18.160  15.730  1.00  1.00      B    S
ATOM    700 DB   DT  B  87     -36.750 -16.000  11.840  1.00  1.00      B    B
ATOM    701 DP   DT  B  88     -34.710 -16.150  18.790  1.00  1.00      B    P
ATOM    702 DS   DT  B  88     -32.420 -13.750  16.520  1.00  1.00      B    S
ATOM    703 DB   DT  B  88     -35.120 -12.960  13.480  1.00  1.00      B    B
ATOM    704 DP   DT  B  89     -30.530 -11.040  17.950  1.00  1.00      B    P
ATOM    705 DS   DT  B  89     -30.840  -9.100  14.900  1.00  1.00      B    S
ATOM    706 DB   DT  B  89     -34.700  -9.050  14.510  1.00  1.00      B    B
ATOM    707 DP   DA  B  90     -29.300  -5.150  14.240  1.00  1.00      B    P
ATOM    708 DS   DA  B  90     -31.930  -4.360  11.540  1.00  1.00      B    S
ATOM    709 DB   DA  B  90     -36.210  -5.450  13.140  1.00  1.00      B    B
ATOM    710 DP   DA  B  91     -31.610  -1.870   8.940  1.00  1.00      B    P
ATOM    711 DS   DA  B  91     -35.030  -1.460   8.350  1.00  1.00      B    S
ATOM    712 DB   DA  B  91     -37.650  -2.100  12.410  1.00  1.00      B    B
ATOM    713 DP   DG  B  92     -35.860   1.950   6.360  1.00  1.00      B    P
ATOM    714 DS   DG  B  92     -39.820   2.510   7.830  1.00  1.00      B    S
ATOM    715 DB   DG  B  92     -40.490   1.000  12.450  1.00  1.00      B    B
ATOM    716 DP   DC  B  93     -41.390   4.840   6.760  1.00  1.00      B    P
ATOM    717 DS   DC  B  93     -43.400   5.050   9.860  1.00  1.00      B    S
ATOM    718 DB   DC  B  93     -40.850   4.470  12.960  1.00  1.00      B    B
ATOM    719 DP   DG  B  94     -45.600   9.650  10.170  1.00  1.00      B    P
ATOM    720 DS   DG  B  94     -46.490   8.970  13.290  1.00  1.00      B    S
ATOM    721 DB   DG  B  94     -42.010   7.320  15.840  1.00  1.00      B    B
ATOM    722 DP   DG  B  95     -47.890  11.350  15.130  1.00  1.00      B    P
ATOM    723 DS   DG  B  95     -46.390  11.100  17.940  1.00  1.00      B    S
ATOM    724 DB   DG  B  95     -41.360  10.190  17.830  1.00  1.00      B    B
ATOM    725 DP   DT  B  96     -46.990  13.710  20.390  1.00  1.00      B    P
ATOM    726 DS   DT  B  96     -43.460  13.240  22.700  1.00  1.00      B    S
ATOM    727 DB   DT  B  96     -40.300  13.150  19.300  1.00  1.00      B    B
ATOM    728 DP   DG  B  97     -43.050  16.570  25.420  1.00  1.00      B    P
ATOM    729 DS   DG  B  97     -39.040  16.430  25.570  1.00  1.00      B    S
ATOM    730 DB   DG  B  97     -37.280  15.600  21.130  1.00  1.00      B    B
ATOM    731 DP   DC  B  98     -37.400  18.060  27.900  1.00  1.00      B    P
ATOM    732 DS   DC  B  98     -34.820  18.180  25.960  1.00  1.00      B    S
ATOM    733 DB   DC  B  98     -36.220  18.660  22.130  1.00  1.00      B    B
ATOM    734 DP   DT  B  99     -31.420  20.250  27.050  1.00  1.00      B    P
ATOM    735 DS   DT  B  99     -29.960  20.630  23.670  1.00  1.00      B    S
ATOM    736 DB   DT  B  99     -33.850  21.930  21.870  1.00  1.00      B    B
ATOM    737 DP   DA  B 100     -26.610  22.590  22.880  1.00  1.00      B    P
ATOM    738 DS   DA  B 100     -27.570  23.130  19.130  1.00  1.00      B    S
ATOM    739 DB   DA  B 100     -32.590  24.430  18.960  1.00  1.00      B    B
ATOM    740 DP   DG  B 101     -24.940  25.990  17.260  1.00  1.00      B    P
ATOM    741 DS   DG  B 101     -28.070  27.740  15.240  1.00  1.00      B    S
ATOM    742 DB   DG  B 101     -32.140  28.150  17.750  1.00  1.00      B    B
ATOM    743 DP   DA  B 102     -27.750  30.720  13.220  1.00  1.00      B    P
ATOM    744 DS   DA  B 102     -31.660  31.690  13.150  1.00  1.00      B    S
ATOM    745 DB   DA  B 102     -33.240  31.510  17.670  1.00  1.00      B    B
ATOM    746 DP   DG  B 103     -32.120  34.910  11.680  1.00  1.00      B    P
ATOM    747 DS   DG  B 103     -35.160  35.730  13.600  1.00  1.00      B    S
ATOM    748 DB   DG  B 103     -34.140  35.030  18.860  1.00  1.00      B    B
ATOM    749 DP   DC  B 104     -37.080  38.350  12.550  1.00  1.00      B    P
ATOM    750 DS   DC  B 104     -38.200  39.480  16.200  1.00  1.00      B    S
ATOM    751 DB   DC  B 104     -34.800  38.650  18.910  1.00  1.00      B    B
ATOM    752 DP   DT  B 105     -40.110  42.500  16.930  1.00  1.00      B    P
ATOM    753 DS   DT  B 105     -39.120  42.630  20.780  1.00  1.00      B    S
ATOM    754 DB   DT  B 105     -34.800  42.130  20.740  1.00  1.00      B    B
ATOM    755 DP   DG  B 106     -40.470  46.350  22.580  1.00  1.00      B    P
ATOM    756 DS   DG  B 106     -38.420  45.880  25.370  1.00  1.00      B    S
ATOM    757 DB   DG  B 106     -33.710  45.040  23.860  1.00  1.00      B    B
ATOM    758 DP   DT  B 107     -38.510  47.700  28.330  1.00  1.00      B    P
ATOM    759 DS   DT  B 107     -34.290  47.060  29.190  1.00  1.00      B    S
ATOM    760 DB   DT  B 107     -32.420  47.810  25.270  1.00  1.00      B    B
ATOM    761 DP   DC  B 108     -33.260  49.280  31.790  1.00  1.00      B    P
ATOM    762 DS   DC  B 108     -29.880  48.800  31.060  1.00  1.00      B    S
ATOM    763 DB   DC  B 108     -29.500  49.950  26.490  1.00  1.00      B    B
ATOM    764 DP   DT  B 109     -26.980  50.200  33.330  1.00  1.00      B    P
ATOM    765 DS   DT  B 109     -24.130  50.160  30.670  1.00  1.00      B    S
ATOM    766 DB   DT  B 109     -26.360  52.100  27.790  1.00  1.00      B    B
ATOM    767 DP   DA  B 110     -20.510  52.180  32.160  1.00  1.00      B    P
ATOM    768 DS   DA  B 110     -19.420  53.630  28.760  1.00  1.00      B    S
ATOM    769 DB   DA  B 110     -23.200  55.080  26.870  1.00  1.00      B    B
ATOM    770 DP   DC  B 111     -17.380  55.230  28.610  1.00  1.00      B    P
ATOM    771 DS   DC  B 111     -18.530  57.070  25.620  1.00  1.00      B    S
ATOM    772 DB   DC  B 111     -22.100  58.370  26.520  1.00  1.00      B    B
ATOM    773 DP   DG  B 112     -15.230  59.490  23.630  1.00  1.00      B    P
ATOM    774 DS   DG  B 112     -17.290  61.960  22.890  1.00  1.00      B    S
ATOM    775 DB   DG  B 112     -20.910  62.450  26.390  1.00  1.00      B    B
ATOM    776 DP   DA  B 113     -16.660  64.940  20.450  1.00  1.00      B    P
ATOM    777 DS   DA  B 113     -19.390  66.930  21.530  1.00  1.00      B    S
ATOM    778 DB   DA  B 113     -20.301  65.780  26.350  1.00  1.00      B    B
ATOM    779 DP   DC  B 114     -18.910  69.620  21.030  1.00  1.00      B    P
ATOM    780 DS   DC  B 114     -21.191  70.850  23.380  1.00  1.00      B    S
ATOM    781 DB   DC  B 114     -20.281  69.130  27.160  1.00  1.00      B    B
ATOM    782 DP   DC  B 115     -21.781  74.370  23.630  1.00  1.00      B    P
ATOM    783 DS   DC  B 115     -23.091  74.550  27.490  1.00  1.00      B    S
ATOM    784 DB   DC  B 115     -20.061  72.280  29.490  1.00  1.00      B    B
ATOM    785 DP   DA  B 116     -24.001  78.290  29.080  1.00  1.00      B    P
ATOM    786 DS   DA  B 116     -22.511  77.880  32.920  1.00  1.00      B    S
ATOM    787 DB   DA  B 116     -18.901  74.850  32.470  1.00  1.00      B    B
ATOM    788 DP   DA  B 117     -21.721  80.630  34.850  1.00  1.00      B    P
ATOM    789 DS   DA  B 117     -19.001  78.750  37.040  1.00  1.00      B    S
ATOM    790 DB   DA  B 117     -15.921  75.900  33.910  1.00  1.00      B    B
ATOM    791 DP   DT  B 118     -17.651  80.440  39.040  1.00  1.00      B    P
ATOM    792 DS   DT  B 118     -15.011  78.010  39.720  1.00  1.00      B    S
ATOM    793 DB   DT  B 118     -12.701  78.350  35.800  1.00  1.00      B    B
ATOM    794 DP   DT  B 119     -12.961  78.660  42.730  1.00  1.00      B    P
ATOM    795 DS   DT  B 119      -9.581  76.650  41.400  1.00  1.00      B    S
ATOM    796 DB   DT  B 119      -8.981  78.640  37.320  1.00  1.00      B    B
ATOM    797 DP   DG  B 120      -5.881  76.850  44.170  1.00  1.00      B    P
ATOM    798 DS   DG  B 120      -3.511  75.900  41.240  1.00  1.00      B    S
ATOM    799 DB   DG  B 120      -4.541  79.060  37.250  1.00  1.00      B    B
ATOM    800 DP   DA  B 121      -0.361  75.320  41.560  1.00  1.00      B    P
ATOM    801 DS   DA  B 121       0.549  75.990  37.540  1.00  1.00      B    S
ATOM    802 DB   DA  B 121      -1.481  80.630  36.220  1.00  1.00      B    B
ATOM    803 DP   DG  B 122       4.369  75.910  36.900  1.00  1.00      B    P
ATOM    804 DS   DG  B 122       4.139  78.150  33.940  1.00  1.00      B    S
ATOM    805 DB   DG  B 122       1.579  82.420  34.900  1.00  1.00      B    B
ATOM    806 DP   DC  B 123       6.389  78.250  31.990  1.00  1.00      B    P
ATOM    807 DS   DC  B 123       5.219  81.590  30.640  1.00  1.00      B    S
ATOM    808 DB   DC  B 123       4.459  83.970  34.130  1.00  1.00      B    B
ATOM    809 DP   DG  B 124       7.979  83.390  27.630  1.00  1.00      B    P
ATOM    810 DS   DG  B 124       6.819  87.100  28.590  1.00  1.00      B    S
ATOM    811 DB   DG  B 124       6.539  87.850  33.660  1.00  1.00      B    B
ATOM    812 DP   DG  B 125       8.089  90.510  26.920  1.00  1.00      B    P
ATOM    813 DS   DG  B 125       7.319  92.660  29.620  1.00  1.00      B    S
ATOM    814 DB   DG  B 125       8.759  90.750  34.110  1.00  1.00      B    B
ATOM    815 DP   DC  B 126       7.279  95.880  29.290  1.00  1.00      B    P
ATOM    816 DS   DC  B 126       7.309  96.660  32.900  1.00  1.00      B    S
ATOM    817 DB   DC  B 126       9.859  93.900  34.400  1.00  1.00      B    B
ATOM    818 DP   DC  B 127       7.579 100.090  34.350  1.00  1.00      B    P
ATOM    819 DS   DC  B 127       9.659  98.840  37.680  1.00  1.00      B    S
ATOM    820 DB   DC  B 127      12.339  96.060  36.570  1.00  1.00      B    B
ATOM    821 DP   DT  B 128      11.479 101.400  40.500  1.00  1.00      B    P
ATOM    822 DS   DT  B 128      13.529  98.960  41.960  1.00  1.00      B    S
ATOM    823 DB   DT  B 128      15.539  97.940  38.690  1.00  1.00      B    B
ATOM    824 DP   DG  B 129      16.009 100.550  44.880  1.00  1.00      B    P
ATOM    825 DS   DG  B 129      18.389  98.010  44.430  1.00  1.00      B    S
ATOM    826 DB   DG  B 129      19.829  97.560  39.740  1.00  1.00      B    B
ATOM    827 DP   DC  B 130      20.279  97.830  46.660  1.00  1.00      B    P
ATOM    828 DS   DC  B 130      22.219  96.000  44.570  1.00  1.00      B    S
ATOM    829 DB   DC  B 130      22.979  98.460  40.970  1.00  1.00      B    B
ATOM    830 DP   DA  B 131      25.979  94.620  46.110  1.00  1.00      B    P
ATOM    831 DS   DA  B 131      27.719  93.880  42.450  1.00  1.00      B    S
ATOM    832 DB   DA  B 131      26.999  97.970  39.580  1.00  1.00      B    B
ATOM    833 DP   DG  B 132      31.269  92.470  42.310  1.00  1.00      B    P
ATOM    834 DS   DG  B 132      32.089  94.070  38.740  1.00  1.00      B    S
ATOM    835 DB   DG  B 132      30.609  98.440  38.350  1.00  1.00      B    B
ATOM    836 DP   DA  B 133      35.379  93.420  37.030  1.00  1.00      B    P
ATOM    837 DS   DA  B 133      35.569  96.760  35.020  1.00  1.00      B    S
ATOM    838 DB   DA  B 133      33.529 100.580  37.970  1.00  1.00      B    B
ATOM    839 DP   DC  B 134      38.039  97.390  33.730  1.00  1.00      B    P
ATOM    840 DS   DC  B 134      37.669 101.150  34.180  1.00  1.00      B    S
ATOM    841 DB   DC  B 134      36.649 101.860  37.980  1.00  1.00      B    B
ATOM    842 DP   DC  B 135      40.299 103.160  32.790  1.00  1.00      B    P
ATOM    843 DS   DC  B 135      40.469 106.320  34.960  1.00  1.00      B    S
ATOM    844 DB   DC  B 135      39.609 104.480  38.990  1.00  1.00      B    B
ATOM    845 DP   DG  B 136      44.419 109.320  34.130  1.00  1.00      B    P
ATOM    846 DS   DG  B 136      43.679 110.910  37.680  1.00  1.00      B    S
ATOM    847 DB   DG  B 136      42.339 107.150  41.180  1.00  1.00      B    B
ATOM    848 DP   DG  B 137      45.989 113.260  39.400  1.00  1.00      B    P
ATOM    849 DS   DG  B 137      44.929 112.550  43.220  1.00  1.00      B    S
ATOM    850 DB   DG  B 137      44.439 107.380  44.280  1.00  1.00      B    B
ATOM    851 DP   DG  B 138      47.039 114.280  45.950  1.00  1.00      B    P
ATOM    852 DS   DG  B 138      46.439 111.850  48.520  1.00  1.00      B    S
ATOM    853 DB   DG  B 138      47.209 106.970  46.600  1.00  1.00      B    B
ATOM    854 DP   DA  B 139      48.359 112.040  52.110  1.00  1.00      B    P
ATOM    855 DS   DA  B 139      48.599 108.050  52.410  1.00  1.00      B    S
ATOM    856 DB   DA  B 139      50.229 106.080  48.250  1.00  1.00      B    B
ATOM    857 DP   DT  B 140      49.899 106.710  54.950  1.00  1.00      B    P
ATOM    858 DS   DT  B 140      50.769 103.600  53.520  1.00  1.00      B    S
ATOM    859 DB   DT  B 140      52.909 105.120  50.410  1.00  1.00      B    B
ATOM    860 DP   DT  B 141      52.709 100.710  55.710  1.00  1.00      B    P
ATOM    861 DS   DT  B 141      53.799  99.020  52.750  1.00  1.00      B    S
ATOM    862 DB   DT  B 141      55.459 102.200  50.810  1.00  1.00      B    B
ATOM    863 DP   DC  B 142      55.889  96.250  53.220  1.00  1.00      B    P
ATOM    864 DS   DC  B 142      57.969  96.820  50.350  1.00  1.00      B    S
ATOM    865 DB   DC  B 142      59.089 100.740  50.480  1.00  1.00      B    B
ATOM    866 DP   DT  B 143      60.859  94.810  49.420  1.00  1.00      B    P
ATOM    867 DS   DT  B 143      62.839  96.980  47.180  1.00  1.00      B    S
ATOM    868 DB   DT  B 143      63.359 100.030  49.990  1.00  1.00      B    B
ATOM    869 DP   DC  B 144      65.639  95.540  46.310  1.00  1.00      B    P
ATOM    870 DS   DC  B 144      67.379  99.190  45.561  1.00  1.00      B    S
ATOM    871 DB   DC  B 144      66.909 101.620  49.251  1.00  1.00      B    B
ATOM    872 DP   DC  B 145      70.619  99.470  44.091  1.00  1.00      B    P
ATOM    873 DS   DC  B 145      71.239 103.370  45.891  1.00  1.00      B    S
ATOM    874 DB   DC  B 145      70.409 102.960  49.691  1.00  1.00      B    B
ATOM    875 DP   DA  B 146      74.819 106.070  44.931  1.00  1.00      B    P
ATOM    876 DS   DA  B 146      74.629 108.240  48.141  1.00  1.00      B    S
ATOM    877 DB   DA  B 146      73.069 105.120  51.921  1.00  1.00      B    B
ATOM    878 DP   DG  B 147      77.579 110.560  49.071  1.00  1.00      B    P
ATOM    879 DS   DG  B 147      77.039 110.310  52.661  1.00  1.00      B    S
ATOM    880 DB   DG  B 147      76.189 106.070  53.881  1.00  1.00      B    B
TER
ATOM    881  CA  ALA C   1      -5.100 -39.070  21.280  1.00  1.00      C    C
ATOM    882  CA  ARG C   2      -7.220 -37.780  18.470  1.00  1.00      C    C
ATOM    883  CA  THR C   3     -10.190 -39.990  17.640  1.00  1.00      C    C
ATOM    884  CA  LYS C   4     -11.770 -40.890  14.340  1.00  1.00      C    C
ATOM    885  CA  GLN C   5     -10.690 -42.150  10.840  1.00  1.00      C    C
ATOM    886  CA  THR C   6     -14.180 -41.450   9.720  1.00  1.00      C    C
ATOM    887  CA  ALA C   7     -16.190 -39.720  12.460  1.00  1.00      C    C
ATOM    888  CA  ARG C   8     -19.960 -39.760  12.780  1.00  1.00      C    C
ATOM    889  CA  LYS C   9     -21.450 -40.890  16.130  1.00  1.00      C    C
ATOM    890  CA  SER C  10     -24.930 -41.830  15.580  1.00  1.00      C    C
ATOM    891  CA  THR C  11     -26.320 -44.750  13.520  1.00  1.00      C    C
ATOM    892  CA  GLY C  12     -29.860 -43.410  12.870  1.00  1.00      C    C
ATOM    893  CA  GLY C  13     -31.640 -46.270  14.820  1.00  1.00      C    C
ATOM    894  CA  LYS C  14     -33.650 -48.020  12.020  1.00  1.00      C    C
ATOM    895  CA  ALA C  15     -36.640 -45.790  13.010  1.00  1.00      C    C
ATOM    896  CA  PRO C  16     -40.220 -47.300  13.350  1.00  1.00      C    C
ATOM    897  CA  ARG C  17     -42.830 -46.460  10.780  1.00  1.00      C    C
ATOM    898  CA  LYS C  18     -41.970 -46.030   7.110  1.00  1.00      C    C
ATOM    899  CA  GLN C  19     -43.080 -48.510   4.320  1.00  1.00      C    C
ATOM    900  CA  LEU C  20     -40.460 -47.280   1.800  1.00  1.00      C    C
ATOM    901  CA  ALA C  21     -38.050 -46.350   4.650  1.00  1.00      C    C
ATOM    902  CA  THR C  22     -35.220 -43.890   4.410  1.00  1.00      C    C
ATOM    903  CA  LYS C  23     -32.270 -44.630   6.640  1.00  1.00      C    C
ATOM    904  CA  ALA C  24     -29.300 -42.790   5.140  1.00  1.00      C    C
ATOM    905  CA  ALA C  25     -28.060 -44.840   2.220  1.00  1.00      C    C
ATOM    906  CA  ARG C  26     -27.560 -48.600   1.890  1.00  1.00      C    C
ATOM    907  CA  LYS C  27     -24.420 -50.780   1.490  1.00  1.00      C    C
ATOM    908  CA  SER C  28     -22.100 -48.280  -0.210  1.00  1.00      C    C
ATOM    909  CA  ALA C  29     -24.760 -47.450  -2.830  1.00  1.00      C    C
ATOM    910  CA  PRO C  30     -24.290 -45.670  -6.260  1.00  1.00      C    C
ATOM    911  CA  ALA C  31     -27.600 -43.720  -6.070  1.00  1.00      C    C
ATOM    912  CA  THR C  32     -29.900 -44.250  -9.060  1.00  1.00      C    C
ATOM    913  CA  GLY C  33     -30.970 -47.820  -9.700  1.00  1.00      C    C
ATOM    914  CA  GLY C  34     -28.790 -47.680 -12.600  1.00  1.00      C    C
ATOM    915  CA  VAL C  35     -25.580 -45.960 -13.860  1.00  1.00      C    C
ATOM    916  CA  LYS C  36     -25.990 -42.270 -14.950  1.00  1.00      C    C
ATOM    917  CA  LYS C  37     -27.020 -39.760 -12.290  1.00  1.00      C    C
ATOM    918  CA  PRO C  38     -26.520 -36.360 -14.020  1.00  1.00      C    C
ATOM    919  CA  HIS C  39     -24.760 -33.720 -11.970  1.00  1.00      C    C
ATOM    920  CA  ARG C  40     -26.680 -30.450 -11.180  1.00  1.00      C    C
ATOM    921  CA  TYR C  41     -25.200 -27.530  -9.310  1.00  1.00      C    C
ATOM    922  CA  ARG C  42     -21.430 -27.670  -8.900  1.00  1.00      C    C
ATOM    923  CA  PRO C  43     -19.750 -26.480  -5.590  1.00  1.00      C    C
ATOM    924  CA  GLY C  44     -18.350 -22.940  -6.430  1.00  1.00      C    C
ATOM    925  CA  THR C  45     -21.130 -22.210  -8.940  1.00  1.00      C    C
ATOM    926  CA  VAL C  46     -23.340 -20.260  -6.660  1.00  1.00      C    C
ATOM    927  CA  ALA C  47     -20.410 -18.520  -4.820  1.00  1.00      C    C
ATOM    928  CA  LEU C  48     -19.350 -17.220  -8.240  1.00  1.00      C    C
ATOM    929  CA  ARG C  49     -22.910 -16.170  -9.010  1.00  1.00      C    C
ATOM    930  CA  GLU C  50     -23.040 -14.030  -5.890  1.00  1.00      C    C
ATOM    931  CA  ILE C  51     -19.580 -12.570  -6.700  1.00  1.00      C    C
ATOM    932  CA  ARG C  52     -21.050 -11.610 -10.080  1.00  1.00      C    C
ATOM    933  CA  ARG C  53     -24.240 -10.100  -8.650  1.00  1.00      C    C
ATOM    934  CA  TYR C  54     -22.210  -8.140  -6.030  1.00  1.00      C    C
ATOM    935  CA  GLN C  55     -19.630  -6.880  -8.440  1.00  1.00      C    C
ATOM    936  CA  LYS C  56     -22.370  -5.520 -10.490  1.00  1.00      C    C
ATOM    937  CA  SER C  57     -24.120  -3.450  -7.850  1.00  1.00      C    C
ATOM    938  CA  THR C  58     -23.040  -0.620  -5.580  1.00  1.00      C    C
ATOM    939  CA  GLU C  59     -25.430  -1.030  -2.620  1.00  1.00      C    C
ATOM    940  CA  LEU C  60     -24.030  -1.160   0.840  1.00  1.00      C    C
ATOM    941  CA  LEU C  61     -23.920  -4.750   2.140  1.00  1.00      C    C
ATOM    942  CA  ILE C  62     -23.490  -4.130   5.990  1.00  1.00      C    C
ATOM    943  CA  ARG C  63     -26.680  -3.420   7.950  1.00  1.00      C    C
ATOM    944  CA  LYS C  64     -27.320   0.250   8.690  1.00  1.00      C    C
ATOM    945  CA  LEU C  65     -28.300  -0.010  12.290  1.00  1.00      C    C
ATOM    946  CA  PRO C  66     -25.430  -2.220  13.390  1.00  1.00      C    C
ATOM    947  CA  PHE C  67     -23.000  -0.120  11.410  1.00  1.00      C    C
ATOM    948  CA  GLN C  68     -24.290   3.230  12.790  1.00  1.00      C    C
ATOM    949  CA  ARG C  69     -24.020   1.800  16.360  1.00  1.00      C    C
ATOM    950  CA  LEU C  70     -20.440   0.690  15.940  1.00  1.00      C    C
ATOM    951  CA  VAL C  71     -19.540   4.160  14.670  1.00  1.00      C    C
ATOM    952  CA  ARG C  72     -21.290   5.770  17.610  1.00  1.00      C    C
ATOM    953  CA  GLU C  73     -19.490   3.520  20.070  1.00  1.00      C    C
ATOM    954  CA  ILE C  74     -16.040   4.540  19.040  1.00  1.00      C    C
ATOM    955  CA  ALA C  75     -16.970   8.280  18.890  1.00  1.00      C    C
ATOM    956  CA  GLN C  76     -18.470   8.170  22.390  1.00  1.00      C    C
ATOM    957  CA  ASP C  77     -14.880   7.370  23.540  1.00  1.00      C    C
ATOM    958  CA  PHE C  78     -13.650  10.690  22.090  1.00  1.00      C    C
ATOM    959  CA  LYS C  79     -16.500  13.080  22.760  1.00  1.00      C    C
ATOM    960  CA  THR C  80     -19.220  12.690  25.440  1.00  1.00      C    C
ATOM    961  CA  ASP C  81     -22.610  13.910  24.290  1.00  1.00      C    C
ATOM    962  CA  LEU C  82     -21.860  13.900  20.500  1.00  1.00      C    C
ATOM    963  CA  ARG C  83     -24.490  13.830  17.900  1.00  1.00      C    C
ATOM    964  CA  PHE C  84     -24.210  12.430  14.320  1.00  1.00      C    C
ATOM    965  CA  GLN C  85     -25.940  13.890  11.180  1.00  1.00      C    C
ATOM    966  CA  SER C  86     -27.170  10.490   9.940  1.00  1.00      C    C
ATOM    967  CA  SER C  87     -25.470  11.240   6.550  1.00  1.00      C    C
ATOM    968  CA  ALA C  88     -22.140  11.530   8.470  1.00  1.00      C    C
ATOM    969  CA  VAL C  89     -22.370   7.930   9.450  1.00  1.00      C    C
ATOM    970  CA  MET C  90     -23.270   6.800   5.960  1.00  1.00      C    C
ATOM    971  CA  ALA C  91     -20.240   8.520   4.460  1.00  1.00      C    C
ATOM    972  CA  LEU C  92     -18.080   6.650   6.990  1.00  1.00      C    C
ATOM    973  CA  GLN C  93     -19.680   3.340   6.170  1.00  1.00      C    C
ATOM    974  CA  GLU C  94     -19.430   3.860   2.330  1.00  1.00      C    C
ATOM    975  CA  ALA C  95     -15.750   4.480   2.810  1.00  1.00      C    C
ATOM    976  CA  SER C  96     -15.260   1.570   5.080  1.00  1.00      C    C
ATOM    977  CA  GLU C  97     -17.090  -0.820   2.800  1.00  1.00      C    C
ATOM    978  CA  ALA C  98     -15.160   0.110  -0.270  1.00  1.00      C    C
ATOM    979  CA  TYR C  99     -11.930  -0.050   1.890  1.00  1.00      C    C
ATOM    980  CA  LEU C 100     -12.590  -3.680   2.990  1.00  1.00      C    C
ATOM    981  CA  VAL C 101     -13.590  -4.880  -0.460  1.00  1.00      C    C
ATOM    982  CA  ALA C 102     -10.200  -3.650  -1.860  1.00  1.00      C    C
ATOM    983  CA  LEU C 103      -8.350  -5.420   0.900  1.00  1.00      C    C
ATOM    984  CA  PHE C 104     -10.160  -8.700   0.110  1.00  1.00      C    C
ATOM    985  CA  GLU C 105      -9.000  -8.380  -3.550  1.00  1.00      C    C
ATOM    986  CA  ASP C 106      -5.390  -8.180  -2.350  1.00  1.00      C    C
ATOM    987  CA  THR C 107      -5.960 -11.030   0.200  1.00  1.00      C    C
ATOM    988  CA  ASN C 108      -7.210 -13.170  -2.680  1.00  1.00      C    C
ATOM    989  CA  LEU C 109      -4.130 -12.580  -4.740  1.00  1.00      C    C
ATOM    990  CA  CYS C 110      -2.170 -13.850  -1.710  1.00  1.00      C    C
ATOM    991  CA  ALA C 111      -4.330 -16.920  -1.200  1.00  1.00      C    C
ATOM    992  CA  ILE C 112      -4.260 -18.060  -4.790  1.00  1.00      C    C
ATOM    993  CA  HIS C 113      -0.480 -17.540  -4.910  1.00  1.00      C    C
ATOM    994  CA  ALA C 114      -0.170 -20.230  -2.270  1.00  1.00      C    C
ATOM    995  CA  LYS C 115      -2.370 -22.550  -4.370  1.00  1.00      C    C
ATOM    996  CA  ARG C 116      -5.310 -22.110  -2.040  1.00  1.00      C    C
ATOM    997  CA  VAL C 117      -8.760 -21.010  -2.900  1.00  1.00      C    C
ATOM    998  CA  THR C 118      -9.680 -20.250   0.730  1.00  1.00      C    C
ATOM    999  CA  ILE C 119      -8.460 -16.890   2.060  1.00  1.00      C    C
ATOM   1000  CA  MET C 120      -7.190 -16.960   5.550  1.00  1.00      C    C
ATOM   1001  CA  PRO C 121      -6.350 -14.250   8.200  1.00  1.00      C    C
ATOM   1002  CA  LYS C 122      -2.600 -14.620   7.250  1.00  1.00      C    C
ATOM   1003  CA  ASP C 123      -3.470 -13.590   3.630  1.00  1.00      C    C
ATOM   1004  CA  ILE C 124      -5.300 -10.550   4.900  1.00  1.00      C    C
ATOM   1005  CA  GLN C 125      -2.410  -9.870   7.340  1.00  1.00      C    C
ATOM   1006  CA  LEU C 126       0.160 -10.370   4.680  1.00  1.00      C    C
ATOM   1007  CA  ALA C 127      -1.680  -8.090   2.400  1.00  1.00      C    C
ATOM   1008  CA  ARG C 128      -1.960  -5.430   4.940  1.00  1.00      C    C
ATOM   1009  CA  ARG C 129       1.730  -5.870   6.070  1.00  1.00      C    C
ATOM   1010  CA  ILE C 130       3.030  -5.190   2.560  1.00  1.00      C    C
ATOM   1011  CA  ARG C 131       0.570  -2.280   1.960  1.00  1.00      C    C
ATOM   1012  CA  GLY C 132       2.110  -0.570   4.950  1.00  1.00      C    C
ATOM   1013  CA  GLU C 133      -1.240  -0.620   6.810  1.00  1.00      C    C
ATOM   1014  CA  ARG C 134       0.080  -2.940   9.550  1.00  1.00      C    C
ATOM   1015  CA  ALA C 135       3.750  -2.570   8.710  1.00  1.00      C    C
TER
ATOM   1016  CA  SER D   1     -31.940  15.320  30.640  1.00  1.00      D    C
ATOM   1017  CA  GLY D   2     -33.180  15.800  34.160  1.00  1.00      D    C
ATOM   1018  CA  ARG D   3     -34.150  12.190  34.540  1.00  1.00      D    C
ATOM   1019  CA  GLY D   4     -34.710  11.290  30.960  1.00  1.00      D    C
ATOM   1020  CA  LYS D   5     -36.060   7.820  31.150  1.00  1.00      D    C
ATOM   1021  CA  GLY D   6     -37.900   7.710  34.480  1.00  1.00      D    C
ATOM   1022  CA  GLY D   7     -36.680   4.410  36.110  1.00  1.00      D    C
ATOM   1023  CA  LYS D   8     -34.490   4.340  33.040  1.00  1.00      D    C
ATOM   1024  CA  GLY D   9     -32.100   1.410  33.750  1.00  1.00      D    C
ATOM   1025  CA  LEU D  10     -32.530   0.350  37.400  1.00  1.00      D    C
ATOM   1026  CA  GLY D  11     -32.090  -3.110  38.830  1.00  1.00      D    C
ATOM   1027  CA  LYS D  12     -30.410  -5.580  36.460  1.00  1.00      D    C
ATOM   1028  CA  GLY D  13     -28.090  -5.270  33.350  1.00  1.00      D    C
ATOM   1029  CA  GLY D  14     -28.140  -1.710  31.750  1.00  1.00      D    C
ATOM   1030  CA  ALA D  15     -30.170  -2.890  28.830  1.00  1.00      D    C
ATOM   1031  CA  LYS D  16     -29.740  -6.600  28.190  1.00  1.00      D    C
ATOM   1032  CA  ARG D  17     -28.160  -6.170  24.860  1.00  1.00      D    C
ATOM   1033  CA  HIS D  18     -25.350  -3.680  25.830  1.00  1.00      D    C
ATOM   1034  CA  ARG D  19     -24.140  -0.700  23.740  1.00  1.00      D    C
ATOM   1035  CA  LYS D  20     -21.070  -0.040  26.040  1.00  1.00      D    C
ATOM   1036  CA  VAL D  21     -20.540  -3.840  25.980  1.00  1.00      D    C
ATOM   1037  CA  LEU D  22     -19.670  -4.790  22.390  1.00  1.00      D    C
ATOM   1038  CA  ARG D  23     -21.530  -8.060  23.110  1.00  1.00      D    C
ATOM   1039  CA  ASP D  24     -23.310  -8.470  19.680  1.00  1.00      D    C
ATOM   1040  CA  ASN D  25     -22.410  -4.950  18.370  1.00  1.00      D    C
ATOM   1041  CA  ILE D  26     -19.070  -5.790  16.760  1.00  1.00      D    C
ATOM   1042  CA  GLN D  27     -20.520  -9.300  16.820  1.00  1.00      D    C
ATOM   1043  CA  GLY D  28     -23.310  -7.700  14.960  1.00  1.00      D    C
ATOM   1044  CA  ILE D  29     -21.270  -7.320  11.820  1.00  1.00      D    C
ATOM   1045  CA  THR D  30     -22.460 -10.690  10.580  1.00  1.00      D    C
ATOM   1046  CA  LYS D  31     -20.910 -13.520   9.080  1.00  1.00      D    C
ATOM   1047  CA  PRO D  32     -23.190 -13.130   5.900  1.00  1.00      D    C
ATOM   1048  CA  ALA D  33     -22.580  -9.420   5.440  1.00  1.00      D    C
ATOM   1049  CA  ILE D  34     -18.770  -9.890   5.460  1.00  1.00      D    C
ATOM   1050  CA  ARG D  35     -19.160 -12.840   3.140  1.00  1.00      D    C
ATOM   1051  CA  ARG D  36     -21.040 -10.420   0.850  1.00  1.00      D    C
ATOM   1052  CA  LEU D  37     -18.100  -7.970   1.280  1.00  1.00      D    C
ATOM   1053  CA  ALA D  38     -15.640 -10.750   0.450  1.00  1.00      D    C
ATOM   1054  CA  ARG D  39     -17.830 -11.710  -2.550  1.00  1.00      D    C
ATOM   1055  CA  ARG D  40     -17.650  -8.130  -3.780  1.00  1.00      D    C
ATOM   1056  CA  GLY D  41     -13.900  -8.540  -3.510  1.00  1.00      D    C
ATOM   1057  CA  GLY D  42     -14.190 -11.810  -5.660  1.00  1.00      D    C
ATOM   1058  CA  VAL D  43     -13.190 -14.370  -3.030  1.00  1.00      D    C
ATOM   1059  CA  LYS D  44     -15.100 -17.670  -3.420  1.00  1.00      D    C
ATOM   1060  CA  ARG D  45     -14.100 -19.790  -0.340  1.00  1.00      D    C
ATOM   1061  CA  ILE D  46     -13.620 -18.600   3.180  1.00  1.00      D    C
ATOM   1062  CA  SER D  47     -12.070 -20.140   6.330  1.00  1.00      D    C
ATOM   1063  CA  GLY D  48     -14.150 -19.580   9.410  1.00  1.00      D    C
ATOM   1064  CA  LEU D  49     -11.700 -17.380  10.960  1.00  1.00      D    C
ATOM   1065  CA  ILE D  50     -11.780 -14.570   8.430  1.00  1.00      D    C
ATOM   1066  CA  TYR D  51     -14.870 -13.010  10.000  1.00  1.00      D    C
ATOM   1067  CA  GLU D  52     -13.300 -12.150  13.310  1.00  1.00      D    C
ATOM   1068  CA  GLU D  53     -10.070 -10.950  11.560  1.00  1.00      D    C
ATOM   1069  CA  THR D  54     -12.190  -8.600   9.450  1.00  1.00      D    C
ATOM   1070  CA  ARG D  55     -14.120  -7.220  12.380  1.00  1.00      D    C
ATOM   1071  CA  GLY D  56     -10.800  -6.100  13.930  1.00  1.00      D    C
ATOM   1072  CA  VAL D  57      -9.740  -4.400  10.760  1.00  1.00      D    C
ATOM   1073  CA  LEU D  58     -13.170  -2.640  10.280  1.00  1.00      D    C
ATOM   1074  CA  LYS D  59     -12.800  -1.260  13.830  1.00  1.00      D    C
ATOM   1075  CA  VAL D  60      -9.300   0.050  13.200  1.00  1.00      D    C
ATOM   1076  CA  PHE D  61     -10.480   1.950  10.090  1.00  1.00      D    C
ATOM   1077  CA  LEU D  62     -13.170   3.750  12.060  1.00  1.00      D    C
ATOM   1078  CA  GLU D  63     -10.990   4.560  15.010  1.00  1.00      D    C
ATOM   1079  CA  ASN D  64      -8.590   6.310  12.600  1.00  1.00      D    C
ATOM   1080  CA  VAL D  65     -11.100   8.280  10.770  1.00  1.00      D    C
ATOM   1081  CA  ILE D  66     -13.340   9.170  13.670  1.00  1.00      D    C
ATOM   1082  CA  ARG D  67     -10.560  10.330  15.900  1.00  1.00      D    C
ATOM   1083  CA  ASP D  68      -9.590  13.160  13.550  1.00  1.00      D    C
ATOM   1084  CA  ALA D  69     -13.220  13.930  12.560  1.00  1.00      D    C
ATOM   1085  CA  VAL D  70     -13.950  14.660  16.190  1.00  1.00      D    C
ATOM   1086  CA  THR D  71     -11.060  17.100  16.270  1.00  1.00      D    C
ATOM   1087  CA  TYR D  72     -12.830  19.070  13.470  1.00  1.00      D    C
ATOM   1088  CA  THR D  73     -16.170  18.560  15.380  1.00  1.00      D    C
ATOM   1089  CA  GLU D  74     -14.700  20.040  18.510  1.00  1.00      D    C
ATOM   1090  CA  HIS D  75     -12.910  23.200  17.550  1.00  1.00      D    C
ATOM   1091  CA  ALA D  76     -16.080  24.370  15.780  1.00  1.00      D    C
ATOM   1092  CA  LYS D  77     -17.870  23.920  19.190  1.00  1.00      D    C
ATOM   1093  CA  ARG D  78     -20.630  22.080  17.260  1.00  1.00      D    C
ATOM   1094  CA  LYS D  79     -22.650  19.300  18.780  1.00  1.00      D    C
ATOM   1095  CA  THR D  80     -22.950  17.330  15.700  1.00  1.00      D    C
ATOM   1096  CA  VAL D  81     -20.240  15.310  13.840  1.00  1.00      D    C
ATOM   1097  CA  THR D  82     -21.350  16.410  10.350  1.00  1.00      D    C
ATOM   1098  CA  ALA D  83     -20.980  14.750   6.920  1.00  1.00      D    C
ATOM   1099  CA  MET D  84     -18.540  17.530   5.970  1.00  1.00      D    C
ATOM   1100  CA  ASP D  85     -16.420  16.660   9.130  1.00  1.00      D    C
ATOM   1101  CA  VAL D  86     -16.310  13.030   7.790  1.00  1.00      D    C
ATOM   1102  CA  VAL D  87     -15.230  14.080   4.310  1.00  1.00      D    C
ATOM   1103  CA  TYR D  88     -12.340  16.130   5.570  1.00  1.00      D    C
ATOM   1104  CA  ALA D  89     -11.350  13.340   7.910  1.00  1.00      D    C
ATOM   1105  CA  LEU D  90     -11.420  10.800   5.040  1.00  1.00      D    C
ATOM   1106  CA  LYS D  91      -9.160  12.730   2.690  1.00  1.00      D    C
ATOM   1107  CA  ARG D  92      -6.380  13.070   5.180  1.00  1.00      D    C
ATOM   1108  CA  GLN D  93      -6.440   9.340   5.750  1.00  1.00      D    C
ATOM   1109  CA  GLY D  94      -5.740   8.840   2.000  1.00  1.00      D    C
ATOM   1110  CA  ARG D  95      -9.330   7.940   1.390  1.00  1.00      D    C
ATOM   1111  CA  THR D  96     -10.660  10.160  -1.320  1.00  1.00      D    C
ATOM   1112  CA  LEU D  97     -14.450  10.660  -0.920  1.00  1.00      D    C
ATOM   1113  CA  TYR D  98     -17.000   9.990  -3.590  1.00  1.00      D    C
ATOM   1114  CA  GLY D  99     -20.830   9.740  -3.570  1.00  1.00      D    C
ATOM   1115  CA  PHE D 100     -23.310  12.240  -2.280  1.00  1.00      D    C
ATOM   1116  CA  GLY D 101     -26.140  10.100  -0.910  1.00  1.00      D    C
ATOM   1117  CA  GLY D 102     -26.790   9.640   2.850  1.00  1.00      D    C
TER
ATOM   1118  CA  SER E   1       8.929 108.720  34.690  1.00  1.00      E    C
ATOM   1119  CA  GLY E   2       6.489 109.370  31.950  1.00  1.00      E    C
ATOM   1120  CA  ARG E   3       8.729 108.730  28.970  1.00  1.00      E    C
ATOM   1121  CA  GLY E   4       9.969 105.230  27.620  1.00  1.00      E    C
ATOM   1122  CA  LYS E   5       8.629 103.540  24.550  1.00  1.00      E    C
ATOM   1123  CA  GLN E   6       7.009 100.620  26.370  1.00  1.00      E    C
ATOM   1124  CA  GLY E   7      10.499  99.040  26.780  1.00  1.00      E    C
ATOM   1125  CA  GLY E   8      10.149  95.520  25.140  1.00  1.00      E    C
ATOM   1126  CA  LYS E   9       8.389  95.390  21.710  1.00  1.00      E    C
ATOM   1127  CA  THR E  10       6.029  93.060  19.830  1.00  1.00      E    C
ATOM   1128  CA  ARG E  11       6.159  90.770  22.860  1.00  1.00      E    C
ATOM   1129  CA  ALA E  12       8.109  87.830  21.560  1.00  1.00      E    C
ATOM   1130  CA  LYS E  13       6.069  84.800  20.300  1.00  1.00      E    C
ATOM   1131  CA  ALA E  14       5.399  83.110  23.650  1.00  1.00      E    C
ATOM   1132  CA  LYS E  15       5.699  79.290  24.020  1.00  1.00      E    C
ATOM   1133  CA  THR E  16       3.649  76.830  26.110  1.00  1.00      E    C
ATOM   1134  CA  ARG E  17       5.769  75.160  28.710  1.00  1.00      E    C
ATOM   1135  CA  SER E  18       4.969  71.940  26.970  1.00  1.00      E    C
ATOM   1136  CA  SER E  19       6.809  73.110  23.860  1.00  1.00      E    C
ATOM   1137  CA  ARG E  20       9.559  74.330  26.000  1.00  1.00      E    C
ATOM   1138  CA  ALA E  21      10.149  70.870  27.410  1.00  1.00      E    C
ATOM   1139  CA  GLY E  22       9.659  69.170  23.960  1.00  1.00      E    C
ATOM   1140  CA  LEU E  23       6.429  67.590  25.030  1.00  1.00      E    C
ATOM   1141  CA  GLN E  24       3.150  66.830  23.380  1.00  1.00      E    C
ATOM   1142  CA  PHE E  25       1.549  65.640  26.790  1.00  1.00      E    C
ATOM   1143  CA  PRO E  26       0.229  68.540  28.970  1.00  1.00      E    C
ATOM   1144  CA  VAL E  27       2.849  69.960  31.330  1.00  1.00      E    C
ATOM   1145  CA  GLY E  28       0.579  72.630  32.260  1.00  1.00      E    C
ATOM   1146  CA  ARG E  29      -2.251  70.380  33.350  1.00  1.00      E    C
ATOM   1147  CA  VAL E  30      -0.051  68.000  35.330  1.00  1.00      E    C
ATOM   1148  CA  HIS E  31       1.279  71.150  37.260  1.00  1.00      E    C
ATOM   1149  CA  ARG E  32      -2.381  72.190  37.960  1.00  1.00      E    C
ATOM   1150  CA  LEU E  33      -3.381  68.690  39.050  1.00  1.00      E    C
ATOM   1151  CA  LEU E  34      -0.391  68.250  41.490  1.00  1.00      E    C
ATOM   1152  CA  ARG E  35      -1.291  71.660  43.060  1.00  1.00      E    C
ATOM   1153  CA  LYS E  36      -5.051  70.990  43.070  1.00  1.00      E    C
ATOM   1154  CA  GLY E  37      -4.581  67.760  44.930  1.00  1.00      E    C
ATOM   1155  CA  ASN E  38      -2.671  69.250  47.990  1.00  1.00      E    C
ATOM   1156  CA  TYR E  39       0.149  66.640  47.780  1.00  1.00      E    C
ATOM   1157  CA  ALA E  40       2.719  68.900  49.490  1.00  1.00      E    C
ATOM   1158  CA  GLU E  41       3.219  72.290  50.950  1.00  1.00      E    C
ATOM   1159  CA  ARG E  42       4.839  73.440  47.750  1.00  1.00      E    C
ATOM   1160  CA  VAL E  43       5.099  72.070  44.130  1.00  1.00      E    C
ATOM   1161  CA  GLY E  44       8.379  72.360  42.280  1.00  1.00      E    C
ATOM   1162  CA  ALA E  45       8.309  73.680  38.640  1.00  1.00      E    C
ATOM   1163  CA  GLY E  46      10.109  70.520  37.240  1.00  1.00      E    C
ATOM   1164  CA  ALA E  47       7.839  68.140  38.840  1.00  1.00      E    C
ATOM   1165  CA  PRO E  48       4.969  68.220  36.300  1.00  1.00      E    C
ATOM   1166  CA  VAL E  49       7.609  68.140  33.440  1.00  1.00      E    C
ATOM   1167  CA  TYR E  50       8.809  64.750  34.830  1.00  1.00      E    C
ATOM   1168  CA  LEU E  51       5.239  63.590  35.210  1.00  1.00      E    C
ATOM   1169  CA  ALA E  52       4.209  64.750  31.710  1.00  1.00      E    C
ATOM   1170  CA  ALA E  53       7.299  62.850  30.340  1.00  1.00      E    C
ATOM   1171  CA  VAL E  54       6.139  59.650  32.060  1.00  1.00      E    C
ATOM   1172  CA  LEU E  55       2.649  59.790  30.860  1.00  1.00      E    C
ATOM   1173  CA  GLU E  56       3.860  60.190  27.330  1.00  1.00      E    C
ATOM   1174  CA  TYR E  57       6.200  57.250  27.730  1.00  1.00      E    C
ATOM   1175  CA  LEU E  58       3.560  54.970  29.160  1.00  1.00      E    C
ATOM   1176  CA  THR E  59       1.040  56.140  26.680  1.00  1.00      E    C
ATOM   1177  CA  ALA E  60       3.510  55.430  23.830  1.00  1.00      E    C
ATOM   1178  CA  GLU E  61       4.260  52.000  24.940  1.00  1.00      E    C
ATOM   1179  CA  ILE E  62       0.670  50.820  25.120  1.00  1.00      E    C
ATOM   1180  CA  LEU E  63      -0.270  52.250  21.720  1.00  1.00      E    C
ATOM   1181  CA  GLU E  64       2.760  50.450  20.070  1.00  1.00      E    C
ATOM   1182  CA  LEU E  65       1.790  47.170  21.740  1.00  1.00      E    C
ATOM   1183  CA  ALA E  66      -1.950  47.460  20.950  1.00  1.00      E    C
ATOM   1184  CA  GLY E  67      -1.240  48.490  17.320  1.00  1.00      E    C
ATOM   1185  CA  ASN E  68       0.830  45.300  17.010  1.00  1.00      E    C
ATOM   1186  CA  ALA E  69      -2.090  43.160  18.250  1.00  1.00      E    C
ATOM   1187  CA  ALA E  70      -4.600  44.970  15.980  1.00  1.00      E    C
ATOM   1188  CA  ARG E  71      -2.280  44.290  13.020  1.00  1.00      E    C
ATOM   1189  CA  ASP E  72      -1.800  40.620  13.900  1.00  1.00      E    C
ATOM   1190  CA  ASN E  73      -5.620  40.220  13.880  1.00  1.00      E    C
ATOM   1191  CA  LYS E  74      -6.060  41.870  10.470  1.00  1.00      E    C
ATOM   1192  CA  LYS E  75      -7.560  45.060  11.840  1.00  1.00      E    C
ATOM   1193  CA  THR E  76      -6.180  48.630  12.040  1.00  1.00      E    C
ATOM   1194  CA  ARG E  77      -8.510  49.830  14.720  1.00  1.00      E    C
ATOM   1195  CA  ILE E  78      -7.860  49.810  18.340  1.00  1.00      E    C
ATOM   1196  CA  ILE E  79     -10.630  48.310  20.560  1.00  1.00      E    C
ATOM   1197  CA  PRO E  80     -10.110  47.180  24.200  1.00  1.00      E    C
ATOM   1198  CA  ARG E  81      -9.220  43.630  23.040  1.00  1.00      E    C
ATOM   1199  CA  HIS E  82      -5.920  44.890  21.410  1.00  1.00      E    C
ATOM   1200  CA  LEU E  83      -4.980  46.900  24.340  1.00  1.00      E    C
ATOM   1201  CA  GLN E  84      -5.600  43.930  26.710  1.00  1.00      E    C
ATOM   1202  CA  LEU E  85      -3.670  41.590  24.490  1.00  1.00      E    C
ATOM   1203  CA  ALA E  86      -0.730  44.130  24.370  1.00  1.00      E    C
ATOM   1204  CA  VAL E  87      -0.620  44.520  28.070  1.00  1.00      E    C
ATOM   1205  CA  ARG E  88      -0.710  41.040  29.310  1.00  1.00      E    C
ATOM   1206  CA  ASN E  89       1.690  39.740  26.710  1.00  1.00      E    C
ATOM   1207  CA  ASP E  90       4.420  42.220  27.750  1.00  1.00      E    C
ATOM   1208  CA  GLU E  91       6.140  41.510  31.080  1.00  1.00      E    C
ATOM   1209  CA  GLU E  92       6.570  45.180  32.230  1.00  1.00      E    C
ATOM   1210  CA  LEU E  93       3.060  46.420  31.590  1.00  1.00      E    C
ATOM   1211  CA  ASN E  94       1.690  43.280  33.150  1.00  1.00      E    C
ATOM   1212  CA  LYS E  95       3.350  44.010  36.530  1.00  1.00      E    C
ATOM   1213  CA  LEU E  96       2.490  47.680  36.270  1.00  1.00      E    C
ATOM   1214  CA  LEU E  97      -1.160  46.800  35.670  1.00  1.00      E    C
ATOM   1215  CA  GLY E  98      -1.100  43.600  37.840  1.00  1.00      E    C
ATOM   1216  CA  ARG E  99      -4.180  44.730  39.900  1.00  1.00      E    C
ATOM   1217  CA  VAL E 100      -5.930  46.640  37.010  1.00  1.00      E    C
ATOM   1218  CA  THR E 101      -9.630  46.140  36.490  1.00  1.00      E    C
ATOM   1219  CA  ILE E 102      -9.210  46.290  32.670  1.00  1.00      E    C
ATOM   1220  CA  ALA E 103     -12.830  46.690  31.470  1.00  1.00      E    C
ATOM   1221  CA  GLN E 104     -13.860  44.480  28.510  1.00  1.00      E    C
ATOM   1222  CA  GLY E 105     -10.590  42.710  28.740  1.00  1.00      E    C
ATOM   1223  CA  GLY E 106     -11.590  39.310  27.560  1.00  1.00      E    C
ATOM   1224  CA  VAL E 107      -9.430  36.270  28.160  1.00  1.00      E    C
ATOM   1225  CA  LEU E 108      -6.940  34.520  25.960  1.00  1.00      E    C
ATOM   1226  CA  PRO E 109      -7.300  30.650  25.380  1.00  1.00      E    C
ATOM   1227  CA  ASN E 110      -4.140  29.220  26.920  1.00  1.00      E    C
ATOM   1228  CA  ILE E 111      -0.740  30.480  27.810  1.00  1.00      E    C
ATOM   1229  CA  GLN E 112       1.170  29.940  31.150  1.00  1.00      E    C
ATOM   1230  CA  SER E 113       3.190  31.950  33.770  1.00  1.00      E    C
ATOM   1231  CA  VAL E 114       1.290  35.150  33.460  1.00  1.00      E    C
ATOM   1232  CA  LEU E 115      -1.920  33.360  34.540  1.00  1.00      E    C
ATOM   1233  CA  LEU E 116      -0.630  32.250  37.930  1.00  1.00      E    C
ATOM   1234  CA  PRO E 117      -1.670  34.090  41.130  1.00  1.00      E    C
ATOM   1235  CA  LYS E 118       1.220  35.860  43.080  1.00  1.00      E    C
ATOM   1236  CA  LYS E 119       3.840  38.250  41.940  1.00  1.00      E    C
ATOM   1237  CA  THR E 120       5.080  35.040  40.380  1.00  1.00      E    C
ATOM   1238  CA  GLU E 121       8.370  33.340  41.250  1.00  1.00      E    C
ATOM   1239  CA  SER E 122      10.270  32.820  38.080  1.00  1.00      E    C
ATOM   1240  CA  SER E 123      11.130  30.090  35.650  1.00  1.00      E    C
ATOM   1241  CA  LYS E 124      14.800  29.610  34.580  1.00  1.00      E    C
ATOM   1242  CA  SER E 125      16.170  28.840  38.060  1.00  1.00      E    C
ATOM   1243  CA  LYS E 126      16.280  25.530  40.010  1.00  1.00      E    C
ATOM   1244  CA  SER E 127      14.760  22.050  40.380  1.00  1.00      E    C
ATOM   1245  CA  LYS E 128      14.130  22.000  36.670  1.00  1.00      E    C
TER
ATOM   1246  CA  PRO F   1      12.009  97.130  17.000  1.00  1.00      F    C
ATOM   1247  CA  GLU F   2       9.219  98.910  15.120  1.00  1.00      F    C
ATOM   1248  CA  PRO F   3       6.699  96.590  16.570  1.00  1.00      F    C
ATOM   1249  CA  ALA F   4       5.349  94.980  13.350  1.00  1.00      F    C
ATOM   1250  CA  LYS F   5       2.189  97.100  13.500  1.00  1.00      F    C
ATOM   1251  CA  SER F   6      -0.331  95.000  11.770  1.00  1.00      F    C
ATOM   1252  CA  ALA F   7      -2.081  97.060   9.120  1.00  1.00      F    C
ATOM   1253  CA  PRO F   8      -1.131  96.120   6.460  1.00  1.00      F    C
ATOM   1254  CA  ALA F   9       0.199  99.320   4.830  1.00  1.00      F    C
ATOM   1255  CA  PRO F  10      -0.581 101.130   7.150  1.00  1.00      F    C
ATOM   1256  CA  LYS F  11      -3.381 103.780   7.160  1.00  1.00      F    C
ATOM   1257  CA  LYS F  12      -1.941 105.940  10.100  1.00  1.00      F    C
ATOM   1258  CA  GLY F  13      -3.451 107.270  13.250  1.00  1.00      F    C
ATOM   1259  CA  SER F  14      -2.281 104.400  15.550  1.00  1.00      F    C
ATOM   1260  CA  LYS F  15      -4.501 101.440  16.420  1.00  1.00      F    C
ATOM   1261  CA  LYS F  16      -7.491 101.700  18.730  1.00  1.00      F    C
ATOM   1262  CA  ALA F  17      -6.361  98.790  20.790  1.00  1.00      F    C
ATOM   1263  CA  VAL F  18      -2.761  97.660  20.680  1.00  1.00      F    C
ATOM   1264  CA  THR F  19      -1.191  94.150  20.470  1.00  1.00      F    C
ATOM   1265  CA  LYS F  20      -2.721  92.460  17.340  1.00  1.00      F    C
ATOM   1266  CA  THR F  21      -4.901  89.240  17.350  1.00  1.00      F    C
ATOM   1267  CA  GLN F  22      -2.641  86.790  15.600  1.00  1.00      F    C
ATOM   1268  CA  LYS F  23       1.169  86.240  16.050  1.00  1.00      F    C
ATOM   1269  CA  LYS F  24       1.939  82.530  15.990  1.00  1.00      F    C
ATOM   1270  CA  ASP F  25       2.279  79.230  17.800  1.00  1.00      F    C
ATOM   1271  CA  GLY F  26      -0.791  77.750  16.130  1.00  1.00      F    C
ATOM   1272  CA  LYS F  27      -2.520  74.660  17.560  1.00  1.00      F    C
ATOM   1273  CA  LYS F  28      -3.180  70.980  17.380  1.00  1.00      F    C
ATOM   1274  CA  ARG F  29      -6.180  70.390  19.580  1.00  1.00      F    C
ATOM   1275  CA  ARG F  30      -8.870  72.220  17.640  1.00  1.00      F    C
ATOM   1276  CA  LYS F  31     -12.390  71.810  18.700  1.00  1.00      F    C
ATOM   1277  CA  THR F  32     -12.871  72.400  22.470  1.00  1.00      F    C
ATOM   1278  CA  ARG F  33     -14.651  69.110  23.610  1.00  1.00      F    C
ATOM   1279  CA  LYS F  34     -14.621  68.370  27.310  1.00  1.00      F    C
ATOM   1280  CA  GLU F  35     -11.171  67.670  28.740  1.00  1.00      F    C
ATOM   1281  CA  SER F  36      -9.751  64.220  29.140  1.00  1.00      F    C
ATOM   1282  CA  TYR F  37      -6.551  63.110  27.610  1.00  1.00      F    C
ATOM   1283  CA  ALA F  38      -8.130  62.920  24.190  1.00  1.00      F    C
ATOM   1284  CA  ILE F  39      -6.050  65.430  22.290  1.00  1.00      F    C
ATOM   1285  CA  TYR F  40      -2.800  64.050  23.690  1.00  1.00      F    C
ATOM   1286  CA  VAL F  41      -3.750  60.470  23.130  1.00  1.00      F    C
ATOM   1287  CA  TYR F  42      -4.810  61.370  19.620  1.00  1.00      F    C
ATOM   1288  CA  LYS F  43      -1.320  62.870  18.930  1.00  1.00      F    C
ATOM   1289  CA  VAL F  44       0.420  59.840  20.420  1.00  1.00      F    C
ATOM   1290  CA  LEU F  45      -1.570  57.270  18.520  1.00  1.00      F    C
ATOM   1291  CA  LYS F  46      -0.380  58.910  15.180  1.00  1.00      F    C
ATOM   1292  CA  GLN F  47       3.320  58.860  16.060  1.00  1.00      F    C
ATOM   1293  CA  VAL F  48       3.420  55.260  16.450  1.00  1.00      F    C
ATOM   1294  CA  HIS F  49       0.900  53.810  13.930  1.00  1.00      F    C
ATOM   1295  CA  PRO F  50       0.330  56.530  11.490  1.00  1.00      F    C
ATOM   1296  CA  ASP F  51      -2.580  54.870   9.730  1.00  1.00      F    C
ATOM   1297  CA  THR F  52      -4.510  53.730  12.780  1.00  1.00      F    C
ATOM   1298  CA  GLY F  53      -7.900  54.230  14.590  1.00  1.00      F    C
ATOM   1299  CA  ILE F  54      -8.950  55.020  18.170  1.00  1.00      F    C
ATOM   1300  CA  SER F  55     -12.320  53.900  19.640  1.00  1.00      F    C
ATOM   1301  CA  SER F  56     -14.110  55.570  22.470  1.00  1.00      F    C
ATOM   1302  CA  LYS F  57     -13.690  52.290  24.510  1.00  1.00      F    C
ATOM   1303  CA  ALA F  58      -9.950  52.000  23.950  1.00  1.00      F    C
ATOM   1304  CA  MET F  59      -9.730  55.740  24.630  1.00  1.00      F    C
ATOM   1305  CA  SER F  60     -11.620  55.420  27.970  1.00  1.00      F    C
ATOM   1306  CA  ILE F  61      -8.930  52.890  28.900  1.00  1.00      F    C
ATOM   1307  CA  MET F  62      -5.950  55.290  28.000  1.00  1.00      F    C
ATOM   1308  CA  ASN F  63      -7.740  58.020  30.040  1.00  1.00      F    C
ATOM   1309  CA  SER F  64      -8.201  55.630  33.020  1.00  1.00      F    C
ATOM   1310  CA  PHE F  65      -4.690  54.520  32.680  1.00  1.00      F    C
ATOM   1311  CA  VAL F  66      -3.101  58.000  32.670  1.00  1.00      F    C
ATOM   1312  CA  ASN F  67      -5.351  58.960  35.640  1.00  1.00      F    C
ATOM   1313  CA  ASP F  68      -4.131  55.770  37.490  1.00  1.00      F    C
ATOM   1314  CA  VAL F  69      -0.401  56.410  37.060  1.00  1.00      F    C
ATOM   1315  CA  PHE F  70      -0.761  60.000  37.940  1.00  1.00      F    C
ATOM   1316  CA  GLU F  71      -2.131  59.000  41.460  1.00  1.00      F    C
ATOM   1317  CA  ARG F  72       0.399  56.380  42.090  1.00  1.00      F    C
ATOM   1318  CA  ILE F  73       3.599  58.380  41.630  1.00  1.00      F    C
ATOM   1319  CA  ALA F  74       2.209  61.550  43.250  1.00  1.00      F    C
ATOM   1320  CA  GLY F  75       1.059  59.430  46.310  1.00  1.00      F    C
ATOM   1321  CA  GLU F  76       4.369  57.670  46.510  1.00  1.00      F    C
ATOM   1322  CA  ALA F  77       6.219  61.070  45.960  1.00  1.00      F    C
ATOM   1323  CA  SER F  78       3.999  62.690  48.610  1.00  1.00      F    C
ATOM   1324  CA  ARG F  79       4.919  59.960  51.100  1.00  1.00      F    C
ATOM   1325  CA  LEU F  80       8.589  60.080  50.300  1.00  1.00      F    C
ATOM   1326  CA  ALA F  81       8.899  63.750  51.010  1.00  1.00      F    C
ATOM   1327  CA  HIS F  82       6.909  63.200  54.400  1.00  1.00      F    C
ATOM   1328  CA  TYR F  83       9.189  60.300  55.370  1.00  1.00      F    C
ATOM   1329  CA  ASN F  84      12.169  62.620  54.730  1.00  1.00      F    C
ATOM   1330  CA  LYS F  85      10.609  65.660  56.410  1.00  1.00      F    C
ATOM   1331  CA  ARG F  86      10.789  67.650  53.040  1.00  1.00      F    C
ATOM   1332  CA  SER F  87       7.779  69.930  52.430  1.00  1.00      F    C
ATOM   1333  CA  THR F  88       8.779  70.630  48.840  1.00  1.00      F    C
ATOM   1334  CA  ILE F  89       7.789  68.040  46.180  1.00  1.00      F    C
ATOM   1335  CA  THR F  90      10.339  68.400  43.410  1.00  1.00      F    C
ATOM   1336  CA  SER F  91      10.889  66.470  40.300  1.00  1.00      F    C
ATOM   1337  CA  ARG F  92      13.509  64.660  42.270  1.00  1.00      F    C
ATOM   1338  CA  GLU F  93      10.859  63.160  44.600  1.00  1.00      F    C
ATOM   1339  CA  ILE F  94       8.999  62.070  41.510  1.00  1.00      F    C
ATOM   1340  CA  GLN F  95      12.129  60.350  40.090  1.00  1.00      F    C
ATOM   1341  CA  THR F  96      12.909  58.380  43.240  1.00  1.00      F    C
ATOM   1342  CA  ALA F  97       9.199  57.410  43.600  1.00  1.00      F    C
ATOM   1343  CA  VAL F  98       9.319  56.230  39.990  1.00  1.00      F    C
ATOM   1344  CA  ARG F  99      12.239  53.850  40.730  1.00  1.00      F    C
ATOM   1345  CA  LEU F 100      10.359  52.450  43.690  1.00  1.00      F    C
ATOM   1346  CA  LEU F 101       7.079  51.990  41.930  1.00  1.00      F    C
ATOM   1347  CA  LEU F 102       7.649  50.940  38.340  1.00  1.00      F    C
ATOM   1348  CA  PRO F 103       9.150  47.510  37.740  1.00  1.00      F    C
ATOM   1349  CA  GLY F 104      12.680  47.370  36.400  1.00  1.00      F    C
ATOM   1350  CA  GLU F 105      13.010  48.380  32.770  1.00  1.00      F    C
ATOM   1351  CA  LEU F 106      10.040  50.610  32.730  1.00  1.00      F    C
ATOM   1352  CA  ALA F 107      11.149  52.840  35.560  1.00  1.00      F    C
ATOM   1353  CA  LYS F 108      14.540  53.050  33.980  1.00  1.00      F    C
ATOM   1354  CA  HIS F 109      13.310  54.150  30.600  1.00  1.00      F    C
ATOM   1355  CA  ALA F 110      10.659  56.460  32.090  1.00  1.00      F    C
ATOM   1356  CA  VAL F 111      13.239  58.080  34.400  1.00  1.00      F    C
ATOM   1357  CA  SER F 112      15.529  58.750  31.370  1.00  1.00      F    C
ATOM   1358  CA  GLU F 113      12.769  60.410  29.340  1.00  1.00      F    C
ATOM   1359  CA  GLY F 114      11.619  62.420  32.390  1.00  1.00      F    C
ATOM   1360  CA  THR F 115      15.169  63.540  33.170  1.00  1.00      F    C
ATOM   1361  CA  LYS F 116      15.829  64.660  29.770  1.00  1.00      F    C
ATOM   1362  CA  ALA F 117      12.619  66.760  29.590  1.00  1.00      F    C
ATOM   1363  CA  VAL F 118      13.219  68.720  32.850  1.00  1.00      F    C
ATOM   1364  CA  THR F 119      16.809  69.220  31.690  1.00  1.00      F    C
ATOM   1365  CA  LYS F 120      15.349  70.470  28.370  1.00  1.00      F    C
ATOM   1366  CA  TYR F 121      12.839  72.590  30.120  1.00  1.00      F    C
ATOM   1367  CA  THR F 122      15.559  74.330  32.160  1.00  1.00      F    C
ATOM   1368  CA  SER F 123      17.619  74.940  28.830  1.00  1.00      F    C
ATOM   1369  CA  ALA F 124      18.519  78.470  28.110  1.00  1.00      F    C
ATOM   1370  CA  LYS F 125      16.939  81.350  26.140  1.00  1.00      F    C
TER
ATOM   1371  CA  ALA G   1      15.090  23.420  31.790  1.00  1.00      G    C
ATOM   1372  CA  ARG G   2      16.170  20.160  30.310  1.00  1.00      G    C
ATOM   1373  CA  THR G   3      15.820  18.550  33.670  1.00  1.00      G    C
ATOM   1374  CA  LYS G   4      19.130  19.820  34.860  1.00  1.00      G    C
ATOM   1375  CA  GLN G   5      20.800  16.350  34.960  1.00  1.00      G    C
ATOM   1376  CA  THR G   6      23.590  17.220  32.610  1.00  1.00      G    C
ATOM   1377  CA  ALA G   7      24.980  15.150  29.700  1.00  1.00      G    C
ATOM   1378  CA  ARG G   8      21.830  13.990  27.880  1.00  1.00      G    C
ATOM   1379  CA  LYS G   9      20.280  12.040  30.730  1.00  1.00      G    C
ATOM   1380  CA  SER G  10      16.540  11.550  30.450  1.00  1.00      G    C
ATOM   1381  CA  THR G  11      13.850  11.710  27.820  1.00  1.00      G    C
ATOM   1382  CA  GLY G  12      12.030   8.560  28.950  1.00  1.00      G    C
ATOM   1383  CA  GLY G  13      10.430   8.300  25.600  1.00  1.00      G    C
ATOM   1384  CA  LYS G  14       6.770   8.820  24.780  1.00  1.00      G    C
ATOM   1385  CA  ALA G  15       3.930   7.870  27.130  1.00  1.00      G    C
ATOM   1386  CA  PRO G  16       3.220   8.760  30.860  1.00  1.00      G    C
ATOM   1387  CA  ARG G  17       4.360   6.420  33.640  1.00  1.00      G    C
ATOM   1388  CA  LYS G  18       7.850   6.250  35.130  1.00  1.00      G    C
ATOM   1389  CA  GLN G  19       7.990   2.460  35.850  1.00  1.00      G    C
ATOM   1390  CA  LEU G  20       5.810  -0.370  34.650  1.00  1.00      G    C
ATOM   1391  CA  ALA G  21       5.620  -3.730  36.640  1.00  1.00      G    C
ATOM   1392  CA  THR G  22       5.680  -6.730  34.180  1.00  1.00      G    C
ATOM   1393  CA  LYS G  23       6.320  -6.530  30.310  1.00  1.00      G    C
ATOM   1394  CA  ALA G  24       9.760  -4.940  30.840  1.00  1.00      G    C
ATOM   1395  CA  ALA G  25      13.030  -6.770  30.250  1.00  1.00      G    C
ATOM   1396  CA  ARG G  26      14.230  -6.000  26.680  1.00  1.00      G    C
ATOM   1397  CA  LYS G  27      17.820  -6.250  25.400  1.00  1.00      G    C
ATOM   1398  CA  SER G  28      19.870  -8.700  27.480  1.00  1.00      G    C
ATOM   1399  CA  ALA G  29      21.540 -11.620  25.620  1.00  1.00      G    C
ATOM   1400  CA  PRO G  30      22.570 -15.240  26.630  1.00  1.00      G    C
ATOM   1401  CA  ALA G  31      26.320 -14.990  27.480  1.00  1.00      G    C
ATOM   1402  CA  THR G  32      27.320 -16.940  24.290  1.00  1.00      G    C
ATOM   1403  CA  GLY G  33      29.260 -19.650  26.140  1.00  1.00      G    C
ATOM   1404  CA  GLY G  34      30.970 -21.200  23.020  1.00  1.00      G    C
ATOM   1405  CA  VAL G  35      30.520 -24.170  20.820  1.00  1.00      G    C
ATOM   1406  CA  LYS G  36      29.510 -23.770  17.050  1.00  1.00      G    C
ATOM   1407  CA  LYS G  37      31.220 -27.060  16.260  1.00  1.00      G    C
ATOM   1408  CA  PRO G  38      33.680 -26.410  13.380  1.00  1.00      G    C
ATOM   1409  CA  HIS G  39      33.570 -28.940  10.530  1.00  1.00      G    C
ATOM   1410  CA  ARG G  40      31.030 -28.840   7.730  1.00  1.00      G    C
ATOM   1411  CA  TYR G  41      29.410 -25.810   6.120  1.00  1.00      G    C
ATOM   1412  CA  ARG G  42      26.030 -26.410   4.710  1.00  1.00      G    C
ATOM   1413  CA  PRO G  43      24.120 -24.930   1.870  1.00  1.00      G    C
ATOM   1414  CA  GLY G  44      22.210 -22.070   3.260  1.00  1.00      G    C
ATOM   1415  CA  THR G  45      24.370 -21.550   6.330  1.00  1.00      G    C
ATOM   1416  CA  VAL G  46      26.750 -19.110   4.440  1.00  1.00      G    C
ATOM   1417  CA  ALA G  47      23.890 -17.380   2.840  1.00  1.00      G    C
ATOM   1418  CA  LEU G  48      22.590 -16.610   6.450  1.00  1.00      G    C
ATOM   1419  CA  ARG G  49      26.130 -15.530   7.410  1.00  1.00      G    C
ATOM   1420  CA  GLU G  50      26.080 -12.780   4.750  1.00  1.00      G    C
ATOM   1421  CA  ILE G  51      22.580 -11.590   5.600  1.00  1.00      G    C
ATOM   1422  CA  ARG G  52      23.810 -10.860   9.150  1.00  1.00      G    C
ATOM   1423  CA  ARG G  53      26.970  -9.170   7.810  1.00  1.00      G    C
ATOM   1424  CA  TYR G  54      25.180  -6.990   5.370  1.00  1.00      G    C
ATOM   1425  CA  GLN G  55      22.230  -6.060   7.460  1.00  1.00      G    C
ATOM   1426  CA  LYS G  56      24.370  -4.720  10.120  1.00  1.00      G    C
ATOM   1427  CA  SER G  57      26.540  -2.490   7.820  1.00  1.00      G    C
ATOM   1428  CA  THR G  58      25.500   0.230   5.270  1.00  1.00      G    C
ATOM   1429  CA  GLU G  59      28.520   0.330   3.030  1.00  1.00      G    C
ATOM   1430  CA  LEU G  60      26.080   0.640   0.080  1.00  1.00      G    C
ATOM   1431  CA  LEU G  61      25.630  -2.620  -1.750  1.00  1.00      G    C
ATOM   1432  CA  ILE G  62      25.300  -1.470  -5.460  1.00  1.00      G    C
ATOM   1433  CA  ARG G  63      28.860  -0.260  -6.800  1.00  1.00      G    C
ATOM   1434  CA  LYS G  64      29.050   3.450  -7.250  1.00  1.00      G    C
ATOM   1435  CA  LEU G  65      30.360   3.620 -10.920  1.00  1.00      G    C
ATOM   1436  CA  PRO G  66      28.010   1.000 -12.220  1.00  1.00      G    C
ATOM   1437  CA  PHE G  67      25.110   2.790 -10.420  1.00  1.00      G    C
ATOM   1438  CA  GLN G  68      25.990   6.150 -11.770  1.00  1.00      G    C
ATOM   1439  CA  ARG G  69      26.370   4.610 -15.330  1.00  1.00      G    C
ATOM   1440  CA  LEU G  70      22.830   3.290 -15.100  1.00  1.00      G    C
ATOM   1441  CA  VAL G  71      21.650   6.760 -13.990  1.00  1.00      G    C
ATOM   1442  CA  ARG G  72      23.560   8.590 -16.800  1.00  1.00      G    C
ATOM   1443  CA  GLU G  73      22.070   6.160 -19.330  1.00  1.00      G    C
ATOM   1444  CA  ILE G  74      18.600   6.620 -17.930  1.00  1.00      G    C
ATOM   1445  CA  ALA G  75      18.890  10.350 -17.880  1.00  1.00      G    C
ATOM   1446  CA  GLN G  76      20.340  10.690 -21.370  1.00  1.00      G    C
ATOM   1447  CA  ASP G  77      17.140   9.380 -22.820  1.00  1.00      G    C
ATOM   1448  CA  PHE G  78      15.240  12.240 -21.300  1.00  1.00      G    C
ATOM   1449  CA  LYS G  79      17.920  15.110 -21.530  1.00  1.00      G    C
ATOM   1450  CA  THR G  80      21.220  14.800 -23.350  1.00  1.00      G    C
ATOM   1451  CA  ASP G  81      24.450  16.360 -22.160  1.00  1.00      G    C
ATOM   1452  CA  LEU G  82      23.590  16.660 -18.570  1.00  1.00      G    C
ATOM   1453  CA  ARG G  83      25.690  17.650 -15.570  1.00  1.00      G    C
ATOM   1454  CA  PHE G  84      24.960  15.960 -12.130  1.00  1.00      G    C
ATOM   1455  CA  GLN G  85      25.450  17.300  -8.770  1.00  1.00      G    C
ATOM   1456  CA  SER G  86      27.260  14.700  -6.650  1.00  1.00      G    C
ATOM   1457  CA  SER G  87      24.420  14.620  -4.150  1.00  1.00      G    C
ATOM   1458  CA  ALA G  88      21.800  14.000  -6.890  1.00  1.00      G    C
ATOM   1459  CA  VAL G  89      23.350  10.850  -7.800  1.00  1.00      G    C
ATOM   1460  CA  MET G  90      23.830   9.980  -4.110  1.00  1.00      G    C
ATOM   1461  CA  ALA G  91      20.160  10.730  -3.230  1.00  1.00      G    C
ATOM   1462  CA  LEU G  92      19.020   8.570  -6.100  1.00  1.00      G    C
ATOM   1463  CA  GLN G  93      21.150   5.590  -4.960  1.00  1.00      G    C
ATOM   1464  CA  GLU G  94      20.220   5.840  -1.330  1.00  1.00      G    C
ATOM   1465  CA  ALA G  95      16.600   5.850  -2.430  1.00  1.00      G    C
ATOM   1466  CA  SER G  96      16.880   3.050  -5.020  1.00  1.00      G    C
ATOM   1467  CA  GLU G  97      18.660   0.610  -2.670  1.00  1.00      G    C
ATOM   1468  CA  ALA G  98      16.360   1.390   0.360  1.00  1.00      G    C
ATOM   1469  CA  TYR G  99      13.400   0.760  -2.000  1.00  1.00      G    C
ATOM   1470  CA  LEU G 100      14.670  -2.570  -3.280  1.00  1.00      G    C
ATOM   1471  CA  VAL G 101      15.630  -3.930   0.040  1.00  1.00      G    C
ATOM   1472  CA  ALA G 102      12.200  -2.900   1.590  1.00  1.00      G    C
ATOM   1473  CA  LEU G 103      10.450  -4.560  -1.480  1.00  1.00      G    C
ATOM   1474  CA  PHE G 104      12.680  -7.670  -1.160  1.00  1.00      G    C
ATOM   1475  CA  GLU G 105      11.730  -8.010   2.510  1.00  1.00      G    C
ATOM   1476  CA  ASP G 106       8.010  -7.860   1.470  1.00  1.00      G    C
ATOM   1477  CA  THR G 107       8.700 -10.310  -1.410  1.00  1.00      G    C
ATOM   1478  CA  ASN G 108      10.560 -12.590   1.080  1.00  1.00      G    C
ATOM   1479  CA  LEU G 109       7.540 -12.520   3.420  1.00  1.00      G    C
ATOM   1480  CA  CYS G 110       5.480 -13.530   0.260  1.00  1.00      G    C
ATOM   1481  CA  ALA G 111       8.080 -16.380  -0.380  1.00  1.00      G    C
ATOM   1482  CA  ILE G 112       7.500 -17.610   3.130  1.00  1.00      G    C
ATOM   1483  CA  HIS G 113       3.780 -17.260   2.650  1.00  1.00      G    C
ATOM   1484  CA  ALA G 114       3.900 -19.910   0.080  1.00  1.00      G    C
ATOM   1485  CA  LYS G 115       5.980 -22.180   2.380  1.00  1.00      G    C
ATOM   1486  CA  ARG G 116       9.160 -21.510   0.270  1.00  1.00      G    C
ATOM   1487  CA  VAL G 117      12.630 -20.270   1.260  1.00  1.00      G    C
ATOM   1488  CA  THR G 118      13.460 -19.040  -2.090  1.00  1.00      G    C
ATOM   1489  CA  ILE G 119      12.250 -15.940  -3.740  1.00  1.00      G    C
ATOM   1490  CA  MET G 120      10.810 -16.160  -7.200  1.00  1.00      G    C
ATOM   1491  CA  PRO G 121       9.560 -13.390  -9.580  1.00  1.00      G    C
ATOM   1492  CA  LYS G 122       5.960 -14.160  -8.710  1.00  1.00      G    C
ATOM   1493  CA  ASP G 123       6.790 -13.190  -5.090  1.00  1.00      G    C
ATOM   1494  CA  ILE G 124       8.090  -9.850  -6.070  1.00  1.00      G    C
ATOM   1495  CA  GLN G 125       5.190  -9.490  -8.390  1.00  1.00      G    C
ATOM   1496  CA  LEU G 126       2.580 -10.010  -5.530  1.00  1.00      G    C
ATOM   1497  CA  ALA G 127       4.300  -7.420  -3.400  1.00  1.00      G    C
ATOM   1498  CA  ARG G 128       4.420  -4.890  -6.280  1.00  1.00      G    C
ATOM   1499  CA  ARG G 129       0.740  -5.480  -7.120  1.00  1.00      G    C
ATOM   1500  CA  ILE G 130      -0.330  -4.980  -3.470  1.00  1.00      G    C
ATOM   1501  CA  ARG G 131       1.900  -1.980  -2.980  1.00  1.00      G    C
ATOM   1502  CA  GLY G 132       0.080  -0.430  -5.940  1.00  1.00      G    C
ATOM   1503  CA  GLU G 133       3.320  -0.260  -7.940  1.00  1.00      G    C
ATOM   1504  CA  ARG G 134       2.140  -2.870 -10.520  1.00  1.00      G    C
ATOM   1505  CA  ALA G 135      -1.490  -2.080  -9.780  1.00  1.00      G    C
TER
ATOM   1506  CA  SER H   1      -0.690  -0.710 -18.500  1.00  1.00      H    C
ATOM   1507  CA  GLY H   2       1.470  -0.170 -21.440  1.00  1.00      H    C
ATOM   1508  CA  ARG H   3       4.210  -2.500 -20.100  1.00  1.00      H    C
ATOM   1509  CA  GLY H   4       7.310  -4.010 -21.420  1.00  1.00      H    C
ATOM   1510  CA  LYS H   5       8.890  -2.750 -24.660  1.00  1.00      H    C
ATOM   1511  CA  GLY H   6      12.240  -1.500 -25.920  1.00  1.00      H    C
ATOM   1512  CA  GLY H   7      13.400  -2.400 -22.460  1.00  1.00      H    C
ATOM   1513  CA  LYS H   8      16.480  -3.610 -24.130  1.00  1.00      H    C
ATOM   1514  CA  GLY H   9      16.640  -7.080 -25.570  1.00  1.00      H    C
ATOM   1515  CA  LEU H  10      19.580  -8.630 -23.750  1.00  1.00      H    C
ATOM   1516  CA  GLY H  11      21.360  -9.580 -26.970  1.00  1.00      H    C
ATOM   1517  CA  LYS H  12      19.810  -7.000 -29.250  1.00  1.00      H    C
ATOM   1518  CA  GLY H  13      16.810  -6.160 -31.530  1.00  1.00      H    C
ATOM   1519  CA  GLY H  14      17.900  -5.890 -35.210  1.00  1.00      H    C
ATOM   1520  CA  ALA H  15      21.700  -6.410 -35.310  1.00  1.00      H    C
ATOM   1521  CA  LYS H  16      22.280  -3.300 -33.130  1.00  1.00      H    C
ATOM   1522  CA  ARG H  17      24.420  -1.580 -35.820  1.00  1.00      H    C
ATOM   1523  CA  HIS H  18      27.120  -0.810 -33.380  1.00  1.00      H    C
ATOM   1524  CA  ARG H  19      29.100  -3.950 -33.070  1.00  1.00      H    C
ATOM   1525  CA  LYS H  20      28.520  -4.030 -29.420  1.00  1.00      H    C
ATOM   1526  CA  VAL H  21      26.300  -1.490 -27.850  1.00  1.00      H    C
ATOM   1527  CA  LEU H  22      27.980  -1.760 -24.590  1.00  1.00      H    C
ATOM   1528  CA  ARG H  23      25.220  -4.010 -23.060  1.00  1.00      H    C
ATOM   1529  CA  ASP H  24      26.160  -3.920 -19.340  1.00  1.00      H    C
ATOM   1530  CA  ASN H  25      24.860  -0.870 -17.540  1.00  1.00      H    C
ATOM   1531  CA  ILE H  26      21.630  -2.320 -16.160  1.00  1.00      H    C
ATOM   1532  CA  GLN H  27      23.430  -5.610 -16.450  1.00  1.00      H    C
ATOM   1533  CA  GLY H  28      26.080  -4.040 -14.390  1.00  1.00      H    C
ATOM   1534  CA  ILE H  29      24.000  -4.400 -11.260  1.00  1.00      H    C
ATOM   1535  CA  THR H  30      25.650  -7.750 -10.720  1.00  1.00      H    C
ATOM   1536  CA  LYS H  31      24.490 -11.210  -9.720  1.00  1.00      H    C
ATOM   1537  CA  PRO H  32      26.590 -10.760  -6.440  1.00  1.00      H    C
ATOM   1538  CA  ALA H  33      25.060  -7.250  -5.760  1.00  1.00      H    C
ATOM   1539  CA  ILE H  34      21.480  -8.680  -6.030  1.00  1.00      H    C
ATOM   1540  CA  ARG H  35      22.440 -11.520  -3.620  1.00  1.00      H    C
ATOM   1541  CA  ARG H  36      23.770  -8.930  -1.130  1.00  1.00      H    C
ATOM   1542  CA  LEU H  37      20.560  -6.810  -1.490  1.00  1.00      H    C
ATOM   1543  CA  ALA H  38      18.440  -9.930  -1.140  1.00  1.00      H    C
ATOM   1544  CA  ARG H  39      20.500 -11.000   1.900  1.00  1.00      H    C
ATOM   1545  CA  ARG H  40      20.190  -7.700   3.600  1.00  1.00      H    C
ATOM   1546  CA  GLY H  41      16.410  -8.160   2.990  1.00  1.00      H    C
ATOM   1547  CA  GLY H  42      16.520 -11.490   5.010  1.00  1.00      H    C
ATOM   1548  CA  VAL H  43      16.260 -13.610   1.870  1.00  1.00      H    C
ATOM   1549  CA  LYS H  44      18.130 -17.090   2.090  1.00  1.00      H    C
ATOM   1550  CA  ARG H  45      17.640 -18.420  -1.440  1.00  1.00      H    C
ATOM   1551  CA  ILE H  46      17.380 -16.780  -4.880  1.00  1.00      H    C
ATOM   1552  CA  SER H  47      16.290 -18.430  -8.160  1.00  1.00      H    C
ATOM   1553  CA  GLY H  48      17.960 -17.510 -11.230  1.00  1.00      H    C
ATOM   1554  CA  LEU H  49      15.040 -15.700 -12.590  1.00  1.00      H    C
ATOM   1555  CA  ILE H  50      15.020 -13.130  -9.830  1.00  1.00      H    C
ATOM   1556  CA  TYR H  51      18.070 -11.220 -11.110  1.00  1.00      H    C
ATOM   1557  CA  GLU H  52      16.530  -9.970 -14.190  1.00  1.00      H    C
ATOM   1558  CA  GLU H  53      13.230  -9.470 -12.530  1.00  1.00      H    C
ATOM   1559  CA  THR H  54      14.950  -7.300  -9.800  1.00  1.00      H    C
ATOM   1560  CA  ARG H  55      16.780  -5.290 -12.510  1.00  1.00      H    C
ATOM   1561  CA  GLY H  56      13.520  -4.780 -14.300  1.00  1.00      H    C
ATOM   1562  CA  VAL H  57      11.900  -3.360 -11.140  1.00  1.00      H    C
ATOM   1563  CA  LEU H  58      14.900  -1.360 -10.300  1.00  1.00      H    C
ATOM   1564  CA  LYS H  59      14.990   0.190 -13.800  1.00  1.00      H    C
ATOM   1565  CA  VAL H  60      11.330   1.210 -13.580  1.00  1.00      H    C
ATOM   1566  CA  PHE H  61      11.870   3.070 -10.220  1.00  1.00      H    C
ATOM   1567  CA  LEU H  62      14.630   5.130 -11.770  1.00  1.00      H    C
ATOM   1568  CA  GLU H  63      12.780   5.980 -14.900  1.00  1.00      H    C
ATOM   1569  CA  ASN H  64      10.090   7.360 -12.590  1.00  1.00      H    C
ATOM   1570  CA  VAL H  65      12.320   9.130 -10.230  1.00  1.00      H    C
ATOM   1571  CA  ILE H  66      14.680  10.580 -12.990  1.00  1.00      H    C
ATOM   1572  CA  ARG H  67      11.650  11.640 -15.150  1.00  1.00      H    C
ATOM   1573  CA  ASP H  68      10.430  14.000 -12.510  1.00  1.00      H    C
ATOM   1574  CA  ALA H  69      14.010  15.350 -11.780  1.00  1.00      H    C
ATOM   1575  CA  VAL H  70      14.460  16.090 -15.500  1.00  1.00      H    C
ATOM   1576  CA  THR H  71      11.130  17.930 -15.900  1.00  1.00      H    C
ATOM   1577  CA  TYR H  72      12.250  20.270 -13.030  1.00  1.00      H    C
ATOM   1578  CA  THR H  73      15.670  20.760 -14.700  1.00  1.00      H    C
ATOM   1579  CA  GLU H  74      14.160  21.580 -18.080  1.00  1.00      H    C
ATOM   1580  CA  HIS H  75      11.700  24.030 -16.730  1.00  1.00      H    C
ATOM   1581  CA  ALA H  76      14.410  25.830 -14.970  1.00  1.00      H    C
ATOM   1582  CA  LYS H  77      16.420  26.320 -18.020  1.00  1.00      H    C
ATOM   1583  CA  ARG H  78      19.440  24.700 -16.310  1.00  1.00      H    C
ATOM   1584  CA  LYS H  79      21.960  22.270 -17.860  1.00  1.00      H    C
ATOM   1585  CA  THR H  80      22.720  20.630 -14.630  1.00  1.00      H    C
ATOM   1586  CA  VAL H  81      20.550  18.230 -12.600  1.00  1.00      H    C
ATOM   1587  CA  THR H  82      20.470  18.890  -8.880  1.00  1.00      H    C
ATOM   1588  CA  ALA H  83      19.740  17.130  -5.610  1.00  1.00      H    C
ATOM   1589  CA  MET H  84      16.810  19.500  -5.200  1.00  1.00      H    C
ATOM   1590  CA  ASP H  85      15.310  18.160  -8.550  1.00  1.00      H    C
ATOM   1591  CA  VAL H  86      15.790  14.770  -6.880  1.00  1.00      H    C
ATOM   1592  CA  VAL H  87      14.270  15.760  -3.470  1.00  1.00      H    C
ATOM   1593  CA  TYR H  88      11.230  17.280  -5.240  1.00  1.00      H    C
ATOM   1594  CA  ALA H  89      10.910  14.130  -7.340  1.00  1.00      H    C
ATOM   1595  CA  LEU H  90      11.040  11.940  -4.180  1.00  1.00      H    C
ATOM   1596  CA  LYS H  91       8.380  13.710  -2.050  1.00  1.00      H    C
ATOM   1597  CA  ARG H  92       5.860  13.980  -4.760  1.00  1.00      H    C
ATOM   1598  CA  GLN H  93       6.280  10.180  -5.460  1.00  1.00      H    C
ATOM   1599  CA  GLY H  94       5.260   9.510  -1.930  1.00  1.00      H    C
ATOM   1600  CA  ARG H  95       8.830   8.430  -0.950  1.00  1.00      H    C
ATOM   1601  CA  THR H  96       9.690  11.530   1.080  1.00  1.00      H    C
ATOM   1602  CA  LEU H  97      13.440  11.450   2.180  1.00  1.00      H    C
ATOM   1603  CA  TYR H  98      14.610  13.610   5.130  1.00  1.00      H    C
ATOM   1604  CA  GLY H  99      17.480  16.030   5.210  1.00  1.00      H    C
ATOM   1605  CA  PHE H 100      19.000  15.550   1.800  1.00  1.00      H    C
ATOM   1606  CA  GLY H 101      22.490  14.250   2.410  1.00  1.00      H    C
ATOM   1607  CA  GLY H 102      21.920  11.490   4.960  1.00  1.00      H    C
TER
ATOM   1608  CA  SER I   1      15.030  57.440   8.410  1.00  1.00      I    C
ATOM   1609  CA  GLY I   2      11.450  56.860   9.440  1.00  1.00      I    C
ATOM   1610  CA  ARG I   3      10.950  54.290   6.730  1.00  1.00      I    C
ATOM   1611  CA  GLY I   4      12.950  54.590   3.540  1.00  1.00      I    C
ATOM   1612  CA  LYS I   5      14.790  57.950   3.680  1.00  1.00      I    C
ATOM   1613  CA  GLN I   6      18.360  56.800   3.920  1.00  1.00      I    C
ATOM   1614  CA  GLY I   7      21.120  58.720   5.600  1.00  1.00      I    C
ATOM   1615  CA  GLY I   8      24.240  60.310   4.000  1.00  1.00      I    C
ATOM   1616  CA  LYS I   9      22.860  60.050   0.420  1.00  1.00      I    C
ATOM   1617  CA  THR I  10      23.560  56.310   0.140  1.00  1.00      I    C
ATOM   1618  CA  ARG I  11      27.050  56.270   1.290  1.00  1.00      I    C
ATOM   1619  CA  ALA I  12      27.110  52.480   0.470  1.00  1.00      I    C
ATOM   1620  CA  LYS I  13      28.110  51.550  -3.050  1.00  1.00      I    C
ATOM   1621  CA  ALA I  14      28.640  47.740  -3.050  1.00  1.00      I    C
ATOM   1622  CA  LYS I  15      28.870  47.040  -6.810  1.00  1.00      I    C
ATOM   1623  CA  THR I  16      31.430  48.000  -9.530  1.00  1.00      I    C
ATOM   1624  CA  ARG I  17      35.180  47.580  -9.230  1.00  1.00      I    C
ATOM   1625  CA  SER I  18      35.170  51.470  -9.520  1.00  1.00      I    C
ATOM   1626  CA  SER I  19      33.210  51.730  -6.280  1.00  1.00      I    C
ATOM   1627  CA  ARG I  20      35.400  49.070  -4.740  1.00  1.00      I    C
ATOM   1628  CA  ALA I  21      38.660  50.860  -5.630  1.00  1.00      I    C
ATOM   1629  CA  GLY I  22      37.200  54.290  -4.730  1.00  1.00      I    C
ATOM   1630  CA  LEU I  23      37.900  55.640  -8.140  1.00  1.00      I    C
ATOM   1631  CA  GLN I  24      35.950  57.170 -11.160  1.00  1.00      I    C
ATOM   1632  CA  PHE I  25      38.480  55.610 -13.680  1.00  1.00      I    C
ATOM   1633  CA  PRO I  26      37.250  52.140 -14.810  1.00  1.00      I    C
ATOM   1634  CA  VAL I  27      39.210  49.240 -13.310  1.00  1.00      I    C
ATOM   1635  CA  GLY I  28      37.300  46.670 -15.500  1.00  1.00      I    C
ATOM   1636  CA  ARG I  29      38.310  48.430 -18.690  1.00  1.00      I    C
ATOM   1637  CA  VAL I  30      41.920  48.840 -17.690  1.00  1.00      I    C
ATOM   1638  CA  HIS I  31      42.110  45.020 -16.940  1.00  1.00      I    C
ATOM   1639  CA  ARG I  32      40.610  44.270 -20.350  1.00  1.00      I    C
ATOM   1640  CA  LEU I  33      43.100  46.770 -21.960  1.00  1.00      I    C
ATOM   1641  CA  LEU I  34      45.980  44.860 -20.210  1.00  1.00      I    C
ATOM   1642  CA  ARG I  35      44.390  41.580 -21.240  1.00  1.00      I    C
ATOM   1643  CA  LYS I  36      44.290  42.560 -24.920  1.00  1.00      I    C
ATOM   1644  CA  GLY I  37      47.850  43.800 -25.110  1.00  1.00      I    C
ATOM   1645  CA  ASN I  38      49.440  40.450 -24.360  1.00  1.00      I    C
ATOM   1646  CA  TYR I  39      51.440  41.430 -21.440  1.00  1.00      I    C
ATOM   1647  CA  ALA I  40      51.210  38.000 -19.730  1.00  1.00      I    C
ATOM   1648  CA  GLU I  41      49.280  34.810 -19.580  1.00  1.00      I    C
ATOM   1649  CA  ARG I  42      47.990  35.730 -16.120  1.00  1.00      I    C
ATOM   1650  CA  VAL I  43      46.800  39.080 -14.770  1.00  1.00      I    C
ATOM   1651  CA  GLY I  44      46.410  39.430 -11.030  1.00  1.00      I    C
ATOM   1652  CA  ALA I  45      43.300  40.980  -9.450  1.00  1.00      I    C
ATOM   1653  CA  GLY I  46      45.230  44.000  -8.140  1.00  1.00      I    C
ATOM   1654  CA  ALA I  47      46.910  44.930 -11.410  1.00  1.00      I    C
ATOM   1655  CA  PRO I  48      44.110  46.820 -12.990  1.00  1.00      I    C
ATOM   1656  CA  VAL I  49      43.140  48.580  -9.800  1.00  1.00      I    C
ATOM   1657  CA  TYR I  50      46.460  49.980  -9.080  1.00  1.00      I    C
ATOM   1658  CA  LEU I  51      47.180  50.850 -12.600  1.00  1.00      I    C
ATOM   1659  CA  ALA I  52      43.950  52.650 -13.060  1.00  1.00      I    C
ATOM   1660  CA  ALA I  53      44.650  54.540  -9.760  1.00  1.00      I    C
ATOM   1661  CA  VAL I  54      48.180  55.600 -11.170  1.00  1.00      I    C
ATOM   1662  CA  LEU I  55      46.720  56.550 -14.520  1.00  1.00      I    C
ATOM   1663  CA  GLU I  56      43.880  58.500 -12.880  1.00  1.00      I    C
ATOM   1664  CA  TYR I  57      46.540  60.000 -10.630  1.00  1.00      I    C
ATOM   1665  CA  LEU I  58      48.850  61.200 -13.500  1.00  1.00      I    C
ATOM   1666  CA  THR I  59      45.790  62.720 -15.120  1.00  1.00      I    C
ATOM   1667  CA  ALA I  60      45.120  64.740 -11.890  1.00  1.00      I    C
ATOM   1668  CA  GLU I  61      48.680  66.000 -11.730  1.00  1.00      I    C
ATOM   1669  CA  ILE I  62      48.730  67.230 -15.310  1.00  1.00      I    C
ATOM   1670  CA  LEU I  63      45.250  68.710 -15.040  1.00  1.00      I    C
ATOM   1671  CA  GLU I  64      46.090  70.560 -11.770  1.00  1.00      I    C
ATOM   1672  CA  LEU I  65      49.050  72.280 -13.470  1.00  1.00      I    C
ATOM   1673  CA  ALA I  66      47.280  72.820 -16.730  1.00  1.00      I    C
ATOM   1674  CA  GLY I  67      44.230  74.580 -15.300  1.00  1.00      I    C
ATOM   1675  CA  ASN I  68      46.880  76.770 -13.430  1.00  1.00      I    C
ATOM   1676  CA  ALA I  69      48.490  77.670 -16.800  1.00  1.00      I    C
ATOM   1677  CA  ALA I  70      45.070  78.650 -18.330  1.00  1.00      I    C
ATOM   1678  CA  ARG I  71      44.280  80.710 -15.320  1.00  1.00      I    C
ATOM   1679  CA  ASP I  72      47.720  82.360 -15.260  1.00  1.00      I    C
ATOM   1680  CA  ASN I  73      47.070  83.510 -18.870  1.00  1.00      I    C
ATOM   1681  CA  LYS I  74      43.620  84.750 -18.080  1.00  1.00      I    C
ATOM   1682  CA  LYS I  75      41.940  81.860 -19.970  1.00  1.00      I    C
ATOM   1683  CA  THR I  76      39.240  79.450 -18.970  1.00  1.00      I    C
ATOM   1684  CA  ARG I  77      39.420  77.130 -22.050  1.00  1.00      I    C
ATOM   1685  CA  ILE I  78      42.570  75.010 -21.750  1.00  1.00      I    C
ATOM   1686  CA  ILE I  79      44.200  74.750 -25.340  1.00  1.00      I    C
ATOM   1687  CA  PRO I  80      47.190  72.400 -26.240  1.00  1.00      I    C
ATOM   1688  CA  ARG I  81      49.620  75.280 -25.470  1.00  1.00      I    C
ATOM   1689  CA  HIS I  82      48.350  75.210 -21.780  1.00  1.00      I    C
ATOM   1690  CA  LEU I  83      48.860  71.380 -21.760  1.00  1.00      I    C
ATOM   1691  CA  GLN I  84      52.410  71.900 -23.220  1.00  1.00      I    C
ATOM   1692  CA  LEU I  85      53.310  74.710 -20.830  1.00  1.00      I    C
ATOM   1693  CA  ALA I  86      52.120  72.510 -17.730  1.00  1.00      I    C
ATOM   1694  CA  VAL I  87      54.210  69.650 -18.790  1.00  1.00      I    C
ATOM   1695  CA  ARG I  88      57.280  71.650 -19.690  1.00  1.00      I    C
ATOM   1696  CA  ASN I  89      57.220  73.760 -16.530  1.00  1.00      I    C
ATOM   1697  CA  ASP I  90      57.090  70.560 -14.460  1.00  1.00      I    C
ATOM   1698  CA  GLU I  91      60.450  68.800 -14.050  1.00  1.00      I    C
ATOM   1699  CA  GLU I  92      59.050  65.300 -13.540  1.00  1.00      I    C
ATOM   1700  CA  LEU I  93      56.270  65.550 -16.100  1.00  1.00      I    C
ATOM   1701  CA  ASN I  94      58.860  66.910 -18.670  1.00  1.00      I    C
ATOM   1702  CA  LYS I  95      60.800  63.730 -18.170  1.00  1.00      I    C
ATOM   1703  CA  LEU I  96      57.910  61.300 -18.250  1.00  1.00      I    C
ATOM   1704  CA  LEU I  97      56.880  63.020 -21.520  1.00  1.00      I    C
ATOM   1705  CA  GLY I  98      60.620  63.800 -22.470  1.00  1.00      I    C
ATOM   1706  CA  ARG I  99      60.370  61.950 -25.790  1.00  1.00      I    C
ATOM   1707  CA  VAL I 100      56.730  62.740 -26.370  1.00  1.00      I    C
ATOM   1708  CA  THR I 101      55.320  65.300 -28.770  1.00  1.00      I    C
ATOM   1709  CA  ILE I 102      52.310  67.410 -27.980  1.00  1.00      I    C
ATOM   1710  CA  ALA I 103      50.860  68.740 -31.200  1.00  1.00      I    C
ATOM   1711  CA  GLN I 104      50.510  72.410 -31.490  1.00  1.00      I    C
ATOM   1712  CA  GLY I 105      52.320  73.150 -28.280  1.00  1.00      I    C
ATOM   1713  CA  GLY I 106      55.130  75.330 -29.580  1.00  1.00      I    C
ATOM   1714  CA  VAL I 107      58.070  73.560 -27.900  1.00  1.00      I    C
ATOM   1715  CA  LEU I 108      59.570  75.120 -24.890  1.00  1.00      I    C
ATOM   1716  CA  PRO I 109      63.200  76.360 -25.020  1.00  1.00      I    C
ATOM   1717  CA  ASN I 110      64.750  74.710 -21.900  1.00  1.00      I    C
ATOM   1718  CA  ILE I 111      68.070  76.550 -21.060  1.00  1.00      I    C
ATOM   1719  CA  GLN I 112      67.850  80.300 -20.460  1.00  1.00      I    C
ATOM   1720  CA  SER I 113      71.400  81.620 -19.890  1.00  1.00      I    C
ATOM   1721  CA  VAL I 114      70.500  84.800 -18.170  1.00  1.00      I    C
ATOM   1722  CA  LEU I 115      68.580  82.990 -15.470  1.00  1.00      I    C
ATOM   1723  CA  LEU I 116      71.720  81.420 -14.050  1.00  1.00      I    C
ATOM   1724  CA  PRO I 117      72.330  80.430 -10.460  1.00  1.00      I    C
ATOM   1725  CA  LYS I 118      74.610  82.150  -7.990  1.00  1.00      I    C
ATOM   1726  CA  LYS I 119      72.700  80.640  -5.050  1.00  1.00      I    C
ATOM   1727  CA  THR I 120      70.590  77.480  -4.930  1.00  1.00      I    C
ATOM   1728  CA  GLU I 121      70.940  74.040  -6.430  1.00  1.00      I    C
ATOM   1729  CA  SER I 122      67.170  73.980  -7.260  1.00  1.00      I    C
ATOM   1730  CA  SER I 123      66.950  72.430  -3.780  1.00  1.00      I    C
ATOM   1731  CA  LYS I 124      67.190  75.000  -1.040  1.00  1.00      I    C
ATOM   1732  CA  SER I 125      63.760  76.360  -0.420  1.00  1.00      I    C
ATOM   1733  CA  LYS I 126      61.790  75.960   2.850  1.00  1.00      I    C
ATOM   1734  CA  SER I 127      62.370  78.270   5.720  1.00  1.00      I    C
ATOM   1735  CA  LYS I 128      59.080  77.620   7.660  1.00  1.00      I    C
TER
ATOM   1736  CA  PRO J   1      -7.230  55.260 -24.990  1.00  1.00      J    C
ATOM   1737  CA  GLU J   2     -10.460  53.440 -25.240  1.00  1.00      J    C
ATOM   1738  CA  PRO J   3     -11.630  51.630 -22.160  1.00  1.00      J    C
ATOM   1739  CA  ALA J   4     -11.110  48.740 -24.610  1.00  1.00      J    C
ATOM   1740  CA  LYS J   5      -8.210  48.550 -27.160  1.00  1.00      J    C
ATOM   1741  CA  SER J   6      -8.750  45.350 -29.120  1.00  1.00      J    C
ATOM   1742  CA  ALA J   7      -8.290  44.410 -32.760  1.00  1.00      J    C
ATOM   1743  CA  PRO J   8      -5.910  42.900 -31.990  1.00  1.00      J    C
ATOM   1744  CA  ALA J   9      -2.530  44.660 -32.380  1.00  1.00      J    C
ATOM   1745  CA  PRO J  10      -2.490  47.380 -31.170  1.00  1.00      J    C
ATOM   1746  CA  LYS J  11      -1.830  50.220 -33.650  1.00  1.00      J    C
ATOM   1747  CA  LYS J  12      -4.010  49.280 -36.570  1.00  1.00      J    C
ATOM   1748  CA  GLY J  13      -2.840  48.630 -40.050  1.00  1.00      J    C
ATOM   1749  CA  SER J  14       0.290  46.620 -39.360  1.00  1.00      J    C
ATOM   1750  CA  LYS J  15       1.350  50.020 -37.860  1.00  1.00      J    C
ATOM   1751  CA  LYS J  16       4.760  51.190 -39.030  1.00  1.00      J    C
ATOM   1752  CA  ALA J  17       7.310  53.160 -37.010  1.00  1.00      J    C
ATOM   1753  CA  VAL J  18      10.140  54.380 -39.380  1.00  1.00      J    C
ATOM   1754  CA  THR J  19       7.940  54.510 -42.530  1.00  1.00      J    C
ATOM   1755  CA  LYS J  20       9.330  56.650 -45.330  1.00  1.00      J    C
ATOM   1756  CA  THR J  21      11.280  59.920 -44.850  1.00  1.00      J    C
ATOM   1757  CA  GLN J  22      14.370  58.790 -42.990  1.00  1.00      J    C
ATOM   1758  CA  LYS J  23      16.110  55.530 -43.900  1.00  1.00      J    C
ATOM   1759  CA  LYS J  24      18.690  54.070 -41.640  1.00  1.00      J    C
ATOM   1760  CA  ASP J  25      20.190  52.080 -44.450  1.00  1.00      J    C
ATOM   1761  CA  GLY J  26      23.610  53.110 -43.090  1.00  1.00      J    C
ATOM   1762  CA  LYS J  27      25.830  55.950 -44.450  1.00  1.00      J    C
ATOM   1763  CA  LYS J  28      26.800  58.100 -41.310  1.00  1.00      J    C
ATOM   1764  CA  ARG J  29      30.370  57.040 -40.540  1.00  1.00      J    C
ATOM   1765  CA  ARG J  30      29.880  55.960 -37.000  1.00  1.00      J    C
ATOM   1766  CA  LYS J  31      32.410  56.180 -34.300  1.00  1.00      J    C
ATOM   1767  CA  THR J  32      35.140  53.590 -34.600  1.00  1.00      J    C
ATOM   1768  CA  ARG J  33      34.570  51.090 -31.850  1.00  1.00      J    C
ATOM   1769  CA  LYS J  34      36.770  51.120 -28.680  1.00  1.00      J    C
ATOM   1770  CA  GLU J  35      35.550  53.910 -26.490  1.00  1.00      J    C
ATOM   1771  CA  SER J  36      37.710  56.640 -24.990  1.00  1.00      J    C
ATOM   1772  CA  TYR J  37      38.800  58.160 -21.730  1.00  1.00      J    C
ATOM   1773  CA  ALA J  38      37.090  61.450 -22.480  1.00  1.00      J    C
ATOM   1774  CA  ILE J  39      34.210  61.300 -19.890  1.00  1.00      J    C
ATOM   1775  CA  TYR J  40      36.600  60.410 -17.050  1.00  1.00      J    C
ATOM   1776  CA  VAL J  41      39.070  63.100 -18.080  1.00  1.00      J    C
ATOM   1777  CA  TYR J  42      36.190  65.570 -17.900  1.00  1.00      J    C
ATOM   1778  CA  LYS J  43      35.200  64.330 -14.380  1.00  1.00      J    C
ATOM   1779  CA  VAL J  44      38.840  64.670 -13.220  1.00  1.00      J    C
ATOM   1780  CA  LEU J  45      39.130  68.220 -14.790  1.00  1.00      J    C
ATOM   1781  CA  LYS J  46      35.880  69.290 -12.930  1.00  1.00      J    C
ATOM   1782  CA  GLN J  47      37.220  67.910  -9.670  1.00  1.00      J    C
ATOM   1783  CA  VAL J  48      40.430  69.920  -9.920  1.00  1.00      J    C
ATOM   1784  CA  HIS J  49      39.280  72.870 -11.970  1.00  1.00      J    C
ATOM   1785  CA  PRO J  50      35.540  73.380 -11.420  1.00  1.00      J    C
ATOM   1786  CA  ASP J  51      35.210  76.350 -13.850  1.00  1.00      J    C
ATOM   1787  CA  THR J  52      37.580  75.080 -16.570  1.00  1.00      J    C
ATOM   1788  CA  GLY J  53      36.680  74.170 -20.140  1.00  1.00      J    C
ATOM   1789  CA  ILE J  54      38.930  72.280 -22.600  1.00  1.00      J    C
ATOM   1790  CA  SER J  55      39.120  72.380 -26.410  1.00  1.00      J    C
ATOM   1791  CA  SER J  56      38.590  69.300 -28.530  1.00  1.00      J    C
ATOM   1792  CA  LYS J  57      42.230  69.230 -29.510  1.00  1.00      J    C
ATOM   1793  CA  ALA J  58      43.340  69.170 -25.820  1.00  1.00      J    C
ATOM   1794  CA  MET J  59      40.920  66.420 -25.130  1.00  1.00      J    C
ATOM   1795  CA  SER J  60      42.480  64.310 -27.990  1.00  1.00      J    C
ATOM   1796  CA  ILE J  61      45.900  65.020 -26.360  1.00  1.00      J    C
ATOM   1797  CA  MET J  62      44.590  63.820 -22.920  1.00  1.00      J    C
ATOM   1798  CA  ASN J  63      43.050  60.670 -24.580  1.00  1.00      J    C
ATOM   1799  CA  SER J  64      46.460  59.920 -26.120  1.00  1.00      J    C
ATOM   1800  CA  PHE J  65      48.200  60.480 -22.880  1.00  1.00      J    C
ATOM   1801  CA  VAL J  66      46.300  58.070 -20.580  1.00  1.00      J    C
ATOM   1802  CA  ASN J  67      46.490  55.330 -23.170  1.00  1.00      J    C
ATOM   1803  CA  ASP J  68      50.230  56.100 -23.950  1.00  1.00      J    C
ATOM   1804  CA  VAL J  69      51.270  56.060 -20.180  1.00  1.00      J    C
ATOM   1805  CA  PHE J  70      49.000  53.020 -19.620  1.00  1.00      J    C
ATOM   1806  CA  GLU J  71      50.670  51.030 -22.420  1.00  1.00      J    C
ATOM   1807  CA  ARG J  72      54.180  52.240 -21.350  1.00  1.00      J    C
ATOM   1808  CA  ILE J  73      53.830  51.000 -17.800  1.00  1.00      J    C
ATOM   1809  CA  ALA J  74      52.200  47.700 -18.970  1.00  1.00      J    C
ATOM   1810  CA  GLY J  75      55.080  46.970 -21.380  1.00  1.00      J    C
ATOM   1811  CA  GLU J  76      57.620  47.700 -18.680  1.00  1.00      J    C
ATOM   1812  CA  ALA J  77      55.820  45.140 -16.310  1.00  1.00      J    C
ATOM   1813  CA  SER J  78      55.770  42.500 -18.970  1.00  1.00      J    C
ATOM   1814  CA  ARG J  79      59.540  42.600 -19.450  1.00  1.00      J    C
ATOM   1815  CA  LEU J  80      59.840  42.580 -15.620  1.00  1.00      J    C
ATOM   1816  CA  ALA J  81      57.550  39.510 -15.510  1.00  1.00      J    C
ATOM   1817  CA  HIS J  82      59.950  37.660 -17.790  1.00  1.00      J    C
ATOM   1818  CA  TYR J  83      63.130  38.610 -15.990  1.00  1.00      J    C
ATOM   1819  CA  ASN J  84      61.730  37.100 -12.860  1.00  1.00      J    C
ATOM   1820  CA  LYS J  85      60.180  34.070 -14.360  1.00  1.00      J    C
ATOM   1821  CA  ARG J  86      56.710  35.290 -13.420  1.00  1.00      J    C
ATOM   1822  CA  SER J  87      53.560  33.950 -15.150  1.00  1.00      J    C
ATOM   1823  CA  THR J  88      51.260  36.350 -13.200  1.00  1.00      J    C
ATOM   1824  CA  ILE J  89      51.610  40.180 -13.650  1.00  1.00      J    C
ATOM   1825  CA  THR J  90      50.400  41.740 -10.430  1.00  1.00      J    C
ATOM   1826  CA  SER J  91      50.160  45.310  -9.130  1.00  1.00      J    C
ATOM   1827  CA  ARG J  92      53.460  44.380  -7.420  1.00  1.00      J    C
ATOM   1828  CA  GLU J  93      55.200  43.890 -10.930  1.00  1.00      J    C
ATOM   1829  CA  ILE J  94      53.520  47.110 -12.040  1.00  1.00      J    C
ATOM   1830  CA  GLN J  95      54.960  48.810  -9.080  1.00  1.00      J    C
ATOM   1831  CA  THR J  96      58.520  47.980  -9.970  1.00  1.00      J    C
ATOM   1832  CA  ALA J  97      58.000  49.110 -13.610  1.00  1.00      J    C
ATOM   1833  CA  VAL J  98      56.880  52.510 -12.090  1.00  1.00      J    C
ATOM   1834  CA  ARG J  99      59.960  52.650  -9.820  1.00  1.00      J    C
ATOM   1835  CA  LEU J 100      62.120  51.850 -12.810  1.00  1.00      J    C
ATOM   1836  CA  LEU J 101      60.360  54.320 -15.120  1.00  1.00      J    C
ATOM   1837  CA  LEU J 102      59.520  57.400 -13.130  1.00  1.00      J    C
ATOM   1838  CA  PRO J 103      61.470  60.210 -11.620  1.00  1.00      J    C
ATOM   1839  CA  GLY J 104      61.550  60.630  -7.860  1.00  1.00      J    C
ATOM   1840  CA  GLU J 105      58.370  62.310  -6.510  1.00  1.00      J    C
ATOM   1841  CA  LEU J 106      56.060  60.980  -9.200  1.00  1.00      J    C
ATOM   1842  CA  ALA J 107      57.030  57.420  -8.760  1.00  1.00      J    C
ATOM   1843  CA  LYS J 108      56.920  57.580  -5.020  1.00  1.00      J    C
ATOM   1844  CA  HIS J 109      53.460  59.070  -4.790  1.00  1.00      J    C
ATOM   1845  CA  ALA J 110      52.390  56.870  -7.820  1.00  1.00      J    C
ATOM   1846  CA  VAL J 111      53.390  53.710  -5.880  1.00  1.00      J    C
ATOM   1847  CA  SER J 112      51.420  54.900  -2.850  1.00  1.00      J    C
ATOM   1848  CA  GLU J 113      48.290  55.680  -4.940  1.00  1.00      J    C
ATOM   1849  CA  GLY J 114      48.520  52.150  -6.380  1.00  1.00      J    C
ATOM   1850  CA  THR J 115      48.940  50.700  -2.790  1.00  1.00      J    C
ATOM   1851  CA  LYS J 116      46.130  52.670  -1.420  1.00  1.00      J    C
ATOM   1852  CA  ALA J 117      43.820  51.430  -4.170  1.00  1.00      J    C
ATOM   1853  CA  VAL J 118      44.680  47.660  -3.870  1.00  1.00      J    C
ATOM   1854  CA  THR J 119      44.560  47.870  -0.060  1.00  1.00      J    C
ATOM   1855  CA  LYS J 120      41.110  49.630  -0.270  1.00  1.00      J    C
ATOM   1856  CA  TYR J 121      39.920  47.170  -3.020  1.00  1.00      J    C
ATOM   1857  CA  THR J 122      40.670  44.280  -0.580  1.00  1.00      J    C
ATOM   1858  CA  SER J 123      38.930  46.350   2.300  1.00  1.00      J    C
ATOM   1859  CA  ALA J 124      35.630  44.990   0.830  1.00  1.00      J    C
ATOM   1860  CA  LYS J 125      32.570  43.900   2.920  1.00  1.00      J    C
TER
