# Supplementary material for: The kinetic landscape of nucleosome assembly: A coarse-grained molecular dynamics study
Source: PLoS Comput Biol. 2021 Jul 27;17(7):e1009253. doi: 10.1371/journal.pcbi.1009253 (PMC8345847; doi:10.1371/journal.pcbi.1009253)
Supplement: S1 Data — For each of the 11 metastable states identified from our MSM at 400 mM using PCCA clustering, we deposited 4 representative coarse-grained nucleosome conformations in PDB format. The conformations are named “state*conf#.pdb”, where * corresponds to the state name as described in the text (T, TL, TR, HL0, HL1, HL2, HR0, HR1, HR2 and HR3, N), and # goes from 1 to 4. The file “msm_hmm11.dat” contains the equilibrium probabilities of the various basins and the transition probabilities between them. The data also contain 4 representative partially opened conformations for each of the left hexasome, right hexasome, and tetrasome states, named “partially-opened_*_conf#.pdb”, where * is HL, HR or T and # goes from 1 to 4. (ZIP) [file pcbi.1009253.s006.zip › S1_Data/stateTRconf2.pdb]

ATOM      1 DS   DC  A   1      26.989 142.479  92.692  1.00  1.00      A    S
ATOM      2 DB   DC  A   1      26.449 143.179  88.752  1.00  1.00      A    B
ATOM      3 DP   DT  A   2      24.249 139.919  94.062  1.00  1.00      A    P
ATOM      4 DS   DT  A   2      22.059 138.959  90.682  1.00  1.00      A    S
ATOM      5 DB   DT  A   2      25.269 139.599  87.822  1.00  1.00      A    B
ATOM      6 DP   DG  A   3      19.229 135.209  91.142  1.00  1.00      A    P
ATOM      7 DS   DG  A   3      19.289 134.789  87.712  1.00  1.00      A    S
ATOM      8 DB   DG  A   3      23.399 136.689  85.482  1.00  1.00      A    B
ATOM      9 DP   DG  A   4      18.129 132.229  86.212  1.00  1.00      A    P
ATOM     10 DS   DG  A   4      19.919 132.699  83.252  1.00  1.00      A    S
ATOM     11 DB   DG  A   4      24.779 133.609  83.942  1.00  1.00      A    B
ATOM     12 DP   DA  A   5      19.109 130.859  80.282  1.00  1.00      A    P
ATOM     13 DS   DA  A   5      22.109 131.319  78.972  1.00  1.00      A    S
ATOM     14 DB   DA  A   5      25.739 130.629  82.162  1.00  1.00      A    B
ATOM     15 DP   DG  A   6      22.559 129.429  75.692  1.00  1.00      A    P
ATOM     16 DS   DG  A   6      25.859 128.619  75.682  1.00  1.00      A    S
ATOM     17 DB   DG  A   6      27.309 127.639  80.322  1.00  1.00      A    B
ATOM     18 DP   DA  A   7      27.289 126.009  73.002  1.00  1.00      A    P
ATOM     19 DS   DA  A   7      30.089 124.469  75.342  1.00  1.00      A    S
ATOM     20 DB   DA  A   7      28.299 124.349  79.542  1.00  1.00      A    B
ATOM     21 DP   DA  A   8      32.329 121.439  73.972  1.00  1.00      A    P
ATOM     22 DS   DA  A   8      32.300 119.349  77.212  1.00  1.00      A    S
ATOM     23 DB   DA  A   8      28.310 120.429  79.842  1.00  1.00      A    B
ATOM     24 DP   DT  A   9      33.130 116.049  77.162  1.00  1.00      A    P
ATOM     25 DS   DT  A   9      32.120 115.249  80.222  1.00  1.00      A    S
ATOM     26 DB   DT  A   9      27.680 117.009  80.142  1.00  1.00      A    B
ATOM     27 DP   DC  A  10      32.530 111.399  80.962  1.00  1.00      A    P
ATOM     28 DS   DC  A  10      29.290 111.369  83.562  1.00  1.00      A    S
ATOM     29 DB   DC  A  10      26.010 113.659  81.302  1.00  1.00      A    B
ATOM     30 DP   DC  A  11      27.900 108.129  85.132  1.00  1.00      A    P
ATOM     31 DS   DC  A  11      24.100 109.369  85.762  1.00  1.00      A    S
ATOM     32 DB   DC  A  11      22.940 110.969  81.462  1.00  1.00      A    B
ATOM     33 DP   DC  A  12      21.690 107.279  87.452  1.00  1.00      A    P
ATOM     34 DS   DC  A  12      18.260 109.369  85.812  1.00  1.00      A    S
ATOM     35 DB   DC  A  12      19.240 109.429  81.712  1.00  1.00      A    B
ATOM     36 DP   DG  A  13      14.450 107.439  86.732  1.00  1.00      A    P
ATOM     37 DS   DG  A  13      12.870 108.999  83.732  1.00  1.00      A    S
ATOM     38 DB   DG  A  13      15.910 108.069  79.562  1.00  1.00      A    B
ATOM     39 DP   DG  A  14       9.160 108.639  82.992  1.00  1.00      A    P
ATOM     40 DS   DG  A  14       9.500 109.239  79.002  1.00  1.00      A    S
ATOM     41 DB   DG  A  14      13.400 106.999  77.042  1.00  1.00      A    B
ATOM     42 DP   DT  A  15       7.180 109.199  76.872  1.00  1.00      A    P
ATOM     43 DS   DT  A  15       9.360 108.229  73.712  1.00  1.00      A    S
ATOM     44 DB   DT  A  15      11.040 104.819  75.112  1.00  1.00      A    B
ATOM     45 DP   DC  A  16       7.310 107.659  70.672  1.00  1.00      A    P
ATOM     46 DS   DC  A  16       9.710 104.979  69.082  1.00  1.00      A    S
ATOM     47 DB   DC  A  16      10.320 101.979  72.172  1.00  1.00      A    B
ATOM     48 DP   DT  A  17       9.370 103.209  65.202  1.00  1.00      A    P
ATOM     49 DS   DT  A  17      11.940 100.229  65.712  1.00  1.00      A    S
ATOM     50 DB   DT  A  17      10.540  98.879  69.542  1.00  1.00      A    B
ATOM     51 DP   DG  A  18      11.700  96.949  62.272  1.00  1.00      A    P
ATOM     52 DS   DG  A  18      12.200  94.169  64.601  1.00  1.00      A    S
ATOM     53 DB   DG  A  18      10.060  94.439  69.221  1.00  1.00      A    B
ATOM     54 DP   DC  A  19      13.170  90.879  63.351  1.00  1.00      A    P
ATOM     55 DS   DC  A  19      12.760  89.299  66.761  1.00  1.00      A    S
ATOM     56 DB   DC  A  19       9.210  91.179  68.461  1.00  1.00      A    B
ATOM     57 DP   DA  A  20      12.900  85.289  67.251  1.00  1.00      A    P
ATOM     58 DS   DA  A  20      10.520  85.089  70.421  1.00  1.00      A    S
ATOM     59 DB   DA  A  20       6.450  88.129  69.351  1.00  1.00      A    B
ATOM     60 DP   DG  A  21       9.890  81.429  71.571  1.00  1.00      A    P
ATOM     61 DS   DG  A  21       6.410  82.669  73.091  1.00  1.00      A    S
ATOM     62 DB   DG  A  21       3.610  85.549  69.831  1.00  1.00      A    B
ATOM     63 DP   DG  A  22       4.670  80.979  75.151  1.00  1.00      A    P
ATOM     64 DS   DG  A  22       0.840  82.379  74.341  1.00  1.00      A    S
ATOM     65 DB   DG  A  22       0.070  84.269  69.361  1.00  1.00      A    B
ATOM     66 DP   DC  A  23      -1.360  80.929  75.601  1.00  1.00      A    P
ATOM     67 DS   DC  A  23      -4.070  82.529  73.081  1.00  1.00      A    S
ATOM     68 DB   DC  A  23      -2.590  82.239  68.901  1.00  1.00      A    B
ATOM     69 DP   DC  A  24      -7.380  81.239  73.071  1.00  1.00      A    P
ATOM     70 DS   DC  A  24      -8.220  81.929  68.911  1.00  1.00      A    S
ATOM     71 DB   DC  A  24      -5.200  80.659  66.661  1.00  1.00      A    B
ATOM     72 DP   DG  A  25     -12.960  81.289  67.451  1.00  1.00      A    P
ATOM     73 DS   DG  A  25     -12.000  81.949  64.271  1.00  1.00      A    S
ATOM     74 DB   DG  A  25      -7.550  79.609  63.091  1.00  1.00      A    B
ATOM     75 DP   DC  A  26     -14.100  83.119  61.641  1.00  1.00      A    P
ATOM     76 DS   DC  A  26     -11.730  83.149  59.121  1.00  1.00      A    S
ATOM     77 DB   DC  A  26      -9.360  79.839  60.381  1.00  1.00      A    B
ATOM     78 DP   DT  A  27     -13.100  82.739  55.191  1.00  1.00      A    P
ATOM     79 DS   DT  A  27     -10.600  80.109  54.141  1.00  1.00      A    S
ATOM     80 DB   DT  A  27     -11.290  77.429  57.401  1.00  1.00      A    B
ATOM     81 DP   DC  A  28     -10.930  78.829  50.741  1.00  1.00      A    P
ATOM     82 DS   DC  A  28      -9.200  75.899  51.691  1.00  1.00      A    S
ATOM     83 DB   DC  A  28     -11.180  74.559  54.971  1.00  1.00      A    B
ATOM     84 DP   DA  A  29      -8.340  72.609  49.081  1.00  1.00      A    P
ATOM     85 DS   DA  A  29      -8.720  69.909  51.521  1.00  1.00      A    S
ATOM     86 DB   DA  A  29     -12.560  70.449  53.861  1.00  1.00      A    B
ATOM     87 DP   DA  A  30      -8.070  66.199  50.511  1.00  1.00      A    P
ATOM     88 DS   DA  A  30     -10.240  64.529  53.501  1.00  1.00      A    S
ATOM     89 DB   DA  A  30     -14.240  67.269  54.001  1.00  1.00      A    B
ATOM     90 DP   DT  A  31     -10.480  61.379  53.921  1.00  1.00      A    P
ATOM     91 DS   DT  A  31     -13.590  61.839  56.511  1.00  1.00      A    S
ATOM     92 DB   DT  A  31     -15.900  64.079  54.201  1.00  1.00      A    B
ATOM     93 DP   DT  A  32     -15.550  58.339  57.671  1.00  1.00      A    P
ATOM     94 DS   DT  A  32     -19.380  59.899  57.811  1.00  1.00      A    S
ATOM     95 DB   DT  A  32     -18.900  61.839  54.281  1.00  1.00      A    B
ATOM     96 DP   DG  A  33     -21.760  56.759  57.951  1.00  1.00      A    P
ATOM     97 DS   DG  A  33     -24.710  58.779  56.301  1.00  1.00      A    S
ATOM     98 DB   DG  A  33     -22.620  60.709  51.821  1.00  1.00      A    B
ATOM     99 DP   DG  A  34     -28.010  57.959  55.971  1.00  1.00      A    P
ATOM    100 DS   DG  A  34     -28.970  59.949  52.541  1.00  1.00      A    S
ATOM    101 DB   DG  A  34     -25.060  60.009  49.211  1.00  1.00      A    B
ATOM    102 DP   DT  A  35     -31.970  59.109  50.641  1.00  1.00      A    P
ATOM    103 DS   DT  A  35     -30.620  59.399  46.841  1.00  1.00      A    S
ATOM    104 DB   DT  A  35     -26.680  57.279  47.121  1.00  1.00      A    B
ATOM    105 DP   DC  A  36     -33.000  58.509  44.381  1.00  1.00      A    P
ATOM    106 DS   DC  A  36     -30.640  57.749  42.021  1.00  1.00      A    S
ATOM    107 DB   DC  A  36     -27.920  55.449  43.921  1.00  1.00      A    B
ATOM    108 DP   DG  A  37     -32.380  56.449  38.131  1.00  1.00      A    P
ATOM    109 DS   DG  A  37     -28.940  54.409  37.141  1.00  1.00      A    S
ATOM    110 DB   DG  A  37     -27.470  52.159  41.041  1.00  1.00      A    B
ATOM    111 DP   DT  A  38     -28.260  52.369  34.421  1.00  1.00      A    P
ATOM    112 DS   DT  A  38     -25.620  50.319  35.741  1.00  1.00      A    S
ATOM    113 DB   DT  A  38     -27.270  49.199  39.191  1.00  1.00      A    B
ATOM    114 DP   DA  A  39     -24.100  47.169  32.701  1.00  1.00      A    P
ATOM    115 DS   DA  A  39     -22.750  45.039  35.351  1.00  1.00      A    S
ATOM    116 DB   DA  A  39     -26.420  44.809  38.881  1.00  1.00      A    B
ATOM    117 DP   DG  A  40     -21.870  41.939  34.131  1.00  1.00      A    P
ATOM    118 DS   DG  A  40     -22.670  40.049  37.451  1.00  1.00      A    S
ATOM    119 DB   DG  A  40     -27.460  40.939  38.781  1.00  1.00      A    B
ATOM    120 DP   DA  A  41     -21.510  35.969  37.961  1.00  1.00      A    P
ATOM    121 DS   DA  A  41     -24.500  35.409  40.651  1.00  1.00      A    S
ATOM    122 DB   DA  A  41     -28.610  37.689  39.131  1.00  1.00      A    B
ATOM    123 DP   DC  A  42     -24.860  32.639  41.401  1.00  1.00      A    P
ATOM    124 DS   DC  A  42     -28.330  33.079  42.401  1.00  1.00      A    S
ATOM    125 DB   DC  A  42     -30.040  34.729  38.471  1.00  1.00      A    B
ATOM    126 DP   DA  A  43     -30.740  29.319  43.761  1.00  1.00      A    P
ATOM    127 DS   DA  A  43     -34.320  31.199  42.681  1.00  1.00      A    S
ATOM    128 DB   DA  A  43     -33.880  32.549  38.281  1.00  1.00      A    B
ATOM    129 DP   DG  A  44     -37.120  29.259  42.851  1.00  1.00      A    P
ATOM    130 DS   DG  A  44     -38.850  30.619  39.751  1.00  1.00      A    S
ATOM    131 DB   DG  A  44     -35.910  30.489  35.741  1.00  1.00      A    B
ATOM    132 DP   DC  A  45     -42.000  30.119  39.361  1.00  1.00      A    P
ATOM    133 DS   DC  A  45     -41.610  30.999  35.601  1.00  1.00      A    S
ATOM    134 DB   DC  A  45     -38.560  29.239  34.041  1.00  1.00      A    B
ATOM    135 DP   DT  A  46     -44.930  30.939  33.031  1.00  1.00      A    P
ATOM    136 DS   DT  A  46     -43.050  30.419  29.591  1.00  1.00      A    S
ATOM    137 DB   DT  A  46     -40.200  27.989  30.691  1.00  1.00      A    B
ATOM    138 DP   DC  A  47     -45.100  29.369  26.491  1.00  1.00      A    P
ATOM    139 DS   DC  A  47     -42.020  28.369  24.801  1.00  1.00      A    S
ATOM    140 DB   DC  A  47     -39.720  25.469  27.731  1.00  1.00      A    B
ATOM    141 DP   DT  A  48     -41.940  26.549  21.121  1.00  1.00      A    P
ATOM    142 DS   DT  A  48     -38.160  24.939  21.521  1.00  1.00      A    S
ATOM    143 DB   DT  A  48     -39.280  21.359  24.230  1.00  1.00      A    B
ATOM    144 DP   DA  A  49     -35.750  23.919  17.920  1.00  1.00      A    P
ATOM    145 DS   DA  A  49     -33.670  21.399  19.900  1.00  1.00      A    S
ATOM    146 DB   DA  A  49     -36.390  19.049  22.700  1.00  1.00      A    B
ATOM    147 DP   DG  A  50     -31.390  19.289  18.020  1.00  1.00      A    P
ATOM    148 DS   DG  A  50     -31.680  16.209  20.220  1.00  1.00      A    S
ATOM    149 DB   DG  A  50     -36.010  15.039  21.550  1.00  1.00      A    B
ATOM    150 DP   DC  A  51     -29.400  13.609  19.890  1.00  1.00      A    P
ATOM    151 DS   DC  A  51     -31.440  11.409  22.030  1.00  1.00      A    S
ATOM    152 DB   DC  A  51     -35.300  11.919  20.390  1.00  1.00      A    B
ATOM    153 DP   DA  A  52     -30.180   7.189  22.630  1.00  1.00      A    P
ATOM    154 DS   DA  A  52     -33.530   5.409  22.800  1.00  1.00      A    S
ATOM    155 DB   DA  A  52     -36.510   7.779  19.810  1.00  1.00      A    B
ATOM    156 DP   DC  A  53     -33.380   2.499  22.380  1.00  1.00      A    P
ATOM    157 DS   DC  A  53     -37.140   2.059  21.630  1.00  1.00      A    S
ATOM    158 DB   DC  A  53     -37.460   4.689  17.930  1.00  1.00      A    B
ATOM    159 DP   DC  A  54     -38.600  -0.961  21.240  1.00  1.00      A    P
ATOM    160 DS   DC  A  54     -41.560   0.099  19.560  1.00  1.00      A    S
ATOM    161 DB   DC  A  54     -39.930   2.089  16.040  1.00  1.00      A    B
ATOM    162 DP   DG  A  55     -44.850  -3.471  19.090  1.00  1.00      A    P
ATOM    163 DS   DG  A  55     -46.310  -2.101  16.010  1.00  1.00      A    S
ATOM    164 DB   DG  A  55     -42.840   0.059  13.150  1.00  1.00      A    B
ATOM    165 DP   DC  A  56     -48.470  -3.771  14.660  1.00  1.00      A    P
ATOM    166 DS   DC  A  56     -47.600  -2.901  11.520  1.00  1.00      A    S
ATOM    167 DB   DC  A  56     -43.740  -2.651  11.560  1.00  1.00      A    B
ATOM    168 DP   DT  A  57     -49.070  -4.691   8.450  1.00  1.00      A    P
ATOM    169 DS   DT  A  57     -45.780  -5.061   6.470  1.00  1.00      A    S
ATOM    170 DB   DT  A  57     -43.300  -6.601  10.250  1.00  1.00      A    B
ATOM    171 DP   DT  A  58     -45.560  -7.410   3.650  1.00  1.00      A    P
ATOM    172 DS   DT  A  58     -42.020  -7.370   3.450  1.00  1.00      A    S
ATOM    173 DB   DT  A  58     -41.170  -8.170   7.390  1.00  1.00      A    B
ATOM    174 DP   DA  A  59     -39.940 -10.360   0.620  1.00  1.00      A    P
ATOM    175 DS   DA  A  59     -36.690  -9.440   2.520  1.00  1.00      A    S
ATOM    176 DB   DA  A  59     -37.040  -9.740   7.050  1.00  1.00      A    B
ATOM    177 DP   DA  A  60     -33.340 -10.590   1.230  1.00  1.00      A    P
ATOM    178 DS   DA  A  60     -31.870 -10.690   4.570  1.00  1.00      A    S
ATOM    179 DB   DA  A  60     -35.100 -12.930   7.470  1.00  1.00      A    B
ATOM    180 DP   DA  A  61     -28.360 -11.850   5.150  1.00  1.00      A    P
ATOM    181 DS   DA  A  61     -29.190 -12.940   8.680  1.00  1.00      A    S
ATOM    182 DB   DA  A  61     -32.840 -15.510   8.640  1.00  1.00      A    B
ATOM    183 DP   DC  A  62     -26.910 -14.010  10.760  1.00  1.00      A    P
ATOM    184 DS   DC  A  62     -28.930 -16.290  12.370  1.00  1.00      A    S
ATOM    185 DB   DC  A  62     -31.260 -18.340   9.580  1.00  1.00      A    B
ATOM    186 DP   DG  A  63     -26.340 -18.861  15.600  1.00  1.00      A    P
ATOM    187 DS   DG  A  63     -28.450 -22.341  14.940  1.00  1.00      A    S
ATOM    188 DB   DG  A  63     -30.630 -22.390  10.840  1.00  1.00      A    B
ATOM    189 DP   DC  A  64     -27.220 -25.291  16.100  1.00  1.00      A    P
ATOM    190 DS   DC  A  64     -28.950 -27.271  13.730  1.00  1.00      A    S
ATOM    191 DB   DC  A  64     -28.870 -25.300   9.650  1.00  1.00      A    B
ATOM    192 DP   DA  A  65     -28.320 -31.640  13.709  1.00  1.00      A    P
ATOM    193 DS   DA  A  65     -28.370 -32.160  10.299  1.00  1.00      A    S
ATOM    194 DB   DA  A  65     -27.030 -28.660   7.530  1.00  1.00      A    B
ATOM    195 DP   DC  A  66     -27.770 -35.220   9.149  1.00  1.00      A    P
ATOM    196 DS   DC  A  66     -28.220 -34.320   5.389  1.00  1.00      A    S
ATOM    197 DB   DC  A  66     -25.990 -31.140   5.299  1.00  1.00      A    B
ATOM    198 DP   DG  A  67     -27.180 -38.290   2.419  1.00  1.00      A    P
ATOM    199 DS   DG  A  67     -25.760 -35.920  -0.511  1.00  1.00      A    S
ATOM    200 DB   DG  A  67     -23.530 -32.220   1.599  1.00  1.00      A    B
ATOM    201 DP   DT  A  68     -23.930 -36.980  -3.251  1.00  1.00      A    P
ATOM    202 DS   DT  A  68     -21.960 -33.420  -3.871  1.00  1.00      A    S
ATOM    203 DB   DT  A  68     -20.580 -32.870   0.219  1.00  1.00      A    B
ATOM    204 DP   DA  A  69     -18.030 -33.450  -6.141  1.00  1.00      A    P
ATOM    205 DS   DA  A  69     -16.740 -30.660  -4.921  1.00  1.00      A    S
ATOM    206 DB   DA  A  69     -16.500 -31.610  -0.211  1.00  1.00      A    B
ATOM    207 DP   DC  A  70     -14.100 -29.470  -6.171  1.00  1.00      A    P
ATOM    208 DS   DC  A  70     -12.860 -27.930  -3.111  1.00  1.00      A    S
ATOM    209 DB   DC  A  70     -12.840 -31.180  -0.451  1.00  1.00      A    B
ATOM    210 DP   DG  A  71      -8.810 -25.320  -3.431  1.00  1.00      A    P
ATOM    211 DS   DG  A  71      -7.630 -26.310   0.089  1.00  1.00      A    S
ATOM    212 DB   DG  A  71      -8.600 -30.790   0.799  1.00  1.00      A    B
ATOM    213 DP   DC  A  72      -4.790 -25.170   1.409  1.00  1.00      A    P
ATOM    214 DS   DC  A  72      -4.280 -27.970   3.329  1.00  1.00      A    S
ATOM    215 DB   DC  A  72      -5.150 -31.180   0.789  1.00  1.00      A    B
ATOM    216 DP   DG  A  73       0.170 -28.030   5.419  1.00  1.00      A    P
ATOM    217 DS   DG  A  73       0.490 -31.520   5.299  1.00  1.00      A    S
ATOM    218 DB   DG  A  73      -1.310 -33.220   1.229  1.00  1.00      A    B
ATOM    219 DP   DC  A  74       3.330 -33.000   6.359  1.00  1.00      A    P
ATOM    220 DS   DC  A  74       3.250 -35.490   4.519  1.00  1.00      A    S
ATOM    221 DB   DC  A  74       1.950 -34.260   0.349  1.00  1.00      A    B
ATOM    222 DP   DT  A  75       6.570 -37.860   4.559  1.00  1.00      A    P
ATOM    223 DS   DT  A  75       5.250 -40.370   1.699  1.00  1.00      A    S
ATOM    224 DB   DT  A  75       4.010 -37.320  -0.871  1.00  1.00      A    B
ATOM    225 DP   DG  A  76       8.810 -42.980   0.459  1.00  1.00      A    P
ATOM    226 DS   DG  A  76       8.200 -42.850  -2.761  1.00  1.00      A    S
ATOM    227 DB   DG  A  76       6.600 -38.370  -4.011  1.00  1.00      A    B
ATOM    228 DP   DT  A  77       9.920 -44.220  -5.371  1.00  1.00      A    P
ATOM    229 DS   DT  A  77       9.250 -41.650  -7.641  1.00  1.00      A    S
ATOM    230 DB   DT  A  77      10.020 -37.890  -5.261  1.00  1.00      A    B
ATOM    231 DP   DC  A  78      11.240 -42.190 -10.691  1.00  1.00      A    P
ATOM    232 DS   DC  A  78      11.530 -38.240 -11.571  1.00  1.00      A    S
ATOM    233 DB   DC  A  78      12.350 -36.130  -8.151  1.00  1.00      A    B
ATOM    234 DP   DC  A  79      13.640 -37.180 -14.611  1.00  1.00      A    P
ATOM    235 DS   DC  A  79      13.830 -33.870 -14.101  1.00  1.00      A    S
ATOM    236 DB   DC  A  79      14.650 -33.310  -9.551  1.00  1.00      A    B
ATOM    237 DP   DC  A  80      16.080 -31.430 -16.241  1.00  1.00      A    P
ATOM    238 DS   DC  A  80      15.640 -28.790 -13.481  1.00  1.00      A    S
ATOM    239 DB   DC  A  80      17.540 -30.860 -10.261  1.00  1.00      A    B
ATOM    240 DP   DC  A  81      16.930 -25.560 -13.821  1.00  1.00      A    P
ATOM    241 DS   DC  A  81      17.160 -24.580 -10.421  1.00  1.00      A    S
ATOM    242 DB   DC  A  81      19.710 -27.760  -9.211  1.00  1.00      A    B
ATOM    243 DP   DC  A  82      18.430 -21.500  -9.561  1.00  1.00      A    P
ATOM    244 DS   DC  A  82      19.700 -22.600  -6.211  1.00  1.00      A    S
ATOM    245 DB   DC  A  82      22.310 -25.530  -7.291  1.00  1.00      A    B
ATOM    246 DP   DG  A  83      21.240 -19.330  -3.541  1.00  1.00      A    P
ATOM    247 DS   DG  A  83      23.770 -21.520  -1.961  1.00  1.00      A    S
ATOM    248 DB   DG  A  83      26.070 -24.620  -5.601  1.00  1.00      A    B
ATOM    249 DP   DC  A  84      25.320 -20.580   0.419  1.00  1.00      A    P
ATOM    250 DS   DC  A  84      28.340 -22.440  -0.391  1.00  1.00      A    S
ATOM    251 DB   DC  A  84      28.650 -22.590  -4.511  1.00  1.00      A    B
ATOM    252 DP   DG  A  85      32.110 -21.080   2.289  1.00  1.00      A    P
ATOM    253 DS   DG  A  85      34.300 -22.150  -0.171  1.00  1.00      A    S
ATOM    254 DB   DG  A  85      32.940 -21.620  -4.681  1.00  1.00      A    B
ATOM    255 DP   DT  A  86      37.670 -21.970   0.229  1.00  1.00      A    P
ATOM    256 DS   DT  A  86      38.400 -22.110  -3.751  1.00  1.00      A    S
ATOM    257 DB   DT  A  86      35.290 -18.940  -5.141  1.00  1.00      A    B
ATOM    258 DP   DT  A  87      41.830 -21.290  -4.831  1.00  1.00      A    P
ATOM    259 DS   DT  A  87      40.940 -20.100  -8.001  1.00  1.00      A    S
ATOM    260 DB   DT  A  87      38.200 -16.940  -6.691  1.00  1.00      A    B
ATOM    261 DP   DT  A  88      43.770 -18.849 -11.051  1.00  1.00      A    P
ATOM    262 DS   DT  A  88      41.260 -16.429 -13.221  1.00  1.00      A    S
ATOM    263 DB   DT  A  88      39.260 -14.400  -9.801  1.00  1.00      A    B
ATOM    264 DP   DT  A  89      42.300 -14.169 -16.231  1.00  1.00      A    P
ATOM    265 DS   DT  A  89      39.380 -12.089 -15.771  1.00  1.00      A    S
ATOM    266 DB   DT  A  89      40.260 -11.079 -11.631  1.00  1.00      A    B
ATOM    267 DP   DA  A  90      38.510  -8.629 -18.200  1.00  1.00      A    P
ATOM    268 DS   DA  A  90      35.700  -7.069 -15.770  1.00  1.00      A    S
ATOM    269 DB   DA  A  90      38.900  -6.930 -11.710  1.00  1.00      A    B
ATOM    270 DP   DA  A  91      33.810  -4.059 -16.280  1.00  1.00      A    P
ATOM    271 DS   DA  A  91      33.520  -3.540 -12.910  1.00  1.00      A    S
ATOM    272 DB   DA  A  91      37.970  -3.450 -10.940  1.00  1.00      A    B
ATOM    273 DP   DC  A  92      32.110  -0.850 -12.310  1.00  1.00      A    P
ATOM    274 DS   DC  A  92      34.080  -0.140  -9.470  1.00  1.00      A    S
ATOM    275 DB   DC  A  92      37.790   0.030 -10.860  1.00  1.00      A    B
ATOM    276 DP   DC  A  93      33.150   2.410  -7.440  1.00  1.00      A    P
ATOM    277 DS   DC  A  93      36.940   3.210  -6.090  1.00  1.00      A    S
ATOM    278 DB   DC  A  93      39.550   3.340 -10.020  1.00  1.00      A    B
ATOM    279 DP   DG  A  94      37.150   6.730  -3.370  1.00  1.00      A    P
ATOM    280 DS   DG  A  94      41.090   7.320  -4.290  1.00  1.00      A    S
ATOM    281 DB   DG  A  94      41.990   7.030  -9.350  1.00  1.00      A    B
ATOM    282 DP   DC  A  95      42.830   9.700  -2.710  1.00  1.00      A    P
ATOM    283 DS   DC  A  95      45.730   9.020  -5.030  1.00  1.00      A    S
ATOM    284 DB   DC  A  95      43.860   9.830  -9.070  1.00  1.00      A    B
ATOM    285 DP   DC  A  96      48.860  11.090  -4.440  1.00  1.00      A    P
ATOM    286 DS   DC  A  96      49.820  11.241  -7.760  1.00  1.00      A    S
ATOM    287 DB   DC  A  96      46.390  12.671 -10.540  1.00  1.00      A    B
ATOM    288 DP   DA  A  97      53.910  12.911  -9.240  1.00  1.00      A    P
ATOM    289 DS   DA  A  97      53.040  13.691 -13.180  1.00  1.00      A    S
ATOM    290 DB   DA  A  97      48.070  14.891 -13.700  1.00  1.00      A    B
ATOM    291 DP   DA  A  98      55.300  15.331 -15.490  1.00  1.00      A    P
ATOM    292 DS   DA  A  98      52.540  16.441 -17.940  1.00  1.00      A    S
ATOM    293 DB   DA  A  98      48.510  18.441 -15.260  1.00  1.00      A    B
ATOM    294 DP   DG  A  99      53.780  18.911 -20.160  1.00  1.00      A    P
ATOM    295 DS   DG  A  99      50.860  20.491 -21.050  1.00  1.00      A    S
ATOM    296 DB   DG  A  99      48.360  21.861 -16.850  1.00  1.00      A    B
ATOM    297 DP   DG  A 100      51.440  23.411 -23.570  1.00  1.00      A    P
ATOM    298 DS   DG  A 100      48.410  25.341 -22.280  1.00  1.00      A    S
ATOM    299 DB   DG  A 100      48.740  25.711 -17.080  1.00  1.00      A    B
ATOM    300 DP   DG  A 101      47.510  29.051 -23.750  1.00  1.00      A    P
ATOM    301 DS   DG  A 101      46.270  30.481 -20.930  1.00  1.00      A    S
ATOM    302 DB   DG  A 101      48.790  29.351 -17.090  1.00  1.00      A    B
ATOM    303 DP   DG  A 102      44.450  33.881 -20.810  1.00  1.00      A    P
ATOM    304 DS   DG  A 102      45.400  35.041 -17.580  1.00  1.00      A    S
ATOM    305 DB   DG  A 102      49.530  32.651 -15.500  1.00  1.00      A    B
ATOM    306 DP   DA  A 103      44.720  38.501 -16.490  1.00  1.00      A    P
ATOM    307 DS   DA  A 103      47.230  38.351 -13.410  1.00  1.00      A    S
ATOM    308 DB   DA  A 103      51.420  35.851 -14.600  1.00  1.00      A    B
ATOM    309 DP   DT  A 104      47.870  41.231 -11.890  1.00  1.00      A    P
ATOM    310 DS   DT  A 104      51.380  40.141 -10.540  1.00  1.00      A    S
ATOM    311 DB   DT  A 104      53.360  38.951 -14.500  1.00  1.00      A    B
ATOM    312 DP   DT  A 105      53.660  42.751  -8.840  1.00  1.00      A    P
ATOM    313 DS   DT  A 105      56.880  40.711  -9.600  1.00  1.00      A    S
ATOM    314 DB   DT  A 105      56.820  40.871 -13.700  1.00  1.00      A    B
ATOM    315 DP   DA  A 106      60.560  42.481  -8.100  1.00  1.00      A    P
ATOM    316 DS   DA  A 106      62.400  40.431 -10.800  1.00  1.00      A    S
ATOM    317 DB   DA  A 106      60.730  41.391 -14.960  1.00  1.00      A    B
ATOM    318 DP   DC  A 107      65.010  40.471 -10.480  1.00  1.00      A    P
ATOM    319 DS   DC  A 107      65.830  40.161 -14.430  1.00  1.00      A    S
ATOM    320 DB   DC  A 107      63.340  43.081 -16.440  1.00  1.00      A    B
ATOM    321 DP   DT  A 108      69.260  40.371 -15.840  1.00  1.00      A    P
ATOM    322 DS   DT  A 108      68.090  41.351 -19.640  1.00  1.00      A    S
ATOM    323 DB   DT  A 108      65.660  45.101 -18.930  1.00  1.00      A    B
ATOM    324 DP   DC  A 109      70.900  41.931 -22.340  1.00  1.00      A    P
ATOM    325 DS   DC  A 109      68.490  44.401 -24.870  1.00  1.00      A    S
ATOM    326 DB   DC  A 109      67.160  47.191 -21.920  1.00  1.00      A    B
ATOM    327 DP   DC  A 110      69.870  45.861 -27.950  1.00  1.00      A    P
ATOM    328 DS   DC  A 110      67.720  49.021 -28.150  1.00  1.00      A    S
ATOM    329 DB   DC  A 110      67.810  50.401 -23.870  1.00  1.00      A    B
ATOM    330 DP   DC  A 111      68.369  51.511 -30.920  1.00  1.00      A    P
ATOM    331 DS   DC  A 111      66.729  54.511 -29.370  1.00  1.00      A    S
ATOM    332 DB   DC  A 111      68.189  54.321 -25.250  1.00  1.00      A    B
ATOM    333 DP   DT  A 112      66.679  58.451 -30.979  1.00  1.00      A    P
ATOM    334 DS   DT  A 112      66.869  60.151 -27.779  1.00  1.00      A    S
ATOM    335 DB   DT  A 112      70.269  57.681 -25.599  1.00  1.00      A    B
ATOM    336 DP   DA  A 113      66.999  64.481 -27.539  1.00  1.00      A    P
ATOM    337 DS   DA  A 113      69.279  64.591 -24.229  1.00  1.00      A    S
ATOM    338 DB   DA  A 113      72.269  61.101 -23.999  1.00  1.00      A    B
ATOM    339 DP   DG  A 114      70.849  68.241 -23.359  1.00  1.00      A    P
ATOM    340 DS   DG  A 114      73.689  66.631 -21.329  1.00  1.00      A    S
ATOM    341 DB   DG  A 114      75.849  62.651 -23.769  1.00  1.00      A    B
ATOM    342 DP   DT  A 115      76.079  68.491 -19.709  1.00  1.00      A    P
ATOM    343 DS   DT  A 115      78.619  65.881 -19.339  1.00  1.00      A    S
ATOM    344 DB   DT  A 115      78.629  64.431 -23.369  1.00  1.00      A    B
ATOM    345 DP   DC  A 116      82.019  67.411 -18.199  1.00  1.00      A    P
ATOM    346 DS   DC  A 116      84.149  65.201 -19.709  1.00  1.00      A    S
ATOM    347 DB   DC  A 116      82.389  64.751 -23.579  1.00  1.00      A    B
ATOM    348 DP   DT  A 117      87.719  65.851 -20.119  1.00  1.00      A    P
ATOM    349 DS   DT  A 117      88.119  63.881 -22.899  1.00  1.00      A    S
ATOM    350 DB   DT  A 117      85.919  65.991 -25.269  1.00  1.00      A    B
ATOM    351 DP   DC  A 118      91.759  63.831 -23.999  1.00  1.00      A    P
ATOM    352 DS   DC  A 118      91.049  63.301 -27.759  1.00  1.00      A    S
ATOM    353 DB   DC  A 118      87.879  65.891 -28.609  1.00  1.00      A    B
ATOM    354 DP   DC  A 119      93.789  63.591 -30.279  1.00  1.00      A    P
ATOM    355 DS   DC  A 119      91.199  64.961 -33.319  1.00  1.00      A    S
ATOM    356 DB   DC  A 119      89.029  68.301 -31.429  1.00  1.00      A    B
ATOM    357 DP   DA  A 120      92.819  66.451 -37.189  1.00  1.00      A    P
ATOM    358 DS   DA  A 120      90.349  69.661 -37.999  1.00  1.00      A    S
ATOM    359 DB   DA  A 120      88.979  71.991 -34.139  1.00  1.00      A    B
ATOM    360 DP   DG  A 121      91.599  72.041 -40.959  1.00  1.00      A    P
ATOM    361 DS   DG  A 121      89.979  74.881 -40.029  1.00  1.00      A    S
ATOM    362 DB   DG  A 121      90.449  75.521 -35.229  1.00  1.00      A    B
ATOM    363 DP   DG  A 122      90.579  78.051 -41.829  1.00  1.00      A    P
ATOM    364 DS   DG  A 122      89.909  80.511 -38.999  1.00  1.00      A    S
ATOM    365 DB   DG  A 122      91.569  79.051 -34.679  1.00  1.00      A    B
ATOM    366 DP   DC  A 123      90.259  83.831 -40.129  1.00  1.00      A    P
ATOM    367 DS   DC  A 123      90.519  84.871 -36.419  1.00  1.00      A    S
ATOM    368 DB   DC  A 123      92.779  82.211 -35.049  1.00  1.00      A    B
ATOM    369 DP   DA  A 124      91.589  88.651 -35.299  1.00  1.00      A    P
ATOM    370 DS   DA  A 124      93.139  87.561 -32.099  1.00  1.00      A    S
ATOM    371 DB   DA  A 124      95.779  83.701 -32.689  1.00  1.00      A    B
ATOM    372 DP   DC  A 125      94.339  89.651 -30.439  1.00  1.00      A    P
ATOM    373 DS   DC  A 125      97.049  86.951 -28.659  1.00  1.00      A    S
ATOM    374 DB   DC  A 125      98.889  85.261 -32.169  1.00  1.00      A    B
ATOM    375 DP   DG  A 126      99.759  88.911 -25.399  1.00  1.00      A    P
ATOM    376 DS   DG  A 126     101.969  86.241 -25.839  1.00  1.00      A    S
ATOM    377 DB   DG  A 126     103.019  85.401 -31.199  1.00  1.00      A    B
ATOM    378 DP   DT  A 127     104.099  85.641 -24.189  1.00  1.00      A    P
ATOM    379 DS   DT  A 127     106.209  83.601 -27.039  1.00  1.00      A    S
ATOM    380 DB   DT  A 127     106.199  86.471 -30.689  1.00  1.00      A    B
ATOM    381 DP   DG  A 128     110.639  82.671 -25.689  1.00  1.00      A    P
ATOM    382 DS   DG  A 128     111.189  81.251 -29.529  1.00  1.00      A    S
ATOM    383 DB   DG  A 128     110.299  85.261 -32.289  1.00  1.00      A    B
ATOM    384 DP   DT  A 129     114.119  79.981 -30.579  1.00  1.00      A    P
ATOM    385 DS   DT  A 129     113.999  81.231 -34.109  1.00  1.00      A    S
ATOM    386 DB   DT  A 129     113.519  85.701 -33.389  1.00  1.00      A    B
ATOM    387 DP   DC  A 130     117.089  80.532 -36.219  1.00  1.00      A    P
ATOM    388 DS   DC  A 130     116.839  83.922 -38.299  1.00  1.00      A    S
ATOM    389 DB   DC  A 130     116.709  87.212 -35.149  1.00  1.00      A    B
ATOM    390 DP   DA  A 131     120.379  84.232 -41.099  1.00  1.00      A    P
ATOM    391 DS   DA  A 131     120.059  87.932 -41.359  1.00  1.00      A    S
ATOM    392 DB   DA  A 131     119.269  89.782 -37.209  1.00  1.00      A    B
ATOM    393 DP   DG  A 132     122.859  89.902 -43.519  1.00  1.00      A    P
ATOM    394 DS   DG  A 132     122.349  93.152 -41.519  1.00  1.00      A    S
ATOM    395 DB   DG  A 132     122.139  92.292 -36.539  1.00  1.00      A    B
ATOM    396 DP   DA  A 133     124.499  96.082 -42.559  1.00  1.00      A    P
ATOM    397 DS   DA  A 133     125.049  97.582 -39.259  1.00  1.00      A    S
ATOM    398 DB   DA  A 133     125.029  94.212 -36.079  1.00  1.00      A    B
ATOM    399 DP   DT  A 134     127.789  99.982 -39.099  1.00  1.00      A    P
ATOM    400 DS   DT  A 134     128.309  99.202 -35.199  1.00  1.00      A    S
ATOM    401 DB   DT  A 134     128.309  95.042 -35.129  1.00  1.00      A    B
ATOM    402 DP   DA  A 135     131.829 100.722 -33.179  1.00  1.00      A    P
ATOM    403 DS   DA  A 135     132.009  98.172 -30.549  1.00  1.00      A    S
ATOM    404 DB   DA  A 135     131.909  93.982 -33.309  1.00  1.00      A    B
ATOM    405 DP   DT  A 136     134.579  98.202 -28.749  1.00  1.00      A    P
ATOM    406 DS   DT  A 136     135.359  93.962 -28.459  1.00  1.00      A    S
ATOM    407 DB   DT  A 136     135.269  93.032 -32.499  1.00  1.00      A    B
ATOM    408 DP   DA  A 137     139.099  92.972 -27.189  1.00  1.00      A    P
ATOM    409 DS   DA  A 137     139.299  89.742 -28.569  1.00  1.00      A    S
ATOM    410 DB   DA  A 137     138.199  90.232 -33.829  1.00  1.00      A    B
ATOM    411 DP   DT  A 138     141.589  87.982 -27.909  1.00  1.00      A    P
ATOM    412 DS   DT  A 138     140.929  85.572 -31.239  1.00  1.00      A    S
ATOM    413 DB   DT  A 138     141.379  88.812 -34.499  1.00  1.00      A    B
ATOM    414 DP   DA  A 139     143.089  82.042 -31.569  1.00  1.00      A    P
ATOM    415 DS   DA  A 139     143.669  82.232 -35.629  1.00  1.00      A    S
ATOM    416 DB   DA  A 139     144.409  86.992 -37.289  1.00  1.00      A    B
ATOM    417 DP   DC  A 140     145.389  79.822 -37.109  1.00  1.00      A    P
ATOM    418 DS   DC  A 140     146.059  81.792 -40.689  1.00  1.00      A    S
ATOM    419 DB   DC  A 140     146.899  86.162 -39.699  1.00  1.00      A    B
ATOM    420 DP   DA  A 141     148.509  79.982 -43.269  1.00  1.00      A    P
ATOM    421 DS   DA  A 141     148.889  83.192 -45.349  1.00  1.00      A    S
ATOM    422 DB   DA  A 141     150.039  86.852 -42.409  1.00  1.00      A    B
ATOM    423 DP   DT  A 142     151.039  82.932 -47.549  1.00  1.00      A    P
ATOM    424 DS   DT  A 142     152.359  86.922 -47.639  1.00  1.00      A    S
ATOM    425 DB   DT  A 142     153.459  87.352 -43.529  1.00  1.00      A    B
ATOM    426 DP   DC  A 143     155.509  87.502 -50.539  1.00  1.00      A    P
ATOM    427 DS   DC  A 143     157.169  90.402 -48.319  1.00  1.00      A    S
ATOM    428 DB   DC  A 143     157.029  88.482 -44.399  1.00  1.00      A    B
ATOM    429 DP   DC  A 144     160.059  91.452 -49.189  1.00  1.00      A    P
ATOM    430 DS   DC  A 144     161.149  92.752 -46.139  1.00  1.00      A    S
ATOM    431 DB   DC  A 144     160.429  89.762 -43.319  1.00  1.00      A    B
ATOM    432 DP   DT  A 145     164.689  94.652 -45.629  1.00  1.00      A    P
ATOM    433 DS   DT  A 145     164.909  93.852 -41.759  1.00  1.00      A    S
ATOM    434 DB   DT  A 145     164.319  89.172 -41.919  1.00  1.00      A    B
ATOM    435 DP   DG  A 146     168.279  95.932 -39.649  1.00  1.00      A    P
ATOM    436 DS   DG  A 146     168.639  93.522 -36.929  1.00  1.00      A    S
ATOM    437 DB   DG  A 146     167.459  88.762 -38.849  1.00  1.00      A    B
ATOM    438 DP   DT  A 147     171.239  93.412 -34.849  1.00  1.00      A    P
ATOM    439 DS   DT  A 147     170.659  89.402 -33.749  1.00  1.00      A    S
ATOM    440 DB   DT  A 147     170.319  87.392 -37.519  1.00  1.00      A    B
TER
ATOM    441 DS   DA  B   1     165.969  78.742 -40.950  1.00  1.00      B    S
ATOM    442 DB   DA  B   1     163.539  82.842 -41.960  1.00  1.00      B    B
ATOM    443 DP   DC  B   2     164.739  76.792 -38.990  1.00  1.00      B    P
ATOM    444 DS   DC  B   2     164.209  79.722 -36.390  1.00  1.00      B    S
ATOM    445 DB   DC  B   2     164.959  83.792 -38.870  1.00  1.00      B    B
ATOM    446 DP   DA  B   3     160.609  79.622 -34.170  1.00  1.00      B    P
ATOM    447 DS   DA  B   3     160.669  83.472 -33.729  1.00  1.00      B    S
ATOM    448 DB   DA  B   3     160.949  85.352 -38.269  1.00  1.00      B    B
ATOM    449 DP   DG  B   4     157.929  85.022 -31.939  1.00  1.00      B    P
ATOM    450 DS   DG  B   4     158.459  88.302 -33.229  1.00  1.00      B    S
ATOM    451 DB   DG  B   4     158.959  88.622 -38.059  1.00  1.00      B    B
ATOM    452 DP   DG  B   5     157.609  91.372 -31.919  1.00  1.00      B    P
ATOM    453 DS   DG  B   5     157.159  93.352 -34.729  1.00  1.00      B    S
ATOM    454 DB   DG  B   5     156.449  90.842 -39.099  1.00  1.00      B    B
ATOM    455 DP   DA  B   6     155.819  96.582 -34.459  1.00  1.00      B    P
ATOM    456 DS   DA  B   6     154.429  96.552 -38.239  1.00  1.00      B    S
ATOM    457 DB   DA  B   6     153.139  91.922 -39.589  1.00  1.00      B    B
ATOM    458 DP   DT  B   7     151.879  98.752 -39.219  1.00  1.00      B    P
ATOM    459 DS   DT  B   7     150.109  96.852 -42.359  1.00  1.00      B    S
ATOM    460 DB   DT  B   7     149.809  92.612 -40.689  1.00  1.00      B    B
ATOM    461 DP   DG  B   8     146.049  98.632 -43.959  1.00  1.00      B    P
ATOM    462 DS   DG  B   8     144.249  95.612 -44.749  1.00  1.00      B    S
ATOM    463 DB   DG  B   8     145.809  91.522 -41.539  1.00  1.00      B    B
ATOM    464 DP   DT  B   9     140.899  95.362 -45.509  1.00  1.00      B    P
ATOM    465 DS   DT  B   9     140.959  91.492 -45.369  1.00  1.00      B    S
ATOM    466 DB   DT  B   9     142.319  91.252 -41.009  1.00  1.00      B    B
ATOM    467 DP   DA  B  10     137.329  89.682 -46.469  1.00  1.00      B    P
ATOM    468 DS   DA  B  10     137.529  87.302 -44.339  1.00  1.00      B    S
ATOM    469 DB   DA  B  10     138.849  88.982 -40.069  1.00  1.00      B    B
ATOM    470 DP   DT  B  11     135.059  85.322 -44.319  1.00  1.00      B    P
ATOM    471 DS   DT  B  11     135.779  84.232 -40.519  1.00  1.00      B    S
ATOM    472 DB   DT  B  11     135.669  88.402 -38.829  1.00  1.00      B    B
ATOM    473 DP   DA  B  12     132.949  81.832 -38.609  1.00  1.00      B    P
ATOM    474 DS   DA  B  12     133.219  83.162 -34.799  1.00  1.00      B    S
ATOM    475 DB   DA  B  12     134.159  87.722 -34.849  1.00  1.00      B    B
ATOM    476 DP   DT  B  13     130.529  82.432 -32.829  1.00  1.00      B    P
ATOM    477 DS   DT  B  13     131.249  85.302 -30.659  1.00  1.00      B    S
ATOM    478 DB   DT  B  13     130.969  88.362 -33.529  1.00  1.00      B    B
ATOM    479 DP   DA  B  14     128.849  85.531 -27.329  1.00  1.00      B    P
ATOM    480 DS   DA  B  14     128.669  88.841 -27.139  1.00  1.00      B    S
ATOM    481 DB   DA  B  14     128.239  90.752 -31.449  1.00  1.00      B    B
ATOM    482 DP   DT  B  15     126.369  90.181 -24.739  1.00  1.00      B    P
ATOM    483 DS   DT  B  15     125.599  93.371 -26.639  1.00  1.00      B    S
ATOM    484 DB   DT  B  15     124.779  91.472 -30.899  1.00  1.00      B    B
ATOM    485 DP   DC  B  16     122.979  95.871 -25.069  1.00  1.00      B    P
ATOM    486 DS   DC  B  16     121.629  96.801 -28.949  1.00  1.00      B    S
ATOM    487 DB   DC  B  16     121.349  93.291 -31.149  1.00  1.00      B    B
ATOM    488 DP   DT  B  17     118.159  99.431 -29.559  1.00  1.00      B    P
ATOM    489 DS   DT  B  17     117.299  98.731 -33.099  1.00  1.00      B    S
ATOM    490 DB   DT  B  17     117.829  94.362 -33.109  1.00  1.00      B    B
ATOM    491 DP   DG  B  18     113.419  99.671 -34.419  1.00  1.00      B    P
ATOM    492 DS   DG  B  18     113.549  96.902 -37.179  1.00  1.00      B    S
ATOM    493 DB   DG  B  18     114.649  92.422 -35.209  1.00  1.00      B    B
ATOM    494 DP   DA  B  19     111.089  96.662 -39.479  1.00  1.00      B    P
ATOM    495 DS   DA  B  19     111.499  93.392 -40.509  1.00  1.00      B    S
ATOM    496 DB   DA  B  19     111.729  90.412 -36.119  1.00  1.00      B    B
ATOM    497 DP   DC  B  20     109.229  92.412 -42.069  1.00  1.00      B    P
ATOM    498 DS   DC  B  20     109.949  88.702 -40.959  1.00  1.00      B    S
ATOM    499 DB   DC  B  20     109.019  88.451 -36.819  1.00  1.00      B    B
ATOM    500 DP   DA  B  21     107.889  85.642 -42.969  1.00  1.00      B    P
ATOM    501 DS   DA  B  21     108.279  82.852 -40.159  1.00  1.00      B    S
ATOM    502 DB   DA  B  21     106.879  84.941 -36.249  1.00  1.00      B    B
ATOM    503 DP   DC  B  22     106.469  80.062 -40.719  1.00  1.00      B    P
ATOM    504 DS   DC  B  22     106.399  79.401 -37.359  1.00  1.00      B    S
ATOM    505 DB   DC  B  22     104.129  82.951 -35.849  1.00  1.00      B    B
ATOM    506 DP   DG  B  23     104.829  75.171 -36.209  1.00  1.00      B    P
ATOM    507 DS   DG  B  23     103.799  76.191 -32.939  1.00  1.00      B    S
ATOM    508 DB   DG  B  23     101.079  80.391 -33.179  1.00  1.00      B    B
ATOM    509 DP   DT  B  24     102.689  74.261 -30.149  1.00  1.00      B    P
ATOM    510 DS   DT  B  24     100.949  77.191 -28.209  1.00  1.00      B    S
ATOM    511 DB   DT  B  24      98.659  78.791 -31.429  1.00  1.00      B    B
ATOM    512 DP   DG  B  25      98.719  75.951 -24.899  1.00  1.00      B    P
ATOM    513 DS   DG  B  25      95.939  78.691 -25.329  1.00  1.00      B    S
ATOM    514 DB   DG  B  25      94.649  79.801 -30.399  1.00  1.00      B    B
ATOM    515 DP   DC  B  26      93.289  78.621 -22.859  1.00  1.00      B    P
ATOM    516 DS   DC  B  26      90.759  80.271 -25.169  1.00  1.00      B    S
ATOM    517 DB   DC  B  26      91.829  78.391 -29.069  1.00  1.00      B    B
ATOM    518 DP   DC  B  27      86.939  80.391 -24.179  1.00  1.00      B    P
ATOM    519 DS   DC  B  27      85.579  80.041 -27.599  1.00  1.00      B    S
ATOM    520 DB   DC  B  27      88.299  76.851 -30.109  1.00  1.00      B    B
ATOM    521 DP   DT  B  28      82.119  79.671 -28.249  1.00  1.00      B    P
ATOM    522 DS   DT  B  28      82.029  77.161 -31.659  1.00  1.00      B    S
ATOM    523 DB   DT  B  28      85.109  74.731 -31.059  1.00  1.00      B    B
ATOM    524 DP   DG  B  29      78.059  74.951 -32.189  1.00  1.00      B    P
ATOM    525 DS   DG  B  29      79.689  72.171 -34.299  1.00  1.00      B    S
ATOM    526 DB   DG  B  29      83.819  70.721 -31.899  1.00  1.00      B    B
ATOM    527 DP   DG  B  30      77.429  69.141 -35.219  1.00  1.00      B    P
ATOM    528 DS   DG  B  30      80.619  66.831 -35.599  1.00  1.00      B    S
ATOM    529 DB   DG  B  30      83.859  66.981 -32.159  1.00  1.00      B    B
ATOM    530 DP   DA  B  31      80.339  63.741 -36.909  1.00  1.00      B    P
ATOM    531 DS   DA  B  31      83.069  62.031 -34.579  1.00  1.00      B    S
ATOM    532 DB   DA  B  31      83.019  64.321 -30.029  1.00  1.00      B    B
ATOM    533 DP   DG  B  32      82.779  57.921 -34.350  1.00  1.00      B    P
ATOM    534 DS   DG  B  32      83.829  57.491 -30.780  1.00  1.00      B    S
ATOM    535 DB   DG  B  32      82.609  61.211 -27.809  1.00  1.00      B    B
ATOM    536 DP   DA  B  33      83.789  54.281 -29.320  1.00  1.00      B    P
ATOM    537 DS   DA  B  33      83.559  55.271 -26.010  1.00  1.00      B    S
ATOM    538 DB   DA  B  33      80.659  59.201 -25.680  1.00  1.00      B    B
ATOM    539 DP   DC  B  34      82.800  52.901 -24.100  1.00  1.00      B    P
ATOM    540 DS   DC  B  34      81.240  55.221 -21.310  1.00  1.00      B    S
ATOM    541 DB   DC  B  34      78.159  57.731 -23.800  1.00  1.00      B    B
ATOM    542 DP   DT  B  35      79.250  53.651 -17.720  1.00  1.00      B    P
ATOM    543 DS   DT  B  35      76.830  56.681 -17.280  1.00  1.00      B    S
ATOM    544 DB   DT  B  35      74.999  56.911 -21.130  1.00  1.00      B    B
ATOM    545 DP   DA  B  36      73.800  56.921 -13.860  1.00  1.00      B    P
ATOM    546 DS   DA  B  36      71.390  58.571 -15.659  1.00  1.00      B    S
ATOM    547 DB   DA  B  36      71.020  56.521 -19.889  1.00  1.00      B    B
ATOM    548 DP   DG  B  37      67.760  58.991 -13.509  1.00  1.00      B    P
ATOM    549 DS   DG  B  37      65.720  59.101 -16.479  1.00  1.00      B    S
ATOM    550 DB   DG  B  37      67.240  56.471 -20.319  1.00  1.00      B    B
ATOM    551 DP   DG  B  38      61.710  59.041 -16.179  1.00  1.00      B    P
ATOM    552 DS   DG  B  38      61.279  57.351 -19.779  1.00  1.00      B    S
ATOM    553 DB   DG  B  38      64.630  53.751 -20.520  1.00  1.00      B    B
ATOM    554 DP   DG  B  39      58.310  55.701 -20.369  1.00  1.00      B    P
ATOM    555 DS   DG  B  39      59.280  52.971 -22.750  1.00  1.00      B    S
ATOM    556 DB   DG  B  39      62.840  50.371 -21.570  1.00  1.00      B    B
ATOM    557 DP   DA  B  40      56.760  51.551 -25.090  1.00  1.00      B    P
ATOM    558 DS   DA  B  40      58.460  48.811 -25.680  1.00  1.00      B    S
ATOM    559 DB   DA  B  40      61.230  47.161 -21.960  1.00  1.00      B    B
ATOM    560 DP   DG  B  41      56.250  45.691 -27.300  1.00  1.00      B    P
ATOM    561 DS   DG  B  41      58.280  42.551 -25.510  1.00  1.00      B    S
ATOM    562 DB   DG  B  41      60.160  43.631 -20.670  1.00  1.00      B    B
ATOM    563 DP   DT  B  42      59.530  40.181 -26.630  1.00  1.00      B    P
ATOM    564 DS   DT  B  42      61.120  38.451 -23.220  1.00  1.00      B    S
ATOM    565 DB   DT  B  42      58.950  40.341 -20.300  1.00  1.00      B    B
ATOM    566 DP   DA  B  43      63.190  34.191 -22.940  1.00  1.00      B    P
ATOM    567 DS   DA  B  43      63.110  34.471 -19.020  1.00  1.00      B    S
ATOM    568 DB   DA  B  43      59.550  37.511 -17.370  1.00  1.00      B    B
ATOM    569 DP   DA  B  44      63.750  31.681 -17.160  1.00  1.00      B    P
ATOM    570 DS   DA  B  44      62.410  32.661 -14.340  1.00  1.00      B    S
ATOM    571 DB   DA  B  44      57.850  35.151 -15.220  1.00  1.00      B    B
ATOM    572 DP   DT  B  45      61.770  30.351 -12.070  1.00  1.00      B    P
ATOM    573 DS   DT  B  45      58.650  32.131 -10.650  1.00  1.00      B    S
ATOM    574 DB   DT  B  45      55.980  32.461 -14.080  1.00  1.00      B    B
ATOM    575 DP   DC  B  46      57.640  29.861  -7.520  1.00  1.00      B    P
ATOM    576 DS   DC  B  46      54.210  31.191  -7.790  1.00  1.00      B    S
ATOM    577 DB   DC  B  46      53.110  30.441 -12.040  1.00  1.00      B    B
ATOM    578 DP   DC  B  47      51.480  30.280  -5.700  1.00  1.00      B    P
ATOM    579 DS   DC  B  47      48.600  30.551  -7.940  1.00  1.00      B    S
ATOM    580 DB   DC  B  47      49.530  28.551 -11.480  1.00  1.00      B    B
ATOM    581 DP   DC  B  48      45.400  29.640  -6.680  1.00  1.00      B    P
ATOM    582 DS   DC  B  48      43.600  28.570  -9.700  1.00  1.00      B    S
ATOM    583 DB   DC  B  48      46.590  26.111 -12.000  1.00  1.00      B    B
ATOM    584 DP   DC  B  49      40.220  27.200  -9.920  1.00  1.00      B    P
ATOM    585 DS   DC  B  49      40.500  25.641 -13.330  1.00  1.00      B    S
ATOM    586 DB   DC  B  49      44.350  23.291 -13.250  1.00  1.00      B    B
ATOM    587 DP   DT  B  50      37.650  23.471 -14.750  1.00  1.00      B    P
ATOM    588 DS   DT  B  50      39.900  21.501 -17.380  1.00  1.00      B    S
ATOM    589 DB   DT  B  50      43.010  19.691 -14.530  1.00  1.00      B    B
ATOM    590 DP   DT  B  51      38.370  18.761 -19.750  1.00  1.00      B    P
ATOM    591 DS   DT  B  51      41.970  16.711 -20.380  1.00  1.00      B    S
ATOM    592 DB   DT  B  51      43.140  15.961 -16.400  1.00  1.00      B    B
ATOM    593 DP   DG  B  52      41.640  13.071 -22.420  1.00  1.00      B    P
ATOM    594 DS   DG  B  52      44.670  11.821 -20.680  1.00  1.00      B    S
ATOM    595 DB   DG  B  52      44.530  12.081 -15.680  1.00  1.00      B    B
ATOM    596 DP   DG  B  53      46.180   8.051 -21.710  1.00  1.00      B    P
ATOM    597 DS   DG  B  53      47.550   6.841 -18.890  1.00  1.00      B    S
ATOM    598 DB   DG  B  53      45.120   8.541 -14.490  1.00  1.00      B    B
ATOM    599 DP   DC  B  54      49.070   4.491 -18.820  1.00  1.00      B    P
ATOM    600 DS   DC  B  54      49.210   4.411 -15.170  1.00  1.00      B    S
ATOM    601 DB   DC  B  54      44.840   5.191 -13.690  1.00  1.00      B    B
ATOM    602 DP   DG  B  55      51.770   0.611 -13.070  1.00  1.00      B    P
ATOM    603 DS   DG  B  55      50.050   0.991 -10.070  1.00  1.00      B    S
ATOM    604 DB   DG  B  55      45.020   1.801 -10.720  1.00  1.00      B    B
ATOM    605 DP   DG  B  56      50.310  -0.889  -7.310  1.00  1.00      B    P
ATOM    606 DS   DG  B  56      46.870  -0.830  -5.930  1.00  1.00      B    S
ATOM    607 DB   DG  B  56      43.300  -1.080  -9.190  1.00  1.00      B    B
ATOM    608 DP   DT  B  57      46.230  -2.280  -2.760  1.00  1.00      B    P
ATOM    609 DS   DT  B  57      42.760  -1.810  -3.090  1.00  1.00      B    S
ATOM    610 DB   DT  B  57      42.170  -3.390  -6.990  1.00  1.00      B    B
ATOM    611 DP   DT  B  58      40.790  -3.720  -0.660  1.00  1.00      B    P
ATOM    612 DS   DT  B  58      37.530  -4.090  -3.270  1.00  1.00      B    S
ATOM    613 DB   DT  B  58      39.640  -6.130  -6.030  1.00  1.00      B    B
ATOM    614 DP   DA  B  59      34.050  -5.520  -2.090  1.00  1.00      B    P
ATOM    615 DS   DA  B  59      33.080  -6.310  -5.730  1.00  1.00      B    S
ATOM    616 DB   DA  B  59      36.380  -8.900  -7.590  1.00  1.00      B    B
ATOM    617 DP   DA  B  60      29.820  -7.030  -6.690  1.00  1.00      B    P
ATOM    618 DS   DA  B  60      30.960  -8.860  -9.830  1.00  1.00      B    S
ATOM    619 DB   DA  B  60      34.290 -11.540  -8.690  1.00  1.00      B    B
ATOM    620 DP   DA  B  61      28.390 -10.510 -12.440  1.00  1.00      B    P
ATOM    621 DS   DA  B  61      31.220 -13.170 -13.731  1.00  1.00      B    S
ATOM    622 DB   DA  B  61      33.620 -14.870  -9.511  1.00  1.00      B    B
ATOM    623 DP   DA  B  62      30.560 -15.849 -16.171  1.00  1.00      B    P
ATOM    624 DS   DA  B  62      33.120 -18.169 -15.201  1.00  1.00      B    S
ATOM    625 DB   DA  B  62      32.710 -18.300 -10.281  1.00  1.00      B    B
ATOM    626 DP   DC  B  63      32.940 -20.899 -16.701  1.00  1.00      B    P
ATOM    627 DS   DC  B  63      34.380 -23.100 -13.851  1.00  1.00      B    S
ATOM    628 DB   DC  B  63      31.950 -21.710 -10.281  1.00  1.00      B    B
ATOM    629 DP   DG  B  64      34.050 -27.629 -15.271  1.00  1.00      B    P
ATOM    630 DS   DG  B  64      33.770 -29.040 -11.421  1.00  1.00      B    S
ATOM    631 DB   DG  B  64      31.080 -25.770  -8.651  1.00  1.00      B    B
ATOM    632 DP   DC  B  65      33.070 -31.800 -11.071  1.00  1.00      B    P
ATOM    633 DS   DC  B  65      31.670 -31.470  -7.631  1.00  1.00      B    S
ATOM    634 DB   DC  B  65      28.680 -28.370  -8.401  1.00  1.00      B    B
ATOM    635 DP   DG  B  66      29.900 -35.440  -5.361  1.00  1.00      B    P
ATOM    636 DS   DG  B  66      27.580 -33.230  -3.121  1.00  1.00      B    S
ATOM    637 DB   DG  B  66      25.130 -30.360  -5.951  1.00  1.00      B    B
ATOM    638 DP   DG  B  67      25.370 -34.140  -0.331  1.00  1.00      B    P
ATOM    639 DS   DG  B  67      23.310 -31.360  -0.521  1.00  1.00      B    S
ATOM    640 DB   DG  B  67      21.510 -30.750  -5.001  1.00  1.00      B    B
ATOM    641 DP   DG  B  68      21.110 -30.190   1.929  1.00  1.00      B    P
ATOM    642 DS   DG  B  68      18.990 -27.970  -0.621  1.00  1.00      B    S
ATOM    643 DB   DG  B  68      17.900 -30.470  -4.661  1.00  1.00      B    B
ATOM    644 DP   DG  B  69      16.040 -25.910   0.679  1.00  1.00      B    P
ATOM    645 DS   DG  B  69      14.400 -25.560  -2.821  1.00  1.00      B    S
ATOM    646 DB   DG  B  69      14.460 -29.770  -5.541  1.00  1.00      B    B
ATOM    647 DP   DG  B  70      11.690 -24.270  -3.031  1.00  1.00      B    P
ATOM    648 DS   DG  B  70      10.210 -26.110  -5.931  1.00  1.00      B    S
ATOM    649 DB   DG  B  70      11.070 -31.180  -6.041  1.00  1.00      B    B
ATOM    650 DP   DA  B  71       6.830 -25.380  -7.031  1.00  1.00      B    P
ATOM    651 DS   DA  B  71       6.340 -28.670  -8.951  1.00  1.00      B    S
ATOM    652 DB   DA  B  71       7.870 -32.360  -5.631  1.00  1.00      B    B
ATOM    653 DP   DC  B  72       3.840 -29.030  -9.871  1.00  1.00      B    P
ATOM    654 DS   DC  B  72       3.990 -32.690 -10.261  1.00  1.00      B    S
ATOM    655 DB   DC  B  72       4.940 -34.020  -6.661  1.00  1.00      B    B
ATOM    656 DP   DA  B  73       0.810 -34.900 -12.621  1.00  1.00      B    P
ATOM    657 DS   DA  B  73       0.260 -37.580 -10.471  1.00  1.00      B    S
ATOM    658 DB   DA  B  73       1.450 -36.350  -5.971  1.00  1.00      B    B
ATOM    659 DP   DG  B  74      -2.980 -39.220 -10.611  1.00  1.00      B    P
ATOM    660 DS   DG  B  74      -3.340 -40.010  -6.551  1.00  1.00      B    S
ATOM    661 DB   DG  B  74      -1.480 -36.220  -3.761  1.00  1.00      B    B
ATOM    662 DP   DC  B  75      -5.500 -41.780  -5.241  1.00  1.00      B    P
ATOM    663 DS   DC  B  75      -4.580 -41.430  -2.171  1.00  1.00      B    S
ATOM    664 DB   DC  B  75      -4.190 -36.800  -1.881  1.00  1.00      B    B
ATOM    665 DP   DG  B  76      -8.050 -43.380   0.779  1.00  1.00      B    P
ATOM    666 DS   DG  B  76      -7.790 -40.530   3.459  1.00  1.00      B    S
ATOM    667 DB   DG  B  76      -6.930 -36.550   1.679  1.00  1.00      B    B
ATOM    668 DP   DC  B  77      -9.090 -40.610   6.509  1.00  1.00      B    P
ATOM    669 DS   DC  B  77      -8.300 -37.020   7.159  1.00  1.00      B    S
ATOM    670 DB   DC  B  77      -9.620 -35.400   3.579  1.00  1.00      B    B
ATOM    671 DP   DG  B  78     -10.430 -35.160  10.909  1.00  1.00      B    P
ATOM    672 DS   DG  B  78     -10.360 -31.980   9.359  1.00  1.00      B    S
ATOM    673 DB   DG  B  78     -12.130 -32.130   4.769  1.00  1.00      B    B
ATOM    674 DP   DT  B  79     -11.340 -29.310  10.449  1.00  1.00      B    P
ATOM    675 DS   DT  B  79     -12.230 -27.540   6.909  1.00  1.00      B    S
ATOM    676 DB   DT  B  79     -15.050 -30.540   5.429  1.00  1.00      B    B
ATOM    677 DP   DA  B  80     -14.170 -24.110   6.950  1.00  1.00      B    P
ATOM    678 DS   DA  B  80     -16.160 -24.660   3.400  1.00  1.00      B    S
ATOM    679 DB   DA  B  80     -18.190 -28.750   3.419  1.00  1.00      B    B
ATOM    680 DP   DC  B  81     -17.730 -22.400   2.430  1.00  1.00      B    P
ATOM    681 DS   DC  B  81     -20.000 -24.330   0.240  1.00  1.00      B    S
ATOM    682 DB   DC  B  81     -21.460 -27.320   2.810  1.00  1.00      B    B
ATOM    683 DP   DG  B  82     -22.650 -21.950  -2.560  1.00  1.00      B    P
ATOM    684 DS   DG  B  82     -25.620 -24.410  -2.460  1.00  1.00      B    S
ATOM    685 DB   DG  B  82     -25.660 -26.980   1.760  1.00  1.00      B    B
ATOM    686 DP   DT  B  83     -28.440 -23.690  -3.490  1.00  1.00      B    P
ATOM    687 DS   DT  B  83     -30.390 -26.150  -1.000  1.00  1.00      B    S
ATOM    688 DB   DT  B  83     -28.500 -25.350   3.010  1.00  1.00      B    B
ATOM    689 DP   DG  B  84     -34.940 -24.930  -1.110  1.00  1.00      B    P
ATOM    690 DS   DG  B  84     -36.080 -25.480   2.270  1.00  1.00      B    S
ATOM    691 DB   DG  B  84     -32.390 -25.120   5.250  1.00  1.00      B    B
ATOM    692 DP   DC  B  85     -38.890 -24.850   3.080  1.00  1.00      B    P
ATOM    693 DS   DC  B  85     -38.160 -25.010   6.480  1.00  1.00      B    S
ATOM    694 DB   DC  B  85     -34.310 -22.810   6.870  1.00  1.00      B    B
ATOM    695 DP   DG  B  86     -42.040 -23.651   9.200  1.00  1.00      B    P
ATOM    696 DS   DG  B  86     -39.900 -22.921  11.770  1.00  1.00      B    S
ATOM    697 DB   DG  B  86     -36.360 -20.610  10.080  1.00  1.00      B    B
ATOM    698 DP   DT  B  87     -41.150 -21.651  14.760  1.00  1.00      B    P
ATOM    699 DS   DT  B  87     -38.040 -19.711  15.620  1.00  1.00      B    S
ATOM    700 DB   DT  B  87     -37.260 -17.861  11.970  1.00  1.00      B    B
ATOM    701 DP   DT  B  88     -37.810 -17.331  18.570  1.00  1.00      B    P
ATOM    702 DS   DT  B  88     -34.990 -15.551  17.010  1.00  1.00      B    S
ATOM    703 DB   DT  B  88     -36.990 -14.111  12.980  1.00  1.00      B    B
ATOM    704 DP   DT  B  89     -33.110 -12.881  18.470  1.00  1.00      B    P
ATOM    705 DS   DT  B  89     -31.740 -11.211  15.120  1.00  1.00      B    S
ATOM    706 DB   DT  B  89     -35.530 -10.531  12.910  1.00  1.00      B    B
ATOM    707 DP   DA  B  90     -29.360  -8.151  15.080  1.00  1.00      B    P
ATOM    708 DS   DA  B  90     -30.760  -6.710  11.590  1.00  1.00      B    S
ATOM    709 DB   DA  B  90     -36.050  -6.751  10.990  1.00  1.00      B    B
ATOM    710 DP   DA  B  91     -29.350  -3.970  10.140  1.00  1.00      B    P
ATOM    711 DS   DA  B  91     -32.510  -3.010   7.700  1.00  1.00      B    S
ATOM    712 DB   DA  B  91     -36.360  -2.981  10.410  1.00  1.00      B    B
ATOM    713 DP   DG  B  92     -32.220   0.270   6.200  1.00  1.00      B    P
ATOM    714 DS   DG  B  92     -35.910   0.760   5.190  1.00  1.00      B    S
ATOM    715 DB   DG  B  92     -39.180  -0.651   8.920  1.00  1.00      B    B
ATOM    716 DP   DC  B  93     -36.910   3.670   3.730  1.00  1.00      B    P
ATOM    717 DS   DC  B  93     -40.390   3.960   5.320  1.00  1.00      B    S
ATOM    718 DB   DC  B  93     -40.090   2.549   9.120  1.00  1.00      B    B
ATOM    719 DP   DG  B  94     -41.990   8.170   5.130  1.00  1.00      B    P
ATOM    720 DS   DG  B  94     -43.770   8.139   8.570  1.00  1.00      B    S
ATOM    721 DB   DG  B  94     -41.120   5.689  12.080  1.00  1.00      B    B
ATOM    722 DP   DG  B  95     -45.510  10.779   9.970  1.00  1.00      B    P
ATOM    723 DS   DG  B  95     -45.470   9.359  13.660  1.00  1.00      B    S
ATOM    724 DB   DG  B  95     -40.990   7.969  15.360  1.00  1.00      B    B
ATOM    725 DP   DT  B  96     -47.320  10.769  16.110  1.00  1.00      B    P
ATOM    726 DS   DT  B  96     -46.020   9.009  18.890  1.00  1.00      B    S
ATOM    727 DB   DT  B  96     -41.610   9.969  18.290  1.00  1.00      B    B
ATOM    728 DP   DG  B  97     -47.670  10.319  22.980  1.00  1.00      B    P
ATOM    729 DS   DG  B  97     -44.470   9.519  24.680  1.00  1.00      B    S
ATOM    730 DB   DG  B  97     -40.390  11.289  22.190  1.00  1.00      B    B
ATOM    731 DP   DC  B  98     -44.350   9.609  28.220  1.00  1.00      B    P
ATOM    732 DS   DC  B  98     -40.600  10.159  28.260  1.00  1.00      B    S
ATOM    733 DB   DC  B  98     -40.130  13.509  24.900  1.00  1.00      B    B
ATOM    734 DP   DT  B  99     -38.620  11.519  31.760  1.00  1.00      B    P
ATOM    735 DS   DT  B  99     -35.950  12.849  29.910  1.00  1.00      B    S
ATOM    736 DB   DT  B  99     -37.940  15.479  27.410  1.00  1.00      B    B
ATOM    737 DP   DA  B 100     -32.380  13.509  32.040  1.00  1.00      B    P
ATOM    738 DS   DA  B 100     -31.940  16.509  29.710  1.00  1.00      B    S
ATOM    739 DB   DA  B 100     -36.260  19.049  28.600  1.00  1.00      B    B
ATOM    740 DP   DG  B 101     -28.740  19.139  30.380  1.00  1.00      B    P
ATOM    741 DS   DG  B 101     -29.960  21.119  28.020  1.00  1.00      B    S
ATOM    742 DB   DG  B 101     -34.920  22.869  28.440  1.00  1.00      B    B
ATOM    743 DP   DA  B 102     -28.050  23.469  26.130  1.00  1.00      B    P
ATOM    744 DS   DA  B 102     -31.180  25.899  25.130  1.00  1.00      B    S
ATOM    745 DB   DA  B 102     -34.260  26.259  28.921  1.00  1.00      B    B
ATOM    746 DP   DG  B 103     -29.870  29.689  24.081  1.00  1.00      B    P
ATOM    747 DS   DG  B 103     -33.190  31.239  24.921  1.00  1.00      B    S
ATOM    748 DB   DG  B 103     -35.020  29.759  29.931  1.00  1.00      B    B
ATOM    749 DP   DC  B 104     -33.500  34.719  24.241  1.00  1.00      B    P
ATOM    750 DS   DC  B 104     -36.160  35.139  27.571  1.00  1.00      B    S
ATOM    751 DB   DC  B 104     -33.980  32.739  31.081  1.00  1.00      B    B
ATOM    752 DP   DT  B 105     -37.330  39.179  29.191  1.00  1.00      B    P
ATOM    753 DS   DT  B 105     -38.990  37.729  32.181  1.00  1.00      B    S
ATOM    754 DB   DT  B 105     -35.000  35.659  33.571  1.00  1.00      B    B
ATOM    755 DP   DG  B 106     -40.400  40.509  34.661  1.00  1.00      B    P
ATOM    756 DS   DG  B 106     -39.240  39.209  37.671  1.00  1.00      B    S
ATOM    757 DB   DG  B 106     -34.810  37.819  37.571  1.00  1.00      B    B
ATOM    758 DP   DT  B 107     -39.890  40.969  40.661  1.00  1.00      B    P
ATOM    759 DS   DT  B 107     -37.180  39.009  42.691  1.00  1.00      B    S
ATOM    760 DB   DT  B 107     -33.730  39.929  40.281  1.00  1.00      B    B
ATOM    761 DP   DC  B 108     -36.920  40.479  45.861  1.00  1.00      B    P
ATOM    762 DS   DC  B 108     -33.130  39.949  46.411  1.00  1.00      B    S
ATOM    763 DB   DC  B 108     -31.110  42.039  42.621  1.00  1.00      B    B
ATOM    764 DP   DT  B 109     -31.050  41.339  49.921  1.00  1.00      B    P
ATOM    765 DS   DT  B 109     -27.140  41.939  48.181  1.00  1.00      B    S
ATOM    766 DB   DT  B 109     -28.300  44.409  44.271  1.00  1.00      B    B
ATOM    767 DP   DA  B 110     -24.050  43.549  50.071  1.00  1.00      B    P
ATOM    768 DS   DA  B 110     -22.480  44.729  46.691  1.00  1.00      B    S
ATOM    769 DB   DA  B 110     -25.420  47.339  44.471  1.00  1.00      B    B
ATOM    770 DP   DC  B 111     -19.690  46.029  47.091  1.00  1.00      B    P
ATOM    771 DS   DC  B 111     -20.000  48.009  44.091  1.00  1.00      B    S
ATOM    772 DB   DC  B 111     -23.360  50.039  44.621  1.00  1.00      B    B
ATOM    773 DP   DG  B 112     -16.130  50.289  43.201  1.00  1.00      B    P
ATOM    774 DS   DG  B 112     -18.040  53.049  41.761  1.00  1.00      B    S
ATOM    775 DB   DG  B 112     -22.590  54.179  43.371  1.00  1.00      B    B
ATOM    776 DP   DA  B 113     -16.300  55.799  40.561  1.00  1.00      B    P
ATOM    777 DS   DA  B 113     -19.400  58.149  40.421  1.00  1.00      B    S
ATOM    778 DB   DA  B 113     -21.810  57.429  43.931  1.00  1.00      B    B
ATOM    779 DP   DC  B 114     -18.700  61.219  39.861  1.00  1.00      B    P
ATOM    780 DS   DC  B 114     -21.690  62.729  41.361  1.00  1.00      B    S
ATOM    781 DB   DC  B 114     -21.750  60.639  45.041  1.00  1.00      B    B
ATOM    782 DP   DC  B 115     -21.580  66.679  41.801  1.00  1.00      B    P
ATOM    783 DS   DC  B 115     -23.530  66.309  45.191  1.00  1.00      B    S
ATOM    784 DB   DC  B 115     -21.600  63.809  47.541  1.00  1.00      B    B
ATOM    785 DP   DA  B 116     -25.370  70.249  47.171  1.00  1.00      B    P
ATOM    786 DS   DA  B 116     -25.780  69.199  50.961  1.00  1.00      B    S
ATOM    787 DB   DA  B 116     -22.130  65.959  51.621  1.00  1.00      B    B
ATOM    788 DP   DA  B 117     -26.480  71.849  54.071  1.00  1.00      B    P
ATOM    789 DS   DA  B 117     -24.800  69.399  56.411  1.00  1.00      B    S
ATOM    790 DB   DA  B 117     -20.430  67.649  54.321  1.00  1.00      B    B
ATOM    791 DP   DT  B 118     -24.290  70.439  59.491  1.00  1.00      B    P
ATOM    792 DS   DT  B 118     -21.560  68.439  59.871  1.00  1.00      B    S
ATOM    793 DB   DT  B 118     -18.830  69.939  56.441  1.00  1.00      B    B
ATOM    794 DP   DT  B 119     -19.590  68.319  63.271  1.00  1.00      B    P
ATOM    795 DS   DT  B 119     -16.030  67.109  61.571  1.00  1.00      B    S
ATOM    796 DB   DT  B 119     -15.590  70.429  58.791  1.00  1.00      B    B
ATOM    797 DP   DG  B 120     -12.480  66.299  64.211  1.00  1.00      B    P
ATOM    798 DS   DG  B 120      -9.920  66.719  61.141  1.00  1.00      B    S
ATOM    799 DB   DG  B 120     -11.170  70.609  59.051  1.00  1.00      B    B
ATOM    800 DP   DA  B 121      -6.320  65.889  61.401  1.00  1.00      B    P
ATOM    801 DS   DA  B 121      -5.410  68.629  58.621  1.00  1.00      B    S
ATOM    802 DB   DA  B 121      -8.400  72.549  59.131  1.00  1.00      B    B
ATOM    803 DP   DG  B 122      -1.660  69.679  58.331  1.00  1.00      B    P
ATOM    804 DS   DG  B 122      -2.210  73.609  56.921  1.00  1.00      B    S
ATOM    805 DB   DG  B 122      -5.590  76.009  59.151  1.00  1.00      B    B
ATOM    806 DP   DC  B 123       0.450  75.229  56.011  1.00  1.00      B    P
ATOM    807 DS   DC  B 123      -1.340  78.049  56.031  1.00  1.00      B    S
ATOM    808 DB   DC  B 123      -3.020  78.019  60.131  1.00  1.00      B    B
ATOM    809 DP   DG  B 124       1.020  81.479  55.441  1.00  1.00      B    P
ATOM    810 DS   DG  B 124      -1.720  83.299  57.091  1.00  1.00      B    S
ATOM    811 DB   DG  B 124      -2.350  81.799  62.091  1.00  1.00      B    B
ATOM    812 DP   DG  B 125      -1.770  87.039  57.041  1.00  1.00      B    P
ATOM    813 DS   DG  B 125      -3.630  87.899  60.321  1.00  1.00      B    S
ATOM    814 DB   DG  B 125      -2.170  84.939  63.961  1.00  1.00      B    B
ATOM    815 DP   DC  B 126      -3.900  91.149  60.961  1.00  1.00      B    P
ATOM    816 DS   DC  B 126      -4.530  90.429  64.071  1.00  1.00      B    S
ATOM    817 DB   DC  B 126      -1.210  87.889  65.241  1.00  1.00      B    B
ATOM    818 DP   DC  B 127      -4.800  93.089  66.272  1.00  1.00      B    P
ATOM    819 DS   DC  B 127      -3.220  91.209  69.661  1.00  1.00      B    S
ATOM    820 DB   DC  B 127       0.250  89.609  68.401  1.00  1.00      B    B
ATOM    821 DP   DT  B 128      -2.750  93.089  73.182  1.00  1.00      B    P
ATOM    822 DS   DT  B 128      -0.220  91.149  74.441  1.00  1.00      B    S
ATOM    823 DB   DT  B 128       2.280  91.469  71.171  1.00  1.00      B    B
ATOM    824 DP   DG  B 129       1.230  92.329  78.341  1.00  1.00      B    P
ATOM    825 DS   DG  B 129       4.430  90.899  77.621  1.00  1.00      B    S
ATOM    826 DB   DG  B 129       6.190  92.019  73.391  1.00  1.00      B    B
ATOM    827 DP   DC  B 130       6.780  90.629  80.201  1.00  1.00      B    P
ATOM    828 DS   DC  B 130       9.960  90.589  77.911  1.00  1.00      B    S
ATOM    829 DB   DC  B 130       8.900  93.879  74.761  1.00  1.00      B    B
ATOM    830 DP   DA  B 131      14.330  90.709  79.441  1.00  1.00      B    P
ATOM    831 DS   DA  B 131      15.940  92.289  76.071  1.00  1.00      B    S
ATOM    832 DB   DA  B 131      12.700  95.829  74.221  1.00  1.00      B    B
ATOM    833 DP   DG  B 132      19.450  93.469  76.161  1.00  1.00      B    P
ATOM    834 DS   DG  B 132      19.030  95.879  73.401  1.00  1.00      B    S
ATOM    835 DB   DG  B 132      14.890  98.939  74.072  1.00  1.00      B    B
ATOM    836 DP   DA  B 133      21.960  97.769  72.061  1.00  1.00      B    P
ATOM    837 DS   DA  B 133      20.210 100.849  70.762  1.00  1.00      B    S
ATOM    838 DB   DA  B 133      16.160 102.259  73.912  1.00  1.00      B    B
ATOM    839 DP   DC  B 134      22.150 103.079  69.952  1.00  1.00      B    P
ATOM    840 DS   DC  B 134      19.660 105.469  69.842  1.00  1.00      B    S
ATOM    841 DB   DC  B 134      17.950 105.339  74.132  1.00  1.00      B    B
ATOM    842 DP   DC  B 135      20.110 108.489  68.952  1.00  1.00      B    P
ATOM    843 DS   DC  B 135      17.490 110.129  71.122  1.00  1.00      B    S
ATOM    844 DB   DC  B 135      18.750 108.949  75.042  1.00  1.00      B    B
ATOM    845 DP   DG  B 136      16.830 114.419  70.162  1.00  1.00      B    P
ATOM    846 DS   DG  B 136      15.610 115.269  74.232  1.00  1.00      B    S
ATOM    847 DB   DG  B 136      17.820 112.419  77.402  1.00  1.00      B    B
ATOM    848 DP   DG  B 137      14.830 118.769  75.672  1.00  1.00      B    P
ATOM    849 DS   DG  B 137      15.270 117.919  79.302  1.00  1.00      B    S
ATOM    850 DB   DG  B 137      19.280 114.689  79.952  1.00  1.00      B    B
ATOM    851 DP   DG  B 138      15.360 120.499  81.572  1.00  1.00      B    P
ATOM    852 DS   DG  B 138      17.060 118.939  84.012  1.00  1.00      B    S
ATOM    853 DB   DG  B 138      21.540 117.009  81.842  1.00  1.00      B    B
ATOM    854 DP   DA  B 139      17.370 120.799  87.572  1.00  1.00      B    P
ATOM    855 DS   DA  B 139      20.930 119.319  88.232  1.00  1.00      B    S
ATOM    856 DB   DA  B 139      23.610 119.529  83.682  1.00  1.00      B    B
ATOM    857 DP   DT  B 140      22.800 120.629  90.862  1.00  1.00      B    P
ATOM    858 DS   DT  B 140      26.600 120.529  89.202  1.00  1.00      B    S
ATOM    859 DB   DT  B 140      25.910 122.259  84.912  1.00  1.00      B    B
ATOM    860 DP   DT  B 141      29.600 122.079  91.172  1.00  1.00      B    P
ATOM    861 DS   DT  B 141      31.760 123.169  88.102  1.00  1.00      B    S
ATOM    862 DB   DT  B 141      28.910 124.669  85.482  1.00  1.00      B    B
ATOM    863 DP   DC  B 142      34.710 125.459  88.812  1.00  1.00      B    P
ATOM    864 DS   DC  B 142      34.739 127.509  85.132  1.00  1.00      B    S
ATOM    865 DB   DC  B 142      31.009 128.159  84.752  1.00  1.00      B    B
ATOM    866 DP   DT  B 143      36.649 130.699  84.502  1.00  1.00      B    P
ATOM    867 DS   DT  B 143      34.859 132.059  82.012  1.00  1.00      B    S
ATOM    868 DB   DT  B 143      31.149 132.049  83.982  1.00  1.00      B    B
ATOM    869 DP   DC  B 144      35.999 135.259  80.942  1.00  1.00      B    P
ATOM    870 DS   DC  B 144      32.349 135.889  79.422  1.00  1.00      B    S
ATOM    871 DB   DC  B 144      30.019 135.629  82.862  1.00  1.00      B    B
ATOM    872 DP   DC  B 145      31.429 139.209  77.492  1.00  1.00      B    P
ATOM    873 DS   DC  B 145      28.019 138.739  77.512  1.00  1.00      B    S
ATOM    874 DB   DC  B 145      27.279 137.919  81.832  1.00  1.00      B    B
ATOM    875 DP   DA  B 146      25.509 141.279  75.752  1.00  1.00      B    P
ATOM    876 DS   DA  B 146      22.939 140.469  78.082  1.00  1.00      B    S
ATOM    877 DB   DA  B 146      24.739 141.229  82.262  1.00  1.00      B    B
ATOM    878 DP   DG  B 147      19.789 142.189  77.572  1.00  1.00      B    P
ATOM    879 DS   DG  B 147      18.939 142.379  80.942  1.00  1.00      B    S
ATOM    880 DB   DG  B 147      22.339 143.959  84.292  1.00  1.00      B    B
TER
ATOM    881  CA  ALA C   1     -82.120 -40.331   9.830  1.00  1.00      C    C
ATOM    882  CA  ARG C   2     -84.740 -38.851   7.550  1.00  1.00      C    C
ATOM    883  CA  THR C   3     -84.800 -41.421   4.690  1.00  1.00      C    C
ATOM    884  CA  LYS C   4     -83.040 -44.371   6.440  1.00  1.00      C    C
ATOM    885  CA  GLN C   5     -79.600 -45.061   5.030  1.00  1.00      C    C
ATOM    886  CA  THR C   6     -79.680 -44.201   1.270  1.00  1.00      C    C
ATOM    887  CA  ALA C   7     -76.900 -46.171  -0.221  1.00  1.00      C    C
ATOM    888  CA  ARG C   8     -73.410 -45.501  -1.771  1.00  1.00      C    C
ATOM    889  CA  LYS C   9     -75.110 -43.071  -4.230  1.00  1.00      C    C
ATOM    890  CA  SER C  10     -76.970 -39.681  -4.000  1.00  1.00      C    C
ATOM    891  CA  THR C  11     -79.350 -38.651  -6.840  1.00  1.00      C    C
ATOM    892  CA  GLY C  12     -77.270 -36.131  -8.790  1.00  1.00      C    C
ATOM    893  CA  GLY C  13     -74.420 -35.430 -11.150  1.00  1.00      C    C
ATOM    894  CA  LYS C  14     -73.540 -32.310  -9.120  1.00  1.00      C    C
ATOM    895  CA  ALA C  15     -70.730 -34.330  -7.650  1.00  1.00      C    C
ATOM    896  CA  PRO C  16     -69.810 -34.601  -3.990  1.00  1.00      C    C
ATOM    897  CA  ARG C  17     -66.200 -34.821  -2.910  1.00  1.00      C    C
ATOM    898  CA  LYS C  18     -64.920 -31.690  -4.640  1.00  1.00      C    C
ATOM    899  CA  GLN C  19     -61.830 -33.090  -6.360  1.00  1.00      C    C
ATOM    900  CA  LEU C  20     -62.000 -35.440  -9.360  1.00  1.00      C    C
ATOM    901  CA  ALA C  21     -60.770 -38.910 -10.370  1.00  1.00      C    C
ATOM    902  CA  THR C  22     -59.180 -40.910  -7.461  1.00  1.00      C    C
ATOM    903  CA  LYS C  23     -58.570 -43.880  -9.561  1.00  1.00      C    C
ATOM    904  CA  ALA C  24     -58.930 -42.140 -12.941  1.00  1.00      C    C
ATOM    905  CA  ALA C  25     -55.610 -40.430 -13.321  1.00  1.00      C    C
ATOM    906  CA  ARG C  26     -54.090 -38.190 -16.051  1.00  1.00      C    C
ATOM    907  CA  LYS C  27     -50.520 -38.750 -15.041  1.00  1.00      C    C
ATOM    908  CA  SER C  28     -47.810 -36.020 -14.930  1.00  1.00      C    C
ATOM    909  CA  ALA C  29     -44.600 -35.030 -16.870  1.00  1.00      C    C
ATOM    910  CA  PRO C  30     -43.090 -37.810 -18.951  1.00  1.00      C    C
ATOM    911  CA  ALA C  31     -44.970 -41.110 -19.081  1.00  1.00      C    C
ATOM    912  CA  THR C  32     -43.410 -42.040 -15.881  1.00  1.00      C    C
ATOM    913  CA  GLY C  33     -40.610 -39.260 -15.771  1.00  1.00      C    C
ATOM    914  CA  GLY C  34     -36.880 -39.880 -15.581  1.00  1.00      C    C
ATOM    915  CA  VAL C  35     -34.280 -38.490 -13.111  1.00  1.00      C    C
ATOM    916  CA  LYS C  36     -32.550 -39.450  -9.801  1.00  1.00      C    C
ATOM    917  CA  LYS C  37     -30.180 -36.560  -8.921  1.00  1.00      C    C
ATOM    918  CA  PRO C  38     -32.590 -33.610  -8.281  1.00  1.00      C    C
ATOM    919  CA  HIS C  39     -31.210 -30.080  -8.270  1.00  1.00      C    C
ATOM    920  CA  ARG C  40     -27.440 -29.620  -8.600  1.00  1.00      C    C
ATOM    921  CA  TYR C  41     -25.300 -26.560  -9.220  1.00  1.00      C    C
ATOM    922  CA  ARG C  42     -21.660 -27.100  -8.230  1.00  1.00      C    C
ATOM    923  CA  PRO C  43     -20.340 -25.550  -4.990  1.00  1.00      C    C
ATOM    924  CA  GLY C  44     -19.410 -22.020  -6.020  1.00  1.00      C    C
ATOM    925  CA  THR C  45     -22.090 -21.510  -8.720  1.00  1.00      C    C
ATOM    926  CA  VAL C  46     -23.960 -19.000  -6.700  1.00  1.00      C    C
ATOM    927  CA  ALA C  47     -20.720 -17.610  -5.140  1.00  1.00      C    C
ATOM    928  CA  LEU C  48     -19.710 -16.610  -8.730  1.00  1.00      C    C
ATOM    929  CA  ARG C  49     -23.210 -15.220  -9.380  1.00  1.00      C    C
ATOM    930  CA  GLU C  50     -23.140 -13.000  -6.310  1.00  1.00      C    C
ATOM    931  CA  ILE C  51     -19.570 -11.910  -7.010  1.00  1.00      C    C
ATOM    932  CA  ARG C  52     -20.820 -10.790 -10.470  1.00  1.00      C    C
ATOM    933  CA  ARG C  53     -23.810  -9.060  -9.140  1.00  1.00      C    C
ATOM    934  CA  TYR C  54     -22.190  -7.050  -6.510  1.00  1.00      C    C
ATOM    935  CA  GLN C  55     -19.050  -6.010  -8.380  1.00  1.00      C    C
ATOM    936  CA  LYS C  56     -21.300  -4.480 -11.030  1.00  1.00      C    C
ATOM    937  CA  SER C  57     -23.280  -2.290  -8.620  1.00  1.00      C    C
ATOM    938  CA  THR C  58     -22.280   0.550  -6.300  1.00  1.00      C    C
ATOM    939  CA  GLU C  59     -24.660  -0.050  -3.330  1.00  1.00      C    C
ATOM    940  CA  LEU C  60     -23.380  -0.430   0.220  1.00  1.00      C    C
ATOM    941  CA  LEU C  61     -22.720  -4.010   1.130  1.00  1.00      C    C
ATOM    942  CA  ILE C  62     -23.100  -3.900   4.960  1.00  1.00      C    C
ATOM    943  CA  ARG C  63     -26.770  -2.900   6.010  1.00  1.00      C    C
ATOM    944  CA  LYS C  64     -27.180   0.800   6.580  1.00  1.00      C    C
ATOM    945  CA  LEU C  65     -28.910   0.840  10.060  1.00  1.00      C    C
ATOM    946  CA  PRO C  66     -26.510  -1.600  11.630  1.00  1.00      C    C
ATOM    947  CA  PHE C  67     -23.590   0.290  10.250  1.00  1.00      C    C
ATOM    948  CA  GLN C  68     -24.980   3.570  11.560  1.00  1.00      C    C
ATOM    949  CA  ARG C  69     -25.310   1.870  14.910  1.00  1.00      C    C
ATOM    950  CA  LEU C  70     -21.730   0.800  15.080  1.00  1.00      C    C
ATOM    951  CA  VAL C  71     -20.440   4.240  14.200  1.00  1.00      C    C
ATOM    952  CA  ARG C  72     -22.400   6.059  16.970  1.00  1.00      C    C
ATOM    953  CA  GLU C  73     -21.310   3.479  19.500  1.00  1.00      C    C
ATOM    954  CA  ILE C  74     -17.540   3.540  18.910  1.00  1.00      C    C
ATOM    955  CA  ALA C  75     -17.640   7.280  18.770  1.00  1.00      C    C
ATOM    956  CA  GLN C  76     -19.530   7.559  22.000  1.00  1.00      C    C
ATOM    957  CA  ASP C  77     -16.520   5.939  23.710  1.00  1.00      C    C
ATOM    958  CA  PHE C  78     -14.290   8.809  22.620  1.00  1.00      C    C
ATOM    959  CA  LYS C  79     -16.540  11.689  23.080  1.00  1.00      C    C
ATOM    960  CA  THR C  80     -20.180  11.789  24.380  1.00  1.00      C    C
ATOM    961  CA  ASP C  81     -23.520  13.109  23.200  1.00  1.00      C    C
ATOM    962  CA  LEU C  82     -22.360  13.089  19.660  1.00  1.00      C    C
ATOM    963  CA  ARG C  83     -24.590  14.249  16.860  1.00  1.00      C    C
ATOM    964  CA  PHE C  84     -24.390  12.940  13.290  1.00  1.00      C    C
ATOM    965  CA  GLN C  85     -24.870  14.470   9.970  1.00  1.00      C    C
ATOM    966  CA  SER C  86     -26.240  11.770   7.480  1.00  1.00      C    C
ATOM    967  CA  SER C  87     -23.350  12.420   5.160  1.00  1.00      C    C
ATOM    968  CA  ALA C  88     -20.830  11.690   7.900  1.00  1.00      C    C
ATOM    969  CA  VAL C  89     -22.290   8.210   8.290  1.00  1.00      C    C
ATOM    970  CA  MET C  90     -22.390   7.790   4.500  1.00  1.00      C    C
ATOM    971  CA  ALA C  91     -18.720   9.230   4.370  1.00  1.00      C    C
ATOM    972  CA  LEU C  92     -17.660   6.490   6.830  1.00  1.00      C    C
ATOM    973  CA  GLN C  93     -19.420   3.640   5.240  1.00  1.00      C    C
ATOM    974  CA  GLU C  94     -18.140   4.310   1.700  1.00  1.00      C    C
ATOM    975  CA  ALA C  95     -14.520   4.600   2.930  1.00  1.00      C    C
ATOM    976  CA  SER C  96     -14.940   1.470   5.100  1.00  1.00      C    C
ATOM    977  CA  GLU C  97     -16.340  -0.440   2.120  1.00  1.00      C    C
ATOM    978  CA  ALA C  98     -13.460   0.570  -0.090  1.00  1.00      C    C
ATOM    979  CA  TYR C  99     -11.130  -0.510   2.640  1.00  1.00      C    C
ATOM    980  CA  LEU C 100     -12.640  -3.910   3.160  1.00  1.00      C    C
ATOM    981  CA  VAL C 101     -13.170  -4.630  -0.470  1.00  1.00      C    C
ATOM    982  CA  ALA C 102      -9.530  -3.690  -1.280  1.00  1.00      C    C
ATOM    983  CA  LEU C 103      -8.260  -5.810   1.580  1.00  1.00      C    C
ATOM    984  CA  PHE C 104     -10.420  -8.760   0.480  1.00  1.00      C    C
ATOM    985  CA  GLU C 105      -8.650  -8.400  -2.940  1.00  1.00      C    C
ATOM    986  CA  ASP C 106      -5.200  -8.520  -1.190  1.00  1.00      C    C
ATOM    987  CA  THR C 107      -6.140 -11.390   1.070  1.00  1.00      C    C
ATOM    988  CA  ASN C 108      -7.330 -13.190  -2.110  1.00  1.00      C    C
ATOM    989  CA  LEU C 109      -3.890 -12.670  -3.780  1.00  1.00      C    C
ATOM    990  CA  CYS C 110      -2.470 -14.240  -0.440  1.00  1.00      C    C
ATOM    991  CA  ALA C 111      -4.690 -17.330  -0.550  1.00  1.00      C    C
ATOM    992  CA  ILE C 112      -3.960 -17.910  -4.200  1.00  1.00      C    C
ATOM    993  CA  HIS C 113      -0.260 -17.560  -3.400  1.00  1.00      C    C
ATOM    994  CA  ALA C 114      -0.580 -20.560  -1.110  1.00  1.00      C    C
ATOM    995  CA  LYS C 115      -2.200 -22.620  -3.960  1.00  1.00      C    C
ATOM    996  CA  ARG C 116      -5.670 -22.210  -2.470  1.00  1.00      C    C
ATOM    997  CA  VAL C 117      -8.660 -20.220  -3.400  1.00  1.00      C    C
ATOM    998  CA  THR C 118     -10.130 -20.090   0.110  1.00  1.00      C    C
ATOM    999  CA  ILE C 119      -9.240 -17.200   2.270  1.00  1.00      C    C
ATOM   1000  CA  MET C 120      -7.260 -17.690   5.360  1.00  1.00      C    C
ATOM   1001  CA  PRO C 121      -6.530 -15.570   8.510  1.00  1.00      C    C
ATOM   1002  CA  LYS C 122      -2.700 -16.200   7.900  1.00  1.00      C    C
ATOM   1003  CA  ASP C 123      -3.260 -14.410   4.500  1.00  1.00      C    C
ATOM   1004  CA  ILE C 124      -4.740 -11.470   6.410  1.00  1.00      C    C
ATOM   1005  CA  GLN C 125      -1.850 -11.230   8.940  1.00  1.00      C    C
ATOM   1006  CA  LEU C 126       0.730 -11.120   6.200  1.00  1.00      C    C
ATOM   1007  CA  ALA C 127      -1.380  -8.660   4.260  1.00  1.00      C    C
ATOM   1008  CA  ARG C 128      -1.490  -6.090   6.950  1.00  1.00      C    C
ATOM   1009  CA  ARG C 129       2.340  -6.360   7.370  1.00  1.00      C    C
ATOM   1010  CA  ILE C 130       2.830  -5.860   3.510  1.00  1.00      C    C
ATOM   1011  CA  ARG C 131       0.480  -2.960   3.450  1.00  1.00      C    C
ATOM   1012  CA  GLY C 132       2.400  -1.390   6.330  1.00  1.00      C    C
ATOM   1013  CA  GLU C 133      -0.420  -1.460   8.800  1.00  1.00      C    C
ATOM   1014  CA  ARG C 134       1.140  -3.900  11.110  1.00  1.00      C    C
ATOM   1015  CA  ALA C 135       4.650  -3.310  10.150  1.00  1.00      C    C
TER
ATOM   1016  CA  SER D   1     -68.260  -9.881  34.560  1.00  1.00      D    C
ATOM   1017  CA  GLY D   2     -65.800  -9.181  37.360  1.00  1.00      D    C
ATOM   1018  CA  ARG D   3     -63.040  -6.971  38.740  1.00  1.00      D    C
ATOM   1019  CA  GLY D   4     -59.370  -7.631  38.860  1.00  1.00      D    C
ATOM   1020  CA  LYS D   5     -59.610 -10.751  36.590  1.00  1.00      D    C
ATOM   1021  CA  GLY D   6     -57.450 -12.011  33.680  1.00  1.00      D    C
ATOM   1022  CA  GLY D   7     -54.300  -9.901  34.110  1.00  1.00      D    C
ATOM   1023  CA  LYS D   8     -51.060  -9.931  32.090  1.00  1.00      D    C
ATOM   1024  CA  GLY D   9     -51.710 -12.611  29.510  1.00  1.00      D    C
ATOM   1025  CA  LEU D  10     -51.080 -15.601  31.750  1.00  1.00      D    C
ATOM   1026  CA  GLY D  11     -47.190 -15.641  31.810  1.00  1.00      D    C
ATOM   1027  CA  LYS D  12     -47.030 -16.991  28.270  1.00  1.00      D    C
ATOM   1028  CA  GLY D  13     -46.190 -13.531  27.100  1.00  1.00      D    C
ATOM   1029  CA  GLY D  14     -42.490 -14.181  27.270  1.00  1.00      D    C
ATOM   1030  CA  ALA D  15     -41.260 -10.811  28.660  1.00  1.00      D    C
ATOM   1031  CA  LYS D  16     -37.580  -9.821  28.200  1.00  1.00      D    C
ATOM   1032  CA  ARG D  17     -36.810  -6.211  29.230  1.00  1.00      D    C
ATOM   1033  CA  HIS D  18     -33.910  -4.511  27.480  1.00  1.00      D    C
ATOM   1034  CA  ARG D  19     -33.990  -2.371  24.330  1.00  1.00      D    C
ATOM   1035  CA  LYS D  20     -30.960  -0.551  25.460  1.00  1.00      D    C
ATOM   1036  CA  VAL D  21     -29.200  -3.751  26.500  1.00  1.00      D    C
ATOM   1037  CA  LEU D  22     -28.560  -6.751  24.170  1.00  1.00      D    C
ATOM   1038  CA  ARG D  23     -27.850  -4.491  21.120  1.00  1.00      D    C
ATOM   1039  CA  ASP D  24     -25.930  -6.601  18.570  1.00  1.00      D    C
ATOM   1040  CA  ASN D  25     -24.250  -3.551  17.160  1.00  1.00      D    C
ATOM   1041  CA  ILE D  26     -20.780  -4.750  16.180  1.00  1.00      D    C
ATOM   1042  CA  GLN D  27     -22.370  -8.170  16.220  1.00  1.00      D    C
ATOM   1043  CA  GLY D  28     -24.740  -6.840  13.680  1.00  1.00      D    C
ATOM   1044  CA  ILE D  29     -22.120  -7.170  10.910  1.00  1.00      D    C
ATOM   1045  CA  THR D  30     -23.200 -10.640  10.140  1.00  1.00      D    C
ATOM   1046  CA  LYS D  31     -21.490 -13.580   8.590  1.00  1.00      D    C
ATOM   1047  CA  PRO D  32     -23.770 -13.040   5.460  1.00  1.00      D    C
ATOM   1048  CA  ALA D  33     -22.740  -9.370   5.110  1.00  1.00      D    C
ATOM   1049  CA  ILE D  34     -19.080 -10.550   5.510  1.00  1.00      D    C
ATOM   1050  CA  ARG D  35     -19.490 -13.030   2.760  1.00  1.00      D    C
ATOM   1051  CA  ARG D  36     -20.830 -10.410   0.410  1.00  1.00      D    C
ATOM   1052  CA  LEU D  37     -17.980  -8.030   0.960  1.00  1.00      D    C
ATOM   1053  CA  ALA D  38     -15.650 -10.870   0.020  1.00  1.00      D    C
ATOM   1054  CA  ARG D  39     -17.620 -11.490  -3.170  1.00  1.00      D    C
ATOM   1055  CA  ARG D  40     -17.070  -7.930  -4.400  1.00  1.00      D    C
ATOM   1056  CA  GLY D  41     -13.470  -8.670  -3.690  1.00  1.00      D    C
ATOM   1057  CA  GLY D  42     -13.660 -11.690  -5.930  1.00  1.00      D    C
ATOM   1058  CA  VAL D  43     -13.170 -14.450  -3.230  1.00  1.00      D    C
ATOM   1059  CA  LYS D  44     -14.760 -17.770  -4.030  1.00  1.00      D    C
ATOM   1060  CA  ARG D  45     -14.370 -19.720  -0.740  1.00  1.00      D    C
ATOM   1061  CA  ILE D  46     -14.420 -18.450   2.820  1.00  1.00      D    C
ATOM   1062  CA  SER D  47     -13.140 -19.790   6.100  1.00  1.00      D    C
ATOM   1063  CA  GLY D  48     -15.700 -19.760   8.940  1.00  1.00      D    C
ATOM   1064  CA  LEU D  49     -13.180 -17.920  11.220  1.00  1.00      D    C
ATOM   1065  CA  ILE D  50     -12.790 -15.010   8.710  1.00  1.00      D    C
ATOM   1066  CA  TYR D  51     -15.700 -13.080  10.130  1.00  1.00      D    C
ATOM   1067  CA  GLU D  52     -14.340 -12.400  13.570  1.00  1.00      D    C
ATOM   1068  CA  GLU D  53     -10.980 -11.640  12.050  1.00  1.00      D    C
ATOM   1069  CA  THR D  54     -12.610  -9.140   9.790  1.00  1.00      D    C
ATOM   1070  CA  ARG D  55     -14.630  -7.540  12.490  1.00  1.00      D    C
ATOM   1071  CA  GLY D  56     -11.510  -7.100  14.650  1.00  1.00      D    C
ATOM   1072  CA  VAL D  57      -9.700  -5.410  11.860  1.00  1.00      D    C
ATOM   1073  CA  LEU D  58     -12.660  -3.480  10.850  1.00  1.00      D    C
ATOM   1074  CA  LYS D  59     -13.340  -2.140  14.430  1.00  1.00      D    C
ATOM   1075  CA  VAL D  60      -9.750  -1.020  14.450  1.00  1.00      D    C
ATOM   1076  CA  PHE D  61     -10.130   0.800  11.120  1.00  1.00      D    C
ATOM   1077  CA  LEU D  62     -13.120   2.820  12.370  1.00  1.00      D    C
ATOM   1078  CA  GLU D  63     -11.560   3.770  15.700  1.00  1.00      D    C
ATOM   1079  CA  ASN D  64      -8.440   5.260  13.940  1.00  1.00      D    C
ATOM   1080  CA  VAL D  65     -10.380   7.150  11.390  1.00  1.00      D    C
ATOM   1081  CA  ILE D  66     -13.060   8.340  13.890  1.00  1.00      D    C
ATOM   1082  CA  ARG D  67     -10.610   9.630  16.490  1.00  1.00      D    C
ATOM   1083  CA  ASP D  68      -9.250  12.250  13.940  1.00  1.00      D    C
ATOM   1084  CA  ALA D  69     -12.720  13.180  12.780  1.00  1.00      D    C
ATOM   1085  CA  VAL D  70     -13.930  13.730  16.360  1.00  1.00      D    C
ATOM   1086  CA  THR D  71     -10.750  15.720  16.970  1.00  1.00      D    C
ATOM   1087  CA  TYR D  72     -11.800  18.120  14.240  1.00  1.00      D    C
ATOM   1088  CA  THR D  73     -15.380  18.310  15.790  1.00  1.00      D    C
ATOM   1089  CA  GLU D  74     -13.850  19.370  19.190  1.00  1.00      D    C
ATOM   1090  CA  HIS D  75     -11.540  21.810  17.470  1.00  1.00      D    C
ATOM   1091  CA  ALA D  76     -14.550  23.370  15.680  1.00  1.00      D    C
ATOM   1092  CA  LYS D  77     -16.270  23.770  19.050  1.00  1.00      D    C
ATOM   1093  CA  ARG D  78     -19.240  21.770  17.670  1.00  1.00      D    C
ATOM   1094  CA  LYS D  79     -21.150  18.839  18.970  1.00  1.00      D    C
ATOM   1095  CA  THR D  80     -21.860  17.440  15.510  1.00  1.00      D    C
ATOM   1096  CA  VAL D  81     -19.810  15.300  13.160  1.00  1.00      D    C
ATOM   1097  CA  THR D  82     -20.000  16.930   9.620  1.00  1.00      D    C
ATOM   1098  CA  ALA D  83     -19.150  15.250   6.320  1.00  1.00      D    C
ATOM   1099  CA  MET D  84     -16.200  17.600   6.220  1.00  1.00      D    C
ATOM   1100  CA  ASP D  85     -14.870  16.480   9.610  1.00  1.00      D    C
ATOM   1101  CA  VAL D  86     -14.650  12.920   8.240  1.00  1.00      D    C
ATOM   1102  CA  VAL D  87     -13.220  14.050   4.860  1.00  1.00      D    C
ATOM   1103  CA  TYR D  88     -10.410  15.920   6.660  1.00  1.00      D    C
ATOM   1104  CA  ALA D  89      -9.570  12.880   8.900  1.00  1.00      D    C
ATOM   1105  CA  LEU D  90      -9.330  10.500   5.960  1.00  1.00      D    C
ATOM   1106  CA  LYS D  91      -7.120  12.910   4.010  1.00  1.00      D    C
ATOM   1107  CA  ARG D  92      -4.450  13.250   6.710  1.00  1.00      D    C
ATOM   1108  CA  GLN D  93      -4.450   9.360   7.040  1.00  1.00      D    C
ATOM   1109  CA  GLY D  94      -3.430   9.080   3.320  1.00  1.00      D    C
ATOM   1110  CA  ARG D  95      -6.590   7.290   2.320  1.00  1.00      D    C
ATOM   1111  CA  THR D  96      -8.220   9.700  -0.160  1.00  1.00      D    C
ATOM   1112  CA  LEU D  97     -12.060  10.210  -0.430  1.00  1.00      D    C
ATOM   1113  CA  TYR D  98     -13.320  12.210  -3.450  1.00  1.00      D    C
ATOM   1114  CA  GLY D  99     -16.970  12.400  -4.560  1.00  1.00      D    C
ATOM   1115  CA  PHE D 100     -18.600  13.560  -1.370  1.00  1.00      D    C
ATOM   1116  CA  GLY D 101     -19.530  17.300  -0.940  1.00  1.00      D    C
ATOM   1117  CA  GLY D 102     -22.800  16.680   0.910  1.00  1.00      D    C
TER
ATOM   1118  CA  SER E   1     110.779  88.901 -14.149  1.00  1.00      E    C
ATOM   1119  CA  GLY E   2     110.739  91.261 -17.099  1.00  1.00      E    C
ATOM   1120  CA  ARG E   3     114.079  89.861 -18.139  1.00  1.00      E    C
ATOM   1121  CA  GLY E   4     116.919  92.161 -17.129  1.00  1.00      E    C
ATOM   1122  CA  LYS E   5     117.079  93.261 -20.719  1.00  1.00      E    C
ATOM   1123  CA  GLN E   6     114.269  96.001 -20.549  1.00  1.00      E    C
ATOM   1124  CA  GLY E   7     114.539  97.981 -23.729  1.00  1.00      E    C
ATOM   1125  CA  GLY E   8     110.849  99.011 -24.089  1.00  1.00      E    C
ATOM   1126  CA  LYS E   9     110.399  96.251 -26.659  1.00  1.00      E    C
ATOM   1127  CA  THR E  10     110.239  92.741 -24.999  1.00  1.00      E    C
ATOM   1128  CA  ARG E  11     113.439  90.691 -24.479  1.00  1.00      E    C
ATOM   1129  CA  ALA E  12     115.029  88.791 -27.389  1.00  1.00      E    C
ATOM   1130  CA  LYS E  13     117.229  85.781 -26.289  1.00  1.00      E    C
ATOM   1131  CA  ALA E  14     120.029  86.631 -28.819  1.00  1.00      E    C
ATOM   1132  CA  LYS E  15     121.129  82.941 -29.119  1.00  1.00      E    C
ATOM   1133  CA  THR E  16     121.789  81.322 -32.459  1.00  1.00      E    C
ATOM   1134  CA  ARG E  17     120.329  78.102 -33.449  1.00  1.00      E    C
ATOM   1135  CA  SER E  18     123.399  75.972 -34.129  1.00  1.00      E    C
ATOM   1136  CA  SER E  19     124.799  76.612 -30.599  1.00  1.00      E    C
ATOM   1137  CA  ARG E  20     121.119  76.071 -29.449  1.00  1.00      E    C
ATOM   1138  CA  ALA E  21     121.089  72.711 -31.209  1.00  1.00      E    C
ATOM   1139  CA  GLY E  22     124.669  71.962 -29.970  1.00  1.00      E    C
ATOM   1140  CA  LEU E  23     126.039  71.922 -33.480  1.00  1.00      E    C
ATOM   1141  CA  GLN E  24     129.179  73.562 -34.720  1.00  1.00      E    C
ATOM   1142  CA  PHE E  25     128.089  74.232 -38.279  1.00  1.00      E    C
ATOM   1143  CA  PRO E  26     125.709  77.292 -38.709  1.00  1.00      E    C
ATOM   1144  CA  VAL E  27     122.009  76.702 -38.849  1.00  1.00      E    C
ATOM   1145  CA  GLY E  28     121.269  80.382 -39.589  1.00  1.00      E    C
ATOM   1146  CA  ARG E  29     123.759  80.422 -42.469  1.00  1.00      E    C
ATOM   1147  CA  VAL E  30     122.449  77.242 -44.049  1.00  1.00      E    C
ATOM   1148  CA  HIS E  31     118.839  78.512 -43.679  1.00  1.00      E    C
ATOM   1149  CA  ARG E  32     119.599  81.782 -45.449  1.00  1.00      E    C
ATOM   1150  CA  LEU E  33     121.409  80.152 -48.329  1.00  1.00      E    C
ATOM   1151  CA  LEU E  34     118.569  77.612 -48.629  1.00  1.00      E    C
ATOM   1152  CA  ARG E  35     116.049  80.322 -48.899  1.00  1.00      E    C
ATOM   1153  CA  LYS E  36     118.299  82.482 -51.209  1.00  1.00      E    C
ATOM   1154  CA  GLY E  37     118.799  79.712 -53.879  1.00  1.00      E    C
ATOM   1155  CA  ASN E  38     115.149  79.422 -54.769  1.00  1.00      E    C
ATOM   1156  CA  TYR E  39     114.749  75.782 -53.809  1.00  1.00      E    C
ATOM   1157  CA  ALA E  40     111.139  76.162 -52.639  1.00  1.00      E    C
ATOM   1158  CA  GLU E  41     108.869  79.052 -51.519  1.00  1.00      E    C
ATOM   1159  CA  ARG E  42     109.259  77.832 -47.889  1.00  1.00      E    C
ATOM   1160  CA  VAL E  43     111.769  76.582 -45.419  1.00  1.00      E    C
ATOM   1161  CA  GLY E  44     110.369  74.852 -42.369  1.00  1.00      E    C
ATOM   1162  CA  ALA E  45     111.809  75.192 -38.929  1.00  1.00      E    C
ATOM   1163  CA  GLY E  46     113.349  71.832 -38.639  1.00  1.00      E    C
ATOM   1164  CA  ALA E  47     114.779  71.552 -42.159  1.00  1.00      E    C
ATOM   1165  CA  PRO E  48     117.869  73.632 -41.649  1.00  1.00      E    C
ATOM   1166  CA  VAL E  49     118.519  72.032 -38.299  1.00  1.00      E    C
ATOM   1167  CA  TYR E  50     118.539  68.552 -39.900  1.00  1.00      E    C
ATOM   1168  CA  LEU E  51     120.589  69.732 -42.790  1.00  1.00      E    C
ATOM   1169  CA  ALA E  52     123.329  71.772 -40.870  1.00  1.00      E    C
ATOM   1170  CA  ALA E  53     123.799  68.582 -38.740  1.00  1.00      E    C
ATOM   1171  CA  VAL E  54     124.229  66.482 -41.910  1.00  1.00      E    C
ATOM   1172  CA  LEU E  55     126.849  68.782 -43.360  1.00  1.00      E    C
ATOM   1173  CA  GLU E  56     128.649  68.812 -40.010  1.00  1.00      E    C
ATOM   1174  CA  TYR E  57     128.529  65.032 -39.670  1.00  1.00      E    C
ATOM   1175  CA  LEU E  58     129.869  64.332 -43.040  1.00  1.00      E    C
ATOM   1176  CA  THR E  59     132.689  66.992 -42.580  1.00  1.00      E    C
ATOM   1177  CA  ALA E  60     133.699  65.332 -39.340  1.00  1.00      E    C
ATOM   1178  CA  GLU E  61     133.559  61.902 -41.100  1.00  1.00      E    C
ATOM   1179  CA  ILE E  62     136.099  62.942 -43.650  1.00  1.00      E    C
ATOM   1180  CA  LEU E  63     138.329  64.702 -41.190  1.00  1.00      E    C
ATOM   1181  CA  GLU E  64     138.399  61.752 -38.830  1.00  1.00      E    C
ATOM   1182  CA  LEU E  65     139.229  59.232 -41.520  1.00  1.00      E    C
ATOM   1183  CA  ALA E  66     141.839  61.612 -43.260  1.00  1.00      E    C
ATOM   1184  CA  GLY E  67     143.679  62.182 -40.050  1.00  1.00      E    C
ATOM   1185  CA  ASN E  68     143.849  58.452 -39.500  1.00  1.00      E    C
ATOM   1186  CA  ALA E  69     145.389  57.892 -43.060  1.00  1.00      E    C
ATOM   1187  CA  ALA E  70     147.899  60.722 -42.290  1.00  1.00      E    C
ATOM   1188  CA  ARG E  71     149.149  59.102 -39.080  1.00  1.00      E    C
ATOM   1189  CA  ASP E  72     149.719  55.772 -40.950  1.00  1.00      E    C
ATOM   1190  CA  ASN E  73     152.069  57.602 -43.270  1.00  1.00      E    C
ATOM   1191  CA  LYS E  74     153.959  59.242 -40.310  1.00  1.00      E    C
ATOM   1192  CA  LYS E  75     152.419  62.592 -40.850  1.00  1.00      E    C
ATOM   1193  CA  THR E  76     150.209  64.742 -38.650  1.00  1.00      E    C
ATOM   1194  CA  ARG E  77     149.339  67.312 -41.240  1.00  1.00      E    C
ATOM   1195  CA  ILE E  78     146.519  66.772 -43.780  1.00  1.00      E    C
ATOM   1196  CA  ILE E  79     147.539  67.482 -47.330  1.00  1.00      E    C
ATOM   1197  CA  PRO E  80     145.459  66.722 -50.500  1.00  1.00      E    C
ATOM   1198  CA  ARG E  81     147.199  63.472 -51.000  1.00  1.00      E    C
ATOM   1199  CA  HIS E  82     145.789  62.202 -47.580  1.00  1.00      E    C
ATOM   1200  CA  LEU E  83     142.169  63.292 -48.310  1.00  1.00      E    C
ATOM   1201  CA  GLN E  84     142.299  61.522 -51.650  1.00  1.00      E    C
ATOM   1202  CA  LEU E  85     143.879  58.432 -50.190  1.00  1.00      E    C
ATOM   1203  CA  ALA E  86     141.209  58.312 -47.450  1.00  1.00      E    C
ATOM   1204  CA  VAL E  87     138.259  58.492 -49.710  1.00  1.00      E    C
ATOM   1205  CA  ARG E  88     139.239  56.062 -52.450  1.00  1.00      E    C
ATOM   1206  CA  ASN E  89     139.799  53.222 -49.980  1.00  1.00      E    C
ATOM   1207  CA  ASP E  90     136.309  53.672 -48.470  1.00  1.00      E    C
ATOM   1208  CA  GLU E  91     133.469  52.392 -50.690  1.00  1.00      E    C
ATOM   1209  CA  GLU E  92     130.859  54.952 -49.590  1.00  1.00      E    C
ATOM   1210  CA  LEU E  93     133.179  58.032 -49.510  1.00  1.00      E    C
ATOM   1211  CA  ASN E  94     134.369  57.082 -52.950  1.00  1.00      E    C
ATOM   1212  CA  LYS E  95     130.789  57.052 -54.300  1.00  1.00      E    C
ATOM   1213  CA  LEU E  96     129.949  60.452 -52.930  1.00  1.00      E    C
ATOM   1214  CA  LEU E  97     133.209  61.822 -54.490  1.00  1.00      E    C
ATOM   1215  CA  GLY E  98     133.059  59.632 -57.700  1.00  1.00      E    C
ATOM   1216  CA  ARG E  99     132.629  62.632 -60.100  1.00  1.00      E    C
ATOM   1217  CA  VAL E 100     134.649  64.922 -57.880  1.00  1.00      E    C
ATOM   1218  CA  THR E 101     138.409  65.682 -58.410  1.00  1.00      E    C
ATOM   1219  CA  ILE E 102     140.459  66.672 -55.400  1.00  1.00      E    C
ATOM   1220  CA  ALA E 103     143.189  68.912 -56.650  1.00  1.00      E    C
ATOM   1221  CA  GLN E 104     146.729  67.862 -55.910  1.00  1.00      E    C
ATOM   1222  CA  GLY E 105     145.379  64.522 -54.600  1.00  1.00      E    C
ATOM   1223  CA  GLY E 106     146.919  62.302 -57.230  1.00  1.00      E    C
ATOM   1224  CA  VAL E 107     145.549  58.742 -57.790  1.00  1.00      E    C
ATOM   1225  CA  LEU E 108     148.089  56.232 -56.470  1.00  1.00      E    C
ATOM   1226  CA  PRO E 109     148.689  53.462 -59.210  1.00  1.00      E    C
ATOM   1227  CA  ASN E 110     149.989  50.592 -57.000  1.00  1.00      E    C
ATOM   1228  CA  ILE E 111     147.399  47.812 -57.320  1.00  1.00      E    C
ATOM   1229  CA  GLN E 112     145.629  47.142 -60.590  1.00  1.00      E    C
ATOM   1230  CA  SER E 113     141.839  46.892 -60.260  1.00  1.00      E    C
ATOM   1231  CA  VAL E 114     141.469  43.452 -61.820  1.00  1.00      E    C
ATOM   1232  CA  LEU E 115     143.389  41.912 -58.880  1.00  1.00      E    C
ATOM   1233  CA  LEU E 116     140.829  42.972 -56.210  1.00  1.00      E    C
ATOM   1234  CA  PRO E 117     138.199  40.342 -55.380  1.00  1.00      E    C
ATOM   1235  CA  LYS E 118     134.669  40.582 -56.740  1.00  1.00      E    C
ATOM   1236  CA  LYS E 119     134.389  37.042 -55.440  1.00  1.00      E    C
ATOM   1237  CA  THR E 120     132.119  36.992 -58.440  1.00  1.00      E    C
ATOM   1238  CA  GLU E 121     133.199  38.172 -61.910  1.00  1.00      E    C
ATOM   1239  CA  SER E 122     130.899  40.642 -63.680  1.00  1.00      E    C
ATOM   1240  CA  SER E 123     129.549  43.642 -61.740  1.00  1.00      E    C
ATOM   1241  CA  LYS E 124     126.059  42.372 -62.150  1.00  1.00      E    C
ATOM   1242  CA  SER E 125     125.319  38.862 -63.220  1.00  1.00      E    C
ATOM   1243  CA  LYS E 126     123.889  37.392 -60.100  1.00  1.00      E    C
ATOM   1244  CA  SER E 127     126.999  35.582 -58.880  1.00  1.00      E    C
ATOM   1245  CA  LYS E 128     127.300  32.742 -56.370  1.00  1.00      E    C
TER
ATOM   1246  CA  PRO F   1     157.459 112.373 -87.579  1.00  1.00      F    C
ATOM   1247  CA  GLU F   2     156.329 108.873 -88.279  1.00  1.00      F    C
ATOM   1248  CA  PRO F   3     152.999 108.953 -89.979  1.00  1.00      F    C
ATOM   1249  CA  ALA F   4     150.769 106.033 -91.199  1.00  1.00      F    C
ATOM   1250  CA  LYS F   5     153.149 103.363 -90.059  1.00  1.00      F    C
ATOM   1251  CA  SER F   6     154.869 103.703 -86.679  1.00  1.00      F    C
ATOM   1252  CA  ALA F   7     157.809 102.033 -88.169  1.00  1.00      F    C
ATOM   1253  CA  PRO F   8     158.019  99.053 -87.549  1.00  1.00      F    C
ATOM   1254  CA  ALA F   9     161.059  99.463 -85.419  1.00  1.00      F    C
ATOM   1255  CA  PRO F  10     161.249  96.413 -85.409  1.00  1.00      F    C
ATOM   1256  CA  LYS F  11     163.259  96.183 -82.189  1.00  1.00      F    C
ATOM   1257  CA  LYS F  12     162.419  92.883 -80.309  1.00  1.00      F    C
ATOM   1258  CA  GLY F  13     161.189  93.693 -76.809  1.00  1.00      F    C
ATOM   1259  CA  SER F  14     161.779  97.343 -76.309  1.00  1.00      F    C
ATOM   1260  CA  LYS F  15     163.909  96.813 -73.119  1.00  1.00      F    C
ATOM   1261  CA  LYS F  16     160.729  97.393 -71.289  1.00  1.00      F    C
ATOM   1262  CA  ALA F  17     160.279  93.692 -70.029  1.00  1.00      F    C
ATOM   1263  CA  VAL F  18     157.179  92.692 -67.889  1.00  1.00      F    C
ATOM   1264  CA  THR F  19     154.639  94.912 -66.049  1.00  1.00      F    C
ATOM   1265  CA  LYS F  20     152.739  94.962 -62.699  1.00  1.00      F    C
ATOM   1266  CA  THR F  21     154.879  94.052 -59.679  1.00  1.00      F    C
ATOM   1267  CA  GLN F  22     154.049  92.312 -56.419  1.00  1.00      F    C
ATOM   1268  CA  LYS F  23     155.489  94.582 -53.649  1.00  1.00      F    C
ATOM   1269  CA  LYS F  24     154.399  93.802 -50.129  1.00  1.00      F    C
ATOM   1270  CA  ASP F  25     151.979  91.082 -51.129  1.00  1.00      F    C
ATOM   1271  CA  GLY F  26     148.829  93.212 -51.559  1.00  1.00      F    C
ATOM   1272  CA  LYS F  27     147.059  92.252 -48.259  1.00  1.00      F    C
ATOM   1273  CA  LYS F  28     145.279  88.952 -48.199  1.00  1.00      F    C
ATOM   1274  CA  ARG F  29     141.509  88.852 -48.649  1.00  1.00      F    C
ATOM   1275  CA  ARG F  30     140.819  90.332 -52.039  1.00  1.00      F    C
ATOM   1276  CA  LYS F  31     137.169  90.232 -53.159  1.00  1.00      F    C
ATOM   1277  CA  THR F  32     135.579  86.782 -52.909  1.00  1.00      F    C
ATOM   1278  CA  ARG F  33     132.339  87.332 -51.029  1.00  1.00      F    C
ATOM   1279  CA  LYS F  34     132.059  86.622 -47.219  1.00  1.00      F    C
ATOM   1280  CA  GLU F  35     131.639  83.112 -48.129  1.00  1.00      F    C
ATOM   1281  CA  SER F  36     133.399  80.052 -46.449  1.00  1.00      F    C
ATOM   1282  CA  TYR F  37     132.959  77.552 -43.779  1.00  1.00      F    C
ATOM   1283  CA  ALA F  38     136.569  77.412 -42.839  1.00  1.00      F    C
ATOM   1284  CA  ILE F  39     136.419  78.582 -39.239  1.00  1.00      F    C
ATOM   1285  CA  TYR F  40     133.719  76.032 -38.579  1.00  1.00      F    C
ATOM   1286  CA  VAL F  41     135.659  73.192 -40.380  1.00  1.00      F    C
ATOM   1287  CA  TYR F  42     138.559  74.052 -38.020  1.00  1.00      F    C
ATOM   1288  CA  LYS F  43     136.119  73.832 -35.000  1.00  1.00      F    C
ATOM   1289  CA  VAL F  44     134.749  70.462 -35.730  1.00  1.00      F    C
ATOM   1290  CA  LEU F  45     138.089  69.062 -36.770  1.00  1.00      F    C
ATOM   1291  CA  LYS F  46     139.799  70.182 -33.540  1.00  1.00      F    C
ATOM   1292  CA  GLN F  47     137.099  68.532 -31.460  1.00  1.00      F    C
ATOM   1293  CA  VAL F  48     137.759  65.222 -33.100  1.00  1.00      F    C
ATOM   1294  CA  HIS F  49     141.479  65.412 -33.780  1.00  1.00      F    C
ATOM   1295  CA  PRO F  50     142.909  67.782 -31.200  1.00  1.00      F    C
ATOM   1296  CA  ASP F  51     146.429  67.772 -32.700  1.00  1.00      F    C
ATOM   1297  CA  THR F  52     145.509  67.412 -36.420  1.00  1.00      F    C
ATOM   1298  CA  GLY F  53     146.089  70.242 -38.940  1.00  1.00      F    C
ATOM   1299  CA  ILE F  54     144.809  70.522 -42.600  1.00  1.00      F    C
ATOM   1300  CA  SER F  55     146.879  72.912 -44.830  1.00  1.00      F    C
ATOM   1301  CA  SER F  56     145.159  75.612 -46.780  1.00  1.00      F    C
ATOM   1302  CA  LYS F  57     144.979  73.312 -49.900  1.00  1.00      F    C
ATOM   1303  CA  ALA F  58     142.879  70.702 -47.990  1.00  1.00      F    C
ATOM   1304  CA  MET F  59     140.879  73.562 -46.540  1.00  1.00      F    C
ATOM   1305  CA  SER F  60     140.079  74.472 -50.220  1.00  1.00      F    C
ATOM   1306  CA  ILE F  61     139.089  70.882 -50.750  1.00  1.00      F    C
ATOM   1307  CA  MET F  62     136.859  71.112 -47.640  1.00  1.00      F    C
ATOM   1308  CA  ASN F  63     135.249  74.342 -48.870  1.00  1.00      F    C
ATOM   1309  CA  SER F  64     134.469  72.702 -52.130  1.00  1.00      F    C
ATOM   1310  CA  PHE F  65     133.179  69.572 -50.180  1.00  1.00      F    C
ATOM   1311  CA  VAL F  66     130.809  71.442 -47.910  1.00  1.00      F    C
ATOM   1312  CA  ASN F  67     129.259  73.412 -50.770  1.00  1.00      F    C
ATOM   1313  CA  ASP F  68     128.859  70.302 -53.060  1.00  1.00      F    C
ATOM   1314  CA  VAL F  69     126.749  68.332 -50.570  1.00  1.00      F    C
ATOM   1315  CA  PHE F  70     124.809  71.412 -49.710  1.00  1.00      F    C
ATOM   1316  CA  GLU F  71     123.849  71.982 -53.330  1.00  1.00      F    C
ATOM   1317  CA  ARG F  72     122.999  68.292 -53.930  1.00  1.00      F    C
ATOM   1318  CA  ILE F  73     120.909  67.882 -50.810  1.00  1.00      F    C
ATOM   1319  CA  ALA F  74     119.029  71.172 -51.359  1.00  1.00      F    C
ATOM   1320  CA  GLY F  75     118.269  70.482 -54.959  1.00  1.00      F    C
ATOM   1321  CA  GLU F  76     117.079  66.892 -54.380  1.00  1.00      F    C
ATOM   1322  CA  ALA F  77     114.729  68.042 -51.610  1.00  1.00      F    C
ATOM   1323  CA  SER F  78     113.439  70.892 -53.919  1.00  1.00      F    C
ATOM   1324  CA  ARG F  79     112.589  68.412 -56.670  1.00  1.00      F    C
ATOM   1325  CA  LEU F  80     111.129  66.112 -54.020  1.00  1.00      F    C
ATOM   1326  CA  ALA F  81     108.939  69.022 -52.789  1.00  1.00      F    C
ATOM   1327  CA  HIS F  82     107.789  69.792 -56.309  1.00  1.00      F    C
ATOM   1328  CA  TYR F  83     107.019  66.232 -57.190  1.00  1.00      F    C
ATOM   1329  CA  ASN F  84     104.709  66.232 -54.190  1.00  1.00      F    C
ATOM   1330  CA  LYS F  85     103.259  69.602 -54.879  1.00  1.00      F    C
ATOM   1331  CA  ARG F  86     104.109  70.902 -51.399  1.00  1.00      F    C
ATOM   1332  CA  SER F  87     105.279  74.452 -50.849  1.00  1.00      F    C
ATOM   1333  CA  THR F  88     107.289  73.792 -47.649  1.00  1.00      F    C
ATOM   1334  CA  ILE F  89     110.589  72.112 -47.169  1.00  1.00      F    C
ATOM   1335  CA  THR F  90     110.529  70.302 -43.819  1.00  1.00      F    C
ATOM   1336  CA  SER F  91     112.879  68.212 -41.890  1.00  1.00      F    C
ATOM   1337  CA  ARG F  92     111.239  65.282 -43.490  1.00  1.00      F    C
ATOM   1338  CA  GLU F  93     112.369  66.152 -47.010  1.00  1.00      F    C
ATOM   1339  CA  ILE F  94     115.879  66.842 -46.030  1.00  1.00      F    C
ATOM   1340  CA  GLN F  95     116.269  63.482 -44.330  1.00  1.00      F    C
ATOM   1341  CA  THR F  96     114.749  61.512 -47.240  1.00  1.00      F    C
ATOM   1342  CA  ALA F  97     116.889  63.582 -49.660  1.00  1.00      F    C
ATOM   1343  CA  VAL F  98     119.909  62.492 -47.630  1.00  1.00      F    C
ATOM   1344  CA  ARG F  99     118.889  58.822 -47.760  1.00  1.00      F    C
ATOM   1345  CA  LEU F 100     118.739  59.052 -51.620  1.00  1.00      F    C
ATOM   1346  CA  LEU F 101     122.049  60.932 -51.840  1.00  1.00      F    C
ATOM   1347  CA  LEU F 102     124.309  59.142 -49.210  1.00  1.00      F    C
ATOM   1348  CA  PRO F 103     125.089  55.462 -49.300  1.00  1.00      F    C
ATOM   1349  CA  GLY F 104     124.389  53.112 -46.470  1.00  1.00      F    C
ATOM   1350  CA  GLU F 105     126.159  53.832 -43.350  1.00  1.00      F    C
ATOM   1351  CA  LEU F 106     126.359  57.602 -43.990  1.00  1.00      F    C
ATOM   1352  CA  ALA F 107     122.559  57.892 -44.310  1.00  1.00      F    C
ATOM   1353  CA  LYS F 108     122.109  55.902 -41.090  1.00  1.00      F    C
ATOM   1354  CA  HIS F 109     124.319  58.202 -39.050  1.00  1.00      F    C
ATOM   1355  CA  ALA F 110     123.269  61.572 -40.650  1.00  1.00      F    C
ATOM   1356  CA  VAL F 111     119.579  60.872 -39.840  1.00  1.00      F    C
ATOM   1357  CA  SER F 112     120.749  60.102 -36.230  1.00  1.00      F    C
ATOM   1358  CA  GLU F 113     122.699  63.312 -35.900  1.00  1.00      F    C
ATOM   1359  CA  GLY F 114     120.159  65.432 -37.640  1.00  1.00      F    C
ATOM   1360  CA  THR F 115     117.289  63.892 -35.710  1.00  1.00      F    C
ATOM   1361  CA  LYS F 116     119.149  64.102 -32.420  1.00  1.00      F    C
ATOM   1362  CA  ALA F 117     120.009  67.672 -32.980  1.00  1.00      F    C
ATOM   1363  CA  VAL F 118     116.539  68.782 -34.000  1.00  1.00      F    C
ATOM   1364  CA  THR F 119     114.819  67.031 -31.050  1.00  1.00      F    C
ATOM   1365  CA  LYS F 120     117.279  68.761 -28.620  1.00  1.00      F    C
ATOM   1366  CA  TYR F 121     116.879  72.091 -30.499  1.00  1.00      F    C
ATOM   1367  CA  THR F 122     113.139  71.961 -30.099  1.00  1.00      F    C
ATOM   1368  CA  SER F 123     113.109  71.101 -26.399  1.00  1.00      F    C
ATOM   1369  CA  ALA F 124     114.299  74.481 -25.479  1.00  1.00      F    C
ATOM   1370  CA  LYS F 125     111.409  76.991 -25.179  1.00  1.00      F    C
TER
ATOM   1371  CA  ALA G   1      43.570 -44.010  12.779  1.00  1.00      G    C
ATOM   1372  CA  ARG G   2      45.070 -43.720   9.279  1.00  1.00      G    C
ATOM   1373  CA  THR G   3      48.970 -43.720   9.529  1.00  1.00      G    C
ATOM   1374  CA  LYS G   4      51.120 -44.610  12.599  1.00  1.00      G    C
ATOM   1375  CA  GLN G   5      50.190 -41.840  14.889  1.00  1.00      G    C
ATOM   1376  CA  THR G   6      48.570 -38.390  14.909  1.00  1.00      G    C
ATOM   1377  CA  ALA G   7      51.320 -35.850  14.389  1.00  1.00      G    C
ATOM   1378  CA  ARG G   8      51.690 -36.460  10.579  1.00  1.00      G    C
ATOM   1379  CA  LYS G   9      51.280 -34.790   7.179  1.00  1.00      G    C
ATOM   1380  CA  SER G  10      49.600 -37.560   5.189  1.00  1.00      G    C
ATOM   1381  CA  THR G  11      46.960 -37.870   7.939  1.00  1.00      G    C
ATOM   1382  CA  GLY G  12      46.540 -34.130   8.409  1.00  1.00      G    C
ATOM   1383  CA  GLY G  13      47.490 -31.170   6.229  1.00  1.00      G    C
ATOM   1384  CA  LYS G  14      44.680 -29.380   7.879  1.00  1.00      G    C
ATOM   1385  CA  ALA G  15      41.010 -29.850   7.079  1.00  1.00      G    C
ATOM   1386  CA  PRO G  16      39.970 -30.890  10.649  1.00  1.00      G    C
ATOM   1387  CA  ARG G  17      37.350 -33.510  10.059  1.00  1.00      G    C
ATOM   1388  CA  LYS G  18      34.270 -31.400   9.459  1.00  1.00      G    C
ATOM   1389  CA  GLN G  19      32.320 -30.680   6.269  1.00  1.00      G    C
ATOM   1390  CA  LEU G  20      29.280 -32.520   5.019  1.00  1.00      G    C
ATOM   1391  CA  ALA G  21      31.000 -35.650   3.769  1.00  1.00      G    C
ATOM   1392  CA  THR G  22      29.400 -37.480   6.759  1.00  1.00      G    C
ATOM   1393  CA  LYS G  23      32.100 -38.070   9.309  1.00  1.00      G    C
ATOM   1394  CA  ALA G  24      31.210 -36.690  12.759  1.00  1.00      G    C
ATOM   1395  CA  ALA G  25      33.790 -35.270  15.059  1.00  1.00      G    C
ATOM   1396  CA  ARG G  26      34.090 -37.860  17.929  1.00  1.00      G    C
ATOM   1397  CA  LYS G  27      36.310 -36.040  20.419  1.00  1.00      G    C
ATOM   1398  CA  SER G  28      35.790 -33.840  23.479  1.00  1.00      G    C
ATOM   1399  CA  ALA G  29      38.320 -30.890  22.999  1.00  1.00      G    C
ATOM   1400  CA  PRO G  30      41.230 -33.360  21.959  1.00  1.00      G    C
ATOM   1401  CA  ALA G  31      44.790 -31.980  22.389  1.00  1.00      G    C
ATOM   1402  CA  THR G  32      47.590 -32.820  19.999  1.00  1.00      G    C
ATOM   1403  CA  GLY G  33      47.170 -32.130  16.309  1.00  1.00      G    C
ATOM   1404  CA  GLY G  34      45.190 -29.080  17.509  1.00  1.00      G    C
ATOM   1405  CA  VAL G  35      44.500 -25.980  15.199  1.00  1.00      G    C
ATOM   1406  CA  LYS G  36      40.800 -25.500  14.229  1.00  1.00      G    C
ATOM   1407  CA  LYS G  37      38.660 -22.370  14.269  1.00  1.00      G    C
ATOM   1408  CA  PRO G  38      35.170 -23.350  13.039  1.00  1.00      G    C
ATOM   1409  CA  HIS G  39      34.500 -23.660   9.329  1.00  1.00      G    C
ATOM   1410  CA  ARG G  40      32.190 -26.330   7.949  1.00  1.00      G    C
ATOM   1411  CA  TYR G  41      30.000 -26.320   4.779  1.00  1.00      G    C
ATOM   1412  CA  ARG G  42      26.330 -25.740   5.639  1.00  1.00      G    C
ATOM   1413  CA  PRO G  43      23.920 -24.220   2.999  1.00  1.00      G    C
ATOM   1414  CA  GLY G  44      22.550 -21.210   4.809  1.00  1.00      G    C
ATOM   1415  CA  THR G  45      25.440 -20.820   7.219  1.00  1.00      G    C
ATOM   1416  CA  VAL G  46      27.070 -18.060   5.349  1.00  1.00      G    C
ATOM   1417  CA  ALA G  47      23.650 -16.570   4.299  1.00  1.00      G    C
ATOM   1418  CA  LEU G  48      23.020 -16.150   8.029  1.00  1.00      G    C
ATOM   1419  CA  ARG G  49      26.560 -14.730   8.519  1.00  1.00      G    C
ATOM   1420  CA  GLU G  50      25.970 -12.280   5.640  1.00  1.00      G    C
ATOM   1421  CA  ILE G  51      22.710 -11.060   7.220  1.00  1.00      G    C
ATOM   1422  CA  ARG G  52      24.360 -10.000  10.430  1.00  1.00      G    C
ATOM   1423  CA  ARG G  53      27.110  -8.150   8.610  1.00  1.00      G    C
ATOM   1424  CA  TYR G  54      24.810  -6.540   6.070  1.00  1.00      G    C
ATOM   1425  CA  GLN G  55      22.170  -5.290   8.440  1.00  1.00      G    C
ATOM   1426  CA  LYS G  56      24.900  -3.450  10.270  1.00  1.00      G    C
ATOM   1427  CA  SER G  57      26.980  -1.110   8.180  1.00  1.00      G    C
ATOM   1428  CA  THR G  58      26.260   1.820   5.900  1.00  1.00      G    C
ATOM   1429  CA  GLU G  59      27.970   0.790   2.670  1.00  1.00      G    C
ATOM   1430  CA  LEU G  60      25.810   0.940  -0.440  1.00  1.00      G    C
ATOM   1431  CA  LEU G  61      25.750  -2.410  -2.220  1.00  1.00      G    C
ATOM   1432  CA  ILE G  62      25.520  -1.510  -5.840  1.00  1.00      G    C
ATOM   1433  CA  ARG G  63      28.800  -0.220  -7.380  1.00  1.00      G    C
ATOM   1434  CA  LYS G  64      29.000   3.490  -7.880  1.00  1.00      G    C
ATOM   1435  CA  LEU G  65      30.270   3.950 -11.500  1.00  1.00      G    C
ATOM   1436  CA  PRO G  66      27.860   1.320 -12.980  1.00  1.00      G    C
ATOM   1437  CA  PHE G  67      25.160   3.290 -11.130  1.00  1.00      G    C
ATOM   1438  CA  GLN G  68      26.240   6.530 -12.690  1.00  1.00      G    C
ATOM   1439  CA  ARG G  69      26.090   4.970 -16.160  1.00  1.00      G    C
ATOM   1440  CA  LEU G  70      22.590   3.560 -15.620  1.00  1.00      G    C
ATOM   1441  CA  VAL G  71      21.380   7.070 -14.540  1.00  1.00      G    C
ATOM   1442  CA  ARG G  72      23.000   8.880 -17.380  1.00  1.00      G    C
ATOM   1443  CA  GLU G  73      21.580   6.640 -20.030  1.00  1.00      G    C
ATOM   1444  CA  ILE G  74      17.950   6.930 -18.830  1.00  1.00      G    C
ATOM   1445  CA  ALA G  75      18.430  10.760 -18.320  1.00  1.00      G    C
ATOM   1446  CA  GLN G  76      19.640  10.991 -22.050  1.00  1.00      G    C
ATOM   1447  CA  ASP G  77      16.160   9.581 -22.930  1.00  1.00      G    C
ATOM   1448  CA  PHE G  78      14.530  12.680 -21.590  1.00  1.00      G    C
ATOM   1449  CA  LYS G  79      16.790  15.550 -22.430  1.00  1.00      G    C
ATOM   1450  CA  THR G  80      20.260  15.841 -24.200  1.00  1.00      G    C
ATOM   1451  CA  ASP G  81      23.150  17.811 -22.870  1.00  1.00      G    C
ATOM   1452  CA  LEU G  82      22.250  17.540 -19.210  1.00  1.00      G    C
ATOM   1453  CA  ARG G  83      24.750  17.980 -16.440  1.00  1.00      G    C
ATOM   1454  CA  PHE G  84      24.270  16.460 -12.950  1.00  1.00      G    C
ATOM   1455  CA  GLN G  85      24.650  17.550  -9.370  1.00  1.00      G    C
ATOM   1456  CA  SER G  86      26.700  15.090  -7.480  1.00  1.00      G    C
ATOM   1457  CA  SER G  87      23.960  14.820  -4.790  1.00  1.00      G    C
ATOM   1458  CA  ALA G  88      21.220  14.170  -7.430  1.00  1.00      G    C
ATOM   1459  CA  VAL G  89      23.030  11.020  -8.320  1.00  1.00      G    C
ATOM   1460  CA  MET G  90      23.720  10.110  -4.740  1.00  1.00      G    C
ATOM   1461  CA  ALA G  91      19.960  10.590  -3.770  1.00  1.00      G    C
ATOM   1462  CA  LEU G  92      18.940   8.320  -6.610  1.00  1.00      G    C
ATOM   1463  CA  GLN G  93      21.340   5.600  -5.460  1.00  1.00      G    C
ATOM   1464  CA  GLU G  94      20.380   5.940  -1.740  1.00  1.00      G    C
ATOM   1465  CA  ALA G  95      16.680   5.700  -2.890  1.00  1.00      G    C
ATOM   1466  CA  SER G  96      17.450   2.810  -5.310  1.00  1.00      G    C
ATOM   1467  CA  GLU G  97      19.060   0.820  -2.530  1.00  1.00      G    C
ATOM   1468  CA  ALA G  98      16.240   1.590  -0.050  1.00  1.00      G    C
ATOM   1469  CA  TYR G  99      13.820   0.610  -2.740  1.00  1.00      G    C
ATOM   1470  CA  LEU G 100      15.600  -2.650  -3.460  1.00  1.00      G    C
ATOM   1471  CA  VAL G 101      16.020  -3.660   0.140  1.00  1.00      G    C
ATOM   1472  CA  ALA G 102      12.400  -3.000   1.010  1.00  1.00      G    C
ATOM   1473  CA  LEU G 103      11.180  -5.010  -2.020  1.00  1.00      G    C
ATOM   1474  CA  PHE G 104      13.270  -7.980  -0.950  1.00  1.00      G    C
ATOM   1475  CA  GLU G 105      11.790  -7.950   2.510  1.00  1.00      G    C
ATOM   1476  CA  ASP G 106       8.200  -8.100   1.040  1.00  1.00      G    C
ATOM   1477  CA  THR G 107       9.060 -10.730  -1.590  1.00  1.00      G    C
ATOM   1478  CA  ASN G 108      10.590 -12.800   1.180  1.00  1.00      G    C
ATOM   1479  CA  LEU G 109       7.300 -12.690   3.170  1.00  1.00      G    C
ATOM   1480  CA  CYS G 110       5.480 -14.210   0.180  1.00  1.00      G    C
ATOM   1481  CA  ALA G 111       7.930 -17.120  -0.220  1.00  1.00      G    C
ATOM   1482  CA  ILE G 112       7.630 -18.060   3.430  1.00  1.00      G    C
ATOM   1483  CA  HIS G 113       3.900 -17.500   3.330  1.00  1.00      G    C
ATOM   1484  CA  ALA G 114       3.920 -20.340   0.800  1.00  1.00      G    C
ATOM   1485  CA  LYS G 115       6.200 -22.260   3.219  1.00  1.00      G    C
ATOM   1486  CA  ARG G 116       9.150 -22.140   0.679  1.00  1.00      G    C
ATOM   1487  CA  VAL G 117      12.320 -20.300   1.789  1.00  1.00      G    C
ATOM   1488  CA  THR G 118      13.370 -19.780  -1.911  1.00  1.00      G    C
ATOM   1489  CA  ILE G 119      11.930 -16.650  -3.490  1.00  1.00      G    C
ATOM   1490  CA  MET G 120      10.530 -17.020  -7.060  1.00  1.00      G    C
ATOM   1491  CA  PRO G 121       9.560 -14.470  -9.710  1.00  1.00      G    C
ATOM   1492  CA  LYS G 122       5.830 -14.940  -8.750  1.00  1.00      G    C
ATOM   1493  CA  ASP G 123       6.910 -13.830  -5.230  1.00  1.00      G    C
ATOM   1494  CA  ILE G 124       8.270 -10.490  -6.480  1.00  1.00      G    C
ATOM   1495  CA  GLN G 125       5.130  -9.950  -8.580  1.00  1.00      G    C
ATOM   1496  CA  LEU G 126       2.900 -10.680  -5.610  1.00  1.00      G    C
ATOM   1497  CA  ALA G 127       4.610  -8.010  -3.490  1.00  1.00      G    C
ATOM   1498  CA  ARG G 128       4.240  -5.350  -6.180  1.00  1.00      G    C
ATOM   1499  CA  ARG G 129       0.600  -6.130  -6.850  1.00  1.00      G    C
ATOM   1500  CA  ILE G 130      -0.440  -5.690  -3.190  1.00  1.00      G    C
ATOM   1501  CA  ARG G 131       1.810  -2.670  -2.800  1.00  1.00      G    C
ATOM   1502  CA  GLY G 132      -0.020  -0.950  -5.500  1.00  1.00      G    C
ATOM   1503  CA  GLU G 133       3.040  -0.400  -7.740  1.00  1.00      G    C
ATOM   1504  CA  ARG G 134       1.920  -3.210 -10.090  1.00  1.00      G    C
ATOM   1505  CA  ALA G 135      -1.770  -2.590  -9.140  1.00  1.00      G    C
TER
ATOM   1506  CA  SER H   1      33.980 -12.969 -56.271  1.00  1.00      H    C
ATOM   1507  CA  GLY H   2      32.450 -10.209 -54.100  1.00  1.00      H    C
ATOM   1508  CA  ARG H   3      32.620  -6.709 -55.580  1.00  1.00      H    C
ATOM   1509  CA  GLY H   4      29.090  -5.899 -54.660  1.00  1.00      H    C
ATOM   1510  CA  LYS H   5      26.530  -8.229 -53.030  1.00  1.00      H    C
ATOM   1511  CA  GLY H   6      25.940  -6.469 -49.750  1.00  1.00      H    C
ATOM   1512  CA  GLY H   7      25.110  -3.259 -48.080  1.00  1.00      H    C
ATOM   1513  CA  LYS H   8      22.930  -2.029 -45.180  1.00  1.00      H    C
ATOM   1514  CA  GLY H   9      25.380  -3.309 -42.560  1.00  1.00      H    C
ATOM   1515  CA  LEU H  10      25.770   0.011 -40.700  1.00  1.00      H    C
ATOM   1516  CA  GLY H  11      25.780  -1.889 -37.420  1.00  1.00      H    C
ATOM   1517  CA  LYS H  12      24.100  -0.589 -34.220  1.00  1.00      H    C
ATOM   1518  CA  GLY H  13      27.090   1.331 -32.780  1.00  1.00      H    C
ATOM   1519  CA  GLY H  14      27.710   3.471 -35.780  1.00  1.00      H    C
ATOM   1520  CA  ALA H  15      27.240   6.551 -33.650  1.00  1.00      H    C
ATOM   1521  CA  LYS H  16      28.430  10.161 -33.810  1.00  1.00      H    C
ATOM   1522  CA  ARG H  17      26.970  10.811 -30.370  1.00  1.00      H    C
ATOM   1523  CA  HIS H  18      29.760   8.941 -28.700  1.00  1.00      H    C
ATOM   1524  CA  ARG H  19      29.500   5.141 -28.660  1.00  1.00      H    C
ATOM   1525  CA  LYS H  20      29.800   2.611 -25.940  1.00  1.00      H    C
ATOM   1526  CA  VAL H  21      29.430   2.931 -22.180  1.00  1.00      H    C
ATOM   1527  CA  LEU H  22      30.880   0.501 -19.580  1.00  1.00      H    C
ATOM   1528  CA  ARG H  23      29.850  -3.059 -19.120  1.00  1.00      H    C
ATOM   1529  CA  ASP H  24      26.170  -3.329 -20.010  1.00  1.00      H    C
ATOM   1530  CA  ASN H  25      24.920  -0.440 -17.950  1.00  1.00      H    C
ATOM   1531  CA  ILE H  26      21.680  -1.900 -16.420  1.00  1.00      H    C
ATOM   1532  CA  GLN H  27      23.420  -5.240 -17.310  1.00  1.00      H    C
ATOM   1533  CA  GLY H  28      26.190  -3.960 -15.070  1.00  1.00      H    C
ATOM   1534  CA  ILE H  29      23.770  -4.140 -12.120  1.00  1.00      H    C
ATOM   1535  CA  THR H  30      24.910  -7.570 -11.060  1.00  1.00      H    C
ATOM   1536  CA  LYS H  31      23.770 -10.850  -9.560  1.00  1.00      H    C
ATOM   1537  CA  PRO H  32      26.160 -10.200  -6.610  1.00  1.00      H    C
ATOM   1538  CA  ALA H  33      24.660  -6.710  -5.850  1.00  1.00      H    C
ATOM   1539  CA  ILE H  34      21.110  -8.040  -6.040  1.00  1.00      H    C
ATOM   1540  CA  ARG H  35      22.010 -11.130  -3.990  1.00  1.00      H    C
ATOM   1541  CA  ARG H  36      23.540  -8.810  -1.370  1.00  1.00      H    C
ATOM   1542  CA  LEU H  37      20.480  -6.530  -1.370  1.00  1.00      H    C
ATOM   1543  CA  ALA H  38      18.270  -9.560  -0.590  1.00  1.00      H    C
ATOM   1544  CA  ARG H  39      20.690 -10.490   2.150  1.00  1.00      H    C
ATOM   1545  CA  ARG H  40      20.490  -7.170   3.770  1.00  1.00      H    C
ATOM   1546  CA  GLY H  41      16.630  -7.740   3.550  1.00  1.00      H    C
ATOM   1547  CA  GLY H  42      17.050 -11.040   5.490  1.00  1.00      H    C
ATOM   1548  CA  VAL H  43      16.340 -13.390   2.440  1.00  1.00      H    C
ATOM   1549  CA  LYS H  44      18.030 -16.780   2.659  1.00  1.00      H    C
ATOM   1550  CA  ARG H  45      17.550 -18.370  -0.731  1.00  1.00      H    C
ATOM   1551  CA  ILE H  46      17.470 -16.970  -4.231  1.00  1.00      H    C
ATOM   1552  CA  SER H  47      16.370 -18.340  -7.651  1.00  1.00      H    C
ATOM   1553  CA  GLY H  48      18.620 -17.580 -10.651  1.00  1.00      H    C
ATOM   1554  CA  LEU H  49      15.530 -15.890 -12.260  1.00  1.00      H    C
ATOM   1555  CA  ILE H  50      15.190 -13.310  -9.460  1.00  1.00      H    C
ATOM   1556  CA  TYR H  51      17.960 -11.260 -10.800  1.00  1.00      H    C
ATOM   1557  CA  GLU H  52      16.440 -10.390 -14.100  1.00  1.00      H    C
ATOM   1558  CA  GLU H  53      13.140  -9.680 -12.560  1.00  1.00      H    C
ATOM   1559  CA  THR H  54      14.860  -7.120 -10.280  1.00  1.00      H    C
ATOM   1560  CA  ARG H  55      16.610  -5.500 -13.310  1.00  1.00      H    C
ATOM   1561  CA  GLY H  56      13.120  -4.940 -14.730  1.00  1.00      H    C
ATOM   1562  CA  VAL H  57      11.810  -3.360 -11.660  1.00  1.00      H    C
ATOM   1563  CA  LEU H  58      14.860  -1.190 -10.870  1.00  1.00      H    C
ATOM   1564  CA  LYS H  59      14.800   0.320 -14.390  1.00  1.00      H    C
ATOM   1565  CA  VAL H  60      11.020   1.140 -13.990  1.00  1.00      H    C
ATOM   1566  CA  PHE H  61      11.620   2.960 -10.750  1.00  1.00      H    C
ATOM   1567  CA  LEU H  62      14.600   5.070 -12.090  1.00  1.00      H    C
ATOM   1568  CA  GLU H  63      13.010   5.810 -15.420  1.00  1.00      H    C
ATOM   1569  CA  ASN H  64       9.970   6.800 -13.470  1.00  1.00      H    C
ATOM   1570  CA  VAL H  65      11.540   9.220 -11.050  1.00  1.00      H    C
ATOM   1571  CA  ILE H  66      13.770  11.020 -13.520  1.00  1.00      H    C
ATOM   1572  CA  ARG H  67      10.990  11.560 -16.070  1.00  1.00      H    C
ATOM   1573  CA  ASP H  68       9.210  13.820 -13.490  1.00  1.00      H    C
ATOM   1574  CA  ALA H  69      12.340  15.530 -12.350  1.00  1.00      H    C
ATOM   1575  CA  VAL H  70      13.370  16.290 -16.010  1.00  1.00      H    C
ATOM   1576  CA  THR H  71       9.890  17.700 -16.560  1.00  1.00      H    C
ATOM   1577  CA  TYR H  72      10.530  19.820 -13.460  1.00  1.00      H    C
ATOM   1578  CA  THR H  73      14.050  20.610 -14.690  1.00  1.00      H    C
ATOM   1579  CA  GLU H  74      12.730  21.650 -18.040  1.00  1.00      H    C
ATOM   1580  CA  HIS H  75       9.940  23.820 -16.600  1.00  1.00      H    C
ATOM   1581  CA  ALA H  76      12.580  25.850 -14.880  1.00  1.00      H    C
ATOM   1582  CA  LYS H  77      14.470  26.080 -18.160  1.00  1.00      H    C
ATOM   1583  CA  ARG H  78      17.590  24.650 -16.320  1.00  1.00      H    C
ATOM   1584  CA  LYS H  79      20.060  22.390 -18.120  1.00  1.00      H    C
ATOM   1585  CA  THR H  80      21.190  20.650 -14.880  1.00  1.00      H    C
ATOM   1586  CA  VAL H  81      19.450  17.870 -12.970  1.00  1.00      H    C
ATOM   1587  CA  THR H  82      19.610  18.700  -9.200  1.00  1.00      H    C
ATOM   1588  CA  ALA H  83      19.140  16.860  -5.920  1.00  1.00      H    C
ATOM   1589  CA  MET H  84      15.860  18.880  -5.420  1.00  1.00      H    C
ATOM   1590  CA  ASP H  85      14.510  17.790  -8.790  1.00  1.00      H    C
ATOM   1591  CA  VAL H  86      14.770  14.180  -7.580  1.00  1.00      H    C
ATOM   1592  CA  VAL H  87      13.340  14.890  -4.130  1.00  1.00      H    C
ATOM   1593  CA  TYR H  88      10.300  16.630  -5.710  1.00  1.00      H    C
ATOM   1594  CA  ALA H  89       9.790  13.730  -8.140  1.00  1.00      H    C
ATOM   1595  CA  LEU H  90       9.870  11.330  -5.290  1.00  1.00      H    C
ATOM   1596  CA  LYS H  91       7.450  13.110  -3.090  1.00  1.00      H    C
ATOM   1597  CA  ARG H  92       4.840  13.210  -5.860  1.00  1.00      H    C
ATOM   1598  CA  GLN H  93       5.430   9.480  -6.410  1.00  1.00      H    C
ATOM   1599  CA  GLY H  94       4.510   8.900  -2.770  1.00  1.00      H    C
ATOM   1600  CA  ARG H  95       8.130   8.120  -1.660  1.00  1.00      H    C
ATOM   1601  CA  THR H  96       9.070  11.060   0.530  1.00  1.00      H    C
ATOM   1602  CA  LEU H  97      12.780  10.630   0.900  1.00  1.00      H    C
ATOM   1603  CA  TYR H  98      14.720  10.710   4.260  1.00  1.00      H    C
ATOM   1604  CA  GLY H  99      17.380  13.010   5.630  1.00  1.00      H    C
ATOM   1605  CA  PHE H 100      15.990  16.450   5.080  1.00  1.00      H    C
ATOM   1606  CA  GLY H 101      14.430  17.560   8.400  1.00  1.00      H    C
ATOM   1607  CA  GLY H 102      15.750  14.680  10.510  1.00  1.00      H    C
TER
ATOM   1608  CA  SER I   1      72.979  53.201 -41.460  1.00  1.00      I    C
ATOM   1609  CA  GLY I   2      69.879  54.891 -39.770  1.00  1.00      I    C
ATOM   1610  CA  ARG I   3      66.359  54.931 -41.380  1.00  1.00      I    C
ATOM   1611  CA  GLY I   4      64.139  52.211 -39.920  1.00  1.00      I    C
ATOM   1612  CA  LYS I   5      62.159  49.001 -40.650  1.00  1.00      I    C
ATOM   1613  CA  GLN I   6      59.139  49.151 -38.290  1.00  1.00      I    C
ATOM   1614  CA  GLY I   7      59.280  45.241 -38.070  1.00  1.00      I    C
ATOM   1615  CA  GLY I   8      61.479  44.331 -41.070  1.00  1.00      I    C
ATOM   1616  CA  LYS I   9      63.010  40.921 -40.550  1.00  1.00      I    C
ATOM   1617  CA  THR I  10      64.650  40.151 -37.200  1.00  1.00      I    C
ATOM   1618  CA  ARG I  11      67.750  37.981 -37.280  1.00  1.00      I    C
ATOM   1619  CA  ALA I  12      68.220  34.741 -35.280  1.00  1.00      I    C
ATOM   1620  CA  LYS I  13      67.810  36.751 -32.140  1.00  1.00      I    C
ATOM   1621  CA  ALA I  14      71.340  35.981 -30.950  1.00  1.00      I    C
ATOM   1622  CA  LYS I  15      73.330  38.881 -29.670  1.00  1.00      I    C
ATOM   1623  CA  THR I  16      73.670  39.151 -25.860  1.00  1.00      I    C
ATOM   1624  CA  ARG I  17      75.720  41.971 -24.370  1.00  1.00      I    C
ATOM   1625  CA  SER I  18      78.080  39.171 -23.220  1.00  1.00      I    C
ATOM   1626  CA  SER I  19      78.940  38.181 -26.890  1.00  1.00      I    C
ATOM   1627  CA  ARG I  20      79.120  41.931 -27.570  1.00  1.00      I    C
ATOM   1628  CA  ALA I  21      81.720  42.331 -24.740  1.00  1.00      I    C
ATOM   1629  CA  GLY I  22      83.490  39.151 -25.740  1.00  1.00      I    C
ATOM   1630  CA  LEU I  23      82.820  37.341 -22.500  1.00  1.00      I    C
ATOM   1631  CA  GLN I  24      82.220  33.961 -20.930  1.00  1.00      I    C
ATOM   1632  CA  PHE I  25      80.690  35.251 -17.650  1.00  1.00      I    C
ATOM   1633  CA  PRO I  26      76.980  36.291 -17.970  1.00  1.00      I    C
ATOM   1634  CA  VAL I  27      76.560  40.071 -18.610  1.00  1.00      I    C
ATOM   1635  CA  GLY I  28      72.780  40.201 -18.250  1.00  1.00      I    C
ATOM   1636  CA  ARG I  29      72.850  38.371 -14.990  1.00  1.00      I    C
ATOM   1637  CA  VAL I  30      75.700  40.611 -13.600  1.00  1.00      I    C
ATOM   1638  CA  HIS I  31      73.660  43.671 -14.520  1.00  1.00      I    C
ATOM   1639  CA  ARG I  32      70.530  42.231 -12.810  1.00  1.00      I    C
ATOM   1640  CA  LEU I  33      72.550  41.261  -9.740  1.00  1.00      I    C
ATOM   1641  CA  LEU I  34      73.900  44.851  -9.460  1.00  1.00      I    C
ATOM   1642  CA  ARG I  35      70.400  46.321  -9.550  1.00  1.00      I    C
ATOM   1643  CA  LYS I  36      68.800  43.921  -7.180  1.00  1.00      I    C
ATOM   1644  CA  GLY I  37      71.340  44.191  -4.490  1.00  1.00      I    C
ATOM   1645  CA  ASN I  38      70.500  47.721  -3.410  1.00  1.00      I    C
ATOM   1646  CA  TYR I  39      73.930  49.181  -4.070  1.00  1.00      I    C
ATOM   1647  CA  ALA I  40      72.390  52.341  -5.670  1.00  1.00      I    C
ATOM   1648  CA  GLU I  41      69.400  54.001  -7.330  1.00  1.00      I    C
ATOM   1649  CA  ARG I  42      71.120  53.531 -10.770  1.00  1.00      I    C
ATOM   1650  CA  VAL I  43      73.660  51.301 -12.400  1.00  1.00      I    C
ATOM   1651  CA  GLY I  44      74.880  51.991 -15.940  1.00  1.00      I    C
ATOM   1652  CA  ALA I  45      75.540  49.681 -18.870  1.00  1.00      I    C
ATOM   1653  CA  GLY I  46      79.280  49.591 -18.150  1.00  1.00      I    C
ATOM   1654  CA  ALA I  47      79.100  48.561 -14.490  1.00  1.00      I    C
ATOM   1655  CA  PRO I  48      78.060  44.971 -15.030  1.00  1.00      I    C
ATOM   1656  CA  VAL I  49      80.330  44.501 -17.870  1.00  1.00      I    C
ATOM   1657  CA  TYR I  50      83.490  45.471 -16.010  1.00  1.00      I    C
ATOM   1658  CA  LEU I  51      82.510  43.351 -12.970  1.00  1.00      I    C
ATOM   1659  CA  ALA I  52      81.850  40.181 -15.050  1.00  1.00      I    C
ATOM   1660  CA  ALA I  53      85.180  40.821 -16.750  1.00  1.00      I    C
ATOM   1661  CA  VAL I  54      87.010  40.831 -13.320  1.00  1.00      I    C
ATOM   1662  CA  LEU I  55      85.150  37.831 -11.790  1.00  1.00      I    C
ATOM   1663  CA  GLU I  56      85.830  35.861 -15.010  1.00  1.00      I    C
ATOM   1664  CA  TYR I  57      89.480  36.921 -14.920  1.00  1.00      I    C
ATOM   1665  CA  LEU I  58      89.840  35.831 -11.210  1.00  1.00      I    C
ATOM   1666  CA  THR I  59      88.180  32.481 -12.000  1.00  1.00      I    C
ATOM   1667  CA  ALA I  60      90.710  32.021 -14.790  1.00  1.00      I    C
ATOM   1668  CA  GLU I  61      93.700  32.831 -12.640  1.00  1.00      I    C
ATOM   1669  CA  ILE I  62      93.020  30.541  -9.750  1.00  1.00      I    C
ATOM   1670  CA  LEU I  63      91.610  27.851 -11.930  1.00  1.00      I    C
ATOM   1671  CA  GLU I  64      94.650  27.991 -14.180  1.00  1.00      I    C
ATOM   1672  CA  LEU I  65      97.090  27.151 -11.400  1.00  1.00      I    C
ATOM   1673  CA  ALA I  66      94.750  24.651  -9.500  1.00  1.00      I    C
ATOM   1674  CA  GLY I  67      94.170  22.591 -12.660  1.00  1.00      I    C
ATOM   1675  CA  ASN I  68      98.050  22.401 -12.770  1.00  1.00      I    C
ATOM   1676  CA  ALA I  69      98.100  21.351  -9.100  1.00  1.00      I    C
ATOM   1677  CA  ALA I  70      95.810  18.401 -10.020  1.00  1.00      I    C
ATOM   1678  CA  ARG I  71      98.100  17.401 -12.790  1.00  1.00      I    C
ATOM   1679  CA  ASP I  72     101.290  17.691 -10.550  1.00  1.00      I    C
ATOM   1680  CA  ASN I  73      99.550  15.501  -7.980  1.00  1.00      I    C
ATOM   1681  CA  LYS I  74      98.820  12.811 -10.540  1.00  1.00      I    C
ATOM   1682  CA  LYS I  75      95.120  13.591 -10.770  1.00  1.00      I    C
ATOM   1683  CA  THR I  76      92.940  15.021 -13.380  1.00  1.00      I    C
ATOM   1684  CA  ARG I  77      90.070  16.241 -11.270  1.00  1.00      I    C
ATOM   1685  CA  ILE I  78      90.150  19.401  -9.220  1.00  1.00      I    C
ATOM   1686  CA  ILE I  79      89.390  18.751  -5.460  1.00  1.00      I    C
ATOM   1687  CA  PRO I  80      89.280  21.351  -2.610  1.00  1.00      I    C
ATOM   1688  CA  ARG I  81      92.900  20.611  -1.750  1.00  1.00      I    C
ATOM   1689  CA  HIS I  82      94.120  21.701  -5.160  1.00  1.00      I    C
ATOM   1690  CA  LEU I  83      92.150  24.971  -4.910  1.00  1.00      I    C
ATOM   1691  CA  GLN I  84      93.710  25.791  -1.560  1.00  1.00      I    C
ATOM   1692  CA  LEU I  85      97.200  24.641  -2.590  1.00  1.00      I    C
ATOM   1693  CA  ALA I  86      96.980  27.001  -5.720  1.00  1.00      I    C
ATOM   1694  CA  VAL I  87      95.990  29.911  -3.440  1.00  1.00      I    C
ATOM   1695  CA  ARG I  88      98.290  29.321  -0.680  1.00  1.00      I    C
ATOM   1696  CA  ASN I  89     101.580  28.951  -2.590  1.00  1.00      I    C
ATOM   1697  CA  ASP I  90     101.040  32.311  -4.310  1.00  1.00      I    C
ATOM   1698  CA  GLU I  91     101.820  35.751  -2.940  1.00  1.00      I    C
ATOM   1699  CA  GLU I  92      98.940  37.621  -4.510  1.00  1.00      I    C
ATOM   1700  CA  LEU I  93      96.100  35.051  -4.210  1.00  1.00      I    C
ATOM   1701  CA  ASN I  94      97.150  34.351  -0.660  1.00  1.00      I    C
ATOM   1702  CA  LYS I  95      96.890  38.141   0.100  1.00  1.00      I    C
ATOM   1703  CA  LEU I  96      93.440  38.401  -1.350  1.00  1.00      I    C
ATOM   1704  CA  LEU I  97      92.230  35.411   0.700  1.00  1.00      I    C
ATOM   1705  CA  GLY I  98      94.390  36.021   3.680  1.00  1.00      I    C
ATOM   1706  CA  ARG I  99      91.580  35.641   6.270  1.00  1.00      I    C
ATOM   1707  CA  VAL I 100      89.760  32.911   4.350  1.00  1.00      I    C
ATOM   1708  CA  THR I 101      90.050  29.321   5.560  1.00  1.00      I    C
ATOM   1709  CA  ILE I 102      88.730  26.641   3.420  1.00  1.00      I    C
ATOM   1710  CA  ALA I 103      86.810  23.411   3.920  1.00  1.00      I    C
ATOM   1711  CA  GLN I 104      88.720  20.261   2.780  1.00  1.00      I    C
ATOM   1712  CA  GLY I 105      91.690  22.221   2.250  1.00  1.00      I    C
ATOM   1713  CA  GLY I 106      93.850  20.951   5.040  1.00  1.00      I    C
ATOM   1714  CA  VAL I 107      97.220  22.531   5.660  1.00  1.00      I    C
ATOM   1715  CA  LEU I 108      98.910  25.891   5.000  1.00  1.00      I    C
ATOM   1716  CA  PRO I 109     102.030  26.451   7.050  1.00  1.00      I    C
ATOM   1717  CA  ASN I 110     102.370  30.211   7.410  1.00  1.00      I    C
ATOM   1718  CA  ILE I 111      99.410  32.091   8.780  1.00  1.00      I    C
ATOM   1719  CA  GLN I 112      99.430  33.781  12.070  1.00  1.00      I    C
ATOM   1720  CA  SER I 113      97.810  37.191  12.310  1.00  1.00      I    C
ATOM   1721  CA  VAL I 114     100.750  38.971  14.040  1.00  1.00      I    C
ATOM   1722  CA  LEU I 115     103.070  37.981  11.210  1.00  1.00      I    C
ATOM   1723  CA  LEU I 116     101.040  39.911   8.630  1.00  1.00      I    C
ATOM   1724  CA  PRO I 117     102.770  40.951   5.300  1.00  1.00      I    C
ATOM   1725  CA  LYS I 118     104.210  44.511   5.060  1.00  1.00      I    C
ATOM   1726  CA  LYS I 119     105.280  47.461   2.860  1.00  1.00      I    C
ATOM   1727  CA  THR I 120     102.450  45.891   0.930  1.00  1.00      I    C
ATOM   1728  CA  GLU I 121     104.670  43.431  -0.850  1.00  1.00      I    C
ATOM   1729  CA  SER I 122     105.530  41.591  -4.050  1.00  1.00      I    C
ATOM   1730  CA  SER I 123     107.440  41.601  -7.340  1.00  1.00      I    C
ATOM   1731  CA  LYS I 124     107.720  38.641  -9.610  1.00  1.00      I    C
ATOM   1732  CA  SER I 125     104.570  37.581 -11.390  1.00  1.00      I    C
ATOM   1733  CA  LYS I 126     105.180  40.661 -13.410  1.00  1.00      I    C
ATOM   1734  CA  SER I 127     107.640  40.191 -16.410  1.00  1.00      I    C
ATOM   1735  CA  LYS I 128     111.280  39.381 -17.050  1.00  1.00      I    C
TER
ATOM   1736  CA  PRO J   1      46.600  20.261 -47.160  1.00  1.00      J    C
ATOM   1737  CA  GLU J   2      49.240  22.241 -48.860  1.00  1.00      J    C
ATOM   1738  CA  PRO J   3      48.250  25.601 -47.830  1.00  1.00      J    C
ATOM   1739  CA  ALA J   4      46.240  26.911 -50.910  1.00  1.00      J    C
ATOM   1740  CA  LYS J   5      47.280  30.341 -52.240  1.00  1.00      J    C
ATOM   1741  CA  SER J   6      47.300  31.711 -48.680  1.00  1.00      J    C
ATOM   1742  CA  ALA J   7      50.570  31.061 -46.880  1.00  1.00      J    C
ATOM   1743  CA  PRO J   8      51.560  33.871 -46.670  1.00  1.00      J    C
ATOM   1744  CA  ALA J   9      53.930  33.141 -43.870  1.00  1.00      J    C
ATOM   1745  CA  PRO J  10      55.330  30.731 -42.830  1.00  1.00      J    C
ATOM   1746  CA  LYS J  11      53.820  28.551 -40.160  1.00  1.00      J    C
ATOM   1747  CA  LYS J  12      52.180  28.841 -36.840  1.00  1.00      J    C
ATOM   1748  CA  GLY J  13      50.120  26.181 -35.130  1.00  1.00      J    C
ATOM   1749  CA  SER J  14      51.990  23.701 -32.940  1.00  1.00      J    C
ATOM   1750  CA  LYS J  15      55.630  23.481 -31.830  1.00  1.00      J    C
ATOM   1751  CA  LYS J  16      54.750  22.031 -28.430  1.00  1.00      J    C
ATOM   1752  CA  ALA J  17      56.240  18.481 -29.100  1.00  1.00      J    C
ATOM   1753  CA  VAL J  18      56.540  14.901 -27.900  1.00  1.00      J    C
ATOM   1754  CA  THR J  19      53.790  12.621 -29.080  1.00  1.00      J    C
ATOM   1755  CA  LYS J  20      52.150  11.021 -25.990  1.00  1.00      J    C
ATOM   1756  CA  THR J  21      52.950   7.421 -25.670  1.00  1.00      J    C
ATOM   1757  CA  GLN J  22      51.200   7.171 -22.310  1.00  1.00      J    C
ATOM   1758  CA  LYS J  23      53.860   6.381 -19.770  1.00  1.00      J    C
ATOM   1759  CA  LYS J  24      52.470   9.311 -17.740  1.00  1.00      J    C
ATOM   1760  CA  ASP J  25      55.800  11.161 -17.840  1.00  1.00      J    C
ATOM   1761  CA  GLY J  26      57.920  12.121 -14.890  1.00  1.00      J    C
ATOM   1762  CA  LYS J  27      61.190  10.771 -16.200  1.00  1.00      J    C
ATOM   1763  CA  LYS J  28      63.060  13.981 -17.390  1.00  1.00      J    C
ATOM   1764  CA  ARG J  29      61.860  16.411 -14.550  1.00  1.00      J    C
ATOM   1765  CA  ARG J  30      62.680  19.591 -16.440  1.00  1.00      J    C
ATOM   1766  CA  LYS J  31      66.200  20.821 -15.960  1.00  1.00      J    C
ATOM   1767  CA  THR J  32      66.620  22.091 -12.320  1.00  1.00      J    C
ATOM   1768  CA  ARG J  33      66.420  25.871 -12.750  1.00  1.00      J    C
ATOM   1769  CA  LYS J  34      69.480  28.171 -12.330  1.00  1.00      J    C
ATOM   1770  CA  GLU J  35      71.160  29.981  -9.410  1.00  1.00      J    C
ATOM   1771  CA  SER J  36      74.970  29.331  -9.290  1.00  1.00      J    C
ATOM   1772  CA  TYR J  37      78.100  30.221 -11.160  1.00  1.00      J    C
ATOM   1773  CA  ALA J  38      78.940  26.681 -11.950  1.00  1.00      J    C
ATOM   1774  CA  ILE J  39      78.180  26.821 -15.750  1.00  1.00      J    C
ATOM   1775  CA  TYR J  40      80.340  29.951 -15.970  1.00  1.00      J    C
ATOM   1776  CA  VAL J  41      83.000  28.471 -13.680  1.00  1.00      J    C
ATOM   1777  CA  TYR J  42      82.700  25.251 -15.630  1.00  1.00      J    C
ATOM   1778  CA  LYS J  43      83.050  27.031 -18.980  1.00  1.00      J    C
ATOM   1779  CA  VAL J  44      86.270  28.611 -17.810  1.00  1.00      J    C
ATOM   1780  CA  LEU J  45      87.710  25.411 -16.420  1.00  1.00      J    C
ATOM   1781  CA  LYS J  46      87.300  23.771 -19.860  1.00  1.00      J    C
ATOM   1782  CA  GLN J  47      89.200  26.621 -21.620  1.00  1.00      J    C
ATOM   1783  CA  VAL J  48      92.190  26.381 -19.390  1.00  1.00      J    C
ATOM   1784  CA  HIS J  49      92.200  22.641 -18.520  1.00  1.00      J    C
ATOM   1785  CA  PRO J  50      90.830  20.721 -21.500  1.00  1.00      J    C
ATOM   1786  CA  ASP J  51      91.190  17.291 -19.960  1.00  1.00      J    C
ATOM   1787  CA  THR J  52      90.550  18.111 -16.360  1.00  1.00      J    C
ATOM   1788  CA  GLY J  53      87.260  17.841 -14.390  1.00  1.00      J    C
ATOM   1789  CA  ILE J  54      86.250  19.201 -11.020  1.00  1.00      J    C
ATOM   1790  CA  SER J  55      84.310  18.291  -7.850  1.00  1.00      J    C
ATOM   1791  CA  SER J  56      81.190  20.061  -6.880  1.00  1.00      J    C
ATOM   1792  CA  LYS J  57      82.520  20.881  -3.320  1.00  1.00      J    C
ATOM   1793  CA  ALA J  58      85.610  22.531  -4.870  1.00  1.00      J    C
ATOM   1794  CA  MET J  59      83.250  24.511  -7.000  1.00  1.00      J    C
ATOM   1795  CA  SER J  60      81.070  25.431  -3.880  1.00  1.00      J    C
ATOM   1796  CA  ILE J  61      84.450  26.811  -2.430  1.00  1.00      J    C
ATOM   1797  CA  MET J  62      84.980  28.811  -5.670  1.00  1.00      J    C
ATOM   1798  CA  ASN J  63      81.320  29.871  -5.790  1.00  1.00      J    C
ATOM   1799  CA  SER J  64      81.740  31.291  -2.210  1.00  1.00      J    C
ATOM   1800  CA  PHE J  65      85.060  32.911  -3.600  1.00  1.00      J    C
ATOM   1801  CA  VAL J  66      83.190  34.521  -6.480  1.00  1.00      J    C
ATOM   1802  CA  ASN J  67      80.150  35.651  -4.290  1.00  1.00      J    C
ATOM   1803  CA  ASP J  68      82.480  37.201  -1.590  1.00  1.00      J    C
ATOM   1804  CA  VAL J  69      84.530  39.161  -4.190  1.00  1.00      J    C
ATOM   1805  CA  PHE J  70      81.370  40.091  -6.120  1.00  1.00      J    C
ATOM   1806  CA  GLU J  71      79.770  41.391  -2.830  1.00  1.00      J    C
ATOM   1807  CA  ARG J  72      82.980  43.111  -1.670  1.00  1.00      J    C
ATOM   1808  CA  ILE J  73      83.730  45.051  -4.880  1.00  1.00      J    C
ATOM   1809  CA  ALA J  74      80.230  46.221  -5.340  1.00  1.00      J    C
ATOM   1810  CA  GLY J  75      79.800  47.371  -1.780  1.00  1.00      J    C
ATOM   1811  CA  GLU J  76      82.750  49.701  -1.740  1.00  1.00      J    C
ATOM   1812  CA  ALA J  77      81.460  51.361  -5.050  1.00  1.00      J    C
ATOM   1813  CA  SER J  78      78.100  52.041  -3.320  1.00  1.00      J    C
ATOM   1814  CA  ARG J  79      79.900  53.611  -0.330  1.00  1.00      J    C
ATOM   1815  CA  LEU J  80      82.100  55.561  -2.660  1.00  1.00      J    C
ATOM   1816  CA  ALA J  81      79.040  56.451  -4.790  1.00  1.00      J    C
ATOM   1817  CA  HIS J  82      77.300  57.971  -1.750  1.00  1.00      J    C
ATOM   1818  CA  TYR J  83      80.270  59.851  -0.459  1.00  1.00      J    C
ATOM   1819  CA  ASN J  84      80.600  61.521  -3.769  1.00  1.00      J    C
ATOM   1820  CA  LYS J  85      76.960  61.901  -4.569  1.00  1.00      J    C
ATOM   1821  CA  ARG J  86      77.220  60.201  -7.869  1.00  1.00      J    C
ATOM   1822  CA  SER J  87      73.900  58.481  -7.089  1.00  1.00      J    C
ATOM   1823  CA  THR J  88      74.660  55.641  -9.610  1.00  1.00      J    C
ATOM   1824  CA  ILE J  89      77.420  53.021  -9.800  1.00  1.00      J    C
ATOM   1825  CA  THR J  90      79.330  53.551 -13.010  1.00  1.00      J    C
ATOM   1826  CA  SER J  91      82.100  51.511 -14.530  1.00  1.00      J    C
ATOM   1827  CA  ARG J  92      84.380  54.081 -12.950  1.00  1.00      J    C
ATOM   1828  CA  GLU J  93      83.220  53.121  -9.400  1.00  1.00      J    C
ATOM   1829  CA  ILE J  94      83.660  49.491 -10.230  1.00  1.00      J    C
ATOM   1830  CA  GLN J  95      87.190  50.151 -11.510  1.00  1.00      J    C
ATOM   1831  CA  THR J  96      88.380  52.051  -8.460  1.00  1.00      J    C
ATOM   1832  CA  ALA J  97      86.430  49.501  -6.280  1.00  1.00      J    C
ATOM   1833  CA  VAL J  98      88.550  46.831  -7.950  1.00  1.00      J    C
ATOM   1834  CA  ARG J  99      91.750  48.741  -7.320  1.00  1.00      J    C
ATOM   1835  CA  LEU J 100      91.100  49.181  -3.610  1.00  1.00      J    C
ATOM   1836  CA  LEU J 101      90.470  45.491  -3.090  1.00  1.00      J    C
ATOM   1837  CA  LEU J 102      92.830  43.561  -5.320  1.00  1.00      J    C
ATOM   1838  CA  PRO J 103      96.540  43.121  -4.880  1.00  1.00      J    C
ATOM   1839  CA  GLY J 104      99.310  44.261  -7.340  1.00  1.00      J    C
ATOM   1840  CA  GLU J 105      99.730  41.941 -10.150  1.00  1.00      J    C
ATOM   1841  CA  LEU J 106      96.150  40.651 -10.030  1.00  1.00      J    C
ATOM   1842  CA  ALA J 107      94.610  44.101 -10.010  1.00  1.00      J    C
ATOM   1843  CA  LYS J 108      96.900  45.011 -12.980  1.00  1.00      J    C
ATOM   1844  CA  HIS J 109      95.850  42.001 -15.050  1.00  1.00      J    C
ATOM   1845  CA  ALA J 110      92.250  42.081 -13.930  1.00  1.00      J    C
ATOM   1846  CA  VAL J 111      91.900  45.771 -14.800  1.00  1.00      J    C
ATOM   1847  CA  SER J 112      93.630  45.281 -18.230  1.00  1.00      J    C
ATOM   1848  CA  GLU J 113      91.140  42.521 -19.220  1.00  1.00      J    C
ATOM   1849  CA  GLY J 114      88.190  44.321 -17.530  1.00  1.00      J    C
ATOM   1850  CA  THR J 115      88.710  47.491 -19.290  1.00  1.00      J    C
ATOM   1851  CA  LYS J 116      89.090  45.661 -22.610  1.00  1.00      J    C
ATOM   1852  CA  ALA J 117      85.670  44.181 -22.050  1.00  1.00      J    C
ATOM   1853  CA  VAL J 118      84.180  47.671 -21.460  1.00  1.00      J    C
ATOM   1854  CA  THR J 119      85.920  49.321 -24.260  1.00  1.00      J    C
ATOM   1855  CA  LYS J 120      84.810  46.531 -26.650  1.00  1.00      J    C
ATOM   1856  CA  TYR J 121      81.290  46.451 -25.250  1.00  1.00      J    C
ATOM   1857  CA  THR J 122      80.720  50.151 -25.870  1.00  1.00      J    C
ATOM   1858  CA  SER J 123      82.400  50.161 -29.340  1.00  1.00      J    C
ATOM   1859  CA  ALA J 124      79.240  48.281 -30.480  1.00  1.00      J    C
ATOM   1860  CA  LYS J 125      75.650  49.681 -30.690  1.00  1.00      J    C
TER
