# Supplementary material for: The kinetic landscape of nucleosome assembly: A coarse-grained molecular dynamics study
Source: PLoS Comput Biol. 2021 Jul 27;17(7):e1009253. doi: 10.1371/journal.pcbi.1009253 (PMC8345847; doi:10.1371/journal.pcbi.1009253)
Supplement: S1 Data — For each of the 11 metastable states identified from our MSM at 400 mM using PCCA clustering, we deposited 4 representative coarse-grained nucleosome conformations in PDB format. The conformations are named “state*conf#.pdb”, where * corresponds to the state name as described in the text (T, TL, TR, HL0, HL1, HL2, HR0, HR1, HR2 and HR3, N), and # goes from 1 to 4. The file “msm_hmm11.dat” contains the equilibrium probabilities of the various basins and the transition probabilities between them. The data also contain 4 representative partially opened conformations for each of the left hexasome, right hexasome, and tetrasome states, named “partially-opened_*_conf#.pdb”, where * is HL, HR or T and # goes from 1 to 4. (ZIP) [file pcbi.1009253.s006.zip › S1_Data/stateHR1conf1.pdb]

ATOM      1 DS   DC  A   1      -8.300  66.630 141.130  1.00  1.00      A    S
ATOM      2 DB   DC  A   1      -6.290  69.800 138.370  1.00  1.00      A    B
ATOM      3 DP   DT  A   2     -12.230  68.560 142.870  1.00  1.00      A    P
ATOM      4 DS   DT  A   2     -11.810  71.930 142.060  1.00  1.00      A    S
ATOM      5 DB   DT  A   2      -9.950  71.130 138.040  1.00  1.00      A    B
ATOM      6 DP   DG  A   3     -15.680  73.810 141.960  1.00  1.00      A    P
ATOM      7 DS   DG  A   3     -15.190  75.930 139.180  1.00  1.00      A    S
ATOM      8 DB   DG  A   3     -12.560  73.600 135.460  1.00  1.00      A    B
ATOM      9 DP   DG  A   4     -18.070  78.220 137.490  1.00  1.00      A    P
ATOM     10 DS   DG  A   4     -16.290  78.560 134.230  1.00  1.00      A    S
ATOM     11 DB   DG  A   4     -14.800  73.910 132.400  1.00  1.00      A    B
ATOM     12 DP   DA  A   5     -17.450  80.620 131.820  1.00  1.00      A    P
ATOM     13 DS   DA  A   5     -16.010  78.550 129.180  1.00  1.00      A    S
ATOM     14 DB   DA  A   5     -16.850  73.730 129.650  1.00  1.00      A    B
ATOM     15 DP   DG  A   6     -16.870  79.890 125.870  1.00  1.00      A    P
ATOM     16 DS   DG  A   6     -16.890  76.100 123.940  1.00  1.00      A    S
ATOM     17 DB   DG  A   6     -18.580  72.450 126.410  1.00  1.00      A    B
ATOM     18 DP   DA  A   7     -16.420  75.320 120.190  1.00  1.00      A    P
ATOM     19 DS   DA  A   7     -17.500  71.550 120.230  1.00  1.00      A    S
ATOM     20 DB   DA  A   7     -20.700  71.120 123.980  1.00  1.00      A    B
ATOM     21 DP   DA  A   8     -18.240  69.470 117.430  1.00  1.00      A    P
ATOM     22 DS   DA  A   8     -20.280  66.890 119.320  1.00  1.00      A    S
ATOM     23 DB   DA  A   8     -23.480  69.130 122.220  1.00  1.00      A    B
ATOM     24 DP   DT  A   9     -21.920  64.620 117.660  1.00  1.00      A    P
ATOM     25 DS   DT  A   9     -24.580  63.760 120.350  1.00  1.00      A    S
ATOM     26 DB   DT  A   9     -26.600  67.950 121.070  1.00  1.00      A    B
ATOM     27 DP   DC  A  10     -26.830  61.370 119.170  1.00  1.00      A    P
ATOM     28 DS   DC  A  10     -29.790  62.580 121.520  1.00  1.00      A    S
ATOM     29 DB   DC  A  10     -30.240  66.830 120.560  1.00  1.00      A    B
ATOM     30 DP   DC  A  11     -33.250  60.840 121.470  1.00  1.00      A    P
ATOM     31 DS   DC  A  11     -35.620  63.890 121.580  1.00  1.00      A    S
ATOM     32 DB   DC  A  11     -33.920  66.980 119.810  1.00  1.00      A    B
ATOM     33 DP   DC  A  12     -39.230  63.550 120.930  1.00  1.00      A    P
ATOM     34 DS   DC  A  12     -40.050  67.210 120.240  1.00  1.00      A    S
ATOM     35 DB   DC  A  12     -36.680  68.740 117.870  1.00  1.00      A    B
ATOM     36 DP   DG  A  13     -44.570  67.840 118.590  1.00  1.00      A    P
ATOM     37 DS   DG  A  13     -43.730  70.930 117.090  1.00  1.00      A    S
ATOM     38 DB   DG  A  13     -38.810  70.890 114.960  1.00  1.00      A    B
ATOM     39 DP   DG  A  14     -46.180  73.180 115.050  1.00  1.00      A    P
ATOM     40 DS   DG  A  14     -44.030  74.470 112.660  1.00  1.00      A    S
ATOM     41 DB   DG  A  14     -39.900  71.520 111.590  1.00  1.00      A    B
ATOM     42 DP   DT  A  15     -45.000  76.050 110.140  1.00  1.00      A    P
ATOM     43 DS   DT  A  15     -41.470  75.780 108.100  1.00  1.00      A    S
ATOM     44 DB   DT  A  15     -40.680  71.770 108.290  1.00  1.00      A    B
ATOM     45 DP   DC  A  16     -41.760  77.050 104.630  1.00  1.00      A    P
ATOM     46 DS   DC  A  16     -39.200  74.750 103.910  1.00  1.00      A    S
ATOM     47 DB   DC  A  16     -40.470  71.130 104.510  1.00  1.00      A    B
ATOM     48 DP   DT  A  17     -37.140  74.670 100.540  1.00  1.00      A    P
ATOM     49 DS   DT  A  17     -36.120  71.460 100.610  1.00  1.00      A    S
ATOM     50 DB   DT  A  17     -39.780  69.640 100.790  1.00  1.00      A    B
ATOM     51 DP   DG  A  18     -33.830  70.190  96.920  1.00  1.00      A    P
ATOM     52 DS   DG  A  18     -35.040  66.700  96.930  1.00  1.00      A    S
ATOM     53 DB   DG  A  18     -40.090  66.030  97.990  1.00  1.00      A    B
ATOM     54 DP   DC  A  19     -33.540  63.890  95.030  1.00  1.00      A    P
ATOM     55 DS   DC  A  19     -36.680  61.350  94.850  1.00  1.00      A    S
ATOM     56 DB   DC  A  19     -40.170  63.890  95.300  1.00  1.00      A    B
ATOM     57 DP   DA  A  20     -36.840  58.520  92.130  1.00  1.00      A    P
ATOM     58 DS   DA  A  20     -40.010  57.950  92.630  1.00  1.00      A    S
ATOM     59 DB   DA  A  20     -42.080  62.000  92.250  1.00  1.00      A    B
ATOM     60 DP   DG  A  21     -41.720  55.010  90.720  1.00  1.00      A    P
ATOM     61 DS   DG  A  21     -45.150  56.790  90.450  1.00  1.00      A    S
ATOM     62 DB   DG  A  21     -44.510  61.230  89.420  1.00  1.00      A    B
ATOM     63 DP   DG  A  22     -47.810  55.390  88.510  1.00  1.00      A    P
ATOM     64 DS   DG  A  22     -48.650  58.410  86.530  1.00  1.00      A    S
ATOM     65 DB   DG  A  22     -45.560  61.670  85.960  1.00  1.00      A    B
ATOM     66 DP   DC  A  23     -51.090  58.130  84.260  1.00  1.00      A    P
ATOM     67 DS   DC  A  23     -50.320  61.340  82.740  1.00  1.00      A    S
ATOM     68 DB   DC  A  23     -46.440  61.520  82.710  1.00  1.00      A    B
ATOM     69 DP   DC  A  24     -51.710  62.210  79.510  1.00  1.00      A    P
ATOM     70 DS   DC  A  24     -48.990  64.980  78.010  1.00  1.00      A    S
ATOM     71 DB   DC  A  24     -45.540  62.800  78.730  1.00  1.00      A    B
ATOM     72 DP   DG  A  25     -49.300  65.960  73.230  1.00  1.00      A    P
ATOM     73 DS   DG  A  25     -45.640  67.050  73.240  1.00  1.00      A    S
ATOM     74 DB   DG  A  25     -42.820  63.510  75.450  1.00  1.00      A    B
ATOM     75 DP   DC  A  26     -44.480  68.380  70.690  1.00  1.00      A    P
ATOM     76 DS   DC  A  26     -40.890  66.990  71.480  1.00  1.00      A    S
ATOM     77 DB   DC  A  26     -41.780  62.840  72.430  1.00  1.00      A    B
ATOM     78 DP   DT  A  27     -37.880  67.390  68.550  1.00  1.00      A    P
ATOM     79 DS   DT  A  27     -35.700  64.350  69.640  1.00  1.00      A    S
ATOM     80 DB   DT  A  27     -39.120  61.640  69.480  1.00  1.00      A    B
ATOM     81 DP   DC  A  28     -32.480  63.340  67.830  1.00  1.00      A    P
ATOM     82 DS   DC  A  28     -32.570  59.770  68.590  1.00  1.00      A    S
ATOM     83 DB   DC  A  28     -37.020  59.090  67.270  1.00  1.00      A    B
ATOM     84 DP   DA  A  29     -29.570  56.890  67.180  1.00  1.00      A    P
ATOM     85 DS   DA  A  29     -32.230  53.750  67.040  1.00  1.00      A    S
ATOM     86 DB   DA  A  29     -36.330  55.320  65.770  1.00  1.00      A    B
ATOM     87 DP   DA  A  30     -31.400  50.540  65.610  1.00  1.00      A    P
ATOM     88 DS   DA  A  30     -34.950  49.660  64.220  1.00  1.00      A    S
ATOM     89 DB   DA  A  30     -37.350  53.960  62.590  1.00  1.00      A    B
ATOM     90 DP   DT  A  31     -35.470  47.120  62.450  1.00  1.00      A    P
ATOM     91 DS   DT  A  31     -39.190  47.850  61.380  1.00  1.00      A    S
ATOM     92 DB   DT  A  31     -38.370  52.190  59.800  1.00  1.00      A    B
ATOM     93 DP   DT  A  32     -40.920  45.510  59.150  1.00  1.00      A    P
ATOM     94 DS   DT  A  32     -43.270  48.290  57.680  1.00  1.00      A    S
ATOM     95 DB   DT  A  32     -40.250  51.490  56.410  1.00  1.00      A    B
ATOM     96 DP   DG  A  33     -46.140  47.060  54.540  1.00  1.00      A    P
ATOM     97 DS   DG  A  33     -45.860  50.340  52.280  1.00  1.00      A    S
ATOM     98 DB   DG  A  33     -41.510  51.930  52.060  1.00  1.00      A    B
ATOM     99 DP   DG  A  34     -47.410  50.630  49.120  1.00  1.00      A    P
ATOM    100 DS   DG  A  34     -45.390  53.290  47.500  1.00  1.00      A    S
ATOM    101 DB   DG  A  34     -40.980  52.190  48.400  1.00  1.00      A    B
ATOM    102 DP   DT  A  35     -45.740  53.990  43.850  1.00  1.00      A    P
ATOM    103 DS   DT  A  35     -42.610  55.210  43.370  1.00  1.00      A    S
ATOM    104 DB   DT  A  35     -40.270  51.780  44.880  1.00  1.00      A    B
ATOM    105 DP   DC  A  36     -42.300  56.010  39.980  1.00  1.00      A    P
ATOM    106 DS   DC  A  36     -38.920  54.920  39.860  1.00  1.00      A    S
ATOM    107 DB   DC  A  36     -38.890  50.980  41.380  1.00  1.00      A    B
ATOM    108 DP   DG  A  37     -37.070  55.590  35.280  1.00  1.00      A    P
ATOM    109 DS   DG  A  37     -34.550  52.530  35.530  1.00  1.00      A    S
ATOM    110 DB   DG  A  37     -36.750  48.930  38.350  1.00  1.00      A    B
ATOM    111 DP   DT  A  38     -32.810  51.270  33.010  1.00  1.00      A    P
ATOM    112 DS   DT  A  38     -31.900  48.120  34.920  1.00  1.00      A    S
ATOM    113 DB   DT  A  38     -36.000  46.700  35.850  1.00  1.00      A    B
ATOM    114 DP   DA  A  39     -29.120  45.200  32.840  1.00  1.00      A    P
ATOM    115 DS   DA  A  39     -30.560  42.590  34.920  1.00  1.00      A    S
ATOM    116 DB   DA  A  39     -35.520  42.180  34.390  1.00  1.00      A    B
ATOM    117 DP   DG  A  40     -29.190  39.280  34.340  1.00  1.00      A    P
ATOM    118 DS   DG  A  40     -32.120  37.230  35.960  1.00  1.00      A    S
ATOM    119 DB   DG  A  40     -36.490  38.460  33.990  1.00  1.00      A    B
ATOM    120 DP   DA  A  41     -31.980  34.080  36.850  1.00  1.00      A    P
ATOM    121 DS   DA  A  41     -36.250  33.480  36.450  1.00  1.00      A    S
ATOM    122 DB   DA  A  41     -37.660  35.650  32.010  1.00  1.00      A    B
ATOM    123 DP   DC  A  42     -37.100  30.260  36.900  1.00  1.00      A    P
ATOM    124 DS   DC  A  42     -40.130  30.540  34.650  1.00  1.00      A    S
ATOM    125 DB   DC  A  42     -38.640  32.490  31.060  1.00  1.00      A    B
ATOM    126 DP   DA  A  43     -41.890  26.970  33.920  1.00  1.00      A    P
ATOM    127 DS   DA  A  43     -43.770  28.510  30.980  1.00  1.00      A    S
ATOM    128 DB   DA  A  43     -40.690  30.550  28.030  1.00  1.00      A    B
ATOM    129 DP   DG  A  44     -46.250  26.260  29.210  1.00  1.00      A    P
ATOM    130 DS   DG  A  44     -45.610  27.550  25.810  1.00  1.00      A    S
ATOM    131 DB   DG  A  44     -40.630  28.360  24.990  1.00  1.00      A    B
ATOM    132 DP   DC  A  45     -47.350  26.580  23.470  1.00  1.00      A    P
ATOM    133 DS   DC  A  45     -44.940  27.410  21.080  1.00  1.00      A    S
ATOM    134 DB   DC  A  45     -41.330  25.850  22.930  1.00  1.00      A    B
ATOM    135 DP   DT  A  46     -45.460  25.670  17.430  1.00  1.00      A    P
ATOM    136 DS   DT  A  46     -41.520  26.020  16.380  1.00  1.00      A    S
ATOM    137 DB   DT  A  46     -39.850  23.840  19.610  1.00  1.00      A    B
ATOM    138 DP   DC  A  47     -41.200  24.520  12.560  1.00  1.00      A    P
ATOM    139 DS   DC  A  47     -38.330  22.900  13.380  1.00  1.00      A    S
ATOM    140 DB   DC  A  47     -38.990  21.010  17.150  1.00  1.00      A    B
ATOM    141 DP   DT  A  48     -36.590  20.290  10.330  1.00  1.00      A    P
ATOM    142 DS   DT  A  48     -34.460  18.330  12.480  1.00  1.00      A    S
ATOM    143 DB   DT  A  48     -37.510  17.680  15.940  1.00  1.00      A    B
ATOM    144 DP   DA  A  49     -32.820  14.990  11.120  1.00  1.00      A    P
ATOM    145 DS   DA  A  49     -32.350  13.860  14.260  1.00  1.00      A    S
ATOM    146 DB   DA  A  49     -36.420  13.890  16.570  1.00  1.00      A    B
ATOM    147 DP   DG  A  50     -30.540  10.490  14.400  1.00  1.00      A    P
ATOM    148 DS   DG  A  50     -32.290   9.270  17.880  1.00  1.00      A    S
ATOM    149 DB   DG  A  50     -37.070  10.270  18.010  1.00  1.00      A    B
ATOM    150 DP   DC  A  51     -31.300   6.590  19.720  1.00  1.00      A    P
ATOM    151 DS   DC  A  51     -34.920   5.790  21.100  1.00  1.00      A    S
ATOM    152 DB   DC  A  51     -37.400   6.860  17.830  1.00  1.00      A    B
ATOM    153 DP   DA  A  52     -35.620   1.410  22.860  1.00  1.00      A    P
ATOM    154 DS   DA  A  52     -39.570   1.420  22.170  1.00  1.00      A    S
ATOM    155 DB   DA  A  52     -39.570   3.400  17.440  1.00  1.00      A    B
ATOM    156 DP   DC  A  53     -41.070  -1.450  22.570  1.00  1.00      A    P
ATOM    157 DS   DC  A  53     -43.780  -0.910  19.590  1.00  1.00      A    S
ATOM    158 DB   DC  A  53     -41.580   0.500  16.910  1.00  1.00      A    B
ATOM    159 DP   DC  A  54     -45.650  -3.910  18.620  1.00  1.00      A    P
ATOM    160 DS   DC  A  54     -46.490  -3.070  15.470  1.00  1.00      A    S
ATOM    161 DB   DC  A  54     -42.380  -1.930  13.970  1.00  1.00      A    B
ATOM    162 DP   DG  A  55     -49.070  -7.040  13.320  1.00  1.00      A    P
ATOM    163 DS   DG  A  55     -47.550  -6.620   9.920  1.00  1.00      A    S
ATOM    164 DB   DG  A  55     -42.560  -5.000  10.540  1.00  1.00      A    B
ATOM    165 DP   DC  A  56     -48.320  -8.470   7.570  1.00  1.00      A    P
ATOM    166 DS   DC  A  56     -45.100  -7.720   5.760  1.00  1.00      A    S
ATOM    167 DB   DC  A  56     -41.720  -7.930   8.980  1.00  1.00      A    B
ATOM    168 DP   DT  A  57     -43.880  -9.790   2.370  1.00  1.00      A    P
ATOM    169 DS   DT  A  57     -40.420  -8.770   2.580  1.00  1.00      A    S
ATOM    170 DB   DT  A  57     -39.650 -10.310   6.640  1.00  1.00      A    B
ATOM    171 DP   DT  A  58     -37.760  -9.660  -0.180  1.00  1.00      A    P
ATOM    172 DS   DT  A  58     -34.910  -9.220   2.100  1.00  1.00      A    S
ATOM    173 DB   DT  A  58     -36.250 -11.570   5.020  1.00  1.00      A    B
ATOM    174 DP   DA  A  59     -30.990 -10.900   1.030  1.00  1.00      A    P
ATOM    175 DS   DA  A  59     -30.280 -11.830   4.600  1.00  1.00      A    S
ATOM    176 DB   DA  A  59     -33.910 -15.070   6.280  1.00  1.00      A    B
ATOM    177 DP   DA  A  60     -26.900 -12.590   6.050  1.00  1.00      A    P
ATOM    178 DS   DA  A  60     -28.190 -14.540   9.030  1.00  1.00      A    S
ATOM    179 DB   DA  A  60     -31.830 -17.590   7.500  1.00  1.00      A    B
ATOM    180 DP   DA  A  61     -25.810 -15.970  11.060  1.00  1.00      A    P
ATOM    181 DS   DA  A  61     -28.330 -18.850  12.620  1.00  1.00      A    S
ATOM    182 DB   DA  A  61     -30.590 -20.590   9.330  1.00  1.00      A    B
ATOM    183 DP   DC  A  62     -27.320 -20.560  15.120  1.00  1.00      A    P
ATOM    184 DS   DC  A  62     -28.810 -23.690  13.800  1.00  1.00      A    S
ATOM    185 DB   DC  A  62     -28.880 -23.550  10.100  1.00  1.00      A    B
ATOM    186 DP   DG  A  63     -27.370 -27.750  16.070  1.00  1.00      A    P
ATOM    187 DS   DG  A  63     -28.090 -30.060  13.010  1.00  1.00      A    S
ATOM    188 DB   DG  A  63     -27.780 -27.430   8.630  1.00  1.00      A    B
ATOM    189 DP   DC  A  64     -27.760 -33.440  13.070  1.00  1.00      A    P
ATOM    190 DS   DC  A  64     -27.670 -33.650   9.610  1.00  1.00      A    S
ATOM    191 DB   DC  A  64     -25.810 -30.250   8.650  1.00  1.00      A    B
ATOM    192 DP   DA  A  65     -26.000 -37.690   7.700  1.00  1.00      A    P
ATOM    193 DS   DA  A  65     -24.820 -36.680   4.410  1.00  1.00      A    S
ATOM    194 DB   DA  A  65     -22.580 -31.970   5.510  1.00  1.00      A    B
ATOM    195 DP   DC  A  66     -22.860 -38.770   2.840  1.00  1.00      A    P
ATOM    196 DS   DC  A  66     -21.210 -35.990   1.140  1.00  1.00      A    S
ATOM    197 DB   DC  A  66     -19.770 -33.530   4.660  1.00  1.00      A    B
ATOM    198 DP   DG  A  67     -18.200 -37.380  -1.750  1.00  1.00      A    P
ATOM    199 DS   DG  A  67     -16.720 -34.330  -1.580  1.00  1.00      A    S
ATOM    200 DB   DG  A  67     -15.780 -33.060   3.070  1.00  1.00      A    B
ATOM    201 DP   DT  A  68     -14.470 -33.080  -3.640  1.00  1.00      A    P
ATOM    202 DS   DT  A  68     -13.340 -30.220  -1.450  1.00  1.00      A    S
ATOM    203 DB   DT  A  68     -12.520 -32.960   2.240  1.00  1.00      A    B
ATOM    204 DP   DA  A  69     -10.180 -28.220  -3.140  1.00  1.00      A    P
ATOM    205 DS   DA  A  69      -8.560 -27.380   0.410  1.00  1.00      A    S
ATOM    206 DB   DA  A  69      -8.680 -31.690   2.850  1.00  1.00      A    B
ATOM    207 DP   DC  A  70      -6.110 -26.200   0.270  1.00  1.00      A    P
ATOM    208 DS   DC  A  70      -5.060 -27.860   3.830  1.00  1.00      A    S
ATOM    209 DB   DC  A  70      -5.230 -31.770   3.020  1.00  1.00      A    B
ATOM    210 DP   DG  A  71      -0.690 -26.210   4.920  1.00  1.00      A    P
ATOM    211 DS   DG  A  71       0.090 -29.540   6.790  1.00  1.00      A    S
ATOM    212 DB   DG  A  71      -1.180 -33.020   3.850  1.00  1.00      A    B
ATOM    213 DP   DC  A  72       2.740 -29.820   8.380  1.00  1.00      A    P
ATOM    214 DS   DC  A  72       2.930 -33.580   7.620  1.00  1.00      A    S
ATOM    215 DB   DC  A  72       1.990 -33.940   3.780  1.00  1.00      A    B
ATOM    216 DP   DG  A  73       7.070 -35.600   8.980  1.00  1.00      A    P
ATOM    217 DS   DG  A  73       6.970 -38.300   6.290  1.00  1.00      A    S
ATOM    218 DB   DG  A  73       5.150 -36.240   1.990  1.00  1.00      A    B
ATOM    219 DP   DC  A  74       9.250 -41.270   5.990  1.00  1.00      A    P
ATOM    220 DS   DC  A  74       8.850 -41.560   2.480  1.00  1.00      A    S
ATOM    221 DB   DC  A  74       7.990 -37.860   1.220  1.00  1.00      A    B
ATOM    222 DP   DT  A  75      11.460 -43.150   0.400  1.00  1.00      A    P
ATOM    223 DS   DT  A  75      10.580 -41.490  -3.200  1.00  1.00      A    S
ATOM    224 DB   DT  A  75      10.940 -37.800  -1.950  1.00  1.00      A    B
ATOM    225 DP   DG  A  76      13.450 -42.950  -6.480  1.00  1.00      A    P
ATOM    226 DS   DG  A  76      13.280 -39.390  -8.410  1.00  1.00      A    S
ATOM    227 DB   DG  A  76      12.790 -35.720  -5.330  1.00  1.00      A    B
ATOM    228 DP   DT  A  77      14.880 -38.560 -11.150  1.00  1.00      A    P
ATOM    229 DS   DT  A  77      14.380 -35.030 -11.180  1.00  1.00      A    S
ATOM    230 DB   DT  A  77      15.450 -34.530  -7.180  1.00  1.00      A    B
ATOM    231 DP   DC  A  78      16.330 -33.090 -13.570  1.00  1.00      A    P
ATOM    232 DS   DC  A  78      15.890 -30.330 -11.660  1.00  1.00      A    S
ATOM    233 DB   DC  A  78      18.040 -31.850  -7.630  1.00  1.00      A    B
ATOM    234 DP   DC  A  79      17.200 -27.240 -12.680  1.00  1.00      A    P
ATOM    235 DS   DC  A  79      17.590 -25.830  -9.120  1.00  1.00      A    S
ATOM    236 DB   DC  A  79      20.100 -28.810  -7.360  1.00  1.00      A    B
ATOM    237 DP   DC  A  80      18.500 -22.700  -8.480  1.00  1.00      A    P
ATOM    238 DS   DC  A  80      20.630 -23.090  -5.590  1.00  1.00      A    S
ATOM    239 DB   DC  A  80      23.440 -26.310  -6.740  1.00  1.00      A    B
ATOM    240 DP   DC  A  81      21.830 -20.650  -3.940  1.00  1.00      A    P
ATOM    241 DS   DC  A  81      24.440 -22.290  -2.160  1.00  1.00      A    S
ATOM    242 DB   DC  A  81      26.590 -24.660  -5.190  1.00  1.00      A    B
ATOM    243 DP   DC  A  82      26.310 -20.730  -0.140  1.00  1.00      A    P
ATOM    244 DS   DC  A  82      29.700 -23.120  -0.500  1.00  1.00      A    S
ATOM    245 DB   DC  A  82      30.180 -23.870  -4.380  1.00  1.00      A    B
ATOM    246 DP   DG  A  83      33.140 -21.040   2.040  1.00  1.00      A    P
ATOM    247 DS   DG  A  83      35.850 -22.580   0.200  1.00  1.00      A    S
ATOM    248 DB   DG  A  83      34.330 -23.480  -4.430  1.00  1.00      A    B
ATOM    249 DP   DC  A  84      38.840 -21.620   0.710  1.00  1.00      A    P
ATOM    250 DS   DC  A  84      39.770 -23.100  -1.980  1.00  1.00      A    S
ATOM    251 DB   DC  A  84      37.180 -21.530  -4.840  1.00  1.00      A    B
ATOM    252 DP   DG  A  85      43.940 -23.070  -2.500  1.00  1.00      A    P
ATOM    253 DS   DG  A  85      43.920 -21.650  -6.300  1.00  1.00      A    S
ATOM    254 DB   DG  A  85      39.490 -18.990  -7.690  1.00  1.00      A    B
ATOM    255 DP   DT  A  86      46.410 -20.720  -7.970  1.00  1.00      A    P
ATOM    256 DS   DT  A  86      44.830 -19.190 -10.630  1.00  1.00      A    S
ATOM    257 DB   DT  A  86      41.790 -16.430  -8.250  1.00  1.00      A    B
ATOM    258 DP   DT  A  87      46.890 -17.310 -12.900  1.00  1.00      A    P
ATOM    259 DS   DT  A  87      43.840 -14.760 -14.280  1.00  1.00      A    S
ATOM    260 DB   DT  A  87      42.700 -13.260 -10.430  1.00  1.00      A    B
ATOM    261 DP   DT  A  88      44.400 -12.220 -16.610  1.00  1.00      A    P
ATOM    262 DS   DT  A  88      41.550 -10.390 -15.980  1.00  1.00      A    S
ATOM    263 DB   DT  A  88      42.030  -9.550 -11.460  1.00  1.00      A    B
ATOM    264 DP   DT  A  89      40.740  -7.250 -18.290  1.00  1.00      A    P
ATOM    265 DS   DT  A  89      38.340  -5.890 -15.810  1.00  1.00      A    S
ATOM    266 DB   DT  A  89      41.220  -5.730 -12.180  1.00  1.00      A    B
ATOM    267 DP   DA  A  90      35.950  -2.330 -16.540  1.00  1.00      A    P
ATOM    268 DS   DA  A  90      35.300  -1.610 -13.020  1.00  1.00      A    S
ATOM    269 DB   DA  A  90      39.640  -1.890 -10.860  1.00  1.00      A    B
ATOM    270 DP   DA  A  91      33.520   1.200 -12.110  1.00  1.00      A    P
ATOM    271 DS   DA  A  91      34.960   1.270  -8.940  1.00  1.00      A    S
ATOM    272 DB   DA  A  91      39.670   1.490  -9.370  1.00  1.00      A    B
ATOM    273 DP   DC  A  92      33.710   3.330  -7.000  1.00  1.00      A    P
ATOM    274 DS   DC  A  92      36.870   4.770  -5.420  1.00  1.00      A    S
ATOM    275 DB   DC  A  92      39.740   4.880  -8.630  1.00  1.00      A    B
ATOM    276 DP   DC  A  93      37.060   7.470  -3.180  1.00  1.00      A    P
ATOM    277 DS   DC  A  93      40.510   8.910  -4.170  1.00  1.00      A    S
ATOM    278 DB   DC  A  93      40.720   8.600  -8.090  1.00  1.00      A    B
ATOM    279 DP   DG  A  94      42.090  12.860  -1.360  1.00  1.00      A    P
ATOM    280 DS   DG  A  94      44.340  14.090  -4.190  1.00  1.00      A    S
ATOM    281 DB   DG  A  94      42.850  12.480  -8.850  1.00  1.00      A    B
ATOM    282 DP   DC  A  95      46.390  16.880  -3.920  1.00  1.00      A    P
ATOM    283 DS   DC  A  95      46.270  17.760  -7.740  1.00  1.00      A    S
ATOM    284 DB   DC  A  95      42.170  15.840  -9.600  1.00  1.00      A    B
ATOM    285 DP   DC  A  96      46.720  21.520  -8.960  1.00  1.00      A    P
ATOM    286 DS   DC  A  96      45.970  21.240 -12.700  1.00  1.00      A    S
ATOM    287 DB   DC  A  96      42.600  19.200 -12.580  1.00  1.00      A    B
ATOM    288 DP   DA  A  97      45.640  25.140 -15.120  1.00  1.00      A    P
ATOM    289 DS   DA  A  97      43.140  24.000 -17.460  1.00  1.00      A    S
ATOM    290 DB   DA  A  97      39.860  21.570 -15.190  1.00  1.00      A    B
ATOM    291 DP   DA  A  98      41.610  26.180 -20.140  1.00  1.00      A    P
ATOM    292 DS   DA  A  98      38.210  24.260 -20.370  1.00  1.00      A    S
ATOM    293 DB   DA  A  98      36.720  23.490 -15.820  1.00  1.00      A    B
ATOM    294 DP   DG  A  99      35.510  25.590 -22.240  1.00  1.00      A    P
ATOM    295 DS   DG  A  99      32.870  24.550 -20.140  1.00  1.00      A    S
ATOM    296 DB   DG  A  99      33.410  25.590 -15.510  1.00  1.00      A    B
ATOM    297 DP   DG  A 100      29.450  25.310 -21.010  1.00  1.00      A    P
ATOM    298 DS   DG  A 100      27.990  25.350 -17.220  1.00  1.00      A    S
ATOM    299 DB   DG  A 100      30.770  27.600 -13.740  1.00  1.00      A    B
ATOM    300 DP   DG  A 101      24.830  25.550 -16.670  1.00  1.00      A    P
ATOM    301 DS   DG  A 101      24.920  26.160 -12.720  1.00  1.00      A    S
ATOM    302 DB   DG  A 101      27.950  29.600 -11.610  1.00  1.00      A    B
ATOM    303 DP   DG  A 102      21.790  26.640 -10.810  1.00  1.00      A    P
ATOM    304 DS   DG  A 102      22.700  28.650  -8.180  1.00  1.00      A    S
ATOM    305 DB   DG  A 102      26.140  31.600  -9.350  1.00  1.00      A    B
ATOM    306 DP   DA  A 103      20.160  30.120  -6.330  1.00  1.00      A    P
ATOM    307 DS   DA  A 103      21.580  33.410  -6.030  1.00  1.00      A    S
ATOM    308 DB   DA  A 103      24.020  34.350 -10.120  1.00  1.00      A    B
ATOM    309 DP   DT  A 104      23.560  34.080  -2.930  1.00  1.00      A    P
ATOM    310 DS   DT  A 104      24.830  37.700  -4.000  1.00  1.00      A    S
ATOM    311 DB   DT  A 104      24.540  37.340  -8.390  1.00  1.00      A    B
ATOM    312 DP   DT  A 105      23.180  40.680  -2.630  1.00  1.00      A    P
ATOM    313 DS   DT  A 105      24.220  43.270  -5.840  1.00  1.00      A    S
ATOM    314 DB   DT  A 105      21.710  40.950  -8.940  1.00  1.00      A    B
ATOM    315 DP   DA  A 106      23.400  47.720  -5.580  1.00  1.00      A    P
ATOM    316 DS   DA  A 106      23.350  48.100  -9.800  1.00  1.00      A    S
ATOM    317 DB   DA  A 106      20.350  44.250 -11.010  1.00  1.00      A    B
ATOM    318 DP   DC  A 107      22.620  51.080 -11.000  1.00  1.00      A    P
ATOM    319 DS   DC  A 107      20.720  49.830 -13.630  1.00  1.00      A    S
ATOM    320 DB   DC  A 107      18.470  46.930 -12.040  1.00  1.00      A    B
ATOM    321 DP   DT  A 108      18.580  52.340 -15.950  1.00  1.00      A    P
ATOM    322 DS   DT  A 108      16.240  49.760 -17.380  1.00  1.00      A    S
ATOM    323 DB   DT  A 108      15.080  47.870 -13.720  1.00  1.00      A    B
ATOM    324 DP   DC  A 109      13.400  51.150 -19.530  1.00  1.00      A    P
ATOM    325 DS   DC  A 109      11.270  48.400 -18.820  1.00  1.00      A    S
ATOM    326 DB   DC  A 109      11.390  47.810 -14.610  1.00  1.00      A    B
ATOM    327 DP   DC  A 110       8.290  47.520 -20.380  1.00  1.00      A    P
ATOM    328 DS   DC  A 110       7.330  45.010 -17.790  1.00  1.00      A    S
ATOM    329 DB   DC  A 110       7.500  47.350 -14.160  1.00  1.00      A    B
ATOM    330 DP   DC  A 111       4.250  43.170 -18.150  1.00  1.00      A    P
ATOM    331 DS   DC  A 111       3.800  42.630 -14.580  1.00  1.00      A    S
ATOM    332 DB   DC  A 111       3.980  46.850 -13.030  1.00  1.00      A    B
ATOM    333 DP   DT  A 112       1.080  39.970 -12.960  1.00  1.00      A    P
ATOM    334 DS   DT  A 112       0.840  41.240  -9.930  1.00  1.00      A    S
ATOM    335 DB   DT  A 112       0.670  45.580 -10.940  1.00  1.00      A    B
ATOM    336 DP   DA  A 113      -2.010  39.550  -7.500  1.00  1.00      A    P
ATOM    337 DS   DA  A 113      -2.160  42.820  -5.450  1.00  1.00      A    S
ATOM    338 DB   DA  A 113      -2.470  46.630  -8.470  1.00  1.00      A    B
ATOM    339 DP   DG  A 114      -4.520  42.950  -2.140  1.00  1.00      A    P
ATOM    340 DS   DG  A 114      -4.970  46.320  -2.050  1.00  1.00      A    S
ATOM    341 DB   DG  A 114      -5.350  48.690  -6.860  1.00  1.00      A    B
ATOM    342 DP   DT  A 115      -7.330  47.750   0.320  1.00  1.00      A    P
ATOM    343 DS   DT  A 115      -8.130  50.650  -1.620  1.00  1.00      A    S
ATOM    344 DB   DT  A 115      -8.440  48.780  -5.400  1.00  1.00      A    B
ATOM    345 DP   DC  A 116     -11.090  52.640  -0.200  1.00  1.00      A    P
ATOM    346 DS   DC  A 116     -12.470  53.610  -3.680  1.00  1.00      A    S
ATOM    347 DB   DC  A 116     -11.850  50.310  -5.920  1.00  1.00      A    B
ATOM    348 DP   DT  A 117     -16.200  54.770  -4.190  1.00  1.00      A    P
ATOM    349 DS   DT  A 117     -16.320  53.990  -7.770  1.00  1.00      A    S
ATOM    350 DB   DT  A 117     -15.580  50.140  -7.550  1.00  1.00      A    B
ATOM    351 DP   DC  A 118     -19.500  54.810  -9.240  1.00  1.00      A    P
ATOM    352 DS   DC  A 118     -19.490  52.110 -11.530  1.00  1.00      A    S
ATOM    353 DB   DC  A 118     -18.950  48.610  -9.170  1.00  1.00      A    B
ATOM    354 DP   DC  A 119     -22.430  51.420 -14.110  1.00  1.00      A    P
ATOM    355 DS   DC  A 119     -21.840  48.300 -14.690  1.00  1.00      A    S
ATOM    356 DB   DC  A 119     -21.830  46.520 -10.810  1.00  1.00      A    B
ATOM    357 DP   DA  A 120     -24.040  46.030 -17.840  1.00  1.00      A    P
ATOM    358 DS   DA  A 120     -23.320  42.470 -16.030  1.00  1.00      A    S
ATOM    359 DB   DA  A 120     -24.060  42.740 -11.210  1.00  1.00      A    B
ATOM    360 DP   DG  A 121     -24.880  39.200 -17.400  1.00  1.00      A    P
ATOM    361 DS   DG  A 121     -23.800  37.610 -14.860  1.00  1.00      A    S
ATOM    362 DB   DG  A 121     -25.700  39.440 -10.680  1.00  1.00      A    B
ATOM    363 DP   DG  A 122     -23.480  33.960 -14.690  1.00  1.00      A    P
ATOM    364 DS   DG  A 122     -24.240  33.440 -11.140  1.00  1.00      A    S
ATOM    365 DB   DG  A 122     -28.020  36.190  -9.690  1.00  1.00      A    B
ATOM    366 DP   DC  A 123     -23.880  30.580 -10.050  1.00  1.00      A    P
ATOM    367 DS   DC  A 123     -26.040  31.330  -6.790  1.00  1.00      A    S
ATOM    368 DB   DC  A 123     -29.680  33.050  -8.790  1.00  1.00      A    B
ATOM    369 DP   DA  A 124     -26.350  28.090  -4.210  1.00  1.00      A    P
ATOM    370 DS   DA  A 124     -29.770  29.640  -2.460  1.00  1.00      A    S
ATOM    371 DB   DA  A 124     -32.540  31.180  -6.350  1.00  1.00      A    B
ATOM    372 DP   DC  A 125     -31.140  27.730  -0.740  1.00  1.00      A    P
ATOM    373 DS   DC  A 125     -34.450  28.590  -1.330  1.00  1.00      A    S
ATOM    374 DB   DC  A 125     -34.590  28.490  -5.780  1.00  1.00      A    B
ATOM    375 DP   DG  A 126     -37.410  26.500   1.070  1.00  1.00      A    P
ATOM    376 DS   DG  A 126     -40.480  27.270  -1.550  1.00  1.00      A    S
ATOM    377 DB   DG  A 126     -38.650  26.500  -6.250  1.00  1.00      A    B
ATOM    378 DP   DT  A 127     -43.250  25.340  -1.350  1.00  1.00      A    P
ATOM    379 DS   DT  A 127     -44.470  25.860  -4.700  1.00  1.00      A    S
ATOM    380 DB   DT  A 127     -40.940  23.890  -6.620  1.00  1.00      A    B
ATOM    381 DP   DG  A 128     -48.210  23.450  -5.020  1.00  1.00      A    P
ATOM    382 DS   DG  A 128     -47.470  22.310  -8.640  1.00  1.00      A    S
ATOM    383 DB   DG  A 128     -42.580  20.610  -9.150  1.00  1.00      A    B
ATOM    384 DP   DT  A 129     -49.680  20.370 -10.670  1.00  1.00      A    P
ATOM    385 DS   DT  A 129     -47.580  19.020 -13.050  1.00  1.00      A    S
ATOM    386 DB   DT  A 129     -44.460  17.430 -10.200  1.00  1.00      A    B
ATOM    387 DP   DC  A 130     -49.610  16.110 -15.040  1.00  1.00      A    P
ATOM    388 DS   DC  A 130     -46.270  14.170 -15.660  1.00  1.00      A    S
ATOM    389 DB   DC  A 130     -44.630  13.850 -11.350  1.00  1.00      A    B
ATOM    390 DP   DA  A 131     -46.070  10.610 -17.770  1.00  1.00      A    P
ATOM    391 DS   DA  A 131     -43.090   9.740 -16.270  1.00  1.00      A    S
ATOM    392 DB   DA  A 131     -43.610   9.860 -11.090  1.00  1.00      A    B
ATOM    393 DP   DG  A 132     -41.700   5.920 -17.360  1.00  1.00      A    P
ATOM    394 DS   DG  A 132     -40.790   4.690 -13.580  1.00  1.00      A    S
ATOM    395 DB   DG  A 132     -43.220   6.270  -9.950  1.00  1.00      A    B
ATOM    396 DP   DA  A 133     -39.340   1.610 -12.560  1.00  1.00      A    P
ATOM    397 DS   DA  A 133     -40.440   1.600  -9.080  1.00  1.00      A    S
ATOM    398 DB   DA  A 133     -44.950   3.490  -8.550  1.00  1.00      A    B
ATOM    399 DP   DT  A 134     -39.980  -1.200  -7.440  1.00  1.00      A    P
ATOM    400 DS   DT  A 134     -42.250  -0.700  -4.550  1.00  1.00      A    S
ATOM    401 DB   DT  A 134     -45.530   0.650  -6.730  1.00  1.00      A    B
ATOM    402 DP   DA  A 135     -42.950  -3.810  -2.080  1.00  1.00      A    P
ATOM    403 DS   DA  A 135     -46.780  -2.620  -1.230  1.00  1.00      A    S
ATOM    404 DB   DA  A 135     -48.870  -1.210  -5.390  1.00  1.00      A    B
ATOM    405 DP   DT  A 136     -48.400  -4.970  -0.090  1.00  1.00      A    P
ATOM    406 DS   DT  A 136     -51.410  -3.480  -0.680  1.00  1.00      A    S
ATOM    407 DB   DT  A 136     -51.460  -3.750  -5.340  1.00  1.00      A    B
ATOM    408 DP   DA  A 137     -54.420  -5.090   0.940  1.00  1.00      A    P
ATOM    409 DS   DA  A 137     -56.890  -4.030  -1.400  1.00  1.00      A    S
ATOM    410 DB   DA  A 137     -55.100  -5.510  -6.000  1.00  1.00      A    B
ATOM    411 DP   DT  A 138     -59.740  -4.980  -0.930  1.00  1.00      A    P
ATOM    412 DS   DT  A 138     -60.480  -4.490  -5.040  1.00  1.00      A    S
ATOM    413 DB   DT  A 138     -57.550  -8.090  -6.550  1.00  1.00      A    B
ATOM    414 DP   DA  A 139     -64.500  -5.130  -5.900  1.00  1.00      A    P
ATOM    415 DS   DA  A 139     -64.170  -7.130  -9.070  1.00  1.00      A    S
ATOM    416 DB   DA  A 139     -60.230 -10.310  -8.860  1.00  1.00      A    B
ATOM    417 DP   DC  A 140     -67.050  -8.770 -10.220  1.00  1.00      A    P
ATOM    418 DS   DC  A 140     -65.210 -11.210 -12.360  1.00  1.00      A    S
ATOM    419 DB   DC  A 140     -62.290 -12.900  -9.440  1.00  1.00      A    B
ATOM    420 DP   DA  A 141     -67.780 -14.110 -15.000  1.00  1.00      A    P
ATOM    421 DS   DA  A 141     -64.770 -16.490 -15.450  1.00  1.00      A    S
ATOM    422 DB   DA  A 141     -62.840 -16.870 -11.210  1.00  1.00      A    B
ATOM    423 DP   DT  A 142     -65.340 -19.400 -16.680  1.00  1.00      A    P
ATOM    424 DS   DT  A 142     -62.640 -21.180 -14.710  1.00  1.00      A    S
ATOM    425 DB   DT  A 142     -64.020 -20.280 -10.980  1.00  1.00      A    B
ATOM    426 DP   DC  A 143     -62.430 -25.150 -15.670  1.00  1.00      A    P
ATOM    427 DS   DC  A 143     -61.400 -26.100 -12.440  1.00  1.00      A    S
ATOM    428 DB   DC  A 143     -64.320 -23.910  -9.710  1.00  1.00      A    B
ATOM    429 DP   DC  A 144     -60.260 -29.790 -11.360  1.00  1.00      A    P
ATOM    430 DS   DC  A 144     -62.090 -30.150  -7.810  1.00  1.00      A    S
ATOM    431 DB   DC  A 144     -65.280 -26.720  -7.360  1.00  1.00      A    B
ATOM    432 DP   DT  A 145     -63.450 -33.570  -6.560  1.00  1.00      A    P
ATOM    433 DS   DT  A 145     -65.990 -32.240  -3.740  1.00  1.00      A    S
ATOM    434 DB   DT  A 145     -68.310 -29.480  -6.250  1.00  1.00      A    B
ATOM    435 DP   DG  A 146     -68.350 -35.210  -2.280  1.00  1.00      A    P
ATOM    436 DS   DG  A 146     -71.160 -32.790  -0.870  1.00  1.00      A    S
ATOM    437 DB   DG  A 146     -72.220 -29.110  -4.700  1.00  1.00      A    B
ATOM    438 DP   DT  A 147     -73.850 -33.500   1.050  1.00  1.00      A    P
ATOM    439 DS   DT  A 147     -75.230 -30.380   1.080  1.00  1.00      A    S
ATOM    440 DB   DT  A 147     -75.250 -29.520  -3.100  1.00  1.00      A    B
TER
ATOM    441 DS   DA  B   1     -76.490 -24.210 -12.980  1.00  1.00      B    S
ATOM    442 DB   DA  B   1     -71.890 -24.170 -10.750  1.00  1.00      B    B
ATOM    443 DP   DC  B   2     -78.050 -21.730 -12.240  1.00  1.00      B    P
ATOM    444 DS   DC  B   2     -77.250 -21.810  -8.260  1.00  1.00      B    S
ATOM    445 DB   DC  B   2     -73.990 -24.870  -8.070  1.00  1.00      B    B
ATOM    446 DP   DA  B   3     -76.070 -18.100  -5.750  1.00  1.00      B    P
ATOM    447 DS   DA  B   3     -73.990 -20.400  -3.010  1.00  1.00      B    S
ATOM    448 DB   DA  B   3     -70.670 -23.630  -5.640  1.00  1.00      B    B
ATOM    449 DP   DG  B   4     -71.960 -18.260  -0.490  1.00  1.00      B    P
ATOM    450 DS   DG  B   4     -68.970 -20.690   0.050  1.00  1.00      B    S
ATOM    451 DB   DG  B   4     -67.570 -22.800  -3.710  1.00  1.00      B    B
ATOM    452 DP   DG  B   5     -65.790 -19.720   2.280  1.00  1.00      B    P
ATOM    453 DS   DG  B   5     -63.030 -21.870   0.780  1.00  1.00      B    S
ATOM    454 DB   DG  B   5     -64.070 -22.220  -4.530  1.00  1.00      B    B
ATOM    455 DP   DA  B   6     -59.300 -21.150   1.640  1.00  1.00      B    P
ATOM    456 DS   DA  B   6     -58.110 -22.150  -2.020  1.00  1.00      B    S
ATOM    457 DB   DA  B   6     -61.260 -20.220  -5.380  1.00  1.00      B    B
ATOM    458 DP   DT  B   7     -55.280 -21.410  -2.830  1.00  1.00      B    P
ATOM    459 DS   DT  B   7     -55.880 -21.330  -6.840  1.00  1.00      B    S
ATOM    460 DB   DT  B   7     -58.850 -18.000  -7.220  1.00  1.00      B    B
ATOM    461 DP   DG  B   8     -52.140 -20.060  -8.700  1.00  1.00      B    P
ATOM    462 DS   DG  B   8     -53.720 -18.040 -11.510  1.00  1.00      B    S
ATOM    463 DB   DG  B   8     -57.160 -14.950  -9.580  1.00  1.00      B    B
ATOM    464 DP   DT  B   9     -51.810 -16.530 -13.720  1.00  1.00      B    P
ATOM    465 DS   DT  B   9     -54.070 -14.320 -14.880  1.00  1.00      B    S
ATOM    466 DB   DT  B   9     -55.340 -12.480 -10.950  1.00  1.00      B    B
ATOM    467 DP   DA  B  10     -52.750 -11.070 -17.520  1.00  1.00      B    P
ATOM    468 DS   DA  B  10     -55.590  -8.530 -16.420  1.00  1.00      B    S
ATOM    469 DB   DA  B  10     -55.230  -8.440 -11.920  1.00  1.00      B    B
ATOM    470 DP   DT  B  11     -55.570  -5.050 -17.470  1.00  1.00      B    P
ATOM    471 DS   DT  B  11     -57.290  -3.740 -14.730  1.00  1.00      B    S
ATOM    472 DB   DT  B  11     -54.690  -4.840 -11.510  1.00  1.00      B    B
ATOM    473 DP   DA  B  12     -58.350   0.720 -15.080  1.00  1.00      B    P
ATOM    474 DS   DA  B  12     -58.280   1.250 -11.450  1.00  1.00      B    S
ATOM    475 DB   DA  B  12     -54.350  -1.160  -9.740  1.00  1.00      B    B
ATOM    476 DP   DT  B  13     -58.600   4.140 -10.470  1.00  1.00      B    P
ATOM    477 DS   DT  B  13     -56.590   3.500  -7.230  1.00  1.00      B    S
ATOM    478 DB   DT  B  13     -52.760   1.880  -8.570  1.00  1.00      B    B
ATOM    479 DP   DA  B  14     -56.900   6.470  -4.070  1.00  1.00      B    P
ATOM    480 DS   DA  B  14     -53.570   6.010  -2.720  1.00  1.00      B    S
ATOM    481 DB   DA  B  14     -50.410   3.870  -5.670  1.00  1.00      B    B
ATOM    482 DP   DT  B  15     -52.190   7.670  -0.140  1.00  1.00      B    P
ATOM    483 DS   DT  B  15     -49.100   6.280  -0.700  1.00  1.00      B    S
ATOM    484 DB   DT  B  15     -48.490   6.600  -4.890  1.00  1.00      B    B
ATOM    485 DP   DC  B  16     -46.580   7.830   1.330  1.00  1.00      B    P
ATOM    486 DS   DC  B  16     -43.640   6.850  -1.060  1.00  1.00      B    S
ATOM    487 DB   DC  B  16     -44.830   8.010  -4.730  1.00  1.00      B    B
ATOM    488 DP   DT  B  17     -40.270   8.100  -0.180  1.00  1.00      B    P
ATOM    489 DS   DT  B  17     -38.670   8.400  -3.660  1.00  1.00      B    S
ATOM    490 DB   DT  B  17     -41.630   9.930  -5.770  1.00  1.00      B    B
ATOM    491 DP   DG  B  18     -34.820  11.040  -3.650  1.00  1.00      B    P
ATOM    492 DS   DG  B  18     -35.050  11.520  -7.140  1.00  1.00      B    S
ATOM    493 DB   DG  B  18     -39.840  12.920  -8.560  1.00  1.00      B    B
ATOM    494 DP   DA  B  19     -32.290  13.250  -9.360  1.00  1.00      B    P
ATOM    495 DS   DA  B  19     -34.520  14.360 -12.260  1.00  1.00      B    S
ATOM    496 DB   DA  B  19     -38.800  16.150 -10.380  1.00  1.00      B    B
ATOM    497 DP   DC  B  20     -33.140  15.970 -14.360  1.00  1.00      B    P
ATOM    498 DS   DC  B  20     -36.470  17.960 -14.780  1.00  1.00      B    S
ATOM    499 DB   DC  B  20     -37.480  19.380 -11.200  1.00  1.00      B    B
ATOM    500 DP   DA  B  21     -36.380  20.700 -17.370  1.00  1.00      B    P
ATOM    501 DS   DA  B  21     -38.760  23.080 -16.080  1.00  1.00      B    S
ATOM    502 DB   DA  B  21     -38.420  23.380 -11.750  1.00  1.00      B    B
ATOM    503 DP   DC  B  22     -38.440  25.950 -17.540  1.00  1.00      B    P
ATOM    504 DS   DC  B  22     -39.980  27.620 -15.280  1.00  1.00      B    S
ATOM    505 DB   DC  B  22     -37.760  26.890 -11.740  1.00  1.00      B    B
ATOM    506 DP   DG  B  23     -41.370  32.340 -16.250  1.00  1.00      B    P
ATOM    507 DS   DG  B  23     -41.060  33.430 -12.630  1.00  1.00      B    S
ATOM    508 DB   DG  B  23     -37.120  30.990 -10.010  1.00  1.00      B    B
ATOM    509 DP   DT  B  24     -41.430  36.710 -11.420  1.00  1.00      B    P
ATOM    510 DS   DT  B  24     -39.740  36.140  -8.020  1.00  1.00      B    S
ATOM    511 DB   DT  B  24     -36.150  34.180  -9.430  1.00  1.00      B    B
ATOM    512 DP   DG  B  25     -39.220  40.020  -6.050  1.00  1.00      B    P
ATOM    513 DS   DG  B  25     -36.370  39.070  -4.180  1.00  1.00      B    S
ATOM    514 DB   DG  B  25     -33.380  36.740  -7.380  1.00  1.00      B    B
ATOM    515 DP   DC  B  26     -35.190  40.760  -1.870  1.00  1.00      B    P
ATOM    516 DS   DC  B  26     -32.210  38.820  -1.860  1.00  1.00      B    S
ATOM    517 DB   DC  B  26     -31.010  38.990  -6.010  1.00  1.00      B    B
ATOM    518 DP   DC  B  27     -29.510  40.030   0.200  1.00  1.00      B    P
ATOM    519 DS   DC  B  27     -26.990  38.390  -1.500  1.00  1.00      B    S
ATOM    520 DB   DC  B  27     -27.270  40.040  -5.330  1.00  1.00      B    B
ATOM    521 DP   DT  B  28     -23.610  38.210  -0.510  1.00  1.00      B    P
ATOM    522 DS   DT  B  28     -22.290  37.260  -3.870  1.00  1.00      B    S
ATOM    523 DB   DT  B  28     -23.320  40.870  -5.740  1.00  1.00      B    B
ATOM    524 DP   DG  B  29     -17.940  36.310  -4.240  1.00  1.00      B    P
ATOM    525 DS   DG  B  29     -17.680  37.110  -7.350  1.00  1.00      B    S
ATOM    526 DB   DG  B  29     -19.390  42.180  -8.060  1.00  1.00      B    B
ATOM    527 DP   DG  B  30     -14.680  36.470  -9.330  1.00  1.00      B    P
ATOM    528 DS   DG  B  30     -14.920  39.220 -11.700  1.00  1.00      B    S
ATOM    529 DB   DG  B  30     -16.250  43.570  -9.830  1.00  1.00      B    B
ATOM    530 DP   DA  B  31     -12.790  39.600 -14.290  1.00  1.00      B    P
ATOM    531 DS   DA  B  31     -13.270  43.370 -14.920  1.00  1.00      B    S
ATOM    532 DB   DA  B  31     -13.780  45.910 -10.980  1.00  1.00      B    B
ATOM    533 DP   DG  B  32     -10.990  44.880 -17.900  1.00  1.00      B    P
ATOM    534 DS   DG  B  32     -10.610  48.350 -16.310  1.00  1.00      B    S
ATOM    535 DB   DG  B  32     -11.090  48.650 -11.190  1.00  1.00      B    B
ATOM    536 DP   DA  B  33      -8.970  51.390 -18.130  1.00  1.00      B    P
ATOM    537 DS   DA  B  33      -8.590  53.530 -14.950  1.00  1.00      B    S
ATOM    538 DB   DA  B  33      -7.950  50.330 -10.790  1.00  1.00      B    B
ATOM    539 DP   DC  B  34      -6.750  55.970 -15.240  1.00  1.00      B    P
ATOM    540 DS   DC  B  34      -5.740  55.930 -11.970  1.00  1.00      B    S
ATOM    541 DB   DC  B  34      -4.810  51.710 -11.250  1.00  1.00      B    B
ATOM    542 DP   DT  B  35      -2.240  58.240 -10.630  1.00  1.00      B    P
ATOM    543 DS   DT  B  35      -1.430  56.170  -7.470  1.00  1.00      B    S
ATOM    544 DB   DT  B  35      -0.950  52.180  -9.390  1.00  1.00      B    B
ATOM    545 DP   DA  B  36       1.940  57.380  -5.490  1.00  1.00      B    P
ATOM    546 DS   DA  B  36       2.800  53.590  -4.190  1.00  1.00      B    S
ATOM    547 DB   DA  B  36       2.560  50.740  -8.120  1.00  1.00      B    B
ATOM    548 DP   DG  B  37       5.990  52.950  -2.210  1.00  1.00      B    P
ATOM    549 DS   DG  B  37       6.320  49.610  -3.400  1.00  1.00      B    S
ATOM    550 DB   DG  B  37       6.040  49.010  -8.390  1.00  1.00      B    B
ATOM    551 DP   DG  B  38       8.310  47.020  -1.720  1.00  1.00      B    P
ATOM    552 DS   DG  B  38       7.710  44.240  -4.390  1.00  1.00      B    S
ATOM    553 DB   DG  B  38       7.920  46.040  -8.940  1.00  1.00      B    B
ATOM    554 DP   DG  B  39       9.630  40.820  -3.920  1.00  1.00      B    P
ATOM    555 DS   DG  B  39       9.730  40.050  -7.840  1.00  1.00      B    S
ATOM    556 DB   DG  B  39      10.590  44.200 -10.540  1.00  1.00      B    B
ATOM    557 DP   DA  B  40      10.790  37.080  -9.230  1.00  1.00      B    P
ATOM    558 DS   DA  B  40      11.020  38.400 -12.420  1.00  1.00      B    S
ATOM    559 DB   DA  B  40      13.470  42.750 -11.760  1.00  1.00      B    B
ATOM    560 DP   DG  B  41      12.640  36.150 -14.950  1.00  1.00      B    P
ATOM    561 DS   DG  B  41      13.980  38.580 -16.800  1.00  1.00      B    S
ATOM    562 DB   DG  B  41      16.410  42.130 -14.230  1.00  1.00      B    B
ATOM    563 DP   DT  B  42      16.040  37.870 -19.570  1.00  1.00      B    P
ATOM    564 DS   DT  B  42      18.390  40.570 -18.930  1.00  1.00      B    S
ATOM    565 DB   DT  B  42      19.100  40.030 -15.170  1.00  1.00      B    B
ATOM    566 DP   DA  B  43      21.640  40.400 -21.010  1.00  1.00      B    P
ATOM    567 DS   DA  B  43      23.990  41.810 -18.480  1.00  1.00      B    S
ATOM    568 DB   DA  B  43      23.180  39.890 -14.540  1.00  1.00      B    B
ATOM    569 DP   DA  B  44      27.490  42.730 -19.170  1.00  1.00      B    P
ATOM    570 DS   DA  B  44      28.660  41.440 -15.700  1.00  1.00      B    S
ATOM    571 DB   DA  B  44      26.060  37.790 -14.560  1.00  1.00      B    B
ATOM    572 DP   DT  B  45      31.610  41.280 -15.600  1.00  1.00      B    P
ATOM    573 DS   DT  B  45      31.540  40.200 -12.240  1.00  1.00      B    S
ATOM    574 DB   DT  B  45      28.860  36.580 -12.970  1.00  1.00      B    B
ATOM    575 DP   DC  B  46      35.200  39.440 -10.790  1.00  1.00      B    P
ATOM    576 DS   DC  B  46      33.780  37.180  -7.700  1.00  1.00      B    S
ATOM    577 DB   DC  B  46      30.610  34.980  -9.890  1.00  1.00      B    B
ATOM    578 DP   DC  B  47      35.810  35.230  -5.830  1.00  1.00      B    P
ATOM    579 DS   DC  B  47      33.650  32.630  -5.110  1.00  1.00      B    S
ATOM    580 DB   DC  B  47      32.300  31.600  -9.050  1.00  1.00      B    B
ATOM    581 DP   DC  B  48      34.990  29.780  -3.460  1.00  1.00      B    P
ATOM    582 DS   DC  B  48      32.660  27.110  -4.830  1.00  1.00      B    S
ATOM    583 DB   DC  B  48      33.680  27.910  -9.000  1.00  1.00      B    B
ATOM    584 DP   DC  B  49      32.910  23.900  -3.970  1.00  1.00      B    P
ATOM    585 DS   DC  B  49      30.840  22.560  -7.030  1.00  1.00      B    S
ATOM    586 DB   DC  B  49      33.340  24.220 -10.300  1.00  1.00      B    B
ATOM    587 DP   DT  B  50      29.830  18.520  -7.890  1.00  1.00      B    P
ATOM    588 DS   DT  B  50      29.960  19.170 -11.540  1.00  1.00      B    S
ATOM    589 DB   DT  B  50      33.960  20.630 -11.630  1.00  1.00      B    B
ATOM    590 DP   DT  B  51      29.020  16.190 -14.130  1.00  1.00      B    P
ATOM    591 DS   DT  B  51      32.180  16.360 -16.780  1.00  1.00      B    S
ATOM    592 DB   DT  B  51      35.760  17.670 -14.180  1.00  1.00      B    B
ATOM    593 DP   DG  B  52      33.060  12.840 -19.110  1.00  1.00      B    P
ATOM    594 DS   DG  B  52      36.520  13.500 -19.900  1.00  1.00      B    S
ATOM    595 DB   DG  B  52      39.260  15.800 -15.920  1.00  1.00      B    B
ATOM    596 DP   DG  B  53      38.270  10.720 -21.070  1.00  1.00      B    P
ATOM    597 DS   DG  B  53      41.720  11.470 -19.480  1.00  1.00      B    S
ATOM    598 DB   DG  B  53      41.440  13.250 -14.270  1.00  1.00      B    B
ATOM    599 DP   DC  B  54      44.300   9.810 -20.540  1.00  1.00      B    P
ATOM    600 DS   DC  B  54      46.290  10.170 -17.370  1.00  1.00      B    S
ATOM    601 DB   DC  B  54      42.940  10.070 -13.890  1.00  1.00      B    B
ATOM    602 DP   DG  B  55      49.950   6.790 -17.080  1.00  1.00      B    P
ATOM    603 DS   DG  B  55      50.040   6.700 -13.560  1.00  1.00      B    S
ATOM    604 DB   DG  B  55      45.000   7.020 -11.400  1.00  1.00      B    B
ATOM    605 DP   DG  B  56      52.150   4.450 -11.300  1.00  1.00      B    P
ATOM    606 DS   DG  B  56      49.820   4.200  -8.340  1.00  1.00      B    S
ATOM    607 DB   DG  B  56      45.040   3.900  -9.560  1.00  1.00      B    B
ATOM    608 DP   DT  B  57      50.800   1.900  -5.490  1.00  1.00      B    P
ATOM    609 DS   DT  B  57      47.870   1.830  -4.050  1.00  1.00      B    S
ATOM    610 DB   DT  B  57      45.510   1.130  -7.500  1.00  1.00      B    B
ATOM    611 DP   DT  B  58      46.970  -0.560  -1.420  1.00  1.00      B    P
ATOM    612 DS   DT  B  58      43.220  -0.320  -2.090  1.00  1.00      B    S
ATOM    613 DB   DT  B  58      43.230  -2.190  -5.910  1.00  1.00      B    B
ATOM    614 DP   DA  B  59      40.790  -2.370   0.340  1.00  1.00      B    P
ATOM    615 DS   DA  B  59      38.250  -3.370  -2.260  1.00  1.00      B    S
ATOM    616 DB   DA  B  59      40.720  -5.500  -6.280  1.00  1.00      B    B
ATOM    617 DP   DA  B  60      35.510  -5.310  -1.450  1.00  1.00      B    P
ATOM    618 DS   DA  B  60      34.690  -6.190  -4.780  1.00  1.00      B    S
ATOM    619 DB   DA  B  60      38.420  -8.060  -7.200  1.00  1.00      B    B
ATOM    620 DP   DA  B  61      31.460  -7.590  -5.880  1.00  1.00      B    P
ATOM    621 DS   DA  B  61      32.960  -8.730  -9.130  1.00  1.00      B    S
ATOM    622 DB   DA  B  61      37.050 -11.390  -8.480  1.00  1.00      B    B
ATOM    623 DP   DA  B  62      30.870 -10.080 -11.430  1.00  1.00      B    P
ATOM    624 DS   DA  B  62      33.560 -12.330 -13.320  1.00  1.00      B    S
ATOM    625 DB   DA  B  62      36.220 -14.580 -10.010  1.00  1.00      B    B
ATOM    626 DP   DC  B  63      32.150 -14.180 -15.420  1.00  1.00      B    P
ATOM    627 DS   DC  B  63      34.640 -17.320 -15.100  1.00  1.00      B    S
ATOM    628 DB   DC  B  63      35.560 -17.730 -11.290  1.00  1.00      B    B
ATOM    629 DP   DG  B  64      33.060 -21.070 -17.000  1.00  1.00      B    P
ATOM    630 DS   DG  B  64      35.130 -23.130 -15.050  1.00  1.00      B    S
ATOM    631 DB   DG  B  64      35.220 -22.030 -10.010  1.00  1.00      B    B
ATOM    632 DP   DC  B  65      35.410 -26.270 -16.060  1.00  1.00      B    P
ATOM    633 DS   DC  B  65      35.850 -27.820 -12.320  1.00  1.00      B    S
ATOM    634 DB   DC  B  65      34.290 -25.340  -9.660  1.00  1.00      B    B
ATOM    635 DP   DG  B  66      35.570 -32.510 -12.180  1.00  1.00      B    P
ATOM    636 DS   DG  B  66      34.880 -32.480  -8.400  1.00  1.00      B    S
ATOM    637 DB   DG  B  66      32.330 -28.230  -7.210  1.00  1.00      B    B
ATOM    638 DP   DG  B  67      33.320 -35.220  -6.650  1.00  1.00      B    P
ATOM    639 DS   DG  B  67      32.320 -33.100  -3.640  1.00  1.00      B    S
ATOM    640 DB   DG  B  67      29.280 -29.440  -5.580  1.00  1.00      B    B
ATOM    641 DP   DG  B  68      31.460 -34.360  -0.340  1.00  1.00      B    P
ATOM    642 DS   DG  B  68      28.940 -31.430   0.290  1.00  1.00      B    S
ATOM    643 DB   DG  B  68      26.170 -30.040  -3.870  1.00  1.00      B    B
ATOM    644 DP   DG  B  69      26.650 -32.020   2.810  1.00  1.00      B    P
ATOM    645 DS   DG  B  69      24.330 -29.620   2.090  1.00  1.00      B    S
ATOM    646 DB   DG  B  69      22.700 -30.200  -2.340  1.00  1.00      B    B
ATOM    647 DP   DG  B  70      21.630 -28.920   4.220  1.00  1.00      B    P
ATOM    648 DS   DG  B  70      19.570 -27.340   1.600  1.00  1.00      B    S
ATOM    649 DB   DG  B  70      18.990 -30.590  -2.130  1.00  1.00      B    B
ATOM    650 DP   DA  B  71      16.270 -25.610   2.440  1.00  1.00      B    P
ATOM    651 DS   DA  B  71      14.900 -25.460  -1.370  1.00  1.00      B    S
ATOM    652 DB   DA  B  71      15.520 -30.020  -3.070  1.00  1.00      B    B
ATOM    653 DP   DC  B  72      12.360 -24.570  -1.320  1.00  1.00      B    P
ATOM    654 DS   DC  B  72      11.300 -26.470  -4.020  1.00  1.00      B    S
ATOM    655 DB   DC  B  72      12.140 -30.600  -2.680  1.00  1.00      B    B
ATOM    656 DP   DA  B  73       7.440 -25.740  -5.460  1.00  1.00      B    P
ATOM    657 DS   DA  B  73       6.730 -29.440  -6.830  1.00  1.00      B    S
ATOM    658 DB   DA  B  73       8.690 -32.670  -3.940  1.00  1.00      B    B
ATOM    659 DP   DG  B  74       3.020 -30.190  -7.810  1.00  1.00      B    P
ATOM    660 DS   DG  B  74       3.040 -33.980  -7.280  1.00  1.00      B    S
ATOM    661 DB   DG  B  74       5.630 -35.310  -3.050  1.00  1.00      B    B
ATOM    662 DP   DC  B  75       0.580 -36.050  -8.630  1.00  1.00      B    P
ATOM    663 DS   DC  B  75       1.170 -38.570  -5.770  1.00  1.00      B    S
ATOM    664 DB   DC  B  75       1.930 -36.010  -2.780  1.00  1.00      B    B
ATOM    665 DP   DG  B  76      -2.560 -41.680  -5.290  1.00  1.00      B    P
ATOM    666 DS   DG  B  76      -2.310 -42.020  -1.880  1.00  1.00      B    S
ATOM    667 DB   DG  B  76      -0.450 -37.600   0.470  1.00  1.00      B    B
ATOM    668 DP   DC  B  77      -3.780 -44.170  -0.480  1.00  1.00      B    P
ATOM    669 DS   DC  B  77      -3.320 -42.160   3.300  1.00  1.00      B    S
ATOM    670 DB   DC  B  77      -3.300 -37.910   2.340  1.00  1.00      B    B
ATOM    671 DP   DG  B  78      -5.910 -43.800   7.050  1.00  1.00      B    P
ATOM    672 DS   DG  B  78      -5.590 -40.310   8.900  1.00  1.00      B    S
ATOM    673 DB   DG  B  78      -6.080 -36.790   5.400  1.00  1.00      B    B
ATOM    674 DP   DT  B  79      -7.180 -39.370  11.840  1.00  1.00      B    P
ATOM    675 DS   DT  B  79      -7.360 -35.530  11.420  1.00  1.00      B    S
ATOM    676 DB   DT  B  79      -8.820 -35.460   7.160  1.00  1.00      B    B
ATOM    677 DP   DA  B  80      -9.460 -33.190  13.620  1.00  1.00      B    P
ATOM    678 DS   DA  B  80      -9.630 -30.740  11.260  1.00  1.00      B    S
ATOM    679 DB   DA  B  80     -11.760 -32.560   7.900  1.00  1.00      B    B
ATOM    680 DP   DC  B  81     -10.840 -28.230  12.080  1.00  1.00      B    P
ATOM    681 DS   DC  B  81     -11.840 -27.570   8.420  1.00  1.00      B    S
ATOM    682 DB   DC  B  81     -14.580 -30.350   7.770  1.00  1.00      B    B
ATOM    683 DP   DG  B  82     -13.070 -23.210   7.800  1.00  1.00      B    P
ATOM    684 DS   DG  B  82     -15.280 -24.200   4.900  1.00  1.00      B    S
ATOM    685 DB   DG  B  82     -17.940 -28.460   5.920  1.00  1.00      B    B
ATOM    686 DP   DT  B  83     -16.960 -21.910   2.530  1.00  1.00      B    P
ATOM    687 DS   DT  B  83     -19.520 -24.470   1.080  1.00  1.00      B    S
ATOM    688 DB   DT  B  83     -20.760 -26.480   4.820  1.00  1.00      B    B
ATOM    689 DP   DG  B  84     -22.420 -22.440  -1.330  1.00  1.00      B    P
ATOM    690 DS   DG  B  84     -24.700 -24.830  -1.100  1.00  1.00      B    S
ATOM    691 DB   DG  B  84     -24.990 -26.920   4.100  1.00  1.00      B    B
ATOM    692 DP   DC  B  85     -27.620 -24.730  -2.990  1.00  1.00      B    P
ATOM    693 DS   DC  B  85     -29.300 -27.150  -0.500  1.00  1.00      B    S
ATOM    694 DB   DC  B  85     -28.020 -25.690   3.180  1.00  1.00      B    B
ATOM    695 DP   DG  B  86     -34.310 -27.670  -1.130  1.00  1.00      B    P
ATOM    696 DS   DG  B  86     -35.060 -28.190   2.660  1.00  1.00      B    S
ATOM    697 DB   DG  B  86     -31.630 -25.620   5.780  1.00  1.00      B    B
ATOM    698 DP   DT  B  87     -38.330 -28.380   4.340  1.00  1.00      B    P
ATOM    699 DS   DT  B  87     -37.310 -26.740   7.860  1.00  1.00      B    S
ATOM    700 DB   DT  B  87     -34.450 -23.630   6.350  1.00  1.00      B    B
ATOM    701 DP   DT  B  88     -39.970 -25.270  10.370  1.00  1.00      B    P
ATOM    702 DS   DT  B  88     -37.670 -23.100  11.750  1.00  1.00      B    S
ATOM    703 DB   DT  B  88     -36.920 -20.390   8.540  1.00  1.00      B    B
ATOM    704 DP   DT  B  89     -38.500 -21.150  14.840  1.00  1.00      B    P
ATOM    705 DS   DT  B  89     -35.780 -18.860  14.610  1.00  1.00      B    S
ATOM    706 DB   DT  B  89     -37.100 -16.950  10.670  1.00  1.00      B    B
ATOM    707 DP   DA  B  90     -35.540 -15.820  17.260  1.00  1.00      B    P
ATOM    708 DS   DA  B  90     -33.390 -13.560  14.930  1.00  1.00      B    S
ATOM    709 DB   DA  B  90     -35.900 -12.650  11.090  1.00  1.00      B    B
ATOM    710 DP   DA  B  91     -31.780 -10.690  16.170  1.00  1.00      B    P
ATOM    711 DS   DA  B  91     -31.750  -8.890  12.660  1.00  1.00      B    S
ATOM    712 DB   DA  B  91     -36.030  -9.090  11.080  1.00  1.00      B    B
ATOM    713 DP   DG  B  92     -30.810  -5.140  12.690  1.00  1.00      B    P
ATOM    714 DS   DG  B  92     -32.640  -4.000   9.470  1.00  1.00      B    S
ATOM    715 DB   DG  B  92     -36.890  -5.620   9.780  1.00  1.00      B    B
ATOM    716 DP   DC  B  93     -31.770  -1.640   7.860  1.00  1.00      B    P
ATOM    717 DS   DC  B  93     -35.420  -1.350   6.590  1.00  1.00      B    S
ATOM    718 DB   DC  B  93     -37.430  -2.260   9.890  1.00  1.00      B    B
ATOM    719 DP   DG  B  94     -35.950   2.780   4.550  1.00  1.00      B    P
ATOM    720 DS   DG  B  94     -39.700   2.770   5.250  1.00  1.00      B    S
ATOM    721 DB   DG  B  94     -40.590   0.610   9.380  1.00  1.00      B    B
ATOM    722 DP   DG  B  95     -41.620   5.350   5.010  1.00  1.00      B    P
ATOM    723 DS   DG  B  95     -43.950   5.080   8.270  1.00  1.00      B    S
ATOM    724 DB   DG  B  95     -41.930   3.250  12.240  1.00  1.00      B    B
ATOM    725 DP   DT  B  96     -46.270   7.720   8.830  1.00  1.00      B    P
ATOM    726 DS   DT  B  96     -46.660   7.140  12.540  1.00  1.00      B    S
ATOM    727 DB   DT  B  96     -42.080   6.430  13.500  1.00  1.00      B    B
ATOM    728 DP   DG  B  97     -48.890  10.510  14.510  1.00  1.00      B    P
ATOM    729 DS   DG  B  97     -47.450   9.520  18.160  1.00  1.00      B    S
ATOM    730 DB   DG  B  97     -42.690   8.660  17.200  1.00  1.00      B    B
ATOM    731 DP   DC  B  98     -48.070  11.010  20.650  1.00  1.00      B    P
ATOM    732 DS   DC  B  98     -44.870   9.830  22.030  1.00  1.00      B    S
ATOM    733 DB   DC  B  98     -42.290  11.390  19.370  1.00  1.00      B    B
ATOM    734 DP   DT  B  99     -43.590  11.200  25.620  1.00  1.00      B    P
ATOM    735 DS   DT  B  99     -39.870  11.450  25.110  1.00  1.00      B    S
ATOM    736 DB   DT  B  99     -40.080  13.760  21.770  1.00  1.00      B    B
ATOM    737 DP   DA  B 100     -37.730  13.120  28.010  1.00  1.00      B    P
ATOM    738 DS   DA  B 100     -34.840  14.440  25.770  1.00  1.00      B    S
ATOM    739 DB   DA  B 100     -37.260  16.710  22.100  1.00  1.00      B    B
ATOM    740 DP   DG  B 101     -32.710  16.500  27.620  1.00  1.00      B    P
ATOM    741 DS   DG  B 101     -31.720  18.990  24.980  1.00  1.00      B    S
ATOM    742 DB   DG  B 101     -35.910  20.300  21.760  1.00  1.00      B    B
ATOM    743 DP   DA  B 102     -28.680  21.810  25.210  1.00  1.00      B    P
ATOM    744 DS   DA  B 102     -29.660  23.630  22.330  1.00  1.00      B    S
ATOM    745 DB   DA  B 102     -34.650  23.620  22.750  1.00  1.00      B    B
ATOM    746 DP   DG  B 103     -28.150  27.280  21.870  1.00  1.00      B    P
ATOM    747 DS   DG  B 103     -31.340  28.760  20.360  1.00  1.00      B    S
ATOM    748 DB   DG  B 103     -35.580  27.160  22.800  1.00  1.00      B    B
ATOM    749 DP   DC  B 104     -31.180  31.280  18.560  1.00  1.00      B    P
ATOM    750 DS   DC  B 104     -34.950  32.670  19.450  1.00  1.00      B    S
ATOM    751 DB   DC  B 104     -35.780  30.440  23.220  1.00  1.00      B    B
ATOM    752 DP   DT  B 105     -35.720  36.610  19.230  1.00  1.00      B    P
ATOM    753 DS   DT  B 105     -39.300  36.220  20.540  1.00  1.00      B    S
ATOM    754 DB   DT  B 105     -38.490  34.370  24.350  1.00  1.00      B    B
ATOM    755 DP   DG  B 106     -41.610  39.890  21.470  1.00  1.00      B    P
ATOM    756 DS   DG  B 106     -43.550  38.730  24.540  1.00  1.00      B    S
ATOM    757 DB   DG  B 106     -40.730  36.160  27.650  1.00  1.00      B    B
ATOM    758 DP   DT  B 107     -45.980  40.470  26.230  1.00  1.00      B    P
ATOM    759 DS   DT  B 107     -45.610  38.670  29.030  1.00  1.00      B    S
ATOM    760 DB   DT  B 107     -41.300  39.150  29.430  1.00  1.00      B    B
ATOM    761 DP   DC  B 108     -47.510  39.740  31.900  1.00  1.00      B    P
ATOM    762 DS   DC  B 108     -45.310  38.420  34.260  1.00  1.00      B    S
ATOM    763 DB   DC  B 108     -41.850  39.650  33.330  1.00  1.00      B    B
ATOM    764 DP   DT  B 109     -45.900  38.500  38.450  1.00  1.00      B    P
ATOM    765 DS   DT  B 109     -42.610  37.730  39.200  1.00  1.00      B    S
ATOM    766 DB   DT  B 109     -40.990  41.380  36.980  1.00  1.00      B    B
ATOM    767 DP   DA  B 110     -41.680  37.710  43.030  1.00  1.00      B    P
ATOM    768 DS   DA  B 110     -37.970  39.070  42.310  1.00  1.00      B    S
ATOM    769 DB   DA  B 110     -38.070  42.660  39.490  1.00  1.00      B    B
ATOM    770 DP   DC  B 111     -36.230  39.310  45.010  1.00  1.00      B    P
ATOM    771 DS   DC  B 111     -34.110  41.640  43.660  1.00  1.00      B    S
ATOM    772 DB   DC  B 111     -36.560  44.680  41.880  1.00  1.00      B    B
ATOM    773 DP   DG  B 112     -31.340  43.370  47.060  1.00  1.00      B    P
ATOM    774 DS   DG  B 112     -30.830  46.380  45.540  1.00  1.00      B    S
ATOM    775 DB   DG  B 112     -35.000  48.340  44.090  1.00  1.00      B    B
ATOM    776 DP   DA  B 113     -28.610  48.570  46.690  1.00  1.00      B    P
ATOM    777 DS   DA  B 113     -30.430  51.420  45.780  1.00  1.00      B    S
ATOM    778 DB   DA  B 113     -34.970  50.910  46.380  1.00  1.00      B    B
ATOM    779 DP   DC  B 114     -29.520  53.800  46.920  1.00  1.00      B    P
ATOM    780 DS   DC  B 114     -32.700  55.910  47.040  1.00  1.00      B    S
ATOM    781 DB   DC  B 114     -35.540  53.240  48.950  1.00  1.00      B    B
ATOM    782 DP   DC  B 115     -32.790  58.820  48.390  1.00  1.00      B    P
ATOM    783 DS   DC  B 115     -36.790  59.010  49.100  1.00  1.00      B    S
ATOM    784 DB   DC  B 115     -37.300  55.390  51.650  1.00  1.00      B    B
ATOM    785 DP   DA  B 116     -38.160  62.690  51.260  1.00  1.00      B    P
ATOM    786 DS   DA  B 116     -41.460  61.100  52.470  1.00  1.00      B    S
ATOM    787 DB   DA  B 116     -40.030  56.840  54.610  1.00  1.00      B    B
ATOM    788 DP   DA  B 117     -43.690  63.020  54.690  1.00  1.00      B    P
ATOM    789 DS   DA  B 117     -45.180  59.860  56.860  1.00  1.00      B    S
ATOM    790 DB   DA  B 117     -41.210  56.980  58.410  1.00  1.00      B    B
ATOM    791 DP   DT  B 118     -47.520  60.110  59.390  1.00  1.00      B    P
ATOM    792 DS   DT  B 118     -46.930  57.040  60.770  1.00  1.00      B    S
ATOM    793 DB   DT  B 118     -42.880  57.410  61.480  1.00  1.00      B    B
ATOM    794 DP   DT  B 119     -48.830  56.160  64.030  1.00  1.00      B    P
ATOM    795 DS   DT  B 119     -45.790  53.430  65.340  1.00  1.00      B    S
ATOM    796 DB   DT  B 119     -42.320  55.780  64.980  1.00  1.00      B    B
ATOM    797 DP   DG  B 120     -46.440  51.600  69.060  1.00  1.00      B    P
ATOM    798 DS   DG  B 120     -43.120  51.320  70.050  1.00  1.00      B    S
ATOM    799 DB   DG  B 120     -41.030  55.150  69.120  1.00  1.00      B    B
ATOM    800 DP   DA  B 121     -41.520  49.290  73.160  1.00  1.00      B    P
ATOM    801 DS   DA  B 121     -38.240  51.940  73.520  1.00  1.00      B    S
ATOM    802 DB   DA  B 121     -39.620  56.500  71.960  1.00  1.00      B    B
ATOM    803 DP   DG  B 122     -36.630  51.740  76.570  1.00  1.00      B    P
ATOM    804 DS   DG  B 122     -35.970  55.630  76.970  1.00  1.00      B    S
ATOM    805 DB   DG  B 122     -39.480  58.470  75.190  1.00  1.00      B    B
ATOM    806 DP   DC  B 123     -33.980  56.890  79.590  1.00  1.00      B    P
ATOM    807 DS   DC  B 123     -34.740  60.470  78.740  1.00  1.00      B    S
ATOM    808 DB   DC  B 123     -39.060  60.340  77.950  1.00  1.00      B    B
ATOM    809 DP   DG  B 124     -33.030  63.580  82.200  1.00  1.00      B    P
ATOM    810 DS   DG  B 124     -36.160  66.130  81.190  1.00  1.00      B    S
ATOM    811 DB   DG  B 124     -40.280  63.630  80.680  1.00  1.00      B    B
ATOM    812 DP   DG  B 125     -36.610  70.070  82.390  1.00  1.00      B    P
ATOM    813 DS   DG  B 125     -40.370  70.260  82.630  1.00  1.00      B    S
ATOM    814 DB   DG  B 125     -42.390  65.470  83.200  1.00  1.00      B    B
ATOM    815 DP   DC  B 126     -41.810  72.890  84.650  1.00  1.00      B    P
ATOM    816 DS   DC  B 126     -44.910  70.890  85.440  1.00  1.00      B    S
ATOM    817 DB   DC  B 126     -43.500  66.880  86.240  1.00  1.00      B    B
ATOM    818 DP   DC  B 127     -47.350  72.160  87.840  1.00  1.00      B    P
ATOM    819 DS   DC  B 127     -48.960  68.650  88.800  1.00  1.00      B    S
ATOM    820 DB   DC  B 127     -45.650  66.660  89.500  1.00  1.00      B    B
ATOM    821 DP   DT  B 128     -51.980  68.200  92.040  1.00  1.00      B    P
ATOM    822 DS   DT  B 128     -50.560  64.610  93.660  1.00  1.00      B    S
ATOM    823 DB   DT  B 128     -46.490  65.480  93.390  1.00  1.00      B    B
ATOM    824 DP   DG  B 129     -51.830  63.690  98.030  1.00  1.00      B    P
ATOM    825 DS   DG  B 129     -49.540  61.480  98.710  1.00  1.00      B    S
ATOM    826 DB   DG  B 129     -45.030  63.230  97.180  1.00  1.00      B    B
ATOM    827 DP   DC  B 130     -49.680  59.980 101.520  1.00  1.00      B    P
ATOM    828 DS   DC  B 130     -45.590  59.620 101.440  1.00  1.00      B    S
ATOM    829 DB   DC  B 130     -44.290  63.340 100.570  1.00  1.00      B    B
ATOM    830 DP   DA  B 131     -43.540  57.650 104.930  1.00  1.00      B    P
ATOM    831 DS   DA  B 131     -40.050  58.920 104.010  1.00  1.00      B    S
ATOM    832 DB   DA  B 131     -40.830  64.070 103.000  1.00  1.00      B    B
ATOM    833 DP   DG  B 132     -37.250  58.440 106.500  1.00  1.00      B    P
ATOM    834 DS   DG  B 132     -35.470  61.630 105.660  1.00  1.00      B    S
ATOM    835 DB   DG  B 132     -38.860  65.920 105.800  1.00  1.00      B    B
ATOM    836 DP   DA  B 133     -31.540  62.580 106.770  1.00  1.00      B    P
ATOM    837 DS   DA  B 133     -32.290  66.430 105.880  1.00  1.00      B    S
ATOM    838 DB   DA  B 133     -36.430  67.830 107.990  1.00  1.00      B    B
ATOM    839 DP   DC  B 134     -29.800  68.340 106.350  1.00  1.00      B    P
ATOM    840 DS   DC  B 134     -31.770  71.330 107.560  1.00  1.00      B    S
ATOM    841 DB   DC  B 134     -34.580  69.930 110.030  1.00  1.00      B    B
ATOM    842 DP   DC  B 135     -29.950  74.000 109.260  1.00  1.00      B    P
ATOM    843 DS   DC  B 135     -32.150  75.270 111.580  1.00  1.00      B    S
ATOM    844 DB   DC  B 135     -33.630  71.860 113.440  1.00  1.00      B    B
ATOM    845 DP   DG  B 136     -30.230  78.170 114.320  1.00  1.00      B    P
ATOM    846 DS   DG  B 136     -32.750  78.040 116.760  1.00  1.00      B    S
ATOM    847 DB   DG  B 136     -34.060  73.550 117.380  1.00  1.00      B    B
ATOM    848 DP   DG  B 137     -32.460  79.730 119.670  1.00  1.00      B    P
ATOM    849 DS   DG  B 137     -34.980  77.310 121.770  1.00  1.00      B    S
ATOM    850 DB   DG  B 137     -33.640  72.560 120.960  1.00  1.00      B    B
ATOM    851 DP   DG  B 138     -35.970  77.440 125.640  1.00  1.00      B    P
ATOM    852 DS   DG  B 138     -34.460  74.130 127.210  1.00  1.00      B    S
ATOM    853 DB   DG  B 138     -31.530  71.570 123.660  1.00  1.00      B    B
ATOM    854 DP   DA  B 139     -32.700  74.360 130.720  1.00  1.00      B    P
ATOM    855 DS   DA  B 139     -31.400  70.960 130.380  1.00  1.00      B    S
ATOM    856 DB   DA  B 139     -29.280  70.690 126.190  1.00  1.00      B    B
ATOM    857 DP   DT  B 140     -29.820  69.790 132.290  1.00  1.00      B    P
ATOM    858 DS   DT  B 140     -28.280  67.160 129.890  1.00  1.00      B    S
ATOM    859 DB   DT  B 140     -25.940  69.760 127.400  1.00  1.00      B    B
ATOM    860 DP   DT  B 141     -26.280  63.800 131.270  1.00  1.00      B    P
ATOM    861 DS   DT  B 141     -23.600  63.720 128.250  1.00  1.00      B    S
ATOM    862 DB   DT  B 141     -22.690  67.770 128.230  1.00  1.00      B    B
ATOM    863 DP   DC  B 142     -21.320  61.540 128.770  1.00  1.00      B    P
ATOM    864 DS   DC  B 142     -18.880  63.420 127.180  1.00  1.00      B    S
ATOM    865 DB   DC  B 142     -18.960  67.460 128.680  1.00  1.00      B    B
ATOM    866 DP   DT  B 143     -15.080  62.360 126.970  1.00  1.00      B    P
ATOM    867 DS   DT  B 143     -13.950  65.520 126.030  1.00  1.00      B    S
ATOM    868 DB   DT  B 143     -15.050  67.810 129.760  1.00  1.00      B    B
ATOM    869 DP   DC  B 144     -10.030  65.740 125.130  1.00  1.00      B    P
ATOM    870 DS   DC  B 144      -9.930  69.630 125.670  1.00  1.00      B    S
ATOM    871 DB   DC  B 144     -11.870  70.110 129.720  1.00  1.00      B    B
ATOM    872 DP   DC  B 145      -7.200  71.830 125.290  1.00  1.00      B    P
ATOM    873 DS   DC  B 145      -8.610  74.690 127.360  1.00  1.00      B    S
ATOM    874 DB   DC  B 145      -9.300  72.500 131.190  1.00  1.00      B    B
ATOM    875 DP   DA  B 146      -6.730  78.990 127.950  1.00  1.00      B    P
ATOM    876 DS   DA  B 146      -8.070  79.510 131.620  1.00  1.00      B    S
ATOM    877 DB   DA  B 146      -8.170  75.370 134.050  1.00  1.00      B    B
ATOM    878 DP   DG  B 147      -6.090  82.430 134.000  1.00  1.00      B    P
ATOM    879 DS   DG  B 147      -6.660  80.710 137.480  1.00  1.00      B    S
ATOM    880 DB   DG  B 147      -6.220  75.590 137.260  1.00  1.00      B    B
TER
ATOM    881  CA  ALA C   1     -34.740 -39.620 -25.490  1.00  1.00      C    C
ATOM    882  CA  ARG C   2     -34.340 -38.620 -29.090  1.00  1.00      C    C
ATOM    883  CA  THR C   3     -30.530 -38.760 -28.990  1.00  1.00      C    C
ATOM    884  CA  LYS C   4     -28.400 -40.280 -26.290  1.00  1.00      C    C
ATOM    885  CA  GLN C   5     -27.580 -43.510 -24.550  1.00  1.00      C    C
ATOM    886  CA  THR C   6     -26.120 -42.190 -21.340  1.00  1.00      C    C
ATOM    887  CA  ALA C   7     -26.090 -45.120 -18.960  1.00  1.00      C    C
ATOM    888  CA  ARG C   8     -29.030 -44.680 -16.640  1.00  1.00      C    C
ATOM    889  CA  LYS C   9     -32.080 -45.950 -18.660  1.00  1.00      C    C
ATOM    890  CA  SER C  10     -33.450 -47.960 -15.670  1.00  1.00      C    C
ATOM    891  CA  THR C  11     -36.400 -46.400 -13.990  1.00  1.00      C    C
ATOM    892  CA  GLY C  12     -38.790 -46.770 -16.860  1.00  1.00      C    C
ATOM    893  CA  GLY C  13     -38.460 -43.060 -17.560  1.00  1.00      C    C
ATOM    894  CA  LYS C  14     -41.350 -42.210 -15.140  1.00  1.00      C    C
ATOM    895  CA  ALA C  15     -39.230 -39.770 -13.170  1.00  1.00      C    C
ATOM    896  CA  PRO C  16     -42.280 -38.140 -11.390  1.00  1.00      C    C
ATOM    897  CA  ARG C  17     -40.770 -34.680 -11.050  1.00  1.00      C    C
ATOM    898  CA  LYS C  18     -43.590 -32.410 -10.070  1.00  1.00      C    C
ATOM    899  CA  GLN C  19     -41.510 -29.240 -11.020  1.00  1.00      C    C
ATOM    900  CA  LEU C  20     -44.620 -27.210 -11.460  1.00  1.00      C    C
ATOM    901  CA  ALA C  21     -44.530 -24.430 -14.080  1.00  1.00      C    C
ATOM    902  CA  THR C  22     -47.830 -23.050 -12.480  1.00  1.00      C    C
ATOM    903  CA  LYS C  23     -47.350 -20.230  -9.910  1.00  1.00      C    C
ATOM    904  CA  ALA C  24     -45.180 -17.100  -9.750  1.00  1.00      C    C
ATOM    905  CA  ALA C  25     -42.150 -18.820  -8.340  1.00  1.00      C    C
ATOM    906  CA  ARG C  26     -40.830 -16.680  -5.580  1.00  1.00      C    C
ATOM    907  CA  LYS C  27     -40.420 -17.090  -1.720  1.00  1.00      C    C
ATOM    908  CA  SER C  28     -40.640 -20.820  -1.340  1.00  1.00      C    C
ATOM    909  CA  ALA C  29     -43.850 -22.940  -0.880  1.00  1.00      C    C
ATOM    910  CA  PRO C  30     -42.420 -26.340  -0.330  1.00  1.00      C    C
ATOM    911  CA  ALA C  31     -41.900 -27.060  -4.030  1.00  1.00      C    C
ATOM    912  CA  THR C  32     -41.980 -30.800  -3.400  1.00  1.00      C    C
ATOM    913  CA  GLY C  33     -44.240 -32.500  -0.710  1.00  1.00      C    C
ATOM    914  CA  GLY C  34     -41.520 -33.810   1.440  1.00  1.00      C    C
ATOM    915  CA  VAL C  35     -37.670 -33.480   1.620  1.00  1.00      C    C
ATOM    916  CA  LYS C  36     -36.210 -33.330   5.260  1.00  1.00      C    C
ATOM    917  CA  LYS C  37     -32.530 -32.360   4.740  1.00  1.00      C    C
ATOM    918  CA  PRO C  38     -31.530 -34.040   1.530  1.00  1.00      C    C
ATOM    919  CA  HIS C  39     -27.830 -34.100   0.530  1.00  1.00      C    C
ATOM    920  CA  ARG C  40     -26.600 -32.220  -2.490  1.00  1.00      C    C
ATOM    921  CA  TYR C  41     -23.280 -31.690  -4.190  1.00  1.00      C    C
ATOM    922  CA  ARG C  42     -22.240 -28.120  -4.730  1.00  1.00      C    C
ATOM    923  CA  PRO C  43     -18.770 -26.910  -3.810  1.00  1.00      C    C
ATOM    924  CA  GLY C  44     -17.900 -24.080  -6.120  1.00  1.00      C    C
ATOM    925  CA  THR C  45     -21.470 -22.810  -6.890  1.00  1.00      C    C
ATOM    926  CA  VAL C  46     -23.630 -20.450  -4.810  1.00  1.00      C    C
ATOM    927  CA  ALA C  47     -20.480 -18.380  -3.780  1.00  1.00      C    C
ATOM    928  CA  LEU C  48     -19.920 -17.590  -7.430  1.00  1.00      C    C
ATOM    929  CA  ARG C  49     -23.540 -16.620  -8.080  1.00  1.00      C    C
ATOM    930  CA  GLU C  50     -23.160 -14.040  -5.230  1.00  1.00      C    C
ATOM    931  CA  ILE C  51     -19.960 -12.660  -6.670  1.00  1.00      C    C
ATOM    932  CA  ARG C  52     -21.790 -12.040  -9.970  1.00  1.00      C    C
ATOM    933  CA  ARG C  53     -24.680 -10.300  -8.090  1.00  1.00      C    C
ATOM    934  CA  TYR C  54     -22.400  -8.080  -6.000  1.00  1.00      C    C
ATOM    935  CA  GLN C  55     -19.970  -7.090  -8.820  1.00  1.00      C    C
ATOM    936  CA  LYS C  56     -22.930  -6.060 -10.840  1.00  1.00      C    C
ATOM    937  CA  SER C  57     -24.450  -3.940  -7.990  1.00  1.00      C    C
ATOM    938  CA  THR C  58     -23.360  -0.850  -6.180  1.00  1.00      C    C
ATOM    939  CA  GLU C  59     -25.210  -0.990  -2.860  1.00  1.00      C    C
ATOM    940  CA  LEU C  60     -23.220  -1.190   0.360  1.00  1.00      C    C
ATOM    941  CA  LEU C  61     -23.940  -4.590   2.030  1.00  1.00      C    C
ATOM    942  CA  ILE C  62     -23.340  -3.890   5.720  1.00  1.00      C    C
ATOM    943  CA  ARG C  63     -26.800  -3.520   7.430  1.00  1.00      C    C
ATOM    944  CA  LYS C  64     -27.690   0.190   7.960  1.00  1.00      C    C
ATOM    945  CA  LEU C  65     -29.100   0.010  11.570  1.00  1.00      C    C
ATOM    946  CA  PRO C  66     -26.240  -2.190  12.790  1.00  1.00      C    C
ATOM    947  CA  PHE C  67     -23.880   0.260  11.050  1.00  1.00      C    C
ATOM    948  CA  GLN C  68     -25.460   3.270  12.750  1.00  1.00      C    C
ATOM    949  CA  ARG C  69     -25.000   1.510  15.970  1.00  1.00      C    C
ATOM    950  CA  LEU C  70     -21.220   0.780  15.370  1.00  1.00      C    C
ATOM    951  CA  VAL C  71     -20.600   4.400  14.630  1.00  1.00      C    C
ATOM    952  CA  ARG C  72     -22.410   5.690  17.740  1.00  1.00      C    C
ATOM    953  CA  GLU C  73     -20.420   3.240  20.020  1.00  1.00      C    C
ATOM    954  CA  ILE C  74     -17.100   4.150  18.310  1.00  1.00      C    C
ATOM    955  CA  ALA C  75     -17.850   7.880  18.310  1.00  1.00      C    C
ATOM    956  CA  GLN C  76     -19.360   7.650  21.830  1.00  1.00      C    C
ATOM    957  CA  ASP C  77     -15.900   6.620  23.060  1.00  1.00      C    C
ATOM    958  CA  PHE C  78     -14.420  10.030  22.030  1.00  1.00      C    C
ATOM    959  CA  LYS C  79     -17.430  12.120  22.900  1.00  1.00      C    C
ATOM    960  CA  THR C  80     -20.620  11.200  24.750  1.00  1.00      C    C
ATOM    961  CA  ASP C  81     -23.980  12.660  23.770  1.00  1.00      C    C
ATOM    962  CA  LEU C  82     -23.250  13.290  20.130  1.00  1.00      C    C
ATOM    963  CA  ARG C  83     -25.530  13.470  17.290  1.00  1.00      C    C
ATOM    964  CA  PHE C  84     -25.090  12.750  13.640  1.00  1.00      C    C
ATOM    965  CA  GLN C  85     -26.100  13.910  10.210  1.00  1.00      C    C
ATOM    966  CA  SER C  86     -27.180  10.730   8.330  1.00  1.00      C    C
ATOM    967  CA  SER C  87     -24.630  11.540   5.600  1.00  1.00      C    C
ATOM    968  CA  ALA C  88     -21.790  11.760   8.190  1.00  1.00      C    C
ATOM    969  CA  VAL C  89     -22.320   7.990   8.860  1.00  1.00      C    C
ATOM    970  CA  MET C  90     -23.030   7.450   5.130  1.00  1.00      C    C
ATOM    971  CA  ALA C  91     -19.550   8.770   4.250  1.00  1.00      C    C
ATOM    972  CA  LEU C  92     -18.100   6.290   6.700  1.00  1.00      C    C
ATOM    973  CA  GLN C  93     -19.910   3.350   5.170  1.00  1.00      C    C
ATOM    974  CA  GLU C  94     -18.640   3.990   1.650  1.00  1.00      C    C
ATOM    975  CA  ALA C  95     -14.980   4.380   3.020  1.00  1.00      C    C
ATOM    976  CA  SER C  96     -15.420   1.330   5.360  1.00  1.00      C    C
ATOM    977  CA  GLU C  97     -16.770  -0.850   2.610  1.00  1.00      C    C
ATOM    978  CA  ALA C  98     -14.430   0.430  -0.020  1.00  1.00      C    C
ATOM    979  CA  TYR C  99     -11.580  -0.300   2.400  1.00  1.00      C    C
ATOM    980  CA  LEU C 100     -12.760  -3.810   3.170  1.00  1.00      C    C
ATOM    981  CA  VAL C 101     -13.620  -4.760  -0.350  1.00  1.00      C    C
ATOM    982  CA  ALA C 102     -10.270  -3.680  -1.740  1.00  1.00      C    C
ATOM    983  CA  LEU C 103      -8.540  -5.630   1.040  1.00  1.00      C    C
ATOM    984  CA  PHE C 104     -10.540  -8.770   0.020  1.00  1.00      C    C
ATOM    985  CA  GLU C 105      -9.290  -8.330  -3.520  1.00  1.00      C    C
ATOM    986  CA  ASP C 106      -5.680  -8.470  -2.130  1.00  1.00      C    C
ATOM    987  CA  THR C 107      -6.550 -11.520   0.020  1.00  1.00      C    C
ATOM    988  CA  ASN C 108      -7.460 -13.420  -3.010  1.00  1.00      C    C
ATOM    989  CA  LEU C 109      -4.110 -12.990  -4.630  1.00  1.00      C    C
ATOM    990  CA  CYS C 110      -2.520 -14.310  -1.550  1.00  1.00      C    C
ATOM    991  CA  ALA C 111      -4.780 -17.400  -1.500  1.00  1.00      C    C
ATOM    992  CA  ILE C 112      -4.310 -18.100  -5.100  1.00  1.00      C    C
ATOM    993  CA  HIS C 113      -0.470 -17.710  -4.780  1.00  1.00      C    C
ATOM    994  CA  ALA C 114      -0.470 -20.360  -2.140  1.00  1.00      C    C
ATOM    995  CA  LYS C 115      -2.550 -22.660  -4.320  1.00  1.00      C    C
ATOM    996  CA  ARG C 116      -5.600 -22.370  -1.940  1.00  1.00      C    C
ATOM    997  CA  VAL C 117      -9.080 -21.370  -2.370  1.00  1.00      C    C
ATOM    998  CA  THR C 118      -9.800 -20.750   1.260  1.00  1.00      C    C
ATOM    999  CA  ILE C 119      -8.760 -17.220   2.540  1.00  1.00      C    C
ATOM   1000  CA  MET C 120      -7.140 -17.320   5.970  1.00  1.00      C    C
ATOM   1001  CA  PRO C 121      -6.190 -14.570   8.330  1.00  1.00      C    C
ATOM   1002  CA  LYS C 122      -2.540 -14.910   7.350  1.00  1.00      C    C
ATOM   1003  CA  ASP C 123      -3.400 -14.000   3.730  1.00  1.00      C    C
ATOM   1004  CA  ILE C 124      -5.030 -10.720   4.630  1.00  1.00      C    C
ATOM   1005  CA  GLN C 125      -2.140  -9.990   7.210  1.00  1.00      C    C
ATOM   1006  CA  LEU C 126       0.500 -10.590   4.550  1.00  1.00      C    C
ATOM   1007  CA  ALA C 127      -1.260  -8.070   2.230  1.00  1.00      C    C
ATOM   1008  CA  ARG C 128      -1.760  -5.570   4.930  1.00  1.00      C    C
ATOM   1009  CA  ARG C 129       1.880  -5.860   6.080  1.00  1.00      C    C
ATOM   1010  CA  ILE C 130       3.230  -5.510   2.560  1.00  1.00      C    C
ATOM   1011  CA  ARG C 131       0.940  -2.530   1.770  1.00  1.00      C    C
ATOM   1012  CA  GLY C 132       2.670  -0.800   4.640  1.00  1.00      C    C
ATOM   1013  CA  GLU C 133      -0.520  -0.620   6.660  1.00  1.00      C    C
ATOM   1014  CA  ARG C 134       0.720  -3.160   9.230  1.00  1.00      C    C
ATOM   1015  CA  ALA C 135       4.380  -2.570   8.420  1.00  1.00      C    C
TER
ATOM   1016  CA  SER D   1     -55.090   9.370  42.730  1.00  1.00      D    C
ATOM   1017  CA  GLY D   2     -51.460   8.170  43.000  1.00  1.00      D    C
ATOM   1018  CA  ARG D   3     -50.430  10.810  45.570  1.00  1.00      D    C
ATOM   1019  CA  GLY D   4     -49.560   7.920  47.810  1.00  1.00      D    C
ATOM   1020  CA  LYS D   5     -47.310   4.900  47.820  1.00  1.00      D    C
ATOM   1021  CA  GLY D   6     -43.550   5.180  47.890  1.00  1.00      D    C
ATOM   1022  CA  GLY D   7     -40.800   4.310  45.510  1.00  1.00      D    C
ATOM   1023  CA  LYS D   8     -40.260   0.910  47.080  1.00  1.00      D    C
ATOM   1024  CA  GLY D   9     -37.990  -0.360  44.330  1.00  1.00      D    C
ATOM   1025  CA  LEU D  10     -37.560  -3.420  42.520  1.00  1.00      D    C
ATOM   1026  CA  GLY D  11     -38.570  -3.280  38.810  1.00  1.00      D    C
ATOM   1027  CA  LYS D  12     -36.060  -2.900  36.080  1.00  1.00      D    C
ATOM   1028  CA  GLY D  13     -34.790  -6.080  34.480  1.00  1.00      D    C
ATOM   1029  CA  GLY D  14     -31.250  -5.350  33.370  1.00  1.00      D    C
ATOM   1030  CA  ALA D  15     -31.370  -7.510  30.190  1.00  1.00      D    C
ATOM   1031  CA  LYS D  16     -28.660  -9.650  28.800  1.00  1.00      D    C
ATOM   1032  CA  ARG D  17     -31.640 -11.250  27.010  1.00  1.00      D    C
ATOM   1033  CA  HIS D  18     -32.150 -14.920  26.850  1.00  1.00      D    C
ATOM   1034  CA  ARG D  19     -32.620 -15.250  23.160  1.00  1.00      D    C
ATOM   1035  CA  LYS D  20     -35.230 -12.590  22.700  1.00  1.00      D    C
ATOM   1036  CA  VAL D  21     -33.990  -9.180  22.040  1.00  1.00      D    C
ATOM   1037  CA  LEU D  22     -30.760  -8.140  20.380  1.00  1.00      D    C
ATOM   1038  CA  ARG D  23     -27.690  -5.930  20.850  1.00  1.00      D    C
ATOM   1039  CA  ASP D  24     -24.440  -7.310  19.290  1.00  1.00      D    C
ATOM   1040  CA  ASN D  25     -23.180  -3.990  17.750  1.00  1.00      D    C
ATOM   1041  CA  ILE D  26     -19.650  -5.080  16.830  1.00  1.00      D    C
ATOM   1042  CA  GLN D  27     -21.120  -8.480  16.930  1.00  1.00      D    C
ATOM   1043  CA  GLY D  28     -23.800  -7.180  14.630  1.00  1.00      D    C
ATOM   1044  CA  ILE D  29     -21.500  -7.140  11.670  1.00  1.00      D    C
ATOM   1045  CA  THR D  30     -22.290 -10.720  10.730  1.00  1.00      D    C
ATOM   1046  CA  LYS D  31     -20.480 -13.480   8.870  1.00  1.00      D    C
ATOM   1047  CA  PRO D  32     -23.080 -13.030   6.020  1.00  1.00      D    C
ATOM   1048  CA  ALA D  33     -22.390  -9.260   5.760  1.00  1.00      D    C
ATOM   1049  CA  ILE D  34     -18.670  -9.940   5.740  1.00  1.00      D    C
ATOM   1050  CA  ARG D  35     -19.100 -12.710   3.160  1.00  1.00      D    C
ATOM   1051  CA  ARG D  36     -20.890 -10.150   1.000  1.00  1.00      D    C
ATOM   1052  CA  LEU D  37     -18.000  -7.670   1.340  1.00  1.00      D    C
ATOM   1053  CA  ALA D  38     -15.660 -10.460   0.200  1.00  1.00      D    C
ATOM   1054  CA  ARG D  39     -18.140 -11.300  -2.660  1.00  1.00      D    C
ATOM   1055  CA  ARG D  40     -17.550  -7.990  -4.350  1.00  1.00      D    C
ATOM   1056  CA  GLY D  41     -13.830  -8.800  -4.080  1.00  1.00      D    C
ATOM   1057  CA  GLY D  42     -14.110 -12.130  -6.030  1.00  1.00      D    C
ATOM   1058  CA  VAL D  43     -13.570 -14.440  -3.000  1.00  1.00      D    C
ATOM   1059  CA  LYS D  44     -15.010 -17.930  -3.430  1.00  1.00      D    C
ATOM   1060  CA  ARG D  45     -14.490 -19.480   0.010  1.00  1.00      D    C
ATOM   1061  CA  ILE D  46     -14.310 -17.950   3.420  1.00  1.00      D    C
ATOM   1062  CA  SER D  47     -12.200 -19.130   6.360  1.00  1.00      D    C
ATOM   1063  CA  GLY D  48     -14.060 -19.100   9.640  1.00  1.00      D    C
ATOM   1064  CA  LEU D  49     -11.300 -17.080  11.320  1.00  1.00      D    C
ATOM   1065  CA  ILE D  50     -11.620 -14.140   8.860  1.00  1.00      D    C
ATOM   1066  CA  TYR D  51     -14.710 -12.840  10.630  1.00  1.00      D    C
ATOM   1067  CA  GLU D  52     -13.030 -11.910  13.860  1.00  1.00      D    C
ATOM   1068  CA  GLU D  53     -10.020 -10.780  12.010  1.00  1.00      D    C
ATOM   1069  CA  THR D  54     -12.010  -8.420   9.840  1.00  1.00      D    C
ATOM   1070  CA  ARG D  55     -13.960  -7.000  12.810  1.00  1.00      D    C
ATOM   1071  CA  GLY D  56     -10.590  -6.360  14.400  1.00  1.00      D    C
ATOM   1072  CA  VAL D  57      -9.510  -4.340  11.460  1.00  1.00      D    C
ATOM   1073  CA  LEU D  58     -12.810  -2.640  10.950  1.00  1.00      D    C
ATOM   1074  CA  LYS D  59     -12.950  -1.660  14.570  1.00  1.00      D    C
ATOM   1075  CA  VAL D  60      -9.410  -0.100  14.320  1.00  1.00      D    C
ATOM   1076  CA  PHE D  61     -10.510   1.500  11.050  1.00  1.00      D    C
ATOM   1077  CA  LEU D  62     -13.450   3.250  12.500  1.00  1.00      D    C
ATOM   1078  CA  GLU D  63     -11.520   4.220  15.720  1.00  1.00      D    C
ATOM   1079  CA  ASN D  64      -8.940   5.880  13.310  1.00  1.00      D    C
ATOM   1080  CA  VAL D  65     -11.550   7.710  11.300  1.00  1.00      D    C
ATOM   1081  CA  ILE D  66     -13.670   8.840  14.260  1.00  1.00      D    C
ATOM   1082  CA  ARG D  67     -10.710  10.110  16.320  1.00  1.00      D    C
ATOM   1083  CA  ASP D  68      -9.790  12.880  13.730  1.00  1.00      D    C
ATOM   1084  CA  ALA D  69     -13.350  13.700  13.000  1.00  1.00      D    C
ATOM   1085  CA  VAL D  70     -14.150  14.190  16.690  1.00  1.00      D    C
ATOM   1086  CA  THR D  71     -11.080  16.350  17.010  1.00  1.00      D    C
ATOM   1087  CA  TYR D  72     -12.670  18.650  14.440  1.00  1.00      D    C
ATOM   1088  CA  THR D  73     -16.050  18.410  16.080  1.00  1.00      D    C
ATOM   1089  CA  GLU D  74     -14.810  19.400  19.530  1.00  1.00      D    C
ATOM   1090  CA  HIS D  75     -12.790  22.270  18.380  1.00  1.00      D    C
ATOM   1091  CA  ALA D  76     -15.890  23.970  17.070  1.00  1.00      D    C
ATOM   1092  CA  LYS D  77     -17.730  23.080  20.200  1.00  1.00      D    C
ATOM   1093  CA  ARG D  78     -20.250  21.120  17.990  1.00  1.00      D    C
ATOM   1094  CA  LYS D  79     -22.460  18.350  19.390  1.00  1.00      D    C
ATOM   1095  CA  THR D  80     -23.310  16.980  16.000  1.00  1.00      D    C
ATOM   1096  CA  VAL D  81     -20.690  15.320  13.670  1.00  1.00      D    C
ATOM   1097  CA  THR D  82     -21.240  16.490  10.170  1.00  1.00      D    C
ATOM   1098  CA  ALA D  83     -20.460  15.000   6.810  1.00  1.00      D    C
ATOM   1099  CA  MET D  84     -17.500  17.410   6.610  1.00  1.00      D    C
ATOM   1100  CA  ASP D  85     -15.830  16.190   9.860  1.00  1.00      D    C
ATOM   1101  CA  VAL D  86     -15.830  12.670   8.340  1.00  1.00      D    C
ATOM   1102  CA  VAL D  87     -14.780  14.120   4.900  1.00  1.00      D    C
ATOM   1103  CA  TYR D  88     -11.710  15.710   6.390  1.00  1.00      D    C
ATOM   1104  CA  ALA D  89     -10.690  12.830   8.470  1.00  1.00      D    C
ATOM   1105  CA  LEU D  90     -10.830  10.680   5.270  1.00  1.00      D    C
ATOM   1106  CA  LYS D  91      -8.730  13.160   3.320  1.00  1.00      D    C
ATOM   1107  CA  ARG D  92      -6.030  13.290   5.990  1.00  1.00      D    C
ATOM   1108  CA  GLN D  93      -5.840   9.330   5.870  1.00  1.00      D    C
ATOM   1109  CA  GLY D  94      -5.490   9.600   2.120  1.00  1.00      D    C
ATOM   1110  CA  ARG D  95      -9.010   8.310   1.400  1.00  1.00      D    C
ATOM   1111  CA  THR D  96     -10.680  11.260  -0.380  1.00  1.00      D    C
ATOM   1112  CA  LEU D  97     -14.180  10.460  -1.310  1.00  1.00      D    C
ATOM   1113  CA  TYR D  98     -16.460  12.170  -3.850  1.00  1.00      D    C
ATOM   1114  CA  GLY D  99     -20.110  12.360  -2.770  1.00  1.00      D    C
ATOM   1115  CA  PHE D 100     -20.030  14.350   0.400  1.00  1.00      D    C
ATOM   1116  CA  GLY D 101     -20.580  18.080   0.710  1.00  1.00      D    C
ATOM   1117  CA  GLY D 102     -24.060  17.940   2.200  1.00  1.00      D    C
TER
ATOM   1118  CA  SER E   1     -42.480  49.670 116.260  1.00  1.00      E    C
ATOM   1119  CA  GLY E   2     -46.150  50.010 115.850  1.00  1.00      E    C
ATOM   1120  CA  ARG E   3     -48.820  49.900 113.190  1.00  1.00      E    C
ATOM   1121  CA  GLY E   4     -48.110  49.490 109.470  1.00  1.00      E    C
ATOM   1122  CA  LYS E   5     -47.420  53.120 108.310  1.00  1.00      E    C
ATOM   1123  CA  GLN E   6     -49.590  53.120 105.080  1.00  1.00      E    C
ATOM   1124  CA  GLY E   7     -47.240  52.260 102.280  1.00  1.00      E    C
ATOM   1125  CA  GLY E   8     -50.050  52.700  99.910  1.00  1.00      E    C
ATOM   1126  CA  LYS E   9     -52.130  50.100  98.170  1.00  1.00      E    C
ATOM   1127  CA  THR E  10     -52.890  52.210  95.090  1.00  1.00      E    C
ATOM   1128  CA  ARG E  11     -49.920  52.930  93.020  1.00  1.00      E    C
ATOM   1129  CA  ALA E  12     -47.660  51.200  95.510  1.00  1.00      E    C
ATOM   1130  CA  LYS E  13     -44.750  53.710  96.000  1.00  1.00      E    C
ATOM   1131  CA  ALA E  14     -41.680  52.600  94.120  1.00  1.00      E    C
ATOM   1132  CA  LYS E  15     -39.230  54.000  96.800  1.00  1.00      E    C
ATOM   1133  CA  THR E  16     -36.380  56.540  95.910  1.00  1.00      E    C
ATOM   1134  CA  ARG E  17     -33.840  55.840  93.270  1.00  1.00      E    C
ATOM   1135  CA  SER E  18     -31.430  55.500  96.190  1.00  1.00      E    C
ATOM   1136  CA  SER E  19     -33.340  52.570  97.630  1.00  1.00      E    C
ATOM   1137  CA  ARG E  20     -33.680  51.110  94.230  1.00  1.00      E    C
ATOM   1138  CA  ALA E  21     -29.830  51.300  93.630  1.00  1.00      E    C
ATOM   1139  CA  GLY E  22     -29.180  50.120  97.240  1.00  1.00      E    C
ATOM   1140  CA  LEU E  23     -27.290  53.300  98.070  1.00  1.00      E    C
ATOM   1141  CA  GLN E  24     -26.930  55.700 100.990  1.00  1.00      E    C
ATOM   1142  CA  PHE E  25     -26.040  58.720  98.730  1.00  1.00      E    C
ATOM   1143  CA  PRO E  26     -28.980  60.230  96.820  1.00  1.00      E    C
ATOM   1144  CA  VAL E  27     -29.320  59.120  93.310  1.00  1.00      E    C
ATOM   1145  CA  GLY E  28     -31.850  61.720  92.310  1.00  1.00      E    C
ATOM   1146  CA  ARG E  29     -29.520  64.550  93.610  1.00  1.00      E    C
ATOM   1147  CA  VAL E  30     -26.580  63.120  91.690  1.00  1.00      E    C
ATOM   1148  CA  HIS E  31     -28.700  63.070  88.510  1.00  1.00      E    C
ATOM   1149  CA  ARG E  32     -29.620  66.700  88.930  1.00  1.00      E    C
ATOM   1150  CA  LEU E  33     -26.040  67.720  89.800  1.00  1.00      E    C
ATOM   1151  CA  LEU E  34     -24.690  65.980  86.620  1.00  1.00      E    C
ATOM   1152  CA  ARG E  35     -27.210  67.850  84.500  1.00  1.00      E    C
ATOM   1153  CA  LYS E  36     -26.650  71.250  86.210  1.00  1.00      E    C
ATOM   1154  CA  GLY E  37     -22.900  71.070  85.490  1.00  1.00      E    C
ATOM   1155  CA  ASN E  38     -23.100  71.040  81.770  1.00  1.00      E    C
ATOM   1156  CA  TYR E  39     -21.530  67.780  81.190  1.00  1.00      E    C
ATOM   1157  CA  ALA E  40     -23.330  66.640  78.180  1.00  1.00      E    C
ATOM   1158  CA  GLU E  41     -26.520  67.420  76.280  1.00  1.00      E    C
ATOM   1159  CA  ARG E  42     -28.000  64.290  77.900  1.00  1.00      E    C
ATOM   1160  CA  VAL E  43     -27.230  62.210  81.000  1.00  1.00      E    C
ATOM   1161  CA  GLY E  44     -28.490  58.700  81.160  1.00  1.00      E    C
ATOM   1162  CA  ALA E  45     -30.320  57.010  84.040  1.00  1.00      E    C
ATOM   1163  CA  GLY E  46     -27.510  54.740  85.100  1.00  1.00      E    C
ATOM   1164  CA  ALA E  47     -24.730  57.270  85.160  1.00  1.00      E    C
ATOM   1165  CA  PRO E  48     -25.820  59.170  88.340  1.00  1.00      E    C
ATOM   1166  CA  VAL E  49     -26.310  55.850  90.030  1.00  1.00      E    C
ATOM   1167  CA  TYR E  50     -22.700  55.000  89.440  1.00  1.00      E    C
ATOM   1168  CA  LEU E  51     -21.500  58.350  90.550  1.00  1.00      E    C
ATOM   1169  CA  ALA E  52     -23.360  58.210  93.930  1.00  1.00      E    C
ATOM   1170  CA  ALA E  53     -21.970  54.680  94.530  1.00  1.00      E    C
ATOM   1171  CA  VAL E  54     -18.370  55.810  93.940  1.00  1.00      E    C
ATOM   1172  CA  LEU E  55     -18.630  58.910  96.250  1.00  1.00      E    C
ATOM   1173  CA  GLU E  56     -20.090  56.780  98.830  1.00  1.00      E    C
ATOM   1174  CA  TYR E  57     -17.260  54.230  98.700  1.00  1.00      E    C
ATOM   1175  CA  LEU E  58     -14.480  56.860  98.750  1.00  1.00      E    C
ATOM   1176  CA  THR E  59     -16.100  58.590 101.630  1.00  1.00      E    C
ATOM   1177  CA  ALA E  60     -16.410  55.340 103.430  1.00  1.00      E    C
ATOM   1178  CA  GLU E  61     -12.760  54.470 102.800  1.00  1.00      E    C
ATOM   1179  CA  ILE E  62     -11.470  57.900 103.930  1.00  1.00      E    C
ATOM   1180  CA  LEU E  63     -13.600  57.890 107.040  1.00  1.00      E    C
ATOM   1181  CA  GLU E  64     -12.510  54.440 108.120  1.00  1.00      E    C
ATOM   1182  CA  LEU E  65      -8.790  55.340 108.190  1.00  1.00      E    C
ATOM   1183  CA  ALA E  66      -9.570  58.820 109.600  1.00  1.00      E    C
ATOM   1184  CA  GLY E  67     -11.500  57.520 112.570  1.00  1.00      E    C
ATOM   1185  CA  ASN E  68      -8.480  55.240 113.240  1.00  1.00      E    C
ATOM   1186  CA  ALA E  69      -6.220  58.400 113.550  1.00  1.00      E    C
ATOM   1187  CA  ALA E  70      -8.650  59.950 116.060  1.00  1.00      E    C
ATOM   1188  CA  ARG E  71      -9.030  56.520 117.920  1.00  1.00      E    C
ATOM   1189  CA  ASP E  72      -5.210  56.140 117.780  1.00  1.00      E    C
ATOM   1190  CA  ASN E  73      -4.960  59.450 119.660  1.00  1.00      E    C
ATOM   1191  CA  LYS E  74      -7.470  58.210 122.360  1.00  1.00      E    C
ATOM   1192  CA  LYS E  75     -10.260  60.520 120.990  1.00  1.00      E    C
ATOM   1193  CA  THR E  76     -13.720  59.560 119.870  1.00  1.00      E    C
ATOM   1194  CA  ARG E  77     -14.420  62.720 117.820  1.00  1.00      E    C
ATOM   1195  CA  ILE E  78     -12.800  63.410 114.440  1.00  1.00      E    C
ATOM   1196  CA  ILE E  79     -11.180  66.800 114.160  1.00  1.00      E    C
ATOM   1197  CA  PRO E  80      -9.490  68.290 111.070  1.00  1.00      E    C
ATOM   1198  CA  ARG E  81      -6.160  66.830 112.140  1.00  1.00      E    C
ATOM   1199  CA  HIS E  82      -7.620  63.300 111.690  1.00  1.00      E    C
ATOM   1200  CA  LEU E  83      -8.430  64.080 108.030  1.00  1.00      E    C
ATOM   1201  CA  GLN E  84      -4.750  64.870 107.270  1.00  1.00      E    C
ATOM   1202  CA  LEU E  85      -3.530  61.690 109.010  1.00  1.00      E    C
ATOM   1203  CA  ALA E  86      -5.960  59.550 106.910  1.00  1.00      E    C
ATOM   1204  CA  VAL E  87      -5.070  61.230 103.750  1.00  1.00      E    C
ATOM   1205  CA  ARG E  88      -1.330  61.630 104.220  1.00  1.00      E    C
ATOM   1206  CA  ASN E  89      -0.820  58.060 105.380  1.00  1.00      E    C
ATOM   1207  CA  ASP E  90      -2.470  56.740 102.180  1.00  1.00      E    C
ATOM   1208  CA  GLU E  91      -0.160  56.140  99.280  1.00  1.00      E    C
ATOM   1209  CA  GLU E  92      -2.770  56.730  96.480  1.00  1.00      E    C
ATOM   1210  CA  LEU E  93      -4.710  59.590  98.000  1.00  1.00      E    C
ATOM   1211  CA  ASN E  94      -1.420  61.440  98.780  1.00  1.00      E    C
ATOM   1212  CA  LYS E  95      -0.550  61.650  95.140  1.00  1.00      E    C
ATOM   1213  CA  LEU E  96      -4.130  62.600  94.190  1.00  1.00      E    C
ATOM   1214  CA  LEU E  97      -4.030  65.380  96.640  1.00  1.00      E    C
ATOM   1215  CA  GLY E  98      -0.340  66.280  96.170  1.00  1.00      E    C
ATOM   1216  CA  ARG E  99      -1.060  70.010  95.960  1.00  1.00      E    C
ATOM   1217  CA  VAL E 100      -3.850  70.180  98.510  1.00  1.00      E    C
ATOM   1218  CA  THR E 101      -3.950  71.660 102.050  1.00  1.00      E    C
ATOM   1219  CA  ILE E 102      -6.630  70.650 104.340  1.00  1.00      E    C
ATOM   1220  CA  ALA E 103      -7.660  73.720 106.480  1.00  1.00      E    C
ATOM   1221  CA  GLN E 104      -6.690  73.340 110.180  1.00  1.00      E    C
ATOM   1222  CA  GLY E 105      -4.800  70.250 109.340  1.00  1.00      E    C
ATOM   1223  CA  GLY E 106      -1.610  71.010 111.100  1.00  1.00      E    C
ATOM   1224  CA  VAL E 107       0.410  70.260 107.930  1.00  1.00      E    C
ATOM   1225  CA  LEU E 108       2.580  67.280 106.980  1.00  1.00      E    C
ATOM   1226  CA  PRO E 109       6.330  67.760 106.910  1.00  1.00      E    C
ATOM   1227  CA  ASN E 110       7.640  66.370 103.650  1.00  1.00      E    C
ATOM   1228  CA  ILE E 111      11.000  65.790 105.230  1.00  1.00      E    C
ATOM   1229  CA  GLN E 112      13.900  64.570 103.160  1.00  1.00      E    C
ATOM   1230  CA  SER E 113      15.850  67.230 101.390  1.00  1.00      E    C
ATOM   1231  CA  VAL E 114      16.340  65.670  98.090  1.00  1.00      E    C
ATOM   1232  CA  LEU E 115      12.680  65.740  97.320  1.00  1.00      E    C
ATOM   1233  CA  LEU E 116      12.300  69.490  96.800  1.00  1.00      E    C
ATOM   1234  CA  PRO E 117      13.930  71.100  93.780  1.00  1.00      E    C
ATOM   1235  CA  LYS E 118      16.990  73.390  94.020  1.00  1.00      E    C
ATOM   1236  CA  LYS E 119      18.200  75.490  91.090  1.00  1.00      E    C
ATOM   1237  CA  THR E 120      18.370  72.910  88.410  1.00  1.00      E    C
ATOM   1238  CA  GLU E 121      18.340  75.000  85.270  1.00  1.00      E    C
ATOM   1239  CA  SER E 122      18.090  74.220  81.500  1.00  1.00      E    C
ATOM   1240  CA  SER E 123      15.470  73.130  78.910  1.00  1.00      E    C
ATOM   1241  CA  LYS E 124      18.210  72.040  76.500  1.00  1.00      E    C
ATOM   1242  CA  SER E 125      20.900  71.660  79.140  1.00  1.00      E    C
ATOM   1243  CA  LYS E 126      24.060  71.240  76.910  1.00  1.00      E    C
ATOM   1244  CA  SER E 127      25.000  67.800  78.390  1.00  1.00      E    C
ATOM   1245  CA  LYS E 128      24.770  64.300  76.910  1.00  1.00      E    C
TER
ATOM   1246  CA  PRO F   1     -27.880  86.660  68.820  1.00  1.00      F    C
ATOM   1247  CA  GLU F   2     -28.520  89.350  71.430  1.00  1.00      F    C
ATOM   1248  CA  PRO F   3     -28.680  92.040  68.820  1.00  1.00      F    C
ATOM   1249  CA  ALA F   4     -28.340  94.660  71.500  1.00  1.00      F    C
ATOM   1250  CA  LYS F   5     -26.630  92.500  74.030  1.00  1.00      F    C
ATOM   1251  CA  SER F   6     -25.000  95.710  75.340  1.00  1.00      F    C
ATOM   1252  CA  ALA F   7     -27.090  98.460  76.810  1.00  1.00      F    C
ATOM   1253  CA  PRO F   8     -25.950 100.710  78.360  1.00  1.00      F    C
ATOM   1254  CA  ALA F   9     -24.700 100.620  81.960  1.00  1.00      F    C
ATOM   1255  CA  PRO F  10     -24.130  97.570  81.740  1.00  1.00      F    C
ATOM   1256  CA  LYS F  11     -25.130  95.870  84.930  1.00  1.00      F    C
ATOM   1257  CA  LYS F  12     -28.320  96.670  86.640  1.00  1.00      F    C
ATOM   1258  CA  GLY F  13     -29.200  96.140  90.250  1.00  1.00      F    C
ATOM   1259  CA  SER F  14     -29.110  99.870  91.010  1.00  1.00      F    C
ATOM   1260  CA  LYS F  15     -32.860 100.240  90.610  1.00  1.00      F    C
ATOM   1261  CA  LYS F  16     -35.550 101.860  92.730  1.00  1.00      F    C
ATOM   1262  CA  ALA F  17     -36.390  98.350  93.920  1.00  1.00      F    C
ATOM   1263  CA  VAL F  18     -35.000  95.720  96.390  1.00  1.00      F    C
ATOM   1264  CA  THR F  19     -35.940  97.250  99.750  1.00  1.00      F    C
ATOM   1265  CA  LYS F  20     -35.790  94.320 102.200  1.00  1.00      F    C
ATOM   1266  CA  THR F  21     -32.170  94.510 103.090  1.00  1.00      F    C
ATOM   1267  CA  GLN F  22     -32.040  94.430 106.930  1.00  1.00      F    C
ATOM   1268  CA  LYS F  23     -32.060  90.920 108.410  1.00  1.00      F    C
ATOM   1269  CA  LYS F  24     -30.770  87.390 108.310  1.00  1.00      F    C
ATOM   1270  CA  ASP F  25     -27.440  86.220 109.740  1.00  1.00      F    C
ATOM   1271  CA  GLY F  26     -28.390  85.400 113.300  1.00  1.00      F    C
ATOM   1272  CA  LYS F  27     -32.160  84.530 113.170  1.00  1.00      F    C
ATOM   1273  CA  LYS F  28     -32.310  81.850 110.400  1.00  1.00      F    C
ATOM   1274  CA  ARG F  29     -35.930  80.580 110.870  1.00  1.00      F    C
ATOM   1275  CA  ARG F  30     -36.290  79.290 107.430  1.00  1.00      F    C
ATOM   1276  CA  LYS F  31     -33.980  76.490 106.440  1.00  1.00      F    C
ATOM   1277  CA  THR F  32     -30.420  77.670 105.640  1.00  1.00      F    C
ATOM   1278  CA  ARG F  33     -29.960  77.080 101.940  1.00  1.00      F    C
ATOM   1279  CA  LYS F  34     -26.670  75.230 102.490  1.00  1.00      F    C
ATOM   1280  CA  GLU F  35     -26.630  72.450  99.960  1.00  1.00      F    C
ATOM   1281  CA  SER F  36     -24.650  69.570 101.430  1.00  1.00      F    C
ATOM   1282  CA  TYR F  37     -23.820  65.920 101.510  1.00  1.00      F    C
ATOM   1283  CA  ALA F  38     -23.300  65.870 105.190  1.00  1.00      F    C
ATOM   1284  CA  ILE F  39     -26.250  63.580 106.270  1.00  1.00      F    C
ATOM   1285  CA  TYR F  40     -24.970  60.920 103.670  1.00  1.00      F    C
ATOM   1286  CA  VAL F  41     -21.330  61.160 104.620  1.00  1.00      F    C
ATOM   1287  CA  TYR F  42     -22.470  60.730 108.280  1.00  1.00      F    C
ATOM   1288  CA  LYS F  43     -24.470  57.490 107.190  1.00  1.00      F    C
ATOM   1289  CA  VAL F  44     -21.280  56.040 105.600  1.00  1.00      F    C
ATOM   1290  CA  LEU F  45     -19.280  56.980 108.710  1.00  1.00      F    C
ATOM   1291  CA  LYS F  46     -21.930  55.160 110.780  1.00  1.00      F    C
ATOM   1292  CA  GLN F  47     -21.490  52.110 108.440  1.00  1.00      F    C
ATOM   1293  CA  VAL F  48     -17.770  51.890 109.120  1.00  1.00      F    C
ATOM   1294  CA  HIS F  49     -17.530  53.410 112.630  1.00  1.00      F    C
ATOM   1295  CA  PRO F  50     -20.830  53.380 114.430  1.00  1.00      F    C
ATOM   1296  CA  ASP F  51     -19.750  55.140 117.640  1.00  1.00      F    C
ATOM   1297  CA  THR F  52     -17.200  57.550 116.030  1.00  1.00      F    C
ATOM   1298  CA  GLY F  53     -18.280  61.180 115.880  1.00  1.00      F    C
ATOM   1299  CA  ILE F  54     -17.380  63.980 113.380  1.00  1.00      F    C
ATOM   1300  CA  SER F  55     -17.060  67.630 114.420  1.00  1.00      F    C
ATOM   1301  CA  SER F  56     -18.430  70.430 112.440  1.00  1.00      F    C
ATOM   1302  CA  LYS F  57     -15.090  71.230 110.790  1.00  1.00      F    C
ATOM   1303  CA  ALA F  58     -14.690  67.650 109.540  1.00  1.00      F    C
ATOM   1304  CA  MET F  59     -18.210  67.940 107.950  1.00  1.00      F    C
ATOM   1305  CA  SER F  60     -16.930  70.980 105.910  1.00  1.00      F    C
ATOM   1306  CA  ILE F  61     -14.040  68.700 104.740  1.00  1.00      F    C
ATOM   1307  CA  MET F  62     -16.540  65.840 103.730  1.00  1.00      F    C
ATOM   1308  CA  ASN F  63     -18.520  68.320 101.610  1.00  1.00      F    C
ATOM   1309  CA  SER F  64     -15.270  69.470  99.860  1.00  1.00      F    C
ATOM   1310  CA  PHE F  65     -14.260  65.880  99.160  1.00  1.00      F    C
ATOM   1311  CA  VAL F  66     -17.450  64.900  97.610  1.00  1.00      F    C
ATOM   1312  CA  ASN F  67     -17.750  68.130  95.550  1.00  1.00      F    C
ATOM   1313  CA  ASP F  68     -14.140  67.700  94.200  1.00  1.00      F    C
ATOM   1314  CA  VAL F  69     -14.640  63.910  93.230  1.00  1.00      F    C
ATOM   1315  CA  PHE F  70     -18.040  64.620  91.740  1.00  1.00      F    C
ATOM   1316  CA  GLU F  71     -16.350  67.540  89.770  1.00  1.00      F    C
ATOM   1317  CA  ARG F  72     -13.350  65.440  88.880  1.00  1.00      F    C
ATOM   1318  CA  ILE F  73     -15.250  62.500  87.550  1.00  1.00      F    C
ATOM   1319  CA  ALA F  74     -17.810  64.550  85.750  1.00  1.00      F    C
ATOM   1320  CA  GLY F  75     -15.160  66.720  84.080  1.00  1.00      F    C
ATOM   1321  CA  GLU F  76     -13.220  63.750  82.750  1.00  1.00      F    C
ATOM   1322  CA  ALA F  77     -16.470  62.080  81.650  1.00  1.00      F    C
ATOM   1323  CA  SER F  78     -17.790  65.100  79.930  1.00  1.00      F    C
ATOM   1324  CA  ARG F  79     -14.480  65.450  77.780  1.00  1.00      F    C
ATOM   1325  CA  LEU F  80     -14.670  61.780  76.940  1.00  1.00      F    C
ATOM   1326  CA  ALA F  81     -18.220  62.070  75.490  1.00  1.00      F    C
ATOM   1327  CA  HIS F  82     -17.280  65.190  73.420  1.00  1.00      F    C
ATOM   1328  CA  TYR F  83     -14.090  63.620  71.960  1.00  1.00      F    C
ATOM   1329  CA  ASN F  84     -16.220  60.580  70.970  1.00  1.00      F    C
ATOM   1330  CA  LYS F  85     -18.960  62.740  69.490  1.00  1.00      F    C
ATOM   1331  CA  ARG F  86     -21.660  61.300  71.870  1.00  1.00      F    C
ATOM   1332  CA  SER F  87     -24.280  63.480  73.500  1.00  1.00      F    C
ATOM   1333  CA  THR F  88     -25.260  60.820  76.020  1.00  1.00      F    C
ATOM   1334  CA  ILE F  89     -23.230  60.040  79.110  1.00  1.00      F    C
ATOM   1335  CA  THR F  90     -23.900  56.390  79.770  1.00  1.00      F    C
ATOM   1336  CA  SER F  91     -22.650  54.440  82.710  1.00  1.00      F    C
ATOM   1337  CA  ARG F  92     -19.500  53.840  80.740  1.00  1.00      F    C
ATOM   1338  CA  GLU F  93     -18.470  57.490  80.510  1.00  1.00      F    C
ATOM   1339  CA  ILE F  94     -18.750  57.780  84.310  1.00  1.00      F    C
ATOM   1340  CA  GLN F  95     -16.850  54.540  84.650  1.00  1.00      F    C
ATOM   1341  CA  THR F  96     -13.960  55.090  82.190  1.00  1.00      F    C
ATOM   1342  CA  ALA F  97     -13.140  58.560  83.570  1.00  1.00      F    C
ATOM   1343  CA  VAL F  98     -13.050  56.860  87.030  1.00  1.00      F    C
ATOM   1344  CA  ARG F  99     -10.820  54.120  85.790  1.00  1.00      F    C
ATOM   1345  CA  LEU F 100      -8.360  56.620  84.140  1.00  1.00      F    C
ATOM   1346  CA  LEU F 101      -8.300  59.000  87.010  1.00  1.00      F    C
ATOM   1347  CA  LEU F 102      -8.030  56.950  90.170  1.00  1.00      F    C
ATOM   1348  CA  PRO F 103      -4.940  55.260  91.570  1.00  1.00      F    C
ATOM   1349  CA  GLY F 104      -4.790  51.420  91.680  1.00  1.00      F    C
ATOM   1350  CA  GLU F 105      -6.860  50.070  94.620  1.00  1.00      F    C
ATOM   1351  CA  LEU F 106      -9.290  52.930  94.640  1.00  1.00      F    C
ATOM   1352  CA  ALA F 107     -10.320  52.460  91.090  1.00  1.00      F    C
ATOM   1353  CA  LYS F 108     -10.730  48.690  91.790  1.00  1.00      F    C
ATOM   1354  CA  HIS F 109     -13.050  49.040  94.770  1.00  1.00      F    C
ATOM   1355  CA  ALA F 110     -15.010  51.920  93.320  1.00  1.00      F    C
ATOM   1356  CA  VAL F 111     -15.640  50.040  89.980  1.00  1.00      F    C
ATOM   1357  CA  SER F 112     -16.960  47.050  91.860  1.00  1.00      F    C
ATOM   1358  CA  GLU F 113     -19.250  49.260  94.070  1.00  1.00      F    C
ATOM   1359  CA  GLY F 114     -20.540  51.310  91.230  1.00  1.00      F    C
ATOM   1360  CA  THR F 115     -21.160  48.300  89.110  1.00  1.00      F    C
ATOM   1361  CA  LYS F 116     -22.720  46.350  91.740  1.00  1.00      F    C
ATOM   1362  CA  ALA F 117     -25.100  49.120  92.430  1.00  1.00      F    C
ATOM   1363  CA  VAL F 118     -26.130  49.810  88.900  1.00  1.00      F    C
ATOM   1364  CA  THR F 119     -26.590  46.060  88.240  1.00  1.00      F    C
ATOM   1365  CA  LYS F 120     -28.800  45.900  91.450  1.00  1.00      F    C
ATOM   1366  CA  TYR F 121     -30.760  48.860  90.500  1.00  1.00      F    C
ATOM   1367  CA  THR F 122     -31.850  47.240  87.160  1.00  1.00      F    C
ATOM   1368  CA  SER F 123     -32.680  43.910  88.970  1.00  1.00      F    C
ATOM   1369  CA  ALA F 124     -35.510  45.600  90.680  1.00  1.00      F    C
ATOM   1370  CA  LYS F 125     -39.230  45.290  89.620  1.00  1.00      F    C
TER
ATOM   1371  CA  ALA G   1      60.810   0.460  -9.080  1.00  1.00      G    C
ATOM   1372  CA  ARG G   2      61.700   0.280  -5.360  1.00  1.00      G    C
ATOM   1373  CA  THR G   3      65.380  -0.780  -4.730  1.00  1.00      G    C
ATOM   1374  CA  LYS G   4      64.290  -0.930  -0.990  1.00  1.00      G    C
ATOM   1375  CA  GLN G   5      62.950  -4.540  -1.340  1.00  1.00      G    C
ATOM   1376  CA  THR G   6      65.920  -6.230   0.190  1.00  1.00      G    C
ATOM   1377  CA  ALA G   7      66.360  -8.260  -2.910  1.00  1.00      G    C
ATOM   1378  CA  ARG G   8      65.500 -11.540  -1.350  1.00  1.00      G    C
ATOM   1379  CA  LYS G   9      63.580 -11.330   1.860  1.00  1.00      G    C
ATOM   1380  CA  SER G  10      59.970 -12.190   1.270  1.00  1.00      G    C
ATOM   1381  CA  THR G  11      60.680 -15.960   1.410  1.00  1.00      G    C
ATOM   1382  CA  GLY G  12      58.090 -16.450   4.220  1.00  1.00      G    C
ATOM   1383  CA  GLY G  13      57.600 -18.940   7.130  1.00  1.00      G    C
ATOM   1384  CA  LYS G  14      54.150 -20.340   7.020  1.00  1.00      G    C
ATOM   1385  CA  ALA G  15      55.440 -23.920   7.220  1.00  1.00      G    C
ATOM   1386  CA  PRO G  16      56.140 -26.920   4.930  1.00  1.00      G    C
ATOM   1387  CA  ARG G  17      57.110 -30.090   6.750  1.00  1.00      G    C
ATOM   1388  CA  LYS G  18      54.420 -32.150   8.710  1.00  1.00      G    C
ATOM   1389  CA  GLN G  19      51.490 -31.260   6.490  1.00  1.00      G    C
ATOM   1390  CA  LEU G  20      49.600 -33.260   3.780  1.00  1.00      G    C
ATOM   1391  CA  ALA G  21      50.000 -31.640   0.370  1.00  1.00      G    C
ATOM   1392  CA  THR G  22      46.240 -31.750  -0.480  1.00  1.00      G    C
ATOM   1393  CA  LYS G  23      45.980 -28.790   1.930  1.00  1.00      G    C
ATOM   1394  CA  ALA G  24      42.940 -27.950   4.140  1.00  1.00      G    C
ATOM   1395  CA  ALA G  25      42.760 -31.640   5.210  1.00  1.00      G    C
ATOM   1396  CA  ARG G  26      42.970 -31.000   8.970  1.00  1.00      G    C
ATOM   1397  CA  LYS G  27      46.480 -31.350  10.500  1.00  1.00      G    C
ATOM   1398  CA  SER G  28      48.080 -27.980  10.120  1.00  1.00      G    C
ATOM   1399  CA  ALA G  29      47.110 -24.580  11.640  1.00  1.00      G    C
ATOM   1400  CA  PRO G  30      46.290 -26.700  14.690  1.00  1.00      G    C
ATOM   1401  CA  ALA G  31      42.470 -26.440  15.210  1.00  1.00      G    C
ATOM   1402  CA  THR G  32      41.590 -25.010  18.570  1.00  1.00      G    C
ATOM   1403  CA  GLY G  33      38.110 -26.010  19.980  1.00  1.00      G    C
ATOM   1404  CA  GLY G  34      34.760 -27.670  19.320  1.00  1.00      G    C
ATOM   1405  CA  VAL G  35      31.720 -28.120  17.140  1.00  1.00      G    C
ATOM   1406  CA  LYS G  36      32.370 -28.930  13.400  1.00  1.00      G    C
ATOM   1407  CA  LYS G  37      35.890 -30.170  12.810  1.00  1.00      G    C
ATOM   1408  CA  PRO G  38      34.410 -32.790  10.490  1.00  1.00      G    C
ATOM   1409  CA  HIS G  39      31.730 -31.310   7.940  1.00  1.00      G    C
ATOM   1410  CA  ARG G  40      31.920 -27.520   7.510  1.00  1.00      G    C
ATOM   1411  CA  TYR G  41      29.800 -25.100   5.610  1.00  1.00      G    C
ATOM   1412  CA  ARG G  42      26.470 -26.410   4.360  1.00  1.00      G    C
ATOM   1413  CA  PRO G  43      24.560 -24.340   1.740  1.00  1.00      G    C
ATOM   1414  CA  GLY G  44      22.550 -21.840   3.920  1.00  1.00      G    C
ATOM   1415  CA  THR G  45      24.960 -21.480   6.760  1.00  1.00      G    C
ATOM   1416  CA  VAL G  46      27.090 -18.820   5.100  1.00  1.00      G    C
ATOM   1417  CA  ALA G  47      24.150 -17.100   3.510  1.00  1.00      G    C
ATOM   1418  CA  LEU G  48      22.860 -16.780   7.110  1.00  1.00      G    C
ATOM   1419  CA  ARG G  49      26.360 -15.490   8.150  1.00  1.00      G    C
ATOM   1420  CA  GLU G  50      26.260 -12.830   5.450  1.00  1.00      G    C
ATOM   1421  CA  ILE G  51      22.680 -11.910   6.110  1.00  1.00      G    C
ATOM   1422  CA  ARG G  52      23.800 -11.070   9.610  1.00  1.00      G    C
ATOM   1423  CA  ARG G  53      26.850  -9.110   8.470  1.00  1.00      G    C
ATOM   1424  CA  TYR G  54      24.750  -7.140   5.840  1.00  1.00      G    C
ATOM   1425  CA  GLN G  55      21.760  -6.590   8.130  1.00  1.00      G    C
ATOM   1426  CA  LYS G  56      24.010  -4.830  10.530  1.00  1.00      G    C
ATOM   1427  CA  SER G  57      25.690  -2.470   8.090  1.00  1.00      G    C
ATOM   1428  CA  THR G  58      24.300   0.600   6.240  1.00  1.00      G    C
ATOM   1429  CA  GLU G  59      26.570   0.810   3.160  1.00  1.00      G    C
ATOM   1430  CA  LEU G  60      25.340   0.840  -0.300  1.00  1.00      G    C
ATOM   1431  CA  LEU G  61      25.450  -2.570  -2.010  1.00  1.00      G    C
ATOM   1432  CA  ILE G  62      24.910  -1.660  -5.700  1.00  1.00      G    C
ATOM   1433  CA  ARG G  63      28.360  -0.360  -6.710  1.00  1.00      G    C
ATOM   1434  CA  LYS G  64      28.820   3.380  -7.060  1.00  1.00      G    C
ATOM   1435  CA  LEU G  65      30.510   3.740 -10.470  1.00  1.00      G    C
ATOM   1436  CA  PRO G  66      28.350   1.390 -12.410  1.00  1.00      G    C
ATOM   1437  CA  PHE G  67      25.120   2.880 -10.900  1.00  1.00      G    C
ATOM   1438  CA  GLN G  68      26.060   6.470 -11.610  1.00  1.00      G    C
ATOM   1439  CA  ARG G  69      26.820   5.610 -15.210  1.00  1.00      G    C
ATOM   1440  CA  LEU G  70      23.550   3.820 -15.610  1.00  1.00      G    C
ATOM   1441  CA  VAL G  71      21.680   6.880 -14.180  1.00  1.00      G    C
ATOM   1442  CA  ARG G  72      23.340   9.400 -16.600  1.00  1.00      G    C
ATOM   1443  CA  GLU G  73      22.700   6.900 -19.390  1.00  1.00      G    C
ATOM   1444  CA  ILE G  74      19.040   6.480 -18.690  1.00  1.00      G    C
ATOM   1445  CA  ALA G  75      18.670  10.290 -18.320  1.00  1.00      G    C
ATOM   1446  CA  GLN G  76      20.580  10.970 -21.590  1.00  1.00      G    C
ATOM   1447  CA  ASP G  77      17.540   9.610 -23.380  1.00  1.00      G    C
ATOM   1448  CA  PHE G  78      15.330  12.480 -22.130  1.00  1.00      G    C
ATOM   1449  CA  LYS G  79      17.830  15.380 -22.320  1.00  1.00      G    C
ATOM   1450  CA  THR G  80      21.270  15.540 -23.940  1.00  1.00      G    C
ATOM   1451  CA  ASP G  81      24.460  17.010 -22.700  1.00  1.00      G    C
ATOM   1452  CA  LEU G  82      23.560  16.890 -18.940  1.00  1.00      G    C
ATOM   1453  CA  ARG G  83      25.220  17.920 -15.790  1.00  1.00      G    C
ATOM   1454  CA  PHE G  84      24.530  16.060 -12.420  1.00  1.00      G    C
ATOM   1455  CA  GLN G  85      25.240  17.320  -8.940  1.00  1.00      G    C
ATOM   1456  CA  SER G  86      27.180  14.470  -7.110  1.00  1.00      G    C
ATOM   1457  CA  SER G  87      24.620  14.810  -4.310  1.00  1.00      G    C
ATOM   1458  CA  ALA G  88      21.820  14.200  -6.930  1.00  1.00      G    C
ATOM   1459  CA  VAL G  89      23.460  10.930  -7.810  1.00  1.00      G    C
ATOM   1460  CA  MET G  90      24.170   9.870  -4.200  1.00  1.00      G    C
ATOM   1461  CA  ALA G  91      20.600  10.710  -3.180  1.00  1.00      G    C
ATOM   1462  CA  LEU G  92      18.920   8.720  -6.040  1.00  1.00      G    C
ATOM   1463  CA  GLN G  93      20.990   5.650  -5.090  1.00  1.00      G    C
ATOM   1464  CA  GLU G  94      20.000   5.990  -1.380  1.00  1.00      G    C
ATOM   1465  CA  ALA G  95      16.340   6.130  -2.320  1.00  1.00      G    C
ATOM   1466  CA  SER G  96      16.560   3.220  -4.860  1.00  1.00      G    C
ATOM   1467  CA  GLU G  97      18.570   1.070  -2.590  1.00  1.00      G    C
ATOM   1468  CA  ALA G  98      16.190   1.510   0.430  1.00  1.00      G    C
ATOM   1469  CA  TYR G  99      13.330   0.330  -1.870  1.00  1.00      G    C
ATOM   1470  CA  LEU G 100      15.480  -2.750  -2.980  1.00  1.00      G    C
ATOM   1471  CA  VAL G 101      16.220  -3.610   0.560  1.00  1.00      G    C
ATOM   1472  CA  ALA G 102      12.540  -3.350   1.640  1.00  1.00      G    C
ATOM   1473  CA  LEU G 103      11.550  -5.240  -1.490  1.00  1.00      G    C
ATOM   1474  CA  PHE G 104      13.600  -8.230  -0.400  1.00  1.00      G    C
ATOM   1475  CA  GLU G 105      11.800  -8.050   2.950  1.00  1.00      G    C
ATOM   1476  CA  ASP G 106       8.420  -8.140   1.080  1.00  1.00      G    C
ATOM   1477  CA  THR G 107       9.520 -10.880  -1.260  1.00  1.00      G    C
ATOM   1478  CA  ASN G 108      10.690 -13.230   1.610  1.00  1.00      G    C
ATOM   1479  CA  LEU G 109       7.310 -12.950   3.350  1.00  1.00      G    C
ATOM   1480  CA  CYS G 110       5.600 -13.870   0.130  1.00  1.00      G    C
ATOM   1481  CA  ALA G 111       7.920 -16.860  -0.330  1.00  1.00      G    C
ATOM   1482  CA  ILE G 112       7.100 -18.060   3.230  1.00  1.00      G    C
ATOM   1483  CA  HIS G 113       3.480 -17.330   2.370  1.00  1.00      G    C
ATOM   1484  CA  ALA G 114       3.820 -19.720  -0.560  1.00  1.00      G    C
ATOM   1485  CA  LYS G 115       5.310 -22.450   1.700  1.00  1.00      G    C
ATOM   1486  CA  ARG G 116       8.760 -22.160   0.000  1.00  1.00      G    C
ATOM   1487  CA  VAL G 117      11.970 -20.730   1.410  1.00  1.00      G    C
ATOM   1488  CA  THR G 118      13.270 -19.780  -2.100  1.00  1.00      G    C
ATOM   1489  CA  ILE G 119      12.120 -16.600  -3.780  1.00  1.00      G    C
ATOM   1490  CA  MET G 120      11.210 -16.710  -7.530  1.00  1.00      G    C
ATOM   1491  CA  PRO G 121      10.080 -13.980 -10.040  1.00  1.00      G    C
ATOM   1492  CA  LYS G 122       6.420 -14.630  -8.970  1.00  1.00      G    C
ATOM   1493  CA  ASP G 123       6.830 -13.790  -5.200  1.00  1.00      G    C
ATOM   1494  CA  ILE G 124       8.270 -10.290  -6.150  1.00  1.00      G    C
ATOM   1495  CA  GLN G 125       5.380  -9.840  -8.610  1.00  1.00      G    C
ATOM   1496  CA  LEU G 126       2.830 -10.660  -5.920  1.00  1.00      G    C
ATOM   1497  CA  ALA G 127       4.420  -8.140  -3.480  1.00  1.00      G    C
ATOM   1498  CA  ARG G 128       4.340  -5.420  -6.280  1.00  1.00      G    C
ATOM   1499  CA  ARG G 129       0.680  -6.170  -6.940  1.00  1.00      G    C
ATOM   1500  CA  ILE G 130      -0.210  -5.820  -3.300  1.00  1.00      G    C
ATOM   1501  CA  ARG G 131       1.950  -2.760  -2.850  1.00  1.00      G    C
ATOM   1502  CA  GLY G 132      -0.030  -0.780  -5.220  1.00  1.00      G    C
ATOM   1503  CA  GLU G 133       2.640  -0.500  -7.900  1.00  1.00      G    C
ATOM   1504  CA  ARG G 134       0.900  -2.930 -10.240  1.00  1.00      G    C
ATOM   1505  CA  ALA G 135      -2.420  -2.670  -8.430  1.00  1.00      G    C
TER
ATOM   1506  CA  SER H   1      54.040  12.960 -32.800  1.00  1.00      H    C
ATOM   1507  CA  GLY H   2      54.320  11.080 -36.100  1.00  1.00      H    C
ATOM   1508  CA  ARG H   3      54.990  13.320 -38.990  1.00  1.00      H    C
ATOM   1509  CA  GLY H   4      52.500  15.640 -40.620  1.00  1.00      H    C
ATOM   1510  CA  LYS H   5      51.660  14.540 -44.090  1.00  1.00      H    C
ATOM   1511  CA  GLY H   6      47.970  14.100 -44.370  1.00  1.00      H    C
ATOM   1512  CA  GLY H   7      45.820  11.060 -44.280  1.00  1.00      H    C
ATOM   1513  CA  LYS H   8      44.780  11.150 -47.860  1.00  1.00      H    C
ATOM   1514  CA  GLY H   9      42.110  13.720 -48.930  1.00  1.00      H    C
ATOM   1515  CA  LEU H  10      41.590  15.700 -45.780  1.00  1.00      H    C
ATOM   1516  CA  GLY H  11      40.080  13.850 -42.750  1.00  1.00      H    C
ATOM   1517  CA  LYS H  12      40.860  10.260 -43.680  1.00  1.00      H    C
ATOM   1518  CA  GLY H  13      39.320   7.590 -41.460  1.00  1.00      H    C
ATOM   1519  CA  GLY H  14      36.800   7.610 -38.700  1.00  1.00      H    C
ATOM   1520  CA  ALA H  15      39.500   7.100 -35.970  1.00  1.00      H    C
ATOM   1521  CA  LYS H  16      38.160   3.550 -35.950  1.00  1.00      H    C
ATOM   1522  CA  ARG H  17      37.880   0.890 -33.250  1.00  1.00      H    C
ATOM   1523  CA  HIS H  18      37.670   1.170 -29.490  1.00  1.00      H    C
ATOM   1524  CA  ARG H  19      39.000  -2.170 -28.440  1.00  1.00      H    C
ATOM   1525  CA  LYS H  20      35.580  -2.970 -27.160  1.00  1.00      H    C
ATOM   1526  CA  VAL H  21      35.530  -2.000 -23.590  1.00  1.00      H    C
ATOM   1527  CA  LEU H  22      33.300  -3.450 -20.870  1.00  1.00      H    C
ATOM   1528  CA  ARG H  23      30.160  -1.430 -20.220  1.00  1.00      H    C
ATOM   1529  CA  ASP H  24      27.030  -3.670 -19.730  1.00  1.00      H    C
ATOM   1530  CA  ASN H  25      25.390  -0.910 -17.700  1.00  1.00      H    C
ATOM   1531  CA  ILE H  26      22.170  -2.720 -16.700  1.00  1.00      H    C
ATOM   1532  CA  GLN H  27      24.280  -5.870 -17.260  1.00  1.00      H    C
ATOM   1533  CA  GLY H  28      26.800  -4.080 -15.030  1.00  1.00      H    C
ATOM   1534  CA  ILE H  29      24.560  -4.300 -12.040  1.00  1.00      H    C
ATOM   1535  CA  THR H  30      25.980  -7.630 -10.910  1.00  1.00      H    C
ATOM   1536  CA  LYS H  31      24.440 -10.780  -9.660  1.00  1.00      H    C
ATOM   1537  CA  PRO H  32      26.560 -10.490  -6.580  1.00  1.00      H    C
ATOM   1538  CA  ALA H  33      25.320  -6.920  -5.620  1.00  1.00      H    C
ATOM   1539  CA  ILE H  34      21.730  -8.240  -6.050  1.00  1.00      H    C
ATOM   1540  CA  ARG H  35      22.630 -11.250  -3.840  1.00  1.00      H    C
ATOM   1541  CA  ARG H  36      23.850  -8.740  -1.170  1.00  1.00      H    C
ATOM   1542  CA  LEU H  37      20.580  -6.820  -1.520  1.00  1.00      H    C
ATOM   1543  CA  ALA H  38      18.550  -9.960  -1.130  1.00  1.00      H    C
ATOM   1544  CA  ARG H  39      20.710 -10.970   1.870  1.00  1.00      H    C
ATOM   1545  CA  ARG H  40      20.250  -7.660   3.640  1.00  1.00      H    C
ATOM   1546  CA  GLY H  41      16.560  -8.300   3.160  1.00  1.00      H    C
ATOM   1547  CA  GLY H  42      17.030 -11.770   4.980  1.00  1.00      H    C
ATOM   1548  CA  VAL H  43      16.620 -13.920   1.810  1.00  1.00      H    C
ATOM   1549  CA  LYS H  44      18.590 -17.220   1.810  1.00  1.00      H    C
ATOM   1550  CA  ARG H  45      17.750 -18.720  -1.630  1.00  1.00      H    C
ATOM   1551  CA  ILE H  46      17.150 -16.920  -4.960  1.00  1.00      H    C
ATOM   1552  CA  SER H  47      15.600 -18.280  -8.180  1.00  1.00      H    C
ATOM   1553  CA  GLY H  48      17.800 -17.940 -11.260  1.00  1.00      H    C
ATOM   1554  CA  LEU H  49      15.490 -15.400 -12.860  1.00  1.00      H    C
ATOM   1555  CA  ILE H  50      15.440 -12.860  -9.970  1.00  1.00      H    C
ATOM   1556  CA  TYR H  51      18.650 -11.130 -11.020  1.00  1.00      H    C
ATOM   1557  CA  GLU H  52      17.260 -10.070 -14.290  1.00  1.00      H    C
ATOM   1558  CA  GLU H  53      13.980  -9.230 -12.630  1.00  1.00      H    C
ATOM   1559  CA  THR H  54      15.870  -6.830 -10.380  1.00  1.00      H    C
ATOM   1560  CA  ARG H  55      17.360  -5.040 -13.400  1.00  1.00      H    C
ATOM   1561  CA  GLY H  56      13.790  -4.620 -14.760  1.00  1.00      H    C
ATOM   1562  CA  VAL H  57      12.590  -3.170 -11.500  1.00  1.00      H    C
ATOM   1563  CA  LEU H  58      15.480  -0.960 -10.660  1.00  1.00      H    C
ATOM   1564  CA  LYS H  59      15.660   0.390 -14.170  1.00  1.00      H    C
ATOM   1565  CA  VAL H  60      11.930   1.320 -14.090  1.00  1.00      H    C
ATOM   1566  CA  PHE H  61      12.350   3.100 -10.770  1.00  1.00      H    C
ATOM   1567  CA  LEU H  62      15.260   5.170 -11.930  1.00  1.00      H    C
ATOM   1568  CA  GLU H  63      13.540   5.900 -15.330  1.00  1.00      H    C
ATOM   1569  CA  ASN H  64      10.540   7.130 -13.240  1.00  1.00      H    C
ATOM   1570  CA  VAL H  65      12.570   9.220 -10.840  1.00  1.00      H    C
ATOM   1571  CA  ILE H  66      15.000  10.490 -13.460  1.00  1.00      H    C
ATOM   1572  CA  ARG H  67      12.130  11.230 -15.830  1.00  1.00      H    C
ATOM   1573  CA  ASP H  68      10.630  13.710 -13.400  1.00  1.00      H    C
ATOM   1574  CA  ALA H  69      13.890  15.020 -12.170  1.00  1.00      H    C
ATOM   1575  CA  VAL H  70      15.060  15.800 -15.680  1.00  1.00      H    C
ATOM   1576  CA  THR H  71      11.640  17.260 -16.420  1.00  1.00      H    C
ATOM   1577  CA  TYR H  72      12.120  19.790 -13.510  1.00  1.00      H    C
ATOM   1578  CA  THR H  73      15.770  20.430 -14.680  1.00  1.00      H    C
ATOM   1579  CA  GLU H  74      14.500  21.700 -17.950  1.00  1.00      H    C
ATOM   1580  CA  HIS H  75      11.640  23.770 -16.530  1.00  1.00      H    C
ATOM   1581  CA  ALA H  76      14.210  25.760 -14.550  1.00  1.00      H    C
ATOM   1582  CA  LYS H  77      16.110  26.290 -17.740  1.00  1.00      H    C
ATOM   1583  CA  ARG H  78      19.170  24.590 -16.100  1.00  1.00      H    C
ATOM   1584  CA  LYS H  79      21.670  22.150 -17.450  1.00  1.00      H    C
ATOM   1585  CA  THR H  80      22.480  20.650 -14.160  1.00  1.00      H    C
ATOM   1586  CA  VAL H  81      20.420  18.000 -12.380  1.00  1.00      H    C
ATOM   1587  CA  THR H  82      20.380  18.960  -8.720  1.00  1.00      H    C
ATOM   1588  CA  ALA H  83      19.600  17.030  -5.600  1.00  1.00      H    C
ATOM   1589  CA  MET H  84      16.500  19.400  -5.360  1.00  1.00      H    C
ATOM   1590  CA  ASP H  85      15.330  18.410  -8.900  1.00  1.00      H    C
ATOM   1591  CA  VAL H  86      15.440  14.850  -7.680  1.00  1.00      H    C
ATOM   1592  CA  VAL H  87      13.920  15.560  -4.290  1.00  1.00      H    C
ATOM   1593  CA  TYR H  88      10.660  17.070  -5.640  1.00  1.00      H    C
ATOM   1594  CA  ALA H  89      10.410  14.260  -8.150  1.00  1.00      H    C
ATOM   1595  CA  LEU H  90      10.870  11.620  -5.310  1.00  1.00      H    C
ATOM   1596  CA  LYS H  91       8.250  13.270  -3.140  1.00  1.00      H    C
ATOM   1597  CA  ARG H  92       5.610  13.370  -5.840  1.00  1.00      H    C
ATOM   1598  CA  GLN H  93       6.240   9.700  -6.680  1.00  1.00      H    C
ATOM   1599  CA  GLY H  94       5.100   8.650  -3.140  1.00  1.00      H    C
ATOM   1600  CA  ARG H  95       8.810   8.550  -2.090  1.00  1.00      H    C
ATOM   1601  CA  THR H  96       9.590  11.040   0.770  1.00  1.00      H    C
ATOM   1602  CA  LEU H  97      13.260  10.720   1.620  1.00  1.00      H    C
ATOM   1603  CA  TYR H  98      14.870  12.760   4.490  1.00  1.00      H    C
ATOM   1604  CA  GLY H  99      18.640  13.630   4.500  1.00  1.00      H    C
ATOM   1605  CA  PHE H 100      19.120  15.290   1.180  1.00  1.00      H    C
ATOM   1606  CA  GLY H 101      19.770  18.980   1.730  1.00  1.00      H    C
ATOM   1607  CA  GLY H 102      17.100  21.220   3.080  1.00  1.00      H    C
TER
ATOM   1608  CA  SER I   1     -35.180  47.360 -36.140  1.00  1.00      I    C
ATOM   1609  CA  GLY I   2     -34.680  50.710 -34.510  1.00  1.00      I    C
ATOM   1610  CA  ARG I   3     -31.320  51.720 -33.050  1.00  1.00      I    C
ATOM   1611  CA  GLY I   4     -30.160  54.120 -35.860  1.00  1.00      I    C
ATOM   1612  CA  LYS I   5     -26.640  55.180 -36.980  1.00  1.00      I    C
ATOM   1613  CA  GLN I   6     -23.520  56.650 -35.120  1.00  1.00      I    C
ATOM   1614  CA  GLY I   7     -22.900  53.190 -33.940  1.00  1.00      I    C
ATOM   1615  CA  GLY I   8     -22.490  50.500 -31.370  1.00  1.00      I    C
ATOM   1616  CA  LYS I   9     -23.820  47.930 -33.760  1.00  1.00      I    C
ATOM   1617  CA  THR I  10     -24.480  45.270 -31.210  1.00  1.00      I    C
ATOM   1618  CA  ARG I  11     -24.290  48.050 -28.650  1.00  1.00      I    C
ATOM   1619  CA  ALA I  12     -23.690  47.910 -25.020  1.00  1.00      I    C
ATOM   1620  CA  LYS I  13     -21.460  44.850 -24.210  1.00  1.00      I    C
ATOM   1621  CA  ALA I  14     -19.370  43.640 -21.390  1.00  1.00      I    C
ATOM   1622  CA  LYS I  15     -15.870  42.400 -21.320  1.00  1.00      I    C
ATOM   1623  CA  THR I  16     -15.100  39.590 -18.860  1.00  1.00      I    C
ATOM   1624  CA  ARG I  17     -11.710  37.860 -18.800  1.00  1.00      I    C
ATOM   1625  CA  SER I  18     -13.690  34.820 -19.660  1.00  1.00      I    C
ATOM   1626  CA  SER I  19     -14.940  36.030 -23.080  1.00  1.00      I    C
ATOM   1627  CA  ARG I  20     -11.410  37.310 -23.650  1.00  1.00      I    C
ATOM   1628  CA  ALA I  21     -10.030  33.810 -23.050  1.00  1.00      I    C
ATOM   1629  CA  GLY I  22     -12.710  31.770 -24.840  1.00  1.00      I    C
ATOM   1630  CA  LEU I  23     -13.590  29.970 -21.590  1.00  1.00      I    C
ATOM   1631  CA  GLN I  24     -16.760  28.830 -20.040  1.00  1.00      I    C
ATOM   1632  CA  PHE I  25     -15.160  27.890 -16.690  1.00  1.00      I    C
ATOM   1633  CA  PRO I  26     -14.670  31.410 -15.040  1.00  1.00      I    C
ATOM   1634  CA  VAL I  27     -11.040  32.780 -15.260  1.00  1.00      I    C
ATOM   1635  CA  GLY I  28     -11.740  35.430 -12.620  1.00  1.00      I    C
ATOM   1636  CA  ARG I  29     -13.050  32.770 -10.120  1.00  1.00      I    C
ATOM   1637  CA  VAL I  30     -10.000  30.510 -10.710  1.00  1.00      I    C
ATOM   1638  CA  HIS I  31      -7.690  33.460  -9.950  1.00  1.00      I    C
ATOM   1639  CA  ARG I  32      -9.200  34.330  -6.630  1.00  1.00      I    C
ATOM   1640  CA  LEU I  33      -9.410  30.750  -5.470  1.00  1.00      I    C
ATOM   1641  CA  LEU I  34      -5.840  30.140  -6.400  1.00  1.00      I    C
ATOM   1642  CA  ARG I  35      -4.710  33.030  -4.230  1.00  1.00      I    C
ATOM   1643  CA  LYS I  36      -6.770  31.800  -1.150  1.00  1.00      I    C
ATOM   1644  CA  GLY I  37      -5.080  28.390  -1.270  1.00  1.00      I    C
ATOM   1645  CA  ASN I  38      -1.620  29.460  -0.180  1.00  1.00      I    C
ATOM   1646  CA  TYR I  39       0.050  28.930  -3.600  1.00  1.00      I    C
ATOM   1647  CA  ALA I  40       2.690  31.780  -3.130  1.00  1.00      I    C
ATOM   1648  CA  GLU I  41       2.010  35.360  -2.530  1.00  1.00      I    C
ATOM   1649  CA  ARG I  42       1.720  36.050  -6.280  1.00  1.00      I    C
ATOM   1650  CA  VAL I  43      -0.740  35.560  -9.200  1.00  1.00      I    C
ATOM   1651  CA  GLY I  44       0.460  36.010 -12.710  1.00  1.00      I    C
ATOM   1652  CA  ALA I  45      -2.390  37.030 -15.020  1.00  1.00      I    C
ATOM   1653  CA  GLY I  46      -1.920  33.940 -17.220  1.00  1.00      I    C
ATOM   1654  CA  ALA I  47      -1.930  31.500 -14.370  1.00  1.00      I    C
ATOM   1655  CA  PRO I  48      -5.620  31.340 -13.690  1.00  1.00      I    C
ATOM   1656  CA  VAL I  49      -6.450  31.310 -17.460  1.00  1.00      I    C
ATOM   1657  CA  TYR I  50      -4.250  28.230 -18.130  1.00  1.00      I    C
ATOM   1658  CA  LEU I  51      -5.660  26.420 -15.180  1.00  1.00      I    C
ATOM   1659  CA  ALA I  52      -9.350  27.220 -16.110  1.00  1.00      I    C
ATOM   1660  CA  ALA I  53      -8.600  26.050 -19.740  1.00  1.00      I    C
ATOM   1661  CA  VAL I  54      -7.280  22.620 -18.270  1.00  1.00      I    C
ATOM   1662  CA  LEU I  55     -10.160  22.360 -15.910  1.00  1.00      I    C
ATOM   1663  CA  GLU I  56     -12.690  22.930 -18.740  1.00  1.00      I    C
ATOM   1664  CA  TYR I  57     -10.910  20.380 -20.930  1.00  1.00      I    C
ATOM   1665  CA  LEU I  58     -10.660  17.540 -18.540  1.00  1.00      I    C
ATOM   1666  CA  THR I  59     -14.250  18.030 -17.500  1.00  1.00      I    C
ATOM   1667  CA  ALA I  60     -15.340  18.040 -21.140  1.00  1.00      I    C
ATOM   1668  CA  GLU I  61     -13.420  14.750 -21.690  1.00  1.00      I    C
ATOM   1669  CA  ILE I  62     -15.000  13.040 -18.670  1.00  1.00      I    C
ATOM   1670  CA  LEU I  63     -18.580  13.940 -19.880  1.00  1.00      I    C
ATOM   1671  CA  GLU I  64     -18.020  12.980 -23.480  1.00  1.00      I    C
ATOM   1672  CA  LEU I  65     -17.300   9.510 -22.580  1.00  1.00      I    C
ATOM   1673  CA  ALA I  66     -19.880   9.140 -19.660  1.00  1.00      I    C
ATOM   1674  CA  GLY I  67     -22.680  10.490 -21.770  1.00  1.00      I    C
ATOM   1675  CA  ASN I  68     -21.750   7.740 -24.410  1.00  1.00      I    C
ATOM   1676  CA  ALA I  69     -22.210   5.060 -21.700  1.00  1.00      I    C
ATOM   1677  CA  ALA I  70     -25.570   6.740 -20.660  1.00  1.00      I    C
ATOM   1678  CA  ARG I  71     -26.680   6.730 -24.350  1.00  1.00      I    C
ATOM   1679  CA  ASP I  72     -25.700   3.110 -24.850  1.00  1.00      I    C
ATOM   1680  CA  ASN I  73     -27.620   2.080 -21.820  1.00  1.00      I    C
ATOM   1681  CA  LYS I  74     -30.650   3.980 -23.090  1.00  1.00      I    C
ATOM   1682  CA  LYS I  75     -30.630   6.490 -20.320  1.00  1.00      I    C
ATOM   1683  CA  THR I  76     -30.660  10.140 -21.130  1.00  1.00      I    C
ATOM   1684  CA  ARG I  77     -29.630  11.360 -17.590  1.00  1.00      I    C
ATOM   1685  CA  ILE I  78     -26.000  10.700 -16.520  1.00  1.00      I    C
ATOM   1686  CA  ILE I  79     -25.770   9.390 -12.850  1.00  1.00      I    C
ATOM   1687  CA  PRO I  80     -22.610   8.300 -10.890  1.00  1.00      I    C
ATOM   1688  CA  ARG I  81     -22.710   4.900 -12.370  1.00  1.00      I    C
ATOM   1689  CA  HIS I  82     -22.260   6.300 -15.860  1.00  1.00      I    C
ATOM   1690  CA  LEU I  83     -19.420   8.510 -14.710  1.00  1.00      I    C
ATOM   1691  CA  GLN I  84     -17.490   5.570 -12.960  1.00  1.00      I    C
ATOM   1692  CA  LEU I  85     -17.740   3.370 -16.010  1.00  1.00      I    C
ATOM   1693  CA  ALA I  86     -16.420   6.310 -18.180  1.00  1.00      I    C
ATOM   1694  CA  VAL I  87     -13.380   6.640 -15.960  1.00  1.00      I    C
ATOM   1695  CA  ARG I  88     -12.780   2.920 -15.290  1.00  1.00      I    C
ATOM   1696  CA  ASN I  89     -13.210   2.020 -19.000  1.00  1.00      I    C
ATOM   1697  CA  ASP I  90     -10.690   4.740 -20.000  1.00  1.00      I    C
ATOM   1698  CA  GLU I  91      -7.090   3.650 -19.560  1.00  1.00      I    C
ATOM   1699  CA  GLU I  92      -5.680   7.100 -19.020  1.00  1.00      I    C
ATOM   1700  CA  LEU I  93      -8.410   8.430 -16.630  1.00  1.00      I    C
ATOM   1701  CA  ASN I  94      -8.110   5.020 -14.860  1.00  1.00      I    C
ATOM   1702  CA  LYS I  95      -4.450   5.750 -14.290  1.00  1.00      I    C
ATOM   1703  CA  LEU I  96      -5.150   9.360 -13.360  1.00  1.00      I    C
ATOM   1704  CA  LEU I  97      -7.740   8.190 -10.810  1.00  1.00      I    C
ATOM   1705  CA  GLY I  98      -6.030   5.280  -8.900  1.00  1.00      I    C
ATOM   1706  CA  ARG I  99      -6.560   6.710  -5.530  1.00  1.00      I    C
ATOM   1707  CA  VAL I 100      -9.940   8.430  -6.090  1.00  1.00      I    C
ATOM   1708  CA  THR I 101     -13.510   7.190  -5.880  1.00  1.00      I    C
ATOM   1709  CA  ILE I 102     -17.250   7.510  -6.690  1.00  1.00      I    C
ATOM   1710  CA  ALA I 103     -20.120   6.730  -4.230  1.00  1.00      I    C
ATOM   1711  CA  GLN I 104     -22.800   4.440  -5.640  1.00  1.00      I    C
ATOM   1712  CA  GLY I 105     -20.620   3.850  -8.620  1.00  1.00      I    C
ATOM   1713  CA  GLY I 106     -19.690   0.110  -8.290  1.00  1.00      I    C
ATOM   1714  CA  VAL I 107     -16.900  -1.720 -10.150  1.00  1.00      I    C
ATOM   1715  CA  LEU I 108     -16.620  -3.460 -13.530  1.00  1.00      I    C
ATOM   1716  CA  PRO I 109     -16.090  -7.240 -13.370  1.00  1.00      I    C
ATOM   1717  CA  ASN I 110     -15.990  -8.360 -16.950  1.00  1.00      I    C
ATOM   1718  CA  ILE I 111     -14.390  -5.230 -18.220  1.00  1.00      I    C
ATOM   1719  CA  GLN I 112     -11.460  -5.400 -20.590  1.00  1.00      I    C
ATOM   1720  CA  SER I 113      -7.820  -4.100 -20.540  1.00  1.00      I    C
ATOM   1721  CA  VAL I 114      -6.770  -5.900 -17.430  1.00  1.00      I    C
ATOM   1722  CA  LEU I 115      -7.880  -9.270 -19.100  1.00  1.00      I    C
ATOM   1723  CA  LEU I 116      -5.620  -8.890 -22.140  1.00  1.00      I    C
ATOM   1724  CA  PRO I 117      -2.690 -11.430 -22.400  1.00  1.00      I    C
ATOM   1725  CA  LYS I 118       1.080 -10.680 -22.480  1.00  1.00      I    C
ATOM   1726  CA  LYS I 119       3.550 -12.640 -24.500  1.00  1.00      I    C
ATOM   1727  CA  THR I 120       3.360  -9.500 -26.540  1.00  1.00      I    C
ATOM   1728  CA  GLU I 121       2.770  -9.720 -30.170  1.00  1.00      I    C
ATOM   1729  CA  SER I 122       5.170  -7.800 -32.440  1.00  1.00      I    C
ATOM   1730  CA  SER I 123       4.840  -5.180 -35.170  1.00  1.00      I    C
ATOM   1731  CA  LYS I 124       5.750  -5.590 -38.870  1.00  1.00      I    C
ATOM   1732  CA  SER I 125       6.160  -8.970 -40.560  1.00  1.00      I    C
ATOM   1733  CA  LYS I 126       2.350  -8.940 -41.200  1.00  1.00      I    C
ATOM   1734  CA  SER I 127       1.250 -12.500 -40.170  1.00  1.00      I    C
ATOM   1735  CA  LYS I 128      -2.470 -13.310 -41.090  1.00  1.00      I    C
TER
ATOM   1736  CA  PRO J   1     -28.720  63.740  20.460  1.00  1.00      J    C
ATOM   1737  CA  GLU J   2     -27.520  61.420  17.820  1.00  1.00      J    C
ATOM   1738  CA  PRO J   3     -26.620  58.110  19.050  1.00  1.00      J    C
ATOM   1739  CA  ALA J   4     -24.790  57.130  15.810  1.00  1.00      J    C
ATOM   1740  CA  LYS J   5     -25.040  59.590  12.920  1.00  1.00      J    C
ATOM   1741  CA  SER J   6     -24.850  56.430  10.680  1.00  1.00      J    C
ATOM   1742  CA  ALA J   7     -27.140  58.340   8.350  1.00  1.00      J    C
ATOM   1743  CA  PRO J   8     -29.540  57.380   6.860  1.00  1.00      J    C
ATOM   1744  CA  ALA J   9     -29.400  60.510   4.690  1.00  1.00      J    C
ATOM   1745  CA  PRO J  10     -31.240  62.710   5.130  1.00  1.00      J    C
ATOM   1746  CA  LYS J  11     -33.690  63.470   2.430  1.00  1.00      J    C
ATOM   1747  CA  LYS J  12     -32.140  66.710   0.940  1.00  1.00      J    C
ATOM   1748  CA  GLY J  13     -28.750  66.260  -0.650  1.00  1.00      J    C
ATOM   1749  CA  SER J  14     -25.230  67.740   0.100  1.00  1.00      J    C
ATOM   1750  CA  LYS J  15     -23.470  64.430   0.750  1.00  1.00      J    C
ATOM   1751  CA  LYS J  16     -24.780  62.700  -2.450  1.00  1.00      J    C
ATOM   1752  CA  ALA J  17     -25.020  58.980  -1.660  1.00  1.00      J    C
ATOM   1753  CA  VAL J  18     -24.930  55.460  -3.040  1.00  1.00      J    C
ATOM   1754  CA  THR J  19     -26.150  52.820  -0.660  1.00  1.00      J    C
ATOM   1755  CA  LYS J  20     -28.760  53.370   2.030  1.00  1.00      J    C
ATOM   1756  CA  THR J  21     -30.780  50.180   2.910  1.00  1.00      J    C
ATOM   1757  CA  GLN J  22     -28.830  47.980   0.580  1.00  1.00      J    C
ATOM   1758  CA  LYS J  23     -26.880  45.970   3.190  1.00  1.00      J    C
ATOM   1759  CA  LYS J  24     -23.930  46.920   5.370  1.00  1.00      J    C
ATOM   1760  CA  ASP J  25     -24.130  43.330   6.620  1.00  1.00      J    C
ATOM   1761  CA  GLY J  26     -23.540  42.740  10.300  1.00  1.00      J    C
ATOM   1762  CA  LYS J  27     -20.530  40.760   9.060  1.00  1.00      J    C
ATOM   1763  CA  LYS J  28     -22.680  37.780   8.190  1.00  1.00      J    C
ATOM   1764  CA  ARG J  29     -22.990  37.960   4.390  1.00  1.00      J    C
ATOM   1765  CA  ARG J  30     -19.340  37.990   3.630  1.00  1.00      J    C
ATOM   1766  CA  LYS J  31     -17.780  34.970   2.090  1.00  1.00      J    C
ATOM   1767  CA  THR J  32     -20.030  33.420  -0.620  1.00  1.00      J    C
ATOM   1768  CA  ARG J  33     -21.520  30.280   0.730  1.00  1.00      J    C
ATOM   1769  CA  LYS J  34     -19.940  26.970  -0.060  1.00  1.00      J    C
ATOM   1770  CA  GLU J  35     -18.590  27.020  -3.650  1.00  1.00      J    C
ATOM   1771  CA  SER J  36     -19.860  25.360  -6.800  1.00  1.00      J    C
ATOM   1772  CA  TYR J  37     -18.750  24.780 -10.360  1.00  1.00      J    C
ATOM   1773  CA  ALA J  38     -22.110  23.180 -11.260  1.00  1.00      J    C
ATOM   1774  CA  ILE J  39     -23.310  25.850 -13.750  1.00  1.00      J    C
ATOM   1775  CA  TYR J  40     -19.960  25.560 -15.420  1.00  1.00      J    C
ATOM   1776  CA  VAL J  41     -20.050  21.760 -15.500  1.00  1.00      J    C
ATOM   1777  CA  TYR J  42     -23.650  22.100 -16.960  1.00  1.00      J    C
ATOM   1778  CA  LYS J  43     -22.470  24.450 -19.690  1.00  1.00      J    C
ATOM   1779  CA  VAL J  44     -19.970  21.930 -20.850  1.00  1.00      J    C
ATOM   1780  CA  LEU J  45     -22.260  19.040 -20.750  1.00  1.00      J    C
ATOM   1781  CA  LYS J  46     -24.630  20.670 -23.300  1.00  1.00      J    C
ATOM   1782  CA  GLN J  47     -21.670  21.170 -25.650  1.00  1.00      J    C
ATOM   1783  CA  VAL J  48     -20.750  17.550 -25.680  1.00  1.00      J    C
ATOM   1784  CA  HIS J  49     -24.190  16.040 -25.110  1.00  1.00      J    C
ATOM   1785  CA  PRO J  50     -26.770  18.640 -26.140  1.00  1.00      J    C
ATOM   1786  CA  ASP J  51     -29.850  16.620 -25.150  1.00  1.00      J    C
ATOM   1787  CA  THR J  52     -28.690  15.010 -21.990  1.00  1.00      J    C
ATOM   1788  CA  GLY J  53     -28.660  15.640 -18.320  1.00  1.00      J    C
ATOM   1789  CA  ILE J  54     -27.130  14.870 -14.930  1.00  1.00      J    C
ATOM   1790  CA  SER J  55     -28.350  13.980 -11.440  1.00  1.00      J    C
ATOM   1791  CA  SER J  56     -27.670  16.000  -8.310  1.00  1.00      J    C
ATOM   1792  CA  LYS J  57     -25.560  13.200  -6.760  1.00  1.00      J    C
ATOM   1793  CA  ALA J  58     -23.560  12.960 -10.030  1.00  1.00      J    C
ATOM   1794  CA  MET J  59     -23.240  16.710 -10.090  1.00  1.00      J    C
ATOM   1795  CA  SER J  60     -21.960  16.500  -6.460  1.00  1.00      J    C
ATOM   1796  CA  ILE J  61     -19.310  13.980  -7.630  1.00  1.00      J    C
ATOM   1797  CA  MET J  62     -18.530  16.490 -10.610  1.00  1.00      J    C
ATOM   1798  CA  ASN J  63     -17.680  19.330  -8.210  1.00  1.00      J    C
ATOM   1799  CA  SER J  64     -15.420  16.930  -6.140  1.00  1.00      J    C
ATOM   1800  CA  PHE J  65     -13.590  15.800  -9.390  1.00  1.00      J    C
ATOM   1801  CA  VAL J  66     -12.990  19.310 -10.570  1.00  1.00      J    C
ATOM   1802  CA  ASN J  67     -11.690  20.470  -7.130  1.00  1.00      J    C
ATOM   1803  CA  ASP J  68      -9.330  17.430  -6.960  1.00  1.00      J    C
ATOM   1804  CA  VAL J  69      -7.690  18.030 -10.470  1.00  1.00      J    C
ATOM   1805  CA  PHE J  70      -7.440  21.780  -9.640  1.00  1.00      J    C
ATOM   1806  CA  GLU J  71      -5.550  20.930  -6.460  1.00  1.00      J    C
ATOM   1807  CA  ARG J  72      -3.240  18.460  -8.140  1.00  1.00      J    C
ATOM   1808  CA  ILE J  73      -2.200  21.120 -10.720  1.00  1.00      J    C
ATOM   1809  CA  ALA J  74      -2.030  23.940  -8.120  1.00  1.00      J    C
ATOM   1810  CA  GLY J  75      -0.040  22.010  -5.680  1.00  1.00      J    C
ATOM   1811  CA  GLU J  76       2.570  20.940  -8.240  1.00  1.00      J    C
ATOM   1812  CA  ALA J  77       2.700  24.520  -9.550  1.00  1.00      J    C
ATOM   1813  CA  SER J  78       3.100  25.810  -5.960  1.00  1.00      J    C
ATOM   1814  CA  ARG J  79       6.040  23.490  -5.250  1.00  1.00      J    C
ATOM   1815  CA  LEU J  80       7.750  24.220  -8.520  1.00  1.00      J    C
ATOM   1816  CA  ALA J  81       8.000  27.880  -7.710  1.00  1.00      J    C
ATOM   1817  CA  HIS J  82       9.360  27.350  -4.220  1.00  1.00      J    C
ATOM   1818  CA  TYR J  83      12.150  25.120  -5.450  1.00  1.00      J    C
ATOM   1819  CA  ASN J  84      13.210  27.830  -7.770  1.00  1.00      J    C
ATOM   1820  CA  LYS J  85      13.090  30.680  -5.430  1.00  1.00      J    C
ATOM   1821  CA  ARG J  86      10.270  32.480  -7.240  1.00  1.00      J    C
ATOM   1822  CA  SER J  87       7.250  33.740  -5.390  1.00  1.00      J    C
ATOM   1823  CA  THR J  88       5.100  33.960  -8.420  1.00  1.00      J    C
ATOM   1824  CA  ILE J  89       2.890  31.150  -9.800  1.00  1.00      J    C
ATOM   1825  CA  THR J  90       3.270  31.420 -13.530  1.00  1.00      J    C
ATOM   1826  CA  SER J  91       1.220  29.950 -16.350  1.00  1.00      J    C
ATOM   1827  CA  ARG J  92       4.400  28.020 -17.010  1.00  1.00      J    C
ATOM   1828  CA  GLU J  93       4.150  26.150 -13.720  1.00  1.00      J    C
ATOM   1829  CA  ILE J  94       0.600  25.060 -14.600  1.00  1.00      J    C
ATOM   1830  CA  GLN J  95       1.830  24.060 -18.060  1.00  1.00      J    C
ATOM   1831  CA  THR J  96       4.630  21.950 -16.620  1.00  1.00      J    C
ATOM   1832  CA  ALA J  97       2.560  20.520 -13.690  1.00  1.00      J    C
ATOM   1833  CA  VAL J  98       0.070  19.310 -16.370  1.00  1.00      J    C
ATOM   1834  CA  ARG J  99       2.830  17.490 -18.340  1.00  1.00      J    C
ATOM   1835  CA  LEU J 100       4.010  15.650 -15.260  1.00  1.00      J    C
ATOM   1836  CA  LEU J 101       0.480  14.830 -14.000  1.00  1.00      J    C
ATOM   1837  CA  LEU J 102      -1.470  13.630 -17.060  1.00  1.00      J    C
ATOM   1838  CA  PRO J 103      -0.540  10.660 -19.220  1.00  1.00      J    C
ATOM   1839  CA  GLY J 104      -0.160  10.880 -22.960  1.00  1.00      J    C
ATOM   1840  CA  GLU J 105      -3.100  11.540 -25.060  1.00  1.00      J    C
ATOM   1841  CA  LEU J 106      -5.100  13.360 -22.430  1.00  1.00      J    C
ATOM   1842  CA  ALA J 107      -2.340  15.530 -21.170  1.00  1.00      J    C
ATOM   1843  CA  LYS J 108      -1.540  16.620 -24.740  1.00  1.00      J    C
ATOM   1844  CA  HIS J 109      -4.950  17.940 -25.490  1.00  1.00      J    C
ATOM   1845  CA  ALA J 110      -5.150  19.720 -21.930  1.00  1.00      J    C
ATOM   1846  CA  VAL J 111      -1.620  21.260 -22.690  1.00  1.00      J    C
ATOM   1847  CA  SER J 112      -2.960  22.450 -26.130  1.00  1.00      J    C
ATOM   1848  CA  GLU J 113      -5.990  23.990 -24.450  1.00  1.00      J    C
ATOM   1849  CA  GLY J 114      -4.360  25.850 -21.730  1.00  1.00      J    C
ATOM   1850  CA  THR J 115      -1.710  27.370 -23.940  1.00  1.00      J    C
ATOM   1851  CA  LYS J 116      -4.330  28.270 -26.670  1.00  1.00      J    C
ATOM   1852  CA  ALA J 117      -6.390  30.020 -23.940  1.00  1.00      J    C
ATOM   1853  CA  VAL J 118      -3.420  32.060 -22.660  1.00  1.00      J    C
ATOM   1854  CA  THR J 119      -2.440  33.200 -26.120  1.00  1.00      J    C
ATOM   1855  CA  LYS J 120      -6.020  34.290 -26.860  1.00  1.00      J    C
ATOM   1856  CA  TYR J 121      -6.400  35.900 -23.490  1.00  1.00      J    C
ATOM   1857  CA  THR J 122      -3.300  37.830 -23.940  1.00  1.00      J    C
ATOM   1858  CA  SER J 123      -4.000  38.780 -27.460  1.00  1.00      J    C
ATOM   1859  CA  ALA J 124      -6.690  41.250 -26.250  1.00  1.00      J    C
ATOM   1860  CA  LYS J 125      -5.030  44.460 -24.870  1.00  1.00      J    C
TER
