# Supplementary material for: The kinetic landscape of nucleosome assembly: A coarse-grained molecular dynamics study
Source: PLoS Comput Biol. 2021 Jul 27;17(7):e1009253. doi: 10.1371/journal.pcbi.1009253 (PMC8345847; doi:10.1371/journal.pcbi.1009253)
Supplement: S1 Data — For each of the 11 metastable states identified from our MSM at 400 mM using PCCA clustering, we deposited 4 representative coarse-grained nucleosome conformations in PDB format. The conformations are named “state*conf#.pdb”, where * corresponds to the state name as described in the text (T, TL, TR, HL0, HL1, HL2, HR0, HR1, HR2 and HR3, N), and # goes from 1 to 4. The file “msm_hmm11.dat” contains the equilibrium probabilities of the various basins and the transition probabilities between them. The data also contain 4 representative partially opened conformations for each of the left hexasome, right hexasome, and tetrasome states, named “partially-opened_*_conf#.pdb”, where * is HL, HR or T and # goes from 1 to 4. (ZIP) [file pcbi.1009253.s006.zip › S1_Data/stateHR0conf1.pdb]

ATOM      1 DS   DC  A   1      -1.940 163.070   6.202  1.00  1.00      A    S
ATOM      2 DB   DC  A   1       2.530 161.850   5.832  1.00  1.00      A    B
ATOM      3 DP   DT  A   2      -3.960 160.160   5.042  1.00  1.00      A    P
ATOM      4 DS   DT  A   2      -2.070 159.410   1.982  1.00  1.00      A    S
ATOM      5 DB   DT  A   2       1.670 158.460   3.762  1.00  1.00      A    B
ATOM      6 DP   DG  A   3      -3.440 156.200  -0.118  1.00  1.00      A    P
ATOM      7 DS   DG  A   3       0.120 155.250  -1.258  1.00  1.00      A    S
ATOM      8 DB   DG  A   3       3.780 155.160   1.852  1.00  1.00      A    B
ATOM      9 DP   DG  A   4       1.060 152.510  -3.929  1.00  1.00      A    P
ATOM     10 DS   DG  A   4       2.990 150.170  -2.439  1.00  1.00      A    S
ATOM     11 DB   DG  A   4       4.210 151.550   2.531  1.00  1.00      A    B
ATOM     12 DP   DA  A   5       3.640 146.460  -3.289  1.00  1.00      A    P
ATOM     13 DS   DA  A   5       6.300 146.360  -0.669  1.00  1.00      A    S
ATOM     14 DB   DA  A   5       4.830 148.280   3.721  1.00  1.00      A    B
ATOM     15 DP   DG  A   6       8.060 142.600  -0.199  1.00  1.00      A    P
ATOM     16 DS   DG  A   6       9.120 143.080   3.091  1.00  1.00      A    S
ATOM     17 DB   DG  A   6       5.730 145.050   6.011  1.00  1.00      A    B
ATOM     18 DP   DA  A   7      11.210 140.570   4.951  1.00  1.00      A    P
ATOM     19 DS   DA  A   7       9.740 141.230   8.661  1.00  1.00      A    S
ATOM     20 DB   DA  A   7       5.020 142.300   8.281  1.00  1.00      A    B
ATOM     21 DP   DA  A   8      10.640 139.140  11.571  1.00  1.00      A    P
ATOM     22 DS   DA  A   8       6.950 139.250  13.471  1.00  1.00      A    S
ATOM     23 DB   DA  A   8       3.150 139.580  10.141  1.00  1.00      A    B
ATOM     24 DP   DT  A   9       6.380 136.670  15.951  1.00  1.00      A    P
ATOM     25 DS   DT  A   9       2.860 137.140  16.061  1.00  1.00      A    S
ATOM     26 DB   DT  A   9       1.910 136.530  11.671  1.00  1.00      A    B
ATOM     27 DP   DC  A  10       0.920 134.780  18.531  1.00  1.00      A    P
ATOM     28 DS   DC  A  10      -2.190 134.580  16.291  1.00  1.00      A    S
ATOM     29 DB   DC  A  10      -0.800 133.730  12.351  1.00  1.00      A    B
ATOM     30 DP   DC  A  11      -4.910 132.560  17.001  1.00  1.00      A    P
ATOM     31 DS   DC  A  11      -6.490 132.320  13.521  1.00  1.00      A    S
ATOM     32 DB   DC  A  11      -3.290 130.950  11.711  1.00  1.00      A    B
ATOM     33 DP   DC  A  12      -9.390 130.450  13.101  1.00  1.00      A    P
ATOM     34 DS   DC  A  12      -9.130 129.270   9.771  1.00  1.00      A    S
ATOM     35 DB   DC  A  12      -5.260 128.250   9.791  1.00  1.00      A    B
ATOM     36 DP   DG  A  13     -12.540 126.420   8.651  1.00  1.00      A    P
ATOM     37 DS   DG  A  13     -10.020 124.220   6.281  1.00  1.00      A    S
ATOM     38 DB   DG  A  13      -5.370 124.120   8.011  1.00  1.00      A    B
ATOM     39 DP   DG  A  14     -10.980 121.550   4.271  1.00  1.00      A    P
ATOM     40 DS   DG  A  14      -7.740 119.750   4.231  1.00  1.00      A    S
ATOM     41 DB   DG  A  14      -5.030 120.410   7.941  1.00  1.00      A    B
ATOM     42 DP   DT  A  15      -7.220 116.770   2.631  1.00  1.00      A    P
ATOM     43 DS   DT  A  15      -3.650 115.740   4.461  1.00  1.00      A    S
ATOM     44 DB   DT  A  15      -4.780 116.930   8.401  1.00  1.00      A    B
ATOM     45 DP   DC  A  16      -3.130 111.840   3.931  1.00  1.00      A    P
ATOM     46 DS   DC  A  16      -0.850 112.060   6.581  1.00  1.00      A    S
ATOM     47 DB   DC  A  16      -3.320 113.510   9.441  1.00  1.00      A    B
ATOM     48 DP   DT  A  17       0.880 108.970   7.851  1.00  1.00      A    P
ATOM     49 DS   DT  A  17       1.210 110.320  11.511  1.00  1.00      A    S
ATOM     50 DB   DT  A  17      -3.180 110.730  12.221  1.00  1.00      A    B
ATOM     51 DP   DG  A  18       3.090 107.070  14.461  1.00  1.00      A    P
ATOM     52 DS   DG  A  18       0.960 107.490  17.141  1.00  1.00      A    S
ATOM     53 DB   DG  A  18      -4.280 108.450  15.661  1.00  1.00      A    B
ATOM     54 DP   DC  A  19       1.760 106.360  20.501  1.00  1.00      A    P
ATOM     55 DS   DC  A  19      -1.880 107.030  21.761  1.00  1.00      A    S
ATOM     56 DB   DC  A  19      -4.730 106.600  18.481  1.00  1.00      A    B
ATOM     57 DP   DA  A  20      -3.340 106.760  26.031  1.00  1.00      A    P
ATOM     58 DS   DA  A  20      -6.990 105.750  25.071  1.00  1.00      A    S
ATOM     59 DB   DA  A  20      -7.490 104.120  20.251  1.00  1.00      A    B
ATOM     60 DP   DG  A  21      -9.050 103.450  27.571  1.00  1.00      A    P
ATOM     61 DS   DG  A  21     -12.010 102.700  24.881  1.00  1.00      A    S
ATOM     62 DB   DG  A  21     -10.040 100.610  20.141  1.00  1.00      A    B
ATOM     63 DP   DG  A  22     -15.430 100.870  25.821  1.00  1.00      A    P
ATOM     64 DS   DG  A  22     -16.140  99.950  21.901  1.00  1.00      A    S
ATOM     65 DB   DG  A  22     -11.910  97.510  19.701  1.00  1.00      A    B
ATOM     66 DP   DC  A  23     -18.910  98.590  21.531  1.00  1.00      A    P
ATOM     67 DS   DC  A  23     -17.830  96.690  18.011  1.00  1.00      A    S
ATOM     68 DB   DC  A  23     -14.080  94.660  19.121  1.00  1.00      A    B
ATOM     69 DP   DC  A  24     -20.430  94.530  16.001  1.00  1.00      A    P
ATOM     70 DS   DC  A  24     -17.910  92.230  14.691  1.00  1.00      A    S
ATOM     71 DB   DC  A  24     -15.370  91.270  18.031  1.00  1.00      A    B
ATOM     72 DP   DG  A  25     -19.860  88.860  12.611  1.00  1.00      A    P
ATOM     73 DS   DG  A  25     -17.110  87.180  13.181  1.00  1.00      A    S
ATOM     74 DB   DG  A  25     -15.880  87.110  17.681  1.00  1.00      A    B
ATOM     75 DP   DC  A  26     -16.300  84.780  11.441  1.00  1.00      A    P
ATOM     76 DS   DC  A  26     -13.990  83.720  14.141  1.00  1.00      A    S
ATOM     77 DB   DC  A  26     -15.980  83.820  17.411  1.00  1.00      A    B
ATOM     78 DP   DT  A  27     -11.440  80.260  14.041  1.00  1.00      A    P
ATOM     79 DS   DT  A  27     -11.670  79.510  17.201  1.00  1.00      A    S
ATOM     80 DB   DT  A  27     -15.470  79.790  17.971  1.00  1.00      A    B
ATOM     81 DP   DC  A  28     -10.150  75.820  18.151  1.00  1.00      A    P
ATOM     82 DS   DC  A  28     -11.590  75.740  21.431  1.00  1.00      A    S
ATOM     83 DB   DC  A  28     -15.690  76.790  20.521  1.00  1.00      A    B
ATOM     84 DP   DA  A  29     -11.270  72.060  24.131  1.00  1.00      A    P
ATOM     85 DS   DA  A  29     -14.640  72.520  26.471  1.00  1.00      A    S
ATOM     86 DB   DA  A  29     -17.740  73.940  23.281  1.00  1.00      A    B
ATOM     87 DP   DA  A  30     -15.640  69.980  28.701  1.00  1.00      A    P
ATOM     88 DS   DA  A  30     -19.500  70.820  28.401  1.00  1.00      A    S
ATOM     89 DB   DA  A  30     -20.200  71.360  23.431  1.00  1.00      A    B
ATOM     90 DP   DT  A  31     -21.450  68.990  29.691  1.00  1.00      A    P
ATOM     91 DS   DT  A  31     -24.270  69.740  27.221  1.00  1.00      A    S
ATOM     92 DB   DT  A  31     -22.790  68.620  23.561  1.00  1.00      A    B
ATOM     93 DP   DT  A  32     -28.170  68.470  28.121  1.00  1.00      A    P
ATOM     94 DS   DT  A  32     -29.460  67.790  24.381  1.00  1.00      A    S
ATOM     95 DB   DT  A  32     -25.870  66.190  22.951  1.00  1.00      A    B
ATOM     96 DP   DG  A  33     -32.580  65.260  24.191  1.00  1.00      A    P
ATOM     97 DS   DG  A  33     -31.710  63.880  20.711  1.00  1.00      A    S
ATOM     98 DB   DG  A  33     -26.660  63.030  20.051  1.00  1.00      A    B
ATOM     99 DP   DG  A  34     -33.660  61.380  19.161  1.00  1.00      A    P
ATOM    100 DS   DG  A  34     -31.170  60.080  15.961  1.00  1.00      A    S
ATOM    101 DB   DG  A  34     -26.780  58.760  17.911  1.00  1.00      A    B
ATOM    102 DP   DT  A  35     -32.100  57.930  13.711  1.00  1.00      A    P
ATOM    103 DS   DT  A  35     -28.170  56.610  12.761  1.00  1.00      A    S
ATOM    104 DB   DT  A  35     -26.840  55.430  17.171  1.00  1.00      A    B
ATOM    105 DP   DC  A  36     -28.530  53.800  10.601  1.00  1.00      A    P
ATOM    106 DS   DC  A  36     -25.080  52.070  11.551  1.00  1.00      A    S
ATOM    107 DB   DC  A  36     -25.150  52.240  16.101  1.00  1.00      A    B
ATOM    108 DP   DG  A  37     -24.040  48.260   9.541  1.00  1.00      A    P
ATOM    109 DS   DG  A  37     -21.770  46.910  12.321  1.00  1.00      A    S
ATOM    110 DB   DG  A  37     -23.890  48.340  17.231  1.00  1.00      A    B
ATOM    111 DP   DT  A  38     -20.020  43.960  12.301  1.00  1.00      A    P
ATOM    112 DS   DT  A  38     -19.510  43.620  16.481  1.00  1.00      A    S
ATOM    113 DB   DT  A  38     -23.930  44.850  17.631  1.00  1.00      A    B
ATOM    114 DP   DA  A  39     -18.370  40.230  18.151  1.00  1.00      A    P
ATOM    115 DS   DA  A  39     -20.510  40.230  21.181  1.00  1.00      A    S
ATOM    116 DB   DA  A  39     -24.860  41.780  20.361  1.00  1.00      A    B
ATOM    117 DP   DG  A  40     -20.420  37.010  23.081  1.00  1.00      A    P
ATOM    118 DS   DG  A  40     -23.970  37.850  25.021  1.00  1.00      A    S
ATOM    119 DB   DG  A  40     -27.210  39.410  21.921  1.00  1.00      A    B
ATOM    120 DP   DA  A  41     -25.600  34.940  27.501  1.00  1.00      A    P
ATOM    121 DS   DA  A  41     -29.030  35.850  26.611  1.00  1.00      A    S
ATOM    122 DB   DA  A  41     -29.490  36.800  21.931  1.00  1.00      A    B
ATOM    123 DP   DC  A  42     -30.780  33.730  27.541  1.00  1.00      A    P
ATOM    124 DS   DC  A  42     -33.270  34.310  25.171  1.00  1.00      A    S
ATOM    125 DB   DC  A  42     -31.270  33.710  21.521  1.00  1.00      A    B
ATOM    126 DP   DA  A  43     -36.900  32.640  25.591  1.00  1.00      A    P
ATOM    127 DS   DA  A  43     -38.020  33.070  21.861  1.00  1.00      A    S
ATOM    128 DB   DA  A  43     -34.010  31.470  18.991  1.00  1.00      A    B
ATOM    129 DP   DG  A  44     -41.530  31.070  21.171  1.00  1.00      A    P
ATOM    130 DS   DG  A  44     -40.580  30.490  17.531  1.00  1.00      A    S
ATOM    131 DB   DG  A  44     -35.710  28.860  16.831  1.00  1.00      A    B
ATOM    132 DP   DC  A  45     -43.210  29.180  15.381  1.00  1.00      A    P
ATOM    133 DS   DC  A  45     -41.010  27.690  13.240  1.00  1.00      A    S
ATOM    134 DB   DC  A  45     -37.700  26.280  15.890  1.00  1.00      A    B
ATOM    135 DP   DT  A  46     -41.920  24.700  10.910  1.00  1.00      A    P
ATOM    136 DS   DT  A  46     -38.650  23.090  10.880  1.00  1.00      A    S
ATOM    137 DB   DT  A  46     -38.020  22.530  14.780  1.00  1.00      A    B
ATOM    138 DP   DC  A  47     -38.410  20.770   8.740  1.00  1.00      A    P
ATOM    139 DS   DC  A  47     -35.540  19.310  10.550  1.00  1.00      A    S
ATOM    140 DB   DC  A  47     -37.090  18.700  14.610  1.00  1.00      A    B
ATOM    141 DP   DT  A  48     -33.770  15.890   9.350  1.00  1.00      A    P
ATOM    142 DS   DT  A  48     -32.160  14.980  12.530  1.00  1.00      A    S
ATOM    143 DB   DT  A  48     -35.520  15.080  14.870  1.00  1.00      A    B
ATOM    144 DP   DA  A  49     -29.860  11.660  13.110  1.00  1.00      A    P
ATOM    145 DS   DA  A  49     -30.370  11.410  16.420  1.00  1.00      A    S
ATOM    146 DB   DA  A  49     -35.280  11.630  17.510  1.00  1.00      A    B
ATOM    147 DP   DG  A  50     -28.660   8.300  18.470  1.00  1.00      A    P
ATOM    148 DS   DG  A  50     -31.590   7.660  20.660  1.00  1.00      A    S
ATOM    149 DB   DG  A  50     -36.210   8.010  18.240  1.00  1.00      A    B
ATOM    150 DP   DC  A  51     -30.980   6.050  23.450  1.00  1.00      A    P
ATOM    151 DS   DC  A  51     -34.670   5.160  23.800  1.00  1.00      A    S
ATOM    152 DB   DC  A  51     -36.180   5.120  19.880  1.00  1.00      A    B
ATOM    153 DP   DA  A  52     -36.430   1.540  26.400  1.00  1.00      A    P
ATOM    154 DS   DA  A  52     -39.520   1.180  24.170  1.00  1.00      A    S
ATOM    155 DB   DA  A  52     -38.580   1.920  19.380  1.00  1.00      A    B
ATOM    156 DP   DC  A  53     -40.830  -1.070  24.940  1.00  1.00      A    P
ATOM    157 DS   DC  A  53     -42.690  -1.210  21.350  1.00  1.00      A    S
ATOM    158 DB   DC  A  53     -40.010  -1.180  18.470  1.00  1.00      A    B
ATOM    159 DP   DC  A  54     -45.390  -3.970  20.950  1.00  1.00      A    P
ATOM    160 DS   DC  A  54     -45.100  -4.260  16.950  1.00  1.00      A    S
ATOM    161 DB   DC  A  54     -41.120  -4.530  16.550  1.00  1.00      A    B
ATOM    162 DP   DG  A  55     -47.620  -7.560  14.890  1.00  1.00      A    P
ATOM    163 DS   DG  A  55     -45.100  -7.840  12.100  1.00  1.00      A    S
ATOM    164 DB   DG  A  55     -40.500  -7.980  13.850  1.00  1.00      A    B
ATOM    165 DP   DC  A  56     -45.730  -9.740   9.130  1.00  1.00      A    P
ATOM    166 DS   DC  A  56     -42.050  -9.640   8.220  1.00  1.00      A    S
ATOM    167 DB   DC  A  56     -39.990 -10.910  12.180  1.00  1.00      A    B
ATOM    168 DP   DT  A  57     -40.430 -11.450   5.160  1.00  1.00      A    P
ATOM    169 DS   DT  A  57     -36.400 -11.000   6.490  1.00  1.00      A    S
ATOM    170 DB   DT  A  57     -36.840 -13.080  10.840  1.00  1.00      A    B
ATOM    171 DP   DT  A  58     -33.420 -12.160   4.660  1.00  1.00      A    P
ATOM    172 DS   DT  A  58     -31.530 -12.860   7.510  1.00  1.00      A    S
ATOM    173 DB   DT  A  58     -34.460 -15.810   9.200  1.00  1.00      A    B
ATOM    174 DP   DA  A  59     -27.930 -14.240   7.290  1.00  1.00      A    P
ATOM    175 DS   DA  A  59     -27.630 -15.150  10.550  1.00  1.00      A    S
ATOM    176 DB   DA  A  59     -31.590 -17.970  11.370  1.00  1.00      A    B
ATOM    177 DP   DA  A  60     -24.490 -16.770  11.880  1.00  1.00      A    P
ATOM    178 DS   DA  A  60     -25.980 -18.900  14.430  1.00  1.00      A    S
ATOM    179 DB   DA  A  60     -29.720 -20.890  12.520  1.00  1.00      A    B
ATOM    180 DP   DA  A  61     -23.810 -21.570  16.540  1.00  1.00      A    P
ATOM    181 DS   DA  A  61     -26.890 -23.650  17.180  1.00  1.00      A    S
ATOM    182 DB   DA  A  61     -29.210 -24.330  12.960  1.00  1.00      A    B
ATOM    183 DP   DC  A  62     -26.350 -26.040  19.040  1.00  1.00      A    P
ATOM    184 DS   DC  A  62     -26.680 -28.820  16.540  1.00  1.00      A    S
ATOM    185 DB   DC  A  62     -27.080 -26.940  12.820  1.00  1.00      A    B
ATOM    186 DP   DG  A  63     -23.610 -32.590  16.820  1.00  1.00      A    P
ATOM    187 DS   DG  A  63     -24.580 -34.110  13.990  1.00  1.00      A    S
ATOM    188 DB   DG  A  63     -25.790 -30.340  10.450  1.00  1.00      A    B
ATOM    189 DP   DC  A  64     -23.110 -37.010  13.070  1.00  1.00      A    P
ATOM    190 DS   DC  A  64     -24.500 -36.650   9.710  1.00  1.00      A    S
ATOM    191 DB   DC  A  64     -23.450 -32.120   8.840  1.00  1.00      A    B
ATOM    192 DP   DA  A  65     -23.890 -39.830   6.660  1.00  1.00      A    P
ATOM    193 DS   DA  A  65     -24.220 -37.730   3.920  1.00  1.00      A    S
ATOM    194 DB   DA  A  65     -21.670 -33.370   5.340  1.00  1.00      A    B
ATOM    195 DP   DC  A  66     -23.190 -38.760   1.070  1.00  1.00      A    P
ATOM    196 DS   DC  A  66     -22.180 -35.470  -0.260  1.00  1.00      A    S
ATOM    197 DB   DC  A  66     -19.550 -33.770   2.650  1.00  1.00      A    B
ATOM    198 DP   DG  A  67     -20.150 -36.070  -4.770  1.00  1.00      A    P
ATOM    199 DS   DG  A  67     -18.010 -33.040  -4.170  1.00  1.00      A    S
ATOM    200 DB   DG  A  67     -16.060 -32.850   0.400  1.00  1.00      A    B
ATOM    201 DP   DT  A  68     -15.820 -31.940  -6.400  1.00  1.00      A    P
ATOM    202 DS   DT  A  68     -14.200 -29.920  -3.960  1.00  1.00      A    S
ATOM    203 DB   DT  A  68     -13.050 -33.350  -1.000  1.00  1.00      A    B
ATOM    204 DP   DA  A  69     -10.560 -27.820  -5.600  1.00  1.00      A    P
ATOM    205 DS   DA  A  69      -8.590 -27.280  -2.290  1.00  1.00      A    S
ATOM    206 DB   DA  A  69      -8.540 -32.000  -1.050  1.00  1.00      A    B
ATOM    207 DP   DC  A  70      -6.240 -26.320  -2.660  1.00  1.00      A    P
ATOM    208 DS   DC  A  70      -4.630 -28.430   0.170  1.00  1.00      A    S
ATOM    209 DB   DC  A  70      -4.780 -32.460  -1.260  1.00  1.00      A    B
ATOM    210 DP   DG  A  71      -0.210 -26.920   1.720  1.00  1.00      A    P
ATOM    211 DS   DG  A  71       0.740 -30.200   3.140  1.00  1.00      A    S
ATOM    212 DB   DG  A  71      -0.710 -34.020  -0.270  1.00  1.00      A    B
ATOM    213 DP   DC  A  72       3.050 -30.730   5.060  1.00  1.00      A    P
ATOM    214 DS   DC  A  72       3.070 -34.290   4.160  1.00  1.00      A    S
ATOM    215 DB   DC  A  72       2.780 -34.390   0.170  1.00  1.00      A    B
ATOM    216 DP   DG  A  73       6.950 -36.710   6.220  1.00  1.00      A    P
ATOM    217 DS   DG  A  73       7.230 -39.350   2.910  1.00  1.00      A    S
ATOM    218 DB   DG  A  73       5.930 -37.040  -1.180  1.00  1.00      A    B
ATOM    219 DP   DC  A  74       9.890 -41.480   2.990  1.00  1.00      A    P
ATOM    220 DS   DC  A  74       9.780 -42.090  -0.890  1.00  1.00      A    S
ATOM    221 DB   DC  A  74       9.020 -38.280  -2.360  1.00  1.00      A    B
ATOM    222 DP   DT  A  75      12.920 -44.050  -3.220  1.00  1.00      A    P
ATOM    223 DS   DT  A  75      12.270 -41.910  -7.040  1.00  1.00      A    S
ATOM    224 DB   DT  A  75      12.220 -38.090  -5.280  1.00  1.00      A    B
ATOM    225 DP   DG  A  76      15.510 -42.050  -9.870  1.00  1.00      A    P
ATOM    226 DS   DG  A  76      15.150 -38.830 -11.210  1.00  1.00      A    S
ATOM    227 DB   DG  A  76      14.310 -35.430  -8.000  1.00  1.00      A    B
ATOM    228 DP   DT  A  77      16.460 -37.850 -13.800  1.00  1.00      A    P
ATOM    229 DS   DT  A  77      15.700 -34.060 -13.380  1.00  1.00      A    S
ATOM    230 DB   DT  A  77      17.240 -33.630  -9.320  1.00  1.00      A    B
ATOM    231 DP   DC  A  78      16.820 -31.890 -15.880  1.00  1.00      A    P
ATOM    232 DS   DC  A  78      16.470 -28.700 -13.500  1.00  1.00      A    S
ATOM    233 DB   DC  A  78      18.510 -29.970 -10.170  1.00  1.00      A    B
ATOM    234 DP   DC  A  79      17.360 -25.190 -14.530  1.00  1.00      A    P
ATOM    235 DS   DC  A  79      17.980 -24.380 -10.930  1.00  1.00      A    S
ATOM    236 DB   DC  A  79      21.180 -27.030  -9.850  1.00  1.00      A    B
ATOM    237 DP   DC  A  80      18.670 -21.390  -9.700  1.00  1.00      A    P
ATOM    238 DS   DC  A  80      20.540 -22.300  -6.300  1.00  1.00      A    S
ATOM    239 DB   DC  A  80      23.710 -24.890  -7.940  1.00  1.00      A    B
ATOM    240 DP   DC  A  81      21.610 -19.950  -4.330  1.00  1.00      A    P
ATOM    241 DS   DC  A  81      24.560 -21.450  -2.780  1.00  1.00      A    S
ATOM    242 DB   DC  A  81      26.850 -23.110  -6.200  1.00  1.00      A    B
ATOM    243 DP   DC  A  82      26.930 -19.690  -0.130  1.00  1.00      A    P
ATOM    244 DS   DC  A  82      30.090 -21.510  -1.010  1.00  1.00      A    S
ATOM    245 DB   DC  A  82      30.320 -22.340  -5.210  1.00  1.00      A    B
ATOM    246 DP   DG  A  83      33.930 -19.960   1.330  1.00  1.00      A    P
ATOM    247 DS   DG  A  83      36.450 -21.250  -1.460  1.00  1.00      A    S
ATOM    248 DB   DG  A  83      34.310 -20.890  -5.940  1.00  1.00      A    B
ATOM    249 DP   DC  A  84      39.960 -21.550  -1.060  1.00  1.00      A    P
ATOM    250 DS   DC  A  84      40.690 -21.420  -4.550  1.00  1.00      A    S
ATOM    251 DB   DC  A  84      37.500 -19.440  -6.250  1.00  1.00      A    B
ATOM    252 DP   DG  A  85      44.900 -19.700  -5.850  1.00  1.00      A    P
ATOM    253 DS   DG  A  85      43.770 -19.080  -9.090  1.00  1.00      A    S
ATOM    254 DB   DG  A  85      39.600 -16.780  -9.020  1.00  1.00      A    B
ATOM    255 DP   DT  A  86      45.680 -18.000 -11.640  1.00  1.00      A    P
ATOM    256 DS   DT  A  86      42.920 -16.320 -13.730  1.00  1.00      A    S
ATOM    257 DB   DT  A  86      41.030 -14.070 -10.630  1.00  1.00      A    B
ATOM    258 DP   DT  A  87      43.780 -14.220 -16.540  1.00  1.00      A    P
ATOM    259 DS   DT  A  87      40.620 -12.740 -16.290  1.00  1.00      A    S
ATOM    260 DB   DT  A  87      40.950 -10.610 -12.620  1.00  1.00      A    B
ATOM    261 DP   DT  A  88      39.640 -10.270 -19.170  1.00  1.00      A    P
ATOM    262 DS   DT  A  88      37.460  -8.160 -16.920  1.00  1.00      A    S
ATOM    263 DB   DT  A  88      40.880  -6.790 -13.830  1.00  1.00      A    B
ATOM    264 DP   DT  A  89      35.580  -5.270 -17.920  1.00  1.00      A    P
ATOM    265 DS   DT  A  89      34.890  -4.120 -14.350  1.00  1.00      A    S
ATOM    266 DB   DT  A  89      39.020  -3.470 -12.850  1.00  1.00      A    B
ATOM    267 DP   DA  A  90      32.740  -0.410 -13.700  1.00  1.00      A    P
ATOM    268 DS   DA  A  90      34.440   0.290 -10.160  1.00  1.00      A    S
ATOM    269 DB   DA  A  90      38.800   0.090 -10.840  1.00  1.00      A    B
ATOM    270 DP   DA  A  91      33.500   2.810  -7.970  1.00  1.00      A    P
ATOM    271 DS   DA  A  91      36.660   3.460  -6.920  1.00  1.00      A    S
ATOM    272 DB   DA  A  91      39.830   3.510 -10.340  1.00  1.00      A    B
ATOM    273 DP   DC  A  92      37.030   6.140  -4.780  1.00  1.00      A    P
ATOM    274 DS   DC  A  92      40.590   6.660  -5.470  1.00  1.00      A    S
ATOM    275 DB   DC  A  92      41.130   6.960  -9.600  1.00  1.00      A    B
ATOM    276 DP   DC  A  93      42.240   9.220  -3.920  1.00  1.00      A    P
ATOM    277 DS   DC  A  93      45.060   9.920  -6.770  1.00  1.00      A    S
ATOM    278 DB   DC  A  93      42.630  10.200 -10.680  1.00  1.00      A    B
ATOM    279 DP   DG  A  94      47.910  13.980  -6.080  1.00  1.00      A    P
ATOM    280 DS   DG  A  94      48.100  14.960 -10.180  1.00  1.00      A    S
ATOM    281 DB   DG  A  94      44.280  13.410 -12.750  1.00  1.00      A    B
ATOM    282 DP   DC  A  95      50.050  17.180 -11.330  1.00  1.00      A    P
ATOM    283 DS   DC  A  95      48.050  17.880 -14.590  1.00  1.00      A    S
ATOM    284 DB   DC  A  95      44.090  16.850 -13.540  1.00  1.00      A    B
ATOM    285 DP   DC  A  96      47.870  20.980 -16.570  1.00  1.00      A    P
ATOM    286 DS   DC  A  96      44.480  21.060 -18.250  1.00  1.00      A    S
ATOM    287 DB   DC  A  96      41.800  19.690 -14.630  1.00  1.00      A    B
ATOM    288 DP   DA  A  97      43.310  24.720 -20.420  1.00  1.00      A    P
ATOM    289 DS   DA  A  97      39.610  24.150 -19.970  1.00  1.00      A    S
ATOM    290 DB   DA  A  97      38.520  22.380 -15.620  1.00  1.00      A    B
ATOM    291 DP   DA  A  98      36.760  26.340 -21.410  1.00  1.00      A    P
ATOM    292 DS   DA  A  98      34.460  24.370 -19.820  1.00  1.00      A    S
ATOM    293 DB   DA  A  98      34.880  25.370 -15.010  1.00  1.00      A    B
ATOM    294 DP   DG  A  99      30.450  25.150 -20.770  1.00  1.00      A    P
ATOM    295 DS   DG  A  99      29.140  25.360 -17.090  1.00  1.00      A    S
ATOM    296 DB   DG  A  99      31.730  26.960 -13.730  1.00  1.00      A    B
ATOM    297 DP   DG  A 100      25.740  25.750 -15.990  1.00  1.00      A    P
ATOM    298 DS   DG  A 100      26.350  26.420 -12.410  1.00  1.00      A    S
ATOM    299 DB   DG  A 100      29.930  29.010 -11.440  1.00  1.00      A    B
ATOM    300 DP   DG  A 101      23.920  26.430 -10.320  1.00  1.00      A    P
ATOM    301 DS   DG  A 101      25.640  28.170  -7.420  1.00  1.00      A    S
ATOM    302 DB   DG  A 101      28.700  31.680  -9.270  1.00  1.00      A    B
ATOM    303 DP   DG  A 102      23.880  29.220  -4.110  1.00  1.00      A    P
ATOM    304 DS   DG  A 102      25.510  32.570  -3.480  1.00  1.00      A    S
ATOM    305 DB   DG  A 102      27.590  34.900  -7.660  1.00  1.00      A    B
ATOM    306 DP   DA  A 103      24.020  34.960  -1.650  1.00  1.00      A    P
ATOM    307 DS   DA  A 103      26.200  37.500  -2.749  1.00  1.00      A    S
ATOM    308 DB   DA  A 103      25.730  37.850  -7.789  1.00  1.00      A    B
ATOM    309 DP   DT  A 104      25.640  40.550  -1.499  1.00  1.00      A    P
ATOM    310 DS   DT  A 104      26.730  42.800  -4.159  1.00  1.00      A    S
ATOM    311 DB   DT  A 104      24.580  41.200  -7.189  1.00  1.00      A    B
ATOM    312 DP   DT  A 105      26.570  46.890  -3.599  1.00  1.00      A    P
ATOM    313 DS   DT  A 105      25.300  47.810  -7.189  1.00  1.00      A    S
ATOM    314 DB   DT  A 105      22.570  44.450  -7.829  1.00  1.00      A    B
ATOM    315 DP   DA  A 106      24.180  51.280  -8.159  1.00  1.00      A    P
ATOM    316 DS   DA  A 106      21.790  49.580 -11.429  1.00  1.00      A    S
ATOM    317 DB   DA  A 106      19.020  45.750  -9.679  1.00  1.00      A    B
ATOM    318 DP   DC  A 107      20.210  51.720 -13.579  1.00  1.00      A    P
ATOM    319 DS   DC  A 107      17.630  49.170 -14.889  1.00  1.00      A    S
ATOM    320 DB   DC  A 107      16.310  47.010 -11.299  1.00  1.00      A    B
ATOM    321 DP   DT  A 108      14.720  50.090 -17.149  1.00  1.00      A    P
ATOM    322 DS   DT  A 108      13.080  46.780 -16.859  1.00  1.00      A    S
ATOM    323 DB   DT  A 108      12.390  47.150 -12.269  1.00  1.00      A    B
ATOM    324 DP   DC  A 109      10.040  46.020 -18.799  1.00  1.00      A    P
ATOM    325 DS   DC  A 109       8.630  43.850 -16.309  1.00  1.00      A    S
ATOM    326 DB   DC  A 109       8.530  46.540 -12.609  1.00  1.00      A    B
ATOM    327 DP   DC  A 110       5.200  42.610 -16.719  1.00  1.00      A    P
ATOM    328 DS   DC  A 110       4.390  41.760 -13.279  1.00  1.00      A    S
ATOM    329 DB   DC  A 110       4.570  45.670 -11.319  1.00  1.00      A    B
ATOM    330 DP   DC  A 111       1.440  39.690 -11.749  1.00  1.00      A    P
ATOM    331 DS   DC  A 111       0.880  41.150  -8.399  1.00  1.00      A    S
ATOM    332 DB   DC  A 111       1.060  45.060  -9.429  1.00  1.00      A    B
ATOM    333 DP   DT  A 112      -2.670  40.320  -6.119  1.00  1.00      A    P
ATOM    334 DS   DT  A 112      -2.450  43.170  -4.329  1.00  1.00      A    S
ATOM    335 DB   DT  A 112      -2.410  45.930  -7.679  1.00  1.00      A    B
ATOM    336 DP   DA  A 113      -5.040  43.780  -1.449  1.00  1.00      A    P
ATOM    337 DS   DA  A 113      -5.650  47.640  -2.229  1.00  1.00      A    S
ATOM    338 DB   DA  A 113      -5.450  48.680  -6.959  1.00  1.00      A    B
ATOM    339 DP   DG  A 114      -8.600  49.240  -0.349  1.00  1.00      A    P
ATOM    340 DS   DG  A 114      -9.540  51.770  -2.789  1.00  1.00      A    S
ATOM    341 DB   DG  A 114      -8.730  50.500  -7.819  1.00  1.00      A    B
ATOM    342 DP   DT  A 115     -12.400  53.100  -2.419  1.00  1.00      A    P
ATOM    343 DS   DT  A 115     -13.020  54.570  -6.269  1.00  1.00      A    S
ATOM    344 DB   DT  A 115     -12.140  50.890  -8.749  1.00  1.00      A    B
ATOM    345 DP   DC  A 116     -16.740  55.730  -6.609  1.00  1.00      A    P
ATOM    346 DS   DC  A 116     -17.250  54.730 -10.619  1.00  1.00      A    S
ATOM    347 DB   DC  A 116     -15.560  50.280 -10.699  1.00  1.00      A    B
ATOM    348 DP   DT  A 117     -21.210  55.190 -12.639  1.00  1.00      A    P
ATOM    349 DS   DT  A 117     -20.160  52.920 -15.479  1.00  1.00      A    S
ATOM    350 DB   DT  A 117     -18.340  49.450 -13.289  1.00  1.00      A    B
ATOM    351 DP   DC  A 118     -22.840  52.180 -17.759  1.00  1.00      A    P
ATOM    352 DS   DC  A 118     -21.450  48.750 -18.619  1.00  1.00      A    S
ATOM    353 DB   DC  A 118     -20.860  46.660 -14.719  1.00  1.00      A    B
ATOM    354 DP   DC  A 119     -22.700  46.590 -21.139  1.00  1.00      A    P
ATOM    355 DS   DC  A 119     -21.150  43.280 -19.689  1.00  1.00      A    S
ATOM    356 DB   DC  A 119     -22.730  43.060 -15.339  1.00  1.00      A    B
ATOM    357 DP   DA  A 120     -21.610  39.580 -21.869  1.00  1.00      A    P
ATOM    358 DS   DA  A 120     -20.740  37.340 -18.359  1.00  1.00      A    S
ATOM    359 DB   DA  A 120     -23.740  39.070 -15.149  1.00  1.00      A    B
ATOM    360 DP   DG  A 121     -20.670  33.930 -18.329  1.00  1.00      A    P
ATOM    361 DS   DG  A 121     -21.390  33.580 -14.439  1.00  1.00      A    S
ATOM    362 DB   DG  A 121     -25.730  36.180 -13.199  1.00  1.00      A    B
ATOM    363 DP   DG  A 122     -21.110  30.180 -12.550  1.00  1.00      A    P
ATOM    364 DS   DG  A 122     -23.750  30.420 -10.049  1.00  1.00      A    S
ATOM    365 DB   DG  A 122     -27.800  33.250 -11.649  1.00  1.00      A    B
ATOM    366 DP   DC  A 123     -24.430  27.780  -8.590  1.00  1.00      A    P
ATOM    367 DS   DC  A 123     -27.710  29.410  -6.920  1.00  1.00      A    S
ATOM    368 DB   DC  A 123     -29.800  30.620 -10.479  1.00  1.00      A    B
ATOM    369 DP   DA  A 124     -29.900  26.650  -4.030  1.00  1.00      A    P
ATOM    370 DS   DA  A 124     -33.360  28.330  -4.750  1.00  1.00      A    S
ATOM    371 DB   DA  A 124     -33.370  28.610  -9.710  1.00  1.00      A    B
ATOM    372 DP   DC  A 125     -36.000  26.950  -3.510  1.00  1.00      A    P
ATOM    373 DS   DC  A 125     -38.320  28.150  -6.239  1.00  1.00      A    S
ATOM    374 DB   DC  A 125     -36.310  27.010  -9.910  1.00  1.00      A    B
ATOM    375 DP   DG  A 126     -42.910  26.170  -5.750  1.00  1.00      A    P
ATOM    376 DS   DG  A 126     -43.210  26.690  -9.670  1.00  1.00      A    S
ATOM    377 DB   DG  A 126     -39.420  24.860 -12.090  1.00  1.00      A    B
ATOM    378 DP   DT  A 127     -46.120  26.010 -11.110  1.00  1.00      A    P
ATOM    379 DS   DT  A 127     -44.500  24.720 -14.890  1.00  1.00      A    S
ATOM    380 DB   DT  A 127     -41.280  22.140 -13.260  1.00  1.00      A    B
ATOM    381 DP   DG  A 128     -47.090  22.370 -17.120  1.00  1.00      A    P
ATOM    382 DS   DG  A 128     -44.630  20.720 -18.870  1.00  1.00      A    S
ATOM    383 DB   DG  A 128     -41.540  18.830 -15.900  1.00  1.00      A    B
ATOM    384 DP   DT  A 129     -45.520  18.290 -21.250  1.00  1.00      A    P
ATOM    385 DS   DT  A 129     -42.330  16.310 -21.150  1.00  1.00      A    S
ATOM    386 DB   DT  A 129     -42.600  15.320 -16.610  1.00  1.00      A    B
ATOM    387 DP   DC  A 130     -42.370  13.940 -23.260  1.00  1.00      A    P
ATOM    388 DS   DC  A 130     -40.080  11.410 -20.830  1.00  1.00      A    S
ATOM    389 DB   DC  A 130     -41.630  11.450 -17.320  1.00  1.00      A    B
ATOM    390 DP   DA  A 131     -39.030   7.480 -21.940  1.00  1.00      A    P
ATOM    391 DS   DA  A 131     -38.180   6.210 -18.620  1.00  1.00      A    S
ATOM    392 DB   DA  A 131     -41.660   7.250 -15.480  1.00  1.00      A    B
ATOM    393 DP   DG  A 132     -36.820   2.370 -18.340  1.00  1.00      A    P
ATOM    394 DS   DG  A 132     -39.190   1.040 -15.920  1.00  1.00      A    S
ATOM    395 DB   DG  A 132     -43.080   3.540 -14.820  1.00  1.00      A    B
ATOM    396 DP   DA  A 133     -38.740  -2.370 -13.680  1.00  1.00      A    P
ATOM    397 DS   DA  A 133     -41.990  -2.830 -12.440  1.00  1.00      A    S
ATOM    398 DB   DA  A 133     -44.930   0.220 -15.030  1.00  1.00      A    B
ATOM    399 DP   DT  A 134     -43.130  -5.680 -11.890  1.00  1.00      A    P
ATOM    400 DS   DT  A 134     -46.920  -4.990 -11.920  1.00  1.00      A    S
ATOM    401 DB   DT  A 134     -47.220  -2.600 -15.680  1.00  1.00      A    B
ATOM    402 DP   DA  A 135     -49.540  -8.380 -10.740  1.00  1.00      A    P
ATOM    403 DS   DA  A 135     -52.480  -6.960 -12.670  1.00  1.00      A    S
ATOM    404 DB   DA  A 135     -50.770  -4.130 -16.480  1.00  1.00      A    B
ATOM    405 DP   DT  A 136     -55.010  -9.150 -13.380  1.00  1.00      A    P
ATOM    406 DS   DT  A 136     -56.270  -7.260 -16.400  1.00  1.00      A    S
ATOM    407 DB   DT  A 136     -52.530  -6.680 -18.200  1.00  1.00      A    B
ATOM    408 DP   DA  A 137     -59.160  -9.740 -19.360  1.00  1.00      A    P
ATOM    409 DS   DA  A 137     -58.140  -7.880 -22.850  1.00  1.00      A    S
ATOM    410 DB   DA  A 137     -53.540  -8.290 -23.220  1.00  1.00      A    B
ATOM    411 DP   DT  A 138     -59.630  -8.820 -25.900  1.00  1.00      A    P
ATOM    412 DS   DT  A 138     -56.460  -8.340 -28.340  1.00  1.00      A    S
ATOM    413 DB   DT  A 138     -53.440 -10.360 -25.990  1.00  1.00      A    B
ATOM    414 DP   DA  A 139     -56.270  -9.560 -32.330  1.00  1.00      A    P
ATOM    415 DS   DA  A 139     -52.220  -9.870 -32.380  1.00  1.00      A    S
ATOM    416 DB   DA  A 139     -50.910 -12.320 -28.620  1.00  1.00      A    B
ATOM    417 DP   DC  A 140     -51.230 -10.540 -34.910  1.00  1.00      A    P
ATOM    418 DS   DC  A 140     -48.630 -12.780 -33.760  1.00  1.00      A    S
ATOM    419 DB   DC  A 140     -50.220 -15.250 -30.600  1.00  1.00      A    B
ATOM    420 DP   DA  A 141     -46.050 -14.890 -36.560  1.00  1.00      A    P
ATOM    421 DS   DA  A 141     -44.600 -17.610 -33.820  1.00  1.00      A    S
ATOM    422 DB   DA  A 141     -48.310 -19.080 -30.820  1.00  1.00      A    B
ATOM    423 DP   DT  A 142     -42.850 -20.260 -34.820  1.00  1.00      A    P
ATOM    424 DS   DT  A 142     -43.620 -22.730 -31.650  1.00  1.00      A    S
ATOM    425 DB   DT  A 142     -48.070 -22.600 -31.530  1.00  1.00      A    B
ATOM    426 DP   DC  A 143     -41.820 -26.100 -31.540  1.00  1.00      A    P
ATOM    427 DS   DC  A 143     -44.490 -27.410 -29.350  1.00  1.00      A    S
ATOM    428 DB   DC  A 143     -48.220 -26.470 -31.220  1.00  1.00      A    B
ATOM    429 DP   DC  A 144     -44.360 -30.700 -27.920  1.00  1.00      A    P
ATOM    430 DS   DC  A 144     -48.210 -31.340 -27.640  1.00  1.00      A    S
ATOM    431 DB   DC  A 144     -49.840 -29.990 -31.260  1.00  1.00      A    B
ATOM    432 DP   DT  A 145     -50.120 -34.830 -25.910  1.00  1.00      A    P
ATOM    433 DS   DT  A 145     -53.510 -33.750 -27.170  1.00  1.00      A    S
ATOM    434 DB   DT  A 145     -52.860 -32.740 -31.400  1.00  1.00      A    B
ATOM    435 DP   DG  A 146     -56.730 -36.250 -26.240  1.00  1.00      A    P
ATOM    436 DS   DG  A 146     -58.700 -35.690 -29.440  1.00  1.00      A    S
ATOM    437 DB   DG  A 146     -55.890 -34.850 -33.490  1.00  1.00      A    B
ATOM    438 DP   DT  A 147     -61.940 -34.330 -29.930  1.00  1.00      A    P
ATOM    439 DS   DT  A 147     -61.380 -32.380 -32.780  1.00  1.00      A    S
ATOM    440 DB   DT  A 147     -58.880 -35.590 -35.170  1.00  1.00      A    B
TER
ATOM    441 DS   DA  B   1     -52.950 -33.380 -43.460  1.00  1.00      B    S
ATOM    442 DB   DA  B   1     -55.520 -35.770 -39.670  1.00  1.00      B    B
ATOM    443 DP   DC  B   2     -54.200 -31.230 -44.640  1.00  1.00      B    P
ATOM    444 DS   DC  B   2     -57.000 -31.130 -41.880  1.00  1.00      B    S
ATOM    445 DB   DC  B   2     -55.140 -32.490 -38.400  1.00  1.00      B    B
ATOM    446 DP   DA  B   3     -59.640 -28.020 -41.410  1.00  1.00      B    P
ATOM    447 DS   DA  B   3     -60.140 -28.380 -37.520  1.00  1.00      B    S
ATOM    448 DB   DA  B   3     -55.810 -29.530 -35.710  1.00  1.00      B    B
ATOM    449 DP   DG  B   4     -61.570 -25.530 -35.710  1.00  1.00      B    P
ATOM    450 DS   DG  B   4     -60.180 -26.690 -32.220  1.00  1.00      B    S
ATOM    451 DB   DG  B   4     -55.020 -27.820 -32.470  1.00  1.00      B    B
ATOM    452 DP   DG  B   5     -60.820 -24.800 -29.180  1.00  1.00      B    P
ATOM    453 DS   DG  B   5     -57.640 -25.900 -27.210  1.00  1.00      B    S
ATOM    454 DB   DG  B   5     -53.440 -25.730 -29.730  1.00  1.00      B    B
ATOM    455 DP   DA  B   6     -57.110 -25.170 -23.760  1.00  1.00      B    P
ATOM    456 DS   DA  B   6     -53.730 -25.380 -23.730  1.00  1.00      B    S
ATOM    457 DB   DA  B   6     -52.180 -23.360 -27.570  1.00  1.00      B    B
ATOM    458 DP   DT  B   7     -52.140 -24.030 -21.340  1.00  1.00      B    P
ATOM    459 DS   DT  B   7     -49.360 -23.060 -22.780  1.00  1.00      B    S
ATOM    460 DB   DT  B   7     -50.840 -20.550 -25.790  1.00  1.00      B    B
ATOM    461 DP   DG  B   8     -46.610 -21.620 -20.220  1.00  1.00      B    P
ATOM    462 DS   DG  B   8     -44.900 -19.610 -22.660  1.00  1.00      B    S
ATOM    463 DB   DG  B   8     -48.280 -17.170 -25.850  1.00  1.00      B    B
ATOM    464 DP   DT  B   9     -42.570 -17.330 -21.810  1.00  1.00      B    P
ATOM    465 DS   DT  B   9     -42.930 -14.930 -24.720  1.00  1.00      B    S
ATOM    466 DB   DT  B   9     -47.400 -14.180 -24.500  1.00  1.00      B    B
ATOM    467 DP   DA  B  10     -40.810 -11.540 -24.490  1.00  1.00      B    P
ATOM    468 DS   DA  B  10     -43.240  -9.630 -26.490  1.00  1.00      B    S
ATOM    469 DB   DA  B  10     -47.470 -10.130 -25.070  1.00  1.00      B    B
ATOM    470 DP   DT  B  11     -42.750  -6.220 -27.510  1.00  1.00      B    P
ATOM    471 DS   DT  B  11     -46.010  -5.160 -27.740  1.00  1.00      B    S
ATOM    472 DB   DT  B  11     -48.030  -6.640 -23.890  1.00  1.00      B    B
ATOM    473 DP   DA  B  12     -46.430  -1.170 -28.260  1.00  1.00      B    P
ATOM    474 DS   DA  B  12     -50.020  -1.010 -26.930  1.00  1.00      B    S
ATOM    475 DB   DA  B  12     -50.370  -3.430 -22.670  1.00  1.00      B    B
ATOM    476 DP   DT  B  13     -51.450   1.840 -26.860  1.00  1.00      B    P
ATOM    477 DS   DT  B  13     -53.190   1.670 -23.420  1.00  1.00      B    S
ATOM    478 DB   DT  B  13     -50.030   0.480 -20.930  1.00  1.00      B    B
ATOM    479 DP   DA  B  14     -55.360   5.180 -22.050  1.00  1.00      B    P
ATOM    480 DS   DA  B  14     -54.340   4.800 -18.030  1.00  1.00      B    S
ATOM    481 DB   DA  B  14     -50.650   2.220 -17.100  1.00  1.00      B    B
ATOM    482 DP   DT  B  15     -55.090   7.150 -15.550  1.00  1.00      B    P
ATOM    483 DS   DT  B  15     -52.790   5.450 -12.660  1.00  1.00      B    S
ATOM    484 DB   DT  B  15     -48.670   4.420 -15.220  1.00  1.00      B    B
ATOM    485 DP   DC  B  16     -52.420   7.620  -9.990  1.00  1.00      B    P
ATOM    486 DS   DC  B  16     -49.090   6.470  -8.940  1.00  1.00      B    S
ATOM    487 DB   DC  B  16     -46.880   6.690 -12.430  1.00  1.00      B    B
ATOM    488 DP   DT  B  17     -47.110   7.790  -5.790  1.00  1.00      B    P
ATOM    489 DS   DT  B  17     -43.430   7.590  -7.140  1.00  1.00      B    S
ATOM    490 DB   DT  B  17     -44.070   9.080 -10.740  1.00  1.00      B    B
ATOM    491 DP   DG  B  18     -40.430   9.560  -4.570  1.00  1.00      B    P
ATOM    492 DS   DG  B  18     -37.950   9.830  -7.540  1.00  1.00      B    S
ATOM    493 DB   DG  B  18     -40.300  11.400 -11.880  1.00  1.00      B    B
ATOM    494 DP   DA  B  19     -34.650  11.380  -7.140  1.00  1.00      B    P
ATOM    495 DS   DA  B  19     -34.230  11.910 -11.060  1.00  1.00      B    S
ATOM    496 DB   DA  B  19     -38.260  14.110 -13.070  1.00  1.00      B    B
ATOM    497 DP   DC  B  20     -32.050  13.440 -11.380  1.00  1.00      B    P
ATOM    498 DS   DC  B  20     -33.250  15.040 -14.620  1.00  1.00      B    S
ATOM    499 DB   DC  B  20     -36.920  17.150 -13.610  1.00  1.00      B    B
ATOM    500 DP   DA  B  21     -30.280  17.420 -17.390  1.00  1.00      B    P
ATOM    501 DS   DA  B  21     -32.900  19.440 -19.130  1.00  1.00      B    S
ATOM    502 DB   DA  B  21     -36.290  20.800 -15.690  1.00  1.00      B    B
ATOM    503 DP   DC  B  22     -31.840  22.010 -20.450  1.00  1.00      B    P
ATOM    504 DS   DC  B  22     -34.790  23.750 -19.930  1.00  1.00      B    S
ATOM    505 DB   DC  B  22     -35.120  23.880 -15.460  1.00  1.00      B    B
ATOM    506 DP   DG  B  23     -34.910  27.880 -22.440  1.00  1.00      B    P
ATOM    507 DS   DG  B  23     -37.350  29.420 -19.909  1.00  1.00      B    S
ATOM    508 DB   DG  B  23     -35.800  28.110 -15.390  1.00  1.00      B    B
ATOM    509 DP   DT  B  24     -37.840  32.240 -19.879  1.00  1.00      B    P
ATOM    510 DS   DT  B  24     -38.620  32.560 -16.549  1.00  1.00      B    S
ATOM    511 DB   DT  B  24     -34.710  31.280 -15.099  1.00  1.00      B    B
ATOM    512 DP   DG  B  25     -39.620  37.150 -15.599  1.00  1.00      B    P
ATOM    513 DS   DG  B  25     -37.490  37.460 -12.409  1.00  1.00      B    S
ATOM    514 DB   DG  B  25     -33.360  34.630 -12.689  1.00  1.00      B    B
ATOM    515 DP   DC  B  26     -37.740  39.670 -10.289  1.00  1.00      B    P
ATOM    516 DS   DC  B  26     -34.600  38.410  -8.329  1.00  1.00      B    S
ATOM    517 DB   DC  B  26     -31.660  37.230 -11.379  1.00  1.00      B    B
ATOM    518 DP   DC  B  27     -33.370  40.030  -5.929  1.00  1.00      B    P
ATOM    519 DS   DC  B  27     -30.010  38.800  -6.079  1.00  1.00      B    S
ATOM    520 DB   DC  B  27     -28.650  39.310  -9.759  1.00  1.00      B    B
ATOM    521 DP   DT  B  28     -26.950  39.820  -3.299  1.00  1.00      B    P
ATOM    522 DS   DT  B  28     -24.260  37.720  -5.089  1.00  1.00      B    S
ATOM    523 DB   DT  B  28     -24.730  40.040  -9.259  1.00  1.00      B    B
ATOM    524 DP   DG  B  29     -20.120  38.250  -3.429  1.00  1.00      B    P
ATOM    525 DS   DG  B  29     -18.700  38.030  -7.229  1.00  1.00      B    S
ATOM    526 DB   DG  B  29     -20.720  40.840 -10.629  1.00  1.00      B    B
ATOM    527 DP   DG  B  30     -15.120  37.660  -7.769  1.00  1.00      B    P
ATOM    528 DS   DG  B  30     -15.490  38.930 -11.889  1.00  1.00      B    S
ATOM    529 DB   DG  B  30     -18.130  42.920 -12.089  1.00  1.00      B    B
ATOM    530 DP   DA  B  31     -12.890  38.540 -13.959  1.00  1.00      B    P
ATOM    531 DS   DA  B  31     -14.080  41.040 -16.379  1.00  1.00      B    S
ATOM    532 DB   DA  B  31     -15.520  44.480 -14.029  1.00  1.00      B    B
ATOM    533 DP   DG  B  32     -11.020  41.820 -18.789  1.00  1.00      B    P
ATOM    534 DS   DG  B  32     -11.640  45.440 -18.929  1.00  1.00      B    S
ATOM    535 DB   DG  B  32     -12.850  47.390 -14.709  1.00  1.00      B    B
ATOM    536 DP   DA  B  33      -9.610  47.900 -21.119  1.00  1.00      B    P
ATOM    537 DS   DA  B  33     -10.120  51.060 -18.769  1.00  1.00      B    S
ATOM    538 DB   DA  B  33     -10.080  49.630 -14.019  1.00  1.00      B    B
ATOM    539 DP   DC  B  34      -7.800  53.060 -19.419  1.00  1.00      B    P
ATOM    540 DS   DC  B  34      -7.280  54.570 -15.789  1.00  1.00      B    S
ATOM    541 DB   DC  B  34      -7.200  51.300 -12.949  1.00  1.00      B    B
ATOM    542 DP   DT  B  35      -4.370  57.390 -14.959  1.00  1.00      B    P
ATOM    543 DS   DT  B  35      -4.000  56.610 -11.519  1.00  1.00      B    S
ATOM    544 DB   DT  B  35      -3.830  52.060 -11.349  1.00  1.00      B    B
ATOM    545 DP   DA  B  36      -1.110  58.810  -9.289  1.00  1.00      B    P
ATOM    546 DS   DA  B  36      -0.380  56.300  -6.949  1.00  1.00      B    S
ATOM    547 DB   DA  B  36      -0.580  51.440  -8.829  1.00  1.00      B    B
ATOM    548 DP   DG  B  37       2.530  57.170  -4.739  1.00  1.00      B    P
ATOM    549 DS   DG  B  37       3.050  54.110  -3.449  1.00  1.00      B    S
ATOM    550 DB   DG  B  37       2.460  50.110  -6.709  1.00  1.00      B    B
ATOM    551 DP   DG  B  38       5.740  53.360  -1.229  1.00  1.00      B    P
ATOM    552 DS   DG  B  38       5.370  49.150  -1.909  1.00  1.00      B    S
ATOM    553 DB   DG  B  38       5.590  48.160  -6.429  1.00  1.00      B    B
ATOM    554 DP   DG  B  39       7.300  46.910  -0.159  1.00  1.00      B    P
ATOM    555 DS   DG  B  39       6.740  44.300  -2.649  1.00  1.00      B    S
ATOM    556 DB   DG  B  39       8.430  45.810  -7.069  1.00  1.00      B    B
ATOM    557 DP   DA  B  40       7.890  40.540  -2.219  1.00  1.00      B    P
ATOM    558 DS   DA  B  40       7.690  39.970  -6.099  1.00  1.00      B    S
ATOM    559 DB   DA  B  40      10.640  43.360  -8.219  1.00  1.00      B    B
ATOM    560 DP   DG  B  41       8.740  36.790  -7.019  1.00  1.00      B    P
ATOM    561 DS   DG  B  41      10.490  38.090 -10.449  1.00  1.00      B    S
ATOM    562 DB   DG  B  41      14.020  42.160  -9.549  1.00  1.00      B    B
ATOM    563 DP   DT  B  42      12.040  35.690 -12.529  1.00  1.00      B    P
ATOM    564 DS   DT  B  42      14.640  38.550 -14.479  1.00  1.00      B    S
ATOM    565 DB   DT  B  42      16.760  40.560 -10.989  1.00  1.00      B    B
ATOM    566 DP   DA  B  43      17.060  36.870 -17.649  1.00  1.00      B    P
ATOM    567 DS   DA  B  43      19.640  39.870 -17.439  1.00  1.00      B    S
ATOM    568 DB   DA  B  43      20.760  41.270 -12.519  1.00  1.00      B    B
ATOM    569 DP   DA  B  44      23.150  39.730 -19.799  1.00  1.00      B    P
ATOM    570 DS   DA  B  44      25.240  42.150 -17.509  1.00  1.00      B    S
ATOM    571 DB   DA  B  44      24.320  41.080 -12.819  1.00  1.00      B    B
ATOM    572 DP   DT  B  45      28.820  42.360 -18.299  1.00  1.00      B    P
ATOM    573 DS   DT  B  45      29.800  42.490 -14.939  1.00  1.00      B    S
ATOM    574 DB   DT  B  45      27.400  38.950 -13.289  1.00  1.00      B    B
ATOM    575 DP   DC  B  46      33.680  42.640 -14.459  1.00  1.00      B    P
ATOM    576 DS   DC  B  46      33.890  40.900 -10.889  1.00  1.00      B    S
ATOM    577 DB   DC  B  46      31.150  37.760 -11.090  1.00  1.00      B    B
ATOM    578 DP   DC  B  47      36.910  39.910  -9.619  1.00  1.00      B    P
ATOM    579 DS   DC  B  47      35.240  37.040  -7.120  1.00  1.00      B    S
ATOM    580 DB   DC  B  47      33.200  34.560  -9.970  1.00  1.00      B    B
ATOM    581 DP   DC  B  48      37.310  34.950  -5.010  1.00  1.00      B    P
ATOM    582 DS   DC  B  48      34.690  32.190  -4.430  1.00  1.00      B    S
ATOM    583 DB   DC  B  48      34.090  30.880  -8.430  1.00  1.00      B    B
ATOM    584 DP   DC  B  49      35.370  29.360  -2.350  1.00  1.00      B    P
ATOM    585 DS   DC  B  49      32.910  26.730  -4.260  1.00  1.00      B    S
ATOM    586 DB   DC  B  49      34.070  27.070  -8.470  1.00  1.00      B    B
ATOM    587 DP   DT  B  50      32.450  23.210  -3.260  1.00  1.00      B    P
ATOM    588 DS   DT  B  50      30.990  22.030  -6.770  1.00  1.00      B    S
ATOM    589 DB   DT  B  50      34.160  23.290  -9.510  1.00  1.00      B    B
ATOM    590 DP   DT  B  51      30.060  18.330  -7.600  1.00  1.00      B    P
ATOM    591 DS   DT  B  51      30.560  18.740 -10.970  1.00  1.00      B    S
ATOM    592 DB   DT  B  51      34.840  19.820 -11.160  1.00  1.00      B    B
ATOM    593 DP   DG  B  52      29.320  15.210 -13.740  1.00  1.00      B    P
ATOM    594 DS   DG  B  52      32.250  15.610 -16.120  1.00  1.00      B    S
ATOM    595 DB   DG  B  52      36.840  17.100 -14.360  1.00  1.00      B    B
ATOM    596 DP   DG  B  53      32.490  13.210 -18.870  1.00  1.00      B    P
ATOM    597 DS   DG  B  53      36.240  12.780 -19.430  1.00  1.00      B    S
ATOM    598 DB   DG  B  53      39.490  14.430 -15.600  1.00  1.00      B    B
ATOM    599 DP   DC  B  54      37.090  10.760 -21.430  1.00  1.00      B    P
ATOM    600 DS   DC  B  54      40.730  11.530 -20.950  1.00  1.00      B    S
ATOM    601 DB   DC  B  54      40.740  11.590 -16.750  1.00  1.00      B    B
ATOM    602 DP   DG  B  55      43.730   8.230 -23.120  1.00  1.00      B    P
ATOM    603 DS   DG  B  55      45.730   7.580 -19.980  1.00  1.00      B    S
ATOM    604 DB   DG  B  55      43.590   8.280 -16.000  1.00  1.00      B    B
ATOM    605 DP   DG  B  56      48.710   5.610 -19.600  1.00  1.00      B    P
ATOM    606 DS   DG  B  56      48.660   5.110 -15.590  1.00  1.00      B    S
ATOM    607 DB   DG  B  56      44.520   5.540 -13.740  1.00  1.00      B    B
ATOM    608 DP   DT  B  57      50.690   3.260 -13.740  1.00  1.00      B    P
ATOM    609 DS   DT  B  57      48.880   3.310 -11.010  1.00  1.00      B    S
ATOM    610 DB   DT  B  57      45.090   1.940 -12.460  1.00  1.00      B    B
ATOM    611 DP   DT  B  58      50.050   1.790  -7.510  1.00  1.00      B    P
ATOM    612 DS   DT  B  58      46.450   1.340  -6.030  1.00  1.00      B    S
ATOM    613 DB   DT  B  58      44.610   0.120  -9.210  1.00  1.00      B    B
ATOM    614 DP   DA  B  59      45.920  -0.650  -2.470  1.00  1.00      B    P
ATOM    615 DS   DA  B  59      42.550  -1.770  -3.360  1.00  1.00      B    S
ATOM    616 DB   DA  B  59      41.680  -2.850  -7.940  1.00  1.00      B    B
ATOM    617 DP   DA  B  60      40.250  -3.440  -1.030  1.00  1.00      B    P
ATOM    618 DS   DA  B  60      37.590  -3.930  -3.910  1.00  1.00      B    S
ATOM    619 DB   DA  B  60      39.930  -6.080  -7.590  1.00  1.00      B    B
ATOM    620 DP   DA  B  61      34.560  -5.370  -3.110  1.00  1.00      B    P
ATOM    621 DS   DA  B  61      34.000  -6.130  -6.390  1.00  1.00      B    S
ATOM    622 DB   DA  B  61      37.700  -8.670  -8.280  1.00  1.00      B    B
ATOM    623 DP   DA  B  62      30.770  -7.490  -7.430  1.00  1.00      B    P
ATOM    624 DS   DA  B  62      32.280  -8.960 -10.560  1.00  1.00      B    S
ATOM    625 DB   DA  B  62      35.820 -11.500  -9.460  1.00  1.00      B    B
ATOM    626 DP   DC  B  63      30.110 -10.550 -12.320  1.00  1.00      B    P
ATOM    627 DS   DC  B  63      32.650 -13.270 -13.570  1.00  1.00      B    S
ATOM    628 DB   DC  B  63      34.630 -14.720 -10.410  1.00  1.00      B    B
ATOM    629 DP   DG  B  64      31.070 -16.620 -16.290  1.00  1.00      B    P
ATOM    630 DS   DG  B  64      33.400 -19.160 -15.260  1.00  1.00      B    S
ATOM    631 DB   DG  B  64      34.280 -19.050 -10.710  1.00  1.00      B    B
ATOM    632 DP   DC  B  65      33.310 -21.910 -16.730  1.00  1.00      B    P
ATOM    633 DS   DC  B  65      35.040 -23.600 -14.180  1.00  1.00      B    S
ATOM    634 DB   DC  B  65      32.870 -22.240 -11.220  1.00  1.00      B    B
ATOM    635 DP   DG  B  66      35.090 -28.480 -14.780  1.00  1.00      B    P
ATOM    636 DS   DG  B  66      35.170 -29.230 -11.520  1.00  1.00      B    S
ATOM    637 DB   DG  B  66      32.020 -25.860  -9.000  1.00  1.00      B    B
ATOM    638 DP   DG  B  67      34.700 -32.810 -10.120  1.00  1.00      B    P
ATOM    639 DS   DG  B  67      32.710 -32.060  -6.490  1.00  1.00      B    S
ATOM    640 DB   DG  B  67      29.640 -27.840  -7.070  1.00  1.00      B    B
ATOM    641 DP   DG  B  68      31.310 -34.480  -4.190  1.00  1.00      B    P
ATOM    642 DS   DG  B  68      29.070 -31.970  -2.410  1.00  1.00      B    S
ATOM    643 DB   DG  B  68      26.420 -28.880  -5.680  1.00  1.00      B    B
ATOM    644 DP   DG  B  69      27.100 -32.920   0.330  1.00  1.00      B    P
ATOM    645 DS   DG  B  69      24.290 -29.920  -0.150  1.00  1.00      B    S
ATOM    646 DB   DG  B  69      22.570 -29.400  -4.990  1.00  1.00      B    B
ATOM    647 DP   DG  B  70      21.370 -29.900   2.130  1.00  1.00      B    P
ATOM    648 DS   DG  B  70      19.220 -27.700   0.270  1.00  1.00      B    S
ATOM    649 DB   DG  B  70      18.860 -29.650  -4.490  1.00  1.00      B    B
ATOM    650 DP   DA  B  71      16.320 -26.190   1.430  1.00  1.00      B    P
ATOM    651 DS   DA  B  71      14.640 -25.840  -2.390  1.00  1.00      B    S
ATOM    652 DB   DA  B  71      15.540 -30.190  -4.770  1.00  1.00      B    B
ATOM    653 DP   DC  B  72      11.860 -25.140  -2.540  1.00  1.00      B    P
ATOM    654 DS   DC  B  72      11.420 -26.880  -6.020  1.00  1.00      B    S
ATOM    655 DB   DC  B  72      12.390 -31.180  -5.100  1.00  1.00      B    B
ATOM    656 DP   DA  B  73       7.620 -26.060  -8.630  1.00  1.00      B    P
ATOM    657 DS   DA  B  73       7.410 -29.590 -10.350  1.00  1.00      B    S
ATOM    658 DB   DA  B  73       9.270 -33.230  -7.080  1.00  1.00      B    B
ATOM    659 DP   DG  B  74       3.630 -30.450 -11.630  1.00  1.00      B    P
ATOM    660 DS   DG  B  74       3.730 -34.180 -10.750  1.00  1.00      B    S
ATOM    661 DB   DG  B  74       6.230 -35.400  -6.160  1.00  1.00      B    B
ATOM    662 DP   DC  B  75       1.650 -36.340 -12.020  1.00  1.00      B    P
ATOM    663 DS   DC  B  75       1.970 -38.600  -9.200  1.00  1.00      B    S
ATOM    664 DB   DC  B  75       2.930 -36.300  -6.030  1.00  1.00      B    B
ATOM    665 DP   DG  B  76      -1.210 -42.040  -8.930  1.00  1.00      B    P
ATOM    666 DS   DG  B  76      -1.200 -42.480  -5.200  1.00  1.00      B    S
ATOM    667 DB   DG  B  76       0.160 -37.970  -3.090  1.00  1.00      B    B
ATOM    668 DP   DC  B  77      -3.610 -44.410  -3.950  1.00  1.00      B    P
ATOM    669 DS   DC  B  77      -2.840 -43.080  -1.050  1.00  1.00      B    S
ATOM    670 DB   DC  B  77      -2.910 -38.820  -1.860  1.00  1.00      B    B
ATOM    671 DP   DG  B  78      -5.420 -44.560   2.440  1.00  1.00      B    P
ATOM    672 DS   DG  B  78      -5.730 -41.260   4.130  1.00  1.00      B    S
ATOM    673 DB   DG  B  78      -5.920 -37.270   0.880  1.00  1.00      B    B
ATOM    674 DP   DT  B  79      -6.730 -40.370   6.920  1.00  1.00      B    P
ATOM    675 DS   DT  B  79      -6.170 -37.190   6.610  1.00  1.00      B    S
ATOM    676 DB   DT  B  79      -8.390 -36.360   3.230  1.00  1.00      B    B
ATOM    677 DP   DA  B  80      -7.350 -34.970  10.000  1.00  1.00      B    P
ATOM    678 DS   DA  B  80      -7.800 -31.760   7.760  1.00  1.00      B    S
ATOM    679 DB   DA  B  80     -10.960 -33.470   4.590  1.00  1.00      B    B
ATOM    680 DP   DC  B  81      -8.820 -29.400   9.110  1.00  1.00      B    P
ATOM    681 DS   DC  B  81     -10.460 -28.230   6.230  1.00  1.00      B    S
ATOM    682 DB   DC  B  81     -13.470 -31.400   5.340  1.00  1.00      B    B
ATOM    683 DP   DG  B  82     -12.940 -23.920   6.990  1.00  1.00      B    P
ATOM    684 DS   DG  B  82     -15.230 -24.470   4.330  1.00  1.00      B    S
ATOM    685 DB   DG  B  82     -17.350 -29.070   4.740  1.00  1.00      B    B
ATOM    686 DP   DT  B  83     -17.380 -22.290   3.290  1.00  1.00      B    P
ATOM    687 DS   DT  B  83     -19.780 -24.520   1.620  1.00  1.00      B    S
ATOM    688 DB   DT  B  83     -20.530 -27.330   5.080  1.00  1.00      B    B
ATOM    689 DP   DG  B  84     -23.460 -22.510   0.870  1.00  1.00      B    P
ATOM    690 DS   DG  B  84     -25.530 -25.880   1.400  1.00  1.00      B    S
ATOM    691 DB   DG  B  84     -24.860 -28.130   5.330  1.00  1.00      B    B
ATOM    692 DP   DC  B  85     -28.190 -26.050   0.150  1.00  1.00      B    P
ATOM    693 DS   DC  B  85     -29.790 -28.170   2.500  1.00  1.00      B    S
ATOM    694 DB   DC  B  85     -28.040 -27.250   6.100  1.00  1.00      B    B
ATOM    695 DP   DG  B  86     -34.030 -27.760   1.940  1.00  1.00      B    P
ATOM    696 DS   DG  B  86     -34.560 -28.770   5.930  1.00  1.00      B    S
ATOM    697 DB   DG  B  86     -31.050 -27.310   9.040  1.00  1.00      B    B
ATOM    698 DP   DT  B  87     -37.680 -28.900   7.330  1.00  1.00      B    P
ATOM    699 DS   DT  B  87     -36.850 -28.910  10.690  1.00  1.00      B    S
ATOM    700 DB   DT  B  87     -33.770 -25.960  10.470  1.00  1.00      B    B
ATOM    701 DP   DT  B  88     -39.410 -27.790  13.330  1.00  1.00      B    P
ATOM    702 DS   DT  B  88     -36.950 -25.790  15.640  1.00  1.00      B    S
ATOM    703 DB   DT  B  88     -35.450 -23.260  12.780  1.00  1.00      B    B
ATOM    704 DP   DT  B  89     -38.490 -24.150  18.590  1.00  1.00      B    P
ATOM    705 DS   DT  B  89     -35.460 -21.820  19.320  1.00  1.00      B    S
ATOM    706 DB   DT  B  89     -35.470 -20.390  15.540  1.00  1.00      B    B
ATOM    707 DP   DA  B  90     -36.190 -18.690  22.380  1.00  1.00      B    P
ATOM    708 DS   DA  B  90     -33.520 -16.820  21.280  1.00  1.00      B    S
ATOM    709 DB   DA  B  90     -34.110 -16.470  16.540  1.00  1.00      B    B
ATOM    710 DP   DA  B  91     -32.400 -13.830  22.900  1.00  1.00      B    P
ATOM    711 DS   DA  B  91     -31.240 -12.310  19.330  1.00  1.00      B    S
ATOM    712 DB   DA  B  91     -34.650 -12.850  16.120  1.00  1.00      B    B
ATOM    713 DP   DG  B  92     -29.600  -8.820  19.140  1.00  1.00      B    P
ATOM    714 DS   DG  B  92     -30.590  -8.210  15.730  1.00  1.00      B    S
ATOM    715 DB   DG  B  92     -35.370  -9.410  14.960  1.00  1.00      B    B
ATOM    716 DP   DC  B  93     -29.220  -5.440  14.070  1.00  1.00      B    P
ATOM    717 DS   DC  B  93     -31.930  -5.350  11.770  1.00  1.00      B    S
ATOM    718 DB   DC  B  93     -35.410  -6.200  14.120  1.00  1.00      B    B
ATOM    719 DP   DG  B  94     -31.800  -1.980   9.000  1.00  1.00      B    P
ATOM    720 DS   DG  B  94     -35.130  -2.120   8.700  1.00  1.00      B    S
ATOM    721 DB   DG  B  94     -37.560  -2.690  12.700  1.00  1.00      B    B
ATOM    722 DP   DG  B  95     -36.880  -0.360   6.570  1.00  1.00      B    P
ATOM    723 DS   DG  B  95     -40.230   0.470   8.800  1.00  1.00      B    S
ATOM    724 DB   DG  B  95     -39.450   0.340  13.350  1.00  1.00      B    B
ATOM    725 DP   DT  B  96     -42.160   3.430   8.110  1.00  1.00      B    P
ATOM    726 DS   DT  B  96     -44.040   3.120  11.690  1.00  1.00      B    S
ATOM    727 DB   DT  B  96     -40.630   3.430  14.200  1.00  1.00      B    B
ATOM    728 DP   DG  B  97     -46.490   6.200  12.340  1.00  1.00      B    P
ATOM    729 DS   DG  B  97     -46.090   6.940  16.380  1.00  1.00      B    S
ATOM    730 DB   DG  B  97     -41.080   6.240  17.420  1.00  1.00      B    B
ATOM    731 DP   DC  B  98     -48.190   8.950  18.350  1.00  1.00      B    P
ATOM    732 DS   DC  B  98     -45.110   8.940  20.890  1.00  1.00      B    S
ATOM    733 DB   DC  B  98     -41.410   9.470  18.250  1.00  1.00      B    B
ATOM    734 DP   DT  B  99     -44.840  11.390  24.460  1.00  1.00      B    P
ATOM    735 DS   DT  B  99     -41.140  11.700  24.750  1.00  1.00      B    S
ATOM    736 DB   DT  B  99     -40.000  12.470  20.790  1.00  1.00      B    B
ATOM    737 DP   DA  B 100     -39.680  14.700  27.120  1.00  1.00      B    P
ATOM    738 DS   DA  B 100     -36.150  15.390  25.260  1.00  1.00      B    S
ATOM    739 DB   DA  B 100     -37.400  15.660  20.700  1.00  1.00      B    B
ATOM    740 DP   DG  B 101     -33.590  18.420  26.550  1.00  1.00      B    P
ATOM    741 DS   DG  B 101     -32.050  19.040  23.220  1.00  1.00      B    S
ATOM    742 DB   DG  B 101     -34.870  18.940  19.600  1.00  1.00      B    B
ATOM    743 DP   DA  B 102     -28.270  18.140  22.420  1.00  1.00      B    P
ATOM    744 DS   DA  B 102     -29.080  19.060  18.390  1.00  1.00      B    S
ATOM    745 DB   DA  B 102     -33.170  21.750  17.990  1.00  1.00      B    B
ATOM    746 DP   DG  B 103     -26.230  21.030  17.140  1.00  1.00      B    P
ATOM    747 DS   DG  B 103     -27.900  22.840  14.400  1.00  1.00      B    S
ATOM    748 DB   DG  B 103     -32.320  25.080  15.910  1.00  1.00      B    B
ATOM    749 DP   DC  B 104     -26.130  24.540  12.650  1.00  1.00      B    P
ATOM    750 DS   DC  B 104     -29.350  26.660  11.470  1.00  1.00      B    S
ATOM    751 DB   DC  B 104     -30.760  27.820  14.920  1.00  1.00      B    B
ATOM    752 DP   DT  B 105     -29.030  29.990   8.571  1.00  1.00      B    P
ATOM    753 DS   DT  B 105     -32.040  31.730  10.051  1.00  1.00      B    S
ATOM    754 DB   DT  B 105     -30.920  31.670  14.261  1.00  1.00      B    B
ATOM    755 DP   DG  B 106     -32.100  35.890   9.031  1.00  1.00      B    P
ATOM    756 DS   DG  B 106     -34.320  36.850  12.141  1.00  1.00      B    S
ATOM    757 DB   DG  B 106     -31.900  35.450  16.011  1.00  1.00      B    B
ATOM    758 DP   DT  B 107     -35.870  40.110  12.551  1.00  1.00      B    P
ATOM    759 DS   DT  B 107     -36.000  39.750  16.031  1.00  1.00      B    S
ATOM    760 DB   DT  B 107     -31.800  38.870  16.761  1.00  1.00      B    B
ATOM    761 DP   DC  B 108     -37.450  42.740  17.571  1.00  1.00      B    P
ATOM    762 DS   DC  B 108     -35.420  42.140  21.081  1.00  1.00      B    S
ATOM    763 DB   DC  B 108     -31.650  41.690  19.631  1.00  1.00      B    B
ATOM    764 DP   DT  B 109     -35.470  44.230  24.061  1.00  1.00      B    P
ATOM    765 DS   DT  B 109     -31.730  43.620  25.631  1.00  1.00      B    S
ATOM    766 DB   DT  B 109     -29.880  44.220  22.111  1.00  1.00      B    B
ATOM    767 DP   DA  B 110     -30.470  46.310  28.931  1.00  1.00      B    P
ATOM    768 DS   DA  B 110     -26.960  46.080  27.731  1.00  1.00      B    S
ATOM    769 DB   DA  B 110     -26.570  46.670  22.751  1.00  1.00      B    B
ATOM    770 DP   DC  B 111     -24.750  47.860  29.451  1.00  1.00      B    P
ATOM    771 DS   DC  B 111     -22.410  48.640  26.451  1.00  1.00      B    S
ATOM    772 DB   DC  B 111     -24.820  49.850  22.511  1.00  1.00      B    B
ATOM    773 DP   DG  B 112     -18.960  51.020  27.631  1.00  1.00      B    P
ATOM    774 DS   DG  B 112     -18.060  52.370  24.121  1.00  1.00      B    S
ATOM    775 DB   DG  B 112     -22.030  52.590  20.781  1.00  1.00      B    B
ATOM    776 DP   DA  B 113     -15.630  54.760  23.691  1.00  1.00      B    P
ATOM    777 DS   DA  B 113     -16.590  55.410  19.971  1.00  1.00      B    S
ATOM    778 DB   DA  B 113     -21.530  55.900  19.721  1.00  1.00      B    B
ATOM    779 DP   DC  B 114     -14.700  57.900  18.841  1.00  1.00      B    P
ATOM    780 DS   DC  B 114     -17.140  59.090  16.431  1.00  1.00      B    S
ATOM    781 DB   DC  B 114     -21.210  59.200  18.571  1.00  1.00      B    B
ATOM    782 DP   DC  B 115     -16.590  62.260  14.371  1.00  1.00      B    P
ATOM    783 DS   DC  B 115     -19.790  62.990  13.881  1.00  1.00      B    S
ATOM    784 DB   DC  B 115     -21.580  63.100  17.841  1.00  1.00      B    B
ATOM    785 DP   DA  B 116     -20.970  66.270  10.781  1.00  1.00      B    P
ATOM    786 DS   DA  B 116     -23.970  67.450  12.441  1.00  1.00      B    S
ATOM    787 DB   DA  B 116     -23.900  66.610  17.151  1.00  1.00      B    B
ATOM    788 DP   DA  B 117     -26.100  70.010  11.411  1.00  1.00      B    P
ATOM    789 DS   DA  B 117     -27.510  70.740  14.681  1.00  1.00      B    S
ATOM    790 DB   DA  B 117     -24.300  69.830  18.191  1.00  1.00      B    B
ATOM    791 DP   DT  B 118     -29.060  73.270  15.101  1.00  1.00      B    P
ATOM    792 DS   DT  B 118     -28.020  74.130  19.011  1.00  1.00      B    S
ATOM    793 DB   DT  B 118     -23.590  73.180  19.101  1.00  1.00      B    B
ATOM    794 DP   DT  B 119     -28.910  78.010  20.531  1.00  1.00      B    P
ATOM    795 DS   DT  B 119     -26.880  77.550  23.581  1.00  1.00      B    S
ATOM    796 DB   DT  B 119     -22.780  76.060  21.521  1.00  1.00      B    B
ATOM    797 DP   DG  B 120     -26.520  81.490  25.631  1.00  1.00      B    P
ATOM    798 DS   DG  B 120     -23.360  81.260  26.571  1.00  1.00      B    S
ATOM    799 DB   DG  B 120     -20.190  79.590  22.731  1.00  1.00      B    B
ATOM    800 DP   DA  B 121     -21.870  83.380  28.781  1.00  1.00      B    P
ATOM    801 DS   DA  B 121     -18.330  82.410  28.001  1.00  1.00      B    S
ATOM    802 DB   DA  B 121     -17.890  82.160  22.681  1.00  1.00      B    B
ATOM    803 DP   DG  B 122     -15.310  84.470  30.201  1.00  1.00      B    P
ATOM    804 DS   DG  B 122     -12.720  84.440  27.161  1.00  1.00      B    S
ATOM    805 DB   DG  B 122     -14.900  84.510  22.661  1.00  1.00      B    B
ATOM    806 DP   DC  B 123      -9.020  85.100  27.421  1.00  1.00      B    P
ATOM    807 DS   DC  B 123      -8.780  84.780  23.371  1.00  1.00      B    S
ATOM    808 DB   DC  B 123     -12.340  87.170  21.901  1.00  1.00      B    B
ATOM    809 DP   DG  B 124      -4.460  85.920  21.311  1.00  1.00      B    P
ATOM    810 DS   DG  B 124      -5.760  86.610  18.481  1.00  1.00      B    S
ATOM    811 DB   DG  B 124     -10.290  89.330  18.831  1.00  1.00      B    B
ATOM    812 DP   DG  B 125      -3.780  88.240  15.901  1.00  1.00      B    P
ATOM    813 DS   DG  B 125      -6.910  90.210  13.871  1.00  1.00      B    S
ATOM    814 DB   DG  B 125      -9.620  92.580  16.971  1.00  1.00      B    B
ATOM    815 DP   DC  B 126      -6.680  91.220  11.311  1.00  1.00      B    P
ATOM    816 DS   DC  B 126      -9.770  93.630  12.071  1.00  1.00      B    S
ATOM    817 DB   DC  B 126      -8.790  95.800  15.551  1.00  1.00      B    B
ATOM    818 DP   DC  B 127     -11.090  96.380   9.571  1.00  1.00      B    P
ATOM    819 DS   DC  B 127     -12.940  98.140  12.091  1.00  1.00      B    S
ATOM    820 DB   DC  B 127      -9.980  99.390  14.821  1.00  1.00      B    B
ATOM    821 DP   DT  B 128     -15.080 101.470  11.561  1.00  1.00      B    P
ATOM    822 DS   DT  B 128     -15.010 102.710  14.681  1.00  1.00      B    S
ATOM    823 DB   DT  B 128     -10.560 103.500  14.991  1.00  1.00      B    B
ATOM    824 DP   DG  B 129     -17.670 106.160  15.481  1.00  1.00      B    P
ATOM    825 DS   DG  B 129     -14.860 108.390  17.681  1.00  1.00      B    S
ATOM    826 DB   DG  B 129      -9.910 107.490  16.981  1.00  1.00      B    B
ATOM    827 DP   DC  B 130     -15.660 111.140  18.621  1.00  1.00      B    P
ATOM    828 DS   DC  B 130     -11.910 112.340  19.681  1.00  1.00      B    S
ATOM    829 DB   DC  B 130      -9.290 110.930  16.341  1.00  1.00      B    B
ATOM    830 DP   DA  B 131     -11.440 116.430  20.501  1.00  1.00      B    P
ATOM    831 DS   DA  B 131      -7.420 115.930  20.141  1.00  1.00      B    S
ATOM    832 DB   DA  B 131      -6.310 113.760  16.211  1.00  1.00      B    B
ATOM    833 DP   DG  B 132      -5.110 119.170  20.541  1.00  1.00      B    P
ATOM    834 DS   DG  B 132      -2.300 117.800  18.811  1.00  1.00      B    S
ATOM    835 DB   DG  B 132      -3.520 115.890  14.621  1.00  1.00      B    B
ATOM    836 DP   DA  B 133       1.040 119.850  18.681  1.00  1.00      B    P
ATOM    837 DS   DA  B 133       2.380 118.570  15.961  1.00  1.00      B    S
ATOM    838 DB   DA  B 133      -1.580 118.340  12.891  1.00  1.00      B    B
ATOM    839 DP   DC  B 134       4.420 120.160  15.111  1.00  1.00      B    P
ATOM    840 DS   DC  B 134       3.680 120.070  11.231  1.00  1.00      B    S
ATOM    841 DB   DC  B 134      -0.620 121.220  11.011  1.00  1.00      B    B
ATOM    842 DP   DC  B 135       5.860 121.950   8.921  1.00  1.00      B    P
ATOM    843 DS   DC  B 135       3.100 122.410   6.451  1.00  1.00      B    S
ATOM    844 DB   DC  B 135       0.020 124.110   8.841  1.00  1.00      B    B
ATOM    845 DP   DG  B 136       4.650 124.770   3.101  1.00  1.00      B    P
ATOM    846 DS   DG  B 136       1.500 126.090   2.101  1.00  1.00      B    S
ATOM    847 DB   DG  B 136      -0.690 127.580   6.361  1.00  1.00      B    B
ATOM    848 DP   DG  B 137       1.460 128.830  -0.629  1.00  1.00      B    P
ATOM    849 DS   DG  B 137      -1.980 130.500   1.251  1.00  1.00      B    S
ATOM    850 DB   DG  B 137      -1.470 131.100   6.241  1.00  1.00      B    B
ATOM    851 DP   DG  B 138      -3.250 133.850  -0.199  1.00  1.00      B    P
ATOM    852 DS   DG  B 138      -5.390 135.390   3.131  1.00  1.00      B    S
ATOM    853 DB   DG  B 138      -2.400 134.730   7.361  1.00  1.00      B    B
ATOM    854 DP   DA  B 139      -7.190 138.300   2.961  1.00  1.00      B    P
ATOM    855 DS   DA  B 139      -6.930 138.970   6.321  1.00  1.00      B    S
ATOM    856 DB   DA  B 139      -2.120 138.240   7.711  1.00  1.00      B    B
ATOM    857 DP   DT  B 140      -7.890 142.030   7.131  1.00  1.00      B    P
ATOM    858 DS   DT  B 140      -5.850 142.410  10.171  1.00  1.00      B    S
ATOM    859 DB   DT  B 140      -1.900 141.840   8.231  1.00  1.00      B    B
ATOM    860 DP   DT  B 141      -5.950 146.010  11.761  1.00  1.00      B    P
ATOM    861 DS   DT  B 141      -2.180 145.410  13.281  1.00  1.00      B    S
ATOM    862 DB   DT  B 141       0.050 144.930   9.791  1.00  1.00      B    B
ATOM    863 DP   DC  B 142      -0.870 148.380  15.591  1.00  1.00      B    P
ATOM    864 DS   DC  B 142       2.910 147.940  14.361  1.00  1.00      B    S
ATOM    865 DB   DC  B 142       2.660 147.860   9.891  1.00  1.00      B    B
ATOM    866 DP   DT  B 143       5.850 150.480  15.731  1.00  1.00      B    P
ATOM    867 DS   DT  B 143       8.570 149.720  12.521  1.00  1.00      B    S
ATOM    868 DB   DT  B 143       5.510 150.440   8.921  1.00  1.00      B    B
ATOM    869 DP   DC  B 144      11.690 152.320  12.541  1.00  1.00      B    P
ATOM    870 DS   DC  B 144      11.960 152.090   8.621  1.00  1.00      B    S
ATOM    871 DB   DC  B 144       7.920 152.990   7.131  1.00  1.00      B    B
ATOM    872 DP   DC  B 145      14.230 153.810   7.111  1.00  1.00      B    P
ATOM    873 DS   DC  B 145      12.490 154.880   3.892  1.00  1.00      B    S
ATOM    874 DB   DC  B 145       8.630 155.820   4.522  1.00  1.00      B    B
ATOM    875 DP   DA  B 146      14.450 157.370   0.532  1.00  1.00      B    P
ATOM    876 DS   DA  B 146      11.040 158.520  -1.498  1.00  1.00      B    S
ATOM    877 DB   DA  B 146       7.230 158.800   2.012  1.00  1.00      B    B
ATOM    878 DP   DG  B 147      11.420 161.580  -3.328  1.00  1.00      B    P
ATOM    879 DS   DG  B 147       8.420 162.630  -3.038  1.00  1.00      B    S
ATOM    880 DB   DG  B 147       6.870 162.560   1.672  1.00  1.00      B    B
TER
ATOM    881  CA  ALA C   1     -36.290 -38.700   7.710  1.00  1.00      C    C
ATOM    882  CA  ARG C   2     -38.060 -38.040   4.440  1.00  1.00      C    C
ATOM    883  CA  THR C   3     -41.660 -38.750   5.660  1.00  1.00      C    C
ATOM    884  CA  LYS C   4     -42.050 -42.020   3.760  1.00  1.00      C    C
ATOM    885  CA  GLN C   5     -44.890 -42.580   1.470  1.00  1.00      C    C
ATOM    886  CA  THR C   6     -45.570 -40.060  -1.090  1.00  1.00      C    C
ATOM    887  CA  ALA C   7     -47.720 -36.940  -0.440  1.00  1.00      C    C
ATOM    888  CA  ARG C   8     -48.270 -35.490  -3.950  1.00  1.00      C    C
ATOM    889  CA  LYS C   9     -49.030 -31.950  -5.180  1.00  1.00      C    C
ATOM    890  CA  SER C  10     -52.210 -30.010  -5.270  1.00  1.00      C    C
ATOM    891  CA  THR C  11     -53.810 -29.060  -8.550  1.00  1.00      C    C
ATOM    892  CA  GLY C  12     -52.750 -25.440  -8.460  1.00  1.00      C    C
ATOM    893  CA  GLY C  13     -53.930 -22.150  -9.820  1.00  1.00      C    C
ATOM    894  CA  LYS C  14     -50.610 -21.740 -11.640  1.00  1.00      C    C
ATOM    895  CA  ALA C  15     -47.430 -21.810  -9.540  1.00  1.00      C    C
ATOM    896  CA  PRO C  16     -46.620 -25.110 -11.410  1.00  1.00      C    C
ATOM    897  CA  ARG C  17     -44.470 -27.270  -9.090  1.00  1.00      C    C
ATOM    898  CA  LYS C  18     -43.670 -29.950 -11.810  1.00  1.00      C    C
ATOM    899  CA  GLN C  19     -40.810 -29.200 -14.250  1.00  1.00      C    C
ATOM    900  CA  LEU C  20     -40.570 -29.350 -18.020  1.00  1.00      C    C
ATOM    901  CA  ALA C  21     -39.280 -25.810 -17.940  1.00  1.00      C    C
ATOM    902  CA  THR C  22     -38.330 -23.250 -20.660  1.00  1.00      C    C
ATOM    903  CA  LYS C  23     -36.470 -20.780 -18.450  1.00  1.00      C    C
ATOM    904  CA  ALA C  24     -33.490 -21.390 -20.580  1.00  1.00      C    C
ATOM    905  CA  ALA C  25     -33.540 -21.980 -24.380  1.00  1.00      C    C
ATOM    906  CA  ARG C  26     -33.810 -25.750 -23.950  1.00  1.00      C    C
ATOM    907  CA  LYS C  27     -31.570 -26.240 -27.090  1.00  1.00      C    C
ATOM    908  CA  SER C  28     -30.520 -29.620 -25.760  1.00  1.00      C    C
ATOM    909  CA  ALA C  29     -31.710 -28.990 -22.190  1.00  1.00      C    C
ATOM    910  CA  PRO C  30     -29.130 -30.440 -19.780  1.00  1.00      C    C
ATOM    911  CA  ALA C  31     -31.750 -32.290 -17.660  1.00  1.00      C    C
ATOM    912  CA  THR C  32     -32.260 -35.110 -20.050  1.00  1.00      C    C
ATOM    913  CA  GLY C  33     -33.340 -38.450 -18.580  1.00  1.00      C    C
ATOM    914  CA  GLY C  34     -32.120 -39.760 -15.290  1.00  1.00      C    C
ATOM    915  CA  VAL C  35     -31.710 -38.280 -11.720  1.00  1.00      C    C
ATOM    916  CA  LYS C  36     -34.080 -39.830  -9.080  1.00  1.00      C    C
ATOM    917  CA  LYS C  37     -33.260 -38.250  -5.760  1.00  1.00      C    C
ATOM    918  CA  PRO C  38     -30.470 -35.700  -6.670  1.00  1.00      C    C
ATOM    919  CA  HIS C  39     -28.830 -33.780  -3.780  1.00  1.00      C    C
ATOM    920  CA  ARG C  40     -26.080 -32.200  -5.800  1.00  1.00      C    C
ATOM    921  CA  TYR C  41     -24.720 -28.680  -5.940  1.00  1.00      C    C
ATOM    922  CA  ARG C  42     -21.110 -28.520  -7.360  1.00  1.00      C    C
ATOM    923  CA  PRO C  43     -18.690 -27.470  -4.620  1.00  1.00      C    C
ATOM    924  CA  GLY C  44     -17.780 -23.920  -5.540  1.00  1.00      C    C
ATOM    925  CA  THR C  45     -20.720 -23.180  -7.700  1.00  1.00      C    C
ATOM    926  CA  VAL C  46     -22.760 -21.430  -5.010  1.00  1.00      C    C
ATOM    927  CA  ALA C  47     -19.900 -19.490  -3.730  1.00  1.00      C    C
ATOM    928  CA  LEU C  48     -19.270 -18.530  -7.400  1.00  1.00      C    C
ATOM    929  CA  ARG C  49     -22.840 -17.580  -8.160  1.00  1.00      C    C
ATOM    930  CA  GLU C  50     -22.790 -15.210  -5.000  1.00  1.00      C    C
ATOM    931  CA  ILE C  51     -19.550 -13.690  -6.220  1.00  1.00      C    C
ATOM    932  CA  ARG C  52     -21.300 -12.780  -9.550  1.00  1.00      C    C
ATOM    933  CA  ARG C  53     -24.490 -11.700  -7.650  1.00  1.00      C    C
ATOM    934  CA  TYR C  54     -22.800  -9.400  -5.180  1.00  1.00      C    C
ATOM    935  CA  GLN C  55     -20.360  -7.960  -7.890  1.00  1.00      C    C
ATOM    936  CA  LYS C  56     -23.090  -6.930 -10.250  1.00  1.00      C    C
ATOM    937  CA  SER C  57     -25.080  -4.950  -7.730  1.00  1.00      C    C
ATOM    938  CA  THR C  58     -23.970  -1.840  -5.900  1.00  1.00      C    C
ATOM    939  CA  GLU C  59     -26.170  -1.880  -2.850  1.00  1.00      C    C
ATOM    940  CA  LEU C  60     -24.860  -1.520   0.800  1.00  1.00      C    C
ATOM    941  CA  LEU C  61     -24.700  -5.040   2.280  1.00  1.00      C    C
ATOM    942  CA  ILE C  62     -24.120  -4.140   6.050  1.00  1.00      C    C
ATOM    943  CA  ARG C  63     -27.220  -3.390   8.100  1.00  1.00      C    C
ATOM    944  CA  LYS C  64     -28.110   0.270   8.710  1.00  1.00      C    C
ATOM    945  CA  LEU C  65     -28.890   0.190  12.490  1.00  1.00      C    C
ATOM    946  CA  PRO C  66     -25.950  -1.960  13.500  1.00  1.00      C    C
ATOM    947  CA  PHE C  67     -23.660   0.250  11.550  1.00  1.00      C    C
ATOM    948  CA  GLN C  68     -24.900   3.430  12.900  1.00  1.00      C    C
ATOM    949  CA  ARG C  69     -24.640   2.080  16.400  1.00  1.00      C    C
ATOM    950  CA  LEU C  70     -21.030   1.070  15.990  1.00  1.00      C    C
ATOM    951  CA  VAL C  71     -20.240   4.510  14.520  1.00  1.00      C    C
ATOM    952  CA  ARG C  72     -21.990   6.400  17.320  1.00  1.00      C    C
ATOM    953  CA  GLU C  73     -20.000   4.340  19.920  1.00  1.00      C    C
ATOM    954  CA  ILE C  74     -16.710   4.870  18.250  1.00  1.00      C    C
ATOM    955  CA  ALA C  75     -17.090   8.620  18.050  1.00  1.00      C    C
ATOM    956  CA  GLN C  76     -18.250   8.920  21.700  1.00  1.00      C    C
ATOM    957  CA  ASP C  77     -14.700   7.860  22.620  1.00  1.00      C    C
ATOM    958  CA  PHE C  78     -13.130  11.000  21.190  1.00  1.00      C    C
ATOM    959  CA  LYS C  79     -15.800  13.650  21.910  1.00  1.00      C    C
ATOM    960  CA  THR C  80     -19.070  13.070  23.490  1.00  1.00      C    C
ATOM    961  CA  ASP C  81     -22.520  14.180  22.600  1.00  1.00      C    C
ATOM    962  CA  LEU C  82     -22.060  14.750  18.890  1.00  1.00      C    C
ATOM    963  CA  ARG C  83     -24.780  14.530  16.240  1.00  1.00      C    C
ATOM    964  CA  PHE C  84     -24.380  13.100  12.760  1.00  1.00      C    C
ATOM    965  CA  GLN C  85     -25.750  14.440   9.510  1.00  1.00      C    C
ATOM    966  CA  SER C  86     -27.380  11.640   7.690  1.00  1.00      C    C
ATOM    967  CA  SER C  87     -24.980  11.990   4.860  1.00  1.00      C    C
ATOM    968  CA  ALA C  88     -22.030  11.720   7.410  1.00  1.00      C    C
ATOM    969  CA  VAL C  89     -23.130   8.330   8.280  1.00  1.00      C    C
ATOM    970  CA  MET C  90     -23.810   7.150   4.820  1.00  1.00      C    C
ATOM    971  CA  ALA C  91     -20.390   8.300   3.570  1.00  1.00      C    C
ATOM    972  CA  LEU C  92     -18.770   6.410   6.460  1.00  1.00      C    C
ATOM    973  CA  GLN C  93     -20.540   3.260   5.620  1.00  1.00      C    C
ATOM    974  CA  GLU C  94     -19.860   3.320   1.880  1.00  1.00      C    C
ATOM    975  CA  ALA C  95     -16.090   3.890   2.510  1.00  1.00      C    C
ATOM    976  CA  SER C  96     -16.020   1.210   5.180  1.00  1.00      C    C
ATOM    977  CA  GLU C  97     -17.770  -1.470   3.090  1.00  1.00      C    C
ATOM    978  CA  ALA C  98     -15.530  -0.430   0.170  1.00  1.00      C    C
ATOM    979  CA  TYR C  99     -12.640  -0.830   2.670  1.00  1.00      C    C
ATOM    980  CA  LEU C 100     -13.460  -4.370   3.570  1.00  1.00      C    C
ATOM    981  CA  VAL C 101     -14.040  -5.420   0.020  1.00  1.00      C    C
ATOM    982  CA  ALA C 102     -10.590  -3.960  -1.180  1.00  1.00      C    C
ATOM    983  CA  LEU C 103      -9.060  -5.750   1.750  1.00  1.00      C    C
ATOM    984  CA  PHE C 104     -10.820  -8.880   0.630  1.00  1.00      C    C
ATOM    985  CA  GLU C 105      -9.260  -8.570  -2.790  1.00  1.00      C    C
ATOM    986  CA  ASP C 106      -5.780  -8.600  -1.260  1.00  1.00      C    C
ATOM    987  CA  THR C 107      -6.480 -11.400   1.140  1.00  1.00      C    C
ATOM    988  CA  ASN C 108      -7.630 -13.510  -1.790  1.00  1.00      C    C
ATOM    989  CA  LEU C 109      -4.270 -13.190  -3.520  1.00  1.00      C    C
ATOM    990  CA  CYS C 110      -2.480 -14.400  -0.400  1.00  1.00      C    C
ATOM    991  CA  ALA C 111      -4.520 -17.490  -0.060  1.00  1.00      C    C
ATOM    992  CA  ILE C 112      -4.290 -18.380  -3.840  1.00  1.00      C    C
ATOM    993  CA  HIS C 113      -0.590 -17.740  -3.850  1.00  1.00      C    C
ATOM    994  CA  ALA C 114      -0.210 -20.600  -1.340  1.00  1.00      C    C
ATOM    995  CA  LYS C 115      -2.250 -22.930  -3.620  1.00  1.00      C    C
ATOM    996  CA  ARG C 116      -5.310 -22.570  -1.460  1.00  1.00      C    C
ATOM    997  CA  VAL C 117      -8.940 -21.570  -1.930  1.00  1.00      C    C
ATOM    998  CA  THR C 118      -9.450 -20.560   1.750  1.00  1.00      C    C
ATOM    999  CA  ILE C 119      -8.690 -17.060   3.000  1.00  1.00      C    C
ATOM   1000  CA  MET C 120      -7.590 -16.990   6.600  1.00  1.00      C    C
ATOM   1001  CA  PRO C 121      -6.580 -14.380   9.050  1.00  1.00      C    C
ATOM   1002  CA  LYS C 122      -2.880 -14.810   8.220  1.00  1.00      C    C
ATOM   1003  CA  ASP C 123      -3.630 -13.740   4.630  1.00  1.00      C    C
ATOM   1004  CA  ILE C 124      -5.500 -10.690   5.800  1.00  1.00      C    C
ATOM   1005  CA  GLN C 125      -2.590  -9.780   8.130  1.00  1.00      C    C
ATOM   1006  CA  LEU C 126      -0.040 -10.160   5.420  1.00  1.00      C    C
ATOM   1007  CA  ALA C 127      -1.950  -7.980   2.970  1.00  1.00      C    C
ATOM   1008  CA  ARG C 128      -2.120  -5.270   5.620  1.00  1.00      C    C
ATOM   1009  CA  ARG C 129       1.650  -5.720   6.320  1.00  1.00      C    C
ATOM   1010  CA  ILE C 130       2.450  -5.090   2.590  1.00  1.00      C    C
ATOM   1011  CA  ARG C 131       0.330  -1.990   2.490  1.00  1.00      C    C
ATOM   1012  CA  GLY C 132       2.400  -0.650   5.380  1.00  1.00      C    C
ATOM   1013  CA  GLU C 133      -0.580  -0.220   7.650  1.00  1.00      C    C
ATOM   1014  CA  ARG C 134       0.960  -3.010  10.020  1.00  1.00      C    C
ATOM   1015  CA  ALA C 135       4.390  -2.360   8.620  1.00  1.00      C    C
TER
ATOM   1016  CA  SER D   1     -24.720 -19.590  28.810  1.00  1.00      D    C
ATOM   1017  CA  GLY D   2     -22.120 -18.050  26.520  1.00  1.00      D    C
ATOM   1018  CA  ARG D   3     -23.010 -16.140  23.230  1.00  1.00      D    C
ATOM   1019  CA  GLY D   4     -23.800 -13.000  25.230  1.00  1.00      D    C
ATOM   1020  CA  LYS D   5     -27.440 -13.480  25.360  1.00  1.00      D    C
ATOM   1021  CA  GLY D   6     -29.360 -12.130  28.340  1.00  1.00      D    C
ATOM   1022  CA  GLY D   7     -26.880  -9.440  28.890  1.00  1.00      D    C
ATOM   1023  CA  LYS D   8     -24.560 -10.530  31.590  1.00  1.00      D    C
ATOM   1024  CA  GLY D   9     -26.560  -9.310  34.630  1.00  1.00      D    C
ATOM   1025  CA  LEU D  10     -25.940  -7.980  38.190  1.00  1.00      D    C
ATOM   1026  CA  GLY D  11     -29.520  -7.270  38.560  1.00  1.00      D    C
ATOM   1027  CA  LYS D  12     -30.760  -8.520  35.120  1.00  1.00      D    C
ATOM   1028  CA  GLY D  13     -33.540  -6.100  34.450  1.00  1.00      D    C
ATOM   1029  CA  GLY D  14     -35.670  -8.990  33.250  1.00  1.00      D    C
ATOM   1030  CA  ALA D  15     -36.300 -12.660  33.670  1.00  1.00      D    C
ATOM   1031  CA  LYS D  16     -39.970 -12.680  34.430  1.00  1.00      D    C
ATOM   1032  CA  ARG D  17     -41.640  -9.390  33.590  1.00  1.00      D    C
ATOM   1033  CA  HIS D  18     -40.370  -7.120  30.960  1.00  1.00      D    C
ATOM   1034  CA  ARG D  19     -37.730  -8.470  28.670  1.00  1.00      D    C
ATOM   1035  CA  LYS D  20     -35.130  -6.000  27.590  1.00  1.00      D    C
ATOM   1036  CA  VAL D  21     -34.150  -5.830  24.010  1.00  1.00      D    C
ATOM   1037  CA  LEU D  22     -30.390  -5.450  23.580  1.00  1.00      D    C
ATOM   1038  CA  ARG D  23     -27.800  -5.020  20.900  1.00  1.00      D    C
ATOM   1039  CA  ASP D  24     -24.260  -6.110  20.110  1.00  1.00      D    C
ATOM   1040  CA  ASN D  25     -22.480  -3.580  18.010  1.00  1.00      D    C
ATOM   1041  CA  ILE D  26     -19.600  -5.390  16.690  1.00  1.00      D    C
ATOM   1042  CA  GLN D  27     -21.650  -8.440  16.960  1.00  1.00      D    C
ATOM   1043  CA  GLY D  28     -24.260  -6.690  14.930  1.00  1.00      D    C
ATOM   1044  CA  ILE D  29     -22.070  -7.100  11.810  1.00  1.00      D    C
ATOM   1045  CA  THR D  30     -23.890 -10.470  10.970  1.00  1.00      D    C
ATOM   1046  CA  LYS D  31     -22.000 -13.440   9.590  1.00  1.00      D    C
ATOM   1047  CA  PRO D  32     -24.150 -13.110   6.450  1.00  1.00      D    C
ATOM   1048  CA  ALA D  33     -23.370  -9.410   5.990  1.00  1.00      D    C
ATOM   1049  CA  ILE D  34     -19.660 -10.110   6.420  1.00  1.00      D    C
ATOM   1050  CA  ARG D  35     -19.930 -12.990   3.900  1.00  1.00      D    C
ATOM   1051  CA  ARG D  36     -21.680 -10.640   1.410  1.00  1.00      D    C
ATOM   1052  CA  LEU D  37     -18.720  -8.200   1.680  1.00  1.00      D    C
ATOM   1053  CA  ALA D  38     -16.320 -11.040   1.180  1.00  1.00      D    C
ATOM   1054  CA  ARG D  39     -18.190 -12.210  -1.910  1.00  1.00      D    C
ATOM   1055  CA  ARG D  40     -18.170  -8.770  -3.360  1.00  1.00      D    C
ATOM   1056  CA  GLY D  41     -14.420  -8.790  -3.070  1.00  1.00      D    C
ATOM   1057  CA  GLY D  42     -14.130 -11.930  -5.170  1.00  1.00      D    C
ATOM   1058  CA  VAL D  43     -13.760 -14.650  -2.490  1.00  1.00      D    C
ATOM   1059  CA  LYS D  44     -14.870 -18.220  -2.960  1.00  1.00      D    C
ATOM   1060  CA  ARG D  45     -14.160 -19.960   0.350  1.00  1.00      D    C
ATOM   1061  CA  ILE D  46     -13.790 -18.350   3.790  1.00  1.00      D    C
ATOM   1062  CA  SER D  47     -12.210 -19.800   6.940  1.00  1.00      D    C
ATOM   1063  CA  GLY D  48     -14.540 -20.080   9.950  1.00  1.00      D    C
ATOM   1064  CA  LEU D  49     -11.950 -18.070  11.990  1.00  1.00      D    C
ATOM   1065  CA  ILE D  50     -12.220 -15.130   9.420  1.00  1.00      D    C
ATOM   1066  CA  TYR D  51     -15.240 -13.680  11.050  1.00  1.00      D    C
ATOM   1067  CA  GLU D  52     -13.790 -12.910  14.400  1.00  1.00      D    C
ATOM   1068  CA  GLU D  53     -10.670 -11.670  12.820  1.00  1.00      D    C
ATOM   1069  CA  THR D  54     -12.730  -9.230  10.810  1.00  1.00      D    C
ATOM   1070  CA  ARG D  55     -14.670  -7.780  13.680  1.00  1.00      D    C
ATOM   1071  CA  GLY D  56     -11.270  -6.810  15.410  1.00  1.00      D    C
ATOM   1072  CA  VAL D  57      -9.900  -5.320  12.270  1.00  1.00      D    C
ATOM   1073  CA  LEU D  58     -13.080  -3.370  11.310  1.00  1.00      D    C
ATOM   1074  CA  LYS D  59     -13.100  -1.770  14.740  1.00  1.00      D    C
ATOM   1075  CA  VAL D  60      -9.500  -0.600  14.180  1.00  1.00      D    C
ATOM   1076  CA  PHE D  61     -10.360   0.770  10.760  1.00  1.00      D    C
ATOM   1077  CA  LEU D  62     -13.370   2.700  11.900  1.00  1.00      D    C
ATOM   1078  CA  GLU D  63     -11.800   4.060  15.030  1.00  1.00      D    C
ATOM   1079  CA  ASN D  64      -8.980   5.420  12.790  1.00  1.00      D    C
ATOM   1080  CA  VAL D  65     -11.270   7.390  10.360  1.00  1.00      D    C
ATOM   1081  CA  ILE D  66     -13.810   8.590  12.960  1.00  1.00      D    C
ATOM   1082  CA  ARG D  67     -11.260   9.980  15.250  1.00  1.00      D    C
ATOM   1083  CA  ASP D  68     -10.050  12.480  12.610  1.00  1.00      D    C
ATOM   1084  CA  ALA D  69     -13.460  13.370  11.340  1.00  1.00      D    C
ATOM   1085  CA  VAL D  70     -14.690  14.340  14.840  1.00  1.00      D    C
ATOM   1086  CA  THR D  71     -11.440  16.340  15.260  1.00  1.00      D    C
ATOM   1087  CA  TYR D  72     -12.250  18.390  12.140  1.00  1.00      D    C
ATOM   1088  CA  THR D  73     -15.740  19.090  13.490  1.00  1.00      D    C
ATOM   1089  CA  GLU D  74     -14.270  20.450  16.690  1.00  1.00      D    C
ATOM   1090  CA  HIS D  75     -12.000  22.840  14.730  1.00  1.00      D    C
ATOM   1091  CA  ALA D  76     -14.950  24.540  13.330  1.00  1.00      D    C
ATOM   1092  CA  LYS D  77     -16.450  24.780  16.810  1.00  1.00      D    C
ATOM   1093  CA  ARG D  78     -19.280  22.560  15.630  1.00  1.00      D    C
ATOM   1094  CA  LYS D  79     -21.000  19.770  17.560  1.00  1.00      D    C
ATOM   1095  CA  THR D  80     -22.250  18.110  14.430  1.00  1.00      D    C
ATOM   1096  CA  VAL D  81     -20.130  15.810  12.140  1.00  1.00      D    C
ATOM   1097  CA  THR D  82     -20.510  17.030   8.590  1.00  1.00      D    C
ATOM   1098  CA  ALA D  83     -20.360  15.010   5.390  1.00  1.00      D    C
ATOM   1099  CA  MET D  84     -17.230  17.010   4.480  1.00  1.00      D    C
ATOM   1100  CA  ASP D  85     -15.620  16.060   7.800  1.00  1.00      D    C
ATOM   1101  CA  VAL D  86     -16.170  12.410   6.870  1.00  1.00      D    C
ATOM   1102  CA  VAL D  87     -14.740  12.960   3.360  1.00  1.00      D    C
ATOM   1103  CA  TYR D  88     -11.670  14.780   4.640  1.00  1.00      D    C
ATOM   1104  CA  ALA D  89     -10.860  12.060   7.170  1.00  1.00      D    C
ATOM   1105  CA  LEU D  90     -11.210   9.400   4.580  1.00  1.00      D    C
ATOM   1106  CA  LYS D  91      -9.030  11.400   1.990  1.00  1.00      D    C
ATOM   1107  CA  ARG D  92      -6.320  12.030   4.480  1.00  1.00      D    C
ATOM   1108  CA  GLN D  93      -6.110   8.330   5.260  1.00  1.00      D    C
ATOM   1109  CA  GLY D  94      -5.700   7.480   1.600  1.00  1.00      D    C
ATOM   1110  CA  ARG D  95      -9.240   6.590   1.100  1.00  1.00      D    C
ATOM   1111  CA  THR D  96     -10.760   9.490  -0.970  1.00  1.00      D    C
ATOM   1112  CA  LEU D  97     -14.440   8.810  -1.450  1.00  1.00      D    C
ATOM   1113  CA  TYR D  98     -16.390  10.440  -4.340  1.00  1.00      D    C
ATOM   1114  CA  GLY D  99     -19.930  11.720  -4.130  1.00  1.00      D    C
ATOM   1115  CA  PHE D 100     -20.340  13.320  -0.700  1.00  1.00      D    C
ATOM   1116  CA  GLY D 101     -21.380  16.910  -1.200  1.00  1.00      D    C
ATOM   1117  CA  GLY D 102     -24.670  16.870   0.570  1.00  1.00      D    C
TER
ATOM   1118  CA  SER E   1     167.050  96.120  30.151  1.00  1.00      E    C
ATOM   1119  CA  GLY E   2     169.830  96.640  32.571  1.00  1.00      E    C
ATOM   1120  CA  ARG E   3     172.480  94.480  31.081  1.00  1.00      E    C
ATOM   1121  CA  GLY E   4     174.780  94.170  28.111  1.00  1.00      E    C
ATOM   1122  CA  LYS E   5     176.890  91.360  29.511  1.00  1.00      E    C
ATOM   1123  CA  GLN E   6     177.580  88.340  27.291  1.00  1.00      E    C
ATOM   1124  CA  GLY E   7     175.440  85.160  27.471  1.00  1.00      E    C
ATOM   1125  CA  GLY E   8     177.970  82.900  29.091  1.00  1.00      E    C
ATOM   1126  CA  LYS E   9     177.560  84.140  32.711  1.00  1.00      E    C
ATOM   1127  CA  THR E  10     178.410  81.610  35.431  1.00  1.00      E    C
ATOM   1128  CA  ARG E  11     182.090  81.410  36.431  1.00  1.00      E    C
ATOM   1129  CA  ALA E  12     183.600  84.610  37.911  1.00  1.00      E    C
ATOM   1130  CA  LYS E  13     186.560  85.470  35.841  1.00  1.00      E    C
ATOM   1131  CA  ALA E  14     185.750  89.030  36.521  1.00  1.00      E    C
ATOM   1132  CA  LYS E  15     186.620  92.660  35.671  1.00  1.00      E    C
ATOM   1133  CA  THR E  16     185.470  92.730  32.091  1.00  1.00      E    C
ATOM   1134  CA  ARG E  17     186.970  90.800  29.331  1.00  1.00      E    C
ATOM   1135  CA  SER E  18     187.920  94.110  27.741  1.00  1.00      E    C
ATOM   1136  CA  SER E  19     190.080  95.110  30.911  1.00  1.00      E    C
ATOM   1137  CA  ARG E  20     191.370  91.550  31.031  1.00  1.00      E    C
ATOM   1138  CA  ALA E  21     192.580  91.840  27.471  1.00  1.00      E    C
ATOM   1139  CA  GLY E  22     193.830  95.370  28.141  1.00  1.00      E    C
ATOM   1140  CA  LEU E  23     191.690  96.900  25.421  1.00  1.00      E    C
ATOM   1141  CA  GLN E  24     189.510  99.810  24.711  1.00  1.00      E    C
ATOM   1142  CA  PHE E  25     186.980  98.120  22.411  1.00  1.00      E    C
ATOM   1143  CA  PRO E  26     184.240  96.060  24.081  1.00  1.00      E    C
ATOM   1144  CA  VAL E  27     184.750  92.330  24.241  1.00  1.00      E    C
ATOM   1145  CA  GLY E  28     181.240  91.860  25.651  1.00  1.00      E    C
ATOM   1146  CA  ARG E  29     179.580  93.710  22.881  1.00  1.00      E    C
ATOM   1147  CA  VAL E  30     181.490  91.990  20.091  1.00  1.00      E    C
ATOM   1148  CA  HIS E  31     180.660  88.650  21.791  1.00  1.00      E    C
ATOM   1149  CA  ARG E  32     177.080  89.550  21.831  1.00  1.00      E    C
ATOM   1150  CA  LEU E  33     176.920  90.720  18.231  1.00  1.00      E    C
ATOM   1151  CA  LEU E  34     178.800  87.550  17.071  1.00  1.00      E    C
ATOM   1152  CA  ARG E  35     176.160  85.350  18.801  1.00  1.00      E    C
ATOM   1153  CA  LYS E  36     173.270  87.680  17.691  1.00  1.00      E    C
ATOM   1154  CA  GLY E  37     174.250  87.220  14.021  1.00  1.00      E    C
ATOM   1155  CA  ASN E  38     173.440  83.570  13.751  1.00  1.00      E    C
ATOM   1156  CA  TYR E  39     176.950  82.510  12.611  1.00  1.00      E    C
ATOM   1157  CA  ALA E  40     176.790  79.120  14.401  1.00  1.00      E    C
ATOM   1158  CA  GLU E  41     175.420  77.070  17.251  1.00  1.00      E    C
ATOM   1159  CA  ARG E  42     178.350  77.850  19.551  1.00  1.00      E    C
ATOM   1160  CA  VAL E  43     181.030  80.590  19.741  1.00  1.00      E    C
ATOM   1161  CA  GLY E  44     183.990  80.210  22.101  1.00  1.00      E    C
ATOM   1162  CA  ALA E  45     184.870  82.740  24.791  1.00  1.00      E    C
ATOM   1163  CA  GLY E  46     188.110  83.880  23.201  1.00  1.00      E    C
ATOM   1164  CA  ALA E  47     186.690  84.550  19.731  1.00  1.00      E    C
ATOM   1165  CA  PRO E  48     185.240  87.890  20.551  1.00  1.00      E    C
ATOM   1166  CA  VAL E  49     188.380  89.000  22.481  1.00  1.00      E    C
ATOM   1167  CA  TYR E  50     190.520  88.320  19.401  1.00  1.00      E    C
ATOM   1168  CA  LEU E  51     188.090  90.070  17.041  1.00  1.00      E    C
ATOM   1169  CA  ALA E  52     188.000  93.250  19.321  1.00  1.00      E    C
ATOM   1170  CA  ALA E  53     191.800  93.500  19.071  1.00  1.00      E    C
ATOM   1171  CA  VAL E  54     191.640  93.280  15.141  1.00  1.00      E    C
ATOM   1172  CA  LEU E  55     188.930  95.860  14.821  1.00  1.00      E    C
ATOM   1173  CA  GLU E  56     190.610  98.250  17.071  1.00  1.00      E    C
ATOM   1174  CA  TYR E  57     193.890  98.060  15.211  1.00  1.00      E    C
ATOM   1175  CA  LEU E  58     192.160  98.910  11.761  1.00  1.00      E    C
ATOM   1176  CA  THR E  59     190.240 101.610  13.461  1.00  1.00      E    C
ATOM   1177  CA  ALA E  60     193.620 102.950  14.841  1.00  1.00      E    C
ATOM   1178  CA  GLU E  61     195.160 102.720  11.361  1.00  1.00      E    C
ATOM   1179  CA  ILE E  62     192.240 104.620   9.651  1.00  1.00      E    C
ATOM   1180  CA  LEU E  63     192.010 107.320  12.271  1.00  1.00      E    C
ATOM   1181  CA  GLU E  64     195.800 107.970  12.081  1.00  1.00      E    C
ATOM   1182  CA  LEU E  65     195.660 108.410   8.291  1.00  1.00      E    C
ATOM   1183  CA  ALA E  66     192.370 110.350   8.431  1.00  1.00      E    C
ATOM   1184  CA  GLY E  67     193.920 112.610  10.971  1.00  1.00      E    C
ATOM   1185  CA  ASN E  68     196.840 113.140   8.531  1.00  1.00      E    C
ATOM   1186  CA  ALA E  69     194.650 113.820   5.621  1.00  1.00      E    C
ATOM   1187  CA  ALA E  70     192.660 116.460   7.381  1.00  1.00      E    C
ATOM   1188  CA  ARG E  71     195.650 118.260   8.931  1.00  1.00      E    C
ATOM   1189  CA  ASP E  72     197.430 118.390   5.461  1.00  1.00      E    C
ATOM   1190  CA  ASN E  73     194.210 120.110   4.191  1.00  1.00      E    C
ATOM   1191  CA  LYS E  74     194.180 122.380   7.261  1.00  1.00      E    C
ATOM   1192  CA  LYS E  75     190.870 121.110   8.531  1.00  1.00      E    C
ATOM   1193  CA  THR E  76     190.910 120.330  12.211  1.00  1.00      E    C
ATOM   1194  CA  ARG E  77     187.750 118.340  12.391  1.00  1.00      E    C
ATOM   1195  CA  ILE E  78     188.160 114.850  10.741  1.00  1.00      E    C
ATOM   1196  CA  ILE E  79     185.350 114.330   8.141  1.00  1.00      E    C
ATOM   1197  CA  PRO E  80     184.430 111.390   5.951  1.00  1.00      E    C
ATOM   1198  CA  ARG E  81     186.450 112.850   3.081  1.00  1.00      E    C
ATOM   1199  CA  HIS E  82     189.550 112.510   4.961  1.00  1.00      E    C
ATOM   1200  CA  LEU E  83     188.920 108.870   5.971  1.00  1.00      E    C
ATOM   1201  CA  GLN E  84     188.330 108.140   2.261  1.00  1.00      E    C
ATOM   1202  CA  LEU E  85     191.600 110.010   1.421  1.00  1.00      E    C
ATOM   1203  CA  ALA E  86     193.360 107.710   3.971  1.00  1.00      E    C
ATOM   1204  CA  VAL E  87     191.840 104.680   2.191  1.00  1.00      E    C
ATOM   1205  CA  ARG E  88     192.430 105.420  -1.469  1.00  1.00      E    C
ATOM   1206  CA  ASN E  89     195.980 106.890  -0.839  1.00  1.00      E    C
ATOM   1207  CA  ASP E  90     196.610 103.820   1.361  1.00  1.00      E    C
ATOM   1208  CA  GLU E  91     197.430 100.590  -0.509  1.00  1.00      E    C
ATOM   1209  CA  GLU E  92     196.070  98.150   1.981  1.00  1.00      E    C
ATOM   1210  CA  LEU E  93     192.700  99.870   2.901  1.00  1.00      E    C
ATOM   1211  CA  ASN E  94     192.080 100.620  -0.789  1.00  1.00      E    C
ATOM   1212  CA  LYS E  95     192.310  96.870  -1.609  1.00  1.00      E    C
ATOM   1213  CA  LEU E  96     190.390  96.040   1.641  1.00  1.00      E    C
ATOM   1214  CA  LEU E  97     187.740  98.530   0.681  1.00  1.00      E    C
ATOM   1215  CA  GLY E  98     187.740  98.210  -3.199  1.00  1.00      E    C
ATOM   1216  CA  ARG E  99     184.020  97.120  -3.229  1.00  1.00      E    C
ATOM   1217  CA  VAL E 100     182.740  99.150  -0.269  1.00  1.00      E    C
ATOM   1218  CA  THR E 101     182.280 102.970   0.041  1.00  1.00      E    C
ATOM   1219  CA  ILE E 102     182.510 105.840   2.481  1.00  1.00      E    C
ATOM   1220  CA  ALA E 103     179.420 107.940   1.631  1.00  1.00      E    C
ATOM   1221  CA  GLN E 104     180.360 111.500   0.911  1.00  1.00      E    C
ATOM   1222  CA  GLY E 105     183.880 110.320   0.611  1.00  1.00      E    C
ATOM   1223  CA  GLY E 106     184.550 111.540  -2.979  1.00  1.00      E    C
ATOM   1224  CA  VAL E 107     183.630 109.000  -5.769  1.00  1.00      E    C
ATOM   1225  CA  LEU E 108     186.320 106.230  -5.209  1.00  1.00      E    C
ATOM   1226  CA  PRO E 109     188.660 105.900  -8.249  1.00  1.00      E    C
ATOM   1227  CA  ASN E 110     190.820 102.830  -7.559  1.00  1.00      E    C
ATOM   1228  CA  ILE E 111     194.340 103.090  -8.699  1.00  1.00      E    C
ATOM   1229  CA  GLN E 112     197.100 101.340  -6.699  1.00  1.00      E    C
ATOM   1230  CA  SER E 113     200.520 102.220  -8.089  1.00  1.00      E    C
ATOM   1231  CA  VAL E 114     202.370 101.880  -4.859  1.00  1.00      E    C
ATOM   1232  CA  LEU E 115     201.160  98.300  -4.529  1.00  1.00      E    C
ATOM   1233  CA  LEU E 116     203.250  97.120  -7.579  1.00  1.00      E    C
ATOM   1234  CA  PRO E 117     201.840  94.100  -9.339  1.00  1.00      E    C
ATOM   1235  CA  LYS E 118     203.680  90.730  -9.189  1.00  1.00      E    C
ATOM   1236  CA  LYS E 119     202.810  87.010  -9.519  1.00  1.00      E    C
ATOM   1237  CA  THR E 120     205.970  85.760  -7.789  1.00  1.00      E    C
ATOM   1238  CA  GLU E 121     209.170  83.670  -7.949  1.00  1.00      E    C
ATOM   1239  CA  SER E 122     210.890  81.930  -5.029  1.00  1.00      E    C
ATOM   1240  CA  SER E 123     214.330  83.550  -5.319  1.00  1.00      E    C
ATOM   1241  CA  LYS E 124     217.920  82.380  -5.279  1.00  1.00      E    C
ATOM   1242  CA  SER E 125     219.620  83.060  -2.009  1.00  1.00      E    C
ATOM   1243  CA  LYS E 126     222.900  83.450  -4.069  1.00  1.00      E    C
ATOM   1244  CA  SER E 127     224.320  80.220  -2.769  1.00  1.00      E    C
ATOM   1245  CA  LYS E 128     221.660  78.130  -1.379  1.00  1.00      E    C
TER
ATOM   1246  CA  PRO F   1     144.630 121.600  14.911  1.00  1.00      F    C
ATOM   1247  CA  GLU F   2     144.840 118.020  15.431  1.00  1.00      F    C
ATOM   1248  CA  PRO F   3     141.740 117.250  17.331  1.00  1.00      F    C
ATOM   1249  CA  ALA F   4     141.850 115.140  20.551  1.00  1.00      F    C
ATOM   1250  CA  LYS F   5     138.530 114.050  22.061  1.00  1.00      F    C
ATOM   1251  CA  SER F   6     138.090 116.000  25.241  1.00  1.00      F    C
ATOM   1252  CA  ALA F   7     140.200 117.310  28.161  1.00  1.00      F    C
ATOM   1253  CA  PRO F   8     141.450 119.410  26.741  1.00  1.00      F    C
ATOM   1254  CA  ALA F   9     144.660 117.580  25.801  1.00  1.00      F    C
ATOM   1255  CA  PRO F  10     147.520 118.450  26.301  1.00  1.00      F    C
ATOM   1256  CA  LYS F  11     148.180 120.640  23.311  1.00  1.00      F    C
ATOM   1257  CA  LYS F  12     151.700 122.190  23.241  1.00  1.00      F    C
ATOM   1258  CA  GLY F  13     152.810 122.770  26.741  1.00  1.00      F    C
ATOM   1259  CA  SER F  14     155.870 122.320  28.901  1.00  1.00      F    C
ATOM   1260  CA  LYS F  15     155.510 118.610  29.081  1.00  1.00      F    C
ATOM   1261  CA  LYS F  16     157.480 116.420  26.671  1.00  1.00      F    C
ATOM   1262  CA  ALA F  17     154.990 113.670  27.411  1.00  1.00      F    C
ATOM   1263  CA  VAL F  18     152.430 114.980  30.081  1.00  1.00      F    C
ATOM   1264  CA  THR F  19     151.940 112.840  33.201  1.00  1.00      F    C
ATOM   1265  CA  LYS F  20     150.160 114.140  36.391  1.00  1.00      F    C
ATOM   1266  CA  THR F  21     150.470 112.140  39.661  1.00  1.00      F    C
ATOM   1267  CA  GLN F  22     153.920 113.340  40.771  1.00  1.00      F    C
ATOM   1268  CA  LYS F  23     155.500 109.860  40.381  1.00  1.00      F    C
ATOM   1269  CA  LYS F  24     158.990 108.180  40.551  1.00  1.00      F    C
ATOM   1270  CA  ASP F  25     160.400 109.130  37.111  1.00  1.00      F    C
ATOM   1271  CA  GLY F  26     164.060 109.370  36.381  1.00  1.00      F    C
ATOM   1272  CA  LYS F  27     163.680 110.380  32.731  1.00  1.00      F    C
ATOM   1273  CA  LYS F  28     166.360 112.890  33.211  1.00  1.00      F    C
ATOM   1274  CA  ARG F  29     166.870 114.680  29.951  1.00  1.00      F    C
ATOM   1275  CA  ARG F  30     166.860 113.370  26.421  1.00  1.00      F    C
ATOM   1276  CA  LYS F  31     170.170 111.830  25.301  1.00  1.00      F    C
ATOM   1277  CA  THR F  32     170.300 108.110  26.001  1.00  1.00      F    C
ATOM   1278  CA  ARG F  33     171.010 106.420  22.661  1.00  1.00      F    C
ATOM   1279  CA  LYS F  34     171.280 102.610  22.951  1.00  1.00      F    C
ATOM   1280  CA  GLU F  35     173.620 101.500  20.261  1.00  1.00      F    C
ATOM   1281  CA  SER F  36     176.760 103.540  19.411  1.00  1.00      F    C
ATOM   1282  CA  TYR F  37     180.460 102.830  18.951  1.00  1.00      F    C
ATOM   1283  CA  ALA F  38     181.300 106.470  19.721  1.00  1.00      F    C
ATOM   1284  CA  ILE F  39     183.120 106.050  23.001  1.00  1.00      F    C
ATOM   1285  CA  TYR F  40     185.470 103.480  21.631  1.00  1.00      F    C
ATOM   1286  CA  VAL F  41     186.070 105.200  18.341  1.00  1.00      F    C
ATOM   1287  CA  TYR F  42     186.630 108.320  20.341  1.00  1.00      F    C
ATOM   1288  CA  LYS F  43     189.220 106.440  22.491  1.00  1.00      F    C
ATOM   1289  CA  VAL F  44     191.280 105.410  19.551  1.00  1.00      F    C
ATOM   1290  CA  LEU F  45     191.370 108.820  18.011  1.00  1.00      F    C
ATOM   1291  CA  LYS F  46     193.220 110.260  21.041  1.00  1.00      F    C
ATOM   1292  CA  GLN F  47     196.080 107.770  20.811  1.00  1.00      F    C
ATOM   1293  CA  VAL F  48     197.110 108.740  17.411  1.00  1.00      F    C
ATOM   1294  CA  HIS F  49     195.970 112.250  17.091  1.00  1.00      F    C
ATOM   1295  CA  PRO F  50     195.170 113.670  20.581  1.00  1.00      F    C
ATOM   1296  CA  ASP F  51     194.500 117.200  19.251  1.00  1.00      F    C
ATOM   1297  CA  THR F  52     192.440 116.250  16.041  1.00  1.00      F    C
ATOM   1298  CA  GLY F  53     188.660 115.750  16.521  1.00  1.00      F    C
ATOM   1299  CA  ILE F  54     185.840 113.850  14.911  1.00  1.00      F    C
ATOM   1300  CA  SER F  55     182.510 114.840  13.251  1.00  1.00      F    C
ATOM   1301  CA  SER F  56     179.390 112.970  14.021  1.00  1.00      F    C
ATOM   1302  CA  LYS F  57     179.020 111.990  10.381  1.00  1.00      F    C
ATOM   1303  CA  ALA F  58     182.650 110.710  10.291  1.00  1.00      F    C
ATOM   1304  CA  MET F  59     181.710 108.850  13.601  1.00  1.00      F    C
ATOM   1305  CA  SER F  60     178.720 107.370  11.741  1.00  1.00      F    C
ATOM   1306  CA  ILE F  61     180.890 106.300   8.761  1.00  1.00      F    C
ATOM   1307  CA  MET F  62     183.340 104.650  11.261  1.00  1.00      F    C
ATOM   1308  CA  ASN F  63     180.470 102.870  13.091  1.00  1.00      F    C
ATOM   1309  CA  SER F  64     179.350 100.970  10.001  1.00  1.00      F    C
ATOM   1310  CA  PHE F  65     182.930 100.270   9.001  1.00  1.00      F    C
ATOM   1311  CA  VAL F  66     183.870  98.810  12.291  1.00  1.00      F    C
ATOM   1312  CA  ASN F  67     180.580  96.700  12.221  1.00  1.00      F    C
ATOM   1313  CA  ASP F  68     181.360  95.780   8.471  1.00  1.00      F    C
ATOM   1314  CA  VAL F  69     184.890  94.360   9.061  1.00  1.00      F    C
ATOM   1315  CA  PHE F  70     183.400  92.390  11.981  1.00  1.00      F    C
ATOM   1316  CA  GLU F  71     180.660  90.950   9.601  1.00  1.00      F    C
ATOM   1317  CA  ARG F  72     183.180  89.970   6.881  1.00  1.00      F    C
ATOM   1318  CA  ILE F  73     185.390  88.160   9.321  1.00  1.00      F    C
ATOM   1319  CA  ALA F  74     182.450  86.350  10.901  1.00  1.00      F    C
ATOM   1320  CA  GLY F  75     180.990  85.160   7.591  1.00  1.00      F    C
ATOM   1321  CA  GLU F  76     184.310  83.820   6.491  1.00  1.00      F    C
ATOM   1322  CA  ALA F  77     185.140  82.010   9.711  1.00  1.00      F    C
ATOM   1323  CA  SER F  78     181.520  80.650   9.891  1.00  1.00      F    C
ATOM   1324  CA  ARG F  79     181.920  78.980   6.471  1.00  1.00      F    C
ATOM   1325  CA  LEU F  80     185.290  77.520   7.601  1.00  1.00      F    C
ATOM   1326  CA  ALA F  81     183.570  76.180  10.731  1.00  1.00      F    C
ATOM   1327  CA  HIS F  82     180.660  74.660   8.661  1.00  1.00      F    C
ATOM   1328  CA  TYR F  83     183.030  73.220   6.011  1.00  1.00      F    C
ATOM   1329  CA  ASN F  84     184.810  71.420   8.761  1.00  1.00      F    C
ATOM   1330  CA  LYS F  85     181.790  70.240  10.661  1.00  1.00      F    C
ATOM   1331  CA  ARG F  86     182.480  72.470  13.671  1.00  1.00      F    C
ATOM   1332  CA  SER F  87     179.670  73.980  15.701  1.00  1.00      F    C
ATOM   1333  CA  THR F  88     181.940  76.590  17.381  1.00  1.00      F    C
ATOM   1334  CA  ILE F  89     184.360  79.170  16.021  1.00  1.00      F    C
ATOM   1335  CA  THR F  90     187.490  79.110  18.041  1.00  1.00      F    C
ATOM   1336  CA  SER F  91     190.380  81.600  18.011  1.00  1.00      F    C
ATOM   1337  CA  ARG F  92     191.880  79.200  15.571  1.00  1.00      F    C
ATOM   1338  CA  GLU F  93     189.380  79.880  12.891  1.00  1.00      F    C
ATOM   1339  CA  ILE F  94     189.590  83.630  13.651  1.00  1.00      F    C
ATOM   1340  CA  GLN F  95     193.270  83.540  12.961  1.00  1.00      F    C
ATOM   1341  CA  THR F  96     193.000  81.550   9.681  1.00  1.00      F    C
ATOM   1342  CA  ALA F  97     189.940  83.710   8.661  1.00  1.00      F    C
ATOM   1343  CA  VAL F  98     192.040  86.770   9.331  1.00  1.00      F    C
ATOM   1344  CA  ARG F  99     194.880  85.430   7.071  1.00  1.00      F    C
ATOM   1345  CA  LEU F 100     192.290  84.780   4.351  1.00  1.00      F    C
ATOM   1346  CA  LEU F 101     190.560  88.220   4.621  1.00  1.00      F    C
ATOM   1347  CA  LEU F 102     193.400  90.680   5.131  1.00  1.00      F    C
ATOM   1348  CA  PRO F 103     196.290  91.110   2.771  1.00  1.00      F    C
ATOM   1349  CA  GLY F 104     199.850  90.210   3.841  1.00  1.00      F    C
ATOM   1350  CA  GLU F 105     201.040  93.060   6.041  1.00  1.00      F    C
ATOM   1351  CA  LEU F 106     197.580  94.020   7.291  1.00  1.00      F    C
ATOM   1352  CA  ALA F 107     196.650  90.470   8.251  1.00  1.00      F    C
ATOM   1353  CA  LYS F 108     200.050  89.990  10.051  1.00  1.00      F    C
ATOM   1354  CA  HIS F 109     199.300  93.030  12.261  1.00  1.00      F    C
ATOM   1355  CA  ALA F 110     195.720  91.990  12.891  1.00  1.00      F    C
ATOM   1356  CA  VAL F 111     196.710  88.470  14.021  1.00  1.00      F    C
ATOM   1357  CA  SER F 112     199.520  89.920  16.081  1.00  1.00      F    C
ATOM   1358  CA  GLU F 113     197.220  92.490  17.831  1.00  1.00      F    C
ATOM   1359  CA  GLY F 114     194.440  89.910  17.981  1.00  1.00      F    C
ATOM   1360  CA  THR F 115     196.760  87.270  19.531  1.00  1.00      F    C
ATOM   1361  CA  LYS F 116     198.020  89.610  22.111  1.00  1.00      F    C
ATOM   1362  CA  ALA F 117     194.480  89.920  23.551  1.00  1.00      F    C
ATOM   1363  CA  VAL F 118     193.980  86.100  24.031  1.00  1.00      F    C
ATOM   1364  CA  THR F 119     197.410  85.830  25.641  1.00  1.00      F    C
ATOM   1365  CA  LYS F 120     196.610  88.450  28.161  1.00  1.00      F    C
ATOM   1366  CA  TYR F 121     193.200  87.140  28.881  1.00  1.00      F    C
ATOM   1367  CA  THR F 122     194.520  83.680  29.561  1.00  1.00      F    C
ATOM   1368  CA  SER F 123     197.180  84.920  31.861  1.00  1.00      F    C
ATOM   1369  CA  ALA F 124     194.590  85.930  34.581  1.00  1.00      F    C
ATOM   1370  CA  LYS F 125     192.710  83.370  36.691  1.00  1.00      F    C
TER
ATOM   1371  CA  ALA G   1      39.220  18.620   3.270  1.00  1.00      G    C
ATOM   1372  CA  ARG G   2      41.760  18.940   0.500  1.00  1.00      G    C
ATOM   1373  CA  THR G   3      44.860  20.770   1.350  1.00  1.00      G    C
ATOM   1374  CA  LYS G   4      45.620  18.920   4.600  1.00  1.00      G    C
ATOM   1375  CA  GLN G   5      46.590  20.600   7.800  1.00  1.00      G    C
ATOM   1376  CA  THR G   6      49.550  18.860   9.430  1.00  1.00      G    C
ATOM   1377  CA  ALA G   7      50.320  17.010  12.590  1.00  1.00      G    C
ATOM   1378  CA  ARG G   8      51.290  13.600  11.180  1.00  1.00      G    C
ATOM   1379  CA  LYS G   9      51.000  11.250  14.100  1.00  1.00      G    C
ATOM   1380  CA  SER G  10      51.530   8.270  11.870  1.00  1.00      G    C
ATOM   1381  CA  THR G  11      52.140   4.770  13.260  1.00  1.00      G    C
ATOM   1382  CA  GLY G  12      52.480   3.750   9.630  1.00  1.00      G    C
ATOM   1383  CA  GLY G  13      53.320   7.190   8.700  1.00  1.00      G    C
ATOM   1384  CA  LYS G  14      50.270   7.360   6.380  1.00  1.00      G    C
ATOM   1385  CA  ALA G  15      50.590   3.620   5.880  1.00  1.00      G    C
ATOM   1386  CA  PRO G  16      49.450   0.490   7.780  1.00  1.00      G    C
ATOM   1387  CA  ARG G  17      50.160  -1.690   4.860  1.00  1.00      G    C
ATOM   1388  CA  LYS G  18      52.430  -0.060   2.250  1.00  1.00      G    C
ATOM   1389  CA  GLN G  19      53.240  -1.600  -1.110  1.00  1.00      G    C
ATOM   1390  CA  LEU G  20      56.970  -2.020  -0.350  1.00  1.00      G    C
ATOM   1391  CA  ALA G  21      57.170  -5.780  -0.840  1.00  1.00      G    C
ATOM   1392  CA  THR G  22      60.150  -5.390  -3.160  1.00  1.00      G    C
ATOM   1393  CA  LYS G  23      62.220  -5.290   0.030  1.00  1.00      G    C
ATOM   1394  CA  ALA G  24      62.820  -8.780   1.510  1.00  1.00      G    C
ATOM   1395  CA  ALA G  25      65.240 -10.900   3.360  1.00  1.00      G    C
ATOM   1396  CA  ARG G  26      64.040 -11.700   6.930  1.00  1.00      G    C
ATOM   1397  CA  LYS G  27      60.780 -13.350   5.680  1.00  1.00      G    C
ATOM   1398  CA  SER G  28      59.000 -15.690   8.210  1.00  1.00      G    C
ATOM   1399  CA  ALA G  29      57.240 -18.700   6.450  1.00  1.00      G    C
ATOM   1400  CA  PRO G  30      55.890 -16.320   3.830  1.00  1.00      G    C
ATOM   1401  CA  ALA G  31      52.280 -17.460   4.380  1.00  1.00      G    C
ATOM   1402  CA  THR G  32      50.940 -16.610   0.880  1.00  1.00      G    C
ATOM   1403  CA  GLY G  33      47.560 -15.660   2.250  1.00  1.00      G    C
ATOM   1404  CA  GLY G  34      48.100 -18.010   5.190  1.00  1.00      G    C
ATOM   1405  CA  VAL G  35      45.880 -21.170   5.510  1.00  1.00      G    C
ATOM   1406  CA  LYS G  36      42.580 -20.990   3.430  1.00  1.00      G    C
ATOM   1407  CA  LYS G  37      39.830 -21.230   5.990  1.00  1.00      G    C
ATOM   1408  CA  PRO G  38      39.710 -25.010   6.650  1.00  1.00      G    C
ATOM   1409  CA  HIS G  39      36.460 -26.860   7.260  1.00  1.00      G    C
ATOM   1410  CA  ARG G  40      33.910 -26.840   4.500  1.00  1.00      G    C
ATOM   1411  CA  TYR G  41      30.900 -24.490   3.880  1.00  1.00      G    C
ATOM   1412  CA  ARG G  42      27.680 -26.110   5.010  1.00  1.00      G    C
ATOM   1413  CA  PRO G  43      26.180 -24.910   1.720  1.00  1.00      G    C
ATOM   1414  CA  GLY G  44      24.100 -21.790   2.660  1.00  1.00      G    C
ATOM   1415  CA  THR G  45      25.950 -21.030   5.810  1.00  1.00      G    C
ATOM   1416  CA  VAL G  46      28.090 -18.390   4.240  1.00  1.00      G    C
ATOM   1417  CA  ALA G  47      25.280 -16.800   2.120  1.00  1.00      G    C
ATOM   1418  CA  LEU G  48      23.430 -16.430   5.610  1.00  1.00      G    C
ATOM   1419  CA  ARG G  49      26.630 -14.960   7.030  1.00  1.00      G    C
ATOM   1420  CA  GLU G  50      26.720 -12.450   4.030  1.00  1.00      G    C
ATOM   1421  CA  ILE G  51      23.000 -11.480   4.750  1.00  1.00      G    C
ATOM   1422  CA  ARG G  52      24.020 -10.740   8.330  1.00  1.00      G    C
ATOM   1423  CA  ARG G  53      27.270  -8.890   7.290  1.00  1.00      G    C
ATOM   1424  CA  TYR G  54      25.370  -6.550   4.960  1.00  1.00      G    C
ATOM   1425  CA  GLN G  55      22.730  -5.730   7.600  1.00  1.00      G    C
ATOM   1426  CA  LYS G  56      25.540  -4.350   9.780  1.00  1.00      G    C
ATOM   1427  CA  SER G  57      27.110  -2.390   6.810  1.00  1.00      G    C
ATOM   1428  CA  THR G  58      25.630   0.650   5.190  1.00  1.00      G    C
ATOM   1429  CA  GLU G  59      27.850   1.020   2.060  1.00  1.00      G    C
ATOM   1430  CA  LEU G  60      26.210   1.120  -1.340  1.00  1.00      G    C
ATOM   1431  CA  LEU G  61      25.720  -2.250  -2.840  1.00  1.00      G    C
ATOM   1432  CA  ILE G  62      25.780  -1.720  -6.610  1.00  1.00      G    C
ATOM   1433  CA  ARG G  63      29.040  -0.260  -7.980  1.00  1.00      G    C
ATOM   1434  CA  LYS G  64      29.090   3.520  -8.170  1.00  1.00      G    C
ATOM   1435  CA  LEU G  65      30.450   3.970 -11.740  1.00  1.00      G    C
ATOM   1436  CA  PRO G  66      28.000   1.500 -13.330  1.00  1.00      G    C
ATOM   1437  CA  PHE G  67      25.280   3.150 -11.240  1.00  1.00      G    C
ATOM   1438  CA  GLN G  68      26.140   6.710 -12.350  1.00  1.00      G    C
ATOM   1439  CA  ARG G  69      26.170   5.450 -15.960  1.00  1.00      G    C
ATOM   1440  CA  LEU G  70      22.730   3.950 -15.660  1.00  1.00      G    C
ATOM   1441  CA  VAL G  71      21.390   7.130 -14.080  1.00  1.00      G    C
ATOM   1442  CA  ARG G  72      22.970   9.370 -16.760  1.00  1.00      G    C
ATOM   1443  CA  GLU G  73      21.500   7.200 -19.480  1.00  1.00      G    C
ATOM   1444  CA  ILE G  74      17.990   7.670 -18.160  1.00  1.00      G    C
ATOM   1445  CA  ALA G  75      18.510  11.480 -17.790  1.00  1.00      G    C
ATOM   1446  CA  GLN G  76      19.770  11.880 -21.390  1.00  1.00      G    C
ATOM   1447  CA  ASP G  77      16.210  11.200 -22.580  1.00  1.00      G    C
ATOM   1448  CA  PHE G  78      14.830  14.330 -20.890  1.00  1.00      G    C
ATOM   1449  CA  LYS G  79      17.840  16.700 -21.320  1.00  1.00      G    C
ATOM   1450  CA  THR G  80      21.240  16.010 -22.940  1.00  1.00      G    C
ATOM   1451  CA  ASP G  81      24.550  17.490 -21.710  1.00  1.00      G    C
ATOM   1452  CA  LEU G  82      23.570  17.940 -18.170  1.00  1.00      G    C
ATOM   1453  CA  ARG G  83      25.880  18.460 -15.160  1.00  1.00      G    C
ATOM   1454  CA  PHE G  84      25.200  16.620 -11.890  1.00  1.00      G    C
ATOM   1455  CA  GLN G  85      25.680  17.440  -8.320  1.00  1.00      G    C
ATOM   1456  CA  SER G  86      27.600  14.530  -6.730  1.00  1.00      G    C
ATOM   1457  CA  SER G  87      25.310  14.770  -3.720  1.00  1.00      G    C
ATOM   1458  CA  ALA G  88      22.220  14.330  -5.840  1.00  1.00      G    C
ATOM   1459  CA  VAL G  89      23.540  11.160  -7.200  1.00  1.00      G    C
ATOM   1460  CA  MET G  90      24.380   9.760  -3.720  1.00  1.00      G    C
ATOM   1461  CA  ALA G  91      20.700  10.410  -2.610  1.00  1.00      G    C
ATOM   1462  CA  LEU G  92      19.520   8.500  -5.680  1.00  1.00      G    C
ATOM   1463  CA  GLN G  93      21.690   5.510  -4.910  1.00  1.00      G    C
ATOM   1464  CA  GLU G  94      20.530   5.180  -1.280  1.00  1.00      G    C
ATOM   1465  CA  ALA G  95      16.930   5.650  -2.260  1.00  1.00      G    C
ATOM   1466  CA  SER G  96      17.010   3.100  -5.110  1.00  1.00      G    C
ATOM   1467  CA  GLU G  97      18.930   0.570  -3.100  1.00  1.00      G    C
ATOM   1468  CA  ALA G  98      16.660   1.060  -0.010  1.00  1.00      G    C
ATOM   1469  CA  TYR G  99      13.690   0.660  -2.450  1.00  1.00      G    C
ATOM   1470  CA  LEU G 100      14.960  -2.510  -3.910  1.00  1.00      G    C
ATOM   1471  CA  VAL G 101      15.980  -4.050  -0.540  1.00  1.00      G    C
ATOM   1472  CA  ALA G 102      12.510  -3.240   0.980  1.00  1.00      G    C
ATOM   1473  CA  LEU G 103      10.850  -4.830  -2.100  1.00  1.00      G    C
ATOM   1474  CA  PHE G 104      13.050  -8.020  -1.550  1.00  1.00      G    C
ATOM   1475  CA  GLU G 105      11.840  -8.030   2.080  1.00  1.00      G    C
ATOM   1476  CA  ASP G 106       8.230  -8.190   0.890  1.00  1.00      G    C
ATOM   1477  CA  THR G 107       8.970 -10.760  -1.910  1.00  1.00      G    C
ATOM   1478  CA  ASN G 108      10.660 -12.800   0.870  1.00  1.00      G    C
ATOM   1479  CA  LEU G 109       7.420 -12.440   2.930  1.00  1.00      G    C
ATOM   1480  CA  CYS G 110       5.560 -13.540  -0.160  1.00  1.00      G    C
ATOM   1481  CA  ALA G 111       7.790 -16.600  -0.580  1.00  1.00      G    C
ATOM   1482  CA  ILE G 112       7.610 -17.660   3.010  1.00  1.00      G    C
ATOM   1483  CA  HIS G 113       3.900 -17.270   3.070  1.00  1.00      G    C
ATOM   1484  CA  ALA G 114       3.580 -19.840   0.200  1.00  1.00      G    C
ATOM   1485  CA  LYS G 115       5.860 -22.130   2.230  1.00  1.00      G    C
ATOM   1486  CA  ARG G 116       8.710 -21.620  -0.200  1.00  1.00      G    C
ATOM   1487  CA  VAL G 117      12.130 -20.160   0.550  1.00  1.00      G    C
ATOM   1488  CA  THR G 118      12.930 -20.010  -3.170  1.00  1.00      G    C
ATOM   1489  CA  ILE G 119      11.720 -16.650  -4.210  1.00  1.00      G    C
ATOM   1490  CA  MET G 120      10.300 -16.270  -7.590  1.00  1.00      G    C
ATOM   1491  CA  PRO G 121       9.120 -13.360 -10.000  1.00  1.00      G    C
ATOM   1492  CA  LYS G 122       5.510 -14.120  -9.110  1.00  1.00      G    C
ATOM   1493  CA  ASP G 123       6.490 -13.480  -5.430  1.00  1.00      G    C
ATOM   1494  CA  ILE G 124       8.000 -10.130  -6.370  1.00  1.00      G    C
ATOM   1495  CA  GLN G 125       4.880  -9.650  -8.630  1.00  1.00      G    C
ATOM   1496  CA  LEU G 126       2.420 -10.210  -5.940  1.00  1.00      G    C
ATOM   1497  CA  ALA G 127       4.160  -8.070  -3.490  1.00  1.00      G    C
ATOM   1498  CA  ARG G 128       4.050  -5.170  -5.930  1.00  1.00      G    C
ATOM   1499  CA  ARG G 129       0.460  -5.700  -6.790  1.00  1.00      G    C
ATOM   1500  CA  ILE G 130      -0.650  -5.310  -3.170  1.00  1.00      G    C
ATOM   1501  CA  ARG G 131       1.620  -2.190  -2.820  1.00  1.00      G    C
ATOM   1502  CA  GLY G 132      -0.580  -0.600  -5.510  1.00  1.00      G    C
ATOM   1503  CA  GLU G 133       2.430  -0.280  -7.900  1.00  1.00      G    C
ATOM   1504  CA  ARG G 134       1.160  -2.870 -10.400  1.00  1.00      G    C
ATOM   1505  CA  ALA G 135      -2.270  -2.890  -9.010  1.00  1.00      G    C
TER
ATOM   1506  CA  SER H   1      29.650   9.081 -49.600  1.00  1.00      H    C
ATOM   1507  CA  GLY H   2      32.040  12.111 -49.520  1.00  1.00      H    C
ATOM   1508  CA  ARG H   3      35.790  12.711 -48.770  1.00  1.00      H    C
ATOM   1509  CA  GLY H   4      37.560   9.481 -47.520  1.00  1.00      H    C
ATOM   1510  CA  LYS H   5      40.290  10.981 -45.370  1.00  1.00      H    C
ATOM   1511  CA  GLY H   6      43.690   9.421 -44.800  1.00  1.00      H    C
ATOM   1512  CA  GLY H   7      43.170   9.340 -40.920  1.00  1.00      H    C
ATOM   1513  CA  LYS H   8      44.370  12.740 -39.560  1.00  1.00      H    C
ATOM   1514  CA  GLY H   9      41.550  15.080 -40.610  1.00  1.00      H    C
ATOM   1515  CA  LEU H  10      41.350  18.720 -39.580  1.00  1.00      H    C
ATOM   1516  CA  GLY H  11      42.440  19.940 -36.200  1.00  1.00      H    C
ATOM   1517  CA  LYS H  12      40.760  20.860 -32.840  1.00  1.00      H    C
ATOM   1518  CA  GLY H  13      42.390  17.930 -31.110  1.00  1.00      H    C
ATOM   1519  CA  GLY H  14      39.120  15.890 -30.830  1.00  1.00      H    C
ATOM   1520  CA  ALA H  15      36.830  14.510 -27.960  1.00  1.00      H    C
ATOM   1521  CA  LYS H  16      33.540  14.180 -29.700  1.00  1.00      H    C
ATOM   1522  CA  ARG H  17      30.280  13.170 -27.950  1.00  1.00      H    C
ATOM   1523  CA  HIS H  18      30.310  13.780 -24.320  1.00  1.00      H    C
ATOM   1524  CA  ARG H  19      29.750  11.160 -21.640  1.00  1.00      H    C
ATOM   1525  CA  LYS H  20      31.150   7.710 -21.030  1.00  1.00      H    C
ATOM   1526  CA  VAL H  21      29.120   5.320 -23.280  1.00  1.00      H    C
ATOM   1527  CA  LEU H  22      28.980   1.920 -21.760  1.00  1.00      H    C
ATOM   1528  CA  ARG H  23      27.020  -0.980 -23.400  1.00  1.00      H    C
ATOM   1529  CA  ASP H  24      24.580  -2.980 -21.340  1.00  1.00      H    C
ATOM   1530  CA  ASN H  25      23.990  -0.230 -18.930  1.00  1.00      H    C
ATOM   1531  CA  ILE H  26      20.950  -1.410 -16.990  1.00  1.00      H    C
ATOM   1532  CA  GLN H  27      22.090  -4.800 -17.930  1.00  1.00      H    C
ATOM   1533  CA  GLY H  28      25.300  -3.780 -16.260  1.00  1.00      H    C
ATOM   1534  CA  ILE H  29      23.410  -3.970 -12.940  1.00  1.00      H    C
ATOM   1535  CA  THR H  30      24.790  -7.360 -12.100  1.00  1.00      H    C
ATOM   1536  CA  LYS H  31      23.480 -10.580 -10.610  1.00  1.00      H    C
ATOM   1537  CA  PRO H  32      25.920 -10.000  -7.730  1.00  1.00      H    C
ATOM   1538  CA  ALA H  33      24.600  -6.490  -7.040  1.00  1.00      H    C
ATOM   1539  CA  ILE H  34      21.040  -7.750  -6.940  1.00  1.00      H    C
ATOM   1540  CA  ARG H  35      22.090 -10.670  -4.730  1.00  1.00      H    C
ATOM   1541  CA  ARG H  36      23.710  -8.150  -2.310  1.00  1.00      H    C
ATOM   1542  CA  LEU H  37      20.520  -6.150  -2.310  1.00  1.00      H    C
ATOM   1543  CA  ALA H  38      18.420  -9.270  -1.810  1.00  1.00      H    C
ATOM   1544  CA  ARG H  39      20.970 -10.420   1.010  1.00  1.00      H    C
ATOM   1545  CA  ARG H  40      20.620  -7.110   2.650  1.00  1.00      H    C
ATOM   1546  CA  GLY H  41      16.730  -7.700   2.060  1.00  1.00      H    C
ATOM   1547  CA  GLY H  42      17.040 -11.040   3.990  1.00  1.00      H    C
ATOM   1548  CA  VAL H  43      16.730 -13.410   1.030  1.00  1.00      H    C
ATOM   1549  CA  LYS H  44      18.390 -17.000   1.440  1.00  1.00      H    C
ATOM   1550  CA  ARG H  45      17.440 -18.620  -1.850  1.00  1.00      H    C
ATOM   1551  CA  ILE H  46      16.940 -17.010  -5.180  1.00  1.00      H    C
ATOM   1552  CA  SER H  47      15.110 -18.050  -8.350  1.00  1.00      H    C
ATOM   1553  CA  GLY H  48      17.370 -17.830 -11.340  1.00  1.00      H    C
ATOM   1554  CA  LEU H  49      14.690 -16.040 -13.190  1.00  1.00      H    C
ATOM   1555  CA  ILE H  50      14.480 -13.080 -10.710  1.00  1.00      H    C
ATOM   1556  CA  TYR H  51      17.630 -11.410 -12.120  1.00  1.00      H    C
ATOM   1557  CA  GLU H  52      16.140 -10.190 -15.340  1.00  1.00      H    C
ATOM   1558  CA  GLU H  53      12.930  -9.540 -13.460  1.00  1.00      H    C
ATOM   1559  CA  THR H  54      14.770  -7.260 -11.020  1.00  1.00      H    C
ATOM   1560  CA  ARG H  55      16.320  -5.330 -13.840  1.00  1.00      H    C
ATOM   1561  CA  GLY H  56      12.810  -4.780 -15.360  1.00  1.00      H    C
ATOM   1562  CA  VAL H  57      11.460  -3.620 -11.970  1.00  1.00      H    C
ATOM   1563  CA  LEU H  58      14.400  -1.370 -11.240  1.00  1.00      H    C
ATOM   1564  CA  LYS H  59      14.080   0.570 -14.360  1.00  1.00      H    C
ATOM   1565  CA  VAL H  60      10.570   1.840 -13.520  1.00  1.00      H    C
ATOM   1566  CA  PHE H  61      11.800   3.200 -10.220  1.00  1.00      H    C
ATOM   1567  CA  LEU H  62      14.540   5.190 -11.920  1.00  1.00      H    C
ATOM   1568  CA  GLU H  63      12.360   6.430 -14.790  1.00  1.00      H    C
ATOM   1569  CA  ASN H  64       9.900   7.700 -12.450  1.00  1.00      H    C
ATOM   1570  CA  VAL H  65      12.020   9.460  -9.990  1.00  1.00      H    C
ATOM   1571  CA  ILE H  66      14.610  10.820 -12.520  1.00  1.00      H    C
ATOM   1572  CA  ARG H  67      11.850  12.290 -14.750  1.00  1.00      H    C
ATOM   1573  CA  ASP H  68      10.570  14.400 -11.980  1.00  1.00      H    C
ATOM   1574  CA  ALA H  69      13.930  15.610 -10.640  1.00  1.00      H    C
ATOM   1575  CA  VAL H  70      14.890  16.760 -14.010  1.00  1.00      H    C
ATOM   1576  CA  THR H  71      11.690  18.900 -14.310  1.00  1.00      H    C
ATOM   1577  CA  TYR H  72      12.680  20.860 -11.220  1.00  1.00      H    C
ATOM   1578  CA  THR H  73      16.250  21.360 -12.610  1.00  1.00      H    C
ATOM   1579  CA  GLU H  74      15.020  22.950 -15.810  1.00  1.00      H    C
ATOM   1580  CA  HIS H  75      12.260  24.860 -14.220  1.00  1.00      H    C
ATOM   1581  CA  ALA H  76      14.920  26.710 -12.150  1.00  1.00      H    C
ATOM   1582  CA  LYS H  77      16.780  27.560 -15.350  1.00  1.00      H    C
ATOM   1583  CA  ARG H  78      19.770  25.570 -14.250  1.00  1.00      H    C
ATOM   1584  CA  LYS H  79      22.060  23.270 -16.400  1.00  1.00      H    C
ATOM   1585  CA  THR H  80      22.920  21.080 -13.370  1.00  1.00      H    C
ATOM   1586  CA  VAL H  81      20.920  18.430 -11.540  1.00  1.00      H    C
ATOM   1587  CA  THR H  82      21.040  19.290  -7.820  1.00  1.00      H    C
ATOM   1588  CA  ALA H  83      20.650  17.320  -4.620  1.00  1.00      H    C
ATOM   1589  CA  MET H  84      17.490  19.390  -3.830  1.00  1.00      H    C
ATOM   1590  CA  ASP H  85      15.820  18.220  -7.110  1.00  1.00      H    C
ATOM   1591  CA  VAL H  86      16.270  14.680  -6.050  1.00  1.00      H    C
ATOM   1592  CA  VAL H  87      15.080  15.320  -2.460  1.00  1.00      H    C
ATOM   1593  CA  TYR H  88      11.950  16.910  -3.760  1.00  1.00      H    C
ATOM   1594  CA  ALA H  89      11.430  14.120  -6.390  1.00  1.00      H    C
ATOM   1595  CA  LEU H  90      11.510  11.400  -3.610  1.00  1.00      H    C
ATOM   1596  CA  LYS H  91       8.860  13.170  -1.660  1.00  1.00      H    C
ATOM   1597  CA  ARG H  92       6.300  12.940  -4.450  1.00  1.00      H    C
ATOM   1598  CA  GLN H  93       6.770   9.180  -4.740  1.00  1.00      H    C
ATOM   1599  CA  GLY H  94       6.080   8.730  -1.070  1.00  1.00      H    C
ATOM   1600  CA  ARG H  95       9.770   8.460  -0.040  1.00  1.00      H    C
ATOM   1601  CA  THR H  96      10.430  11.580   2.110  1.00  1.00      H    C
ATOM   1602  CA  LEU H  97      13.540  10.830   4.220  1.00  1.00      H    C
ATOM   1603  CA  TYR H  98      15.170  13.310   6.410  1.00  1.00      H    C
ATOM   1604  CA  GLY H  99      18.600  14.710   6.170  1.00  1.00      H    C
ATOM   1605  CA  PHE H 100      19.650  14.450   2.640  1.00  1.00      H    C
ATOM   1606  CA  GLY H 101      22.550  11.980   3.330  1.00  1.00      H    C
ATOM   1607  CA  GLY H 102      24.440  14.060   5.870  1.00  1.00      H    C
TER
ATOM   1608  CA  SER I   1     -24.110  64.250 -20.789  1.00  1.00      I    C
ATOM   1609  CA  GLY I   2     -23.720  62.820 -24.309  1.00  1.00      I    C
ATOM   1610  CA  ARG I   3     -19.890  63.510 -24.639  1.00  1.00      I    C
ATOM   1611  CA  GLY I   4     -17.440  61.160 -26.219  1.00  1.00      I    C
ATOM   1612  CA  LYS I   5     -20.100  58.410 -26.339  1.00  1.00      I    C
ATOM   1613  CA  GLN I   6     -18.610  55.630 -28.549  1.00  1.00      I    C
ATOM   1614  CA  GLY I   7     -21.850  54.070 -29.439  1.00  1.00      I    C
ATOM   1615  CA  GLY I   8     -22.920  50.770 -27.999  1.00  1.00      I    C
ATOM   1616  CA  LYS I   9     -20.710  49.720 -25.029  1.00  1.00      I    C
ATOM   1617  CA  THR I  10     -18.000  47.870 -26.989  1.00  1.00      I    C
ATOM   1618  CA  ARG I  11     -14.140  47.590 -26.969  1.00  1.00      I    C
ATOM   1619  CA  ALA I  12     -13.700  43.950 -26.079  1.00  1.00      I    C
ATOM   1620  CA  LYS I  13     -16.450  42.110 -27.849  1.00  1.00      I    C
ATOM   1621  CA  ALA I  14     -18.650  39.500 -26.029  1.00  1.00      I    C
ATOM   1622  CA  LYS I  15     -16.660  40.500 -22.879  1.00  1.00      I    C
ATOM   1623  CA  THR I  16     -16.280  37.840 -20.049  1.00  1.00      I    C
ATOM   1624  CA  ARG I  17     -12.940  36.740 -18.879  1.00  1.00      I    C
ATOM   1625  CA  SER I  18     -14.010  33.280 -20.189  1.00  1.00      I    C
ATOM   1626  CA  SER I  19     -14.910  33.960 -23.899  1.00  1.00      I    C
ATOM   1627  CA  ARG I  20     -11.750  36.000 -24.189  1.00  1.00      I    C
ATOM   1628  CA  ALA I  21      -9.670  32.970 -22.959  1.00  1.00      I    C
ATOM   1629  CA  GLY I  22     -11.840  30.640 -25.230  1.00  1.00      I    C
ATOM   1630  CA  LEU I  23     -12.940  28.600 -22.100  1.00  1.00      I    C
ATOM   1631  CA  GLN I  24     -16.470  27.340 -21.050  1.00  1.00      I    C
ATOM   1632  CA  PHE I  25     -15.210  26.750 -17.390  1.00  1.00      I    C
ATOM   1633  CA  PRO I  26     -15.420  30.010 -15.320  1.00  1.00      I    C
ATOM   1634  CA  VAL I  27     -12.250  32.150 -15.129  1.00  1.00      I    C
ATOM   1635  CA  GLY I  28     -13.910  34.450 -12.559  1.00  1.00      I    C
ATOM   1636  CA  ARG I  29     -14.730  31.550 -10.160  1.00  1.00      I    C
ATOM   1637  CA  VAL I  30     -11.440  29.830 -10.300  1.00  1.00      I    C
ATOM   1638  CA  HIS I  31      -9.360  33.100  -9.709  1.00  1.00      I    C
ATOM   1639  CA  ARG I  32     -11.560  33.650  -6.719  1.00  1.00      I    C
ATOM   1640  CA  LEU I  33     -11.280  30.080  -5.460  1.00  1.00      I    C
ATOM   1641  CA  LEU I  34      -7.350  30.230  -5.810  1.00  1.00      I    C
ATOM   1642  CA  ARG I  35      -7.270  33.460  -3.899  1.00  1.00      I    C
ATOM   1643  CA  LYS I  36      -9.770  32.140  -1.350  1.00  1.00      I    C
ATOM   1644  CA  GLY I  37      -7.620  28.990  -1.040  1.00  1.00      I    C
ATOM   1645  CA  ASN I  38      -4.420  30.590   0.330  1.00  1.00      I    C
ATOM   1646  CA  TYR I  39      -2.060  29.140  -2.110  1.00  1.00      I    C
ATOM   1647  CA  ALA I  40       0.240  32.130  -2.190  1.00  1.00      I    C
ATOM   1648  CA  GLU I  41       0.260  35.680  -1.089  1.00  1.00      I    C
ATOM   1649  CA  ARG I  42       0.050  36.750  -4.779  1.00  1.00      I    C
ATOM   1650  CA  VAL I  43      -2.190  35.480  -7.559  1.00  1.00      I    C
ATOM   1651  CA  GLY I  44      -1.380  36.320 -11.199  1.00  1.00      I    C
ATOM   1652  CA  ALA I  45      -3.940  36.620 -13.889  1.00  1.00      I    C
ATOM   1653  CA  GLY I  46      -2.860  33.660 -15.959  1.00  1.00      I    C
ATOM   1654  CA  ALA I  47      -2.920  30.970 -13.250  1.00  1.00      I    C
ATOM   1655  CA  PRO I  48      -6.840  30.660 -13.210  1.00  1.00      I    C
ATOM   1656  CA  VAL I  49      -6.710  30.550 -16.930  1.00  1.00      I    C
ATOM   1657  CA  TYR I  50      -4.300  27.680 -17.100  1.00  1.00      I    C
ATOM   1658  CA  LEU I  51      -5.850  25.600 -14.280  1.00  1.00      I    C
ATOM   1659  CA  ALA I  52      -9.490  26.240 -15.460  1.00  1.00      I    C
ATOM   1660  CA  ALA I  53      -8.310  25.010 -18.960  1.00  1.00      I    C
ATOM   1661  CA  VAL I  54      -7.010  21.770 -17.380  1.00  1.00      I    C
ATOM   1662  CA  LEU I  55     -10.000  21.090 -15.190  1.00  1.00      I    C
ATOM   1663  CA  GLU I  56     -12.410  21.620 -18.050  1.00  1.00      I    C
ATOM   1664  CA  TYR I  57     -10.460  19.260 -20.330  1.00  1.00      I    C
ATOM   1665  CA  LEU I  58     -10.210  16.480 -17.710  1.00  1.00      I    C
ATOM   1666  CA  THR I  59     -13.880  16.790 -16.940  1.00  1.00      I    C
ATOM   1667  CA  ALA I  60     -14.670  16.510 -20.610  1.00  1.00      I    C
ATOM   1668  CA  GLU I  61     -12.490  13.360 -21.080  1.00  1.00      I    C
ATOM   1669  CA  ILE I  62     -14.160  11.450 -18.240  1.00  1.00      I    C
ATOM   1670  CA  LEU I  63     -17.630  12.510 -19.510  1.00  1.00      I    C
ATOM   1671  CA  GLU I  64     -16.580  11.560 -23.020  1.00  1.00      I    C
ATOM   1672  CA  LEU I  65     -15.810   7.980 -21.940  1.00  1.00      I    C
ATOM   1673  CA  ALA I  66     -18.810   7.510 -19.670  1.00  1.00      I    C
ATOM   1674  CA  GLY I  67     -21.180   8.720 -22.320  1.00  1.00      I    C
ATOM   1675  CA  ASN I  68     -19.720   6.190 -24.630  1.00  1.00      I    C
ATOM   1676  CA  ALA I  69     -20.290   3.410 -21.850  1.00  1.00      I    C
ATOM   1677  CA  ALA I  70     -23.810   4.870 -21.250  1.00  1.00      I    C
ATOM   1678  CA  ARG I  71     -24.510   4.530 -25.000  1.00  1.00      I    C
ATOM   1679  CA  ASP I  72     -23.210   0.870 -24.880  1.00  1.00      I    C
ATOM   1680  CA  ASN I  73     -25.590   0.310 -21.910  1.00  1.00      I    C
ATOM   1681  CA  LYS I  74     -28.690   1.450 -23.790  1.00  1.00      I    C
ATOM   1682  CA  LYS I  75     -29.250   4.440 -21.650  1.00  1.00      I    C
ATOM   1683  CA  THR I  76     -28.890   8.150 -22.520  1.00  1.00      I    C
ATOM   1684  CA  ARG I  77     -28.240   9.480 -19.080  1.00  1.00      I    C
ATOM   1685  CA  ILE I  78     -24.930   9.250 -17.330  1.00  1.00      I    C
ATOM   1686  CA  ILE I  79     -25.000   7.220 -14.170  1.00  1.00      I    C
ATOM   1687  CA  PRO I  80     -22.140   6.520 -11.610  1.00  1.00      I    C
ATOM   1688  CA  ARG I  81     -21.790   3.060 -13.010  1.00  1.00      I    C
ATOM   1689  CA  HIS I  82     -20.720   4.430 -16.370  1.00  1.00      I    C
ATOM   1690  CA  LEU I  83     -18.240   6.740 -14.730  1.00  1.00      I    C
ATOM   1691  CA  GLN I  84     -16.780   3.710 -12.880  1.00  1.00      I    C
ATOM   1692  CA  LEU I  85     -16.550   1.620 -16.080  1.00  1.00      I    C
ATOM   1693  CA  ALA I  86     -15.070   4.800 -17.860  1.00  1.00      I    C
ATOM   1694  CA  VAL I  87     -12.400   5.260 -15.290  1.00  1.00      I    C
ATOM   1695  CA  ARG I  88     -11.410   1.790 -14.530  1.00  1.00      I    C
ATOM   1696  CA  ASN I  89     -10.910   0.600 -18.160  1.00  1.00      I    C
ATOM   1697  CA  ASP I  90      -8.720   3.610 -18.820  1.00  1.00      I    C
ATOM   1698  CA  GLU I  91      -5.170   2.870 -17.590  1.00  1.00      I    C
ATOM   1699  CA  GLU I  92      -4.280   6.680 -17.310  1.00  1.00      I    C
ATOM   1700  CA  LEU I  93      -7.510   7.740 -15.640  1.00  1.00      I    C
ATOM   1701  CA  ASN I  94      -7.110   4.760 -13.300  1.00  1.00      I    C
ATOM   1702  CA  LYS I  95      -3.810   6.190 -12.280  1.00  1.00      I    C
ATOM   1703  CA  LEU I  96      -4.980   9.810 -12.270  1.00  1.00      I    C
ATOM   1704  CA  LEU I  97      -7.760   8.770  -9.950  1.00  1.00      I    C
ATOM   1705  CA  GLY I  98      -5.690   6.160  -8.100  1.00  1.00      I    C
ATOM   1706  CA  ARG I  99      -7.030   6.890  -4.670  1.00  1.00      I    C
ATOM   1707  CA  VAL I 100     -10.630   7.540  -5.630  1.00  1.00      I    C
ATOM   1708  CA  THR I 101     -13.600   5.270  -4.570  1.00  1.00      I    C
ATOM   1709  CA  ILE I 102     -16.750   5.640  -6.730  1.00  1.00      I    C
ATOM   1710  CA  ALA I 103     -19.710   4.950  -4.550  1.00  1.00      I    C
ATOM   1711  CA  GLN I 104     -22.480   2.930  -6.330  1.00  1.00      I    C
ATOM   1712  CA  GLY I 105     -20.110   2.110  -8.980  1.00  1.00      I    C
ATOM   1713  CA  GLY I 106     -19.640  -1.630  -8.190  1.00  1.00      I    C
ATOM   1714  CA  VAL I 107     -16.480  -3.770  -8.790  1.00  1.00      I    C
ATOM   1715  CA  LEU I 108     -15.570  -4.120 -12.460  1.00  1.00      I    C
ATOM   1716  CA  PRO I 109     -17.310  -6.850 -14.440  1.00  1.00      I    C
ATOM   1717  CA  ASN I 110     -14.630  -9.360 -14.890  1.00  1.00      I    C
ATOM   1718  CA  ILE I 111     -12.730 -10.810 -17.760  1.00  1.00      I    C
ATOM   1719  CA  GLN I 112     -14.040 -11.160 -21.270  1.00  1.00      I    C
ATOM   1720  CA  SER I 113     -11.390 -11.960 -23.910  1.00  1.00      I    C
ATOM   1721  CA  VAL I 114      -9.740 -14.770 -22.000  1.00  1.00      I    C
ATOM   1722  CA  LEU I 115     -13.150 -16.590 -21.790  1.00  1.00      I    C
ATOM   1723  CA  LEU I 116     -13.270 -17.080 -25.630  1.00  1.00      I    C
ATOM   1724  CA  PRO I 117     -14.820 -20.260 -26.690  1.00  1.00      I    C
ATOM   1725  CA  LYS I 118     -12.570 -22.970 -28.230  1.00  1.00      I    C
ATOM   1726  CA  LYS I 119      -9.120 -24.270 -28.530  1.00  1.00      I    C
ATOM   1727  CA  THR I 120      -8.530 -21.570 -25.780  1.00  1.00      I    C
ATOM   1728  CA  GLU I 121      -9.940 -22.450 -22.260  1.00  1.00      I    C
ATOM   1729  CA  SER I 122      -7.300 -22.500 -19.610  1.00  1.00      I    C
ATOM   1730  CA  SER I 123      -6.270 -19.030 -20.640  1.00  1.00      I    C
ATOM   1731  CA  LYS I 124      -3.090 -19.390 -18.600  1.00  1.00      I    C
ATOM   1732  CA  SER I 125      -0.870 -22.440 -17.880  1.00  1.00      I    C
ATOM   1733  CA  LYS I 126      -1.320 -25.630 -20.050  1.00  1.00      I    C
ATOM   1734  CA  SER I 127      -3.340 -28.170 -18.030  1.00  1.00      I    C
ATOM   1735  CA  LYS I 128      -4.490 -31.620 -18.960  1.00  1.00      I    C
TER
ATOM   1736  CA  PRO J   1     -34.730  19.510  -0.450  1.00  1.00      J    C
ATOM   1737  CA  GLU J   2     -36.010  20.630   2.890  1.00  1.00      J    C
ATOM   1738  CA  PRO J   3     -37.010  17.150   3.990  1.00  1.00      J    C
ATOM   1739  CA  ALA J   4     -40.690  17.890   3.250  1.00  1.00      J    C
ATOM   1740  CA  LYS J   5     -41.220  19.740   0.040  1.00  1.00      J    C
ATOM   1741  CA  SER J   6     -43.040  23.120   0.390  1.00  1.00      J    C
ATOM   1742  CA  ALA J   7     -46.310  25.200   0.500  1.00  1.00      J    C
ATOM   1743  CA  PRO J   8     -47.090  27.980  -0.279  1.00  1.00      J    C
ATOM   1744  CA  ALA J   9     -46.830  28.970   3.291  1.00  1.00      J    C
ATOM   1745  CA  PRO J  10     -48.240  31.550   2.561  1.00  1.00      J    C
ATOM   1746  CA  LYS J  11     -46.420  34.810   3.551  1.00  1.00      J    C
ATOM   1747  CA  LYS J  12     -43.040  33.260   2.871  1.00  1.00      J    C
ATOM   1748  CA  GLY J  13     -40.510  35.180   0.971  1.00  1.00      J    C
ATOM   1749  CA  SER J  14     -41.920  33.620  -2.209  1.00  1.00      J    C
ATOM   1750  CA  LYS J  15     -41.180  36.740  -4.229  1.00  1.00      J    C
ATOM   1751  CA  LYS J  16     -44.850  37.280  -4.669  1.00  1.00      J    C
ATOM   1752  CA  ALA J  17     -45.390  40.830  -6.219  1.00  1.00      J    C
ATOM   1753  CA  VAL J  18     -45.030  42.500  -2.799  1.00  1.00      J    C
ATOM   1754  CA  THR J  19     -44.050  46.180  -2.389  1.00  1.00      J    C
ATOM   1755  CA  LYS J  20     -43.570  48.540   0.581  1.00  1.00      J    C
ATOM   1756  CA  THR J  21     -42.800  46.070   3.281  1.00  1.00      J    C
ATOM   1757  CA  GLN J  22     -40.130  43.990   5.031  1.00  1.00      J    C
ATOM   1758  CA  LYS J  23     -38.210  47.190   5.801  1.00  1.00      J    C
ATOM   1759  CA  LYS J  24     -35.310  46.800   8.291  1.00  1.00      J    C
ATOM   1760  CA  ASP J  25     -31.560  46.100   7.861  1.00  1.00      J    C
ATOM   1761  CA  GLY J  26     -29.200  47.380   5.091  1.00  1.00      J    C
ATOM   1762  CA  LYS J  27     -27.880  43.880   4.461  1.00  1.00      J    C
ATOM   1763  CA  LYS J  28     -29.180  40.550   3.011  1.00  1.00      J    C
ATOM   1764  CA  ARG J  29     -29.100  38.240   6.061  1.00  1.00      J    C
ATOM   1765  CA  ARG J  30     -26.140  36.190   4.811  1.00  1.00      J    C
ATOM   1766  CA  LYS J  31     -26.460  32.440   4.271  1.00  1.00      J    C
ATOM   1767  CA  THR J  32     -23.160  31.000   3.261  1.00  1.00      J    C
ATOM   1768  CA  ARG J  33     -23.420  30.290  -0.449  1.00  1.00      J    C
ATOM   1769  CA  LYS J  34     -23.690  26.690  -1.420  1.00  1.00      J    C
ATOM   1770  CA  GLU J  35     -21.680  26.400  -4.600  1.00  1.00      J    C
ATOM   1771  CA  SER J  36     -21.270  23.440  -6.990  1.00  1.00      J    C
ATOM   1772  CA  TYR J  37     -19.650  23.400 -10.440  1.00  1.00      J    C
ATOM   1773  CA  ALA J  38     -22.500  21.440 -11.900  1.00  1.00      J    C
ATOM   1774  CA  ILE J  39     -24.020  23.970 -14.370  1.00  1.00      J    C
ATOM   1775  CA  TYR J  40     -20.570  24.440 -15.970  1.00  1.00      J    C
ATOM   1776  CA  VAL J  41     -20.050  20.730 -15.930  1.00  1.00      J    C
ATOM   1777  CA  TYR J  42     -23.440  20.530 -17.730  1.00  1.00      J    C
ATOM   1778  CA  LYS J  43     -22.240  23.070 -20.300  1.00  1.00      J    C
ATOM   1779  CA  VAL J  44     -19.340  20.900 -21.310  1.00  1.00      J    C
ATOM   1780  CA  LEU J  45     -21.350  17.750 -21.470  1.00  1.00      J    C
ATOM   1781  CA  LYS J  46     -23.530  19.380 -24.210  1.00  1.00      J    C
ATOM   1782  CA  GLN J  47     -20.390  20.050 -26.260  1.00  1.00      J    C
ATOM   1783  CA  VAL J  48     -19.180  16.550 -26.230  1.00  1.00      J    C
ATOM   1784  CA  HIS J  49     -22.480  14.550 -26.100  1.00  1.00      J    C
ATOM   1785  CA  PRO J  50     -25.410  16.790 -27.200  1.00  1.00      J    C
ATOM   1786  CA  ASP J  51     -28.020  14.110 -26.770  1.00  1.00      J    C
ATOM   1787  CA  THR J  52     -26.860  12.810 -23.370  1.00  1.00      J    C
ATOM   1788  CA  GLY J  53     -27.660  13.810 -20.010  1.00  1.00      J    C
ATOM   1789  CA  ILE J  54     -26.330  13.200 -16.450  1.00  1.00      J    C
ATOM   1790  CA  SER J  55     -28.400  12.450 -13.260  1.00  1.00      J    C
ATOM   1791  CA  SER J  56     -27.880  14.770 -10.260  1.00  1.00      J    C
ATOM   1792  CA  LYS J  57     -26.330  11.840  -8.360  1.00  1.00      J    C
ATOM   1793  CA  ALA J  58     -23.850  11.380 -11.130  1.00  1.00      J    C
ATOM   1794  CA  MET J  59     -23.350  15.190 -11.120  1.00  1.00      J    C
ATOM   1795  CA  SER J  60     -22.520  14.940  -7.390  1.00  1.00      J    C
ATOM   1796  CA  ILE J  61     -19.710  12.480  -8.250  1.00  1.00      J    C
ATOM   1797  CA  MET J  62     -18.360  15.050 -10.810  1.00  1.00      J    C
ATOM   1798  CA  ASN J  63     -18.340  17.830  -8.250  1.00  1.00      J    C
ATOM   1799  CA  SER J  64     -16.040  15.760  -6.040  1.00  1.00      J    C
ATOM   1800  CA  PHE J  65     -13.860  14.780  -8.990  1.00  1.00      J    C
ATOM   1801  CA  VAL J  66     -13.540  18.490 -10.100  1.00  1.00      J    C
ATOM   1802  CA  ASN J  67     -13.050  19.700  -6.530  1.00  1.00      J    C
ATOM   1803  CA  ASP J  68     -10.340  17.230  -5.750  1.00  1.00      J    C
ATOM   1804  CA  VAL J  69      -8.300  17.950  -8.870  1.00  1.00      J    C
ATOM   1805  CA  PHE J  70      -8.610  21.660  -8.160  1.00  1.00      J    C
ATOM   1806  CA  GLU J  71      -7.000  21.060  -4.770  1.00  1.00      J    C
ATOM   1807  CA  ARG J  72      -4.330  18.790  -6.090  1.00  1.00      J    C
ATOM   1808  CA  ILE J  73      -2.870  21.280  -8.480  1.00  1.00      J    C
ATOM   1809  CA  ALA J  74      -2.970  24.150  -5.930  1.00  1.00      J    C
ATOM   1810  CA  GLY J  75      -1.250  22.020  -3.260  1.00  1.00      J    C
ATOM   1811  CA  GLU J  76       1.600  20.940  -5.450  1.00  1.00      J    C
ATOM   1812  CA  ALA J  77       2.070  24.510  -6.770  1.00  1.00      J    C
ATOM   1813  CA  SER J  78       2.020  25.890  -3.220  1.00  1.00      J    C
ATOM   1814  CA  ARG J  79       5.000  23.610  -2.230  1.00  1.00      J    C
ATOM   1815  CA  LEU J  80       6.690  24.580  -5.540  1.00  1.00      J    C
ATOM   1816  CA  ALA J  81       6.230  28.260  -4.890  1.00  1.00      J    C
ATOM   1817  CA  HIS J  82       7.340  28.000  -1.290  1.00  1.00      J    C
ATOM   1818  CA  TYR J  83      10.330  25.700  -2.210  1.00  1.00      J    C
ATOM   1819  CA  ASN J  84      11.330  28.580  -4.590  1.00  1.00      J    C
ATOM   1820  CA  LYS J  85      10.470  31.340  -2.070  1.00  1.00      J    C
ATOM   1821  CA  ARG J  86       8.070  32.920  -4.640  1.00  1.00      J    C
ATOM   1822  CA  SER J  87       5.180  35.030  -3.499  1.00  1.00      J    C
ATOM   1823  CA  THR J  88       3.270  34.650  -6.899  1.00  1.00      J    C
ATOM   1824  CA  ILE J  89       1.660  31.470  -8.090  1.00  1.00      J    C
ATOM   1825  CA  THR J  90       1.670  31.850 -11.870  1.00  1.00      J    C
ATOM   1826  CA  SER J  91       0.570  29.890 -14.770  1.00  1.00      J    C
ATOM   1827  CA  ARG J  92       4.060  28.340 -14.700  1.00  1.00      J    C
ATOM   1828  CA  GLU J  93       3.400  26.940 -11.210  1.00  1.00      J    C
ATOM   1829  CA  ILE J  94       0.240  25.310 -12.490  1.00  1.00      J    C
ATOM   1830  CA  GLN J  95       1.920  23.850 -15.510  1.00  1.00      J    C
ATOM   1831  CA  THR J  96       4.850  22.490 -13.650  1.00  1.00      J    C
ATOM   1832  CA  ALA J  97       2.430  20.780 -11.270  1.00  1.00      J    C
ATOM   1833  CA  VAL J  98       0.450  19.390 -14.150  1.00  1.00      J    C
ATOM   1834  CA  ARG J  99       3.370  17.560 -15.570  1.00  1.00      J    C
ATOM   1835  CA  LEU J 100       4.040  15.990 -12.090  1.00  1.00      J    C
ATOM   1836  CA  LEU J 101       0.410  15.540 -11.330  1.00  1.00      J    C
ATOM   1837  CA  LEU J 102      -0.930  13.870 -14.400  1.00  1.00      J    C
ATOM   1838  CA  PRO J 103      -0.130  10.800 -16.140  1.00  1.00      J    C
ATOM   1839  CA  GLY J 104       1.440  10.770 -19.610  1.00  1.00      J    C
ATOM   1840  CA  GLU J 105      -1.160  11.460 -22.400  1.00  1.00      J    C
ATOM   1841  CA  LEU J 106      -3.410  13.360 -20.020  1.00  1.00      J    C
ATOM   1842  CA  ALA J 107      -0.740  15.830 -19.220  1.00  1.00      J    C
ATOM   1843  CA  LYS J 108       0.100  16.310 -22.900  1.00  1.00      J    C
ATOM   1844  CA  HIS J 109      -3.410  17.170 -23.910  1.00  1.00      J    C
ATOM   1845  CA  ALA J 110      -4.020  19.120 -20.770  1.00  1.00      J    C
ATOM   1846  CA  VAL J 111      -0.940  21.270 -21.320  1.00  1.00      J    C
ATOM   1847  CA  SER J 112      -2.030  22.150 -24.810  1.00  1.00      J    C
ATOM   1848  CA  GLU J 113      -5.580  23.270 -23.730  1.00  1.00      J    C
ATOM   1849  CA  GLY J 114      -4.100  25.100 -20.650  1.00  1.00      J    C
ATOM   1850  CA  THR J 115      -1.430  26.820 -22.750  1.00  1.00      J    C
ATOM   1851  CA  LYS J 116      -3.920  27.670 -25.370  1.00  1.00      J    C
ATOM   1852  CA  ALA J 117      -6.290  29.170 -22.790  1.00  1.00      J    C
ATOM   1853  CA  VAL J 118      -3.540  31.420 -21.390  1.00  1.00      J    C
ATOM   1854  CA  THR J 119      -2.050  32.290 -24.660  1.00  1.00      J    C
ATOM   1855  CA  LYS J 120      -5.560  33.160 -26.019  1.00  1.00      J    C
ATOM   1856  CA  TYR J 121      -6.420  35.230 -23.069  1.00  1.00      J    C
ATOM   1857  CA  THR J 122      -3.180  37.150 -23.199  1.00  1.00      J    C
ATOM   1858  CA  SER J 123      -3.180  37.460 -27.049  1.00  1.00      J    C
ATOM   1859  CA  ALA J 124      -6.210  39.780 -26.689  1.00  1.00      J    C
ATOM   1860  CA  LYS J 125      -6.460  43.360 -25.339  1.00  1.00      J    C
TER
