# Supplementary material for: The kinetic landscape of nucleosome assembly: A coarse-grained molecular dynamics study
Source: PLoS Comput Biol. 2021 Jul 27;17(7):e1009253. doi: 10.1371/journal.pcbi.1009253 (PMC8345847; doi:10.1371/journal.pcbi.1009253)
Supplement: S1 Data — For each of the 11 metastable states identified from our MSM at 400 mM using PCCA clustering, we deposited 4 representative coarse-grained nucleosome conformations in PDB format. The conformations are named “state*conf#.pdb”, where * corresponds to the state name as described in the text (T, TL, TR, HL0, HL1, HL2, HR0, HR1, HR2 and HR3, N), and # goes from 1 to 4. The file “msm_hmm11.dat” contains the equilibrium probabilities of the various basins and the transition probabilities between them. The data also contain 4 representative partially opened conformations for each of the left hexasome, right hexasome, and tetrasome states, named “partially-opened_*_conf#.pdb”, where * is HL, HR or T and # goes from 1 to 4. (ZIP) [file pcbi.1009253.s006.zip › S1_Data/stateHL1conf4.pdb]

ATOM      1 DS   DC  A   1      33.920 -44.319  20.672  1.00  1.00      A    S
ATOM      2 DB   DC  A   1      34.310 -43.399  16.672  1.00  1.00      A    B
ATOM      3 DP   DT  A   2      36.710 -41.749  23.112  1.00  1.00      A    P
ATOM      4 DS   DT  A   2      39.280 -41.159  20.512  1.00  1.00      A    S
ATOM      5 DB   DT  A   2      36.650 -40.189  17.651  1.00  1.00      A    B
ATOM      6 DP   DG  A   3      42.110 -37.389  21.841  1.00  1.00      A    P
ATOM      7 DS   DG  A   3      42.670 -35.979  18.231  1.00  1.00      A    S
ATOM      8 DB   DG  A   3      38.500 -36.329  15.391  1.00  1.00      A    B
ATOM      9 DP   DG  A   4      45.300 -33.449  17.081  1.00  1.00      A    P
ATOM     10 DS   DG  A   4      43.870 -32.589  13.901  1.00  1.00      A    S
ATOM     11 DB   DG  A   4      38.590 -32.729  14.341  1.00  1.00      A    B
ATOM     12 DP   DA  A   5      45.220 -30.199  11.321  1.00  1.00      A    P
ATOM     13 DS   DA  A   5      41.870 -29.279   9.731  1.00  1.00      A    S
ATOM     14 DB   DA  A   5      38.680 -29.379  13.281  1.00  1.00      A    B
ATOM     15 DP   DG  A   6      41.630 -25.669   7.631  1.00  1.00      A    P
ATOM     16 DS   DG  A   6      38.210 -24.929   8.491  1.00  1.00      A    S
ATOM     17 DB   DG  A   6      37.110 -25.949  13.141  1.00  1.00      A    B
ATOM     18 DP   DA  A   7      36.950 -21.969   7.411  1.00  1.00      A    P
ATOM     19 DS   DA  A   7      34.290 -22.089   9.641  1.00  1.00      A    S
ATOM     20 DB   DA  A   7      35.690 -22.679  13.721  1.00  1.00      A    B
ATOM     21 DP   DA  A   8      31.390 -19.179   9.401  1.00  1.00      A    P
ATOM     22 DS   DA  A   8      30.870 -19.319  13.061  1.00  1.00      A    S
ATOM     23 DB   DA  A   8      35.150 -19.679  15.591  1.00  1.00      A    B
ATOM     24 DP   DT  A   9      28.990 -16.959  14.331  1.00  1.00      A    P
ATOM     25 DS   DT  A   9      30.720 -16.239  17.801  1.00  1.00      A    S
ATOM     26 DB   DT  A   9      35.090 -16.239  16.541  1.00  1.00      A    B
ATOM     27 DP   DC  A  10      29.240 -12.749  19.231  1.00  1.00      A    P
ATOM     28 DS   DC  A  10      31.920 -12.639  21.171  1.00  1.00      A    S
ATOM     29 DB   DC  A  10      35.290 -12.929  18.351  1.00  1.00      A    B
ATOM     30 DP   DC  A  11      32.420 -10.099  23.441  1.00  1.00      A    P
ATOM     31 DS   DC  A  11      36.050 -10.389  24.291  1.00  1.00      A    S
ATOM     32 DB   DC  A  11      37.360 -10.499  20.621  1.00  1.00      A    B
ATOM     33 DP   DC  A  12      38.000  -8.069  26.061  1.00  1.00      A    P
ATOM     34 DS   DC  A  12      40.750  -8.109  24.281  1.00  1.00      A    S
ATOM     35 DB   DC  A  12      39.500  -7.179  20.140  1.00  1.00      A    B
ATOM     36 DP   DG  A  13      43.840  -5.489  25.990  1.00  1.00      A    P
ATOM     37 DS   DG  A  13      45.770  -5.139  22.580  1.00  1.00      A    S
ATOM     38 DB   DG  A  13      42.640  -4.439  18.620  1.00  1.00      A    B
ATOM     39 DP   DG  A  14      48.440  -2.749  22.290  1.00  1.00      A    P
ATOM     40 DS   DG  A  14      48.230  -1.869  18.330  1.00  1.00      A    S
ATOM     41 DB   DG  A  14      43.590  -1.319  16.740  1.00  1.00      A    B
ATOM     42 DP   DT  A  15      50.320   0.131  16.670  1.00  1.00      A    P
ATOM     43 DS   DT  A  15      47.850   0.671  13.460  1.00  1.00      A    S
ATOM     44 DB   DT  A  15      43.920   2.001  15.480  1.00  1.00      A    B
ATOM     45 DP   DC  A  16      49.500   3.111  10.950  1.00  1.00      A    P
ATOM     46 DS   DC  A  16      46.460   4.381  10.300  1.00  1.00      A    S
ATOM     47 DB   DC  A  16      44.490   5.401  13.740  1.00  1.00      A    B
ATOM     48 DP   DT  A  17      45.460   7.041   7.040  1.00  1.00      A    P
ATOM     49 DS   DT  A  17      42.610   8.471   8.120  1.00  1.00      A    S
ATOM     50 DB   DT  A  17      43.140   8.961  12.740  1.00  1.00      A    B
ATOM     51 DP   DG  A  18      41.740  12.351   5.680  1.00  1.00      A    P
ATOM     52 DS   DG  A  18      39.890  14.101   8.420  1.00  1.00      A    S
ATOM     53 DB   DG  A  18      41.740  13.051  12.660  1.00  1.00      A    B
ATOM     54 DP   DC  A  19      36.520  14.951   8.260  1.00  1.00      A    P
ATOM     55 DS   DC  A  19      36.050  14.131  11.440  1.00  1.00      A    S
ATOM     56 DB   DC  A  19      39.800  15.911  13.200  1.00  1.00      A    B
ATOM     57 DP   DA  A  20      32.490  15.221  13.190  1.00  1.00      A    P
ATOM     58 DS   DA  A  20      33.840  15.321  16.850  1.00  1.00      A    S
ATOM     59 DB   DA  A  20      37.800  17.611  16.230  1.00  1.00      A    B
ATOM     60 DP   DG  A  21      31.490  16.731  19.490  1.00  1.00      A    P
ATOM     61 DS   DG  A  21      33.960  19.111  20.870  1.00  1.00      A    S
ATOM     62 DB   DG  A  21      37.530  21.151  17.810  1.00  1.00      A    B
ATOM     63 DP   DG  A  22      33.239  21.401  23.350  1.00  1.00      A    P
ATOM     64 DS   DG  A  22      36.439  24.031  23.270  1.00  1.00      A    S
ATOM     65 DB   DG  A  22      37.750  24.731  18.430  1.00  1.00      A    B
ATOM     66 DP   DC  A  23      36.259  26.731  25.599  1.00  1.00      A    P
ATOM     67 DS   DC  A  23      38.299  29.011  23.519  1.00  1.00      A    S
ATOM     68 DB   DC  A  23      36.839  28.361  19.279  1.00  1.00      A    B
ATOM     69 DP   DC  A  24      38.329  32.111  24.309  1.00  1.00      A    P
ATOM     70 DS   DC  A  24      38.329  34.041  20.459  1.00  1.00      A    S
ATOM     71 DB   DC  A  24      35.269  31.731  18.169  1.00  1.00      A    B
ATOM     72 DP   DG  A  25      38.509  38.801  20.409  1.00  1.00      A    P
ATOM     73 DS   DG  A  25      37.219  39.191  16.879  1.00  1.00      A    S
ATOM     74 DB   DG  A  25      33.849  35.271  15.629  1.00  1.00      A    B
ATOM     75 DP   DC  A  26      36.559  42.081  15.469  1.00  1.00      A    P
ATOM     76 DS   DC  A  26      34.689  40.381  12.529  1.00  1.00      A    S
ATOM     77 DB   DC  A  26      32.129  38.081  14.629  1.00  1.00      A    B
ATOM     78 DP   DT  A  27      32.509  42.651  10.179  1.00  1.00      A    P
ATOM     79 DS   DT  A  27      29.950  40.081   9.259  1.00  1.00      A    S
ATOM     80 DB   DT  A  27      28.769  39.381  13.149  1.00  1.00      A    B
ATOM     81 DP   DC  A  28      26.790  41.170   6.989  1.00  1.00      A    P
ATOM     82 DS   DC  A  28      24.560  38.881   9.109  1.00  1.00      A    S
ATOM     83 DB   DC  A  28      24.969  40.371  13.059  1.00  1.00      A    B
ATOM     84 DP   DA  A  29      20.850  38.720   7.709  1.00  1.00      A    P
ATOM     85 DS   DA  A  29      19.480  37.511  10.939  1.00  1.00      A    S
ATOM     86 DB   DA  A  29      20.539  40.431  14.549  1.00  1.00      A    B
ATOM     87 DP   DA  A  30      16.090  35.751  11.229  1.00  1.00      A    P
ATOM     88 DS   DA  A  30      15.299  36.571  14.659  1.00  1.00      A    S
ATOM     89 DB   DA  A  30      17.439  41.051  16.109  1.00  1.00      A    B
ATOM     90 DP   DT  A  31      12.089  35.761  15.699  1.00  1.00      A    P
ATOM     91 DS   DT  A  31      12.869  37.531  19.039  1.00  1.00      A    S
ATOM     92 DB   DT  A  31      13.979  41.831  17.319  1.00  1.00      A    B
ATOM     93 DP   DT  A  32      10.389  37.481  21.699  1.00  1.00      A    P
ATOM     94 DS   DT  A  32      11.819  40.831  23.579  1.00  1.00      A    S
ATOM     95 DB   DT  A  32      11.489  43.421  20.079  1.00  1.00      A    B
ATOM     96 DP   DG  A  33       9.339  41.821  27.439  1.00  1.00      A    P
ATOM     97 DS   DG  A  33       9.209  46.031  26.589  1.00  1.00      A    S
ATOM     98 DB   DG  A  33       9.159  47.011  21.959  1.00  1.00      A    B
ATOM     99 DP   DG  A  34       7.319  48.341  28.808  1.00  1.00      A    P
ATOM    100 DS   DG  A  34       6.159  50.861  26.308  1.00  1.00      A    S
ATOM    101 DB   DG  A  34       6.119  49.291  21.218  1.00  1.00      A    B
ATOM    102 DP   DT  A  35       3.579  52.231  26.938  1.00  1.00      A    P
ATOM    103 DS   DT  A  35       3.179  53.241  23.618  1.00  1.00      A    S
ATOM    104 DB   DT  A  35       2.889  49.841  22.078  1.00  1.00      A    B
ATOM    105 DP   DC  A  36       0.089  55.681  23.258  1.00  1.00      A    P
ATOM    106 DS   DC  A  36      -1.091  54.271  20.348  1.00  1.00      A    S
ATOM    107 DB   DC  A  36      -1.031  49.771  20.948  1.00  1.00      A    B
ATOM    108 DP   DG  A  37      -5.301  56.311  18.068  1.00  1.00      A    P
ATOM    109 DS   DG  A  37      -5.641  53.121  15.698  1.00  1.00      A    S
ATOM    110 DB   DG  A  37      -4.311  48.541  18.348  1.00  1.00      A    B
ATOM    111 DP   DT  A  38      -8.481  52.480  13.618  1.00  1.00      A    P
ATOM    112 DS   DT  A  38      -7.741  48.510  13.208  1.00  1.00      A    S
ATOM    113 DB   DT  A  38      -7.571  47.421  17.008  1.00  1.00      A    B
ATOM    114 DP   DA  A  39     -10.101  46.220  11.398  1.00  1.00      A    P
ATOM    115 DS   DA  A  39      -9.381  43.610  13.058  1.00  1.00      A    S
ATOM    116 DB   DA  A  39     -10.311  44.231  17.268  1.00  1.00      A    B
ATOM    117 DP   DG  A  40     -10.551  40.190  11.629  1.00  1.00      A    P
ATOM    118 DS   DG  A  40     -10.401  38.430  15.029  1.00  1.00      A    S
ATOM    119 DB   DG  A  40     -12.261  40.841  18.549  1.00  1.00      A    B
ATOM    120 DP   DA  A  41     -10.161  35.121  15.419  1.00  1.00      A    P
ATOM    121 DS   DA  A  41     -11.251  34.971  18.829  1.00  1.00      A    S
ATOM    122 DB   DA  A  41     -14.561  38.331  19.519  1.00  1.00      A    B
ATOM    123 DP   DC  A  42     -11.671  31.931  20.139  1.00  1.00      A    P
ATOM    124 DS   DC  A  42     -13.651  33.171  23.069  1.00  1.00      A    S
ATOM    125 DB   DC  A  42     -16.451  35.891  21.349  1.00  1.00      A    B
ATOM    126 DP   DA  A  43     -15.201  30.401  25.529  1.00  1.00      A    P
ATOM    127 DS   DA  A  43     -18.541  32.681  26.579  1.00  1.00      A    S
ATOM    128 DB   DA  A  43     -20.141  34.851  22.699  1.00  1.00      A    B
ATOM    129 DP   DG  A  44     -21.191  30.951  28.309  1.00  1.00      A    P
ATOM    130 DS   DG  A  44     -23.691  32.831  27.179  1.00  1.00      A    S
ATOM    131 DB   DG  A  44     -23.731  33.361  22.769  1.00  1.00      A    B
ATOM    132 DP   DC  A  45     -26.801  32.521  28.709  1.00  1.00      A    P
ATOM    133 DS   DC  A  45     -28.791  33.861  25.769  1.00  1.00      A    S
ATOM    134 DB   DC  A  45     -26.921  31.961  22.479  1.00  1.00      A    B
ATOM    135 DP   DT  A  46     -32.711  33.741  25.589  1.00  1.00      A    P
ATOM    136 DS   DT  A  46     -33.011  33.931  21.349  1.00  1.00      A    S
ATOM    137 DB   DT  A  46     -30.001  30.691  20.379  1.00  1.00      A    B
ATOM    138 DP   DC  A  47     -36.481  33.471  19.969  1.00  1.00      A    P
ATOM    139 DS   DC  A  47     -34.921  32.120  16.549  1.00  1.00      A    S
ATOM    140 DB   DC  A  47     -32.321  29.000  17.749  1.00  1.00      A    B
ATOM    141 DP   DT  A  48     -37.110  31.060  13.579  1.00  1.00      A    P
ATOM    142 DS   DT  A  48     -34.650  28.640  11.609  1.00  1.00      A    S
ATOM    143 DB   DT  A  48     -34.060  26.420  15.039  1.00  1.00      A    B
ATOM    144 DP   DA  A  49     -36.060  26.310   8.559  1.00  1.00      A    P
ATOM    145 DS   DA  A  49     -33.410  23.300   9.089  1.00  1.00      A    S
ATOM    146 DB   DA  A  49     -33.460  22.500  13.819  1.00  1.00      A    B
ATOM    147 DP   DG  A  50     -33.350  20.030   7.449  1.00  1.00      A    P
ATOM    148 DS   DG  A  50     -31.790  18.260  10.549  1.00  1.00      A    S
ATOM    149 DB   DG  A  50     -34.020  18.700  15.069  1.00  1.00      A    B
ATOM    150 DP   DC  A  51     -29.760  15.520  10.169  1.00  1.00      A    P
ATOM    151 DS   DC  A  51     -30.260  15.150  13.989  1.00  1.00      A    S
ATOM    152 DB   DC  A  51     -34.660  15.410  14.869  1.00  1.00      A    B
ATOM    153 DP   DA  A  52     -28.410  12.150  15.799  1.00  1.00      A    P
ATOM    154 DS   DA  A  52     -31.050  11.560  18.729  1.00  1.00      A    S
ATOM    155 DB   DA  A  52     -35.380  12.000  17.209  1.00  1.00      A    B
ATOM    156 DP   DC  A  53     -30.450   8.711  20.429  1.00  1.00      A    P
ATOM    157 DS   DC  A  53     -34.290   8.261  21.169  1.00  1.00      A    S
ATOM    158 DB   DC  A  53     -36.280   8.680  17.839  1.00  1.00      A    B
ATOM    159 DP   DC  A  54     -35.390   5.111  22.859  1.00  1.00      A    P
ATOM    160 DS   DC  A  54     -38.960   4.881  21.939  1.00  1.00      A    S
ATOM    161 DB   DC  A  54     -38.860   5.240  17.929  1.00  1.00      A    B
ATOM    162 DP   DG  A  55     -41.560   1.571  23.979  1.00  1.00      A    P
ATOM    163 DS   DG  A  55     -44.280   1.150  20.669  1.00  1.00      A    S
ATOM    164 DB   DG  A  55     -41.870   2.230  16.369  1.00  1.00      A    B
ATOM    165 DP   DC  A  56     -46.700  -1.360  20.600  1.00  1.00      A    P
ATOM    166 DS   DC  A  56     -46.980  -0.880  16.629  1.00  1.00      A    S
ATOM    167 DB   DC  A  56     -42.810  -0.960  15.410  1.00  1.00      A    B
ATOM    168 DP   DT  A  57     -49.540  -3.900  14.530  1.00  1.00      A    P
ATOM    169 DS   DT  A  57     -47.490  -3.560  10.970  1.00  1.00      A    S
ATOM    170 DB   DT  A  57     -43.000  -3.880  12.630  1.00  1.00      A    B
ATOM    171 DP   DT  A  58     -48.270  -6.300   7.700  1.00  1.00      A    P
ATOM    172 DS   DT  A  58     -44.920  -5.650   5.960  1.00  1.00      A    S
ATOM    173 DB   DT  A  58     -42.060  -6.430   9.300  1.00  1.00      A    B
ATOM    174 DP   DA  A  59     -44.050  -7.890   2.110  1.00  1.00      A    P
ATOM    175 DS   DA  A  59     -40.200  -6.900   2.450  1.00  1.00      A    S
ATOM    176 DB   DA  A  59     -39.180  -8.260   7.120  1.00  1.00      A    B
ATOM    177 DP   DA  A  60     -37.570  -7.760   0.150  1.00  1.00      A    P
ATOM    178 DS   DA  A  60     -34.890  -8.520   2.820  1.00  1.00      A    S
ATOM    179 DB   DA  A  60     -36.970 -10.920   6.600  1.00  1.00      A    B
ATOM    180 DP   DA  A  61     -31.720  -9.880   2.110  1.00  1.00      A    P
ATOM    181 DS   DA  A  61     -30.960 -10.790   5.630  1.00  1.00      A    S
ATOM    182 DB   DA  A  61     -34.410 -13.950   7.000  1.00  1.00      A    B
ATOM    183 DP   DC  A  62     -28.420 -11.570   6.100  1.00  1.00      A    P
ATOM    184 DS   DC  A  62     -29.270 -13.760   9.230  1.00  1.00      A    S
ATOM    185 DB   DC  A  62     -32.210 -16.650   7.330  1.00  1.00      A    B
ATOM    186 DP   DG  A  63     -25.900 -15.370  11.790  1.00  1.00      A    P
ATOM    187 DS   DG  A  63     -27.570 -18.610  12.690  1.00  1.00      A    S
ATOM    188 DB   DG  A  63     -30.660 -20.280   9.190  1.00  1.00      A    B
ATOM    189 DP   DC  A  64     -26.560 -20.950  15.040  1.00  1.00      A    P
ATOM    190 DS   DC  A  64     -29.420 -23.720  13.940  1.00  1.00      A    S
ATOM    191 DB   DC  A  64     -29.550 -23.430  10.100  1.00  1.00      A    B
ATOM    192 DP   DA  A  65     -29.010 -28.180  15.420  1.00  1.00      A    P
ATOM    193 DS   DA  A  65     -30.360 -29.580  12.691  1.00  1.00      A    S
ATOM    194 DB   DA  A  65     -28.760 -27.510   8.750  1.00  1.00      A    B
ATOM    195 DP   DC  A  66     -30.040 -32.550  12.511  1.00  1.00      A    P
ATOM    196 DS   DC  A  66     -29.730 -32.600   8.211  1.00  1.00      A    S
ATOM    197 DB   DC  A  66     -26.850 -30.030   7.531  1.00  1.00      A    B
ATOM    198 DP   DG  A  67     -28.860 -36.640   6.241  1.00  1.00      A    P
ATOM    199 DS   DG  A  67     -27.070 -35.130   3.221  1.00  1.00      A    S
ATOM    200 DB   DG  A  67     -24.010 -31.820   4.571  1.00  1.00      A    B
ATOM    201 DP   DT  A  68     -26.070 -36.590   0.721  1.00  1.00      A    P
ATOM    202 DS   DT  A  68     -24.020 -34.080  -0.539  1.00  1.00      A    S
ATOM    203 DB   DT  A  68     -21.470 -33.520   3.101  1.00  1.00      A    B
ATOM    204 DP   DA  A  69     -22.140 -34.370  -4.249  1.00  1.00      A    P
ATOM    205 DS   DA  A  69     -19.890 -31.250  -3.239  1.00  1.00      A    S
ATOM    206 DB   DA  A  69     -18.000 -32.590   1.321  1.00  1.00      A    B
ATOM    207 DP   DC  A  70     -17.870 -30.630  -5.239  1.00  1.00      A    P
ATOM    208 DS   DC  A  70     -15.370 -29.070  -2.559  1.00  1.00      A    S
ATOM    209 DB   DC  A  70     -14.890 -32.070   0.251  1.00  1.00      A    B
ATOM    210 DP   DG  A  71     -11.600 -26.800  -4.239  1.00  1.00      A    P
ATOM    211 DS   DG  A  71      -9.590 -26.950  -0.949  1.00  1.00      A    S
ATOM    212 DB   DG  A  71      -9.860 -31.670   0.421  1.00  1.00      A    B
ATOM    213 DP   DC  A  72      -6.960 -25.450  -0.449  1.00  1.00      A    P
ATOM    214 DS   DC  A  72      -6.020 -28.040   2.561  1.00  1.00      A    S
ATOM    215 DB   DC  A  72      -6.330 -31.750   0.361  1.00  1.00      A    B
ATOM    216 DP   DG  A  73      -2.230 -27.070   4.551  1.00  1.00      A    P
ATOM    217 DS   DG  A  73      -1.340 -30.270   5.401  1.00  1.00      A    S
ATOM    218 DB   DG  A  73      -2.790 -33.610   1.891  1.00  1.00      A    B
ATOM    219 DP   DC  A  74       1.460 -30.970   7.221  1.00  1.00      A    P
ATOM    220 DS   DC  A  74       1.620 -34.110   5.681  1.00  1.00      A    S
ATOM    221 DB   DC  A  74       0.750 -33.230   1.551  1.00  1.00      A    B
ATOM    222 DP   DT  A  75       4.640 -36.510   6.121  1.00  1.00      A    P
ATOM    223 DS   DT  A  75       4.310 -38.460   3.121  1.00  1.00      A    S
ATOM    224 DB   DT  A  75       4.220 -35.220   0.251  1.00  1.00      A    B
ATOM    225 DP   DG  A  76       7.480 -41.590   2.371  1.00  1.00      A    P
ATOM    226 DS   DG  A  76       7.420 -41.290  -1.749  1.00  1.00      A    S
ATOM    227 DB   DG  A  76       6.530 -36.720  -2.989  1.00  1.00      A    B
ATOM    228 DP   DT  A  77       9.170 -43.180  -4.239  1.00  1.00      A    P
ATOM    229 DS   DT  A  77       8.550 -40.720  -7.359  1.00  1.00      A    S
ATOM    230 DB   DT  A  77       9.020 -36.980  -5.519  1.00  1.00      A    B
ATOM    231 DP   DC  A  78      10.580 -41.470 -10.179  1.00  1.00      A    P
ATOM    232 DS   DC  A  78      10.550 -37.930 -11.489  1.00  1.00      A    S
ATOM    233 DB   DC  A  78      11.710 -35.820  -7.979  1.00  1.00      A    B
ATOM    234 DP   DC  A  79      11.760 -37.190 -14.409  1.00  1.00      A    P
ATOM    235 DS   DC  A  79      12.220 -33.260 -13.819  1.00  1.00      A    S
ATOM    236 DB   DC  A  79      14.020 -33.350  -9.799  1.00  1.00      A    B
ATOM    237 DP   DC  A  80      14.230 -31.200 -16.209  1.00  1.00      A    P
ATOM    238 DS   DC  A  80      14.930 -28.720 -13.389  1.00  1.00      A    S
ATOM    239 DB   DC  A  80      16.980 -31.210 -10.729  1.00  1.00      A    B
ATOM    240 DP   DC  A  81      16.470 -26.000 -13.829  1.00  1.00      A    P
ATOM    241 DS   DC  A  81      17.170 -25.160 -10.559  1.00  1.00      A    S
ATOM    242 DB   DC  A  81      20.090 -28.270  -9.809  1.00  1.00      A    B
ATOM    243 DP   DC  A  82      18.280 -21.670  -9.599  1.00  1.00      A    P
ATOM    244 DS   DC  A  82      20.770 -22.520  -6.639  1.00  1.00      A    S
ATOM    245 DB   DC  A  82      22.650 -25.800  -8.319  1.00  1.00      A    B
ATOM    246 DP   DG  A  83      22.990 -18.620  -4.969  1.00  1.00      A    P
ATOM    247 DS   DG  A  83      25.460 -20.500  -3.639  1.00  1.00      A    S
ATOM    248 DB   DG  A  83      26.920 -23.790  -6.939  1.00  1.00      A    B
ATOM    249 DP   DC  A  84      27.450 -19.090  -1.019  1.00  1.00      A    P
ATOM    250 DS   DC  A  84      30.490 -21.100  -2.479  1.00  1.00      A    S
ATOM    251 DB   DC  A  84      29.430 -21.430  -6.849  1.00  1.00      A    B
ATOM    252 DP   DG  A  85      34.870 -19.960  -0.929  1.00  1.00      A    P
ATOM    253 DS   DG  A  85      36.180 -21.660  -3.549  1.00  1.00      A    S
ATOM    254 DB   DG  A  85      33.650 -21.410  -7.219  1.00  1.00      A    B
ATOM    255 DP   DT  A  86      39.640 -21.980  -4.239  1.00  1.00      A    P
ATOM    256 DS   DT  A  86      39.080 -22.930  -7.909  1.00  1.00      A    S
ATOM    257 DB   DT  A  86      36.200 -19.770  -8.779  1.00  1.00      A    B
ATOM    258 DP   DT  A  87      42.390 -22.820 -10.329  1.00  1.00      A    P
ATOM    259 DS   DT  A  87      40.770 -21.100 -13.609  1.00  1.00      A    S
ATOM    260 DB   DT  A  87      38.380 -18.180 -11.509  1.00  1.00      A    B
ATOM    261 DP   DT  A  88      42.730 -19.680 -16.349  1.00  1.00      A    P
ATOM    262 DS   DT  A  88      39.640 -17.300 -17.519  1.00  1.00      A    S
ATOM    263 DB   DT  A  88      38.820 -15.270 -14.079  1.00  1.00      A    B
ATOM    264 DP   DT  A  89      39.550 -15.050 -20.619  1.00  1.00      A    P
ATOM    265 DS   DT  A  89      36.780 -13.190 -19.629  1.00  1.00      A    S
ATOM    266 DB   DT  A  89      38.550 -11.720 -16.329  1.00  1.00      A    B
ATOM    267 DP   DA  A  90      34.990 -10.420 -22.009  1.00  1.00      A    P
ATOM    268 DS   DA  A  90      33.860  -8.060 -18.930  1.00  1.00      A    S
ATOM    269 DB   DA  A  90      37.280  -7.990 -15.469  1.00  1.00      A    B
ATOM    270 DP   DA  A  91      32.060  -4.820 -19.280  1.00  1.00      A    P
ATOM    271 DS   DA  A  91      32.720  -4.230 -15.580  1.00  1.00      A    S
ATOM    272 DB   DA  A  91      37.750  -3.550 -15.110  1.00  1.00      A    B
ATOM    273 DP   DC  A  92      31.050  -1.900 -14.340  1.00  1.00      A    P
ATOM    274 DS   DC  A  92      33.630  -0.990 -11.630  1.00  1.00      A    S
ATOM    275 DB   DC  A  92      37.500  -0.480 -13.750  1.00  1.00      A    B
ATOM    276 DP   DC  A  93      33.080   1.610  -9.610  1.00  1.00      A    P
ATOM    277 DS   DC  A  93      36.990   2.650  -8.960  1.00  1.00      A    S
ATOM    278 DB   DC  A  93      38.700   2.890 -12.470  1.00  1.00      A    B
ATOM    279 DP   DG  A  94      37.540   6.670  -6.490  1.00  1.00      A    P
ATOM    280 DS   DG  A  94      41.140   7.290  -7.760  1.00  1.00      A    S
ATOM    281 DB   DG  A  94      41.220   6.350 -12.730  1.00  1.00      A    B
ATOM    282 DP   DC  A  95      42.760  10.280  -7.020  1.00  1.00      A    P
ATOM    283 DS   DC  A  95      44.800  10.370 -10.280  1.00  1.00      A    S
ATOM    284 DB   DC  A  95      41.810   9.710 -13.570  1.00  1.00      A    B
ATOM    285 DP   DC  A  96      47.300  12.930 -11.000  1.00  1.00      A    P
ATOM    286 DS   DC  A  96      47.250  13.070 -14.750  1.00  1.00      A    S
ATOM    287 DB   DC  A  96      43.070  12.690 -15.690  1.00  1.00      A    B
ATOM    288 DP   DA  A  97      49.270  16.650 -17.400  1.00  1.00      A    P
ATOM    289 DS   DA  A  97      46.750  16.600 -20.320  1.00  1.00      A    S
ATOM    290 DB   DA  A  97      42.220  15.160 -18.930  1.00  1.00      A    B
ATOM    291 DP   DA  A  98      46.570  19.690 -22.870  1.00  1.00      A    P
ATOM    292 DS   DA  A  98      43.250  19.010 -24.140  1.00  1.00      A    S
ATOM    293 DB   DA  A  98      40.390  18.060 -20.080  1.00  1.00      A    B
ATOM    294 DP   DG  A  99      42.060  21.900 -26.110  1.00  1.00      A    P
ATOM    295 DS   DG  A  99      38.500  21.230 -25.280  1.00  1.00      A    S
ATOM    296 DB   DG  A  99      37.330  20.380 -20.120  1.00  1.00      A    B
ATOM    297 DP   DG  A 100      36.110  22.999 -26.580  1.00  1.00      A    P
ATOM    298 DS   DG  A 100      33.470  22.500 -24.230  1.00  1.00      A    S
ATOM    299 DB   DG  A 100      34.670  23.830 -19.820  1.00  1.00      A    B
ATOM    300 DP   DG  A 101      30.340  23.330 -24.951  1.00  1.00      A    P
ATOM    301 DS   DG  A 101      29.110  24.050 -21.641  1.00  1.00      A    S
ATOM    302 DB   DG  A 101      32.170  26.200 -18.371  1.00  1.00      A    B
ATOM    303 DP   DG  A 102      26.200  25.800 -21.591  1.00  1.00      A    P
ATOM    304 DS   DG  A 102      26.420  26.730 -18.321  1.00  1.00      A    S
ATOM    305 DB   DG  A 102      31.020  29.350 -17.151  1.00  1.00      A    B
ATOM    306 DP   DA  A 103      23.780  27.810 -16.681  1.00  1.00      A    P
ATOM    307 DS   DA  A 103      25.930  29.790 -14.211  1.00  1.00      A    S
ATOM    308 DB   DA  A 103      29.080  32.190 -16.341  1.00  1.00      A    B
ATOM    309 DP   DT  A 104      24.510  31.830 -11.361  1.00  1.00      A    P
ATOM    310 DS   DT  A 104      26.900  34.180 -10.961  1.00  1.00      A    S
ATOM    311 DB   DT  A 104      27.500  35.360 -15.331  1.00  1.00      A    B
ATOM    312 DP   DT  A 105      25.810  37.200  -8.541  1.00  1.00      A    P
ATOM    313 DS   DT  A 105      28.500  39.880 -10.131  1.00  1.00      A    S
ATOM    314 DB   DT  A 105      27.950  39.300 -14.631  1.00  1.00      A    B
ATOM    315 DP   DA  A 106      28.710  43.660  -8.671  1.00  1.00      A    P
ATOM    316 DS   DA  A 106      30.880  44.640 -11.411  1.00  1.00      A    S
ATOM    317 DB   DA  A 106      28.810  43.200 -15.161  1.00  1.00      A    B
ATOM    318 DP   DC  A 107      32.150  47.570 -11.591  1.00  1.00      A    P
ATOM    319 DS   DC  A 107      31.960  47.640 -15.621  1.00  1.00      A    S
ATOM    320 DB   DC  A 107      27.910  46.210 -16.601  1.00  1.00      A    B
ATOM    321 DP   DT  A 108      32.710  51.430 -17.701  1.00  1.00      A    P
ATOM    322 DS   DT  A 108      30.240  50.860 -20.731  1.00  1.00      A    S
ATOM    323 DB   DT  A 108      26.830  49.910 -18.451  1.00  1.00      A    B
ATOM    324 DP   DC  A 109      30.040  53.830 -23.091  1.00  1.00      A    P
ATOM    325 DS   DC  A 109      26.900  52.920 -24.221  1.00  1.00      A    S
ATOM    326 DB   DC  A 109      24.430  52.120 -20.361  1.00  1.00      A    B
ATOM    327 DP   DC  A 110      25.340  54.959 -26.272  1.00  1.00      A    P
ATOM    328 DS   DC  A 110      21.670  53.409 -25.322  1.00  1.00      A    S
ATOM    329 DB   DC  A 110      21.370  54.310 -21.062  1.00  1.00      A    B
ATOM    330 DP   DC  A 111      18.670  54.309 -26.902  1.00  1.00      A    P
ATOM    331 DS   DC  A 111      16.240  53.959 -24.042  1.00  1.00      A    S
ATOM    332 DB   DC  A 111      17.930  55.960 -20.582  1.00  1.00      A    B
ATOM    333 DP   DT  A 112      12.310  55.229 -24.352  1.00  1.00      A    P
ATOM    334 DS   DT  A 112      11.530  55.920 -20.522  1.00  1.00      A    S
ATOM    335 DB   DT  A 112      14.880  58.390 -19.602  1.00  1.00      A    B
ATOM    336 DP   DA  A 113       7.790  57.720 -19.992  1.00  1.00      A    P
ATOM    337 DS   DA  A 113       8.520  59.240 -16.322  1.00  1.00      A    S
ATOM    338 DB   DA  A 113      13.220  61.510 -17.202  1.00  1.00      A    B
ATOM    339 DP   DG  A 114       5.880  61.720 -14.552  1.00  1.00      A    P
ATOM    340 DS   DG  A 114       8.600  63.710 -12.372  1.00  1.00      A    S
ATOM    341 DB   DG  A 114      12.760  65.560 -15.432  1.00  1.00      A    B
ATOM    342 DP   DT  A 115       7.720  65.670  -9.972  1.00  1.00      A    P
ATOM    343 DS   DT  A 115      11.190  67.490  -9.562  1.00  1.00      A    S
ATOM    344 DB   DT  A 115      11.890  68.360 -13.592  1.00  1.00      A    B
ATOM    345 DP   DC  A 116      10.639  70.120  -7.152  1.00  1.00      A    P
ATOM    346 DS   DC  A 116      12.869  72.710  -9.132  1.00  1.00      A    S
ATOM    347 DB   DC  A 116      12.140  72.090 -13.702  1.00  1.00      A    B
ATOM    348 DP   DT  A 117      13.729  76.810  -8.192  1.00  1.00      A    P
ATOM    349 DS   DT  A 117      15.439  77.820 -11.322  1.00  1.00      A    S
ATOM    350 DB   DT  A 117      12.250  76.140 -14.012  1.00  1.00      A    B
ATOM    351 DP   DC  A 118      16.269  81.680 -11.742  1.00  1.00      A    P
ATOM    352 DS   DC  A 118      15.450  81.550 -15.602  1.00  1.00      A    S
ATOM    353 DB   DC  A 118      11.210  79.840 -15.662  1.00  1.00      A    B
ATOM    354 DP   DC  A 119      15.220  84.680 -17.713  1.00  1.00      A    P
ATOM    355 DS   DC  A 119      12.360  83.850 -20.463  1.00  1.00      A    S
ATOM    356 DB   DC  A 119       9.260  82.460 -17.903  1.00  1.00      A    B
ATOM    357 DP   DA  A 120      10.560  86.449 -23.373  1.00  1.00      A    P
ATOM    358 DS   DA  A 120       7.470  84.629 -23.893  1.00  1.00      A    S
ATOM    359 DB   DA  A 120       5.510  83.650 -19.593  1.00  1.00      A    B
ATOM    360 DP   DG  A 121       4.540  86.699 -26.353  1.00  1.00      A    P
ATOM    361 DS   DG  A 121       1.760  85.459 -24.593  1.00  1.00      A    S
ATOM    362 DB   DG  A 121       2.100  85.340 -19.193  1.00  1.00      A    B
ATOM    363 DP   DG  A 122      -1.510  86.049 -25.683  1.00  1.00      A    P
ATOM    364 DS   DG  A 122      -3.240  85.469 -21.983  1.00  1.00      A    S
ATOM    365 DB   DG  A 122      -0.611  87.370 -18.103  1.00  1.00      A    B
ATOM    366 DP   DC  A 123      -6.800  86.129 -22.263  1.00  1.00      A    P
ATOM    367 DS   DC  A 123      -6.890  86.709 -18.693  1.00  1.00      A    S
ATOM    368 DB   DC  A 123      -3.381  89.110 -17.843  1.00  1.00      A    B
ATOM    369 DP   DA  A 124     -11.071  88.210 -16.663  1.00  1.00      A    P
ATOM    370 DS   DA  A 124      -9.431  89.600 -13.863  1.00  1.00      A    S
ATOM    371 DB   DA  A 124      -5.271  92.030 -15.963  1.00  1.00      A    B
ATOM    372 DP   DC  A 125     -11.351  91.410 -12.053  1.00  1.00      A    P
ATOM    373 DS   DC  A 125      -8.731  93.430 -10.733  1.00  1.00      A    S
ATOM    374 DB   DC  A 125      -6.931  94.760 -14.383  1.00  1.00      A    B
ATOM    375 DP   DG  A 126     -10.131  96.850  -7.853  1.00  1.00      A    P
ATOM    376 DS   DG  A 126      -7.431  99.090  -8.763  1.00  1.00      A    S
ATOM    377 DB   DG  A 126      -7.061  99.100 -14.123  1.00  1.00      A    B
ATOM    378 DP   DT  A 127      -7.041 102.550  -7.423  1.00  1.00      A    P
ATOM    379 DS   DT  A 127      -4.891 103.690 -10.023  1.00  1.00      A    S
ATOM    380 DB   DT  A 127      -8.101 102.590 -13.363  1.00  1.00      A    B
ATOM    381 DP   DG  A 128      -4.531 108.250 -10.013  1.00  1.00      A    P
ATOM    382 DS   DG  A 128      -4.131 108.380 -13.643  1.00  1.00      A    S
ATOM    383 DB   DG  A 128      -8.161 105.950 -15.873  1.00  1.00      A    B
ATOM    384 DP   DT  A 129      -3.191 111.030 -15.304  1.00  1.00      A    P
ATOM    385 DS   DT  A 129      -5.151 110.150 -18.584  1.00  1.00      A    S
ATOM    386 DB   DT  A 129      -9.051 109.280 -16.944  1.00  1.00      A    B
ATOM    387 DP   DC  A 130      -5.211 113.229 -21.134  1.00  1.00      A    P
ATOM    388 DS   DC  A 130      -8.991 112.339 -22.644  1.00  1.00      A    S
ATOM    389 DB   DC  A 130     -11.191 111.399 -19.344  1.00  1.00      A    B
ATOM    390 DP   DA  A 131     -10.601 114.949 -25.674  1.00  1.00      A    P
ATOM    391 DS   DA  A 131     -14.111 113.429 -25.294  1.00  1.00      A    S
ATOM    392 DB   DA  A 131     -14.871 112.969 -20.464  1.00  1.00      A    B
ATOM    393 DP   DG  A 132     -16.571 115.909 -26.654  1.00  1.00      A    P
ATOM    394 DS   DG  A 132     -18.841 114.849 -24.504  1.00  1.00      A    S
ATOM    395 DB   DG  A 132     -17.431 115.989 -19.964  1.00  1.00      A    B
ATOM    396 DP   DA  A 133     -22.751 114.909 -25.144  1.00  1.00      A    P
ATOM    397 DS   DA  A 133     -23.641 114.579 -21.804  1.00  1.00      A    S
ATOM    398 DB   DA  A 133     -20.531 117.289 -19.254  1.00  1.00      A    B
ATOM    399 DP   DT  A 134     -26.801 114.879 -20.964  1.00  1.00      A    P
ATOM    400 DS   DT  A 134     -25.961 116.069 -17.594  1.00  1.00      A    S
ATOM    401 DB   DT  A 134     -23.621 120.019 -18.724  1.00  1.00      A    B
ATOM    402 DP   DA  A 135     -28.901 117.029 -15.184  1.00  1.00      A    P
ATOM    403 DS   DA  A 135     -27.131 119.840 -13.354  1.00  1.00      A    S
ATOM    404 DB   DA  A 135     -25.081 123.269 -16.054  1.00  1.00      A    B
ATOM    405 DP   DT  A 136     -28.671 121.160 -11.284  1.00  1.00      A    P
ATOM    406 DS   DT  A 136     -26.641 124.180 -11.154  1.00  1.00      A    S
ATOM    407 DB   DT  A 136     -27.141 125.839 -15.064  1.00  1.00      A    B
ATOM    408 DP   DA  A 137     -27.521 126.770  -8.354  1.00  1.00      A    P
ATOM    409 DS   DA  A 137     -25.821 129.810  -9.614  1.00  1.00      A    S
ATOM    410 DB   DA  A 137     -27.371 130.070 -13.984  1.00  1.00      A    B
ATOM    411 DP   DT  A 138     -26.301 132.670  -7.774  1.00  1.00      A    P
ATOM    412 DS   DT  A 138     -25.791 134.940 -11.084  1.00  1.00      A    S
ATOM    413 DB   DT  A 138     -29.131 133.049 -14.184  1.00  1.00      A    B
ATOM    414 DP   DA  A 139     -26.651 139.360 -10.575  1.00  1.00      A    P
ATOM    415 DS   DA  A 139     -27.631 140.160 -13.855  1.00  1.00      A    S
ATOM    416 DB   DA  A 139     -31.201 136.669 -14.865  1.00  1.00      A    B
ATOM    417 DP   DC  A 140     -28.891 143.049 -13.865  1.00  1.00      A    P
ATOM    418 DS   DC  A 140     -31.941 142.129 -16.435  1.00  1.00      A    S
ATOM    419 DB   DC  A 140     -33.941 139.059 -14.485  1.00  1.00      A    B
ATOM    420 DP   DA  A 141     -34.191 145.229 -18.065  1.00  1.00      A    P
ATOM    421 DS   DA  A 141     -37.321 143.049 -17.935  1.00  1.00      A    S
ATOM    422 DB   DA  A 141     -37.921 139.779 -14.615  1.00  1.00      A    B
ATOM    423 DP   DT  A 142     -40.051 144.339 -18.855  1.00  1.00      A    P
ATOM    424 DS   DT  A 142     -42.231 141.639 -17.765  1.00  1.00      A    S
ATOM    425 DB   DT  A 142     -41.351 140.909 -13.685  1.00  1.00      A    B
ATOM    426 DP   DC  A 143     -46.321 142.539 -18.535  1.00  1.00      A    P
ATOM    427 DS   DC  A 143     -47.541 140.309 -15.915  1.00  1.00      A    S
ATOM    428 DB   DC  A 143     -44.951 141.819 -12.325  1.00  1.00      A    B
ATOM    429 DP   DC  A 144     -51.171 140.239 -14.995  1.00  1.00      A    P
ATOM    430 DS   DC  A 144     -50.891 139.059 -11.145  1.00  1.00      A    S
ATOM    431 DB   DC  A 144     -47.741 141.880  -9.645  1.00  1.00      A    B
ATOM    432 DP   DT  A 145     -54.091 139.520  -8.885  1.00  1.00      A    P
ATOM    433 DS   DT  A 145     -52.091 140.390  -5.305  1.00  1.00      A    S
ATOM    434 DB   DT  A 145     -49.611 143.950  -6.825  1.00  1.00      A    B
ATOM    435 DP   DG  A 146     -54.861 141.060  -2.115  1.00  1.00      A    P
ATOM    436 DS   DG  A 146     -52.741 143.010  -0.325  1.00  1.00      A    S
ATOM    437 DB   DG  A 146     -50.261 146.080  -3.155  1.00  1.00      A    B
ATOM    438 DP   DT  A 147     -53.311 144.640   2.735  1.00  1.00      A    P
ATOM    439 DS   DT  A 147     -50.621 146.880   2.585  1.00  1.00      A    S
ATOM    440 DB   DT  A 147     -51.471 148.660  -1.255  1.00  1.00      A    B
TER
ATOM    441 DS   DA  B   1     -44.691 155.350  -6.085  1.00  1.00      B    S
ATOM    442 DB   DA  B   1     -48.031 151.810  -4.555  1.00  1.00      B    B
ATOM    443 DP   DC  B   2     -41.531 154.640  -6.115  1.00  1.00      B    P
ATOM    444 DS   DC  B   2     -42.061 151.900  -3.505  1.00  1.00      B    S
ATOM    445 DB   DC  B   2     -45.751 149.490  -5.235  1.00  1.00      B    B
ATOM    446 DP   DA  B   3     -39.071 149.930  -1.995  1.00  1.00      B    P
ATOM    447 DS   DA  B   3     -41.101 147.000  -1.025  1.00  1.00      B    S
ATOM    448 DB   DA  B   3     -44.461 145.750  -4.515  1.00  1.00      B    B
ATOM    449 DP   DG  B   4     -38.851 143.760  -0.155  1.00  1.00      B    P
ATOM    450 DS   DG  B   4     -41.331 141.020  -1.425  1.00  1.00      B    S
ATOM    451 DB   DG  B   4     -43.971 141.970  -5.765  1.00  1.00      B    B
ATOM    452 DP   DG  B   5     -40.731 137.220  -0.615  1.00  1.00      B    P
ATOM    453 DS   DG  B   5     -42.251 135.780  -3.745  1.00  1.00      B    S
ATOM    454 DB   DG  B   5     -43.111 139.110  -7.715  1.00  1.00      B    B
ATOM    455 DP   DA  B   6     -42.251 132.460  -4.505  1.00  1.00      B    P
ATOM    456 DS   DA  B   6     -43.161 132.680  -7.905  1.00  1.00      B    S
ATOM    457 DB   DA  B   6     -41.551 136.640  -9.755  1.00  1.00      B    B
ATOM    458 DP   DT  B   7     -43.181 130.240  -9.824  1.00  1.00      B    P
ATOM    459 DS   DT  B   7     -42.831 132.019 -13.125  1.00  1.00      B    S
ATOM    460 DB   DT  B   7     -39.281 134.820 -12.065  1.00  1.00      B    B
ATOM    461 DP   DG  B   8     -42.471 129.309 -16.774  1.00  1.00      B    P
ATOM    462 DS   DG  B   8     -40.661 132.099 -19.045  1.00  1.00      B    S
ATOM    463 DB   DG  B   8     -37.411 135.049 -16.195  1.00  1.00      B    B
ATOM    464 DP   DT  B   9     -39.351 131.559 -22.314  1.00  1.00      B    P
ATOM    465 DS   DT  B   9     -36.541 134.199 -22.465  1.00  1.00      B    S
ATOM    466 DB   DT  B   9     -34.881 133.539 -17.935  1.00  1.00      B    B
ATOM    467 DP   DA  B  10     -33.551 133.469 -25.694  1.00  1.00      B    P
ATOM    468 DS   DA  B  10     -31.111 134.959 -23.845  1.00  1.00      B    S
ATOM    469 DB   DA  B  10     -31.071 133.469 -19.704  1.00  1.00      B    B
ATOM    470 DP   DT  B  11     -28.031 134.709 -25.184  1.00  1.00      B    P
ATOM    471 DS   DT  B  11     -25.991 135.239 -22.084  1.00  1.00      B    S
ATOM    472 DB   DT  B  11     -27.761 131.889 -19.804  1.00  1.00      B    B
ATOM    473 DP   DA  B  12     -22.111 134.739 -22.324  1.00  1.00      B    P
ATOM    474 DS   DA  B  12     -21.691 133.599 -18.614  1.00  1.00      B    S
ATOM    475 DB   DA  B  12     -24.431 129.689 -18.234  1.00  1.00      B    B
ATOM    476 DP   DT  B  13     -18.321 132.869 -17.634  1.00  1.00      B    P
ATOM    477 DS   DT  B  13     -19.571 130.450 -14.564  1.00  1.00      B    S
ATOM    478 DB   DT  B  13     -21.331 127.779 -17.024  1.00  1.00      B    B
ATOM    479 DP   DA  B  14     -16.541 128.460 -12.574  1.00  1.00      B    P
ATOM    480 DS   DA  B  14     -18.851 125.430 -11.144  1.00  1.00      B    S
ATOM    481 DB   DA  B  14     -19.601 123.330 -15.154  1.00  1.00      B    B
ATOM    482 DP   DT  B  15     -17.521 123.150  -8.964  1.00  1.00      B    P
ATOM    483 DS   DT  B  15     -19.551 120.700 -10.324  1.00  1.00      B    S
ATOM    484 DB   DT  B  15     -18.261 120.040 -14.594  1.00  1.00      B    B
ATOM    485 DP   DC  B  16     -19.331 118.060  -8.144  1.00  1.00      B    P
ATOM    486 DS   DC  B  16     -20.751 115.530 -10.874  1.00  1.00      B    S
ATOM    487 DB   DC  B  16     -18.031 116.090 -14.364  1.00  1.00      B    B
ATOM    488 DP   DT  B  17     -21.261 111.550 -10.144  1.00  1.00      B    P
ATOM    489 DS   DT  B  17     -21.521 110.350 -13.894  1.00  1.00      B    S
ATOM    490 DB   DT  B  17     -17.801 112.100 -15.134  1.00  1.00      B    B
ATOM    491 DP   DG  B  18     -21.661 106.210 -14.144  1.00  1.00      B    P
ATOM    492 DS   DG  B  18     -20.031 106.159 -17.604  1.00  1.00      B    S
ATOM    493 DB   DG  B  18     -16.011 108.779 -17.414  1.00  1.00      B    B
ATOM    494 DP   DA  B  19     -20.001 103.479 -19.523  1.00  1.00      B    P
ATOM    495 DS   DA  B  19     -17.181 104.679 -21.983  1.00  1.00      B    S
ATOM    496 DB   DA  B  19     -13.631 106.419 -18.823  1.00  1.00      B    B
ATOM    497 DP   DC  B  20     -16.101 102.409 -23.973  1.00  1.00      B    P
ATOM    498 DS   DC  B  20     -12.201 103.689 -23.323  1.00  1.00      B    S
ATOM    499 DB   DC  B  20     -11.471 103.609 -19.233  1.00  1.00      B    B
ATOM    500 DP   DA  B  21      -8.461 102.049 -25.783  1.00  1.00      B    P
ATOM    501 DS   DA  B  21      -6.061 103.209 -23.603  1.00  1.00      B    S
ATOM    502 DB   DA  B  21      -7.791 101.939 -19.273  1.00  1.00      B    B
ATOM    503 DP   DC  B  22      -2.921 102.369 -24.083  1.00  1.00      B    P
ATOM    504 DS   DC  B  22      -2.121 102.649 -20.643  1.00  1.00      B    S
ATOM    505 DB   DC  B  22      -4.551 100.160 -19.073  1.00  1.00      B    B
ATOM    506 DP   DG  B  23       2.149 101.570 -19.753  1.00  1.00      B    P
ATOM    507 DS   DG  B  23       1.319 100.850 -16.363  1.00  1.00      B    S
ATOM    508 DB   DG  B  23      -2.541  97.640 -16.233  1.00  1.00      B    B
ATOM    509 DP   DT  B  24       3.499 100.020 -14.283  1.00  1.00      B    P
ATOM    510 DS   DT  B  24       1.659  97.720 -12.153  1.00  1.00      B    S
ATOM    511 DB   DT  B  24      -0.221  95.190 -15.303  1.00  1.00      B    B
ATOM    512 DP   DG  B  25       4.299  95.570  -9.893  1.00  1.00      B    P
ATOM    513 DS   DG  B  25       1.859  92.250  -9.793  1.00  1.00      B    S
ATOM    514 DB   DG  B  25       0.069  91.060 -14.013  1.00  1.00      B    B
ATOM    515 DP   DC  B  26       2.559  89.820  -7.373  1.00  1.00      B    P
ATOM    516 DS   DC  B  26       0.329  87.600  -9.033  1.00  1.00      B    S
ATOM    517 DB   DC  B  26       1.459  87.840 -12.893  1.00  1.00      B    B
ATOM    518 DP   DC  B  27      -0.271  84.530  -7.893  1.00  1.00      B    P
ATOM    519 DS   DC  B  27      -1.351  82.780 -11.213  1.00  1.00      B    S
ATOM    520 DB   DC  B  27       1.399  84.250 -13.883  1.00  1.00      B    B
ATOM    521 DP   DT  B  28      -2.011  78.690 -11.983  1.00  1.00      B    P
ATOM    522 DS   DT  B  28      -1.140  78.730 -15.533  1.00  1.00      B    S
ATOM    523 DB   DT  B  28       2.450  80.900 -15.603  1.00  1.00      B    B
ATOM    524 DP   DG  B  29      -0.760  74.500 -17.612  1.00  1.00      B    P
ATOM    525 DS   DG  B  29       1.830  75.509 -20.242  1.00  1.00      B    S
ATOM    526 DB   DG  B  29       5.550  78.580 -18.482  1.00  1.00      B    B
ATOM    527 DP   DG  B  30       3.210  72.839 -22.982  1.00  1.00      B    P
ATOM    528 DS   DG  B  30       6.860  74.539 -23.262  1.00  1.00      B    S
ATOM    529 DB   DG  B  30       8.490  76.250 -18.832  1.00  1.00      B    B
ATOM    530 DP   DA  B  31       9.400  74.119 -26.052  1.00  1.00      B    P
ATOM    531 DS   DA  B  31      12.130  74.959 -24.272  1.00  1.00      B    S
ATOM    532 DB   DA  B  31      11.560  74.960 -19.552  1.00  1.00      B    B
ATOM    533 DP   DG  B  32      15.700  73.899 -25.442  1.00  1.00      B    P
ATOM    534 DS   DG  B  32      17.500  74.220 -22.072  1.00  1.00      B    S
ATOM    535 DB   DG  B  32      14.520  72.540 -18.452  1.00  1.00      B    B
ATOM    536 DP   DA  B  33      21.030  73.160 -21.942  1.00  1.00      B    P
ATOM    537 DS   DA  B  33      20.910  72.450 -17.932  1.00  1.00      B    S
ATOM    538 DB   DA  B  33      16.680  70.090 -16.752  1.00  1.00      B    B
ATOM    539 DP   DC  B  34      23.380  70.340 -17.372  1.00  1.00      B    P
ATOM    540 DS   DC  B  34      21.460  68.580 -14.172  1.00  1.00      B    S
ATOM    541 DB   DC  B  34      17.900  66.720 -16.172  1.00  1.00      B    B
ATOM    542 DP   DT  B  35      23.450  65.550 -12.132  1.00  1.00      B    P
ATOM    543 DS   DT  B  35      20.220  63.870 -11.262  1.00  1.00      B    S
ATOM    544 DB   DT  B  35      18.690  62.920 -15.212  1.00  1.00      B    B
ATOM    545 DP   DA  B  36      19.890  60.350  -8.542  1.00  1.00      B    P
ATOM    546 DS   DA  B  36      16.860  59.060  -9.782  1.00  1.00      B    S
ATOM    547 DB   DA  B  36      17.550  58.890 -14.562  1.00  1.00      B    B
ATOM    548 DP   DG  B  37      15.630  55.720  -8.192  1.00  1.00      B    P
ATOM    549 DS   DG  B  37      14.370  54.210 -11.452  1.00  1.00      B    S
ATOM    550 DB   DG  B  37      16.770  55.190 -15.292  1.00  1.00      B    B
ATOM    551 DP   DG  B  38      13.040  50.830 -11.662  1.00  1.00      B    P
ATOM    552 DS   DG  B  38      13.930  49.950 -15.111  1.00  1.00      B    S
ATOM    553 DB   DG  B  38      18.150  51.750 -16.642  1.00  1.00      B    B
ATOM    554 DP   DG  B  39      13.150  46.370 -16.331  1.00  1.00      B    P
ATOM    555 DS   DG  B  39      15.720  46.380 -19.291  1.00  1.00      B    S
ATOM    556 DB   DG  B  39      19.880  49.270 -18.691  1.00  1.00      B    B
ATOM    557 DP   DA  B  40      15.770  43.400 -21.841  1.00  1.00      B    P
ATOM    558 DS   DA  B  40      18.550  44.519 -23.611  1.00  1.00      B    S
ATOM    559 DB   DA  B  40      21.620  46.580 -20.001  1.00  1.00      B    B
ATOM    560 DP   DG  B  41      20.380  41.589 -25.681  1.00  1.00      B    P
ATOM    561 DS   DG  B  41      23.570  43.009 -25.361  1.00  1.00      B    S
ATOM    562 DB   DG  B  41      24.610  44.090 -20.461  1.00  1.00      B    B
ATOM    563 DP   DT  B  42      26.000  41.629 -26.761  1.00  1.00      B    P
ATOM    564 DS   DT  B  42      28.880  43.230 -24.601  1.00  1.00      B    S
ATOM    565 DB   DT  B  42      27.570  42.150 -20.961  1.00  1.00      B    B
ATOM    566 DP   DA  B  43      32.980  41.989 -25.831  1.00  1.00      B    P
ATOM    567 DS   DA  B  43      34.380  42.360 -22.051  1.00  1.00      B    S
ATOM    568 DB   DA  B  43      30.920  39.880 -19.521  1.00  1.00      B    B
ATOM    569 DP   DA  B  44      37.700  41.730 -21.001  1.00  1.00      B    P
ATOM    570 DS   DA  B  44      36.430  40.730 -17.461  1.00  1.00      B    S
ATOM    571 DB   DA  B  44      32.550  37.210 -17.791  1.00  1.00      B    B
ATOM    572 DP   DT  B  45      39.100  39.140 -15.661  1.00  1.00      B    P
ATOM    573 DS   DT  B  45      36.410  37.290 -13.221  1.00  1.00      B    S
ATOM    574 DB   DT  B  45      34.320  34.710 -15.851  1.00  1.00      B    B
ATOM    575 DP   DC  B  46      37.940  35.790 -10.581  1.00  1.00      B    P
ATOM    576 DS   DC  B  46      35.430  33.240 -10.061  1.00  1.00      B    S
ATOM    577 DB   DC  B  46      35.220  31.070 -14.241  1.00  1.00      B    B
ATOM    578 DP   DC  B  47      35.820  30.610  -7.741  1.00  1.00      B    P
ATOM    579 DS   DC  B  47      33.230  27.790  -9.231  1.00  1.00      B    S
ATOM    580 DB   DC  B  47      34.340  26.800 -13.431  1.00  1.00      B    B
ATOM    581 DP   DC  B  48      32.510  24.800  -7.681  1.00  1.00      B    P
ATOM    582 DS   DC  B  48      31.240  22.460 -10.620  1.00  1.00      B    S
ATOM    583 DB   DC  B  48      34.390  23.030 -14.300  1.00  1.00      B    B
ATOM    584 DP   DC  B  49      30.230  18.900 -10.080  1.00  1.00      B    P
ATOM    585 DS   DC  B  49      30.370  18.010 -13.700  1.00  1.00      B    S
ATOM    586 DB   DC  B  49      34.170  19.410 -15.320  1.00  1.00      B    B
ATOM    587 DP   DT  B  50      29.690  14.160 -15.070  1.00  1.00      B    P
ATOM    588 DS   DT  B  50      31.330  15.070 -18.790  1.00  1.00      B    S
ATOM    589 DB   DT  B  50      35.440  16.290 -17.620  1.00  1.00      B    B
ATOM    590 DP   DT  B  51      31.060  12.730 -21.970  1.00  1.00      B    P
ATOM    591 DS   DT  B  51      34.860  12.960 -23.350  1.00  1.00      B    S
ATOM    592 DB   DT  B  51      36.760  13.280 -19.660  1.00  1.00      B    B
ATOM    593 DP   DG  B  52      36.000   9.590 -25.450  1.00  1.00      B    P
ATOM    594 DS   DG  B  52      39.400  10.200 -24.710  1.00  1.00      B    S
ATOM    595 DB   DG  B  52      40.340  11.000 -20.060  1.00  1.00      B    B
ATOM    596 DP   DG  B  53      42.170   8.190 -26.270  1.00  1.00      B    P
ATOM    597 DS   DG  B  53      44.450   7.820 -23.410  1.00  1.00      B    S
ATOM    598 DB   DG  B  53      42.120   8.150 -18.870  1.00  1.00      B    B
ATOM    599 DP   DC  B  54      46.750   5.800 -23.680  1.00  1.00      B    P
ATOM    600 DS   DC  B  54      47.470   5.880 -19.480  1.00  1.00      B    S
ATOM    601 DB   DC  B  54      43.870   5.430 -17.590  1.00  1.00      B    B
ATOM    602 DP   DG  B  55      50.630   3.260 -18.020  1.00  1.00      B    P
ATOM    603 DS   DG  B  55      48.970   2.740 -14.640  1.00  1.00      B    S
ATOM    604 DB   DG  B  55      44.020   2.280 -14.760  1.00  1.00      B    B
ATOM    605 DP   DG  B  56      50.090  -0.060 -12.980  1.00  1.00      B    P
ATOM    606 DS   DG  B  56      47.020  -0.430 -10.830  1.00  1.00      B    S
ATOM    607 DB   DG  B  56      42.930  -0.980 -13.330  1.00  1.00      B    B
ATOM    608 DP   DT  B  57      47.080  -2.730  -8.240  1.00  1.00      B    P
ATOM    609 DS   DT  B  57      43.640  -3.200  -7.890  1.00  1.00      B    S
ATOM    610 DB   DT  B  57      42.560  -4.310 -12.270  1.00  1.00      B    B
ATOM    611 DP   DT  B  58      42.240  -5.430  -5.250  1.00  1.00      B    P
ATOM    612 DS   DT  B  58      38.550  -5.220  -6.770  1.00  1.00      B    S
ATOM    613 DB   DT  B  58      39.760  -7.100 -10.240  1.00  1.00      B    B
ATOM    614 DP   DA  B  59      34.930  -6.840  -4.860  1.00  1.00      B    P
ATOM    615 DS   DA  B  59      33.430  -7.210  -8.070  1.00  1.00      B    S
ATOM    616 DB   DA  B  59      36.440  -9.810 -11.009  1.00  1.00      B    B
ATOM    617 DP   DA  B  60      30.160  -8.660  -8.300  1.00  1.00      B    P
ATOM    618 DS   DA  B  60      30.630  -9.770 -11.870  1.00  1.00      B    S
ATOM    619 DB   DA  B  60      34.300 -12.480 -11.599  1.00  1.00      B    B
ATOM    620 DP   DA  B  61      27.490 -11.480 -14.039  1.00  1.00      B    P
ATOM    621 DS   DA  B  61      29.800 -14.070 -15.879  1.00  1.00      B    S
ATOM    622 DB   DA  B  61      32.920 -15.520 -12.839  1.00  1.00      B    B
ATOM    623 DP   DA  B  62      28.400 -17.090 -18.619  1.00  1.00      B    P
ATOM    624 DS   DA  B  62      31.310 -19.290 -17.929  1.00  1.00      B    S
ATOM    625 DB   DA  B  62      32.260 -19.050 -12.949  1.00  1.00      B    B
ATOM    626 DP   DC  B  63      31.230 -22.100 -19.219  1.00  1.00      B    P
ATOM    627 DS   DC  B  63      33.310 -24.140 -16.369  1.00  1.00      B    S
ATOM    628 DB   DC  B  63      31.970 -22.340 -12.279  1.00  1.00      B    B
ATOM    629 DP   DG  B  64      32.630 -28.910 -17.099  1.00  1.00      B    P
ATOM    630 DS   DG  B  64      32.750 -29.580 -13.459  1.00  1.00      B    S
ATOM    631 DB   DG  B  64      30.310 -26.040 -10.719  1.00  1.00      B    B
ATOM    632 DP   DC  B  65      32.230 -32.720 -12.309  1.00  1.00      B    P
ATOM    633 DS   DC  B  65      31.360 -31.950  -9.059  1.00  1.00      B    S
ATOM    634 DB   DC  B  65      28.290 -28.860  -9.709  1.00  1.00      B    B
ATOM    635 DP   DG  B  66      30.090 -35.960  -5.919  1.00  1.00      B    P
ATOM    636 DS   DG  B  66      28.010 -33.560  -3.459  1.00  1.00      B    S
ATOM    637 DB   DG  B  66      25.360 -30.290  -6.459  1.00  1.00      B    B
ATOM    638 DP   DG  B  67      25.700 -34.720  -0.689  1.00  1.00      B    P
ATOM    639 DS   DG  B  67      23.900 -31.470  -0.599  1.00  1.00      B    S
ATOM    640 DB   DG  B  67      21.790 -30.420  -5.089  1.00  1.00      B    B
ATOM    641 DP   DG  B  68      21.940 -30.860   1.671  1.00  1.00      B    P
ATOM    642 DS   DG  B  68      19.640 -28.290  -0.399  1.00  1.00      B    S
ATOM    643 DB   DG  B  68      18.260 -30.200  -5.099  1.00  1.00      B    B
ATOM    644 DP   DG  B  69      16.850 -27.190   1.051  1.00  1.00      B    P
ATOM    645 DS   DG  B  69      14.720 -26.560  -1.849  1.00  1.00      B    S
ATOM    646 DB   DG  B  69      14.500 -30.500  -5.219  1.00  1.00      B    B
ATOM    647 DP   DG  B  70      11.580 -24.860  -1.629  1.00  1.00      B    P
ATOM    648 DS   DG  B  70      10.410 -26.090  -5.409  1.00  1.00      B    S
ATOM    649 DB   DG  B  70      10.860 -30.710  -6.059  1.00  1.00      B    B
ATOM    650 DP   DA  B  71       7.140 -24.700  -7.409  1.00  1.00      B    P
ATOM    651 DS   DA  B  71       6.290 -27.860  -9.109  1.00  1.00      B    S
ATOM    652 DB   DA  B  71       7.460 -31.340  -6.409  1.00  1.00      B    B
ATOM    653 DP   DC  B  72       3.700 -27.790 -10.239  1.00  1.00      B    P
ATOM    654 DS   DC  B  72       3.140 -31.470  -9.789  1.00  1.00      B    S
ATOM    655 DB   DC  B  72       4.300 -32.350  -5.579  1.00  1.00      B    B
ATOM    656 DP   DA  B  73      -0.820 -33.700 -11.059  1.00  1.00      B    P
ATOM    657 DS   DA  B  73      -0.020 -36.600  -9.279  1.00  1.00      B    S
ATOM    658 DB   DA  B  73       1.180 -34.950  -4.969  1.00  1.00      B    B
ATOM    659 DP   DG  B  74      -2.820 -39.060  -8.949  1.00  1.00      B    P
ATOM    660 DS   DG  B  74      -2.490 -40.250  -5.469  1.00  1.00      B    S
ATOM    661 DB   DG  B  74      -1.260 -36.370  -2.359  1.00  1.00      B    B
ATOM    662 DP   DC  B  75      -4.410 -42.970  -4.269  1.00  1.00      B    P
ATOM    663 DS   DC  B  75      -4.300 -41.820  -0.859  1.00  1.00      B    S
ATOM    664 DB   DC  B  75      -4.230 -37.960  -1.079  1.00  1.00      B    B
ATOM    665 DP   DG  B  76      -7.360 -43.900   2.271  1.00  1.00      B    P
ATOM    666 DS   DG  B  76      -7.150 -41.230   4.491  1.00  1.00      B    S
ATOM    667 DB   DG  B  76      -7.140 -36.800   2.141  1.00  1.00      B    B
ATOM    668 DP   DC  B  77      -8.570 -41.440   7.021  1.00  1.00      B    P
ATOM    669 DS   DC  B  77      -8.060 -37.580   7.671  1.00  1.00      B    S
ATOM    670 DB   DC  B  77      -9.990 -36.070   3.991  1.00  1.00      B    B
ATOM    671 DP   DG  B  78     -10.230 -35.870  11.221  1.00  1.00      B    P
ATOM    672 DS   DG  B  78     -10.800 -32.630   9.831  1.00  1.00      B    S
ATOM    673 DB   DG  B  78     -13.020 -33.260   5.361  1.00  1.00      B    B
ATOM    674 DP   DT  B  79     -12.150 -30.020  11.521  1.00  1.00      B    P
ATOM    675 DS   DT  B  79     -13.250 -28.290   8.331  1.00  1.00      B    S
ATOM    676 DB   DT  B  79     -15.860 -31.380   6.831  1.00  1.00      B    B
ATOM    677 DP   DA  B  80     -15.140 -24.240   8.441  1.00  1.00      B    P
ATOM    678 DS   DA  B  80     -16.240 -24.930   4.781  1.00  1.00      B    S
ATOM    679 DB   DA  B  80     -18.920 -28.920   5.111  1.00  1.00      B    B
ATOM    680 DP   DC  B  81     -17.780 -22.290   3.110  1.00  1.00      B    P
ATOM    681 DS   DC  B  81     -19.840 -24.410   1.190  1.00  1.00      B    S
ATOM    682 DB   DC  B  81     -21.660 -26.910   4.021  1.00  1.00      B    B
ATOM    683 DP   DG  B  82     -22.600 -22.260  -1.790  1.00  1.00      B    P
ATOM    684 DS   DG  B  82     -25.440 -25.000  -1.290  1.00  1.00      B    S
ATOM    685 DB   DG  B  82     -25.900 -26.640   3.340  1.00  1.00      B    B
ATOM    686 DP   DT  B  83     -28.730 -24.930  -3.070  1.00  1.00      B    P
ATOM    687 DS   DT  B  83     -30.630 -27.080  -0.690  1.00  1.00      B    S
ATOM    688 DB   DT  B  83     -29.160 -25.400   3.200  1.00  1.00      B    B
ATOM    689 DP   DG  B  84     -35.150 -26.780  -0.560  1.00  1.00      B    P
ATOM    690 DS   DG  B  84     -35.750 -27.260   2.930  1.00  1.00      B    S
ATOM    691 DB   DG  B  84     -32.650 -25.290   5.830  1.00  1.00      B    B
ATOM    692 DP   DC  B  85     -38.450 -27.680   4.010  1.00  1.00      B    P
ATOM    693 DS   DC  B  85     -37.670 -26.080   7.380  1.00  1.00      B    S
ATOM    694 DB   DC  B  85     -34.920 -22.770   6.530  1.00  1.00      B    B
ATOM    695 DP   DG  B  86     -41.850 -24.550   9.700  1.00  1.00      B    P
ATOM    696 DS   DG  B  86     -40.010 -22.000  11.410  1.00  1.00      B    S
ATOM    697 DB   DG  B  86     -36.570 -19.600   8.940  1.00  1.00      B    B
ATOM    698 DP   DT  B  87     -41.110 -20.000  13.880  1.00  1.00      B    P
ATOM    699 DS   DT  B  87     -38.230 -18.350  14.240  1.00  1.00      B    S
ATOM    700 DB   DT  B  87     -38.080 -17.000  10.520  1.00  1.00      B    B
ATOM    701 DP   DT  B  88     -37.520 -15.720  17.230  1.00  1.00      B    P
ATOM    702 DS   DT  B  88     -35.130 -13.990  15.390  1.00  1.00      B    S
ATOM    703 DB   DT  B  88     -37.870 -13.140  11.840  1.00  1.00      B    B
ATOM    704 DP   DT  B  89     -32.870 -10.860  16.680  1.00  1.00      B    P
ATOM    705 DS   DT  B  89     -32.380  -9.470  13.310  1.00  1.00      B    S
ATOM    706 DB   DT  B  89     -36.330  -9.310  12.080  1.00  1.00      B    B
ATOM    707 DP   DA  B  90     -30.520  -5.920  13.160  1.00  1.00      B    P
ATOM    708 DS   DA  B  90     -32.070  -5.020  10.030  1.00  1.00      B    S
ATOM    709 DB   DA  B  90     -36.680  -5.300  10.980  1.00  1.00      B    B
ATOM    710 DP   DA  B  91     -31.360  -1.640   8.410  1.00  1.00      B    P
ATOM    711 DS   DA  B  91     -34.740  -0.820   6.880  1.00  1.00      B    S
ATOM    712 DB   DA  B  91     -37.960  -1.680  10.440  1.00  1.00      B    B
ATOM    713 DP   DG  B  92     -35.110   2.320   5.800  1.00  1.00      B    P
ATOM    714 DS   DG  B  92     -38.970   2.760   6.239  1.00  1.00      B    S
ATOM    715 DB   DG  B  92     -40.320   1.210  10.929  1.00  1.00      B    B
ATOM    716 DP   DC  B  93     -40.890   5.530   4.679  1.00  1.00      B    P
ATOM    717 DS   DC  B  93     -43.550   5.010   7.909  1.00  1.00      B    S
ATOM    718 DB   DC  B  93     -40.880   4.570  11.359  1.00  1.00      B    B
ATOM    719 DP   DG  B  94     -46.380   9.110   8.739  1.00  1.00      B    P
ATOM    720 DS   DG  B  94     -46.590   8.950  12.099  1.00  1.00      B    S
ATOM    721 DB   DG  B  94     -42.650   7.310  14.289  1.00  1.00      B    B
ATOM    722 DP   DG  B  95     -48.280  11.530  13.999  1.00  1.00      B    P
ATOM    723 DS   DG  B  95     -46.550  11.350  16.949  1.00  1.00      B    S
ATOM    724 DB   DG  B  95     -41.420  10.520  16.259  1.00  1.00      B    B
ATOM    725 DP   DT  B  96     -46.790  13.790  19.019  1.00  1.00      B    P
ATOM    726 DS   DT  B  96     -43.490  13.500  20.799  1.00  1.00      B    S
ATOM    727 DB   DT  B  96     -41.060  13.760  17.529  1.00  1.00      B    B
ATOM    728 DP   DG  B  97     -42.840  16.211  23.829  1.00  1.00      B    P
ATOM    729 DS   DG  B  97     -39.400  16.081  23.529  1.00  1.00      B    S
ATOM    730 DB   DG  B  97     -37.900  16.270  19.159  1.00  1.00      B    B
ATOM    731 DP   DC  B  98     -37.211  17.251  25.839  1.00  1.00      B    P
ATOM    732 DS   DC  B  98     -34.350  16.701  23.779  1.00  1.00      B    S
ATOM    733 DB   DC  B  98     -35.290  18.411  20.489  1.00  1.00      B    B
ATOM    734 DP   DT  B  99     -30.661  18.411  24.969  1.00  1.00      B    P
ATOM    735 DS   DT  B  99     -29.270  17.961  21.519  1.00  1.00      B    S
ATOM    736 DB   DT  B  99     -32.140  20.471  19.679  1.00  1.00      B    B
ATOM    737 DP   DA  B 100     -25.550  19.021  20.579  1.00  1.00      B    P
ATOM    738 DS   DA  B 100     -25.940  20.210  17.039  1.00  1.00      B    S
ATOM    739 DB   DA  B 100     -29.870  23.020  17.119  1.00  1.00      B    B
ATOM    740 DP   DG  B 101     -22.900  21.580  15.099  1.00  1.00      B    P
ATOM    741 DS   DG  B 101     -24.770  24.030  13.229  1.00  1.00      B    S
ATOM    742 DB   DG  B 101     -27.840  26.320  16.169  1.00  1.00      B    B
ATOM    743 DP   DA  B 102     -23.380  25.890  10.719  1.00  1.00      B    P
ATOM    744 DS   DA  B 102     -25.900  29.000  11.449  1.00  1.00      B    S
ATOM    745 DB   DA  B 102     -26.400  29.430  15.899  1.00  1.00      B    B
ATOM    746 DP   DG  B 103     -24.850  32.170   9.949  1.00  1.00      B    P
ATOM    747 DS   DG  B 103     -26.220  34.180  12.569  1.00  1.00      B    S
ATOM    748 DB   DG  B 103     -25.171  32.840  17.139  1.00  1.00      B    B
ATOM    749 DP   DC  B 104     -26.131  37.350  11.999  1.00  1.00      B    P
ATOM    750 DS   DC  B 104     -27.051  38.000  15.808  1.00  1.00      B    S
ATOM    751 DB   DC  B 104     -23.811  35.941  17.779  1.00  1.00      B    B
ATOM    752 DP   DT  B 105     -27.531  41.710  16.978  1.00  1.00      B    P
ATOM    753 DS   DT  B 105     -26.121  41.581  20.648  1.00  1.00      B    S
ATOM    754 DB   DT  B 105     -22.351  39.261  19.668  1.00  1.00      B    B
ATOM    755 DP   DG  B 106     -25.351  45.721  22.208  1.00  1.00      B    P
ATOM    756 DS   DG  B 106     -22.281  44.081  24.648  1.00  1.00      B    S
ATOM    757 DB   DG  B 106     -19.231  40.581  22.218  1.00  1.00      B    B
ATOM    758 DP   DT  B 107     -20.501  45.901  26.408  1.00  1.00      B    P
ATOM    759 DS   DT  B 107     -17.771  43.221  26.978  1.00  1.00      B    S
ATOM    760 DB   DT  B 107     -16.521  42.691  22.788  1.00  1.00      B    B
ATOM    761 DP   DC  B 108     -15.161  44.031  29.128  1.00  1.00      B    P
ATOM    762 DS   DC  B 108     -12.761  41.571  27.519  1.00  1.00      B    S
ATOM    763 DB   DC  B 108     -12.711  42.631  23.658  1.00  1.00      B    B
ATOM    764 DP   DT  B 109      -9.171  40.591  28.839  1.00  1.00      B    P
ATOM    765 DS   DT  B 109      -7.811  39.361  25.749  1.00  1.00      B    S
ATOM    766 DB   DT  B 109      -8.621  43.041  23.169  1.00  1.00      B    B
ATOM    767 DP   DA  B 110      -4.241  38.201  25.719  1.00  1.00      B    P
ATOM    768 DS   DA  B 110      -4.221  38.401  21.609  1.00  1.00      B    S
ATOM    769 DB   DA  B 110      -5.471  43.001  20.229  1.00  1.00      B    B
ATOM    770 DP   DC  B 111      -1.681  37.271  20.289  1.00  1.00      B    P
ATOM    771 DS   DC  B 111      -1.591  39.581  17.879  1.00  1.00      B    S
ATOM    772 DB   DC  B 111      -1.931  43.591  19.689  1.00  1.00      B    B
ATOM    773 DP   DG  B 112       2.099  39.101  14.539  1.00  1.00      B    P
ATOM    774 DS   DG  B 112       1.569  42.670  13.009  1.00  1.00      B    S
ATOM    775 DB   DG  B 112       0.919  45.821  17.519  1.00  1.00      B    B
ATOM    776 DP   DA  B 113       3.809  44.260  10.189  1.00  1.00      B    P
ATOM    777 DS   DA  B 113       3.239  47.980  11.338  1.00  1.00      B    S
ATOM    778 DB   DA  B 113       3.859  48.151  16.338  1.00  1.00      B    B
ATOM    779 DP   DC  B 114       5.229  50.120   9.758  1.00  1.00      B    P
ATOM    780 DS   DC  B 114       6.239  51.921  12.718  1.00  1.00      B    S
ATOM    781 DB   DC  B 114       6.919  49.081  15.508  1.00  1.00      B    B
ATOM    782 DP   DC  B 115       9.169  53.971  12.498  1.00  1.00      B    P
ATOM    783 DS   DC  B 115      10.669  53.951  16.138  1.00  1.00      B    S
ATOM    784 DB   DC  B 115      10.349  49.991  17.268  1.00  1.00      B    B
ATOM    785 DP   DA  B 116      15.099  55.681  16.738  1.00  1.00      B    P
ATOM    786 DS   DA  B 116      16.029  53.261  19.878  1.00  1.00      B    S
ATOM    787 DB   DA  B 116      13.889  48.641  19.019  1.00  1.00      B    B
ATOM    788 DP   DA  B 117      19.519  53.031  21.038  1.00  1.00      B    P
ATOM    789 DS   DA  B 117      18.549  49.791  22.839  1.00  1.00      B    S
ATOM    790 DB   DA  B 117      16.889  46.541  19.539  1.00  1.00      B    B
ATOM    791 DP   DT  B 118      20.679  48.551  24.349  1.00  1.00      B    P
ATOM    792 DS   DT  B 118      19.729  45.041  23.869  1.00  1.00      B    S
ATOM    793 DB   DT  B 118      20.249  44.631  19.499  1.00  1.00      B    B
ATOM    794 DP   DT  B 119      21.779  42.011  25.899  1.00  1.00      B    P
ATOM    795 DS   DT  B 119      20.919  39.341  23.659  1.00  1.00      B    S
ATOM    796 DB   DT  B 119      22.359  41.211  20.009  1.00  1.00      B    B
ATOM    797 DP   DG  B 120      22.569  35.491  24.949  1.00  1.00      B    P
ATOM    798 DS   DG  B 120      22.349  34.181  21.229  1.00  1.00      B    S
ATOM    799 DB   DG  B 120      24.429  37.861  17.909  1.00  1.00      B    B
ATOM    800 DP   DA  B 121      22.169  30.451  19.749  1.00  1.00      B    P
ATOM    801 DS   DA  B 121      23.009  31.321  16.459  1.00  1.00      B    S
ATOM    802 DB   DA  B 121      25.929  35.161  16.139  1.00  1.00      B    B
ATOM    803 DP   DG  B 122      23.960  28.391  14.519  1.00  1.00      B    P
ATOM    804 DS   DG  B 122      25.820  29.831  12.319  1.00  1.00      B    S
ATOM    805 DB   DG  B 122      29.039  33.311  14.499  1.00  1.00      B    B
ATOM    806 DP   DC  B 123      26.870  28.171   9.559  1.00  1.00      B    P
ATOM    807 DS   DC  B 123      30.000  30.031   9.249  1.00  1.00      B    S
ATOM    808 DB   DC  B 123      31.300  31.201  13.069  1.00  1.00      B    B
ATOM    809 DP   DG  B 124      32.890  28.170   6.219  1.00  1.00      B    P
ATOM    810 DS   DG  B 124      36.090  29.631   7.909  1.00  1.00      B    S
ATOM    811 DB   DG  B 124      35.540  29.961  13.049  1.00  1.00      B    B
ATOM    812 DP   DG  B 125      39.020  29.011   6.929  1.00  1.00      B    P
ATOM    813 DS   DG  B 125      41.250  29.711  10.319  1.00  1.00      B    S
ATOM    814 DB   DG  B 125      38.750  28.281  14.019  1.00  1.00      B    B
ATOM    815 DP   DC  B 126      44.460  29.101  10.299  1.00  1.00      B    P
ATOM    816 DS   DC  B 126      44.680  28.311  13.919  1.00  1.00      B    S
ATOM    817 DB   DC  B 126      41.140  25.891  14.320  1.00  1.00      B    B
ATOM    818 DP   DC  B 127      47.550  27.111  15.190  1.00  1.00      B    P
ATOM    819 DS   DC  B 127      45.830  24.891  18.350  1.00  1.00      B    S
ATOM    820 DB   DC  B 127      42.710  23.041  16.510  1.00  1.00      B    B
ATOM    821 DP   DT  B 128      47.800  22.391  20.360  1.00  1.00      B    P
ATOM    822 DS   DT  B 128      45.210  20.311  21.180  1.00  1.00      B    S
ATOM    823 DB   DT  B 128      43.220  19.141  17.260  1.00  1.00      B    B
ATOM    824 DP   DG  B 129      46.440  16.801  23.920  1.00  1.00      B    P
ATOM    825 DS   DG  B 129      43.570  15.241  23.090  1.00  1.00      B    S
ATOM    826 DB   DG  B 129      42.900  15.091  18.190  1.00  1.00      B    B
ATOM    827 DP   DC  B 130      42.120  13.161  24.950  1.00  1.00      B    P
ATOM    828 DS   DC  B 130      39.570  12.401  22.290  1.00  1.00      B    S
ATOM    829 DB   DC  B 130      41.830  11.751  18.410  1.00  1.00      B    B
ATOM    830 DP   DA  B 131      36.290   9.251  22.990  1.00  1.00      B    P
ATOM    831 DS   DA  B 131      35.510   8.911  19.430  1.00  1.00      B    S
ATOM    832 DB   DA  B 131      39.660   8.161  17.430  1.00  1.00      B    B
ATOM    833 DP   DG  B 132      32.940   6.491  18.190  1.00  1.00      B    P
ATOM    834 DS   DG  B 132      34.510   6.011  14.540  1.00  1.00      B    S
ATOM    835 DB   DG  B 132      39.070   5.431  15.040  1.00  1.00      B    B
ATOM    836 DP   DA  B 133      32.670   4.491  12.040  1.00  1.00      B    P
ATOM    837 DS   DA  B 133      35.230   2.741  10.560  1.00  1.00      B    S
ATOM    838 DB   DA  B 133      38.390   2.051  14.130  1.00  1.00      B    B
ATOM    839 DP   DC  B 134      34.550   0.281   9.380  1.00  1.00      B    P
ATOM    840 DS   DC  B 134      38.270  -0.839   9.130  1.00  1.00      B    S
ATOM    841 DB   DC  B 134      39.350  -1.179  13.330  1.00  1.00      B    B
ATOM    842 DP   DC  B 135      38.940  -3.769   7.370  1.00  1.00      B    P
ATOM    843 DS   DC  B 135      42.120  -4.679   9.810  1.00  1.00      B    S
ATOM    844 DB   DC  B 135      40.610  -4.779  13.360  1.00  1.00      B    B
ATOM    845 DP   DG  B 136      44.200  -8.979   8.591  1.00  1.00      B    P
ATOM    846 DS   DG  B 136      44.970  -9.939  11.831  1.00  1.00      B    S
ATOM    847 DB   DG  B 136      41.900  -8.579  15.201  1.00  1.00      B    B
ATOM    848 DP   DG  B 137      46.290 -12.909  12.471  1.00  1.00      B    P
ATOM    849 DS   DG  B 137      46.070 -12.919  16.041  1.00  1.00      B    S
ATOM    850 DB   DG  B 137      42.020 -11.649  17.201  1.00  1.00      B    B
ATOM    851 DP   DG  B 138      47.120 -15.659  17.521  1.00  1.00      B    P
ATOM    852 DS   DG  B 138      44.930 -15.869  20.011  1.00  1.00      B    S
ATOM    853 DB   DG  B 138      40.550 -14.739  18.371  1.00  1.00      B    B
ATOM    854 DP   DA  B 139      45.140 -18.719  22.751  1.00  1.00      B    P
ATOM    855 DS   DA  B 139      42.000 -18.479  23.531  1.00  1.00      B    S
ATOM    856 DB   DA  B 139      39.730 -17.819  19.821  1.00  1.00      B    B
ATOM    857 DP   DT  B 140      40.690 -21.099  25.411  1.00  1.00      B    P
ATOM    858 DS   DT  B 140      37.160 -20.949  24.291  1.00  1.00      B    S
ATOM    859 DB   DT  B 140      38.080 -20.899  20.311  1.00  1.00      B    B
ATOM    860 DP   DT  B 141      34.740 -23.779  25.391  1.00  1.00      B    P
ATOM    861 DS   DT  B 141      32.780 -23.839  22.671  1.00  1.00      B    S
ATOM    862 DB   DT  B 141      36.070 -24.189  19.381  1.00  1.00      B    B
ATOM    863 DP   DC  B 142      30.470 -26.709  22.631  1.00  1.00      B    P
ATOM    864 DS   DC  B 142      30.050 -26.809  19.241  1.00  1.00      B    S
ATOM    865 DB   DC  B 142      34.060 -27.129  17.661  1.00  1.00      B    B
ATOM    866 DP   DT  B 143      27.470 -29.479  17.121  1.00  1.00      B    P
ATOM    867 DS   DT  B 143      29.080 -29.579  13.811  1.00  1.00      B    S
ATOM    868 DB   DT  B 143      33.320 -30.419  15.111  1.00  1.00      B    B
ATOM    869 DP   DC  B 144      27.640 -32.009  10.681  1.00  1.00      B    P
ATOM    870 DS   DC  B 144      31.280 -32.209   8.911  1.00  1.00      B    S
ATOM    871 DB   DC  B 144      33.550 -32.949  12.151  1.00  1.00      B    B
ATOM    872 DP   DC  B 145      31.870 -34.550   6.211  1.00  1.00      B    P
ATOM    873 DS   DC  B 145      35.400 -35.239   6.961  1.00  1.00      B    S
ATOM    874 DB   DC  B 145      35.150 -36.229  10.991  1.00  1.00      B    B
ATOM    875 DP   DA  B 146      38.000 -37.930   4.901  1.00  1.00      B    P
ATOM    876 DS   DA  B 146      40.190 -39.129   7.741  1.00  1.00      B    S
ATOM    877 DB   DA  B 146      37.170 -39.739  11.971  1.00  1.00      B    B
ATOM    878 DP   DG  B 147      42.860 -41.969   7.002  1.00  1.00      B    P
ATOM    879 DS   DG  B 147      42.780 -43.399  10.782  1.00  1.00      B    S
ATOM    880 DB   DG  B 147      38.430 -43.069  12.772  1.00  1.00      B    B
TER
ATOM    881  CA  ALA C   1     -19.000 -30.811 -21.419  1.00  1.00      C    C
ATOM    882  CA  ARG C   2     -18.060 -27.621 -23.129  1.00  1.00      C    C
ATOM    883  CA  THR C   3     -16.260 -25.011 -20.869  1.00  1.00      C    C
ATOM    884  CA  LYS C   4     -16.890 -21.741 -22.740  1.00  1.00      C    C
ATOM    885  CA  GLN C   5     -14.220 -19.631 -24.420  1.00  1.00      C    C
ATOM    886  CA  THR C   6     -13.330 -22.301 -26.930  1.00  1.00      C    C
ATOM    887  CA  ALA C   7     -16.310 -22.141 -29.320  1.00  1.00      C    C
ATOM    888  CA  ARG C   8     -17.400 -25.581 -30.559  1.00  1.00      C    C
ATOM    889  CA  LYS C   9     -19.720 -27.501 -32.819  1.00  1.00      C    C
ATOM    890  CA  SER C  10     -19.110 -25.531 -36.169  1.00  1.00      C    C
ATOM    891  CA  THR C  11     -17.010 -27.301 -38.789  1.00  1.00      C    C
ATOM    892  CA  GLY C  12     -19.440 -25.691 -41.359  1.00  1.00      C    C
ATOM    893  CA  GLY C  13     -23.140 -26.411 -41.180  1.00  1.00      C    C
ATOM    894  CA  LYS C  14     -25.560 -28.171 -43.379  1.00  1.00      C    C
ATOM    895  CA  ALA C  15     -27.720 -30.511 -41.389  1.00  1.00      C    C
ATOM    896  CA  PRO C  16     -28.820 -30.351 -37.709  1.00  1.00      C    C
ATOM    897  CA  ARG C  17     -27.500 -33.441 -35.959  1.00  1.00      C    C
ATOM    898  CA  LYS C  18     -29.160 -36.431 -34.289  1.00  1.00      C    C
ATOM    899  CA  GLN C  19     -29.230 -39.691 -36.439  1.00  1.00      C    C
ATOM    900  CA  LEU C  20     -25.960 -40.621 -34.899  1.00  1.00      C    C
ATOM    901  CA  ALA C  21     -24.570 -43.011 -37.499  1.00  1.00      C    C
ATOM    902  CA  THR C  22     -23.740 -46.601 -36.389  1.00  1.00      C    C
ATOM    903  CA  LYS C  23     -25.980 -47.281 -33.439  1.00  1.00      C    C
ATOM    904  CA  ALA C  24     -26.690 -49.771 -30.619  1.00  1.00      C    C
ATOM    905  CA  ALA C  25     -25.210 -51.661 -27.669  1.00  1.00      C    C
ATOM    906  CA  ARG C  26     -22.210 -49.281 -27.619  1.00  1.00      C    C
ATOM    907  CA  LYS C  27     -19.570 -48.231 -25.069  1.00  1.00      C    C
ATOM    908  CA  SER C  28     -16.040 -47.021 -24.939  1.00  1.00      C    C
ATOM    909  CA  ALA C  29     -15.010 -44.271 -22.499  1.00  1.00      C    C
ATOM    910  CA  PRO C  30     -18.260 -43.391 -20.909  1.00  1.00      C    C
ATOM    911  CA  ALA C  31     -19.170 -39.841 -19.619  1.00  1.00      C    C
ATOM    912  CA  THR C  32     -21.320 -37.831 -16.919  1.00  1.00      C    C
ATOM    913  CA  GLY C  33     -24.430 -39.071 -15.349  1.00  1.00      C    C
ATOM    914  CA  GLY C  34     -28.340 -39.201 -15.149  1.00  1.00      C    C
ATOM    915  CA  VAL C  35     -29.880 -37.220 -12.389  1.00  1.00      C    C
ATOM    916  CA  LYS C  36     -30.240 -38.680  -9.009  1.00  1.00      C    C
ATOM    917  CA  LYS C  37     -31.690 -35.920  -6.629  1.00  1.00      C    C
ATOM    918  CA  PRO C  38     -33.610 -32.940  -8.039  1.00  1.00      C    C
ATOM    919  CA  HIS C  39     -32.750 -29.500  -6.630  1.00  1.00      C    C
ATOM    920  CA  ARG C  40     -29.130 -28.710  -5.749  1.00  1.00      C    C
ATOM    921  CA  TYR C  41     -26.690 -26.460  -7.670  1.00  1.00      C    C
ATOM    922  CA  ARG C  42     -23.170 -28.120  -7.889  1.00  1.00      C    C
ATOM    923  CA  PRO C  43     -20.550 -27.000  -5.259  1.00  1.00      C    C
ATOM    924  CA  GLY C  44     -19.100 -23.750  -6.890  1.00  1.00      C    C
ATOM    925  CA  THR C  45     -21.950 -22.690  -9.080  1.00  1.00      C    C
ATOM    926  CA  VAL C  46     -23.530 -20.430  -6.610  1.00  1.00      C    C
ATOM    927  CA  ALA C  47     -20.260 -19.040  -5.230  1.00  1.00      C    C
ATOM    928  CA  LEU C  48     -19.400 -17.830  -8.740  1.00  1.00      C    C
ATOM    929  CA  ARG C  49     -22.900 -16.640  -9.520  1.00  1.00      C    C
ATOM    930  CA  GLU C  50     -22.850 -14.440  -6.430  1.00  1.00      C    C
ATOM    931  CA  ILE C  51     -19.530 -12.810  -7.240  1.00  1.00      C    C
ATOM    932  CA  ARG C  52     -21.010 -11.620 -10.630  1.00  1.00      C    C
ATOM    933  CA  ARG C  53     -24.240 -10.390  -9.000  1.00  1.00      C    C
ATOM    934  CA  TYR C  54     -22.370  -8.190  -6.460  1.00  1.00      C    C
ATOM    935  CA  GLN C  55     -19.810  -6.800  -8.910  1.00  1.00      C    C
ATOM    936  CA  LYS C  56     -22.600  -5.950 -11.250  1.00  1.00      C    C
ATOM    937  CA  SER C  57     -24.480  -3.760  -8.650  1.00  1.00      C    C
ATOM    938  CA  THR C  58     -22.850  -1.120  -6.350  1.00  1.00      C    C
ATOM    939  CA  GLU C  59     -25.270  -1.100  -3.460  1.00  1.00      C    C
ATOM    940  CA  LEU C  60     -24.140  -0.890   0.070  1.00  1.00      C    C
ATOM    941  CA  LEU C  61     -24.140  -4.440   1.540  1.00  1.00      C    C
ATOM    942  CA  ILE C  62     -24.190  -3.930   5.210  1.00  1.00      C    C
ATOM    943  CA  ARG C  63     -27.460  -2.690   6.840  1.00  1.00      C    C
ATOM    944  CA  LYS C  64     -27.470   0.870   7.830  1.00  1.00      C    C
ATOM    945  CA  LEU C  65     -28.950   0.730  11.360  1.00  1.00      C    C
ATOM    946  CA  PRO C  66     -26.870  -2.060  12.700  1.00  1.00      C    C
ATOM    947  CA  PHE C  67     -23.810  -0.430  11.290  1.00  1.00      C    C
ATOM    948  CA  GLN C  68     -24.530   3.040  12.530  1.00  1.00      C    C
ATOM    949  CA  ARG C  69     -25.030   1.650  16.070  1.00  1.00      C    C
ATOM    950  CA  LEU C  70     -21.430   0.470  16.230  1.00  1.00      C    C
ATOM    951  CA  VAL C  71     -20.290   3.840  14.940  1.00  1.00      C    C
ATOM    952  CA  ARG C  72     -22.370   5.801  17.620  1.00  1.00      C    C
ATOM    953  CA  GLU C  73     -20.950   3.451  20.320  1.00  1.00      C    C
ATOM    954  CA  ILE C  74     -17.350   3.691  19.380  1.00  1.00      C    C
ATOM    955  CA  ALA C  75     -17.880   7.361  18.940  1.00  1.00      C    C
ATOM    956  CA  GLN C  76     -19.390   7.661  22.329  1.00  1.00      C    C
ATOM    957  CA  ASP C  77     -15.920   6.881  23.680  1.00  1.00      C    C
ATOM    958  CA  PHE C  78     -14.610  10.041  21.859  1.00  1.00      C    C
ATOM    959  CA  LYS C  79     -17.630  12.271  22.529  1.00  1.00      C    C
ATOM    960  CA  THR C  80     -20.750  11.741  24.639  1.00  1.00      C    C
ATOM    961  CA  ASP C  81     -23.800  13.541  23.479  1.00  1.00      C    C
ATOM    962  CA  LEU C  82     -22.670  14.121  19.929  1.00  1.00      C    C
ATOM    963  CA  ARG C  83     -25.070  14.310  17.039  1.00  1.00      C    C
ATOM    964  CA  PHE C  84     -24.550  13.160  13.479  1.00  1.00      C    C
ATOM    965  CA  GLN C  85     -25.650  14.500  10.129  1.00  1.00      C    C
ATOM    966  CA  SER C  86     -27.350  11.420   8.519  1.00  1.00      C    C
ATOM    967  CA  SER C  87     -24.910  11.900   5.539  1.00  1.00      C    C
ATOM    968  CA  ALA C  88     -21.980  11.810   8.109  1.00  1.00      C    C
ATOM    969  CA  VAL C  89     -22.940   8.360   9.059  1.00  1.00      C    C
ATOM    970  CA  MET C  90     -23.360   7.390   5.379  1.00  1.00      C    C
ATOM    971  CA  ALA C  91     -19.850   8.650   4.529  1.00  1.00      C    C
ATOM    972  CA  LEU C  92     -18.410   6.210   7.100  1.00  1.00      C    C
ATOM    973  CA  GLN C  93     -20.540   3.340   6.000  1.00  1.00      C    C
ATOM    974  CA  GLU C  94     -19.680   4.050   2.200  1.00  1.00      C    C
ATOM    975  CA  ALA C  95     -15.920   4.450   3.170  1.00  1.00      C    C
ATOM    976  CA  SER C  96     -15.960   1.410   5.450  1.00  1.00      C    C
ATOM    977  CA  GLU C  97     -17.510  -0.830   2.770  1.00  1.00      C    C
ATOM    978  CA  ALA C  98     -15.290   0.770   0.180  1.00  1.00      C    C
ATOM    979  CA  TYR C  99     -12.240  -0.080   2.450  1.00  1.00      C    C
ATOM    980  CA  LEU C 100     -13.460  -3.610   3.040  1.00  1.00      C    C
ATOM    981  CA  VAL C 101     -14.230  -4.450  -0.540  1.00  1.00      C    C
ATOM    982  CA  ALA C 102     -10.600  -3.520  -1.600  1.00  1.00      C    C
ATOM    983  CA  LEU C 103      -9.330  -5.510   1.420  1.00  1.00      C    C
ATOM    984  CA  PHE C 104     -11.030  -8.640   0.240  1.00  1.00      C    C
ATOM    985  CA  GLU C 105      -9.430  -8.000  -3.250  1.00  1.00      C    C
ATOM    986  CA  ASP C 106      -5.960  -7.930  -1.550  1.00  1.00      C    C
ATOM    987  CA  THR C 107      -6.950 -10.890   0.660  1.00  1.00      C    C
ATOM    988  CA  ASN C 108      -7.910 -12.890  -2.440  1.00  1.00      C    C
ATOM    989  CA  LEU C 109      -4.590 -12.030  -4.100  1.00  1.00      C    C
ATOM    990  CA  CYS C 110      -2.300 -13.090  -1.140  1.00  1.00      C    C
ATOM    991  CA  ALA C 111      -4.020 -16.520  -0.930  1.00  1.00      C    C
ATOM    992  CA  ILE C 112      -3.900 -17.140  -4.750  1.00  1.00      C    C
ATOM    993  CA  HIS C 113      -0.130 -16.340  -4.740  1.00  1.00      C    C
ATOM    994  CA  ALA C 114       0.280 -19.170  -2.190  1.00  1.00      C    C
ATOM    995  CA  LYS C 115      -1.920 -21.380  -4.469  1.00  1.00      C    C
ATOM    996  CA  ARG C 116      -4.920 -21.150  -2.059  1.00  1.00      C    C
ATOM    997  CA  VAL C 117      -8.590 -21.170  -2.670  1.00  1.00      C    C
ATOM    998  CA  THR C 118      -9.550 -20.630   0.930  1.00  1.00      C    C
ATOM    999  CA  ILE C 119      -9.160 -17.140   2.470  1.00  1.00      C    C
ATOM   1000  CA  MET C 120      -7.820 -17.030   5.970  1.00  1.00      C    C
ATOM   1001  CA  PRO C 121      -6.850 -14.320   8.470  1.00  1.00      C    C
ATOM   1002  CA  LYS C 122      -3.180 -14.820   7.570  1.00  1.00      C    C
ATOM   1003  CA  ASP C 123      -3.950 -13.710   4.020  1.00  1.00      C    C
ATOM   1004  CA  ILE C 124      -5.710 -10.590   5.090  1.00  1.00      C    C
ATOM   1005  CA  GLN C 125      -2.950  -9.910   7.650  1.00  1.00      C    C
ATOM   1006  CA  LEU C 126      -0.220 -10.230   4.960  1.00  1.00      C    C
ATOM   1007  CA  ALA C 127      -2.110  -7.730   2.780  1.00  1.00      C    C
ATOM   1008  CA  ARG C 128      -2.570  -5.180   5.540  1.00  1.00      C    C
ATOM   1009  CA  ARG C 129       1.090  -5.440   6.640  1.00  1.00      C    C
ATOM   1010  CA  ILE C 130       2.240  -5.010   3.000  1.00  1.00      C    C
ATOM   1011  CA  ARG C 131       0.090  -1.940   2.630  1.00  1.00      C    C
ATOM   1012  CA  GLY C 132       1.550  -0.450   5.660  1.00  1.00      C    C
ATOM   1013  CA  GLU C 133      -1.540  -0.560   7.730  1.00  1.00      C    C
ATOM   1014  CA  ARG C 134       0.050  -2.500  10.690  1.00  1.00      C    C
ATOM   1015  CA  ALA C 135       3.490  -1.470   9.470  1.00  1.00      C    C
TER
ATOM   1016  CA  SER D   1     -68.090 -16.350   7.200  1.00  1.00      D    C
ATOM   1017  CA  GLY D   2     -64.580 -15.450   6.780  1.00  1.00      D    C
ATOM   1018  CA  ARG D   3     -64.350 -12.240   8.760  1.00  1.00      D    C
ATOM   1019  CA  GLY D   4     -62.160 -14.190  11.190  1.00  1.00      D    C
ATOM   1020  CA  LYS D   5     -62.580 -16.190  14.340  1.00  1.00      D    C
ATOM   1021  CA  GLY D   6     -59.610 -15.490  16.640  1.00  1.00      D    C
ATOM   1022  CA  GLY D   7     -57.220 -12.980  15.070  1.00  1.00      D    C
ATOM   1023  CA  LYS D   8     -54.580 -15.570  13.830  1.00  1.00      D    C
ATOM   1024  CA  GLY D   9     -52.220 -14.460  16.520  1.00  1.00      D    C
ATOM   1025  CA  LEU D  10     -49.240 -12.240  15.620  1.00  1.00      D    C
ATOM   1026  CA  GLY D  11     -49.570  -9.790  18.310  1.00  1.00      D    C
ATOM   1027  CA  LYS D  12     -46.980 -11.190  20.580  1.00  1.00      D    C
ATOM   1028  CA  GLY D  13     -48.610 -12.149  23.830  1.00  1.00      D    C
ATOM   1029  CA  GLY D  14     -45.820 -11.399  26.290  1.00  1.00      D    C
ATOM   1030  CA  ALA D  15     -44.320  -8.079  27.640  1.00  1.00      D    C
ATOM   1031  CA  LYS D  16     -44.070  -5.629  24.610  1.00  1.00      D    C
ATOM   1032  CA  ARG D  17     -43.590  -6.920  21.110  1.00  1.00      D    C
ATOM   1033  CA  HIS D  18     -40.350  -6.210  19.460  1.00  1.00      D    C
ATOM   1034  CA  ARG D  19     -37.170  -4.639  20.810  1.00  1.00      D    C
ATOM   1035  CA  LYS D  20     -36.130  -2.860  17.600  1.00  1.00      D    C
ATOM   1036  CA  VAL D  21     -32.510  -3.450  18.150  1.00  1.00      D    C
ATOM   1037  CA  LEU D  22     -30.930  -6.469  19.950  1.00  1.00      D    C
ATOM   1038  CA  ARG D  23     -27.610  -5.709  21.550  1.00  1.00      D    C
ATOM   1039  CA  ASP D  24     -24.960  -7.639  19.540  1.00  1.00      D    C
ATOM   1040  CA  ASN D  25     -23.420  -4.559  18.010  1.00  1.00      D    C
ATOM   1041  CA  ILE D  26     -20.220  -6.110  16.540  1.00  1.00      D    C
ATOM   1042  CA  GLN D  27     -22.100  -9.310  16.700  1.00  1.00      D    C
ATOM   1043  CA  GLY D  28     -24.660  -7.450  14.530  1.00  1.00      D    C
ATOM   1044  CA  ILE D  29     -22.120  -7.500  11.710  1.00  1.00      D    C
ATOM   1045  CA  THR D  30     -22.820 -10.960  10.480  1.00  1.00      D    C
ATOM   1046  CA  LYS D  31     -21.000 -13.760   8.770  1.00  1.00      D    C
ATOM   1047  CA  PRO D  32     -23.580 -13.400   5.930  1.00  1.00      D    C
ATOM   1048  CA  ALA D  33     -22.980  -9.650   5.620  1.00  1.00      D    C
ATOM   1049  CA  ILE D  34     -19.200 -10.460   5.330  1.00  1.00      D    C
ATOM   1050  CA  ARG D  35     -19.940 -13.100   2.810  1.00  1.00      D    C
ATOM   1051  CA  ARG D  36     -21.600 -10.550   0.550  1.00  1.00      D    C
ATOM   1052  CA  LEU D  37     -18.550  -8.300   0.720  1.00  1.00      D    C
ATOM   1053  CA  ALA D  38     -16.240 -11.230  -0.040  1.00  1.00      D    C
ATOM   1054  CA  ARG D  39     -18.290 -12.060  -3.140  1.00  1.00      D    C
ATOM   1055  CA  ARG D  40     -18.040  -8.540  -4.430  1.00  1.00      D    C
ATOM   1056  CA  GLY D  41     -14.350  -8.950  -3.680  1.00  1.00      D    C
ATOM   1057  CA  GLY D  42     -14.240 -12.110  -5.770  1.00  1.00      D    C
ATOM   1058  CA  VAL D  43     -13.530 -14.560  -2.860  1.00  1.00      D    C
ATOM   1059  CA  LYS D  44     -15.360 -17.890  -2.930  1.00  1.00      D    C
ATOM   1060  CA  ARG D  45     -13.880 -20.050  -0.170  1.00  1.00      D    C
ATOM   1061  CA  ILE D  46     -14.550 -18.750   3.340  1.00  1.00      D    C
ATOM   1062  CA  SER D  47     -12.710 -19.760   6.510  1.00  1.00      D    C
ATOM   1063  CA  GLY D  48     -14.770 -19.880   9.710  1.00  1.00      D    C
ATOM   1064  CA  LEU D  49     -12.040 -17.880  11.420  1.00  1.00      D    C
ATOM   1065  CA  ILE D  50     -12.350 -14.900   8.790  1.00  1.00      D    C
ATOM   1066  CA  TYR D  51     -15.400 -13.640  10.410  1.00  1.00      D    C
ATOM   1067  CA  GLU D  52     -14.060 -12.670  13.680  1.00  1.00      D    C
ATOM   1068  CA  GLU D  53     -11.040 -11.450  12.000  1.00  1.00      D    C
ATOM   1069  CA  THR D  54     -13.000  -9.220   9.660  1.00  1.00      D    C
ATOM   1070  CA  ARG D  55     -14.780  -7.770  12.750  1.00  1.00      D    C
ATOM   1071  CA  GLY D  56     -11.570  -6.890  14.420  1.00  1.00      D    C
ATOM   1072  CA  VAL D  57     -10.200  -5.090  11.310  1.00  1.00      D    C
ATOM   1073  CA  LEU D  58     -13.440  -3.280  10.650  1.00  1.00      D    C
ATOM   1074  CA  LYS D  59     -13.740  -2.130  14.210  1.00  1.00      D    C
ATOM   1075  CA  VAL D  60     -10.020  -0.880  14.160  1.00  1.00      D    C
ATOM   1076  CA  PHE D  61     -10.680   0.780  10.880  1.00  1.00      D    C
ATOM   1077  CA  LEU D  62     -13.720   2.760  12.150  1.00  1.00      D    C
ATOM   1078  CA  GLU D  63     -11.900   3.890  15.330  1.00  1.00      D    C
ATOM   1079  CA  ASN D  64      -9.030   5.390  13.350  1.00  1.00      D    C
ATOM   1080  CA  VAL D  65     -11.270   7.340  11.060  1.00  1.00      D    C
ATOM   1081  CA  ILE D  66     -13.720   8.410  13.830  1.00  1.00      D    C
ATOM   1082  CA  ARG D  67     -10.840   9.521  15.950  1.00  1.00      D    C
ATOM   1083  CA  ASP D  68      -9.730  12.030  13.349  1.00  1.00      D    C
ATOM   1084  CA  ALA D  69     -13.230  13.200  12.599  1.00  1.00      D    C
ATOM   1085  CA  VAL D  70     -14.030  13.971  16.119  1.00  1.00      D    C
ATOM   1086  CA  THR D  71     -10.660  15.671  16.499  1.00  1.00      D    C
ATOM   1087  CA  TYR D  72     -11.620  17.990  13.599  1.00  1.00      D    C
ATOM   1088  CA  THR D  73     -15.180  18.380  15.039  1.00  1.00      D    C
ATOM   1089  CA  GLU D  74     -13.990  19.311  18.499  1.00  1.00      D    C
ATOM   1090  CA  HIS D  75     -11.510  21.861  17.019  1.00  1.00      D    C
ATOM   1091  CA  ALA D  76     -14.590  23.330  15.139  1.00  1.00      D    C
ATOM   1092  CA  LYS D  77     -16.200  23.711  18.579  1.00  1.00      D    C
ATOM   1093  CA  ARG D  78     -19.160  21.481  17.239  1.00  1.00      D    C
ATOM   1094  CA  LYS D  79     -20.980  18.711  19.049  1.00  1.00      D    C
ATOM   1095  CA  THR D  80     -22.190  17.190  15.799  1.00  1.00      D    C
ATOM   1096  CA  VAL D  81     -19.930  15.210  13.349  1.00  1.00      D    C
ATOM   1097  CA  THR D  82     -20.570  16.610   9.859  1.00  1.00      D    C
ATOM   1098  CA  ALA D  83     -19.800  14.720   6.729  1.00  1.00      D    C
ATOM   1099  CA  MET D  84     -16.860  16.850   6.019  1.00  1.00      D    C
ATOM   1100  CA  ASP D  85     -15.150  16.070   9.359  1.00  1.00      D    C
ATOM   1101  CA  VAL D  86     -15.400  12.440   8.149  1.00  1.00      D    C
ATOM   1102  CA  VAL D  87     -14.290  13.440   4.599  1.00  1.00      D    C
ATOM   1103  CA  TYR D  88     -11.350  15.300   5.929  1.00  1.00      D    C
ATOM   1104  CA  ALA D  89     -10.300  12.470   8.259  1.00  1.00      D    C
ATOM   1105  CA  LEU D  90     -10.470  10.120   5.339  1.00  1.00      D    C
ATOM   1106  CA  LYS D  91      -8.390  12.470   3.149  1.00  1.00      D    C
ATOM   1107  CA  ARG D  92      -5.560  12.800   5.689  1.00  1.00      D    C
ATOM   1108  CA  GLN D  93      -5.340   8.920   5.910  1.00  1.00      D    C
ATOM   1109  CA  GLY D  94      -4.970   8.570   2.110  1.00  1.00      D    C
ATOM   1110  CA  ARG D  95      -8.660   7.520   1.840  1.00  1.00      D    C
ATOM   1111  CA  THR D  96     -10.000  10.350  -0.541  1.00  1.00      D    C
ATOM   1112  CA  LEU D  97     -13.720   9.810  -0.911  1.00  1.00      D    C
ATOM   1113  CA  TYR D  98     -15.940  11.750  -3.381  1.00  1.00      D    C
ATOM   1114  CA  GLY D  99     -19.520  12.770  -3.981  1.00  1.00      D    C
ATOM   1115  CA  PHE D 100     -20.080  14.030  -0.451  1.00  1.00      D    C
ATOM   1116  CA  GLY D 101     -23.000  12.160   1.019  1.00  1.00      D    C
ATOM   1117  CA  GLY D 102     -22.090   8.650  -0.081  1.00  1.00      D    C
TER
ATOM   1118  CA  SER E   1      28.779  55.201  26.168  1.00  1.00      E    C
ATOM   1119  CA  GLY E   2      27.949  55.291  29.828  1.00  1.00      E    C
ATOM   1120  CA  ARG E   3      27.689  51.711  31.049  1.00  1.00      E    C
ATOM   1121  CA  GLY E   4      24.339  50.931  29.399  1.00  1.00      E    C
ATOM   1122  CA  LYS E   5      22.499  51.211  32.629  1.00  1.00      E    C
ATOM   1123  CA  GLN E   6      21.829  48.101  34.849  1.00  1.00      E    C
ATOM   1124  CA  GLY E   7      18.609  46.031  34.679  1.00  1.00      E    C
ATOM   1125  CA  GLY E   8      17.499  46.621  38.259  1.00  1.00      E    C
ATOM   1126  CA  LYS E   9      14.079  48.251  38.429  1.00  1.00      E    C
ATOM   1127  CA  THR E  10      12.419  49.451  35.289  1.00  1.00      E    C
ATOM   1128  CA  ARG E  11      11.659  46.531  32.899  1.00  1.00      E    C
ATOM   1129  CA  ALA E  12      13.409  44.061  30.809  1.00  1.00      E    C
ATOM   1130  CA  LYS E  13      15.549  41.491  32.589  1.00  1.00      E    C
ATOM   1131  CA  ALA E  14      13.759  38.251  31.769  1.00  1.00      E    C
ATOM   1132  CA  LYS E  15      14.639  38.361  28.099  1.00  1.00      E    C
ATOM   1133  CA  THR E  16      13.949  35.361  25.809  1.00  1.00      E    C
ATOM   1134  CA  ARG E  17      10.559  33.931  25.259  1.00  1.00      E    C
ATOM   1135  CA  SER E  18      12.139  30.591  25.419  1.00  1.00      E    C
ATOM   1136  CA  SER E  19      13.439  31.051  28.959  1.00  1.00      E    C
ATOM   1137  CA  ARG E  20      10.079  32.491  29.769  1.00  1.00      E    C
ATOM   1138  CA  ALA E  21       8.389  29.311  28.289  1.00  1.00      E    C
ATOM   1139  CA  GLY E  22      10.899  26.981  30.009  1.00  1.00      E    C
ATOM   1140  CA  LEU E  23      12.519  25.751  26.729  1.00  1.00      E    C
ATOM   1141  CA  GLN E  24      15.889  24.861  25.229  1.00  1.00      E    C
ATOM   1142  CA  PHE E  25      14.899  25.441  21.539  1.00  1.00      E    C
ATOM   1143  CA  PRO E  26      14.479  29.091  20.359  1.00  1.00      E    C
ATOM   1144  CA  VAL E  27      11.079  30.531  20.579  1.00  1.00      E    C
ATOM   1145  CA  GLY E  28      11.789  33.561  18.399  1.00  1.00      E    C
ATOM   1146  CA  ARG E  29      12.949  31.341  15.509  1.00  1.00      E    C
ATOM   1147  CA  VAL E  30       9.940  29.061  15.549  1.00  1.00      E    C
ATOM   1148  CA  HIS E  31       7.629  32.201  15.609  1.00  1.00      E    C
ATOM   1149  CA  ARG E  32       9.520  33.591  12.509  1.00  1.00      E    C
ATOM   1150  CA  LEU E  33       9.160  30.280  10.639  1.00  1.00      E    C
ATOM   1151  CA  LEU E  34       5.380  30.040  11.369  1.00  1.00      E    C
ATOM   1152  CA  ARG E  35       4.840  33.590   9.969  1.00  1.00      E    C
ATOM   1153  CA  LYS E  36       7.230  33.180   7.039  1.00  1.00      E    C
ATOM   1154  CA  GLY E  37       5.340  30.250   5.589  1.00  1.00      E    C
ATOM   1155  CA  ASN E  38       2.020  31.920   5.109  1.00  1.00      E    C
ATOM   1156  CA  TYR E  39       0.020  29.420   7.109  1.00  1.00      E    C
ATOM   1157  CA  ALA E  40      -2.730  31.890   8.189  1.00  1.00      E    C
ATOM   1158  CA  GLU E  41      -3.210  35.610   8.029  1.00  1.00      E    C
ATOM   1159  CA  ARG E  42      -2.360  35.720  11.839  1.00  1.00      E    C
ATOM   1160  CA  VAL E  43      -0.421  33.381  14.259  1.00  1.00      E    C
ATOM   1161  CA  GLY E  44      -0.911  33.831  17.959  1.00  1.00      E    C
ATOM   1162  CA  ALA E  45       2.149  34.541  20.279  1.00  1.00      E    C
ATOM   1163  CA  GLY E  46       1.799  31.221  21.949  1.00  1.00      E    C
ATOM   1164  CA  ALA E  47       1.679  29.101  18.859  1.00  1.00      E    C
ATOM   1165  CA  PRO E  48       5.409  28.751  18.259  1.00  1.00      E    C
ATOM   1166  CA  VAL E  49       5.889  27.961  21.969  1.00  1.00      E    C
ATOM   1167  CA  TYR E  50       3.679  24.951  21.669  1.00  1.00      E    C
ATOM   1168  CA  LEU E  51       5.430  23.791  18.529  1.00  1.00      E    C
ATOM   1169  CA  ALA E  52       9.019  24.561  19.849  1.00  1.00      E    C
ATOM   1170  CA  ALA E  53       8.229  22.651  23.039  1.00  1.00      E    C
ATOM   1171  CA  VAL E  54       6.900  19.681  21.019  1.00  1.00      E    C
ATOM   1172  CA  LEU E  55       9.840  19.471  18.719  1.00  1.00      E    C
ATOM   1173  CA  GLU E  56      12.300  19.841  21.599  1.00  1.00      E    C
ATOM   1174  CA  TYR E  57      10.490  16.921  23.109  1.00  1.00      E    C
ATOM   1175  CA  LEU E  58      10.750  14.801  19.840  1.00  1.00      E    C
ATOM   1176  CA  THR E  59      14.460  15.791  19.630  1.00  1.00      E    C
ATOM   1177  CA  ALA E  60      14.970  14.731  23.290  1.00  1.00      E    C
ATOM   1178  CA  GLU E  61      13.290  11.331  22.630  1.00  1.00      E    C
ATOM   1179  CA  ILE E  62      15.340  10.441  19.570  1.00  1.00      E    C
ATOM   1180  CA  LEU E  63      18.630  11.671  21.280  1.00  1.00      E    C
ATOM   1181  CA  GLU E  64      17.840   9.791  24.490  1.00  1.00      E    C
ATOM   1182  CA  LEU E  65      17.190   6.521  22.440  1.00  1.00      E    C
ATOM   1183  CA  ALA E  66      20.120   7.231  20.160  1.00  1.00      E    C
ATOM   1184  CA  GLY E  67      22.690   7.651  22.970  1.00  1.00      E    C
ATOM   1185  CA  ASN E  68      21.560   4.351  24.270  1.00  1.00      E    C
ATOM   1186  CA  ALA E  69      21.980   2.791  20.820  1.00  1.00      E    C
ATOM   1187  CA  ALA E  70      25.510   4.201  20.590  1.00  1.00      E    C
ATOM   1188  CA  ARG E  71      26.070   2.591  24.070  1.00  1.00      E    C
ATOM   1189  CA  ASP E  72      24.620  -0.699  22.840  1.00  1.00      E    C
ATOM   1190  CA  ASN E  73      27.320  -0.729  20.080  1.00  1.00      E    C
ATOM   1191  CA  LYS E  74      30.080   0.091  22.620  1.00  1.00      E    C
ATOM   1192  CA  LYS E  75      30.220   3.731  21.580  1.00  1.00      E    C
ATOM   1193  CA  THR E  76      30.000   7.271  22.840  1.00  1.00      E    C
ATOM   1194  CA  ARG E  77      29.370   8.971  19.470  1.00  1.00      E    C
ATOM   1195  CA  ILE E  78      25.930   8.831  17.850  1.00  1.00      E    C
ATOM   1196  CA  ILE E  79      26.300   8.091  14.050  1.00  1.00      E    C
ATOM   1197  CA  PRO E  80      23.460   7.381  11.410  1.00  1.00      E    C
ATOM   1198  CA  ARG E  81      23.240   3.801  12.640  1.00  1.00      E    C
ATOM   1199  CA  HIS E  82      22.340   4.891  16.170  1.00  1.00      E    C
ATOM   1200  CA  LEU E  83      19.680   7.181  14.820  1.00  1.00      E    C
ATOM   1201  CA  GLN E  84      18.360   4.431  12.550  1.00  1.00      E    C
ATOM   1202  CA  LEU E  85      18.590   1.821  15.360  1.00  1.00      E    C
ATOM   1203  CA  ALA E  86      16.560   4.081  17.660  1.00  1.00      E    C
ATOM   1204  CA  VAL E  87      13.970   4.811  15.150  1.00  1.00      E    C
ATOM   1205  CA  ARG E  88      13.490   1.451  13.770  1.00  1.00      E    C
ATOM   1206  CA  ASN E  89      13.220  -0.319  17.220  1.00  1.00      E    C
ATOM   1207  CA  ASP E  90      10.570   2.161  18.280  1.00  1.00      E    C
ATOM   1208  CA  GLU E  91       7.010   1.671  17.330  1.00  1.00      E    C
ATOM   1209  CA  GLU E  92       5.960   5.381  17.480  1.00  1.00      E    C
ATOM   1210  CA  LEU E  93       9.150   6.941  15.880  1.00  1.00      E    C
ATOM   1211  CA  ASN E  94       8.800   4.271  13.010  1.00  1.00      E    C
ATOM   1212  CA  LYS E  95       5.250   4.940  11.870  1.00  1.00      E    C
ATOM   1213  CA  LEU E  96       5.880   8.810  11.860  1.00  1.00      E    C
ATOM   1214  CA  LEU E  97       9.130   8.290   9.900  1.00  1.00      E    C
ATOM   1215  CA  GLY E  98       7.830   5.400   7.810  1.00  1.00      E    C
ATOM   1216  CA  ARG E  99       8.350   7.020   4.420  1.00  1.00      E    C
ATOM   1217  CA  VAL E 100      11.350   9.150   5.350  1.00  1.00      E    C
ATOM   1218  CA  THR E 101      14.850   7.630   4.590  1.00  1.00      E    C
ATOM   1219  CA  ILE E 102      17.280   7.680   7.480  1.00  1.00      E    C
ATOM   1220  CA  ALA E 103      20.220   7.800   5.040  1.00  1.00      E    C
ATOM   1221  CA  GLN E 104      22.980   5.260   6.030  1.00  1.00      E    C
ATOM   1222  CA  GLY E 105      20.550   3.810   8.460  1.00  1.00      E    C
ATOM   1223  CA  GLY E 106      20.520   0.210   7.280  1.00  1.00      E    C
ATOM   1224  CA  VAL E 107      18.210  -2.240   8.860  1.00  1.00      E    C
ATOM   1225  CA  LEU E 108      17.680  -4.009  12.280  1.00  1.00      E    C
ATOM   1226  CA  PRO E 109      18.800  -7.689  12.330  1.00  1.00      E    C
ATOM   1227  CA  ASN E 110      15.670  -9.559  11.280  1.00  1.00      E    C
ATOM   1228  CA  ILE E 111      14.000 -12.799  12.470  1.00  1.00      E    C
ATOM   1229  CA  GLN E 112      11.040 -14.030  10.480  1.00  1.00      E    C
ATOM   1230  CA  SER E 113       9.760 -17.389  11.981  1.00  1.00      E    C
ATOM   1231  CA  VAL E 114      10.710 -19.580   9.051  1.00  1.00      E    C
ATOM   1232  CA  LEU E 115      14.480 -18.890   8.941  1.00  1.00      E    C
ATOM   1233  CA  LEU E 116      15.240 -20.549  12.261  1.00  1.00      E    C
ATOM   1234  CA  PRO E 117      18.130 -21.079  14.691  1.00  1.00      E    C
ATOM   1235  CA  LYS E 118      19.850 -24.549  14.961  1.00  1.00      E    C
ATOM   1236  CA  LYS E 119      21.370 -23.739  18.431  1.00  1.00      E    C
ATOM   1237  CA  THR E 120      20.780 -27.199  19.911  1.00  1.00      E    C
ATOM   1238  CA  GLU E 121      18.820 -30.399  19.131  1.00  1.00      E    C
ATOM   1239  CA  SER E 122      20.750 -32.349  16.551  1.00  1.00      E    C
ATOM   1240  CA  SER E 123      22.450 -29.549  14.521  1.00  1.00      E    C
ATOM   1241  CA  LYS E 124      20.600 -30.549  11.411  1.00  1.00      E    C
ATOM   1242  CA  SER E 125      22.880 -32.999   9.481  1.00  1.00      E    C
ATOM   1243  CA  LYS E 126      22.870 -32.760   5.651  1.00  1.00      E    C
ATOM   1244  CA  SER E 127      23.560 -36.260   4.341  1.00  1.00      E    C
ATOM   1245  CA  LYS E 128      27.280 -35.860   4.941  1.00  1.00      E    C
TER
ATOM   1246  CA  PRO F   1      -8.600  50.729 -20.322  1.00  1.00      F    C
ATOM   1247  CA  GLU F   2      -6.460  51.490 -17.432  1.00  1.00      F    C
ATOM   1248  CA  PRO F   3      -4.420  54.600 -17.432  1.00  1.00      F    C
ATOM   1249  CA  ALA F   4      -0.500  54.450 -17.112  1.00  1.00      F    C
ATOM   1250  CA  LYS F   5      -0.630  50.660 -17.582  1.00  1.00      F    C
ATOM   1251  CA  SER F   6       2.870  50.190 -16.352  1.00  1.00      F    C
ATOM   1252  CA  ALA F   7       5.220  48.270 -18.822  1.00  1.00      F    C
ATOM   1253  CA  PRO F   8       6.770  46.080 -17.461  1.00  1.00      F    C
ATOM   1254  CA  ALA F   9      10.000  44.470 -18.731  1.00  1.00      F    C
ATOM   1255  CA  PRO F  10       8.580  41.900 -19.221  1.00  1.00      F    C
ATOM   1256  CA  LYS F  11      10.470  38.760 -18.041  1.00  1.00      F    C
ATOM   1257  CA  LYS F  12      11.510  40.280 -14.801  1.00  1.00      F    C
ATOM   1258  CA  GLY F  13       8.600  41.810 -13.091  1.00  1.00      F    C
ATOM   1259  CA  SER F  14       7.400  45.360 -12.141  1.00  1.00      F    C
ATOM   1260  CA  LYS F  15      10.420  46.910 -10.511  1.00  1.00      F    C
ATOM   1261  CA  LYS F  16      10.610  46.520  -6.611  1.00  1.00      F    C
ATOM   1262  CA  ALA F  17      14.330  46.740  -5.801  1.00  1.00      F    C
ATOM   1263  CA  VAL F  18      15.030  47.640  -2.211  1.00  1.00      F    C
ATOM   1264  CA  THR F  19      15.250  50.820  -0.372  1.00  1.00      F    C
ATOM   1265  CA  LYS F  20      17.540  49.780   2.449  1.00  1.00      F    C
ATOM   1266  CA  THR F  21      20.790  50.710   0.879  1.00  1.00      F    C
ATOM   1267  CA  GLN F  22      23.880  52.830   1.569  1.00  1.00      F    C
ATOM   1268  CA  LYS F  23      26.279  50.840   3.879  1.00  1.00      F    C
ATOM   1269  CA  LYS F  24      30.010  50.720   3.679  1.00  1.00      F    C
ATOM   1270  CA  ASP F  25      31.800  47.590   2.429  1.00  1.00      F    C
ATOM   1271  CA  GLY F  26      28.390  46.050   1.669  1.00  1.00      F    C
ATOM   1272  CA  LYS F  27      24.920  45.680   3.409  1.00  1.00      F    C
ATOM   1273  CA  LYS F  28      22.800  43.940   0.689  1.00  1.00      F    C
ATOM   1274  CA  ARG F  29      19.280  43.980   1.929  1.00  1.00      F    C
ATOM   1275  CA  ARG F  30      18.310  40.350   1.719  1.00  1.00      F    C
ATOM   1276  CA  LYS F  31      21.320  38.160   2.329  1.00  1.00      F    C
ATOM   1277  CA  THR F  32      20.710  34.540   3.319  1.00  1.00      F    C
ATOM   1278  CA  ARG F  33      21.630  34.190   6.909  1.00  1.00      F    C
ATOM   1279  CA  LYS F  34      22.940  30.790   7.959  1.00  1.00      F    C
ATOM   1280  CA  GLU F  35      20.620  29.441  10.729  1.00  1.00      F    C
ATOM   1281  CA  SER F  36      20.310  25.731  11.679  1.00  1.00      F    C
ATOM   1282  CA  TYR F  37      19.030  23.661  14.549  1.00  1.00      F    C
ATOM   1283  CA  ALA F  38      22.390  22.341  15.269  1.00  1.00      F    C
ATOM   1284  CA  ILE F  39      23.060  24.381  18.589  1.00  1.00      F    C
ATOM   1285  CA  TYR F  40      19.729  23.311  20.049  1.00  1.00      F    C
ATOM   1286  CA  VAL F  41      20.140  19.601  19.179  1.00  1.00      F    C
ATOM   1287  CA  TYR F  42      23.560  19.831  20.890  1.00  1.00      F    C
ATOM   1288  CA  LYS F  43      22.099  21.531  23.949  1.00  1.00      F    C
ATOM   1289  CA  VAL F  44      19.489  18.731  24.340  1.00  1.00      F    C
ATOM   1290  CA  LEU F  45      21.900  15.791  23.880  1.00  1.00      F    C
ATOM   1291  CA  LYS F  46      24.179  16.971  26.690  1.00  1.00      F    C
ATOM   1292  CA  GLN F  47      21.269  17.291  29.140  1.00  1.00      F    C
ATOM   1293  CA  VAL F  48      20.159  13.801  28.470  1.00  1.00      F    C
ATOM   1294  CA  HIS F  49      23.439  12.141  27.490  1.00  1.00      F    C
ATOM   1295  CA  PRO F  50      26.329  14.191  29.030  1.00  1.00      F    C
ATOM   1296  CA  ASP F  51      29.059  11.851  27.720  1.00  1.00      F    C
ATOM   1297  CA  THR F  52      27.430  11.371  24.330  1.00  1.00      F    C
ATOM   1298  CA  GLY F  53      28.440  13.431  21.330  1.00  1.00      F    C
ATOM   1299  CA  ILE F  54      27.110  13.411  17.760  1.00  1.00      F    C
ATOM   1300  CA  SER F  55      29.060  13.481  14.350  1.00  1.00      F    C
ATOM   1301  CA  SER F  56      28.260  16.161  11.830  1.00  1.00      F    C
ATOM   1302  CA  LYS F  57      26.380  13.711   9.530  1.00  1.00      F    C
ATOM   1303  CA  ALA F  58      24.170  12.611  12.350  1.00  1.00      F    C
ATOM   1304  CA  MET F  59      23.540  16.291  13.040  1.00  1.00      F    C
ATOM   1305  CA  SER F  60      22.460  16.801   9.390  1.00  1.00      F    C
ATOM   1306  CA  ILE F  61      20.060  13.871   9.780  1.00  1.00      F    C
ATOM   1307  CA  MET F  62      18.720  15.381  13.060  1.00  1.00      F    C
ATOM   1308  CA  ASN F  63      18.300  18.751  11.440  1.00  1.00      F    C
ATOM   1309  CA  SER F  64      16.300  17.270   8.520  1.00  1.00      F    C
ATOM   1310  CA  PHE F  65      14.130  15.241  10.830  1.00  1.00      F    C
ATOM   1311  CA  VAL F  66      13.150  18.121  12.969  1.00  1.00      F    C
ATOM   1312  CA  ASN F  67      12.780  20.700  10.129  1.00  1.00      F    C
ATOM   1313  CA  ASP F  68      10.730  18.260   8.149  1.00  1.00      F    C
ATOM   1314  CA  VAL F  69       8.500  17.380  11.159  1.00  1.00      F    C
ATOM   1315  CA  PHE F  70       8.170  21.121  11.939  1.00  1.00      F    C
ATOM   1316  CA  GLU F  71       6.810  21.720   8.429  1.00  1.00      F    C
ATOM   1317  CA  ARG F  72       4.320  18.880   8.519  1.00  1.00      F    C
ATOM   1318  CA  ILE F  73       2.840  20.080  11.769  1.00  1.00      F    C
ATOM   1319  CA  ALA F  74       2.670  23.700  10.659  1.00  1.00      F    C
ATOM   1320  CA  GLY F  75       1.060  22.800   7.299  1.00  1.00      F    C
ATOM   1321  CA  GLU F  76      -1.500  20.650   9.069  1.00  1.00      F    C
ATOM   1322  CA  ALA F  77      -2.260  23.400  11.669  1.00  1.00      F    C
ATOM   1323  CA  SER F  78      -2.690  25.950   8.899  1.00  1.00      F    C
ATOM   1324  CA  ARG F  79      -5.200  23.740   6.989  1.00  1.00      F    C
ATOM   1325  CA  LEU F  80      -7.180  23.290  10.219  1.00  1.00      F    C
ATOM   1326  CA  ALA F  81      -7.470  27.090  10.819  1.00  1.00      F    C
ATOM   1327  CA  HIS F  82      -8.850  27.500   7.209  1.00  1.00      F    C
ATOM   1328  CA  TYR F  83     -11.430  24.700   7.689  1.00  1.00      F    C
ATOM   1329  CA  ASN F  84     -12.820  26.530  10.639  1.00  1.00      F    C
ATOM   1330  CA  LYS F  85     -12.560  30.000   8.999  1.00  1.00      F    C
ATOM   1331  CA  ARG F  86     -10.130  31.130  11.569  1.00  1.00      F    C
ATOM   1332  CA  SER F  87      -7.230  33.360  10.619  1.00  1.00      F    C
ATOM   1333  CA  THR F  88      -5.440  33.300  13.929  1.00  1.00      F    C
ATOM   1334  CA  ILE F  89      -3.760  29.981  14.649  1.00  1.00      F    C
ATOM   1335  CA  THR F  90      -3.401  29.681  18.469  1.00  1.00      F    C
ATOM   1336  CA  SER F  91      -1.441  27.051  20.499  1.00  1.00      F    C
ATOM   1337  CA  ARG F  92      -4.821  25.301  20.509  1.00  1.00      F    C
ATOM   1338  CA  GLU F  93      -4.460  24.751  16.719  1.00  1.00      F    C
ATOM   1339  CA  ILE F  94      -0.970  23.461  17.339  1.00  1.00      F    C
ATOM   1340  CA  GLN F  95      -2.280  20.961  19.979  1.00  1.00      F    C
ATOM   1341  CA  THR F  96      -4.750  19.521  17.569  1.00  1.00      F    C
ATOM   1342  CA  ALA F  97      -2.170  19.751  14.769  1.00  1.00      F    C
ATOM   1343  CA  VAL F  98       0.120  17.701  17.049  1.00  1.00      F    C
ATOM   1344  CA  ARG F  99      -2.450  15.131  17.779  1.00  1.00      F    C
ATOM   1345  CA  LEU F 100      -3.340  14.631  14.089  1.00  1.00      F    C
ATOM   1346  CA  LEU F 101       0.260  14.100  12.989  1.00  1.00      F    C
ATOM   1347  CA  LEU F 102       1.990  12.171  15.720  1.00  1.00      F    C
ATOM   1348  CA  PRO F 103       0.900   8.851  16.860  1.00  1.00      F    C
ATOM   1349  CA  GLY F 104      -0.670   8.201  20.310  1.00  1.00      F    C
ATOM   1350  CA  GLU F 105       1.870   7.991  23.230  1.00  1.00      F    C
ATOM   1351  CA  LEU F 106       4.310  10.461  21.680  1.00  1.00      F    C
ATOM   1352  CA  ALA F 107       1.670  13.031  20.960  1.00  1.00      F    C
ATOM   1353  CA  LYS F 108       0.440  12.681  24.600  1.00  1.00      F    C
ATOM   1354  CA  HIS F 109       3.719  13.711  26.210  1.00  1.00      F    C
ATOM   1355  CA  ALA F 110       4.330  16.411  23.529  1.00  1.00      F    C
ATOM   1356  CA  VAL F 111       0.899  17.881  24.179  1.00  1.00      F    C
ATOM   1357  CA  SER F 112       1.719  18.021  27.859  1.00  1.00      F    C
ATOM   1358  CA  GLU F 113       5.089  19.781  27.409  1.00  1.00      F    C
ATOM   1359  CA  GLY F 114       3.609  22.271  24.839  1.00  1.00      F    C
ATOM   1360  CA  THR F 115       0.579  22.841  27.099  1.00  1.00      F    C
ATOM   1361  CA  LYS F 116       2.859  23.251  30.119  1.00  1.00      F    C
ATOM   1362  CA  ALA F 117       5.099  25.621  28.199  1.00  1.00      F    C
ATOM   1363  CA  VAL F 118       2.209  28.061  27.249  1.00  1.00      F    C
ATOM   1364  CA  THR F 119       0.739  28.051  30.629  1.00  1.00      F    C
ATOM   1365  CA  LYS F 120       4.179  28.951  32.219  1.00  1.00      F    C
ATOM   1366  CA  TYR F 121       4.959  31.641  29.699  1.00  1.00      F    C
ATOM   1367  CA  THR F 122       1.689  33.291  30.449  1.00  1.00      F    C
ATOM   1368  CA  SER F 123       2.259  32.921  34.279  1.00  1.00      F    C
ATOM   1369  CA  ALA F 124       4.859  35.681  33.939  1.00  1.00      F    C
ATOM   1370  CA  LYS F 125       6.939  37.801  36.379  1.00  1.00      F    C
TER
ATOM   1371  CA  ALA G   1      43.640  18.780  -0.690  1.00  1.00      G    C
ATOM   1372  CA  ARG G   2      46.610  16.530  -1.650  1.00  1.00      G    C
ATOM   1373  CA  THR G   3      46.100  12.920  -0.450  1.00  1.00      G    C
ATOM   1374  CA  LYS G   4      49.130  11.440  -2.300  1.00  1.00      G    C
ATOM   1375  CA  GLN G   5      51.390  13.560  -0.070  1.00  1.00      G    C
ATOM   1376  CA  THR G   6      53.930  10.680   0.470  1.00  1.00      G    C
ATOM   1377  CA  ALA G   7      52.710   6.970   0.090  1.00  1.00      G    C
ATOM   1378  CA  ARG G   8      54.820   4.330  -1.480  1.00  1.00      G    C
ATOM   1379  CA  LYS G   9      58.520   4.840  -0.820  1.00  1.00      G    C
ATOM   1380  CA  SER G  10      58.950   1.890  -3.230  1.00  1.00      G    C
ATOM   1381  CA  THR G  11      57.340   1.480  -6.720  1.00  1.00      G    C
ATOM   1382  CA  GLY G  12      54.220   1.260  -8.800  1.00  1.00      G    C
ATOM   1383  CA  GLY G  13      52.670  -2.160  -9.460  1.00  1.00      G    C
ATOM   1384  CA  LYS G  14      55.770  -3.890  -8.139  1.00  1.00      G    C
ATOM   1385  CA  ALA G  15      55.940  -4.500  -4.309  1.00  1.00      G    C
ATOM   1386  CA  PRO G  16      59.340  -3.800  -2.649  1.00  1.00      G    C
ATOM   1387  CA  ARG G  17      60.290  -7.610  -2.509  1.00  1.00      G    C
ATOM   1388  CA  LYS G  18      58.950  -8.240  -5.959  1.00  1.00      G    C
ATOM   1389  CA  GLN G  19      56.880 -11.560  -5.959  1.00  1.00      G    C
ATOM   1390  CA  LEU G  20      56.530 -14.530  -3.699  1.00  1.00      G    C
ATOM   1391  CA  ALA G  21      59.080 -16.450  -5.749  1.00  1.00      G    C
ATOM   1392  CA  THR G  22      57.450 -19.540  -7.259  1.00  1.00      G    C
ATOM   1393  CA  LYS G  23      58.810 -22.900  -5.849  1.00  1.00      G    C
ATOM   1394  CA  ALA G  24      61.400 -22.160  -3.179  1.00  1.00      G    C
ATOM   1395  CA  ALA G  25      60.730 -19.840  -0.259  1.00  1.00      G    C
ATOM   1396  CA  ARG G  26      63.530 -17.889   1.371  1.00  1.00      G    C
ATOM   1397  CA  LYS G  27      63.840 -14.579   3.141  1.00  1.00      G    C
ATOM   1398  CA  SER G  28      61.030 -13.869   5.541  1.00  1.00      G    C
ATOM   1399  CA  ALA G  29      59.600 -17.019   6.881  1.00  1.00      G    C
ATOM   1400  CA  PRO G  30      56.410 -17.169   4.911  1.00  1.00      G    C
ATOM   1401  CA  ALA G  31      53.910 -19.089   7.011  1.00  1.00      G    C
ATOM   1402  CA  THR G  32      54.940 -22.479   5.851  1.00  1.00      G    C
ATOM   1403  CA  GLY G  33      52.570 -25.299   5.071  1.00  1.00      G    C
ATOM   1404  CA  GLY G  34      49.690 -25.410   2.661  1.00  1.00      G    C
ATOM   1405  CA  VAL G  35      46.900 -27.520   1.021  1.00  1.00      G    C
ATOM   1406  CA  LYS G  36      43.740 -25.360   0.801  1.00  1.00      G    C
ATOM   1407  CA  LYS G  37      40.990 -27.680  -0.269  1.00  1.00      G    C
ATOM   1408  CA  PRO G  38      39.910 -29.570   2.831  1.00  1.00      G    C
ATOM   1409  CA  HIS G  39      36.990 -28.470   4.791  1.00  1.00      G    C
ATOM   1410  CA  ARG G  40      33.840 -27.090   2.961  1.00  1.00      G    C
ATOM   1411  CA  TYR G  41      31.100 -24.870   4.531  1.00  1.00      G    C
ATOM   1412  CA  ARG G  42      27.610 -26.190   3.951  1.00  1.00      G    C
ATOM   1413  CA  PRO G  43      25.400 -24.460   1.281  1.00  1.00      G    C
ATOM   1414  CA  GLY G  44      23.760 -21.570   3.201  1.00  1.00      G    C
ATOM   1415  CA  THR G  45      26.480 -21.120   5.801  1.00  1.00      G    C
ATOM   1416  CA  VAL G  46      28.220 -18.380   3.851  1.00  1.00      G    C
ATOM   1417  CA  ALA G  47      24.910 -16.890   2.551  1.00  1.00      G    C
ATOM   1418  CA  LEU G  48      23.910 -16.490   6.211  1.00  1.00      G    C
ATOM   1419  CA  ARG G  49      27.080 -14.650   6.841  1.00  1.00      G    C
ATOM   1420  CA  GLU G  50      26.190 -12.240   3.881  1.00  1.00      G    C
ATOM   1421  CA  ILE G  51      22.780 -11.530   5.360  1.00  1.00      G    C
ATOM   1422  CA  ARG G  52      24.410 -10.839   8.750  1.00  1.00      G    C
ATOM   1423  CA  ARG G  53      27.360  -8.890   7.220  1.00  1.00      G    C
ATOM   1424  CA  TYR G  54      25.180  -6.440   5.340  1.00  1.00      G    C
ATOM   1425  CA  GLN G  55      22.680  -5.960   8.080  1.00  1.00      G    C
ATOM   1426  CA  LYS G  56      25.530  -4.719  10.260  1.00  1.00      G    C
ATOM   1427  CA  SER G  57      26.500  -1.920   7.860  1.00  1.00      G    C
ATOM   1428  CA  THR G  58      24.320   0.360   5.660  1.00  1.00      G    C
ATOM   1429  CA  GLU G  59      26.700   1.180   2.760  1.00  1.00      G    C
ATOM   1430  CA  LEU G  60      25.800   1.010  -0.850  1.00  1.00      G    C
ATOM   1431  CA  LEU G  61      26.340  -2.410  -2.420  1.00  1.00      G    C
ATOM   1432  CA  ILE G  62      26.080  -1.730  -6.140  1.00  1.00      G    C
ATOM   1433  CA  ARG G  63      29.330  -0.230  -7.730  1.00  1.00      G    C
ATOM   1434  CA  LYS G  64      28.950   3.580  -8.440  1.00  1.00      G    C
ATOM   1435  CA  LEU G  65      29.930   3.640 -12.100  1.00  1.00      G    C
ATOM   1436  CA  PRO G  66      27.650   0.840 -13.300  1.00  1.00      G    C
ATOM   1437  CA  PHE G  67      24.750   2.600 -11.610  1.00  1.00      G    C
ATOM   1438  CA  GLN G  68      25.760   6.000 -12.950  1.00  1.00      G    C
ATOM   1439  CA  ARG G  69      25.400   4.540 -16.450  1.00  1.00      G    C
ATOM   1440  CA  LEU G  70      21.960   3.140 -15.620  1.00  1.00      G    C
ATOM   1441  CA  VAL G  71      20.770   6.660 -14.550  1.00  1.00      G    C
ATOM   1442  CA  ARG G  72      22.320   8.360 -17.570  1.00  1.00      G    C
ATOM   1443  CA  GLU G  73      20.850   5.750 -19.880  1.00  1.00      G    C
ATOM   1444  CA  ILE G  74      17.340   6.370 -18.530  1.00  1.00      G    C
ATOM   1445  CA  ALA G  75      17.690  10.250 -18.270  1.00  1.00      G    C
ATOM   1446  CA  GLN G  76      18.900  10.570 -21.870  1.00  1.00      G    C
ATOM   1447  CA  ASP G  77      15.440   9.409 -22.930  1.00  1.00      G    C
ATOM   1448  CA  PHE G  78      13.670  12.320 -21.310  1.00  1.00      G    C
ATOM   1449  CA  LYS G  79      16.500  14.770 -21.830  1.00  1.00      G    C
ATOM   1450  CA  THR G  80      19.790  14.669 -23.520  1.00  1.00      G    C
ATOM   1451  CA  ASP G  81      23.050  16.290 -22.520  1.00  1.00      G    C
ATOM   1452  CA  LEU G  82      22.340  16.340 -18.730  1.00  1.00      G    C
ATOM   1453  CA  ARG G  83      24.850  16.700 -16.110  1.00  1.00      G    C
ATOM   1454  CA  PHE G  84      24.970  15.140 -12.620  1.00  1.00      G    C
ATOM   1455  CA  GLN G  85      26.120  16.650  -9.380  1.00  1.00      G    C
ATOM   1456  CA  SER G  86      27.820  13.890  -7.400  1.00  1.00      G    C
ATOM   1457  CA  SER G  87      25.090  14.250  -4.740  1.00  1.00      G    C
ATOM   1458  CA  ALA G  88      22.370  13.570  -7.440  1.00  1.00      G    C
ATOM   1459  CA  VAL G  89      24.010  10.290  -8.330  1.00  1.00      G    C
ATOM   1460  CA  MET G  90      24.530   9.240  -4.810  1.00  1.00      G    C
ATOM   1461  CA  ALA G  91      20.940  10.170  -3.730  1.00  1.00      G    C
ATOM   1462  CA  LEU G  92      19.550   7.670  -6.290  1.00  1.00      G    C
ATOM   1463  CA  GLN G  93      21.790   4.960  -4.920  1.00  1.00      G    C
ATOM   1464  CA  GLU G  94      20.760   5.830  -1.320  1.00  1.00      G    C
ATOM   1465  CA  ALA G  95      17.140   5.970  -2.570  1.00  1.00      G    C
ATOM   1466  CA  SER G  96      17.440   2.830  -4.720  1.00  1.00      G    C
ATOM   1467  CA  GLU G  97      18.900   0.550  -2.200  1.00  1.00      G    C
ATOM   1468  CA  ALA G  98      16.650   1.590   0.640  1.00  1.00      G    C
ATOM   1469  CA  TYR G  99      13.670   0.930  -1.630  1.00  1.00      G    C
ATOM   1470  CA  LEU G 100      15.040  -2.260  -2.970  1.00  1.00      G    C
ATOM   1471  CA  VAL G 101      16.100  -3.580   0.400  1.00  1.00      G    C
ATOM   1472  CA  ALA G 102      12.540  -2.690   1.690  1.00  1.00      G    C
ATOM   1473  CA  LEU G 103      11.080  -4.520  -1.430  1.00  1.00      G    C
ATOM   1474  CA  PHE G 104      13.100  -7.580  -0.440  1.00  1.00      G    C
ATOM   1475  CA  GLU G 105      11.650  -7.580   3.130  1.00  1.00      G    C
ATOM   1476  CA  ASP G 106       8.090  -7.800   1.650  1.00  1.00      G    C
ATOM   1477  CA  THR G 107       9.130 -10.370  -0.980  1.00  1.00      G    C
ATOM   1478  CA  ASN G 108      10.490 -12.480   1.790  1.00  1.00      G    C
ATOM   1479  CA  LEU G 109       7.380 -12.280   3.770  1.00  1.00      G    C
ATOM   1480  CA  CYS G 110       5.510 -13.340   0.700  1.00  1.00      G    C
ATOM   1481  CA  ALA G 111       7.780 -16.350   0.000  1.00  1.00      G    C
ATOM   1482  CA  ILE G 112       7.370 -17.510   3.501  1.00  1.00      G    C
ATOM   1483  CA  HIS G 113       3.590 -16.920   3.220  1.00  1.00      G    C
ATOM   1484  CA  ALA G 114       3.680 -19.420   0.321  1.00  1.00      G    C
ATOM   1485  CA  LYS G 115       5.620 -22.010   2.431  1.00  1.00      G    C
ATOM   1486  CA  ARG G 116       8.750 -21.660   0.271  1.00  1.00      G    C
ATOM   1487  CA  VAL G 117      12.240 -20.770   1.511  1.00  1.00      G    C
ATOM   1488  CA  THR G 118      13.280 -19.400  -1.919  1.00  1.00      G    C
ATOM   1489  CA  ILE G 119      12.470 -15.870  -3.119  1.00  1.00      G    C
ATOM   1490  CA  MET G 120      11.110 -15.750  -6.650  1.00  1.00      G    C
ATOM   1491  CA  PRO G 121       9.990 -13.150  -9.330  1.00  1.00      G    C
ATOM   1492  CA  LYS G 122       6.400 -13.910  -8.540  1.00  1.00      G    C
ATOM   1493  CA  ASP G 123       7.130 -12.840  -4.800  1.00  1.00      G    C
ATOM   1494  CA  ILE G 124       8.490  -9.600  -5.910  1.00  1.00      G    C
ATOM   1495  CA  GLN G 125       5.380  -9.070  -8.210  1.00  1.00      G    C
ATOM   1496  CA  LEU G 126       2.970  -9.600  -5.340  1.00  1.00      G    C
ATOM   1497  CA  ALA G 127       4.730  -7.070  -3.100  1.00  1.00      G    C
ATOM   1498  CA  ARG G 128       4.510  -4.540  -5.980  1.00  1.00      G    C
ATOM   1499  CA  ARG G 129       0.910  -5.560  -6.580  1.00  1.00      G    C
ATOM   1500  CA  ILE G 130      -0.230  -4.960  -3.050  1.00  1.00      G    C
ATOM   1501  CA  ARG G 131       1.520  -1.730  -2.890  1.00  1.00      G    C
ATOM   1502  CA  GLY G 132      -0.450  -0.470  -5.870  1.00  1.00      G    C
ATOM   1503  CA  GLU G 133       2.540  -0.240  -8.160  1.00  1.00      G    C
ATOM   1504  CA  ARG G 134       1.320  -3.020 -10.450  1.00  1.00      G    C
ATOM   1505  CA  ALA G 135      -2.280  -2.480  -9.650  1.00  1.00      G    C
TER
ATOM   1506  CA  SER H   1      50.240  24.299 -50.700  1.00  1.00      H    C
ATOM   1507  CA  GLY H   2      50.540  20.659 -51.870  1.00  1.00      H    C
ATOM   1508  CA  ARG H   3      54.090  19.919 -53.100  1.00  1.00      H    C
ATOM   1509  CA  GLY H   4      54.790  17.559 -50.240  1.00  1.00      H    C
ATOM   1510  CA  LYS H   5      53.670  20.259 -47.780  1.00  1.00      H    C
ATOM   1511  CA  GLY H   6      51.690  18.499 -45.080  1.00  1.00      H    C
ATOM   1512  CA  GLY H   7      48.460  18.599 -47.340  1.00  1.00      H    C
ATOM   1513  CA  LYS H   8      46.200  21.359 -46.130  1.00  1.00      H    C
ATOM   1514  CA  GLY H   9      46.340  20.009 -42.510  1.00  1.00      H    C
ATOM   1515  CA  LEU H  10      42.550  20.649 -41.990  1.00  1.00      H    C
ATOM   1516  CA  GLY H  11      40.020  17.959 -42.450  1.00  1.00      H    C
ATOM   1517  CA  LYS H  12      39.450  14.739 -40.610  1.00  1.00      H    C
ATOM   1518  CA  GLY H  13      40.210  11.479 -42.630  1.00  1.00      H    C
ATOM   1519  CA  GLY H  14      41.530  10.369 -39.270  1.00  1.00      H    C
ATOM   1520  CA  ALA H  15      41.230   9.609 -35.500  1.00  1.00      H    C
ATOM   1521  CA  LYS H  16      38.000   7.809 -36.360  1.00  1.00      H    C
ATOM   1522  CA  ARG H  17      38.230   4.159 -35.560  1.00  1.00      H    C
ATOM   1523  CA  HIS H  18      36.280   4.509 -32.180  1.00  1.00      H    C
ATOM   1524  CA  ARG H  19      34.770   1.309 -30.850  1.00  1.00      H    C
ATOM   1525  CA  LYS H  20      34.360  -0.391 -27.520  1.00  1.00      H    C
ATOM   1526  CA  VAL H  21      30.870   0.379 -26.150  1.00  1.00      H    C
ATOM   1527  CA  LEU H  22      30.580  -3.260 -25.110  1.00  1.00      H    C
ATOM   1528  CA  ARG H  23      27.450  -4.700 -23.550  1.00  1.00      H    C
ATOM   1529  CA  ASP H  24      26.880  -4.220 -19.810  1.00  1.00      H    C
ATOM   1530  CA  ASN H  25      25.460  -1.130 -18.210  1.00  1.00      H    C
ATOM   1531  CA  ILE H  26      22.050  -2.370 -17.130  1.00  1.00      H    C
ATOM   1532  CA  GLN H  27      23.790  -5.700 -17.080  1.00  1.00      H    C
ATOM   1533  CA  GLY H  28      26.510  -4.130 -14.980  1.00  1.00      H    C
ATOM   1534  CA  ILE H  29      24.250  -4.080 -12.010  1.00  1.00      H    C
ATOM   1535  CA  THR H  30      25.370  -7.440 -10.830  1.00  1.00      H    C
ATOM   1536  CA  LYS H  31      24.180 -10.630  -9.340  1.00  1.00      H    C
ATOM   1537  CA  PRO H  32      26.520  -9.970  -6.300  1.00  1.00      H    C
ATOM   1538  CA  ALA H  33      25.170  -6.590  -5.770  1.00  1.00      H    C
ATOM   1539  CA  ILE H  34      21.490  -7.920  -6.080  1.00  1.00      H    C
ATOM   1540  CA  ARG H  35      22.320 -10.700  -3.730  1.00  1.00      H    C
ATOM   1541  CA  ARG H  36      23.720  -8.090  -1.290  1.00  1.00      H    C
ATOM   1542  CA  LEU H  37      20.470  -6.110  -1.650  1.00  1.00      H    C
ATOM   1543  CA  ALA H  38      18.510  -9.340  -1.160  1.00  1.00      H    C
ATOM   1544  CA  ARG H  39      20.710 -10.240   1.860  1.00  1.00      H    C
ATOM   1545  CA  ARG H  40      20.250  -6.850   3.420  1.00  1.00      H    C
ATOM   1546  CA  GLY H  41      16.560  -7.440   3.120  1.00  1.00      H    C
ATOM   1547  CA  GLY H  42      16.860 -10.750   5.140  1.00  1.00      H    C
ATOM   1548  CA  VAL H  43      16.640 -13.140   2.220  1.00  1.00      H    C
ATOM   1549  CA  LYS H  44      18.810 -16.390   2.291  1.00  1.00      H    C
ATOM   1550  CA  ARG H  45      17.960 -18.150  -0.899  1.00  1.00      H    C
ATOM   1551  CA  ILE H  46      17.300 -16.730  -4.419  1.00  1.00      H    C
ATOM   1552  CA  SER H  47      15.860 -18.310  -7.489  1.00  1.00      H    C
ATOM   1553  CA  GLY H  48      17.960 -18.030 -10.679  1.00  1.00      H    C
ATOM   1554  CA  LEU H  49      15.170 -15.810 -12.239  1.00  1.00      H    C
ATOM   1555  CA  ILE H  50      15.320 -13.110  -9.620  1.00  1.00      H    C
ATOM   1556  CA  TYR H  51      18.340 -11.360 -11.090  1.00  1.00      H    C
ATOM   1557  CA  GLU H  52      16.640 -10.040 -14.250  1.00  1.00      H    C
ATOM   1558  CA  GLU H  53      13.490  -9.200 -12.380  1.00  1.00      H    C
ATOM   1559  CA  THR H  54      15.390  -6.840 -10.200  1.00  1.00      H    C
ATOM   1560  CA  ARG H  55      16.980  -5.010 -13.080  1.00  1.00      H    C
ATOM   1561  CA  GLY H  56      13.550  -4.360 -14.610  1.00  1.00      H    C
ATOM   1562  CA  VAL H  57      12.150  -3.280 -11.370  1.00  1.00      H    C
ATOM   1563  CA  LEU H  58      14.970  -0.970 -10.390  1.00  1.00      H    C
ATOM   1564  CA  LYS H  59      15.070   0.650 -13.860  1.00  1.00      H    C
ATOM   1565  CA  VAL H  60      11.250   1.280 -13.690  1.00  1.00      H    C
ATOM   1566  CA  PHE H  61      11.720   2.960 -10.240  1.00  1.00      H    C
ATOM   1567  CA  LEU H  62      14.630   5.100 -11.580  1.00  1.00      H    C
ATOM   1568  CA  GLU H  63      12.750   6.120 -14.790  1.00  1.00      H    C
ATOM   1569  CA  ASN H  64       9.880   7.340 -12.500  1.00  1.00      H    C
ATOM   1570  CA  VAL H  65      11.960   9.080 -10.060  1.00  1.00      H    C
ATOM   1571  CA  ILE H  66      14.400  10.640 -12.530  1.00  1.00      H    C
ATOM   1572  CA  ARG H  67      11.530  11.830 -14.910  1.00  1.00      H    C
ATOM   1573  CA  ASP H  68      10.430  14.170 -12.170  1.00  1.00      H    C
ATOM   1574  CA  ALA H  69      13.970  15.150 -11.200  1.00  1.00      H    C
ATOM   1575  CA  VAL H  70      14.780  15.910 -14.820  1.00  1.00      H    C
ATOM   1576  CA  THR H  71      11.580  17.690 -14.881  1.00  1.00      H    C
ATOM   1577  CA  TYR H  72      12.610  19.990 -12.061  1.00  1.00      H    C
ATOM   1578  CA  THR H  73      15.950  20.560 -13.661  1.00  1.00      H    C
ATOM   1579  CA  GLU H  74      14.340  21.370 -17.001  1.00  1.00      H    C
ATOM   1580  CA  HIS H  75      11.840  23.790 -15.471  1.00  1.00      H    C
ATOM   1581  CA  ALA H  76      14.790  25.870 -14.271  1.00  1.00      H    C
ATOM   1582  CA  LYS H  77      16.140  25.630 -17.841  1.00  1.00      H    C
ATOM   1583  CA  ARG H  78      19.390  24.240 -16.311  1.00  1.00      H    C
ATOM   1584  CA  LYS H  79      21.960  21.720 -17.671  1.00  1.00      H    C
ATOM   1585  CA  THR H  80      22.540  20.200 -14.261  1.00  1.00      H    C
ATOM   1586  CA  VAL H  81      20.460  17.860 -12.250  1.00  1.00      H    C
ATOM   1587  CA  THR H  82      20.930  18.830  -8.620  1.00  1.00      H    C
ATOM   1588  CA  ALA H  83      20.530  17.210  -5.230  1.00  1.00      H    C
ATOM   1589  CA  MET H  84      17.620  19.630  -4.571  1.00  1.00      H    C
ATOM   1590  CA  ASP H  85      16.080  18.560  -7.951  1.00  1.00      H    C
ATOM   1591  CA  VAL H  86      16.030  14.920  -6.700  1.00  1.00      H    C
ATOM   1592  CA  VAL H  87      14.590  15.790  -3.230  1.00  1.00      H    C
ATOM   1593  CA  TYR H  88      11.400  17.300  -4.801  1.00  1.00      H    C
ATOM   1594  CA  ALA H  89      11.040  14.320  -7.120  1.00  1.00      H    C
ATOM   1595  CA  LEU H  90      11.410  11.920  -4.300  1.00  1.00      H    C
ATOM   1596  CA  LYS H  91       9.130  13.530  -1.860  1.00  1.00      H    C
ATOM   1597  CA  ARG H  92       6.090  13.300  -4.340  1.00  1.00      H    C
ATOM   1598  CA  GLN H  93       7.080   9.640  -4.840  1.00  1.00      H    C
ATOM   1599  CA  GLY H  94       6.670   9.160  -1.080  1.00  1.00      H    C
ATOM   1600  CA  ARG H  95      10.420   8.680  -0.780  1.00  1.00      H    C
ATOM   1601  CA  THR H  96      11.560  11.620   1.430  1.00  1.00      H    C
ATOM   1602  CA  LEU H  97      15.230  11.810   1.210  1.00  1.00      H    C
ATOM   1603  CA  TYR H  98      17.460  12.740   4.080  1.00  1.00      H    C
ATOM   1604  CA  GLY H  99      21.230  13.340   4.150  1.00  1.00      H    C
ATOM   1605  CA  PHE H 100      21.680  15.620   1.140  1.00  1.00      H    C
ATOM   1606  CA  GLY H 101      20.380  19.120   2.260  1.00  1.00      H    C
ATOM   1607  CA  GLY H 102      17.180  20.880   2.629  1.00  1.00      H    C
TER
ATOM   1608  CA  SER I   1     -10.741 134.710   4.026  1.00  1.00      I    C
ATOM   1609  CA  GLY I   2     -14.381 135.150   2.806  1.00  1.00      I    C
ATOM   1610  CA  ARG I   3     -13.611 137.010  -0.264  1.00  1.00      I    C
ATOM   1611  CA  GLY I   4     -11.461 139.610   1.416  1.00  1.00      I    C
ATOM   1612  CA  LYS I   5     -14.081 142.330   1.355  1.00  1.00      I    C
ATOM   1613  CA  GLN I   6     -12.591 144.240  -1.575  1.00  1.00      I    C
ATOM   1614  CA  GLY I   7     -12.821 144.090  -5.425  1.00  1.00      I    C
ATOM   1615  CA  GLY I   8     -15.351 144.120  -8.325  1.00  1.00      I    C
ATOM   1616  CA  LYS I   9     -18.601 142.880  -6.715  1.00  1.00      I    C
ATOM   1617  CA  THR I  10     -19.401 139.250  -7.465  1.00  1.00      I    C
ATOM   1618  CA  ARG I  11     -17.141 137.290  -5.054  1.00  1.00      I    C
ATOM   1619  CA  ALA I  12     -15.521 135.400  -7.914  1.00  1.00      I    C
ATOM   1620  CA  LYS I  13     -18.871 133.890  -9.164  1.00  1.00      I    C
ATOM   1621  CA  ALA I  14     -21.061 131.010  -7.884  1.00  1.00      I    C
ATOM   1622  CA  LYS I  15     -22.311 130.490  -4.284  1.00  1.00      I    C
ATOM   1623  CA  THR I  16     -24.511 127.400  -4.434  1.00  1.00      I    C
ATOM   1624  CA  ARG I  17     -27.921 127.310  -3.034  1.00  1.00      I    C
ATOM   1625  CA  SER I  18     -26.811 124.140  -1.224  1.00  1.00      I    C
ATOM   1626  CA  SER I  19     -23.981 125.880   0.566  1.00  1.00      I    C
ATOM   1627  CA  ARG I  20     -26.091 128.840   1.316  1.00  1.00      I    C
ATOM   1628  CA  ALA I  21     -28.261 126.540   3.576  1.00  1.00      I    C
ATOM   1629  CA  GLY I  22     -25.101 124.610   4.796  1.00  1.00      I    C
ATOM   1630  CA  LEU I  23     -26.601 121.340   3.456  1.00  1.00      I    C
ATOM   1631  CA  GLN I  24     -24.881 118.610   1.516  1.00  1.00      I    C
ATOM   1632  CA  PHE I  25     -27.961 117.460  -0.324  1.00  1.00      I    C
ATOM   1633  CA  PRO I  26     -28.671 119.120  -3.734  1.00  1.00      I    C
ATOM   1634  CA  VAL I  27     -30.921 122.040  -3.814  1.00  1.00      I    C
ATOM   1635  CA  GLY I  28     -30.451 122.830  -7.534  1.00  1.00      I    C
ATOM   1636  CA  ARG I  29     -31.361 119.240  -8.534  1.00  1.00      I    C
ATOM   1637  CA  VAL I  30     -34.291 119.170  -6.244  1.00  1.00      I    C
ATOM   1638  CA  HIS I  31     -35.791 122.320  -7.864  1.00  1.00      I    C
ATOM   1639  CA  ARG I  32     -35.631 120.610 -11.254  1.00  1.00      I    C
ATOM   1640  CA  LEU I  33     -37.521 117.480 -10.284  1.00  1.00      I    C
ATOM   1641  CA  LEU I  34     -40.301 119.310  -8.504  1.00  1.00      I    C
ATOM   1642  CA  ARG I  35     -41.041 121.300 -11.594  1.00  1.00      I    C
ATOM   1643  CA  LYS I  36     -40.791 118.419 -13.994  1.00  1.00      I    C
ATOM   1644  CA  GLY I  37     -43.331 116.229 -12.234  1.00  1.00      I    C
ATOM   1645  CA  ASN I  38     -46.411 118.339 -12.234  1.00  1.00      I    C
ATOM   1646  CA  TYR I  39     -46.891 118.510  -8.534  1.00  1.00      I    C
ATOM   1647  CA  ALA I  40     -48.271 122.110  -9.004  1.00  1.00      I    C
ATOM   1648  CA  GLU I  41     -48.701 125.069 -11.144  1.00  1.00      I    C
ATOM   1649  CA  ARG I  42     -45.851 126.930  -9.344  1.00  1.00      I    C
ATOM   1650  CA  VAL I  43     -43.051 125.950  -7.014  1.00  1.00      I    C
ATOM   1651  CA  GLY I  44     -41.631 128.060  -4.284  1.00  1.00      I    C
ATOM   1652  CA  ALA I  45     -38.031 129.030  -3.854  1.00  1.00      I    C
ATOM   1653  CA  GLY I  46     -37.971 127.780  -0.274  1.00  1.00      I    C
ATOM   1654  CA  ALA I  47     -39.571 124.480  -0.974  1.00  1.00      I    C
ATOM   1655  CA  PRO I  48     -36.561 122.590  -2.654  1.00  1.00      I    C
ATOM   1656  CA  VAL I  49     -34.391 123.980   0.146  1.00  1.00      I    C
ATOM   1657  CA  TYR I  50     -36.561 122.570   2.936  1.00  1.00      I    C
ATOM   1658  CA  LEU I  51     -37.031 119.340   1.116  1.00  1.00      I    C
ATOM   1659  CA  ALA I  52     -33.291 118.760   0.506  1.00  1.00      I    C
ATOM   1660  CA  ALA I  53     -32.631 119.230   4.276  1.00  1.00      I    C
ATOM   1661  CA  VAL I  54     -35.281 116.810   5.426  1.00  1.00      I    C
ATOM   1662  CA  LEU I  55     -34.241 114.030   2.976  1.00  1.00      I    C
ATOM   1663  CA  GLU I  56     -30.651 114.430   4.136  1.00  1.00      I    C
ATOM   1664  CA  TYR I  57     -31.701 113.930   7.736  1.00  1.00      I    C
ATOM   1665  CA  LEU I  58     -33.441 110.610   7.086  1.00  1.00      I    C
ATOM   1666  CA  THR I  59     -30.521 109.220   5.136  1.00  1.00      I    C
ATOM   1667  CA  ALA I  60     -28.281 110.030   8.196  1.00  1.00      I    C
ATOM   1668  CA  GLU I  61     -30.721 108.030  10.326  1.00  1.00      I    C
ATOM   1669  CA  ILE I  62     -30.521 105.080   8.056  1.00  1.00      I    C
ATOM   1670  CA  LEU I  63     -26.781 105.170   7.426  1.00  1.00      I    C
ATOM   1671  CA  GLU I  64     -25.901 105.420  11.126  1.00  1.00      I    C
ATOM   1672  CA  LEU I  65     -27.971 102.350  11.787  1.00  1.00      I    C
ATOM   1673  CA  ALA I  66     -26.941 100.590   8.657  1.00  1.00      I    C
ATOM   1674  CA  GLY I  67     -23.221 100.930   9.017  1.00  1.00      I    C
ATOM   1675  CA  ASN I  68     -23.671  99.560  12.447  1.00  1.00      I    C
ATOM   1676  CA  ALA I  69     -25.031  96.240  10.877  1.00  1.00      I    C
ATOM   1677  CA  ALA I  70     -21.881  95.920   8.727  1.00  1.00      I    C
ATOM   1678  CA  ARG I  71     -19.661  96.530  11.737  1.00  1.00      I    C
ATOM   1679  CA  ASP I  72     -21.511  93.720  13.697  1.00  1.00      I    C
ATOM   1680  CA  ASN I  73     -21.071  91.450  10.647  1.00  1.00      I    C
ATOM   1681  CA  LYS I  74     -17.341  92.510  10.487  1.00  1.00      I    C
ATOM   1682  CA  LYS I  75     -17.821  94.010   7.007  1.00  1.00      I    C
ATOM   1683  CA  THR I  76     -16.591  97.550   6.227  1.00  1.00      I    C
ATOM   1684  CA  ARG I  77     -18.621  97.860   2.997  1.00  1.00      I    C
ATOM   1685  CA  ILE I  78     -22.331  98.140   3.487  1.00  1.00      I    C
ATOM   1686  CA  ILE I  79     -24.341  95.680   1.177  1.00  1.00      I    C
ATOM   1687  CA  PRO I  80     -28.181  95.280   0.807  1.00  1.00      I    C
ATOM   1688  CA  ARG I  81     -28.481  93.230   3.977  1.00  1.00      I    C
ATOM   1689  CA  HIS I  82     -27.101  96.000   6.187  1.00  1.00      I    C
ATOM   1690  CA  LEU I  83     -29.831  98.370   4.887  1.00  1.00      I    C
ATOM   1691  CA  GLN I  84     -32.501  95.920   5.877  1.00  1.00      I    C
ATOM   1692  CA  LEU I  85     -31.221  95.170   9.387  1.00  1.00      I    C
ATOM   1693  CA  ALA I  86     -31.081  98.990   9.917  1.00  1.00      I    C
ATOM   1694  CA  VAL I  87     -34.601  99.400   8.577  1.00  1.00      I    C
ATOM   1695  CA  ARG I  88     -36.271  96.490  10.357  1.00  1.00      I    C
ATOM   1696  CA  ASN I  89     -34.841  97.340  13.787  1.00  1.00      I    C
ATOM   1697  CA  ASP I  90     -35.951 100.990  13.416  1.00  1.00      I    C
ATOM   1698  CA  GLU I  91     -39.581 101.520  14.266  1.00  1.00      I    C
ATOM   1699  CA  GLU I  92     -40.191 104.570  12.186  1.00  1.00      I    C
ATOM   1700  CA  LEU I  93     -38.231 103.480   9.036  1.00  1.00      I    C
ATOM   1701  CA  ASN I  94     -39.711 100.020   9.606  1.00  1.00      I    C
ATOM   1702  CA  LYS I  95     -43.171 101.420   9.526  1.00  1.00      I    C
ATOM   1703  CA  LEU I  96     -42.461 103.630   6.576  1.00  1.00      I    C
ATOM   1704  CA  LEU I  97     -41.101 100.620   4.606  1.00  1.00      I    C
ATOM   1705  CA  GLY I  98     -43.801  98.280   6.026  1.00  1.00      I    C
ATOM   1706  CA  ARG I  99     -44.871  96.810   2.627  1.00  1.00      I    C
ATOM   1707  CA  VAL I 100     -41.441  96.820   1.017  1.00  1.00      I    C
ATOM   1708  CA  THR I 101     -38.891  94.110   0.697  1.00  1.00      I    C
ATOM   1709  CA  ILE I 102     -35.251  94.980   0.387  1.00  1.00      I    C
ATOM   1710  CA  ALA I 103     -33.551  92.400  -1.863  1.00  1.00      I    C
ATOM   1711  CA  GLN I 104     -30.871  90.150  -0.193  1.00  1.00      I    C
ATOM   1712  CA  GLY I 105     -32.091  91.260   3.287  1.00  1.00      I    C
ATOM   1713  CA  GLY I 106     -32.641  87.930   4.837  1.00  1.00      I    C
ATOM   1714  CA  VAL I 107     -33.601  87.420   8.527  1.00  1.00      I    C
ATOM   1715  CA  LEU I 108     -34.911  89.920  11.197  1.00  1.00      I    C
ATOM   1716  CA  PRO I 109     -35.741  87.470  13.897  1.00  1.00      I    C
ATOM   1717  CA  ASN I 110     -39.551  87.060  13.867  1.00  1.00      I    C
ATOM   1718  CA  ILE I 111     -42.031  86.430  16.737  1.00  1.00      I    C
ATOM   1719  CA  GLN I 112     -41.531  83.270  18.737  1.00  1.00      I    C
ATOM   1720  CA  SER I 113     -43.431  83.211  22.067  1.00  1.00      I    C
ATOM   1721  CA  VAL I 114     -40.671  81.871  24.257  1.00  1.00      I    C
ATOM   1722  CA  LEU I 115     -38.521  85.001  23.457  1.00  1.00      I    C
ATOM   1723  CA  LEU I 116     -41.061  87.461  24.767  1.00  1.00      I    C
ATOM   1724  CA  PRO I 117     -39.841  90.521  26.647  1.00  1.00      I    C
ATOM   1725  CA  LYS I 118     -39.211  88.721  29.937  1.00  1.00      I    C
ATOM   1726  CA  LYS I 119     -37.831  85.531  31.137  1.00  1.00      I    C
ATOM   1727  CA  THR I 120     -34.821  87.891  31.637  1.00  1.00      I    C
ATOM   1728  CA  GLU I 121     -35.601  91.251  33.247  1.00  1.00      I    C
ATOM   1729  CA  SER I 122     -34.311  94.721  32.487  1.00  1.00      I    C
ATOM   1730  CA  SER I 123     -36.281  97.981  31.947  1.00  1.00      I    C
ATOM   1731  CA  LYS I 124     -37.971  98.111  35.257  1.00  1.00      I    C
ATOM   1732  CA  SER I 125     -39.951 101.371  35.786  1.00  1.00      I    C
ATOM   1733  CA  LYS I 126     -43.471 102.791  35.726  1.00  1.00      I    C
ATOM   1734  CA  SER I 127     -45.211  99.961  37.526  1.00  1.00      I    C
ATOM   1735  CA  LYS I 128     -44.181  99.501  41.206  1.00  1.00      I    C
TER
ATOM   1736  CA  PRO J   1      14.349 131.929 -25.944  1.00  1.00      J    C
ATOM   1737  CA  GLU J   2      11.359 130.599 -24.234  1.00  1.00      J    C
ATOM   1738  CA  PRO J   3       8.019 130.399 -26.004  1.00  1.00      J    C
ATOM   1739  CA  ALA J   4       4.819 130.299 -23.964  1.00  1.00      J    C
ATOM   1740  CA  LYS J   5       3.529 132.419 -21.144  1.00  1.00      J    C
ATOM   1741  CA  SER J   6       1.019 135.309 -21.134  1.00  1.00      J    C
ATOM   1742  CA  ALA J   7      -2.471 134.739 -22.484  1.00  1.00      J    C
ATOM   1743  CA  PRO J   8      -4.811 133.189 -21.324  1.00  1.00      J    C
ATOM   1744  CA  ALA J   9      -6.711 133.479 -24.594  1.00  1.00      J    C
ATOM   1745  CA  PRO J  10      -9.121 135.139 -24.934  1.00  1.00      J    C
ATOM   1746  CA  LYS J  11     -11.621 132.339 -24.764  1.00  1.00      J    C
ATOM   1747  CA  LYS J  12     -15.061 133.079 -25.954  1.00  1.00      J    C
ATOM   1748  CA  GLY J  13     -16.241 130.419 -28.394  1.00  1.00      J    C
ATOM   1749  CA  SER J  14     -15.161 128.049 -31.164  1.00  1.00      J    C
ATOM   1750  CA  LYS J  15     -18.321 126.099 -30.524  1.00  1.00      J    C
ATOM   1751  CA  LYS J  16     -19.241 122.629 -31.884  1.00  1.00      J    C
ATOM   1752  CA  ALA J  17     -21.571 123.419 -34.814  1.00  1.00      J    C
ATOM   1753  CA  VAL J  18     -19.291 124.979 -37.574  1.00  1.00      J    C
ATOM   1754  CA  THR J  19     -19.280 122.719 -40.554  1.00  1.00      J    C
ATOM   1755  CA  LYS J  20     -19.340 119.689 -38.364  1.00  1.00      J    C
ATOM   1756  CA  THR J  21     -22.050 117.179 -39.184  1.00  1.00      J    C
ATOM   1757  CA  GLN J  22     -22.580 115.749 -35.664  1.00  1.00      J    C
ATOM   1758  CA  LYS J  23     -24.940 112.659 -36.024  1.00  1.00      J    C
ATOM   1759  CA  LYS J  24     -26.650 110.939 -32.994  1.00  1.00      J    C
ATOM   1760  CA  ASP J  25     -27.121 114.269 -31.514  1.00  1.00      J    C
ATOM   1761  CA  GLY J  26     -28.011 113.399 -27.894  1.00  1.00      J    C
ATOM   1762  CA  LYS J  27     -25.991 110.119 -28.014  1.00  1.00      J    C
ATOM   1763  CA  LYS J  28     -28.891 107.589 -28.334  1.00  1.00      J    C
ATOM   1764  CA  ARG J  29     -27.000 104.249 -28.714  1.00  1.00      J    C
ATOM   1765  CA  ARG J  30     -26.311 103.959 -25.104  1.00  1.00      J    C
ATOM   1766  CA  LYS J  31     -29.021 105.399 -22.744  1.00  1.00      J    C
ATOM   1767  CA  THR J  32     -28.181 108.869 -21.584  1.00  1.00      J    C
ATOM   1768  CA  ARG J  33     -27.651 108.549 -17.884  1.00  1.00      J    C
ATOM   1769  CA  LYS J  34     -29.061 111.299 -15.614  1.00  1.00      J    C
ATOM   1770  CA  GLU J  35     -27.201 111.200 -12.394  1.00  1.00      J    C
ATOM   1771  CA  SER J  36     -28.631 109.330  -9.384  1.00  1.00      J    C
ATOM   1772  CA  TYR J  37     -27.771 110.580  -5.934  1.00  1.00      J    C
ATOM   1773  CA  ALA J  38     -24.811 108.170  -5.794  1.00  1.00      J    C
ATOM   1774  CA  ILE J  39     -22.211 111.020  -5.304  1.00  1.00      J    C
ATOM   1775  CA  TYR J  40     -24.351 112.640  -2.744  1.00  1.00      J    C
ATOM   1776  CA  VAL J  41     -25.291 109.490  -0.894  1.00  1.00      J    C
ATOM   1777  CA  TYR J  42     -21.591 108.580  -0.784  1.00  1.00      J    C
ATOM   1778  CA  LYS J  43     -20.611 112.000   0.416  1.00  1.00      J    C
ATOM   1779  CA  VAL J  44     -22.831 111.820   3.366  1.00  1.00      J    C
ATOM   1780  CA  LEU J  45     -21.781 108.270   4.076  1.00  1.00      J    C
ATOM   1781  CA  LYS J  46     -18.151 109.560   4.616  1.00  1.00      J    C
ATOM   1782  CA  GLN J  47     -19.521 112.190   7.066  1.00  1.00      J    C
ATOM   1783  CA  VAL J  48     -21.271 109.640   9.186  1.00  1.00      J    C
ATOM   1784  CA  HIS J  49     -19.131 106.540   8.806  1.00  1.00      J    C
ATOM   1785  CA  PRO J  50     -15.821 107.520   7.086  1.00  1.00      J    C
ATOM   1786  CA  ASP J  51     -14.491 103.890   6.937  1.00  1.00      J    C
ATOM   1787  CA  THR J  52     -17.901 102.230   6.107  1.00  1.00      J    C
ATOM   1788  CA  GLY J  53     -17.461 102.050   2.377  1.00  1.00      J    C
ATOM   1789  CA  ILE J  54     -20.141 101.420  -0.273  1.00  1.00      J    C
ATOM   1790  CA  SER J  55     -20.941  98.570  -2.803  1.00  1.00      J    C
ATOM   1791  CA  SER J  56     -22.781  99.190  -6.033  1.00  1.00      J    C
ATOM   1792  CA  LYS J  57     -25.771  97.180  -4.873  1.00  1.00      J    C
ATOM   1793  CA  ALA J  58     -26.271  99.220  -1.713  1.00  1.00      J    C
ATOM   1794  CA  MET J  59     -26.031 102.400  -3.723  1.00  1.00      J    C
ATOM   1795  CA  SER J  60     -29.041 101.270  -5.803  1.00  1.00      J    C
ATOM   1796  CA  ILE J  61     -30.971 100.710  -2.583  1.00  1.00      J    C
ATOM   1797  CA  MET J  62     -30.401 104.310  -1.114  1.00  1.00      J    C
ATOM   1798  CA  ASN J  63     -31.191 105.870  -4.454  1.00  1.00      J    C
ATOM   1799  CA  SER J  64     -34.541 104.010  -4.554  1.00  1.00      J    C
ATOM   1800  CA  PHE J  65     -35.191 105.180  -1.034  1.00  1.00      J    C
ATOM   1801  CA  VAL J  66     -34.161 108.790  -1.674  1.00  1.00      J    C
ATOM   1802  CA  ASN J  67     -36.141 108.740  -4.944  1.00  1.00      J    C
ATOM   1803  CA  ASP J  68     -39.141 107.080  -3.104  1.00  1.00      J    C
ATOM   1804  CA  VAL J  69     -39.281 109.820  -0.404  1.00  1.00      J    C
ATOM   1805  CA  PHE J  70     -38.841 112.510  -3.074  1.00  1.00      J    C
ATOM   1806  CA  GLU J  71     -41.811 111.090  -4.814  1.00  1.00      J    C
ATOM   1807  CA  ARG J  72     -43.791 110.520  -1.564  1.00  1.00      J    C
ATOM   1808  CA  ILE J  73     -43.191 114.070  -0.234  1.00  1.00      J    C
ATOM   1809  CA  ALA J  74     -43.881 115.540  -3.784  1.00  1.00      J    C
ATOM   1810  CA  GLY J  75     -47.031 113.630  -4.174  1.00  1.00      J    C
ATOM   1811  CA  GLU J  76     -48.331 114.310  -0.644  1.00  1.00      J    C
ATOM   1812  CA  ALA J  77     -47.431 118.010  -1.014  1.00  1.00      J    C
ATOM   1813  CA  SER J  78     -49.101 118.330  -4.464  1.00  1.00      J    C
ATOM   1814  CA  ARG J  79     -52.351 116.890  -2.984  1.00  1.00      J    C
ATOM   1815  CA  LEU J  80     -52.151 119.240   0.006  1.00  1.00      J    C
ATOM   1816  CA  ALA J  81     -51.811 122.030  -2.514  1.00  1.00      J    C
ATOM   1817  CA  HIS J  82     -54.841 120.990  -4.564  1.00  1.00      J    C
ATOM   1818  CA  TYR J  83     -56.961 120.530  -1.494  1.00  1.00      J    C
ATOM   1819  CA  ASN J  84     -56.301 124.030  -0.434  1.00  1.00      J    C
ATOM   1820  CA  LYS J  85     -56.871 125.600  -3.804  1.00  1.00      J    C
ATOM   1821  CA  ARG J  86     -53.371 127.230  -3.924  1.00  1.00      J    C
ATOM   1822  CA  SER J  87     -51.651 126.380  -7.114  1.00  1.00      J    C
ATOM   1823  CA  THR J  88     -48.121 127.260  -5.724  1.00  1.00      J    C
ATOM   1824  CA  ILE J  89     -46.611 124.650  -3.494  1.00  1.00      J    C
ATOM   1825  CA  THR J  90     -44.491 126.410  -0.934  1.00  1.00      J    C
ATOM   1826  CA  SER J  91     -42.321 125.500   2.006  1.00  1.00      J    C
ATOM   1827  CA  ARG J  92     -45.511 125.450   3.976  1.00  1.00      J    C
ATOM   1828  CA  GLU J  93     -46.891 122.390   2.046  1.00  1.00      J    C
ATOM   1829  CA  ILE J  94     -43.431 120.730   2.186  1.00  1.00      J    C
ATOM   1830  CA  GLN J  95     -43.361 121.100   5.936  1.00  1.00      J    C
ATOM   1831  CA  THR J  96     -46.941 119.940   6.466  1.00  1.00      J    C
ATOM   1832  CA  ALA J  97     -46.351 117.110   3.796  1.00  1.00      J    C
ATOM   1833  CA  VAL J  98     -43.441 116.020   6.176  1.00  1.00      J    C
ATOM   1834  CA  ARG J  99     -45.881 116.150   9.126  1.00  1.00      J    C
ATOM   1835  CA  LEU J 100     -48.321 113.940   7.276  1.00  1.00      J    C
ATOM   1836  CA  LEU J 101     -45.641 111.440   6.176  1.00  1.00      J    C
ATOM   1837  CA  LEU J 102     -43.221 110.920   8.976  1.00  1.00      J    C
ATOM   1838  CA  PRO J 103     -43.671 109.270  12.356  1.00  1.00      J    C
ATOM   1839  CA  GLY J 104     -43.451 111.360  15.656  1.00  1.00      J    C
ATOM   1840  CA  GLU J 105     -39.901 111.780  16.676  1.00  1.00      J    C
ATOM   1841  CA  LEU J 106     -38.631 111.430  13.116  1.00  1.00      J    C
ATOM   1842  CA  ALA J 107     -40.971 114.170  11.956  1.00  1.00      J    C
ATOM   1843  CA  LYS J 108     -39.631 116.250  14.896  1.00  1.00      J    C
ATOM   1844  CA  HIS J 109     -36.001 115.960  13.876  1.00  1.00      J    C
ATOM   1845  CA  ALA J 110     -36.801 116.370  10.086  1.00  1.00      J    C
ATOM   1846  CA  VAL J 111     -38.881 119.410  10.886  1.00  1.00      J    C
ATOM   1847  CA  SER J 112     -35.841 120.910  12.836  1.00  1.00      J    C
ATOM   1848  CA  GLU J 113     -33.341 120.330  10.046  1.00  1.00      J    C
ATOM   1849  CA  GLY J 114     -35.691 121.620   7.306  1.00  1.00      J    C
ATOM   1850  CA  THR J 115     -36.301 124.870   9.396  1.00  1.00      J    C
ATOM   1851  CA  LYS J 116     -32.601 125.110   9.936  1.00  1.00      J    C
ATOM   1852  CA  ALA J 117     -32.141 125.350   6.166  1.00  1.00      J    C
ATOM   1853  CA  VAL J 118     -34.601 128.230   5.516  1.00  1.00      J    C
ATOM   1854  CA  THR J 119     -33.401 130.120   8.566  1.00  1.00      J    C
ATOM   1855  CA  LYS J 120     -29.721 129.530   7.676  1.00  1.00      J    C
ATOM   1856  CA  TYR J 121     -30.211 130.560   4.046  1.00  1.00      J    C
ATOM   1857  CA  THR J 122     -31.931 133.770   5.176  1.00  1.00      J    C
ATOM   1858  CA  SER J 123     -29.251 134.440   7.776  1.00  1.00      J    C
ATOM   1859  CA  ALA J 124     -26.931 135.290   4.836  1.00  1.00      J    C
ATOM   1860  CA  LYS J 125     -23.301 136.410   5.176  1.00  1.00      J    C
TER
