# Supplementary material for: The kinetic landscape of nucleosome assembly: A coarse-grained molecular dynamics study
Source: PLoS Comput Biol. 2021 Jul 27;17(7):e1009253. doi: 10.1371/journal.pcbi.1009253 (PMC8345847; doi:10.1371/journal.pcbi.1009253)
Supplement: S1 Data — For each of the 11 metastable states identified from our MSM at 400 mM using PCCA clustering, we deposited 4 representative coarse-grained nucleosome conformations in PDB format. The conformations are named “state*conf#.pdb”, where * corresponds to the state name as described in the text (T, TL, TR, HL0, HL1, HL2, HR0, HR1, HR2 and HR3, N), and # goes from 1 to 4. The file “msm_hmm11.dat” contains the equilibrium probabilities of the various basins and the transition probabilities between them. The data also contain 4 representative partially opened conformations for each of the left hexasome, right hexasome, and tetrasome states, named “partially-opened_*_conf#.pdb”, where * is HL, HR or T and # goes from 1 to 4. (ZIP) [file pcbi.1009253.s006.zip › S1_Data/stateHL0conf4.pdb]

ATOM      1 DS   DC  A   1      53.368 -39.493  16.049  1.00  1.00      A    S
ATOM      2 DB   DC  A   1      51.353 -37.146  13.646  1.00  1.00      A    B
ATOM      3 DP   DT  A   2      55.500 -37.610  18.310  1.00  1.00      A    P
ATOM      4 DS   DT  A   2      57.302 -35.525  15.270  1.00  1.00      A    S
ATOM      5 DB   DT  A   2      53.257 -33.761  13.831  1.00  1.00      A    B
ATOM      6 DP   DG  A   3      60.134 -32.745  16.649  1.00  1.00      A    P
ATOM      7 DS   DG  A   3      59.042 -30.082  13.568  1.00  1.00      A    S
ATOM      8 DB   DG  A   3      54.572 -29.816  12.965  1.00  1.00      A    B
ATOM      9 DP   DG  A   4      60.604 -26.801  13.305  1.00  1.00      A    P
ATOM     10 DS   DG  A   4      57.862 -25.340  10.813  1.00  1.00      A    S
ATOM     11 DB   DG  A   4      53.196 -26.270  12.721  1.00  1.00      A    B
ATOM     12 DP   DA  A   5      58.155 -21.845   9.419  1.00  1.00      A    P
ATOM     13 DS   DA  A   5      54.201 -21.586   8.483  1.00  1.00      A    S
ATOM     14 DB   DA  A   5      51.972 -23.045  12.918  1.00  1.00      A    B
ATOM     15 DP   DG  A   6      53.317 -18.083   6.843  1.00  1.00      A    P
ATOM     16 DS   DG  A   6      50.057 -18.077   8.770  1.00  1.00      A    S
ATOM     17 DB   DG  A   6      50.581 -19.432  13.686  1.00  1.00      A    B
ATOM     18 DP   DA  A   7      46.832 -16.588   7.824  1.00  1.00      A    P
ATOM     19 DS   DA  A   7      45.295 -16.750  11.360  1.00  1.00      A    S
ATOM     20 DB   DA  A   7      48.568 -16.965  15.059  1.00  1.00      A    B
ATOM     21 DP   DA  A   8      42.301 -15.299  11.796  1.00  1.00      A    P
ATOM     22 DS   DA  A   8      42.670 -15.135  15.739  1.00  1.00      A    S
ATOM     23 DB   DA  A   8      47.486 -13.959  16.913  1.00  1.00      A    B
ATOM     24 DP   DT  A   9      40.890 -13.122  17.100  1.00  1.00      A    P
ATOM     25 DS   DT  A   9      43.146 -12.367  20.317  1.00  1.00      A    S
ATOM     26 DB   DT  A   9      46.731 -10.992  18.379  1.00  1.00      A    B
ATOM     27 DP   DC  A  10      41.866  -9.919  22.250  1.00  1.00      A    P
ATOM     28 DS   DC  A  10      45.238  -8.261  23.490  1.00  1.00      A    S
ATOM     29 DB   DC  A  10      47.455  -7.428  19.535  1.00  1.00      A    B
ATOM     30 DP   DC  A  11      45.063  -5.399  25.861  1.00  1.00      A    P
ATOM     31 DS   DC  A  11      48.827  -3.698  24.807  1.00  1.00      A    S
ATOM     32 DB   DC  A  11      49.258  -4.209  20.784  1.00  1.00      A    B
ATOM     33 DP   DC  A  12      50.765  -0.918  26.404  1.00  1.00      A    P
ATOM     34 DS   DC  A  12      52.985   0.130  23.266  1.00  1.00      A    S
ATOM     35 DB   DC  A  12      50.379  -0.561  19.946  1.00  1.00      A    B
ATOM     36 DP   DG  A  13      55.342   4.238  23.421  1.00  1.00      A    P
ATOM     37 DS   DG  A  13      54.896   4.943  19.805  1.00  1.00      A    S
ATOM     38 DB   DG  A  13      50.586   3.141  17.937  1.00  1.00      A    B
ATOM     39 DP   DG  A  14      55.780   8.076  18.307  1.00  1.00      A    P
ATOM     40 DS   DG  A  14      54.198   7.535  15.176  1.00  1.00      A    S
ATOM     41 DB   DG  A  14      50.100   5.895  15.618  1.00  1.00      A    B
ATOM     42 DP   DT  A  15      54.396   9.504  12.601  1.00  1.00      A    P
ATOM     43 DS   DT  A  15      50.892   8.830  11.171  1.00  1.00      A    S
ATOM     44 DB   DT  A  15      48.434   8.949  14.873  1.00  1.00      A    B
ATOM     45 DP   DC  A  16      49.947  10.764   8.128  1.00  1.00      A    P
ATOM     46 DS   DC  A  16      46.422  10.198   8.632  1.00  1.00      A    S
ATOM     47 DB   DC  A  16      45.863  10.762  12.465  1.00  1.00      A    B
ATOM     48 DP   DT  A  17      43.419  11.523   6.453  1.00  1.00      A    P
ATOM     49 DS   DT  A  17      40.830  11.405   9.316  1.00  1.00      A    S
ATOM     50 DB   DT  A  17      43.167  13.599  12.700  1.00  1.00      A    B
ATOM     51 DP   DG  A  18      37.032  13.517   8.182  1.00  1.00      A    P
ATOM     52 DS   DG  A  18      35.934  13.839  11.639  1.00  1.00      A    S
ATOM     53 DB   DG  A  18      39.854  15.723  14.695  1.00  1.00      A    B
ATOM     54 DP   DC  A  19      32.751  14.644  12.422  1.00  1.00      A    P
ATOM     55 DS   DC  A  19      33.770  15.974  15.761  1.00  1.00      A    S
ATOM     56 DB   DC  A  19      37.547  18.227  14.985  1.00  1.00      A    B
ATOM     57 DP   DA  A  20      31.297  18.183  18.290  1.00  1.00      A    P
ATOM     58 DS   DA  A  20      34.007  19.792  20.500  1.00  1.00      A    S
ATOM     59 DB   DA  A  20      37.404  21.824  17.250  1.00  1.00      A    B
ATOM     60 DP   DG  A  21      32.213  22.301  23.259  1.00  1.00      A    P
ATOM     61 DS   DG  A  21      35.027  24.752  23.026  1.00  1.00      A    S
ATOM     62 DB   DG  A  21      36.619  25.498  18.148  1.00  1.00      A    B
ATOM     63 DP   DG  A  22      34.696  28.096  24.910  1.00  1.00      A    P
ATOM     64 DS   DG  A  22      36.504  30.390  22.517  1.00  1.00      A    S
ATOM     65 DB   DG  A  22      36.444  29.054  17.911  1.00  1.00      A    B
ATOM     66 DP   DC  A  23      36.999  33.192  23.555  1.00  1.00      A    P
ATOM     67 DS   DC  A  23      37.340  34.868  19.912  1.00  1.00      A    S
ATOM     68 DB   DC  A  23      35.157  32.117  17.211  1.00  1.00      A    B
ATOM     69 DP   DC  A  24      37.158  38.223  19.077  1.00  1.00      A    P
ATOM     70 DS   DC  A  24      36.119  37.659  15.852  1.00  1.00      A    S
ATOM     71 DB   DC  A  24      32.847  34.589  15.659  1.00  1.00      A    B
ATOM     72 DP   DG  A  25      35.621  41.590  13.031  1.00  1.00      A    P
ATOM     73 DS   DG  A  25      33.408  40.207  10.675  1.00  1.00      A    S
ATOM     74 DB   DG  A  25      30.126  37.360  12.929  1.00  1.00      A    B
ATOM     75 DP   DC  A  26      32.320  42.203   7.802  1.00  1.00      A    P
ATOM     76 DS   DC  A  26      29.743  39.891   7.322  1.00  1.00      A    S
ATOM     77 DB   DC  A  26      27.912  39.532  11.469  1.00  1.00      A    B
ATOM     78 DP   DT  A  27      26.704  40.919   4.693  1.00  1.00      A    P
ATOM     79 DS   DT  A  27      23.852  38.697   6.493  1.00  1.00      A    S
ATOM     80 DB   DT  A  27      24.199  40.264  10.981  1.00  1.00      A    B
ATOM     81 DP   DC  A  28      20.290  39.237   4.931  1.00  1.00      A    P
ATOM     82 DS   DC  A  28      18.719  38.415   7.785  1.00  1.00      A    S
ATOM     83 DB   DC  A  28      20.424  40.977  11.353  1.00  1.00      A    B
ATOM     84 DP   DA  A  29      14.578  37.799   8.099  1.00  1.00      A    P
ATOM     85 DS   DA  A  29      14.499  37.449  12.109  1.00  1.00      A    S
ATOM     86 DB   DA  A  29      16.771  42.006  13.178  1.00  1.00      A    B
ATOM     87 DP   DA  A  30      11.385  36.763  14.176  1.00  1.00      A    P
ATOM     88 DS   DA  A  30      12.962  38.865  16.997  1.00  1.00      A    S
ATOM     89 DB   DA  A  30      14.132  43.208  15.762  1.00  1.00      A    B
ATOM     90 DP   DT  A  31      11.285  38.872  19.516  1.00  1.00      A    P
ATOM     91 DS   DT  A  31      12.276  42.370  21.093  1.00  1.00      A    S
ATOM     92 DB   DT  A  31      11.399  44.852  17.259  1.00  1.00      A    B
ATOM     93 DP   DT  A  32      10.422  43.525  24.177  1.00  1.00      A    P
ATOM     94 DS   DT  A  32      11.228  47.543  23.748  1.00  1.00      A    S
ATOM     95 DB   DT  A  32      10.095  47.573  19.721  1.00  1.00      A    B
ATOM     96 DP   DG  A  33       8.574  50.039  26.534  1.00  1.00      A    P
ATOM     97 DS   DG  A  33       7.433  52.554  23.637  1.00  1.00      A    S
ATOM     98 DB   DG  A  33       6.872  50.287  19.284  1.00  1.00      A    B
ATOM     99 DP   DG  A  34       4.921  55.276  23.841  1.00  1.00      A    P
ATOM    100 DS   DG  A  34       3.732  55.397  20.037  1.00  1.00      A    S
ATOM    101 DB   DG  A  34       3.525  50.801  18.074  1.00  1.00      A    B
ATOM    102 DP   DT  A  35       1.226  57.503  18.850  1.00  1.00      A    P
ATOM    103 DS   DT  A  35      -0.038  55.062  15.632  1.00  1.00      A    S
ATOM    104 DB   DT  A  35      -0.022  51.318  17.543  1.00  1.00      A    B
ATOM    105 DP   DC  A  36      -3.121  56.309  13.619  1.00  1.00      A    P
ATOM    106 DS   DC  A  36      -3.444  52.801  12.261  1.00  1.00      A    S
ATOM    107 DB   DC  A  36      -3.263  50.374  15.707  1.00  1.00      A    B
ATOM    108 DP   DG  A  37      -7.115  51.986   9.463  1.00  1.00      A    P
ATOM    109 DS   DG  A  37      -6.850  48.117   9.561  1.00  1.00      A    S
ATOM    110 DB   DG  A  37      -7.343  47.460  14.387  1.00  1.00      A    B
ATOM    111 DP   DT  A  38      -8.281  45.628   7.701  1.00  1.00      A    P
ATOM    112 DS   DT  A  38      -7.971  42.816  10.446  1.00  1.00      A    S
ATOM    113 DB   DT  A  38     -10.243  45.280  13.906  1.00  1.00      A    B
ATOM    114 DP   DA  A  39      -9.832  39.133   9.261  1.00  1.00      A    P
ATOM    115 DS   DA  A  39      -9.710  37.899  12.605  1.00  1.00      A    S
ATOM    116 DB   DA  A  39     -11.924  41.742  15.230  1.00  1.00      A    B
ATOM    117 DP   DG  A  40     -11.781  34.753  13.236  1.00  1.00      A    P
ATOM    118 DS   DG  A  40     -12.546  35.640  16.206  1.00  1.00      A    S
ATOM    119 DB   DG  A  40     -15.424  40.204  16.414  1.00  1.00      A    B
ATOM    120 DP   DA  A  41     -13.453  33.014  18.430  1.00  1.00      A    P
ATOM    121 DS   DA  A  41     -15.246  35.280  20.920  1.00  1.00      A    S
ATOM    122 DB   DA  A  41     -18.187  38.424  18.220  1.00  1.00      A    B
ATOM    123 DP   DC  A  42     -16.665  33.964  23.720  1.00  1.00      A    P
ATOM    124 DS   DC  A  42     -19.375  36.579  23.988  1.00  1.00      A    S
ATOM    125 DB   DC  A  42     -20.894  37.291  19.898  1.00  1.00      A    B
ATOM    126 DP   DA  A  43     -22.931  35.842  26.988  1.00  1.00      A    P
ATOM    127 DS   DA  A  43     -25.318  37.826  25.328  1.00  1.00      A    S
ATOM    128 DB   DA  A  43     -25.064  37.066  20.814  1.00  1.00      A    B
ATOM    129 DP   DG  A  44     -29.170  37.683  27.042  1.00  1.00      A    P
ATOM    130 DS   DG  A  44     -30.834  37.200  23.922  1.00  1.00      A    S
ATOM    131 DB   DG  A  44     -28.214  35.091  19.977  1.00  1.00      A    B
ATOM    132 DP   DC  A  45     -34.042  36.163  24.085  1.00  1.00      A    P
ATOM    133 DS   DC  A  45     -34.103  36.191  20.653  1.00  1.00      A    S
ATOM    134 DB   DC  A  45     -31.055  33.287  19.670  1.00  1.00      A    B
ATOM    135 DP   DT  A  46     -37.834  35.276  18.732  1.00  1.00      A    P
ATOM    136 DS   DT  A  46     -36.251  33.503  15.364  1.00  1.00      A    S
ATOM    137 DB   DT  A  46     -33.740  30.971  17.668  1.00  1.00      A    B
ATOM    138 DP   DC  A  47     -38.399  31.847  12.529  1.00  1.00      A    P
ATOM    139 DS   DC  A  47     -35.972  29.579  11.819  1.00  1.00      A    S
ATOM    140 DB   DC  A  47     -35.038  28.019  15.674  1.00  1.00      A    B
ATOM    141 DP   DT  A  48     -36.271  26.990   9.290  1.00  1.00      A    P
ATOM    142 DS   DT  A  48     -33.645  24.886  10.518  1.00  1.00      A    S
ATOM    143 DB   DT  A  48     -35.517  23.674  14.086  1.00  1.00      A    B
ATOM    144 DP   DA  A  49     -32.234  21.194   7.847  1.00  1.00      A    P
ATOM    145 DS   DA  A  49     -30.888  19.398  10.629  1.00  1.00      A    S
ATOM    146 DB   DA  A  49     -34.494  19.807  14.395  1.00  1.00      A    B
ATOM    147 DP   DG  A  50     -29.256  16.098   9.974  1.00  1.00      A    P
ATOM    148 DS   DG  A  50     -30.226  14.681  13.778  1.00  1.00      A    S
ATOM    149 DB   DG  A  50     -34.610  16.051  15.023  1.00  1.00      A    B
ATOM    150 DP   DC  A  51     -29.156  11.535  14.411  1.00  1.00      A    P
ATOM    151 DS   DC  A  51     -31.519  11.332  16.994  1.00  1.00      A    S
ATOM    152 DB   DC  A  51     -34.982  12.497  15.063  1.00  1.00      A    B
ATOM    153 DP   DA  A  52     -32.167   7.364  18.818  1.00  1.00      A    P
ATOM    154 DS   DA  A  52     -35.637   8.289  20.622  1.00  1.00      A    S
ATOM    155 DB   DA  A  52     -37.849   9.462  16.607  1.00  1.00      A    B
ATOM    156 DP   DC  A  53     -36.634   6.200  21.942  1.00  1.00      A    P
ATOM    157 DS   DC  A  53     -39.871   6.750  20.645  1.00  1.00      A    S
ATOM    158 DB   DC  A  53     -39.259   6.352  16.368  1.00  1.00      A    B
ATOM    159 DP   DC  A  54     -42.783   4.821  22.014  1.00  1.00      A    P
ATOM    160 DS   DC  A  54     -44.835   4.142  19.072  1.00  1.00      A    S
ATOM    161 DB   DC  A  54     -42.323   4.010  15.790  1.00  1.00      A    B
ATOM    162 DP   DG  A  55     -48.038   0.617  19.725  1.00  1.00      A    P
ATOM    163 DS   DG  A  55     -48.119  -0.019  16.072  1.00  1.00      A    S
ATOM    164 DB   DG  A  55     -43.255   0.259  14.046  1.00  1.00      A    B
ATOM    165 DP   DC  A  56     -50.480  -1.414  14.313  1.00  1.00      A    P
ATOM    166 DS   DC  A  56     -47.810  -2.073  11.347  1.00  1.00      A    S
ATOM    167 DB   DC  A  56     -43.872  -2.929  13.084  1.00  1.00      A    B
ATOM    168 DP   DT  A  57     -48.591  -4.265   8.233  1.00  1.00      A    P
ATOM    169 DS   DT  A  57     -45.582  -3.921   6.434  1.00  1.00      A    S
ATOM    170 DB   DT  A  57     -43.095  -5.812   9.969  1.00  1.00      A    B
ATOM    171 DP   DT  A  58     -44.839  -5.707   3.095  1.00  1.00      A    P
ATOM    172 DS   DT  A  58     -40.938  -5.521   3.514  1.00  1.00      A    S
ATOM    173 DB   DT  A  58     -40.739  -7.963   7.120  1.00  1.00      A    B
ATOM    174 DP   DA  A  59     -38.778  -6.581   0.517  1.00  1.00      A    P
ATOM    175 DS   DA  A  59     -36.093  -7.214   2.735  1.00  1.00      A    S
ATOM    176 DB   DA  A  59     -37.792 -10.640   6.484  1.00  1.00      A    B
ATOM    177 DP   DA  A  60     -32.933  -7.879   1.926  1.00  1.00      A    P
ATOM    178 DS   DA  A  60     -32.062  -9.678   5.682  1.00  1.00      A    S
ATOM    179 DB   DA  A  60     -35.323 -13.371   6.539  1.00  1.00      A    B
ATOM    180 DP   DA  A  61     -28.802 -10.449   6.402  1.00  1.00      A    P
ATOM    181 DS   DA  A  61     -29.627 -12.576   9.054  1.00  1.00      A    S
ATOM    182 DB   DA  A  61     -32.868 -15.722   7.507  1.00  1.00      A    B
ATOM    183 DP   DC  A  62     -27.243 -13.816  10.297  1.00  1.00      A    P
ATOM    184 DS   DC  A  62     -29.073 -16.459  11.368  1.00  1.00      A    S
ATOM    185 DB   DC  A  62     -30.725 -18.379   7.791  1.00  1.00      A    B
ATOM    186 DP   DG  A  63     -26.460 -19.658  13.942  1.00  1.00      A    P
ATOM    187 DS   DG  A  63     -29.017 -22.160  13.176  1.00  1.00      A    S
ATOM    188 DB   DG  A  63     -29.875 -22.425   8.572  1.00  1.00      A    B
ATOM    189 DP   DC  A  64     -29.018 -24.991  14.705  1.00  1.00      A    P
ATOM    190 DS   DC  A  64     -30.687 -27.181  11.430  1.00  1.00      A    S
ATOM    191 DB   DC  A  64     -28.761 -25.570   8.276  1.00  1.00      A    B
ATOM    192 DP   DA  A  65     -30.736 -31.582  11.297  1.00  1.00      A    P
ATOM    193 DS   DA  A  65     -30.520 -31.962   7.405  1.00  1.00      A    S
ATOM    194 DB   DA  A  65     -27.252 -28.801   5.661  1.00  1.00      A    B
ATOM    195 DP   DC  A  66     -30.059 -34.958   6.294  1.00  1.00      A    P
ATOM    196 DS   DC  A  66     -28.106 -33.890   2.923  1.00  1.00      A    S
ATOM    197 DB   DC  A  66     -25.134 -31.212   4.491  1.00  1.00      A    B
ATOM    198 DP   DG  A  67     -26.497 -37.107   0.270  1.00  1.00      A    P
ATOM    199 DS   DG  A  67     -24.409 -34.860  -1.360  1.00  1.00      A    S
ATOM    200 DB   DG  A  67     -21.501 -32.568   2.526  1.00  1.00      A    B
ATOM    201 DP   DT  A  68     -22.468 -35.326  -4.011  1.00  1.00      A    P
ATOM    202 DS   DT  A  68     -20.369 -32.358  -3.466  1.00  1.00      A    S
ATOM    203 DB   DT  A  68     -18.887 -33.539   0.539  1.00  1.00      A    B
ATOM    204 DP   DA  A  69     -17.084 -31.841  -6.697  1.00  1.00      A    P
ATOM    205 DS   DA  A  69     -14.698 -30.194  -4.360  1.00  1.00      A    S
ATOM    206 DB   DA  A  69     -14.004 -33.012  -1.119  1.00  1.00      A    B
ATOM    207 DP   DC  A  70     -11.854 -28.864  -5.499  1.00  1.00      A    P
ATOM    208 DS   DC  A  70     -10.413 -29.184  -2.167  1.00  1.00      A    S
ATOM    209 DB   DC  A  70     -10.496 -33.652  -1.142  1.00  1.00      A    B
ATOM    210 DP   DG  A  71      -5.960 -27.084  -1.709  1.00  1.00      A    P
ATOM    211 DS   DG  A  71      -5.518 -28.772   1.054  1.00  1.00      A    S
ATOM    212 DB   DG  A  71      -6.393 -33.638   0.095  1.00  1.00      A    B
ATOM    213 DP   DC  A  72      -2.832 -27.844   3.282  1.00  1.00      A    P
ATOM    214 DS   DC  A  72      -2.475 -31.459   4.251  1.00  1.00      A    S
ATOM    215 DB   DC  A  72      -3.260 -33.437   1.015  1.00  1.00      A    B
ATOM    216 DP   DG  A  73       1.548 -32.630   6.820  1.00  1.00      A    P
ATOM    217 DS   DG  A  73       1.696 -36.070   5.300  1.00  1.00      A    S
ATOM    218 DB   DG  A  73       0.239 -36.109   0.956  1.00  1.00      A    B
ATOM    219 DP   DC  A  74       3.789 -38.458   6.532  1.00  1.00      A    P
ATOM    220 DS   DC  A  74       4.149 -40.020   3.705  1.00  1.00      A    S
ATOM    221 DB   DC  A  74       3.385 -37.245   0.502  1.00  1.00      A    B
ATOM    222 DP   DT  A  75       7.115 -43.047   3.067  1.00  1.00      A    P
ATOM    223 DS   DT  A  75       6.807 -43.270  -0.847  1.00  1.00      A    S
ATOM    224 DB   DT  A  75       6.614 -39.011  -1.793  1.00  1.00      A    B
ATOM    225 DP   DG  A  76      10.209 -45.341  -2.878  1.00  1.00      A    P
ATOM    226 DS   DG  A  76      10.377 -42.980  -6.142  1.00  1.00      A    S
ATOM    227 DB   DG  A  76       9.354 -38.255  -5.113  1.00  1.00      A    B
ATOM    228 DP   DT  A  77      12.868 -43.328  -8.961  1.00  1.00      A    P
ATOM    229 DS   DT  A  77      11.913 -40.481 -10.803  1.00  1.00      A    S
ATOM    230 DB   DT  A  77      12.045 -37.756  -7.332  1.00  1.00      A    B
ATOM    231 DP   DC  A  78      14.419 -39.615 -13.343  1.00  1.00      A    P
ATOM    232 DS   DC  A  78      13.897 -35.938 -12.641  1.00  1.00      A    S
ATOM    233 DB   DC  A  78      15.037 -35.435  -8.677  1.00  1.00      A    B
ATOM    234 DP   DC  A  79      15.078 -33.368 -15.064  1.00  1.00      A    P
ATOM    235 DS   DC  A  79      15.133 -30.658 -12.464  1.00  1.00      A    S
ATOM    236 DB   DC  A  79      17.380 -32.355  -9.236  1.00  1.00      A    B
ATOM    237 DP   DC  A  80      16.295 -27.070 -13.243  1.00  1.00      A    P
ATOM    238 DS   DC  A  80      16.397 -25.989  -9.734  1.00  1.00      A    S
ATOM    239 DB   DC  A  80      19.144 -29.079  -8.256  1.00  1.00      A    B
ATOM    240 DP   DC  A  81      16.801 -23.045  -8.813  1.00  1.00      A    P
ATOM    241 DS   DC  A  81      18.609 -23.582  -5.604  1.00  1.00      A    S
ATOM    242 DB   DC  A  81      21.725 -26.623  -6.931  1.00  1.00      A    B
ATOM    243 DP   DC  A  82      19.906 -20.862  -3.868  1.00  1.00      A    P
ATOM    244 DS   DC  A  82      22.600 -22.698  -2.219  1.00  1.00      A    S
ATOM    245 DB   DC  A  82      24.581 -24.520  -5.333  1.00  1.00      A    B
ATOM    246 DP   DG  A  83      24.959 -20.257   1.264  1.00  1.00      A    P
ATOM    247 DS   DG  A  83      28.333 -21.888   0.487  1.00  1.00      A    S
ATOM    248 DB   DG  A  83      28.532 -23.293  -3.939  1.00  1.00      A    B
ATOM    249 DP   DC  A  84      31.163 -20.819   2.161  1.00  1.00      A    P
ATOM    250 DS   DC  A  84      33.227 -22.707  -0.994  1.00  1.00      A    S
ATOM    251 DB   DC  A  84      31.257 -21.315  -4.158  1.00  1.00      A    B
ATOM    252 DP   DG  A  85      37.686 -22.015  -0.621  1.00  1.00      A    P
ATOM    253 DS   DG  A  85      38.179 -22.774  -4.371  1.00  1.00      A    S
ATOM    254 DB   DG  A  85      34.755 -20.967  -6.651  1.00  1.00      A    B
ATOM    255 DP   DT  A  86      40.850 -22.982  -6.053  1.00  1.00      A    P
ATOM    256 DS   DT  A  86      39.209 -22.162  -9.551  1.00  1.00      A    S
ATOM    257 DB   DT  A  86      37.181 -18.936  -8.443  1.00  1.00      A    B
ATOM    258 DP   DT  A  87      41.687 -21.639 -12.352  1.00  1.00      A    P
ATOM    259 DS   DT  A  87      39.397 -19.007 -14.189  1.00  1.00      A    S
ATOM    260 DB   DT  A  87      38.836 -16.400 -11.011  1.00  1.00      A    B
ATOM    261 DP   DT  A  88      40.261 -17.407 -17.208  1.00  1.00      A    P
ATOM    262 DS   DT  A  88      37.885 -14.554 -16.928  1.00  1.00      A    S
ATOM    263 DB   DT  A  88      39.404 -13.022 -13.235  1.00  1.00      A    B
ATOM    264 DP   DT  A  89      37.473 -12.264 -19.381  1.00  1.00      A    P
ATOM    265 DS   DT  A  89      35.203 -10.140 -16.882  1.00  1.00      A    S
ATOM    266 DB   DT  A  89      38.594  -9.268 -14.216  1.00  1.00      A    B
ATOM    267 DP   DA  A  90      33.274  -6.938 -18.386  1.00  1.00      A    P
ATOM    268 DS   DA  A  90      33.281  -5.500 -15.147  1.00  1.00      A    S
ATOM    269 DB   DA  A  90      37.714  -5.342 -13.421  1.00  1.00      A    B
ATOM    270 DP   DA  A  91      31.129  -2.835 -14.140  1.00  1.00      A    P
ATOM    271 DS   DA  A  91      33.329  -2.102 -11.185  1.00  1.00      A    S
ATOM    272 DB   DA  A  91      38.069  -1.774 -13.001  1.00  1.00      A    B
ATOM    273 DP   DC  A  92      32.436   0.307  -9.608  1.00  1.00      A    P
ATOM    274 DS   DC  A  92      35.519   1.157  -8.408  1.00  1.00      A    S
ATOM    275 DB   DC  A  92      37.752   1.232 -11.487  1.00  1.00      A    B
ATOM    276 DP   DC  A  93      35.885   4.228  -6.493  1.00  1.00      A    P
ATOM    277 DS   DC  A  93      39.022   5.138  -7.111  1.00  1.00      A    S
ATOM    278 DB   DC  A  93      39.490   4.706 -11.061  1.00  1.00      A    B
ATOM    279 DP   DG  A  94      40.763   8.169  -4.728  1.00  1.00      A    P
ATOM    280 DS   DG  A  94      43.660   8.477  -7.040  1.00  1.00      A    S
ATOM    281 DB   DG  A  94      41.961   8.111 -11.368  1.00  1.00      A    B
ATOM    282 DP   DC  A  95      45.551  10.906  -6.396  1.00  1.00      A    P
ATOM    283 DS   DC  A  95      46.061  11.997 -10.366  1.00  1.00      A    S
ATOM    284 DB   DC  A  95      42.070  11.528 -11.706  1.00  1.00      A    B
ATOM    285 DP   DC  A  96      48.053  15.017 -11.522  1.00  1.00      A    P
ATOM    286 DS   DC  A  96      46.315  15.040 -15.197  1.00  1.00      A    S
ATOM    287 DB   DC  A  96      41.946  14.674 -14.108  1.00  1.00      A    B
ATOM    288 DP   DA  A  97      47.195  17.728 -18.441  1.00  1.00      A    P
ATOM    289 DS   DA  A  97      44.205  17.667 -19.854  1.00  1.00      A    S
ATOM    290 DB   DA  A  97      40.570  17.792 -16.328  1.00  1.00      A    B
ATOM    291 DP   DA  A  98      43.280  20.023 -22.913  1.00  1.00      A    P
ATOM    292 DS   DA  A  98      39.108  20.361 -22.088  1.00  1.00      A    S
ATOM    293 DB   DA  A  98      38.486  20.649 -16.874  1.00  1.00      A    B
ATOM    294 DP   DG  A  99      37.633  23.099 -23.771  1.00  1.00      A    P
ATOM    295 DS   DG  A  99      34.842  23.450 -21.606  1.00  1.00      A    S
ATOM    296 DB   DG  A  99      35.825  23.867 -16.956  1.00  1.00      A    B
ATOM    297 DP   DG  A 100      32.383  25.844 -22.393  1.00  1.00      A    P
ATOM    298 DS   DG  A 100      30.822  25.623 -19.219  1.00  1.00      A    S
ATOM    299 DB   DG  A 100      33.853  26.619 -15.404  1.00  1.00      A    B
ATOM    300 DP   DG  A 101      28.245  27.467 -18.534  1.00  1.00      A    P
ATOM    301 DS   DG  A 101      28.447  27.931 -15.325  1.00  1.00      A    S
ATOM    302 DB   DG  A 101      32.475  29.742 -14.001  1.00  1.00      A    B
ATOM    303 DP   DG  A 102      25.268  29.677 -13.631  1.00  1.00      A    P
ATOM    304 DS   DG  A 102      27.404  31.316 -10.587  1.00  1.00      A    S
ATOM    305 DB   DG  A 102      31.758  32.884 -12.038  1.00  1.00      A    B
ATOM    306 DP   DA  A 103      25.847  32.970  -8.163  1.00  1.00      A    P
ATOM    307 DS   DA  A 103      28.891  35.223  -7.349  1.00  1.00      A    S
ATOM    308 DB   DA  A 103      31.502  36.192 -11.154  1.00  1.00      A    B
ATOM    309 DP   DT  A 104      28.348  37.853  -5.490  1.00  1.00      A    P
ATOM    310 DS   DT  A 104      31.449  39.846  -6.844  1.00  1.00      A    S
ATOM    311 DB   DT  A 104      30.760  39.674 -10.782  1.00  1.00      A    B
ATOM    312 DP   DT  A 105      31.730  43.592  -5.749  1.00  1.00      A    P
ATOM    313 DS   DT  A 105      33.855  44.550  -8.381  1.00  1.00      A    S
ATOM    314 DB   DT  A 105      31.474  43.381 -11.913  1.00  1.00      A    B
ATOM    315 DP   DA  A 106      35.418  48.306  -8.789  1.00  1.00      A    P
ATOM    316 DS   DA  A 106      36.239  48.520 -12.003  1.00  1.00      A    S
ATOM    317 DB   DA  A 106      31.592  47.033 -13.955  1.00  1.00      A    B
ATOM    318 DP   DC  A 107      37.064  50.894 -12.985  1.00  1.00      A    P
ATOM    319 DS   DC  A 107      35.909  50.254 -16.444  1.00  1.00      A    S
ATOM    320 DB   DC  A 107      31.828  49.871 -15.821  1.00  1.00      A    B
ATOM    321 DP   DT  A 108      36.498  53.299 -19.480  1.00  1.00      A    P
ATOM    322 DS   DT  A 108      33.853  52.660 -21.638  1.00  1.00      A    S
ATOM    323 DB   DT  A 108      30.760  52.583 -18.550  1.00  1.00      A    B
ATOM    324 DP   DC  A 109      33.468  54.849 -24.364  1.00  1.00      A    P
ATOM    325 DS   DC  A 109      29.579  54.339 -24.333  1.00  1.00      A    S
ATOM    326 DB   DC  A 109      28.362  55.332 -20.045  1.00  1.00      A    B
ATOM    327 DP   DC  A 110      27.522  56.344 -26.708  1.00  1.00      A    P
ATOM    328 DS   DC  A 110      23.998  56.281 -25.027  1.00  1.00      A    S
ATOM    329 DB   DC  A 110      25.406  57.596 -20.893  1.00  1.00      A    B
ATOM    330 DP   DC  A 111      21.468  58.148 -26.272  1.00  1.00      A    P
ATOM    331 DS   DC  A 111      19.430  58.793 -22.717  1.00  1.00      A    S
ATOM    332 DB   DC  A 111      22.476  59.950 -20.176  1.00  1.00      A    B
ATOM    333 DP   DT  A 112      16.125  61.160 -22.375  1.00  1.00      A    P
ATOM    334 DS   DT  A 112      16.418  61.879 -18.966  1.00  1.00      A    S
ATOM    335 DB   DT  A 112      20.551  63.237 -19.326  1.00  1.00      A    B
ATOM    336 DP   DA  A 113      13.938  64.402 -17.197  1.00  1.00      A    P
ATOM    337 DS   DA  A 113      16.835  65.632 -14.846  1.00  1.00      A    S
ATOM    338 DB   DA  A 113      20.472  67.299 -17.465  1.00  1.00      A    B
ATOM    339 DP   DG  A 114      15.431  68.434 -11.873  1.00  1.00      A    P
ATOM    340 DS   DG  A 114      18.804  70.601 -11.567  1.00  1.00      A    S
ATOM    341 DB   DG  A 114      21.306  70.598 -15.756  1.00  1.00      A    B
ATOM    342 DP   DT  A 115      18.819  73.684 -10.317  1.00  1.00      A    P
ATOM    343 DS   DT  A 115      21.436  75.311 -12.150  1.00  1.00      A    S
ATOM    344 DB   DT  A 115      20.622  74.091 -15.993  1.00  1.00      A    B
ATOM    345 DP   DC  A 116      21.733  78.723 -11.576  1.00  1.00      A    P
ATOM    346 DS   DC  A 116      23.182  79.368 -14.657  1.00  1.00      A    S
ATOM    347 DB   DC  A 116      20.376  77.701 -17.661  1.00  1.00      A    B
ATOM    348 DP   DT  A 117      24.296  83.119 -15.882  1.00  1.00      A    P
ATOM    349 DS   DT  A 117      24.713  82.185 -19.538  1.00  1.00      A    S
ATOM    350 DB   DT  A 117      20.770  80.909 -20.023  1.00  1.00      A    B
ATOM    351 DP   DC  A 118      25.877  84.697 -22.053  1.00  1.00      A    P
ATOM    352 DS   DC  A 118      23.306  83.249 -25.127  1.00  1.00      A    S
ATOM    353 DB   DC  A 118      19.296  83.118 -22.964  1.00  1.00      A    B
ATOM    354 DP   DC  A 119      22.578  85.058 -28.450  1.00  1.00      A    P
ATOM    355 DS   DC  A 119      19.117  84.072 -28.849  1.00  1.00      A    S
ATOM    356 DB   DC  A 119      17.178  85.455 -25.119  1.00  1.00      A    B
ATOM    357 DP   DA  A 120      16.758  84.667 -32.764  1.00  1.00      A    P
ATOM    358 DS   DA  A 120      13.369  84.576 -31.363  1.00  1.00      A    S
ATOM    359 DB   DA  A 120      12.958  86.510 -27.063  1.00  1.00      A    B
ATOM    360 DP   DG  A 121      10.594  85.459 -33.323  1.00  1.00      A    P
ATOM    361 DS   DG  A 121       8.107  86.426 -30.474  1.00  1.00      A    S
ATOM    362 DB   DG  A 121      10.281  89.352 -26.678  1.00  1.00      A    B
ATOM    363 DP   DG  A 122       4.418  87.587 -31.227  1.00  1.00      A    P
ATOM    364 DS   DG  A 122       3.912  89.097 -27.213  1.00  1.00      A    S
ATOM    365 DB   DG  A 122       7.526  91.638 -25.541  1.00  1.00      A    B
ATOM    366 DP   DC  A 123       1.078  90.035 -26.561  1.00  1.00      A    P
ATOM    367 DS   DC  A 123       2.638  92.574 -23.956  1.00  1.00      A    S
ATOM    368 DB   DC  A 123       5.378  94.296 -26.165  1.00  1.00      A    B
ATOM    369 DP   DA  A 124       0.471  94.676 -21.626  1.00  1.00      A    P
ATOM    370 DS   DA  A 124       2.837  97.024 -21.168  1.00  1.00      A    S
ATOM    371 DB   DA  A 124       4.713  98.322 -25.223  1.00  1.00      A    B
ATOM    372 DP   DC  A 125       2.071  99.376 -19.292  1.00  1.00      A    P
ATOM    373 DS   DC  A 125       4.279 102.166 -21.193  1.00  1.00      A    S
ATOM    374 DB   DC  A 125       3.370 101.779 -25.470  1.00  1.00      A    B
ATOM    375 DP   DG  A 126       3.851 106.387 -19.581  1.00  1.00      A    P
ATOM    376 DS   DG  A 126       5.080 108.239 -22.687  1.00  1.00      A    S
ATOM    377 DB   DG  A 126       3.481 105.813 -26.980  1.00  1.00      A    B
ATOM    378 DP   DT  A 127       4.998 111.690 -23.027  1.00  1.00      A    P
ATOM    379 DS   DT  A 127       4.756 111.997 -26.883  1.00  1.00      A    S
ATOM    380 DB   DT  A 127       1.502 108.663 -27.855  1.00  1.00      A    B
ATOM    381 DP   DG  A 128       3.534 116.169 -28.426  1.00  1.00      A    P
ATOM    382 DS   DG  A 128       2.354 114.791 -31.648  1.00  1.00      A    S
ATOM    383 DB   DG  A 128      -1.014 111.092 -31.033  1.00  1.00      A    B
ATOM    384 DP   DT  A 129       1.615 116.586 -34.862  1.00  1.00      A    P
ATOM    385 DS   DT  A 129      -0.531 113.721 -36.485  1.00  1.00      A    S
ATOM    386 DB   DT  A 129      -3.431 112.811 -32.881  1.00  1.00      A    B
ATOM    387 DP   DC  A 130      -2.505 115.515 -39.386  1.00  1.00      A    P
ATOM    388 DS   DC  A 130      -5.558 113.319 -38.878  1.00  1.00      A    S
ATOM    389 DB   DC  A 130      -6.924 113.743 -34.430  1.00  1.00      A    B
ATOM    390 DP   DA  A 131      -8.560 113.416 -41.807  1.00  1.00      A    P
ATOM    391 DS   DA  A 131     -11.328 112.645 -39.288  1.00  1.00      A    S
ATOM    392 DB   DA  A 131     -10.553 115.087 -35.526  1.00  1.00      A    B
ATOM    393 DP   DG  A 132     -14.959 112.543 -40.542  1.00  1.00      A    P
ATOM    394 DS   DG  A 132     -16.565 113.034 -36.835  1.00  1.00      A    S
ATOM    395 DB   DG  A 132     -14.139 116.262 -34.437  1.00  1.00      A    B
ATOM    396 DP   DA  A 133     -19.949 113.305 -36.432  1.00  1.00      A    P
ATOM    397 DS   DA  A 133     -19.804 114.954 -33.405  1.00  1.00      A    S
ATOM    398 DB   DA  A 133     -16.685 118.341 -33.564  1.00  1.00      A    B
ATOM    399 DP   DT  A 134     -22.270 116.094 -32.221  1.00  1.00      A    P
ATOM    400 DS   DT  A 134     -20.776 118.718 -30.775  1.00  1.00      A    S
ATOM    401 DB   DT  A 134     -18.706 121.121 -34.162  1.00  1.00      A    B
ATOM    402 DP   DA  A 135     -23.517 121.356 -28.416  1.00  1.00      A    P
ATOM    403 DS   DA  A 135     -21.020 123.752 -28.125  1.00  1.00      A    S
ATOM    404 DB   DA  A 135     -19.284 124.900 -32.597  1.00  1.00      A    B
ATOM    405 DP   DT  A 136     -22.357 126.540 -26.252  1.00  1.00      A    P
ATOM    406 DS   DT  A 136     -20.127 128.796 -28.030  1.00  1.00      A    S
ATOM    407 DB   DT  A 136     -21.164 127.946 -32.334  1.00  1.00      A    B
ATOM    408 DP   DA  A 137     -19.544 132.341 -26.697  1.00  1.00      A    P
ATOM    409 DS   DA  A 137     -18.598 133.474 -29.779  1.00  1.00      A    S
ATOM    410 DB   DA  A 137     -21.594 131.868 -33.584  1.00  1.00      A    B
ATOM    411 DP   DT  A 138     -18.158 137.059 -30.428  1.00  1.00      A    P
ATOM    412 DS   DT  A 138     -19.121 137.388 -34.273  1.00  1.00      A    S
ATOM    413 DB   DT  A 138     -22.638 135.072 -34.766  1.00  1.00      A    B
ATOM    414 DP   DA  A 139     -19.766 141.706 -35.863  1.00  1.00      A    P
ATOM    415 DS   DA  A 139     -21.749 140.646 -38.736  1.00  1.00      A    S
ATOM    416 DB   DA  A 139     -25.206 137.220 -37.303  1.00  1.00      A    B
ATOM    417 DP   DC  A 140     -22.830 142.728 -40.245  1.00  1.00      A    P
ATOM    418 DS   DC  A 140     -25.595 140.533 -41.714  1.00  1.00      A    S
ATOM    419 DB   DC  A 140     -27.887 139.046 -38.351  1.00  1.00      A    B
ATOM    420 DP   DA  A 141     -28.228 142.502 -44.968  1.00  1.00      A    P
ATOM    421 DS   DA  A 141     -31.366 140.042 -44.410  1.00  1.00      A    S
ATOM    422 DB   DA  A 141     -31.940 139.889 -39.750  1.00  1.00      A    B
ATOM    423 DP   DT  A 142     -34.378 140.618 -46.044  1.00  1.00      A    P
ATOM    424 DS   DT  A 142     -36.390 139.901 -43.372  1.00  1.00      A    S
ATOM    425 DB   DT  A 142     -34.622 142.069 -39.946  1.00  1.00      A    B
ATOM    426 DP   DC  A 143     -40.208 141.126 -44.335  1.00  1.00      A    P
ATOM    427 DS   DC  A 143     -41.263 141.151 -41.267  1.00  1.00      A    S
ATOM    428 DB   DC  A 143     -38.188 142.878 -38.968  1.00  1.00      A    B
ATOM    429 DP   DC  A 144     -44.635 142.207 -40.328  1.00  1.00      A    P
ATOM    430 DS   DC  A 144     -43.611 144.232 -37.107  1.00  1.00      A    S
ATOM    431 DB   DC  A 144     -40.250 146.146 -38.290  1.00  1.00      A    B
ATOM    432 DP   DT  A 145     -45.923 146.417 -35.297  1.00  1.00      A    P
ATOM    433 DS   DT  A 145     -43.381 148.177 -33.554  1.00  1.00      A    S
ATOM    434 DB   DT  A 145     -41.352 149.702 -36.740  1.00  1.00      A    B
ATOM    435 DP   DG  A 146     -44.818 150.812 -30.687  1.00  1.00      A    P
ATOM    436 DS   DG  A 146     -41.627 152.867 -30.768  1.00  1.00      A    S
ATOM    437 DB   DG  A 146     -40.072 153.628 -35.195  1.00  1.00      A    B
ATOM    438 DP   DT  A 147     -40.733 155.840 -28.508  1.00  1.00      A    P
ATOM    439 DS   DT  A 147     -38.073 156.917 -30.328  1.00  1.00      A    S
ATOM    440 DB   DT  A 147     -39.840 156.868 -33.976  1.00  1.00      A    B
TER
ATOM    441 DS   DA  B   1     -35.892 159.198 -43.313  1.00  1.00      B    S
ATOM    442 DB   DA  B   1     -38.877 158.013 -39.620  1.00  1.00      B    B
ATOM    443 DP   DC  B   2     -33.272 157.065 -43.687  1.00  1.00      B    P
ATOM    444 DS   DC  B   2     -33.084 156.465 -40.431  1.00  1.00      B    S
ATOM    445 DB   DC  B   2     -37.079 154.948 -39.654  1.00  1.00      B    B
ATOM    446 DP   DA  B   3     -30.261 153.675 -39.192  1.00  1.00      B    P
ATOM    447 DS   DA  B   3     -31.960 153.139 -36.301  1.00  1.00      B    S
ATOM    448 DB   DA  B   3     -35.839 151.200 -37.277  1.00  1.00      B    B
ATOM    449 DP   DG  B   4     -30.018 151.858 -33.504  1.00  1.00      B    P
ATOM    450 DS   DG  B   4     -32.657 149.807 -32.175  1.00  1.00      B    S
ATOM    451 DB   DG  B   4     -35.936 147.703 -35.640  1.00  1.00      B    B
ATOM    452 DP   DG  B   5     -32.552 147.798 -29.027  1.00  1.00      B    P
ATOM    453 DS   DG  B   5     -35.620 145.112 -29.485  1.00  1.00      B    S
ATOM    454 DB   DG  B   5     -36.661 144.475 -33.873  1.00  1.00      B    B
ATOM    455 DP   DA  B   6     -35.965 141.956 -27.130  1.00  1.00      B    P
ATOM    456 DS   DA  B   6     -36.821 139.813 -29.973  1.00  1.00      B    S
ATOM    457 DB   DA  B   6     -34.562 141.430 -34.012  1.00  1.00      B    B
ATOM    458 DP   DT  B   7     -36.865 136.388 -29.324  1.00  1.00      B    P
ATOM    459 DS   DT  B   7     -37.032 135.443 -33.399  1.00  1.00      B    S
ATOM    460 DB   DT  B   7     -33.701 137.865 -34.816  1.00  1.00      B    B
ATOM    461 DP   DG  B   8     -36.180 131.197 -34.515  1.00  1.00      B    P
ATOM    462 DS   DG  B   8     -34.858 131.634 -37.445  1.00  1.00      B    S
ATOM    463 DB   DG  B   8     -31.256 135.017 -37.096  1.00  1.00      B    B
ATOM    464 DP   DT  B   9     -34.004 129.059 -39.497  1.00  1.00      B    P
ATOM    465 DS   DT  B   9     -31.026 130.707 -41.405  1.00  1.00      B    S
ATOM    466 DB   DT  B   9     -28.757 132.808 -37.994  1.00  1.00      B    B
ATOM    467 DP   DA  B  10     -29.064 128.697 -44.275  1.00  1.00      B    P
ATOM    468 DS   DA  B  10     -25.908 130.822 -43.433  1.00  1.00      B    S
ATOM    469 DB   DA  B  10     -24.747 131.820 -38.962  1.00  1.00      B    B
ATOM    470 DP   DT  B  11     -23.113 130.764 -45.668  1.00  1.00      B    P
ATOM    471 DS   DT  B  11     -20.580 132.526 -43.345  1.00  1.00      B    S
ATOM    472 DB   DT  B  11     -21.611 130.439 -39.624  1.00  1.00      B    B
ATOM    473 DP   DA  B  12     -16.800 132.182 -43.975  1.00  1.00      B    P
ATOM    474 DS   DA  B  12     -15.443 132.145 -40.186  1.00  1.00      B    S
ATOM    475 DB   DA  B  12     -18.354 129.635 -37.234  1.00  1.00      B    B
ATOM    476 DP   DT  B  13     -12.081 132.099 -39.501  1.00  1.00      B    P
ATOM    477 DS   DT  B  13     -12.697 131.425 -35.829  1.00  1.00      B    S
ATOM    478 DB   DT  B  13     -15.360 128.063 -36.094  1.00  1.00      B    B
ATOM    479 DP   DA  B  14      -9.337 130.642 -33.697  1.00  1.00      B    P
ATOM    480 DS   DA  B  14     -11.224 128.559 -31.068  1.00  1.00      B    S
ATOM    481 DB   DA  B  14     -13.850 125.135 -33.766  1.00  1.00      B    B
ATOM    482 DP   DT  B  15      -9.231 126.838 -28.875  1.00  1.00      B    P
ATOM    483 DS   DT  B  15     -11.870 124.757 -27.548  1.00  1.00      B    S
ATOM    484 DB   DT  B  15     -13.013 122.415 -31.591  1.00  1.00      B    B
ATOM    485 DP   DC  B  16     -10.352 122.383 -25.332  1.00  1.00      B    P
ATOM    486 DS   DC  B  16     -12.613 119.711 -26.210  1.00  1.00      B    S
ATOM    487 DB   DC  B  16     -11.548 119.088 -30.308  1.00  1.00      B    B
ATOM    488 DP   DT  B  17     -12.772 116.564 -24.312  1.00  1.00      B    P
ATOM    489 DS   DT  B  17     -14.040 114.321 -26.863  1.00  1.00      B    S
ATOM    490 DB   DT  B  17     -11.033 115.350 -29.741  1.00  1.00      B    B
ATOM    491 DP   DG  B  18     -14.211 109.822 -25.250  1.00  1.00      B    P
ATOM    492 DS   DG  B  18     -12.674 108.010 -28.099  1.00  1.00      B    S
ATOM    493 DB   DG  B  18      -9.683 111.046 -30.542  1.00  1.00      B    B
ATOM    494 DP   DA  B  19     -12.123 104.268 -28.633  1.00  1.00      B    P
ATOM    495 DS   DA  B  19      -9.891 104.550 -31.295  1.00  1.00      B    S
ATOM    496 DB   DA  B  19      -6.844 108.561 -30.994  1.00  1.00      B    B
ATOM    497 DP   DC  B  20      -8.376 102.115 -32.203  1.00  1.00      B    P
ATOM    498 DS   DC  B  20      -5.824 104.405 -34.186  1.00  1.00      B    S
ATOM    499 DB   DC  B  20      -3.920 106.707 -31.404  1.00  1.00      B    B
ATOM    500 DP   DA  B  21      -3.773 102.173 -37.232  1.00  1.00      B    P
ATOM    501 DS   DA  B  21      -0.764 104.565 -37.054  1.00  1.00      B    S
ATOM    502 DB   DA  B  21      -0.026 105.745 -32.673  1.00  1.00      B    B
ATOM    503 DP   DC  B  22       1.733 103.629 -38.641  1.00  1.00      B    P
ATOM    504 DS   DC  B  22       4.438 105.070 -35.866  1.00  1.00      B    S
ATOM    505 DB   DC  B  22       2.986 103.888 -32.302  1.00  1.00      B    B
ATOM    506 DP   DG  B  23       9.331 104.057 -36.903  1.00  1.00      B    P
ATOM    507 DS   DG  B  23      10.387 103.654 -33.169  1.00  1.00      B    S
ATOM    508 DB   DG  B  23       6.368 102.044 -29.824  1.00  1.00      B    B
ATOM    509 DP   DT  B  24      13.233 102.778 -31.998  1.00  1.00      B    P
ATOM    510 DS   DT  B  24      12.353 102.417 -28.589  1.00  1.00      B    S
ATOM    511 DB   DT  B  24       8.956  99.672 -29.034  1.00  1.00      B    B
ATOM    512 DP   DG  B  25      16.017 101.110 -25.800  1.00  1.00      B    P
ATOM    513 DS   DG  B  25      13.221 100.079 -23.010  1.00  1.00      B    S
ATOM    514 DB   DG  B  25       9.855  97.361 -24.894  1.00  1.00      B    B
ATOM    515 DP   DC  B  26      14.002  99.404 -19.759  1.00  1.00      B    P
ATOM    516 DS   DC  B  26      11.064  97.130 -19.512  1.00  1.00      B    S
ATOM    517 DB   DC  B  26      11.115  94.943 -22.744  1.00  1.00      B    B
ATOM    518 DP   DC  B  27      10.828  94.636 -16.193  1.00  1.00      B    P
ATOM    519 DS   DC  B  27       9.088  91.712 -18.143  1.00  1.00      B    S
ATOM    520 DB   DC  B  27      11.224  91.043 -21.517  1.00  1.00      B    B
ATOM    521 DP   DT  B  28       8.501  88.725 -15.976  1.00  1.00      B    P
ATOM    522 DS   DT  B  28       7.565  86.264 -18.930  1.00  1.00      B    S
ATOM    523 DB   DT  B  28      11.565  86.934 -21.395  1.00  1.00      B    B
ATOM    524 DP   DG  B  29       7.752  82.254 -17.345  1.00  1.00      B    P
ATOM    525 DS   DG  B  29       8.467  80.945 -20.910  1.00  1.00      B    S
ATOM    526 DB   DG  B  29      13.018  83.093 -22.490  1.00  1.00      B    B
ATOM    527 DP   DG  B  30       9.011  76.894 -21.804  1.00  1.00      B    P
ATOM    528 DS   DG  B  30      11.324  77.212 -24.594  1.00  1.00      B    S
ATOM    529 DB   DG  B  30      14.835  79.796 -22.802  1.00  1.00      B    B
ATOM    530 DP   DA  B  31      12.164  74.354 -26.576  1.00  1.00      B    P
ATOM    531 DS   DA  B  31      15.995  75.700 -27.431  1.00  1.00      B    S
ATOM    532 DB   DA  B  31      17.699  77.679 -23.471  1.00  1.00      B    B
ATOM    533 DP   DG  B  32      18.395  72.933 -28.818  1.00  1.00      B    P
ATOM    534 DS   DG  B  32      21.525  73.894 -26.944  1.00  1.00      B    S
ATOM    535 DB   DG  B  32      20.661  75.219 -22.740  1.00  1.00      B    B
ATOM    536 DP   DA  B  33      25.358  72.137 -27.498  1.00  1.00      B    P
ATOM    537 DS   DA  B  33      26.638  73.612 -24.412  1.00  1.00      B    S
ATOM    538 DB   DA  B  33      23.102  73.152 -21.283  1.00  1.00      B    B
ATOM    539 DP   DC  B  34      29.083  72.674 -23.788  1.00  1.00      B    P
ATOM    540 DS   DC  B  34      28.834  72.649 -20.380  1.00  1.00      B    S
ATOM    541 DB   DC  B  34      25.185  70.972 -19.674  1.00  1.00      B    B
ATOM    542 DP   DT  B  35      31.704  71.091 -17.590  1.00  1.00      B    P
ATOM    543 DS   DT  B  35      28.964  70.422 -15.107  1.00  1.00      B    S
ATOM    544 DB   DT  B  35      26.170  67.665 -17.796  1.00  1.00      B    B
ATOM    545 DP   DA  B  36      30.127  68.026 -11.847  1.00  1.00      B    P
ATOM    546 DS   DA  B  36      26.342  66.471 -10.998  1.00  1.00      B    S
ATOM    547 DB   DA  B  36      24.522  64.593 -15.376  1.00  1.00      B    B
ATOM    548 DP   DG  B  37      26.781  63.880  -8.474  1.00  1.00      B    P
ATOM    549 DS   DG  B  37      23.646  61.738 -10.046  1.00  1.00      B    S
ATOM    550 DB   DG  B  37      23.756  60.873 -14.826  1.00  1.00      B    B
ATOM    551 DP   DG  B  38      22.679  58.912  -8.180  1.00  1.00      B    P
ATOM    552 DS   DG  B  38      21.069  57.153 -11.410  1.00  1.00      B    S
ATOM    553 DB   DG  B  38      24.195  57.280 -15.426  1.00  1.00      B    B
ATOM    554 DP   DG  B  39      19.893  53.495 -10.944  1.00  1.00      B    P
ATOM    555 DS   DG  B  39      20.198  52.705 -14.798  1.00  1.00      B    S
ATOM    556 DB   DG  B  39      24.419  53.917 -16.812  1.00  1.00      B    B
ATOM    557 DP   DA  B  40      18.774  49.470 -15.862  1.00  1.00      B    P
ATOM    558 DS   DA  B  40      20.694  49.097 -18.640  1.00  1.00      B    S
ATOM    559 DB   DA  B  40      25.208  50.441 -17.654  1.00  1.00      B    B
ATOM    560 DP   DG  B  41      20.395  45.599 -20.297  1.00  1.00      B    P
ATOM    561 DS   DG  B  41      24.179  45.531 -21.719  1.00  1.00      B    S
ATOM    562 DB   DG  B  41      27.654  47.486 -18.437  1.00  1.00      B    B
ATOM    563 DP   DT  B  42      25.300  43.272 -23.418  1.00  1.00      B    P
ATOM    564 DS   DT  B  42      28.899  43.813 -22.791  1.00  1.00      B    S
ATOM    565 DB   DT  B  42      28.936  44.057 -18.170  1.00  1.00      B    B
ATOM    566 DP   DA  B  43      31.594  40.381 -24.106  1.00  1.00      B    P
ATOM    567 DS   DA  B  43      33.896  41.290 -21.584  1.00  1.00      B    S
ATOM    568 DB   DA  B  43      32.157  41.727 -17.551  1.00  1.00      B    B
ATOM    569 DP   DA  B  44      37.484  40.239 -21.549  1.00  1.00      B    P
ATOM    570 DS   DA  B  44      38.113  41.149 -18.219  1.00  1.00      B    S
ATOM    571 DB   DA  B  44      34.393  39.863 -15.359  1.00  1.00      B    B
ATOM    572 DP   DT  B  45      41.168  40.317 -16.993  1.00  1.00      B    P
ATOM    573 DS   DT  B  45      40.023  39.656 -13.478  1.00  1.00      B    S
ATOM    574 DB   DT  B  45      36.729  37.352 -14.178  1.00  1.00      B    B
ATOM    575 DP   DC  B  46      42.880  37.600 -11.714  1.00  1.00      B    P
ATOM    576 DS   DC  B  46      40.504  35.653  -9.348  1.00  1.00      B    S
ATOM    577 DB   DC  B  46      37.090  34.396 -11.877  1.00  1.00      B    B
ATOM    578 DP   DC  B  47      41.304  33.086  -6.999  1.00  1.00      B    P
ATOM    579 DS   DC  B  47      38.107  31.533  -6.662  1.00  1.00      B    S
ATOM    580 DB   DC  B  47      36.944  30.763 -10.745  1.00  1.00      B    B
ATOM    581 DP   DC  B  48      37.463  28.888  -4.595  1.00  1.00      B    P
ATOM    582 DS   DC  B  48      35.037  27.334  -6.429  1.00  1.00      B    S
ATOM    583 DB   DC  B  48      36.286  26.924 -10.468  1.00  1.00      B    B
ATOM    584 DP   DC  B  49      33.419  24.459  -5.133  1.00  1.00      B    P
ATOM    585 DS   DC  B  49      32.274  23.040  -8.626  1.00  1.00      B    S
ATOM    586 DB   DC  B  49      35.661  23.212 -11.326  1.00  1.00      B    B
ATOM    587 DP   DT  B  50      29.642  19.766  -9.128  1.00  1.00      B    P
ATOM    588 DS   DT  B  50      30.238  19.100 -12.534  1.00  1.00      B    S
ATOM    589 DB   DT  B  50      34.881  19.490 -12.588  1.00  1.00      B    B
ATOM    590 DP   DT  B  51      29.025  16.001 -13.931  1.00  1.00      B    P
ATOM    591 DS   DT  B  51      31.340  15.985 -16.922  1.00  1.00      B    S
ATOM    592 DB   DT  B  51      35.114  16.158 -14.633  1.00  1.00      B    B
ATOM    593 DP   DG  B  52      30.545  12.381 -19.390  1.00  1.00      B    P
ATOM    594 DS   DG  B  52      34.045  12.169 -20.320  1.00  1.00      B    S
ATOM    595 DB   DG  B  52      37.092  12.850 -16.324  1.00  1.00      B    B
ATOM    596 DP   DG  B  53      35.161   9.722 -22.725  1.00  1.00      B    P
ATOM    597 DS   DG  B  53      38.560   9.898 -21.443  1.00  1.00      B    S
ATOM    598 DB   DG  B  53      39.285   9.942 -16.308  1.00  1.00      B    B
ATOM    599 DP   DC  B  54      40.590   7.617 -23.000  1.00  1.00      B    P
ATOM    600 DS   DC  B  54      43.526   7.391 -20.165  1.00  1.00      B    S
ATOM    601 DB   DC  B  54      40.905   6.962 -16.662  1.00  1.00      B    B
ATOM    602 DP   DG  B  55      46.580   4.384 -21.361  1.00  1.00      B    P
ATOM    603 DS   DG  B  55      47.502   3.802 -17.755  1.00  1.00      B    S
ATOM    604 DB   DG  B  55      42.959   3.479 -15.016  1.00  1.00      B    B
ATOM    605 DP   DG  B  56      49.749   1.004 -16.734  1.00  1.00      B    P
ATOM    606 DS   DG  B  56      48.299   0.767 -12.959  1.00  1.00      B    S
ATOM    607 DB   DG  B  56      43.769   0.711 -12.933  1.00  1.00      B    B
ATOM    608 DP   DT  B  57      49.503  -1.289 -10.318  1.00  1.00      B    P
ATOM    609 DS   DT  B  57      46.480  -1.486  -8.424  1.00  1.00      B    S
ATOM    610 DB   DT  B  57      43.849  -2.526 -11.495  1.00  1.00      B    B
ATOM    611 DP   DT  B  58      46.161  -3.851  -5.123  1.00  1.00      B    P
ATOM    612 DS   DT  B  58      42.437  -4.039  -5.340  1.00  1.00      B    S
ATOM    613 DB   DT  B  58      41.888  -5.629  -9.591  1.00  1.00      B    B
ATOM    614 DP   DA  B  59      40.060  -6.696  -2.386  1.00  1.00      B    P
ATOM    615 DS   DA  B  59      37.082  -5.625  -4.443  1.00  1.00      B    S
ATOM    616 DB   DA  B  59      38.660  -7.976  -8.550  1.00  1.00      B    B
ATOM    617 DP   DA  B  60      34.094  -6.291  -3.534  1.00  1.00      B    P
ATOM    618 DS   DA  B  60      32.902  -6.936  -7.154  1.00  1.00      B    S
ATOM    619 DB   DA  B  60      36.015 -10.329  -9.062  1.00  1.00      B    B
ATOM    620 DP   DA  B  61      29.422  -7.886  -7.742  1.00  1.00      B    P
ATOM    621 DS   DA  B  61      30.160 -10.294 -11.042  1.00  1.00      B    S
ATOM    622 DB   DA  B  61      34.111 -13.365  -9.846  1.00  1.00      B    B
ATOM    623 DP   DA  B  62      27.136 -12.387 -12.781  1.00  1.00      B    P
ATOM    624 DS   DA  B  62      29.815 -15.160 -14.085  1.00  1.00      B    S
ATOM    625 DB   DA  B  62      32.547 -16.405 -10.536  1.00  1.00      B    B
ATOM    626 DP   DC  B  63      28.471 -17.559 -15.882  1.00  1.00      B    P
ATOM    627 DS   DC  B  63      30.922 -19.782 -14.830  1.00  1.00      B    S
ATOM    628 DB   DC  B  63      30.949 -19.328 -10.542  1.00  1.00      B    B
ATOM    629 DP   DG  B  64      30.331 -24.007 -16.495  1.00  1.00      B    P
ATOM    630 DS   DG  B  64      32.124 -25.618 -13.851  1.00  1.00      B    S
ATOM    631 DB   DG  B  64      30.901 -23.332  -9.311  1.00  1.00      B    B
ATOM    632 DP   DC  B  65      32.037 -28.995 -13.781  1.00  1.00      B    P
ATOM    633 DS   DC  B  65      32.570 -28.881 -10.018  1.00  1.00      B    S
ATOM    634 DB   DC  B  65      29.606 -26.465  -8.439  1.00  1.00      B    B
ATOM    635 DP   DG  B  66      32.400 -33.812  -8.378  1.00  1.00      B    P
ATOM    636 DS   DG  B  66      31.007 -32.769  -5.171  1.00  1.00      B    S
ATOM    637 DB   DG  B  66      27.353 -29.434  -5.944  1.00  1.00      B    B
ATOM    638 DP   DG  B  67      30.287 -35.081  -2.614  1.00  1.00      B    P
ATOM    639 DS   DG  B  67      27.620 -32.810  -1.236  1.00  1.00      B    S
ATOM    640 DB   DG  B  67      24.241 -30.693  -4.416  1.00  1.00      B    B
ATOM    641 DP   DG  B  68      25.650 -33.744   1.678  1.00  1.00      B    P
ATOM    642 DS   DG  B  68      22.660 -31.008   1.046  1.00  1.00      B    S
ATOM    643 DB   DG  B  68      20.867 -30.887  -3.208  1.00  1.00      B    B
ATOM    644 DP   DG  B  69      20.082 -30.835   3.297  1.00  1.00      B    P
ATOM    645 DS   DG  B  69      17.857 -29.083   0.572  1.00  1.00      B    S
ATOM    646 DB   DG  B  69      17.289 -31.703  -3.403  1.00  1.00      B    B
ATOM    647 DP   DG  B  70      14.167 -28.096   1.514  1.00  1.00      B    P
ATOM    648 DS   DG  B  70      12.668 -28.090  -2.048  1.00  1.00      B    S
ATOM    649 DB   DG  B  70      13.507 -31.865  -4.460  1.00  1.00      B    B
ATOM    650 DP   DA  B  71       9.419 -26.546  -2.863  1.00  1.00      B    P
ATOM    651 DS   DA  B  71       9.444 -28.135  -6.656  1.00  1.00      B    S
ATOM    652 DB   DA  B  71      10.455 -32.523  -6.034  1.00  1.00      B    B
ATOM    653 DP   DC  B  72       6.839 -27.767  -7.720  1.00  1.00      B    P
ATOM    654 DS   DC  B  72       6.795 -30.826  -9.131  1.00  1.00      B    S
ATOM    655 DB   DC  B  72       7.007 -33.365  -6.238  1.00  1.00      B    B
ATOM    656 DP   DA  B  73       3.514 -31.737 -11.736  1.00  1.00      B    P
ATOM    657 DS   DA  B  73       3.337 -35.743 -10.527  1.00  1.00      B    S
ATOM    658 DB   DA  B  73       3.995 -36.219  -6.081  1.00  1.00      B    B
ATOM    659 DP   DG  B  74      -0.307 -37.622 -11.948  1.00  1.00      B    P
ATOM    660 DS   DG  B  74      -0.900 -39.623  -8.999  1.00  1.00      B    S
ATOM    661 DB   DG  B  74       0.952 -37.900  -4.445  1.00  1.00      B    B
ATOM    662 DP   DC  B  75      -3.079 -41.362  -8.935  1.00  1.00      B    P
ATOM    663 DS   DC  B  75      -3.086 -41.874  -5.449  1.00  1.00      B    S
ATOM    664 DB   DC  B  75      -2.366 -38.153  -3.558  1.00  1.00      B    B
ATOM    665 DP   DG  B  76      -6.751 -44.680  -3.848  1.00  1.00      B    P
ATOM    666 DS   DG  B  76      -5.937 -43.242  -0.289  1.00  1.00      B    S
ATOM    667 DB   DG  B  76      -5.119 -38.672  -0.460  1.00  1.00      B    B
ATOM    668 DP   DC  B  77      -7.510 -44.815   2.581  1.00  1.00      B    P
ATOM    669 DS   DC  B  77      -6.738 -41.436   4.271  1.00  1.00      B    S
ATOM    670 DB   DC  B  77      -7.951 -38.862   1.366  1.00  1.00      B    B
ATOM    671 DP   DG  B  78      -9.084 -41.228   8.409  1.00  1.00      B    P
ATOM    672 DS   DG  B  78      -8.679 -37.287   8.181  1.00  1.00      B    S
ATOM    673 DB   DG  B  78     -10.381 -36.225   3.660  1.00  1.00      B    B
ATOM    674 DP   DT  B  79      -9.542 -35.446  10.040  1.00  1.00      B    P
ATOM    675 DS   DT  B  79      -9.924 -32.386   7.622  1.00  1.00      B    S
ATOM    676 DB   DT  B  79     -13.295 -33.963   4.774  1.00  1.00      B    B
ATOM    677 DP   DA  B  80     -10.535 -28.364   9.044  1.00  1.00      B    P
ATOM    678 DS   DA  B  80     -12.203 -27.150   6.049  1.00  1.00      B    S
ATOM    679 DB   DA  B  80     -15.362 -30.564   4.195  1.00  1.00      B    B
ATOM    680 DP   DC  B  81     -13.321 -24.616   6.366  1.00  1.00      B    P
ATOM    681 DS   DC  B  81     -16.015 -25.200   3.368  1.00  1.00      B    S
ATOM    682 DB   DC  B  81     -18.149 -28.545   4.572  1.00  1.00      B    B
ATOM    683 DP   DG  B  82     -18.238 -21.225   2.196  1.00  1.00      B    P
ATOM    684 DS   DG  B  82     -20.969 -23.272   0.191  1.00  1.00      B    S
ATOM    685 DB   DG  B  82     -22.692 -26.596   2.612  1.00  1.00      B    B
ATOM    686 DP   DT  B  83     -22.849 -22.207  -2.392  1.00  1.00      B    P
ATOM    687 DS   DT  B  83     -25.742 -24.428  -1.902  1.00  1.00      B    S
ATOM    688 DB   DT  B  83     -25.496 -24.516   1.981  1.00  1.00      B    B
ATOM    689 DP   DG  B  84     -29.515 -22.325  -3.387  1.00  1.00      B    P
ATOM    690 DS   DG  B  84     -31.580 -24.587  -1.266  1.00  1.00      B    S
ATOM    691 DB   DG  B  84     -29.964 -24.526   3.140  1.00  1.00      B    B
ATOM    692 DP   DC  B  85     -34.813 -24.624  -1.732  1.00  1.00      B    P
ATOM    693 DS   DC  B  85     -35.615 -24.912   1.640  1.00  1.00      B    S
ATOM    694 DB   DC  B  85     -32.725 -22.399   3.602  1.00  1.00      B    B
ATOM    695 DP   DG  B  86     -40.444 -24.859   2.707  1.00  1.00      B    P
ATOM    696 DS   DG  B  86     -39.875 -23.930   6.046  1.00  1.00      B    S
ATOM    697 DB   DG  B  86     -35.458 -20.664   6.322  1.00  1.00      B    B
ATOM    698 DP   DT  B  87     -42.275 -22.906   8.418  1.00  1.00      B    P
ATOM    699 DS   DT  B  87     -40.130 -21.571  10.632  1.00  1.00      B    S
ATOM    700 DB   DT  B  87     -38.008 -18.615   7.514  1.00  1.00      B    B
ATOM    701 DP   DT  B  88     -41.089 -20.224  13.754  1.00  1.00      B    P
ATOM    702 DS   DT  B  88     -38.296 -18.103  14.121  1.00  1.00      B    S
ATOM    703 DB   DT  B  88     -38.765 -16.079  10.557  1.00  1.00      B    B
ATOM    704 DP   DT  B  89     -37.495 -16.172  16.986  1.00  1.00      B    P
ATOM    705 DS   DT  B  89     -35.307 -13.912  15.327  1.00  1.00      B    S
ATOM    706 DB   DT  B  89     -38.056 -12.591  12.221  1.00  1.00      B    B
ATOM    707 DP   DA  B  90     -33.263 -10.907  16.873  1.00  1.00      B    P
ATOM    708 DS   DA  B  90     -32.725  -8.853  13.464  1.00  1.00      B    S
ATOM    709 DB   DA  B  90     -36.891  -8.618  11.274  1.00  1.00      B    B
ATOM    710 DP   DA  B  91     -30.921  -6.078  13.278  1.00  1.00      B    P
ATOM    711 DS   DA  B  91     -32.806  -5.034  10.425  1.00  1.00      B    S
ATOM    712 DB   DA  B  91     -37.784  -5.205  11.812  1.00  1.00      B    B
ATOM    713 DP   DG  B  92     -31.982  -1.647   8.424  1.00  1.00      B    P
ATOM    714 DS   DG  B  92     -35.486  -0.638   7.578  1.00  1.00      B    S
ATOM    715 DB   DG  B  92     -38.699  -1.465  11.160  1.00  1.00      B    B
ATOM    716 DP   DC  B  93     -36.052   1.841   5.029  1.00  1.00      B    P
ATOM    717 DS   DC  B  93     -39.405   2.007   5.609  1.00  1.00      B    S
ATOM    718 DB   DC  B  93     -39.482   1.956  10.279  1.00  1.00      B    B
ATOM    719 DP   DG  B  94     -41.883   5.665   3.192  1.00  1.00      B    P
ATOM    720 DS   DG  B  94     -44.168   6.292   5.853  1.00  1.00      B    S
ATOM    721 DB   DG  B  94     -42.403   5.185  10.274  1.00  1.00      B    B
ATOM    722 DP   DG  B  95     -45.923   9.195   6.013  1.00  1.00      B    P
ATOM    723 DS   DG  B  95     -46.133   9.463   9.671  1.00  1.00      B    S
ATOM    724 DB   DG  B  95     -41.940   8.420  12.125  1.00  1.00      B    B
ATOM    725 DP   DT  B  96     -47.317  12.116  10.891  1.00  1.00      B    P
ATOM    726 DS   DT  B  96     -46.214  11.383  14.044  1.00  1.00      B    S
ATOM    727 DB   DT  B  96     -42.316  11.588  13.243  1.00  1.00      B    B
ATOM    728 DP   DG  B  97     -47.482  14.631  17.274  1.00  1.00      B    P
ATOM    729 DS   DG  B  97     -44.526  14.565  19.173  1.00  1.00      B    S
ATOM    730 DB   DG  B  97     -40.184  13.933  16.730  1.00  1.00      B    B
ATOM    731 DP   DC  B  98     -44.508  15.923  21.798  1.00  1.00      B    P
ATOM    732 DS   DC  B  98     -41.085  15.269  22.124  1.00  1.00      B    S
ATOM    733 DB   DC  B  98     -39.378  16.901  18.128  1.00  1.00      B    B
ATOM    734 DP   DT  B  99     -39.258  16.743  25.378  1.00  1.00      B    P
ATOM    735 DS   DT  B  99     -35.470  17.085  23.630  1.00  1.00      B    S
ATOM    736 DB   DT  B  99     -36.836  19.578  19.689  1.00  1.00      B    B
ATOM    737 DP   DA  B 100     -32.203  18.569  25.513  1.00  1.00      B    P
ATOM    738 DS   DA  B 100     -30.557  19.224  21.975  1.00  1.00      B    S
ATOM    739 DB   DA  B 100     -33.466  22.269  19.282  1.00  1.00      B    B
ATOM    740 DP   DG  B 101     -26.921  20.574  22.098  1.00  1.00      B    P
ATOM    741 DS   DG  B 101     -27.033  22.148  18.795  1.00  1.00      B    S
ATOM    742 DB   DG  B 101     -30.910  25.153  18.129  1.00  1.00      B    B
ATOM    743 DP   DA  B 102     -24.439  22.452  16.659  1.00  1.00      B    P
ATOM    744 DS   DA  B 102     -26.690  24.706  14.189  1.00  1.00      B    S
ATOM    745 DB   DA  B 102     -29.051  27.858  17.011  1.00  1.00      B    B
ATOM    746 DP   DG  B 103     -24.696  26.481  11.592  1.00  1.00      B    P
ATOM    747 DS   DG  B 103     -26.575  29.323  11.348  1.00  1.00      B    S
ATOM    748 DB   DG  B 103     -27.812  31.135  15.662  1.00  1.00      B    B
ATOM    749 DP   DC  B 104     -26.022  31.478   8.864  1.00  1.00      B    P
ATOM    750 DS   DC  B 104     -27.902  34.532  10.458  1.00  1.00      B    S
ATOM    751 DB   DC  B 104     -26.748  34.326  14.699  1.00  1.00      B    B
ATOM    752 DP   DT  B 105     -27.692  38.007   9.312  1.00  1.00      B    P
ATOM    753 DS   DT  B 105     -28.490  39.740  12.369  1.00  1.00      B    S
ATOM    754 DB   DT  B 105     -25.827  38.175  14.926  1.00  1.00      B    B
ATOM    755 DP   DG  B 106     -28.114  44.243  11.779  1.00  1.00      B    P
ATOM    756 DS   DG  B 106     -26.687  44.650  15.504  1.00  1.00      B    S
ATOM    757 DB   DG  B 106     -23.361  40.930  16.800  1.00  1.00      B    B
ATOM    758 DP   DT  B 107     -25.704  47.417  16.767  1.00  1.00      B    P
ATOM    759 DS   DT  B 107     -23.595  45.742  19.823  1.00  1.00      B    S
ATOM    760 DB   DT  B 107     -21.247  43.447  17.720  1.00  1.00      B    B
ATOM    761 DP   DC  B 108     -21.827  48.505  22.158  1.00  1.00      B    P
ATOM    762 DS   DC  B 108     -19.433  46.002  22.840  1.00  1.00      B    S
ATOM    763 DB   DC  B 108     -17.761  44.726  18.689  1.00  1.00      B    B
ATOM    764 DP   DT  B 109     -16.329  46.525  25.221  1.00  1.00      B    P
ATOM    765 DS   DT  B 109     -14.166  43.704  24.389  1.00  1.00      B    S
ATOM    766 DB   DT  B 109     -13.927  44.238  20.087  1.00  1.00      B    B
ATOM    767 DP   DA  B 110     -10.449  43.060  26.510  1.00  1.00      B    P
ATOM    768 DS   DA  B 110      -8.817  41.398  23.767  1.00  1.00      B    S
ATOM    769 DB   DA  B 110      -9.688  44.126  19.750  1.00  1.00      B    B
ATOM    770 DP   DC  B 111      -6.354  40.352  24.007  1.00  1.00      B    P
ATOM    771 DS   DC  B 111      -5.930  40.255  20.477  1.00  1.00      B    S
ATOM    772 DB   DC  B 111      -6.199  44.659  18.995  1.00  1.00      B    B
ATOM    773 DP   DG  B 112      -1.966  37.992  18.667  1.00  1.00      B    P
ATOM    774 DS   DG  B 112      -1.869  39.884  15.607  1.00  1.00      B    S
ATOM    775 DB   DG  B 112      -2.268  45.097  16.901  1.00  1.00      B    B
ATOM    776 DP   DA  B 113       0.578  39.002  12.560  1.00  1.00      B    P
ATOM    777 DS   DA  B 113       0.330  42.704  10.835  1.00  1.00      B    S
ATOM    778 DB   DA  B 113       0.411  46.003  14.785  1.00  1.00      B    B
ATOM    779 DP   DC  B 114       2.516  43.339   8.674  1.00  1.00      B    P
ATOM    780 DS   DC  B 114       2.755  46.857   9.642  1.00  1.00      B    S
ATOM    781 DB   DC  B 114       3.862  46.771  14.157  1.00  1.00      B    B
ATOM    782 DP   DC  B 115       4.807  49.038   7.849  1.00  1.00      B    P
ATOM    783 DS   DC  B 115       6.303  51.641  10.585  1.00  1.00      B    S
ATOM    784 DB   DC  B 115       7.018  49.141  13.916  1.00  1.00      B    B
ATOM    785 DP   DA  B 116       9.360  54.584   9.250  1.00  1.00      B    P
ATOM    786 DS   DA  B 116      11.278  54.913  12.389  1.00  1.00      B    S
ATOM    787 DB   DA  B 116      10.572  50.808  15.019  1.00  1.00      B    B
ATOM    788 DP   DA  B 117      15.059  55.826  12.180  1.00  1.00      B    P
ATOM    789 DS   DA  B 117      15.961  54.472  15.811  1.00  1.00      B    S
ATOM    790 DB   DA  B 117      13.925  49.982  15.638  1.00  1.00      B    B
ATOM    791 DP   DT  B 118      18.824  54.234  16.772  1.00  1.00      B    P
ATOM    792 DS   DT  B 118      18.093  50.960  19.068  1.00  1.00      B    S
ATOM    793 DB   DT  B 118      17.229  48.231  16.387  1.00  1.00      B    B
ATOM    794 DP   DT  B 119      20.506  49.356  21.671  1.00  1.00      B    P
ATOM    795 DS   DT  B 119      18.909  45.573  21.047  1.00  1.00      B    S
ATOM    796 DB   DT  B 119      19.748  45.153  16.982  1.00  1.00      B    B
ATOM    797 DP   DG  B 120      21.089  43.135  23.259  1.00  1.00      B    P
ATOM    798 DS   DG  B 120      19.968  40.277  21.301  1.00  1.00      B    S
ATOM    799 DB   DG  B 120      20.973  41.109  16.738  1.00  1.00      B    B
ATOM    800 DP   DA  B 121      20.386  36.456  22.494  1.00  1.00      B    P
ATOM    801 DS   DA  B 121      20.105  35.267  19.079  1.00  1.00      B    S
ATOM    802 DB   DA  B 121      22.948  38.042  16.246  1.00  1.00      B    B
ATOM    803 DP   DG  B 122      20.625  31.753  18.913  1.00  1.00      B    P
ATOM    804 DS   DG  B 122      21.941  31.588  15.394  1.00  1.00      B    S
ATOM    805 DB   DG  B 122      24.853  35.455  14.167  1.00  1.00      B    B
ATOM    806 DP   DC  B 123      22.026  29.004  13.970  1.00  1.00      B    P
ATOM    807 DS   DC  B 123      24.394  30.704  11.206  1.00  1.00      B    S
ATOM    808 DB   DC  B 123      27.267  32.926  13.488  1.00  1.00      B    B
ATOM    809 DP   DG  B 124      25.806  27.955   7.524  1.00  1.00      B    P
ATOM    810 DS   DG  B 124      29.234  29.850   7.312  1.00  1.00      B    S
ATOM    811 DB   DG  B 124      30.903  30.836  11.939  1.00  1.00      B    B
ATOM    812 DP   DG  B 125      32.157  28.949   5.261  1.00  1.00      B    P
ATOM    813 DS   DG  B 125      34.981  30.132   7.139  1.00  1.00      B    S
ATOM    814 DB   DG  B 125      34.673  30.238  11.731  1.00  1.00      B    B
ATOM    815 DP   DC  B 126      37.669  29.736   5.992  1.00  1.00      B    P
ATOM    816 DS   DC  B 126      39.320  30.962   9.366  1.00  1.00      B    S
ATOM    817 DB   DC  B 126      37.752  28.734  12.385  1.00  1.00      B    B
ATOM    818 DP   DC  B 127      43.268  30.805   9.895  1.00  1.00      B    P
ATOM    819 DS   DC  B 127      43.600  30.035  13.887  1.00  1.00      B    S
ATOM    820 DB   DC  B 127      40.252  26.864  14.330  1.00  1.00      B    B
ATOM    821 DP   DT  B 128      46.860  28.703  15.580  1.00  1.00      B    P
ATOM    822 DS   DT  B 128      45.092  26.946  18.441  1.00  1.00      B    S
ATOM    823 DB   DT  B 128      42.702  24.446  16.446  1.00  1.00      B    B
ATOM    824 DP   DG  B 129      47.419  24.506  20.855  1.00  1.00      B    P
ATOM    825 DS   DG  B 129      44.582  21.738  21.898  1.00  1.00      B    S
ATOM    826 DB   DG  B 129      42.323  19.956  17.917  1.00  1.00      B    B
ATOM    827 DP   DC  B 130      45.376  19.431  24.246  1.00  1.00      B    P
ATOM    828 DS   DC  B 130      42.454  17.141  23.441  1.00  1.00      B    S
ATOM    829 DB   DC  B 130      42.588  16.914  19.354  1.00  1.00      B    B
ATOM    830 DP   DA  B 131      41.778  13.407  25.443  1.00  1.00      B    P
ATOM    831 DS   DA  B 131      39.577  11.902  22.533  1.00  1.00      B    S
ATOM    832 DB   DA  B 131      42.504  12.935  18.223  1.00  1.00      B    B
ATOM    833 DP   DG  B 132      38.511   7.826  23.017  1.00  1.00      B    P
ATOM    834 DS   DG  B 132      38.903   7.156  19.879  1.00  1.00      B    S
ATOM    835 DB   DG  B 132      43.063   9.063  17.386  1.00  1.00      B    B
ATOM    836 DP   DA  B 133      37.419   3.807  18.250  1.00  1.00      B    P
ATOM    837 DS   DA  B 133      38.888   4.094  15.137  1.00  1.00      B    S
ATOM    838 DB   DA  B 133      43.611   5.938  16.001  1.00  1.00      B    B
ATOM    839 DP   DC  B 134      38.790   1.670  12.936  1.00  1.00      B    P
ATOM    840 DS   DC  B 134      42.386   2.098  11.158  1.00  1.00      B    S
ATOM    841 DB   DC  B 134      45.320   3.352  14.360  1.00  1.00      B    B
ATOM    842 DP   DC  B 135      43.712  -0.439   8.943  1.00  1.00      B    P
ATOM    843 DS   DC  B 135      47.196  -0.112   9.611  1.00  1.00      B    S
ATOM    844 DB   DC  B 135      47.642   0.457  13.788  1.00  1.00      B    B
ATOM    845 DP   DG  B 136      50.030  -3.700   7.963  1.00  1.00      B    P
ATOM    846 DS   DG  B 136      52.702  -2.675  10.274  1.00  1.00      B    S
ATOM    847 DB   DG  B 136      51.091  -2.029  14.755  1.00  1.00      B    B
ATOM    848 DP   DG  B 137      55.662  -3.979   9.882  1.00  1.00      B    P
ATOM    849 DS   DG  B 137      56.534  -4.922  13.465  1.00  1.00      B    S
ATOM    850 DB   DG  B 137      52.629  -4.928  16.524  1.00  1.00      B    B
ATOM    851 DP   DG  B 138      59.032  -7.034  14.532  1.00  1.00      B    P
ATOM    852 DS   DG  B 138      57.605  -7.204  18.089  1.00  1.00      B    S
ATOM    853 DB   DG  B 138      53.154  -8.068  18.101  1.00  1.00      B    B
ATOM    854 DP   DA  B 139      59.616  -9.865  20.612  1.00  1.00      B    P
ATOM    855 DS   DA  B 139      56.652 -10.821  22.472  1.00  1.00      B    S
ATOM    856 DB   DA  B 139      52.681 -11.169  19.555  1.00  1.00      B    B
ATOM    857 DP   DT  B 140      56.999 -13.678  24.166  1.00  1.00      B    P
ATOM    858 DS   DT  B 140      53.382 -14.744  24.252  1.00  1.00      B    S
ATOM    859 DB   DT  B 140      52.291 -14.624  19.949  1.00  1.00      B    B
ATOM    860 DP   DT  B 141      52.564 -18.465  25.722  1.00  1.00      B    P
ATOM    861 DS   DT  B 141      49.496 -18.882  24.126  1.00  1.00      B    S
ATOM    862 DB   DT  B 141      50.882 -18.221  20.514  1.00  1.00      B    B
ATOM    863 DP   DC  B 142      47.708 -21.654  24.572  1.00  1.00      B    P
ATOM    864 DS   DC  B 142      45.940 -21.106  21.354  1.00  1.00      B    S
ATOM    865 DB   DC  B 142      49.304 -21.191  18.555  1.00  1.00      B    B
ATOM    866 DP   DT  B 143      42.991 -23.379  20.300  1.00  1.00      B    P
ATOM    867 DS   DT  B 143      43.320 -22.980  16.855  1.00  1.00      B    S
ATOM    868 DB   DT  B 143      47.484 -24.151  16.694  1.00  1.00      B    B
ATOM    869 DP   DC  B 144      41.057 -24.693  14.458  1.00  1.00      B    P
ATOM    870 DS   DC  B 144      43.708 -24.685  11.632  1.00  1.00      B    S
ATOM    871 DB   DC  B 144      47.589 -26.529  13.527  1.00  1.00      B    B
ATOM    872 DP   DC  B 145      43.083 -25.883   8.533  1.00  1.00      B    P
ATOM    873 DS   DC  B 145      46.620 -26.584   7.268  1.00  1.00      B    S
ATOM    874 DB   DC  B 145      48.176 -29.174  10.648  1.00  1.00      B    B
ATOM    875 DP   DA  B 146      47.566 -27.587   3.066  1.00  1.00      B    P
ATOM    876 DS   DA  B 146      50.248 -29.739   3.964  1.00  1.00      B    S
ATOM    877 DB   DA  B 146      50.717 -31.713   8.799  1.00  1.00      B    B
ATOM    878 DP   DG  B 147      51.344 -32.142   0.809  1.00  1.00      B    P
ATOM    879 DS   DG  B 147      52.174 -35.350   2.888  1.00  1.00      B    S
ATOM    880 DB   DG  B 147      51.223 -35.351   7.788  1.00  1.00      B    B
TER
ATOM    881  CA  ALA C   1     -54.956 -59.101 -25.022  1.00  1.00      C    C
ATOM    882  CA  ARG C   2     -56.206 -62.394 -23.504  1.00  1.00      C    C
ATOM    883  CA  THR C   3     -54.740 -61.786 -20.083  1.00  1.00      C    C
ATOM    884  CA  LYS C   4     -52.182 -64.525 -20.647  1.00  1.00      C    C
ATOM    885  CA  GLN C   5     -49.051 -63.825 -22.533  1.00  1.00      C    C
ATOM    886  CA  THR C   6     -48.278 -67.279 -21.573  1.00  1.00      C    C
ATOM    887  CA  ALA C   7     -44.807 -66.979 -20.035  1.00  1.00      C    C
ATOM    888  CA  ARG C   8     -44.640 -63.386 -21.168  1.00  1.00      C    C
ATOM    889  CA  LYS C   9     -43.627 -64.775 -24.491  1.00  1.00      C    C
ATOM    890  CA  SER C  10     -39.970 -63.910 -23.593  1.00  1.00      C    C
ATOM    891  CA  THR C  11     -40.067 -61.002 -26.032  1.00  1.00      C    C
ATOM    892  CA  GLY C  12     -38.239 -57.842 -25.124  1.00  1.00      C    C
ATOM    893  CA  GLY C  13     -41.581 -56.058 -25.372  1.00  1.00      C    C
ATOM    894  CA  LYS C  14     -45.302 -56.049 -26.103  1.00  1.00      C    C
ATOM    895  CA  ALA C  15     -44.652 -53.568 -29.006  1.00  1.00      C    C
ATOM    896  CA  PRO C  16     -47.836 -52.002 -30.129  1.00  1.00      C    C
ATOM    897  CA  ARG C  17     -48.992 -51.653 -33.826  1.00  1.00      C    C
ATOM    898  CA  LYS C  18     -48.179 -47.865 -33.643  1.00  1.00      C    C
ATOM    899  CA  GLN C  19     -45.390 -46.438 -35.990  1.00  1.00      C    C
ATOM    900  CA  LEU C  20     -42.509 -44.619 -34.251  1.00  1.00      C    C
ATOM    901  CA  ALA C  21     -42.414 -46.396 -30.845  1.00  1.00      C    C
ATOM    902  CA  THR C  22     -40.167 -44.308 -28.636  1.00  1.00      C    C
ATOM    903  CA  LYS C  23     -37.911 -44.922 -25.803  1.00  1.00      C    C
ATOM    904  CA  ALA C  24     -38.506 -42.332 -23.056  1.00  1.00      C    C
ATOM    905  CA  ALA C  25     -42.195 -43.070 -22.640  1.00  1.00      C    C
ATOM    906  CA  ARG C  26     -41.442 -46.107 -20.326  1.00  1.00      C    C
ATOM    907  CA  LYS C  27     -41.682 -45.503 -16.548  1.00  1.00      C    C
ATOM    908  CA  SER C  28     -44.391 -43.081 -15.276  1.00  1.00      C    C
ATOM    909  CA  ALA C  29     -43.889 -39.495 -14.003  1.00  1.00      C    C
ATOM    910  CA  PRO C  30     -41.594 -37.249 -16.090  1.00  1.00      C    C
ATOM    911  CA  ALA C  31     -40.246 -35.269 -13.086  1.00  1.00      C    C
ATOM    912  CA  THR C  32     -37.880 -38.241 -12.469  1.00  1.00      C    C
ATOM    913  CA  GLY C  33     -35.074 -37.878  -9.988  1.00  1.00      C    C
ATOM    914  CA  GLY C  34     -32.302 -39.462 -12.103  1.00  1.00      C    C
ATOM    915  CA  VAL C  35     -28.799 -38.621 -10.887  1.00  1.00      C    C
ATOM    916  CA  LYS C  36     -28.232 -39.456  -7.164  1.00  1.00      C    C
ATOM    917  CA  LYS C  37     -27.258 -35.758  -6.851  1.00  1.00      C    C
ATOM    918  CA  PRO C  38     -29.842 -34.122  -4.652  1.00  1.00      C    C
ATOM    919  CA  HIS C  39     -29.589 -30.444  -4.310  1.00  1.00      C    C
ATOM    920  CA  ARG C  40     -28.922 -28.747  -7.708  1.00  1.00      C    C
ATOM    921  CA  TYR C  41     -26.324 -26.100  -8.598  1.00  1.00      C    C
ATOM    922  CA  ARG C  42     -22.688 -27.301  -8.217  1.00  1.00      C    C
ATOM    923  CA  PRO C  43     -20.582 -26.497  -5.081  1.00  1.00      C    C
ATOM    924  CA  GLY C  44     -18.793 -23.183  -5.890  1.00  1.00      C    C
ATOM    925  CA  THR C  45     -21.557 -22.403  -8.394  1.00  1.00      C    C
ATOM    926  CA  VAL C  46     -23.437 -20.184  -6.047  1.00  1.00      C    C
ATOM    927  CA  ALA C  47     -20.214 -18.611  -4.761  1.00  1.00      C    C
ATOM    928  CA  LEU C  48     -19.490 -17.815  -8.428  1.00  1.00      C    C
ATOM    929  CA  ARG C  49     -22.916 -16.397  -9.179  1.00  1.00      C    C
ATOM    930  CA  GLU C  50     -22.636 -14.114  -6.180  1.00  1.00      C    C
ATOM    931  CA  ILE C  51     -19.151 -12.946  -7.075  1.00  1.00      C    C
ATOM    932  CA  ARG C  52     -20.481 -12.137 -10.600  1.00  1.00      C    C
ATOM    933  CA  ARG C  53     -23.669 -10.629  -9.254  1.00  1.00      C    C
ATOM    934  CA  TYR C  54     -21.772  -8.243  -6.929  1.00  1.00      C    C
ATOM    935  CA  GLN C  55     -19.275  -7.272  -9.666  1.00  1.00      C    C
ATOM    936  CA  LYS C  56     -22.340  -6.079 -11.540  1.00  1.00      C    C
ATOM    937  CA  SER C  57     -23.854  -3.903  -8.789  1.00  1.00      C    C
ATOM    938  CA  THR C  58     -22.548  -0.828  -6.881  1.00  1.00      C    C
ATOM    939  CA  GLU C  59     -24.673  -0.863  -3.729  1.00  1.00      C    C
ATOM    940  CA  LEU C  60     -23.678  -0.784  -0.061  1.00  1.00      C    C
ATOM    941  CA  LEU C  61     -23.478  -4.104   1.566  1.00  1.00      C    C
ATOM    942  CA  ILE C  62     -23.726  -3.592   5.382  1.00  1.00      C    C
ATOM    943  CA  ARG C  63     -27.171  -2.760   6.983  1.00  1.00      C    C
ATOM    944  CA  LYS C  64     -27.815   0.837   7.930  1.00  1.00      C    C
ATOM    945  CA  LEU C  65     -29.170   0.590  11.436  1.00  1.00      C    C
ATOM    946  CA  PRO C  66     -26.602  -1.986  12.659  1.00  1.00      C    C
ATOM    947  CA  PHE C  67     -23.961   0.397  11.291  1.00  1.00      C    C
ATOM    948  CA  GLN C  68     -25.392   3.459  12.991  1.00  1.00      C    C
ATOM    949  CA  ARG C  69     -25.468   1.759  16.337  1.00  1.00      C    C
ATOM    950  CA  LEU C  70     -21.857   0.697  16.122  1.00  1.00      C    C
ATOM    951  CA  VAL C  71     -20.731   4.270  15.122  1.00  1.00      C    C
ATOM    952  CA  ARG C  72     -22.317   5.924  18.176  1.00  1.00      C    C
ATOM    953  CA  GLU C  73     -20.751   3.274  20.293  1.00  1.00      C    C
ATOM    954  CA  ILE C  74     -17.307   3.672  18.731  1.00  1.00      C    C
ATOM    955  CA  ALA C  75     -17.437   7.502  19.013  1.00  1.00      C    C
ATOM    956  CA  GLN C  76     -18.525   7.339  22.655  1.00  1.00      C    C
ATOM    957  CA  ASP C  77     -15.004   6.102  23.434  1.00  1.00      C    C
ATOM    958  CA  PHE C  78     -13.540   9.439  22.281  1.00  1.00      C    C
ATOM    959  CA  LYS C  79     -16.180  11.927  23.426  1.00  1.00      C    C
ATOM    960  CA  THR C  80     -19.535  11.434  25.225  1.00  1.00      C    C
ATOM    961  CA  ASP C  81     -22.844  12.798  24.064  1.00  1.00      C    C
ATOM    962  CA  LEU C  82     -22.062  13.244  20.436  1.00  1.00      C    C
ATOM    963  CA  ARG C  83     -24.550  13.172  17.579  1.00  1.00      C    C
ATOM    964  CA  PHE C  84     -24.015  12.325  13.826  1.00  1.00      C    C
ATOM    965  CA  GLN C  85     -25.420  13.888  10.766  1.00  1.00      C    C
ATOM    966  CA  SER C  86     -26.849  11.037   8.653  1.00  1.00      C    C
ATOM    967  CA  SER C  87     -24.334  11.597   5.974  1.00  1.00      C    C
ATOM    968  CA  ALA C  88     -21.463  11.412   8.408  1.00  1.00      C    C
ATOM    969  CA  VAL C  89     -22.228   7.881   9.304  1.00  1.00      C    C
ATOM    970  CA  MET C  90     -22.867   7.184   5.551  1.00  1.00      C    C
ATOM    971  CA  ALA C  91     -19.451   8.677   4.755  1.00  1.00      C    C
ATOM    972  CA  LEU C  92     -18.067   6.248   7.327  1.00  1.00      C    C
ATOM    973  CA  GLN C  93     -20.084   3.362   5.826  1.00  1.00      C    C
ATOM    974  CA  GLU C  94     -18.786   4.257   2.350  1.00  1.00      C    C
ATOM    975  CA  ALA C  95     -15.108   4.470   3.638  1.00  1.00      C    C
ATOM    976  CA  SER C  96     -15.463   1.169   5.478  1.00  1.00      C    C
ATOM    977  CA  GLU C  97     -17.230  -0.494   2.558  1.00  1.00      C    C
ATOM    978  CA  ALA C  98     -14.843   0.792  -0.070  1.00  1.00      C    C
ATOM    979  CA  TYR C  99     -11.922  -0.445   2.112  1.00  1.00      C    C
ATOM    980  CA  LEU C 100     -12.933  -3.972   2.684  1.00  1.00      C    C
ATOM    981  CA  VAL C 101     -13.851  -4.895  -0.780  1.00  1.00      C    C
ATOM    982  CA  ALA C 102     -10.256  -3.957  -1.901  1.00  1.00      C    C
ATOM    983  CA  LEU C 103      -8.835  -5.718   1.083  1.00  1.00      C    C
ATOM    984  CA  PHE C 104     -10.522  -8.945   0.185  1.00  1.00      C    C
ATOM    985  CA  GLU C 105      -9.157  -8.709  -3.281  1.00  1.00      C    C
ATOM    986  CA  ASP C 106      -5.596  -8.681  -1.960  1.00  1.00      C    C
ATOM    987  CA  THR C 107      -6.295 -11.371   0.535  1.00  1.00      C    C
ATOM    988  CA  ASN C 108      -7.550 -13.458  -2.491  1.00  1.00      C    C
ATOM    989  CA  LEU C 109      -4.250 -12.755  -4.305  1.00  1.00      C    C
ATOM    990  CA  CYS C 110      -2.373 -13.988  -1.187  1.00  1.00      C    C
ATOM    991  CA  ALA C 111      -4.449 -17.152  -0.927  1.00  1.00      C    C
ATOM    992  CA  ILE C 112      -3.885 -17.992  -4.569  1.00  1.00      C    C
ATOM    993  CA  HIS C 113      -0.192 -17.124  -4.071  1.00  1.00      C    C
ATOM    994  CA  ALA C 114      -0.074 -19.809  -1.374  1.00  1.00      C    C
ATOM    995  CA  LYS C 115      -1.660 -22.298  -3.667  1.00  1.00      C    C
ATOM    996  CA  ARG C 116      -5.110 -22.087  -2.056  1.00  1.00      C    C
ATOM    997  CA  VAL C 117      -8.635 -20.859  -3.195  1.00  1.00      C    C
ATOM    998  CA  THR C 118      -9.927 -20.486   0.381  1.00  1.00      C    C
ATOM    999  CA  ILE C 119      -8.943 -17.117   1.934  1.00  1.00      C    C
ATOM   1000  CA  MET C 120      -7.850 -17.296   5.576  1.00  1.00      C    C
ATOM   1001  CA  PRO C 121      -6.984 -14.793   8.440  1.00  1.00      C    C
ATOM   1002  CA  LYS C 122      -3.207 -15.236   7.456  1.00  1.00      C    C
ATOM   1003  CA  ASP C 123      -4.180 -13.899   3.984  1.00  1.00      C    C
ATOM   1004  CA  ILE C 124      -5.721 -10.796   5.564  1.00  1.00      C    C
ATOM   1005  CA  GLN C 125      -2.528 -10.629   7.884  1.00  1.00      C    C
ATOM   1006  CA  LEU C 126      -0.230 -10.765   4.890  1.00  1.00      C    C
ATOM   1007  CA  ALA C 127      -2.186  -8.240   2.923  1.00  1.00      C    C
ATOM   1008  CA  ARG C 128      -2.226  -5.839   5.742  1.00  1.00      C    C
ATOM   1009  CA  ARG C 129       1.523  -6.093   6.345  1.00  1.00      C    C
ATOM   1010  CA  ILE C 130       2.517  -5.385   2.819  1.00  1.00      C    C
ATOM   1011  CA  ARG C 131       0.326  -2.407   2.465  1.00  1.00      C    C
ATOM   1012  CA  GLY C 132       1.994  -0.820   5.521  1.00  1.00      C    C
ATOM   1013  CA  GLU C 133      -1.017  -1.349   7.764  1.00  1.00      C    C
ATOM   1014  CA  ARG C 134       0.532  -3.837  10.137  1.00  1.00      C    C
ATOM   1015  CA  ALA C 135       4.077  -3.057   9.209  1.00  1.00      C    C
TER
ATOM   1016  CA  SER D   1     -35.266   6.886  54.213  1.00  1.00      D    C
ATOM   1017  CA  GLY D   2     -34.785   4.742  57.172  1.00  1.00      D    C
ATOM   1018  CA  ARG D   3     -32.881   1.514  56.993  1.00  1.00      D    C
ATOM   1019  CA  GLY D   4     -29.617   1.391  54.963  1.00  1.00      D    C
ATOM   1020  CA  LYS D   5     -27.933  -1.450  56.885  1.00  1.00      D    C
ATOM   1021  CA  GLY D   6     -27.344  -4.887  55.301  1.00  1.00      D    C
ATOM   1022  CA  GLY D   7     -27.361  -5.638  51.534  1.00  1.00      D    C
ATOM   1023  CA  LYS D   8     -30.658  -7.537  51.028  1.00  1.00      D    C
ATOM   1024  CA  GLY D   9     -31.327  -5.645  47.648  1.00  1.00      D    C
ATOM   1025  CA  LEU D  10     -28.247  -7.109  46.132  1.00  1.00      D    C
ATOM   1026  CA  GLY D  11     -29.018  -8.299  42.641  1.00  1.00      D    C
ATOM   1027  CA  LYS D  12     -28.485 -11.928  43.882  1.00  1.00      D    C
ATOM   1028  CA  GLY D  13     -25.920 -11.968  40.923  1.00  1.00      D    C
ATOM   1029  CA  GLY D  14     -27.068  -8.514  39.648  1.00  1.00      D    C
ATOM   1030  CA  ALA D  15     -29.014 -10.380  36.990  1.00  1.00      D    C
ATOM   1031  CA  LYS D  16     -28.630 -13.071  34.427  1.00  1.00      D    C
ATOM   1032  CA  ARG D  17     -31.866 -11.877  32.700  1.00  1.00      D    C
ATOM   1033  CA  HIS D  18     -30.351  -8.560  32.198  1.00  1.00      D    C
ATOM   1034  CA  ARG D  19     -26.953  -9.863  31.201  1.00  1.00      D    C
ATOM   1035  CA  LYS D  20     -28.344 -10.658  27.735  1.00  1.00      D    C
ATOM   1036  CA  VAL D  21     -26.599  -9.476  24.695  1.00  1.00      D    C
ATOM   1037  CA  LEU D  22     -29.694  -9.328  22.636  1.00  1.00      D    C
ATOM   1038  CA  ARG D  23     -28.058  -8.042  19.368  1.00  1.00      D    C
ATOM   1039  CA  ASP D  24     -24.305  -7.483  18.967  1.00  1.00      D    C
ATOM   1040  CA  ASN D  25     -23.134  -4.149  17.359  1.00  1.00      D    C
ATOM   1041  CA  ILE D  26     -19.855  -5.210  15.889  1.00  1.00      D    C
ATOM   1042  CA  GLN D  27     -21.324  -8.617  16.099  1.00  1.00      D    C
ATOM   1043  CA  GLY D  28     -24.243  -7.219  14.193  1.00  1.00      D    C
ATOM   1044  CA  ILE D  29     -22.342  -7.391  11.061  1.00  1.00      D    C
ATOM   1045  CA  THR D  30     -23.363 -10.988  10.371  1.00  1.00      D    C
ATOM   1046  CA  LYS D  31     -21.370 -13.546   8.374  1.00  1.00      D    C
ATOM   1047  CA  PRO D  32     -23.606 -12.818   5.426  1.00  1.00      D    C
ATOM   1048  CA  ALA D  33     -22.805  -9.118   5.226  1.00  1.00      D    C
ATOM   1049  CA  ILE D  34     -19.061  -9.991   5.139  1.00  1.00      D    C
ATOM   1050  CA  ARG D  35     -19.698 -12.668   2.592  1.00  1.00      D    C
ATOM   1051  CA  ARG D  36     -21.311 -10.045   0.343  1.00  1.00      D    C
ATOM   1052  CA  LEU D  37     -18.456  -7.654   0.779  1.00  1.00      D    C
ATOM   1053  CA  ALA D  38     -16.132 -10.511  -0.052  1.00  1.00      D    C
ATOM   1054  CA  ARG D  39     -18.135 -11.467  -3.072  1.00  1.00      D    C
ATOM   1055  CA  ARG D  40     -17.649  -8.085  -4.517  1.00  1.00      D    C
ATOM   1056  CA  GLY D  41     -14.061  -8.453  -3.609  1.00  1.00      D    C
ATOM   1057  CA  GLY D  42     -13.709 -11.562  -5.966  1.00  1.00      D    C
ATOM   1058  CA  VAL D  43     -13.645 -14.142  -3.157  1.00  1.00      D    C
ATOM   1059  CA  LYS D  44     -14.597 -17.717  -3.835  1.00  1.00      D    C
ATOM   1060  CA  ARG D  45     -14.180 -19.484  -0.515  1.00  1.00      D    C
ATOM   1061  CA  ILE D  46     -14.098 -18.467   3.121  1.00  1.00      D    C
ATOM   1062  CA  SER D  47     -12.319 -20.097   6.055  1.00  1.00      D    C
ATOM   1063  CA  GLY D  48     -14.246 -20.171   9.358  1.00  1.00      D    C
ATOM   1064  CA  LEU D  49     -11.950 -17.662  10.961  1.00  1.00      D    C
ATOM   1065  CA  ILE D  50     -12.295 -15.070   8.169  1.00  1.00      D    C
ATOM   1066  CA  TYR D  51     -15.487 -13.518   9.676  1.00  1.00      D    C
ATOM   1067  CA  GLU D  52     -14.013 -12.809  13.101  1.00  1.00      D    C
ATOM   1068  CA  GLU D  53     -10.909 -11.534  11.373  1.00  1.00      D    C
ATOM   1069  CA  THR D  54     -12.918  -8.902   9.480  1.00  1.00      D    C
ATOM   1070  CA  ARG D  55     -14.824  -7.657  12.546  1.00  1.00      D    C
ATOM   1071  CA  GLY D  56     -11.444  -6.995  14.244  1.00  1.00      D    C
ATOM   1072  CA  VAL D  57     -10.258  -5.025  11.172  1.00  1.00      D    C
ATOM   1073  CA  LEU D  58     -13.236  -2.831  10.602  1.00  1.00      D    C
ATOM   1074  CA  LYS D  59     -13.285  -1.777  14.238  1.00  1.00      D    C
ATOM   1075  CA  VAL D  60      -9.618  -0.615  13.965  1.00  1.00      D    C
ATOM   1076  CA  PHE D  61     -10.658   1.213  10.758  1.00  1.00      D    C
ATOM   1077  CA  LEU D  62     -13.489   2.954  12.596  1.00  1.00      D    C
ATOM   1078  CA  GLU D  63     -11.424   3.830  15.625  1.00  1.00      D    C
ATOM   1079  CA  ASN D  64      -8.894   5.566  13.424  1.00  1.00      D    C
ATOM   1080  CA  VAL D  65     -11.455   7.287  11.103  1.00  1.00      D    C
ATOM   1081  CA  ILE D  66     -13.878   8.094  13.988  1.00  1.00      D    C
ATOM   1082  CA  ARG D  67     -10.954   9.235  15.986  1.00  1.00      D    C
ATOM   1083  CA  ASP D  68     -10.199  11.833  13.268  1.00  1.00      D    C
ATOM   1084  CA  ALA D  69     -13.713  13.053  12.709  1.00  1.00      D    C
ATOM   1085  CA  VAL D  70     -14.240  13.570  16.471  1.00  1.00      D    C
ATOM   1086  CA  THR D  71     -11.144  15.694  16.652  1.00  1.00      D    C
ATOM   1087  CA  TYR D  72     -12.519  17.808  13.939  1.00  1.00      D    C
ATOM   1088  CA  THR D  73     -16.073  18.176  15.564  1.00  1.00      D    C
ATOM   1089  CA  GLU D  74     -14.594  19.097  18.936  1.00  1.00      D    C
ATOM   1090  CA  HIS D  75     -12.330  21.716  17.700  1.00  1.00      D    C
ATOM   1091  CA  ALA D  76     -15.273  23.492  16.147  1.00  1.00      D    C
ATOM   1092  CA  LYS D  77     -17.132  23.563  19.336  1.00  1.00      D    C
ATOM   1093  CA  ARG D  78     -19.772  21.203  17.823  1.00  1.00      D    C
ATOM   1094  CA  LYS D  79     -21.991  18.605  19.370  1.00  1.00      D    C
ATOM   1095  CA  THR D  80     -22.856  17.097  16.057  1.00  1.00      D    C
ATOM   1096  CA  VAL D  81     -20.387  15.217  13.899  1.00  1.00      D    C
ATOM   1097  CA  THR D  82     -20.873  16.352  10.257  1.00  1.00      D    C
ATOM   1098  CA  ALA D  83     -20.325  14.750   6.940  1.00  1.00      D    C
ATOM   1099  CA  MET D  84     -17.421  17.331   6.463  1.00  1.00      D    C
ATOM   1100  CA  ASP D  85     -15.817  16.118   9.698  1.00  1.00      D    C
ATOM   1101  CA  VAL D  86     -15.816  12.596   8.113  1.00  1.00      D    C
ATOM   1102  CA  VAL D  87     -14.609  13.916   4.710  1.00  1.00      D    C
ATOM   1103  CA  TYR D  88     -11.769  15.703   6.497  1.00  1.00      D    C
ATOM   1104  CA  ALA D  89     -11.069  12.490   8.614  1.00  1.00      D    C
ATOM   1105  CA  LEU D  90     -10.951  10.361   5.505  1.00  1.00      D    C
ATOM   1106  CA  LYS D  91      -9.162  12.856   3.389  1.00  1.00      D    C
ATOM   1107  CA  ARG D  92      -6.217  13.303   5.815  1.00  1.00      D    C
ATOM   1108  CA  GLN D  93      -5.933   9.483   5.956  1.00  1.00      D    C
ATOM   1109  CA  GLY D  94      -5.959   9.525   2.104  1.00  1.00      D    C
ATOM   1110  CA  ARG D  95      -9.409   8.109   1.721  1.00  1.00      D    C
ATOM   1111  CA  THR D  96     -11.028  11.099  -0.135  1.00  1.00      D    C
ATOM   1112  CA  LEU D  97     -14.851  10.403  -0.190  1.00  1.00      D    C
ATOM   1113  CA  TYR D  98     -15.852  13.090  -2.708  1.00  1.00      D    C
ATOM   1114  CA  GLY D  99     -18.999  14.464  -4.038  1.00  1.00      D    C
ATOM   1115  CA  PHE D 100     -21.331  15.232  -1.103  1.00  1.00      D    C
ATOM   1116  CA  GLY D 101     -22.077  18.964  -1.673  1.00  1.00      D    C
ATOM   1117  CA  GLY D 102     -20.584  19.273  -5.145  1.00  1.00      D    C
TER
ATOM   1118  CA  SER E   1      16.721  58.713  29.986  1.00  1.00      E    C
ATOM   1119  CA  GLY E   2      18.544  55.477  30.607  1.00  1.00      E    C
ATOM   1120  CA  ARG E   3      17.709  55.538  34.280  1.00  1.00      E    C
ATOM   1121  CA  GLY E   4      17.973  53.299  37.233  1.00  1.00      E    C
ATOM   1122  CA  LYS E   5      18.749  49.849  35.872  1.00  1.00      E    C
ATOM   1123  CA  GLN E   6      15.015  49.187  35.769  1.00  1.00      E    C
ATOM   1124  CA  GLY E   7      14.248  45.557  36.312  1.00  1.00      E    C
ATOM   1125  CA  GLY E   8      11.239  43.938  34.798  1.00  1.00      E    C
ATOM   1126  CA  LYS E   9       9.611  41.617  37.223  1.00  1.00      E    C
ATOM   1127  CA  THR E  10       9.230  38.250  35.478  1.00  1.00      E    C
ATOM   1128  CA  ARG E  11      12.382  36.180  34.824  1.00  1.00      E    C
ATOM   1129  CA  ALA E  12      14.457  34.926  31.859  1.00  1.00      E    C
ATOM   1130  CA  LYS E  13      16.558  37.756  30.458  1.00  1.00      E    C
ATOM   1131  CA  ALA E  14      13.731  39.655  28.930  1.00  1.00      E    C
ATOM   1132  CA  LYS E  15      15.154  39.931  25.496  1.00  1.00      E    C
ATOM   1133  CA  THR E  16      14.138  36.990  23.387  1.00  1.00      E    C
ATOM   1134  CA  ARG E  17      10.631  35.684  23.237  1.00  1.00      E    C
ATOM   1135  CA  SER E  18      12.283  32.339  23.391  1.00  1.00      E    C
ATOM   1136  CA  SER E  19      13.689  32.882  26.920  1.00  1.00      E    C
ATOM   1137  CA  ARG E  20      10.464  34.439  27.937  1.00  1.00      E    C
ATOM   1138  CA  ALA E  21       8.549  31.147  27.004  1.00  1.00      E    C
ATOM   1139  CA  GLY E  22      11.257  28.870  28.399  1.00  1.00      E    C
ATOM   1140  CA  LEU E  23      12.163  27.464  24.893  1.00  1.00      E    C
ATOM   1141  CA  GLN E  24      15.364  26.437  23.233  1.00  1.00      E    C
ATOM   1142  CA  PHE E  25      13.967  26.746  19.662  1.00  1.00      E    C
ATOM   1143  CA  PRO E  26      13.843  30.237  18.031  1.00  1.00      E    C
ATOM   1144  CA  VAL E  27      10.373  31.778  18.734  1.00  1.00      E    C
ATOM   1145  CA  GLY E  28      11.204  34.674  16.478  1.00  1.00      E    C
ATOM   1146  CA  ARG E  29      12.249  32.582  13.533  1.00  1.00      E    C
ATOM   1147  CA  VAL E  30       9.383  30.220  13.758  1.00  1.00      E    C
ATOM   1148  CA  HIS E  31       6.814  33.053  13.594  1.00  1.00      E    C
ATOM   1149  CA  ARG E  32       8.176  34.135  10.235  1.00  1.00      E    C
ATOM   1150  CA  LEU E  33       8.266  30.646   8.623  1.00  1.00      E    C
ATOM   1151  CA  LEU E  34       4.625  30.094   9.536  1.00  1.00      E    C
ATOM   1152  CA  ARG E  35       3.741  33.312   7.737  1.00  1.00      E    C
ATOM   1153  CA  LYS E  36       5.864  32.603   4.651  1.00  1.00      E    C
ATOM   1154  CA  GLY E  37       3.885  29.525   3.574  1.00  1.00      E    C
ATOM   1155  CA  ASN E  38       0.471  31.421   3.229  1.00  1.00      E    C
ATOM   1156  CA  TYR E  39      -1.225  29.038   5.670  1.00  1.00      E    C
ATOM   1157  CA  ALA E  40      -3.866  31.660   6.690  1.00  1.00      E    C
ATOM   1158  CA  GLU E  41      -3.200  35.296   6.216  1.00  1.00      E    C
ATOM   1159  CA  ARG E  42      -2.895  35.711  10.045  1.00  1.00      E    C
ATOM   1160  CA  VAL E  43      -0.757  33.912  12.618  1.00  1.00      E    C
ATOM   1161  CA  GLY E  44      -1.487  34.207  16.270  1.00  1.00      E    C
ATOM   1162  CA  ALA E  45       1.035  35.501  18.837  1.00  1.00      E    C
ATOM   1163  CA  GLY E  46       1.111  32.180  20.713  1.00  1.00      E    C
ATOM   1164  CA  ALA E  47       1.201  29.906  17.709  1.00  1.00      E    C
ATOM   1165  CA  PRO E  48       4.870  30.055  16.913  1.00  1.00      E    C
ATOM   1166  CA  VAL E  49       5.631  29.517  20.568  1.00  1.00      E    C
ATOM   1167  CA  TYR E  50       3.506  26.332  20.847  1.00  1.00      E    C
ATOM   1168  CA  LEU E  51       4.718  24.893  17.655  1.00  1.00      E    C
ATOM   1169  CA  ALA E  52       8.421  25.774  18.094  1.00  1.00      E    C
ATOM   1170  CA  ALA E  53       8.240  24.206  21.613  1.00  1.00      E    C
ATOM   1171  CA  VAL E  54       6.721  20.960  20.177  1.00  1.00      E    C
ATOM   1172  CA  LEU E  55       9.684  20.704  17.707  1.00  1.00      E    C
ATOM   1173  CA  GLU E  56      12.024  21.094  20.533  1.00  1.00      E    C
ATOM   1174  CA  TYR E  57      10.538  18.233  22.422  1.00  1.00      E    C
ATOM   1175  CA  LEU E  58      10.612  15.830  19.394  1.00  1.00      E    C
ATOM   1176  CA  THR E  59      14.108  16.894  18.635  1.00  1.00      E    C
ATOM   1177  CA  ALA E  60      15.179  15.976  22.202  1.00  1.00      E    C
ATOM   1178  CA  GLU E  61      13.416  12.679  21.882  1.00  1.00      E    C
ATOM   1179  CA  ILE E  62      15.021  11.541  18.685  1.00  1.00      E    C
ATOM   1180  CA  LEU E  63      18.351  12.867  19.934  1.00  1.00      E    C
ATOM   1181  CA  GLU E  64      17.994  11.220  23.258  1.00  1.00      E    C
ATOM   1182  CA  LEU E  65      17.254   7.740  21.644  1.00  1.00      E    C
ATOM   1183  CA  ALA E  66      20.068   8.305  19.059  1.00  1.00      E    C
ATOM   1184  CA  GLY E  67      22.605   9.282  21.797  1.00  1.00      E    C
ATOM   1185  CA  ASN E  68      21.530   6.034  23.619  1.00  1.00      E    C
ATOM   1186  CA  ALA E  69      21.963   4.219  20.314  1.00  1.00      E    C
ATOM   1187  CA  ALA E  70      25.454   5.714  19.860  1.00  1.00      E    C
ATOM   1188  CA  ARG E  71      26.284   4.818  23.484  1.00  1.00      E    C
ATOM   1189  CA  ASP E  72      24.944   1.182  22.828  1.00  1.00      E    C
ATOM   1190  CA  ASN E  73      27.646   1.130  20.042  1.00  1.00      E    C
ATOM   1191  CA  LYS E  74      30.082   2.809  22.350  1.00  1.00      E    C
ATOM   1192  CA  LYS E  75      30.563   5.803  19.882  1.00  1.00      E    C
ATOM   1193  CA  THR E  76      30.426   9.426  21.008  1.00  1.00      E    C
ATOM   1194  CA  ARG E  77      29.541  10.836  17.529  1.00  1.00      E    C
ATOM   1195  CA  ILE E  78      26.078  10.080  16.207  1.00  1.00      E    C
ATOM   1196  CA  ILE E  79      26.199   8.948  12.549  1.00  1.00      E    C
ATOM   1197  CA  PRO E  80      22.933   8.289  10.543  1.00  1.00      E    C
ATOM   1198  CA  ARG E  81      22.839   4.704  11.466  1.00  1.00      E    C
ATOM   1199  CA  HIS E  82      22.454   5.548  15.140  1.00  1.00      E    C
ATOM   1200  CA  LEU E  83      19.544   7.866  14.515  1.00  1.00      E    C
ATOM   1201  CA  GLN E  84      17.982   5.194  12.326  1.00  1.00      E    C
ATOM   1202  CA  LEU E  85      18.305   2.420  14.823  1.00  1.00      E    C
ATOM   1203  CA  ALA E  86      16.622   4.553  17.531  1.00  1.00      E    C
ATOM   1204  CA  VAL E  87      13.736   5.378  15.096  1.00  1.00      E    C
ATOM   1205  CA  ARG E  88      13.018   2.061  13.699  1.00  1.00      E    C
ATOM   1206  CA  ASN E  89      13.011   0.129  16.848  1.00  1.00      E    C
ATOM   1207  CA  ASP E  90      10.740   2.738  18.583  1.00  1.00      E    C
ATOM   1208  CA  GLU E  91       7.101   1.899  17.816  1.00  1.00      E    C
ATOM   1209  CA  GLU E  92       5.642   5.372  17.908  1.00  1.00      E    C
ATOM   1210  CA  LEU E  93       8.638   7.070  16.022  1.00  1.00      E    C
ATOM   1211  CA  ASN E  94       8.576   4.218  13.458  1.00  1.00      E    C
ATOM   1212  CA  LYS E  95       4.777   4.893  12.797  1.00  1.00      E    C
ATOM   1213  CA  LEU E  96       5.228   8.615  12.564  1.00  1.00      E    C
ATOM   1214  CA  LEU E  97       8.138   8.034  10.203  1.00  1.00      E    C
ATOM   1215  CA  GLY E  98       6.598   4.925   8.551  1.00  1.00      E    C
ATOM   1216  CA  ARG E  99       6.986   6.259   5.007  1.00  1.00      E    C
ATOM   1217  CA  VAL E 100      10.196   8.151   5.342  1.00  1.00      E    C
ATOM   1218  CA  THR E 101      13.698   6.773   4.905  1.00  1.00      E    C
ATOM   1219  CA  ILE E 102      16.660   7.995   6.906  1.00  1.00      E    C
ATOM   1220  CA  ALA E 103      19.627   7.894   4.591  1.00  1.00      E    C
ATOM   1221  CA  GLN E 104      22.494   5.505   5.544  1.00  1.00      E    C
ATOM   1222  CA  GLY E 105      20.252   4.043   8.158  1.00  1.00      E    C
ATOM   1223  CA  GLY E 106      20.831   0.414   7.568  1.00  1.00      E    C
ATOM   1224  CA  VAL E 107      18.592  -2.019   9.570  1.00  1.00      E    C
ATOM   1225  CA  LEU E 108      19.146  -4.324  12.626  1.00  1.00      E    C
ATOM   1226  CA  PRO E 109      17.849  -7.964  12.420  1.00  1.00      E    C
ATOM   1227  CA  ASN E 110      18.639  -9.230  16.022  1.00  1.00      E    C
ATOM   1228  CA  ILE E 111      17.536  -7.346  19.160  1.00  1.00      E    C
ATOM   1229  CA  GLN E 112      17.064  -9.469  22.277  1.00  1.00      E    C
ATOM   1230  CA  SER E 113      18.046 -13.081  21.464  1.00  1.00      E    C
ATOM   1231  CA  VAL E 114      14.901 -14.810  22.646  1.00  1.00      E    C
ATOM   1232  CA  LEU E 115      12.759 -12.894  20.147  1.00  1.00      E    C
ATOM   1233  CA  LEU E 116      14.439 -14.367  17.160  1.00  1.00      E    C
ATOM   1234  CA  PRO E 117      11.165 -15.320  15.554  1.00  1.00      E    C
ATOM   1235  CA  LYS E 118       8.674 -17.813  17.061  1.00  1.00      E    C
ATOM   1236  CA  LYS E 119       6.393 -20.545  15.561  1.00  1.00      E    C
ATOM   1237  CA  THR E 120       7.885 -23.699  16.790  1.00  1.00      E    C
ATOM   1238  CA  GLU E 121       9.658 -25.344  13.929  1.00  1.00      E    C
ATOM   1239  CA  SER E 122       9.766 -22.817  11.031  1.00  1.00      E    C
ATOM   1240  CA  SER E 123      12.080 -20.606  13.225  1.00  1.00      E    C
ATOM   1241  CA  LYS E 124      14.824 -21.754  10.914  1.00  1.00      E    C
ATOM   1242  CA  SER E 125      16.822 -23.000  13.912  1.00  1.00      E    C
ATOM   1243  CA  LYS E 126      16.717 -26.316  15.825  1.00  1.00      E    C
ATOM   1244  CA  SER E 127      13.777 -25.092  17.786  1.00  1.00      E    C
ATOM   1245  CA  LYS E 128      13.619 -28.354  19.820  1.00  1.00      E    C
TER
ATOM   1246  CA  PRO F   1      24.618  68.300  32.555  1.00  1.00      F    C
ATOM   1247  CA  GLU F   2      23.746  69.222  28.990  1.00  1.00      F    C
ATOM   1248  CA  PRO F   3      23.287  68.054  25.384  1.00  1.00      F    C
ATOM   1249  CA  ALA F   4      26.665  69.814  24.676  1.00  1.00      F    C
ATOM   1250  CA  LYS F   5      25.448  69.737  21.095  1.00  1.00      F    C
ATOM   1251  CA  SER F   6      27.766  71.959  18.877  1.00  1.00      F    C
ATOM   1252  CA  ALA F   7      30.694  70.003  20.395  1.00  1.00      F    C
ATOM   1253  CA  PRO F   8      31.256  67.351  19.276  1.00  1.00      F    C
ATOM   1254  CA  ALA F   9      29.987  64.501  21.318  1.00  1.00      F    C
ATOM   1255  CA  PRO F  10      30.455  61.557  21.750  1.00  1.00      F    C
ATOM   1256  CA  LYS F  11      28.883  59.044  19.266  1.00  1.00      F    C
ATOM   1257  CA  LYS F  12      26.439  56.620  20.845  1.00  1.00      F    C
ATOM   1258  CA  GLY F  13      28.105  54.227  18.429  1.00  1.00      F    C
ATOM   1259  CA  SER F  14      26.126  51.403  19.722  1.00  1.00      F    C
ATOM   1260  CA  LYS F  15      29.071  49.059  19.316  1.00  1.00      F    C
ATOM   1261  CA  LYS F  16      31.892  49.199  21.871  1.00  1.00      F    C
ATOM   1262  CA  ALA F  17      35.242  49.807  20.225  1.00  1.00      F    C
ATOM   1263  CA  VAL F  18      38.559  48.014  19.472  1.00  1.00      F    C
ATOM   1264  CA  THR F  19      39.493  51.120  17.293  1.00  1.00      F    C
ATOM   1265  CA  LYS F  20      41.764  49.946  14.485  1.00  1.00      F    C
ATOM   1266  CA  THR F  21      41.871  49.438  10.737  1.00  1.00      F    C
ATOM   1267  CA  GLN F  22      41.382  45.659  10.219  1.00  1.00      F    C
ATOM   1268  CA  LYS F  23      38.229  43.539   9.847  1.00  1.00      F    C
ATOM   1269  CA  LYS F  24      36.485  45.905   7.388  1.00  1.00      F    C
ATOM   1270  CA  ASP F  25      37.152  43.851   4.239  1.00  1.00      F    C
ATOM   1271  CA  GLY F  26      34.334  42.643   1.910  1.00  1.00      F    C
ATOM   1272  CA  LYS F  27      34.533  39.311   0.135  1.00  1.00      F    C
ATOM   1273  CA  LYS F  28      34.362  36.169   2.182  1.00  1.00      F    C
ATOM   1274  CA  ARG F  29      31.026  36.475   4.048  1.00  1.00      F    C
ATOM   1275  CA  ARG F  30      29.080  33.848   2.035  1.00  1.00      F    C
ATOM   1276  CA  LYS F  31      25.339  34.739   1.853  1.00  1.00      F    C
ATOM   1277  CA  THR F  32      23.496  32.235   4.219  1.00  1.00      F    C
ATOM   1278  CA  ARG F  33      20.139  31.833   2.529  1.00  1.00      F    C
ATOM   1279  CA  LYS F  34      17.819  29.817   4.574  1.00  1.00      F    C
ATOM   1280  CA  GLU F  35      19.571  28.466   7.546  1.00  1.00      F    C
ATOM   1281  CA  SER F  36      18.973  25.299   9.397  1.00  1.00      F    C
ATOM   1282  CA  TYR F  37      18.068  24.611  12.994  1.00  1.00      F    C
ATOM   1283  CA  ALA F  38      21.458  23.096  13.602  1.00  1.00      F    C
ATOM   1284  CA  ILE F  39      22.662  25.401  16.344  1.00  1.00      F    C
ATOM   1285  CA  TYR F  40      19.389  24.704  18.339  1.00  1.00      F    C
ATOM   1286  CA  VAL F  41      19.511  21.079  17.553  1.00  1.00      F    C
ATOM   1287  CA  TYR F  42      23.133  21.088  18.913  1.00  1.00      F    C
ATOM   1288  CA  LYS F  43      22.049  22.990  22.112  1.00  1.00      F    C
ATOM   1289  CA  VAL F  44      19.372  20.387  22.802  1.00  1.00      F    C
ATOM   1290  CA  LEU F  45      21.923  17.529  22.214  1.00  1.00      F    C
ATOM   1291  CA  LYS F  46      24.029  18.861  25.097  1.00  1.00      F    C
ATOM   1292  CA  GLN F  47      20.956  18.810  27.395  1.00  1.00      F    C
ATOM   1293  CA  VAL F  48      20.246  15.159  26.778  1.00  1.00      F    C
ATOM   1294  CA  HIS F  49      23.780  13.721  26.339  1.00  1.00      F    C
ATOM   1295  CA  PRO F  50      26.145  16.403  27.608  1.00  1.00      F    C
ATOM   1296  CA  ASP F  51      29.320  14.561  26.391  1.00  1.00      F    C
ATOM   1297  CA  THR F  52      27.896  13.473  22.955  1.00  1.00      F    C
ATOM   1298  CA  GLY F  53      28.725  14.726  19.484  1.00  1.00      F    C
ATOM   1299  CA  ILE F  54      26.840  14.413  16.197  1.00  1.00      F    C
ATOM   1300  CA  SER F  55      28.194  14.330  12.650  1.00  1.00      F    C
ATOM   1301  CA  SER F  56      27.169  16.789  10.074  1.00  1.00      F    C
ATOM   1302  CA  LYS F  57      25.313  14.175   8.013  1.00  1.00      F    C
ATOM   1303  CA  ALA F  58      23.205  13.114  11.052  1.00  1.00      F    C
ATOM   1304  CA  MET F  59      22.541  16.984  11.548  1.00  1.00      F    C
ATOM   1305  CA  SER F  60      21.531  17.117   7.837  1.00  1.00      F    C
ATOM   1306  CA  ILE F  61      19.048  14.348   8.564  1.00  1.00      F    C
ATOM   1307  CA  MET F  62      17.708  16.146  11.686  1.00  1.00      F    C
ATOM   1308  CA  ASN F  63      16.874  19.115   9.559  1.00  1.00      F    C
ATOM   1309  CA  SER F  64      14.761  16.912   7.288  1.00  1.00      F    C
ATOM   1310  CA  PHE F  65      12.841  15.537  10.269  1.00  1.00      F    C
ATOM   1311  CA  VAL F  66      12.254  18.884  11.880  1.00  1.00      F    C
ATOM   1312  CA  ASN F  67      11.262  20.477   8.536  1.00  1.00      F    C
ATOM   1313  CA  ASP F  68       8.811  17.706   7.793  1.00  1.00      F    C
ATOM   1314  CA  VAL F  69       7.102  18.042  11.252  1.00  1.00      F    C
ATOM   1315  CA  PHE F  70       6.593  21.804  10.896  1.00  1.00      F    C
ATOM   1316  CA  GLU F  71       4.989  21.152   7.452  1.00  1.00      F    C
ATOM   1317  CA  ARG F  72       2.791  18.285   8.690  1.00  1.00      F    C
ATOM   1318  CA  ILE F  73       1.461  20.147  11.684  1.00  1.00      F    C
ATOM   1319  CA  ALA F  74       1.404  23.519   9.791  1.00  1.00      F    C
ATOM   1320  CA  GLY F  75      -0.407  22.034   6.876  1.00  1.00      F    C
ATOM   1321  CA  GLU F  76      -3.020  20.341   9.248  1.00  1.00      F    C
ATOM   1322  CA  ALA F  77      -3.321  23.698  11.073  1.00  1.00      F    C
ATOM   1323  CA  SER F  78      -3.920  25.539   7.802  1.00  1.00      F    C
ATOM   1324  CA  ARG F  79      -6.783  22.963   6.889  1.00  1.00      F    C
ATOM   1325  CA  LEU F  80      -8.301  23.697  10.275  1.00  1.00      F    C
ATOM   1326  CA  ALA F  81      -8.237  27.427   9.775  1.00  1.00      F    C
ATOM   1327  CA  HIS F  82      -9.917  26.995   6.307  1.00  1.00      F    C
ATOM   1328  CA  TYR F  83     -12.545  24.483   7.661  1.00  1.00      F    C
ATOM   1329  CA  ASN F  84     -13.455  26.990  10.241  1.00  1.00      F    C
ATOM   1330  CA  LYS F  85     -13.530  30.007   8.146  1.00  1.00      F    C
ATOM   1331  CA  ARG F  86     -11.143  31.783  10.227  1.00  1.00      F    C
ATOM   1332  CA  SER F  87      -8.683  34.400   9.214  1.00  1.00      F    C
ATOM   1333  CA  THR F  88      -6.425  33.665  12.083  1.00  1.00      F    C
ATOM   1334  CA  ILE F  89      -4.401  30.638  12.903  1.00  1.00      F    C
ATOM   1335  CA  THR F  90      -4.378  30.337  16.696  1.00  1.00      F    C
ATOM   1336  CA  SER F  91      -2.368  28.190  19.086  1.00  1.00      F    C
ATOM   1337  CA  ARG F  92      -5.394  25.939  19.162  1.00  1.00      F    C
ATOM   1338  CA  GLU F  93      -5.106  24.911  15.530  1.00  1.00      F    C
ATOM   1339  CA  ILE F  94      -1.461  24.118  16.015  1.00  1.00      F    C
ATOM   1340  CA  GLN F  95      -2.273  22.029  19.048  1.00  1.00      F    C
ATOM   1341  CA  THR F  96      -4.966  20.158  17.500  1.00  1.00      F    C
ATOM   1342  CA  ALA F  97      -2.999  19.391  14.250  1.00  1.00      F    C
ATOM   1343  CA  VAL F  98      -0.402  17.810  16.626  1.00  1.00      F    C
ATOM   1344  CA  ARG F  99      -3.004  15.616  18.371  1.00  1.00      F    C
ATOM   1345  CA  LEU F 100      -4.215  14.425  14.924  1.00  1.00      F    C
ATOM   1346  CA  LEU F 101      -0.817  13.808  13.429  1.00  1.00      F    C
ATOM   1347  CA  LEU F 102       1.271  12.290  16.260  1.00  1.00      F    C
ATOM   1348  CA  PRO F 103       0.955   8.883  17.707  1.00  1.00      F    C
ATOM   1349  CA  GLY F 104      -0.453   8.353  21.253  1.00  1.00      F    C
ATOM   1350  CA  GLU F 105       2.304   9.042  23.804  1.00  1.00      F    C
ATOM   1351  CA  LEU F 106       4.175  11.470  21.667  1.00  1.00      F    C
ATOM   1352  CA  ALA F 107       1.112  13.756  21.299  1.00  1.00      F    C
ATOM   1353  CA  LYS F 108       0.488  13.709  25.081  1.00  1.00      F    C
ATOM   1354  CA  HIS F 109       3.883  15.004  26.110  1.00  1.00      F    C
ATOM   1355  CA  ALA F 110       4.089  17.360  23.006  1.00  1.00      F    C
ATOM   1356  CA  VAL F 111       0.881  18.973  24.156  1.00  1.00      F    C
ATOM   1357  CA  SER F 112       2.183  19.179  27.832  1.00  1.00      F    C
ATOM   1358  CA  GLU F 113       5.416  20.979  26.694  1.00  1.00      F    C
ATOM   1359  CA  GLY F 114       3.782  23.286  24.294  1.00  1.00      F    C
ATOM   1360  CA  THR F 115       1.118  24.339  26.824  1.00  1.00      F    C
ATOM   1361  CA  LYS F 116       3.463  24.896  29.745  1.00  1.00      F    C
ATOM   1362  CA  ALA F 117       5.717  26.865  27.528  1.00  1.00      F    C
ATOM   1363  CA  VAL F 118       2.906  29.165  26.303  1.00  1.00      F    C
ATOM   1364  CA  THR F 119       1.549  29.829  29.808  1.00  1.00      F    C
ATOM   1365  CA  LYS F 120       5.023  31.062  30.936  1.00  1.00      F    C
ATOM   1366  CA  TYR F 121       5.155  33.207  27.805  1.00  1.00      F    C
ATOM   1367  CA  THR F 122       1.729  34.538  28.542  1.00  1.00      F    C
ATOM   1368  CA  SER F 123       2.566  35.004  32.170  1.00  1.00      F    C
ATOM   1369  CA  ALA F 124       5.184  37.471  31.585  1.00  1.00      F    C
ATOM   1370  CA  LYS F 125       5.102  41.321  31.949  1.00  1.00      F    C
TER
ATOM   1371  CA  ALA G   1      34.918 -51.291  27.614  1.00  1.00      G    C
ATOM   1372  CA  ARG G   2      34.457 -51.915  23.916  1.00  1.00      G    C
ATOM   1373  CA  THR G   3      33.165 -55.452  24.584  1.00  1.00      G    C
ATOM   1374  CA  LYS G   4      33.223 -57.446  21.269  1.00  1.00      G    C
ATOM   1375  CA  GLN G   5      29.575 -58.002  21.962  1.00  1.00      G    C
ATOM   1376  CA  THR G   6      27.732 -61.032  23.230  1.00  1.00      G    C
ATOM   1377  CA  ALA G   7      25.319 -61.311  20.346  1.00  1.00      G    C
ATOM   1378  CA  ARG G   8      24.374 -63.486  17.501  1.00  1.00      G    C
ATOM   1379  CA  LYS G   9      27.988 -63.476  16.610  1.00  1.00      G    C
ATOM   1380  CA  SER G  10      27.742 -61.400  13.452  1.00  1.00      G    C
ATOM   1381  CA  THR G  11      26.465 -57.812  13.220  1.00  1.00      G    C
ATOM   1382  CA  GLY G  12      27.841 -57.269  16.759  1.00  1.00      G    C
ATOM   1383  CA  GLY G  13      31.266 -56.617  15.365  1.00  1.00      G    C
ATOM   1384  CA  LYS G  14      33.970 -54.131  16.443  1.00  1.00      G    C
ATOM   1385  CA  ALA G  15      37.436 -55.704  16.770  1.00  1.00      G    C
ATOM   1386  CA  PRO G  16      40.601 -54.121  15.143  1.00  1.00      G    C
ATOM   1387  CA  ARG G  17      42.679 -55.537  12.264  1.00  1.00      G    C
ATOM   1388  CA  LYS G  18      46.428 -55.381  12.860  1.00  1.00      G    C
ATOM   1389  CA  GLN G  19      47.342 -56.013  16.444  1.00  1.00      G    C
ATOM   1390  CA  LEU G  20      49.404 -53.773  18.786  1.00  1.00      G    C
ATOM   1391  CA  ALA G  21      49.266 -50.394  16.922  1.00  1.00      G    C
ATOM   1392  CA  THR G  22      49.453 -48.563  20.226  1.00  1.00      G    C
ATOM   1393  CA  LYS G  23      48.105 -45.067  20.910  1.00  1.00      G    C
ATOM   1394  CA  ALA G  24      49.578 -42.397  23.098  1.00  1.00      G    C
ATOM   1395  CA  ALA G  25      46.352 -40.503  23.585  1.00  1.00      G    C
ATOM   1396  CA  ARG G  26      44.916 -37.031  22.797  1.00  1.00      G    C
ATOM   1397  CA  LYS G  27      41.257 -37.395  21.875  1.00  1.00      G    C
ATOM   1398  CA  SER G  28      40.507 -37.276  18.177  1.00  1.00      G    C
ATOM   1399  CA  ALA G  29      41.864 -39.588  15.489  1.00  1.00      G    C
ATOM   1400  CA  PRO G  30      41.705 -39.429  11.640  1.00  1.00      G    C
ATOM   1401  CA  ALA G  31      41.064 -42.972  10.196  1.00  1.00      G    C
ATOM   1402  CA  THR G  32      41.547 -41.751   6.519  1.00  1.00      G    C
ATOM   1403  CA  GLY G  33      38.006 -41.169   6.160  1.00  1.00      G    C
ATOM   1404  CA  GLY G  34      34.889 -42.041   8.100  1.00  1.00      G    C
ATOM   1405  CA  VAL G  35      32.571 -40.960   5.302  1.00  1.00      G    C
ATOM   1406  CA  LYS G  36      28.812 -41.025   5.919  1.00  1.00      G    C
ATOM   1407  CA  LYS G  37      28.151 -38.662   8.808  1.00  1.00      G    C
ATOM   1408  CA  PRO G  38      27.735 -35.163   7.334  1.00  1.00      G    C
ATOM   1409  CA  HIS G  39      30.301 -32.525   7.955  1.00  1.00      G    C
ATOM   1410  CA  ARG G  40      29.069 -29.280   9.414  1.00  1.00      G    C
ATOM   1411  CA  TYR G  41      27.518 -26.274   7.728  1.00  1.00      G    C
ATOM   1412  CA  ARG G  42      23.889 -26.741   6.944  1.00  1.00      G    C
ATOM   1413  CA  PRO G  43      22.335 -24.873   3.931  1.00  1.00      G    C
ATOM   1414  CA  GLY G  44      21.798 -21.525   5.522  1.00  1.00      G    C
ATOM   1415  CA  THR G  45      24.434 -21.244   8.229  1.00  1.00      G    C
ATOM   1416  CA  VAL G  46      26.630 -18.954   5.981  1.00  1.00      G    C
ATOM   1417  CA  ALA G  47      23.522 -17.380   4.359  1.00  1.00      G    C
ATOM   1418  CA  LEU G  48      22.618 -16.118   8.000  1.00  1.00      G    C
ATOM   1419  CA  ARG G  49      26.287 -15.069   8.454  1.00  1.00      G    C
ATOM   1420  CA  GLU G  50      25.913 -13.032   5.172  1.00  1.00      G    C
ATOM   1421  CA  ILE G  51      22.636 -11.523   6.417  1.00  1.00      G    C
ATOM   1422  CA  ARG G  52      24.477 -10.505   9.527  1.00  1.00      G    C
ATOM   1423  CA  ARG G  53      27.496  -8.948   7.667  1.00  1.00      G    C
ATOM   1424  CA  TYR G  54      25.244  -6.802   5.444  1.00  1.00      G    C
ATOM   1425  CA  GLN G  55      22.684  -5.982   8.117  1.00  1.00      G    C
ATOM   1426  CA  LYS G  56      25.329  -4.655  10.358  1.00  1.00      G    C
ATOM   1427  CA  SER G  57      26.919  -2.111   8.120  1.00  1.00      G    C
ATOM   1428  CA  THR G  58      25.685   0.816   6.036  1.00  1.00      G    C
ATOM   1429  CA  GLU G  59      27.680   0.877   2.893  1.00  1.00      G    C
ATOM   1430  CA  LEU G  60      26.037   1.252  -0.419  1.00  1.00      G    C
ATOM   1431  CA  LEU G  61      25.507  -2.171  -2.088  1.00  1.00      G    C
ATOM   1432  CA  ILE G  62      25.687  -1.279  -5.769  1.00  1.00      G    C
ATOM   1433  CA  ARG G  63      28.910  -0.309  -7.555  1.00  1.00      G    C
ATOM   1434  CA  LYS G  64      29.260   3.399  -8.381  1.00  1.00      G    C
ATOM   1435  CA  LEU G  65      30.264   3.342 -12.041  1.00  1.00      G    C
ATOM   1436  CA  PRO G  66      27.468   0.963 -13.127  1.00  1.00      G    C
ATOM   1437  CA  PHE G  67      24.997   3.081 -11.221  1.00  1.00      G    C
ATOM   1438  CA  GLN G  68      26.255   6.370 -12.598  1.00  1.00      G    C
ATOM   1439  CA  ARG G  69      26.149   5.007 -16.076  1.00  1.00      G    C
ATOM   1440  CA  LEU G  70      22.709   3.620 -15.797  1.00  1.00      G    C
ATOM   1441  CA  VAL G  71      21.182   6.870 -14.743  1.00  1.00      G    C
ATOM   1442  CA  ARG G  72      22.719   9.041 -17.563  1.00  1.00      G    C
ATOM   1443  CA  GLU G  73      21.700   6.446 -20.162  1.00  1.00      G    C
ATOM   1444  CA  ILE G  74      18.165   6.255 -18.886  1.00  1.00      G    C
ATOM   1445  CA  ALA G  75      17.915   9.933 -18.290  1.00  1.00      G    C
ATOM   1446  CA  GLN G  76      19.292  10.849 -21.744  1.00  1.00      G    C
ATOM   1447  CA  ASP G  77      16.098   9.340 -23.117  1.00  1.00      G    C
ATOM   1448  CA  PHE G  78      13.869  11.902 -21.434  1.00  1.00      G    C
ATOM   1449  CA  LYS G  79      16.272  14.627 -22.124  1.00  1.00      G    C
ATOM   1450  CA  THR G  80      19.724  14.809 -23.822  1.00  1.00      G    C
ATOM   1451  CA  ASP G  81      22.768  16.896 -22.813  1.00  1.00      G    C
ATOM   1452  CA  LEU G  82      21.978  17.190 -19.182  1.00  1.00      G    C
ATOM   1453  CA  ARG G  83      24.669  17.685 -16.537  1.00  1.00      G    C
ATOM   1454  CA  PHE G  84      24.079  16.109 -13.104  1.00  1.00      G    C
ATOM   1455  CA  GLN G  85      25.117  17.006  -9.669  1.00  1.00      G    C
ATOM   1456  CA  SER G  86      27.023  14.187  -7.943  1.00  1.00      G    C
ATOM   1457  CA  SER G  87      24.773  14.434  -4.924  1.00  1.00      G    C
ATOM   1458  CA  ALA G  88      21.645  13.986  -7.172  1.00  1.00      G    C
ATOM   1459  CA  VAL G  89      23.065  10.709  -8.399  1.00  1.00      G    C
ATOM   1460  CA  MET G  90      24.227   9.794  -4.841  1.00  1.00      G    C
ATOM   1461  CA  ALA G  91      20.859  10.855  -3.461  1.00  1.00      G    C
ATOM   1462  CA  LEU G  92      19.160   8.809  -6.252  1.00  1.00      G    C
ATOM   1463  CA  GLN G  93      21.155   5.729  -5.354  1.00  1.00      G    C
ATOM   1464  CA  GLU G  94      20.597   5.981  -1.771  1.00  1.00      G    C
ATOM   1465  CA  ALA G  95      16.817   6.212  -2.305  1.00  1.00      G    C
ATOM   1466  CA  SER G  96      16.756   3.341  -4.910  1.00  1.00      G    C
ATOM   1467  CA  GLU G  97      18.855   1.026  -2.835  1.00  1.00      G    C
ATOM   1468  CA  ALA G  98      16.719   1.855   0.214  1.00  1.00      G    C
ATOM   1469  CA  TYR G  99      13.647   1.050  -1.785  1.00  1.00      G    C
ATOM   1470  CA  LEU G 100      14.990  -2.297  -3.085  1.00  1.00      G    C
ATOM   1471  CA  VAL G 101      16.144  -3.564   0.222  1.00  1.00      G    C
ATOM   1472  CA  ALA G 102      12.744  -2.983   1.875  1.00  1.00      G    C
ATOM   1473  CA  LEU G 103      10.937  -4.627  -1.054  1.00  1.00      G    C
ATOM   1474  CA  PHE G 104      13.159  -7.757  -0.595  1.00  1.00      G    C
ATOM   1475  CA  GLU G 105      12.161  -7.951   3.098  1.00  1.00      G    C
ATOM   1476  CA  ASP G 106       8.416  -7.623   2.077  1.00  1.00      G    C
ATOM   1477  CA  THR G 107       8.860 -10.048  -0.927  1.00  1.00      G    C
ATOM   1478  CA  ASN G 108      10.607 -12.512   1.468  1.00  1.00      G    C
ATOM   1479  CA  LEU G 109       7.710 -12.410   3.814  1.00  1.00      G    C
ATOM   1480  CA  CYS G 110       5.455 -13.311   0.772  1.00  1.00      G    C
ATOM   1481  CA  ALA G 111       7.723 -16.267  -0.143  1.00  1.00      G    C
ATOM   1482  CA  ILE G 112       7.538 -17.715   3.370  1.00  1.00      G    C
ATOM   1483  CA  HIS G 113       3.781 -17.374   3.190  1.00  1.00      G    C
ATOM   1484  CA  ALA G 114       3.919 -19.483   0.062  1.00  1.00      G    C
ATOM   1485  CA  LYS G 115       6.000 -22.162   1.925  1.00  1.00      G    C
ATOM   1486  CA  ARG G 116       9.168 -21.360   0.043  1.00  1.00      G    C
ATOM   1487  CA  VAL G 117      12.575 -20.345   1.343  1.00  1.00      G    C
ATOM   1488  CA  THR G 118      13.690 -18.979  -1.980  1.00  1.00      G    C
ATOM   1489  CA  ILE G 119      12.245 -15.713  -3.225  1.00  1.00      G    C
ATOM   1490  CA  MET G 120      10.927 -15.774  -6.747  1.00  1.00      G    C
ATOM   1491  CA  PRO G 121       9.901 -13.236  -9.321  1.00  1.00      G    C
ATOM   1492  CA  LYS G 122       6.197 -13.920  -8.723  1.00  1.00      G    C
ATOM   1493  CA  ASP G 123       6.460 -12.888  -5.104  1.00  1.00      G    C
ATOM   1494  CA  ILE G 124       7.961  -9.535  -6.106  1.00  1.00      G    C
ATOM   1495  CA  GLN G 125       5.010  -9.321  -8.571  1.00  1.00      G    C
ATOM   1496  CA  LEU G 126       2.684 -10.414  -5.666  1.00  1.00      G    C
ATOM   1497  CA  ALA G 127       4.186  -7.747  -3.378  1.00  1.00      G    C
ATOM   1498  CA  ARG G 128       4.043  -5.009  -5.863  1.00  1.00      G    C
ATOM   1499  CA  ARG G 129       0.460  -5.305  -6.632  1.00  1.00      G    C
ATOM   1500  CA  ILE G 130      -0.619  -5.164  -2.840  1.00  1.00      G    C
ATOM   1501  CA  ARG G 131       1.640  -2.107  -2.410  1.00  1.00      G    C
ATOM   1502  CA  GLY G 132      -0.219  -0.522  -5.276  1.00  1.00      G    C
ATOM   1503  CA  GLU G 133       2.962  -0.166  -7.303  1.00  1.00      G    C
ATOM   1504  CA  ARG G 134       1.920  -2.528 -10.025  1.00  1.00      G    C
ATOM   1505  CA  ALA G 135      -1.767  -2.283  -9.357  1.00  1.00      G    C
TER
ATOM   1506  CA  SER H   1      53.069 -17.989 -42.067  1.00  1.00      H    C
ATOM   1507  CA  GLY H   2      51.891 -14.724 -43.719  1.00  1.00      H    C
ATOM   1508  CA  ARG H   3      49.447 -14.246 -40.865  1.00  1.00      H    C
ATOM   1509  CA  GLY H   4      47.018 -16.598 -42.495  1.00  1.00      H    C
ATOM   1510  CA  LYS H   5      44.988 -13.779 -44.003  1.00  1.00      H    C
ATOM   1511  CA  GLY H   6      47.820 -12.830 -46.385  1.00  1.00      H    C
ATOM   1512  CA  GLY H   7      48.513  -9.303 -45.031  1.00  1.00      H    C
ATOM   1513  CA  LYS H   8      47.441  -6.816 -42.284  1.00  1.00      H    C
ATOM   1514  CA  GLY H   9      50.118  -8.341 -40.035  1.00  1.00      H    C
ATOM   1515  CA  LEU H  10      53.623  -9.579 -39.517  1.00  1.00      H    C
ATOM   1516  CA  GLY H  11      55.410  -9.381 -36.164  1.00  1.00      H    C
ATOM   1517  CA  LYS H  12      51.964  -8.908 -34.585  1.00  1.00      H    C
ATOM   1518  CA  GLY H  13      53.470 -10.195 -31.314  1.00  1.00      H    C
ATOM   1519  CA  GLY H  14      50.007 -10.265 -29.692  1.00  1.00      H    C
ATOM   1520  CA  ALA H  15      50.304  -8.409 -26.476  1.00  1.00      H    C
ATOM   1521  CA  LYS H  16      47.071  -8.200 -24.622  1.00  1.00      H    C
ATOM   1522  CA  ARG H  17      46.048  -5.077 -26.367  1.00  1.00      H    C
ATOM   1523  CA  HIS H  18      42.563  -3.629 -25.907  1.00  1.00      H    C
ATOM   1524  CA  ARG H  19      41.773  -1.902 -22.660  1.00  1.00      H    C
ATOM   1525  CA  LYS H  20      38.400  -0.991 -24.088  1.00  1.00      H    C
ATOM   1526  CA  VAL H  21      36.255  -2.750 -21.492  1.00  1.00      H    C
ATOM   1527  CA  LEU H  22      32.399  -2.945 -22.201  1.00  1.00      H    C
ATOM   1528  CA  ARG H  23      29.804  -1.893 -19.601  1.00  1.00      H    C
ATOM   1529  CA  ASP H  24      26.797  -4.145 -19.484  1.00  1.00      H    C
ATOM   1530  CA  ASN H  25      24.596  -1.302 -18.132  1.00  1.00      H    C
ATOM   1531  CA  ILE H  26      21.529  -3.358 -16.989  1.00  1.00      H    C
ATOM   1532  CA  GLN H  27      23.875  -6.256 -17.141  1.00  1.00      H    C
ATOM   1533  CA  GLY H  28      26.241  -4.167 -14.870  1.00  1.00      H    C
ATOM   1534  CA  ILE H  29      23.936  -4.541 -11.881  1.00  1.00      H    C
ATOM   1535  CA  THR H  30      25.765  -7.828 -10.922  1.00  1.00      H    C
ATOM   1536  CA  LYS H  31      24.236 -11.051  -9.606  1.00  1.00      H    C
ATOM   1537  CA  PRO H  32      26.450 -10.553  -6.528  1.00  1.00      H    C
ATOM   1538  CA  ALA H  33      25.473  -6.972  -5.985  1.00  1.00      H    C
ATOM   1539  CA  ILE H  34      21.732  -7.776  -6.052  1.00  1.00      H    C
ATOM   1540  CA  ARG H  35      22.411 -10.687  -3.675  1.00  1.00      H    C
ATOM   1541  CA  ARG H  36      24.188  -8.325  -1.293  1.00  1.00      H    C
ATOM   1542  CA  LEU H  37      21.099  -5.980  -1.350  1.00  1.00      H    C
ATOM   1543  CA  ALA H  38      18.911  -9.090  -0.980  1.00  1.00      H    C
ATOM   1544  CA  ARG H  39      21.183 -10.111   2.080  1.00  1.00      H    C
ATOM   1545  CA  ARG H  40      20.565  -6.820   3.849  1.00  1.00      H    C
ATOM   1546  CA  GLY H  41      16.910  -7.597   3.334  1.00  1.00      H    C
ATOM   1547  CA  GLY H  42      17.115 -10.886   5.242  1.00  1.00      H    C
ATOM   1548  CA  VAL H  43      16.337 -13.262   2.263  1.00  1.00      H    C
ATOM   1549  CA  LYS H  44      18.195 -16.548   2.592  1.00  1.00      H    C
ATOM   1550  CA  ARG H  45      17.795 -18.128  -0.906  1.00  1.00      H    C
ATOM   1551  CA  ILE H  46      17.876 -16.921  -4.479  1.00  1.00      H    C
ATOM   1552  CA  SER H  47      15.866 -18.081  -7.375  1.00  1.00      H    C
ATOM   1553  CA  GLY H  48      17.982 -18.035 -10.577  1.00  1.00      H    C
ATOM   1554  CA  LEU H  49      15.464 -15.963 -12.285  1.00  1.00      H    C
ATOM   1555  CA  ILE H  50      15.560 -13.354  -9.608  1.00  1.00      H    C
ATOM   1556  CA  TYR H  51      18.524 -11.525 -10.910  1.00  1.00      H    C
ATOM   1557  CA  GLU H  52      17.039 -10.574 -14.291  1.00  1.00      H    C
ATOM   1558  CA  GLU H  53      13.772  -9.720 -12.607  1.00  1.00      H    C
ATOM   1559  CA  THR H  54      15.599  -7.379 -10.205  1.00  1.00      H    C
ATOM   1560  CA  ARG H  55      17.287  -5.645 -13.008  1.00  1.00      H    C
ATOM   1561  CA  GLY H  56      13.991  -4.926 -14.621  1.00  1.00      H    C
ATOM   1562  CA  VAL H  57      12.510  -3.535 -11.424  1.00  1.00      H    C
ATOM   1563  CA  LEU H  58      15.618  -1.311 -10.910  1.00  1.00      H    C
ATOM   1564  CA  LYS H  59      15.338   0.242 -14.305  1.00  1.00      H    C
ATOM   1565  CA  VAL H  60      11.626   1.077 -13.649  1.00  1.00      H    C
ATOM   1566  CA  PHE H  61      12.269   2.753 -10.454  1.00  1.00      H    C
ATOM   1567  CA  LEU H  62      14.922   5.108 -11.893  1.00  1.00      H    C
ATOM   1568  CA  GLU H  63      13.008   5.840 -15.007  1.00  1.00      H    C
ATOM   1569  CA  ASN H  64       9.959   6.905 -12.883  1.00  1.00      H    C
ATOM   1570  CA  VAL H  65      11.924   8.938 -10.409  1.00  1.00      H    C
ATOM   1571  CA  ILE H  66      14.353  10.463 -12.968  1.00  1.00      H    C
ATOM   1572  CA  ARG H  67      11.501  11.413 -15.218  1.00  1.00      H    C
ATOM   1573  CA  ASP H  68       9.965  13.744 -12.652  1.00  1.00      H    C
ATOM   1574  CA  ALA H  69      13.296  15.145 -11.561  1.00  1.00      H    C
ATOM   1575  CA  VAL H  70      14.259  15.905 -15.166  1.00  1.00      H    C
ATOM   1576  CA  THR H  71      10.812  17.287 -15.738  1.00  1.00      H    C
ATOM   1577  CA  TYR H  72      11.437  19.875 -12.924  1.00  1.00      H    C
ATOM   1578  CA  THR H  73      14.972  20.550 -14.325  1.00  1.00      H    C
ATOM   1579  CA  GLU H  74      13.689  21.398 -17.748  1.00  1.00      H    C
ATOM   1580  CA  HIS H  75      10.833  23.635 -16.424  1.00  1.00      H    C
ATOM   1581  CA  ALA H  76      13.419  25.360 -14.191  1.00  1.00      H    C
ATOM   1582  CA  LYS H  77      15.235  26.506 -17.262  1.00  1.00      H    C
ATOM   1583  CA  ARG H  78      18.298  24.510 -15.964  1.00  1.00      H    C
ATOM   1584  CA  LYS H  79      21.032  22.574 -17.710  1.00  1.00      H    C
ATOM   1585  CA  THR H  80      21.680  20.491 -14.636  1.00  1.00      H    C
ATOM   1586  CA  VAL H  81      19.507  17.861 -12.680  1.00  1.00      H    C
ATOM   1587  CA  THR H  82      20.070  18.839  -9.018  1.00  1.00      H    C
ATOM   1588  CA  ALA H  83      19.974  17.171  -5.751  1.00  1.00      H    C
ATOM   1589  CA  MET H  84      16.706  19.067  -5.044  1.00  1.00      H    C
ATOM   1590  CA  ASP H  85      15.059  17.937  -8.255  1.00  1.00      H    C
ATOM   1591  CA  VAL H  86      15.579  14.374  -6.902  1.00  1.00      H    C
ATOM   1592  CA  VAL H  87      14.613  15.367  -3.371  1.00  1.00      H    C
ATOM   1593  CA  TYR H  88      11.389  16.902  -4.476  1.00  1.00      H    C
ATOM   1594  CA  ALA H  89      10.554  14.117  -6.939  1.00  1.00      H    C
ATOM   1595  CA  LEU H  90      11.179  11.544  -4.221  1.00  1.00      H    C
ATOM   1596  CA  LYS H  91       8.809  13.308  -1.785  1.00  1.00      H    C
ATOM   1597  CA  ARG H  92       5.873  13.301  -4.217  1.00  1.00      H    C
ATOM   1598  CA  GLN H  93       6.315   9.569  -4.842  1.00  1.00      H    C
ATOM   1599  CA  GLY H  94       5.874   8.689  -1.154  1.00  1.00      H    C
ATOM   1600  CA  ARG H  95       9.563   8.012  -0.515  1.00  1.00      H    C
ATOM   1601  CA  THR H  96      10.770  11.191   1.195  1.00  1.00      H    C
ATOM   1602  CA  LEU H  97      14.472  11.332   1.590  1.00  1.00      H    C
ATOM   1603  CA  TYR H  98      16.483  12.852   4.488  1.00  1.00      H    C
ATOM   1604  CA  GLY H  99      20.219  13.162   4.339  1.00  1.00      H    C
ATOM   1605  CA  PHE H 100      19.851  14.979   1.061  1.00  1.00      H    C
ATOM   1606  CA  GLY H 101      21.732  18.136   1.158  1.00  1.00      H    C
ATOM   1607  CA  GLY H 102      25.203  16.681   0.898  1.00  1.00      H    C
TER
ATOM   1608  CA  SER I   1     -58.683-122.454-144.619  1.00  1.00      I    C
ATOM   1609  CA  GLY I   2     -59.806-126.005-145.250  1.00  1.00      I    C
ATOM   1610  CA  ARG I   3     -61.421-129.264-144.126  1.00  1.00      I    C
ATOM   1611  CA  GLY I   4     -59.142-130.112-141.161  1.00  1.00      I    C
ATOM   1612  CA  LYS I   5     -57.574-133.460-140.697  1.00  1.00      I    C
ATOM   1613  CA  GLN I   6     -56.821-133.350-136.961  1.00  1.00      I    C
ATOM   1614  CA  GLY I   7     -58.518-130.740-134.778  1.00  1.00      I    C
ATOM   1615  CA  GLY I   8     -55.375-129.066-133.631  1.00  1.00      I    C
ATOM   1616  CA  LYS I   9     -55.793-130.370-130.107  1.00  1.00      I    C
ATOM   1617  CA  THR I  10     -56.287-127.754-127.477  1.00  1.00      I    C
ATOM   1618  CA  ARG I  11     -58.985-125.195-127.962  1.00  1.00      I    C
ATOM   1619  CA  ALA I  12     -60.858-125.767-124.694  1.00  1.00      I    C
ATOM   1620  CA  LYS I  13     -59.484-123.372-122.146  1.00  1.00      I    C
ATOM   1621  CA  ALA I  14     -60.727-124.811-118.797  1.00  1.00      I    C
ATOM   1622  CA  LYS I  15     -63.497-122.166-118.590  1.00  1.00      I    C
ATOM   1623  CA  THR I  16     -63.823-120.628-115.293  1.00  1.00      I    C
ATOM   1624  CA  ARG I  17     -65.161-122.754-112.458  1.00  1.00      I    C
ATOM   1625  CA  SER I  18     -68.251-120.630-112.801  1.00  1.00      I    C
ATOM   1626  CA  SER I  19     -68.879-121.843-116.381  1.00  1.00      I    C
ATOM   1627  CA  ARG I  20     -68.069-125.353-115.183  1.00  1.00      I    C
ATOM   1628  CA  ALA I  21     -70.832-125.178-112.543  1.00  1.00      I    C
ATOM   1629  CA  GLY I  22     -73.426-123.686-114.942  1.00  1.00      I    C
ATOM   1630  CA  LEU I  23     -73.724-120.482-113.011  1.00  1.00      I    C
ATOM   1631  CA  GLN I  24     -72.720-116.844-113.310  1.00  1.00      I    C
ATOM   1632  CA  PHE I  25     -72.541-116.127-109.622  1.00  1.00      I    C
ATOM   1633  CA  PRO I  26     -69.162-116.238-107.839  1.00  1.00      I    C
ATOM   1634  CA  VAL I  27     -68.251-119.534-106.392  1.00  1.00      I    C
ATOM   1635  CA  GLY I  28     -64.743-118.292-105.494  1.00  1.00      I    C
ATOM   1636  CA  ARG I  29     -65.986-115.410-103.356  1.00  1.00      I    C
ATOM   1637  CA  VAL I  30     -68.654-117.375-101.595  1.00  1.00      I    C
ATOM   1638  CA  HIS I  31     -65.987-120.034-100.824  1.00  1.00      I    C
ATOM   1639  CA  ARG I  32     -63.694-117.424 -99.248  1.00  1.00      I    C
ATOM   1640  CA  LEU I  33     -66.426-115.768 -97.190  1.00  1.00      I    C
ATOM   1641  CA  LEU I  34     -67.531-119.203 -95.805  1.00  1.00      I    C
ATOM   1642  CA  ARG I  35     -63.897-119.599 -94.608  1.00  1.00      I    C
ATOM   1643  CA  LYS I  36     -63.422-116.232 -93.122  1.00  1.00      I    C
ATOM   1644  CA  GLY I  37     -66.806-116.323 -91.370  1.00  1.00      I    C
ATOM   1645  CA  ASN I  38     -65.906-119.257 -89.061  1.00  1.00      I    C
ATOM   1646  CA  TYR I  39     -69.163-121.069 -89.734  1.00  1.00      I    C
ATOM   1647  CA  ALA I  40     -67.701-124.527 -89.355  1.00  1.00      I    C
ATOM   1648  CA  GLU I  41     -63.909-124.951 -89.367  1.00  1.00      I    C
ATOM   1649  CA  ARG I  42     -64.293-126.865 -92.736  1.00  1.00      I    C
ATOM   1650  CA  VAL I  43     -66.022-125.854 -95.989  1.00  1.00      I    C
ATOM   1651  CA  GLY I  44     -65.910-128.281 -98.878  1.00  1.00      I    C
ATOM   1652  CA  ALA I  45     -65.470-127.364-102.474  1.00  1.00      I    C
ATOM   1653  CA  GLY I  46     -68.957-128.308-103.273  1.00  1.00      I    C
ATOM   1654  CA  ALA I  47     -70.649-126.301-100.419  1.00  1.00      I    C
ATOM   1655  CA  PRO I  48     -70.009-122.909-102.062  1.00  1.00      I    C
ATOM   1656  CA  VAL I  49     -71.372-124.161-105.313  1.00  1.00      I    C
ATOM   1657  CA  TYR I  50     -74.768-124.867-103.781  1.00  1.00      I    C
ATOM   1658  CA  LEU I  51     -75.097-121.509-102.006  1.00  1.00      I    C
ATOM   1659  CA  ALA I  52     -74.099-119.601-105.173  1.00  1.00      I    C
ATOM   1660  CA  ALA I  53     -76.650-121.622-107.234  1.00  1.00      I    C
ATOM   1661  CA  VAL I  54     -79.340-120.773-104.622  1.00  1.00      I    C
ATOM   1662  CA  LEU I  55     -78.305-117.112-104.349  1.00  1.00      I    C
ATOM   1663  CA  GLU I  56     -78.679-116.782-108.096  1.00  1.00      I    C
ATOM   1664  CA  TYR I  57     -82.047-118.530-108.078  1.00  1.00      I    C
ATOM   1665  CA  LEU I  58     -83.785-115.839-105.964  1.00  1.00      I    C
ATOM   1666  CA  THR I  59     -82.066-113.072-107.872  1.00  1.00      I    C
ATOM   1667  CA  ALA I  60     -83.317-114.349-111.203  1.00  1.00      I    C
ATOM   1668  CA  GLU I  61     -86.888-114.731-109.903  1.00  1.00      I    C
ATOM   1669  CA  ILE I  62     -87.105-111.429-108.168  1.00  1.00      I    C
ATOM   1670  CA  LEU I  63     -85.655-109.645-111.183  1.00  1.00      I    C
ATOM   1671  CA  GLU I  64     -88.169-111.364-113.554  1.00  1.00      I    C
ATOM   1672  CA  LEU I  65     -91.008-110.347-111.328  1.00  1.00      I    C
ATOM   1673  CA  ALA I  66     -89.574-106.869-110.636  1.00  1.00      I    C
ATOM   1674  CA  GLY I  67     -89.425-106.296-114.378  1.00  1.00      I    C
ATOM   1675  CA  ASN I  68     -93.001-107.256-114.428  1.00  1.00      I    C
ATOM   1676  CA  ALA I  69     -93.978-104.300-112.184  1.00  1.00      I    C
ATOM   1677  CA  ALA I  70     -92.123-101.979-114.435  1.00  1.00      I    C
ATOM   1678  CA  ARG I  71     -93.928-103.217-117.522  1.00  1.00      I    C
ATOM   1679  CA  ASP I  72     -97.257-102.856-115.514  1.00  1.00      I    C
ATOM   1680  CA  ASN I  73     -96.227 -99.333-114.676  1.00  1.00      I    C
ATOM   1681  CA  LYS I  74     -95.047 -98.460-118.214  1.00  1.00      I    C
ATOM   1682  CA  LYS I  75     -91.466 -97.894-117.106  1.00  1.00      I    C
ATOM   1683  CA  THR I  76     -88.598 -99.874-118.322  1.00  1.00      I    C
ATOM   1684  CA  ARG I  77     -86.059 -98.872-115.693  1.00  1.00      I    C
ATOM   1685  CA  ILE I  78     -86.852-100.668-112.430  1.00  1.00      I    C
ATOM   1686  CA  ILE I  79     -87.405 -98.275-109.439  1.00  1.00      I    C
ATOM   1687  CA  PRO I  80     -87.629 -99.113-105.636  1.00  1.00      I    C
ATOM   1688  CA  ARG I  81     -91.373 -99.281-105.853  1.00  1.00      I    C
ATOM   1689  CA  HIS I  82     -91.204-102.210-108.347  1.00  1.00      I    C
ATOM   1690  CA  LEU I  83     -89.024-104.321-105.994  1.00  1.00      I    C
ATOM   1691  CA  GLN I  84     -91.708-103.796-103.262  1.00  1.00      I    C
ATOM   1692  CA  LEU I  85     -94.511-104.721-105.681  1.00  1.00      I    C
ATOM   1693  CA  ALA I  86     -92.717-107.970-106.572  1.00  1.00      I    C
ATOM   1694  CA  VAL I  87     -91.981-108.962-103.132  1.00  1.00      I    C
ATOM   1695  CA  ARG I  88     -95.394-108.155-101.641  1.00  1.00      I    C
ATOM   1696  CA  ASN I  89     -97.375-109.674-104.539  1.00  1.00      I    C
ATOM   1697  CA  ASP I  90     -95.288-112.819-104.382  1.00  1.00      I    C
ATOM   1698  CA  GLU I  91     -96.287-115.001-101.414  1.00  1.00      I    C
ATOM   1699  CA  GLU I  92     -92.889-116.700-100.982  1.00  1.00      I    C
ATOM   1700  CA  LEU I  93     -90.704-113.513-101.250  1.00  1.00      I    C
ATOM   1701  CA  ASN I  94     -93.223-111.793 -98.827  1.00  1.00      I    C
ATOM   1702  CA  LYS I  95     -92.688-114.621 -96.330  1.00  1.00      I    C
ATOM   1703  CA  LEU I  96     -88.837-114.182 -96.353  1.00  1.00      I    C
ATOM   1704  CA  LEU I  97     -89.119-110.478 -95.687  1.00  1.00      I    C
ATOM   1705  CA  GLY I  98     -92.110-110.691 -93.273  1.00  1.00      I    C
ATOM   1706  CA  ARG I  99     -90.267-108.803 -90.426  1.00  1.00      I    C
ATOM   1707  CA  VAL I 100     -88.552-106.696 -93.006  1.00  1.00      I    C
ATOM   1708  CA  THR I 101     -89.397-103.144 -93.963  1.00  1.00      I    C
ATOM   1709  CA  ILE I 102     -88.638-102.229 -97.546  1.00  1.00      I    C
ATOM   1710  CA  ALA I 103     -87.467 -98.679 -97.485  1.00  1.00      I    C
ATOM   1711  CA  GLN I 104     -88.445 -96.592-100.603  1.00  1.00      I    C
ATOM   1712  CA  GLY I 105     -90.896 -99.044-101.926  1.00  1.00      I    C
ATOM   1713  CA  GLY I 106     -94.186 -97.238-100.932  1.00  1.00      I    C
ATOM   1714  CA  VAL I 107     -96.467 -99.371 -98.641  1.00  1.00      I    C
ATOM   1715  CA  LEU I 108     -98.642-101.759-100.488  1.00  1.00      I    C
ATOM   1716  CA  PRO I 109    -102.483-101.271-100.655  1.00  1.00      I    C
ATOM   1717  CA  ASN I 110    -104.150-104.020 -98.965  1.00  1.00      I    C
ATOM   1718  CA  ILE I 111    -106.665-106.961 -99.134  1.00  1.00      I    C
ATOM   1719  CA  GLN I 112    -106.367-109.641 -96.435  1.00  1.00      I    C
ATOM   1720  CA  SER I 113    -109.773-110.843 -95.380  1.00  1.00      I    C
ATOM   1721  CA  VAL I 114    -110.919-111.799 -98.938  1.00  1.00      I    C
ATOM   1722  CA  LEU I 115    -108.131-114.334 -99.132  1.00  1.00      I    C
ATOM   1723  CA  LEU I 116    -109.319-116.519 -96.217  1.00  1.00      I    C
ATOM   1724  CA  PRO I 117    -111.058-119.805 -96.887  1.00  1.00      I    C
ATOM   1725  CA  LYS I 118    -112.890-121.466 -93.964  1.00  1.00      I    C
ATOM   1726  CA  LYS I 119    -113.400-125.084 -93.257  1.00  1.00      I    C
ATOM   1727  CA  THR I 120    -115.960-123.661 -90.965  1.00  1.00      I    C
ATOM   1728  CA  GLU I 121    -118.999-125.951 -91.270  1.00  1.00      I    C
ATOM   1729  CA  SER I 122    -121.538-123.511 -90.085  1.00  1.00      I    C
ATOM   1730  CA  SER I 123    -121.679-120.097 -91.798  1.00  1.00      I    C
ATOM   1731  CA  LYS I 124    -123.167-121.627 -94.909  1.00  1.00      I    C
ATOM   1732  CA  SER I 125    -122.443-119.494 -98.113  1.00  1.00      I    C
ATOM   1733  CA  LYS I 126    -125.049-117.064 -99.210  1.00  1.00      I    C
ATOM   1734  CA  SER I 127    -124.074-116.395-102.778  1.00  1.00      I    C
ATOM   1735  CA  LYS I 128    -125.456-116.329-106.257  1.00  1.00      I    C
TER
ATOM   1736  CA  PRO J   1     -22.431 -89.114-113.302  1.00  1.00      J    C
ATOM   1737  CA  GLU J   2     -23.475 -92.803-113.625  1.00  1.00      J    C
ATOM   1738  CA  PRO J   3     -26.424 -94.861-112.971  1.00  1.00      J    C
ATOM   1739  CA  ALA J   4     -25.250 -95.497-109.344  1.00  1.00      J    C
ATOM   1740  CA  LYS J   5     -23.597 -92.175-108.323  1.00  1.00      J    C
ATOM   1741  CA  SER J   6     -24.236 -90.600-104.879  1.00  1.00      J    C
ATOM   1742  CA  ALA J   7     -27.554 -92.451-104.714  1.00  1.00      J    C
ATOM   1743  CA  PRO J   8     -29.183 -90.102-104.040  1.00  1.00      J    C
ATOM   1744  CA  ALA J   9     -30.440 -91.035-100.565  1.00  1.00      J    C
ATOM   1745  CA  PRO J  10     -33.364 -91.372-100.496  1.00  1.00      J    C
ATOM   1746  CA  LYS J  11     -35.212 -88.440 -98.815  1.00  1.00      J    C
ATOM   1747  CA  LYS J  12     -37.604 -91.154 -97.534  1.00  1.00      J    C
ATOM   1748  CA  GLY J  13     -34.986 -93.754 -98.343  1.00  1.00      J    C
ATOM   1749  CA  SER J  14     -35.922 -96.925-100.089  1.00  1.00      J    C
ATOM   1750  CA  LYS J  15     -38.618 -98.919 -98.399  1.00  1.00      J    C
ATOM   1751  CA  LYS J  16     -41.163 -96.206 -97.926  1.00  1.00      J    C
ATOM   1752  CA  ALA J  17     -43.421 -96.460 -94.923  1.00  1.00      J    C
ATOM   1753  CA  VAL J  18     -40.862 -98.908 -93.306  1.00  1.00      J    C
ATOM   1754  CA  THR J  19     -40.605-102.804 -93.338  1.00  1.00      J    C
ATOM   1755  CA  LYS J  20     -38.552-105.595 -94.871  1.00  1.00      J    C
ATOM   1756  CA  THR J  21     -40.867-107.205 -97.386  1.00  1.00      J    C
ATOM   1757  CA  GLN J  22     -41.752-106.144-100.926  1.00  1.00      J    C
ATOM   1758  CA  LYS J  23     -45.122-105.571 -99.283  1.00  1.00      J    C
ATOM   1759  CA  LYS J  24     -46.524-108.059-101.774  1.00  1.00      J    C
ATOM   1760  CA  ASP J  25     -44.664-111.122-100.606  1.00  1.00      J    C
ATOM   1761  CA  GLY J  26     -45.650-111.836 -96.881  1.00  1.00      J    C
ATOM   1762  CA  LYS J  27     -49.285-110.710 -96.503  1.00  1.00      J    C
ATOM   1763  CA  LYS J  28     -51.577-112.260 -99.296  1.00  1.00      J    C
ATOM   1764  CA  ARG J  29     -52.923-109.066-101.033  1.00  1.00      J    C
ATOM   1765  CA  ARG J  30     -56.636-108.338-100.799  1.00  1.00      J    C
ATOM   1766  CA  LYS J  31     -58.547-107.715-103.957  1.00  1.00      J    C
ATOM   1767  CA  THR J  32     -60.326-104.326-103.672  1.00  1.00      J    C
ATOM   1768  CA  ARG J  33     -62.254-104.076-107.092  1.00  1.00      J    C
ATOM   1769  CA  LYS J  34     -65.516-105.934-107.307  1.00  1.00      J    C
ATOM   1770  CA  GLU J  35     -67.257-105.772-104.053  1.00  1.00      J    C
ATOM   1771  CA  SER J  36     -70.999-106.306-103.131  1.00  1.00      J    C
ATOM   1772  CA  TYR J  37     -72.735-108.813-105.317  1.00  1.00      J    C
ATOM   1773  CA  ALA J  38     -73.671-105.998-107.720  1.00  1.00      J    C
ATOM   1774  CA  ILE J  39     -71.842-107.343-110.840  1.00  1.00      J    C
ATOM   1775  CA  TYR J  40     -73.696-110.688-110.373  1.00  1.00      J    C
ATOM   1776  CA  VAL J  41     -76.995-109.214-109.630  1.00  1.00      J    C
ATOM   1777  CA  TYR J  42     -76.343-107.045-112.793  1.00  1.00      J    C
ATOM   1778  CA  LYS J  43     -75.442-110.257-114.916  1.00  1.00      J    C
ATOM   1779  CA  VAL J  44     -78.777-111.852-113.992  1.00  1.00      J    C
ATOM   1780  CA  LEU J  45     -80.712-108.866-114.712  1.00  1.00      J    C
ATOM   1781  CA  LYS J  46     -79.619-108.829-118.439  1.00  1.00      J    C
ATOM   1782  CA  GLN J  47     -80.734-112.427-118.850  1.00  1.00      J    C
ATOM   1783  CA  VAL J  48     -84.103-111.780-117.354  1.00  1.00      J    C
ATOM   1784  CA  HIS J  49     -85.113-108.504-118.883  1.00  1.00      J    C
ATOM   1785  CA  PRO J  50     -82.806-107.536-121.662  1.00  1.00      J    C
ATOM   1786  CA  ASP J  51     -84.040-103.909-122.152  1.00  1.00      J    C
ATOM   1787  CA  THR J  52     -84.618-102.879-118.515  1.00  1.00      J    C
ATOM   1788  CA  GLY J  53     -82.081-101.119-116.432  1.00  1.00      J    C
ATOM   1789  CA  ILE J  54     -82.324-100.343-112.728  1.00  1.00      J    C
ATOM   1790  CA  SER J  55     -81.922 -97.354-110.415  1.00  1.00      J    C
ATOM   1791  CA  SER J  56     -79.073 -97.175-107.799  1.00  1.00      J    C
ATOM   1792  CA  LYS J  57     -81.611 -97.342-104.907  1.00  1.00      J    C
ATOM   1793  CA  ALA J  58     -83.211-100.529-106.362  1.00  1.00      J    C
ATOM   1794  CA  MET J  59     -79.767-102.030-106.764  1.00  1.00      J    C
ATOM   1795  CA  SER J  60     -78.918-101.222-103.184  1.00  1.00      J    C
ATOM   1796  CA  ILE J  61     -82.072-103.010-102.024  1.00  1.00      J    C
ATOM   1797  CA  MET J  62     -81.194-105.977-104.329  1.00  1.00      J    C
ATOM   1798  CA  ASN J  63     -77.798-106.198-102.840  1.00  1.00      J    C
ATOM   1799  CA  SER J  64     -79.323-106.091 -99.275  1.00  1.00      J    C
ATOM   1800  CA  PHE J  65     -81.458-109.051-100.110  1.00  1.00      J    C
ATOM   1801  CA  VAL J  66     -78.664-111.240-101.403  1.00  1.00      J    C
ATOM   1802  CA  ASN J  67     -76.402-110.220 -98.348  1.00  1.00      J    C
ATOM   1803  CA  ASP J  68     -79.393-111.169 -96.057  1.00  1.00      J    C
ATOM   1804  CA  VAL J  69     -79.875-114.542 -97.714  1.00  1.00      J    C
ATOM   1805  CA  PHE J  70     -76.180-115.340 -97.979  1.00  1.00      J    C
ATOM   1806  CA  GLU J  71     -75.871-114.694 -94.142  1.00  1.00      J    C
ATOM   1807  CA  ARG J  72     -79.157-116.543 -93.376  1.00  1.00      J    C
ATOM   1808  CA  ILE J  73     -78.131-119.658 -95.324  1.00  1.00      J    C
ATOM   1809  CA  ALA J  74     -74.527-119.719 -93.996  1.00  1.00      J    C
ATOM   1810  CA  GLY J  75     -75.802-119.594 -90.467  1.00  1.00      J    C
ATOM   1811  CA  GLU J  76     -78.366-122.354 -91.011  1.00  1.00      J    C
ATOM   1812  CA  ALA J  77     -75.686-124.692 -92.451  1.00  1.00      J    C
ATOM   1813  CA  SER J  78     -73.283-123.643 -89.533  1.00  1.00      J    C
ATOM   1814  CA  ARG J  79     -76.066-124.278 -86.889  1.00  1.00      J    C
ATOM   1815  CA  LEU J  80     -76.882-127.519 -88.546  1.00  1.00      J    C
ATOM   1816  CA  ALA J  81     -73.227-128.626 -88.272  1.00  1.00      J    C
ATOM   1817  CA  HIS J  82     -72.954-127.634 -84.624  1.00  1.00      J    C
ATOM   1818  CA  TYR J  83     -76.198-129.375 -83.473  1.00  1.00      J    C
ATOM   1819  CA  ASN J  84     -74.956-132.524 -85.089  1.00  1.00      J    C
ATOM   1820  CA  LYS J  85     -71.303-132.026 -84.003  1.00  1.00      J    C
ATOM   1821  CA  ARG J  86     -70.165-131.831 -87.633  1.00  1.00      J    C
ATOM   1822  CA  SER J  87     -66.767-130.364 -88.550  1.00  1.00      J    C
ATOM   1823  CA  THR J  88     -67.365-129.922 -92.226  1.00  1.00      J    C
ATOM   1824  CA  ILE J  89     -70.058-127.979 -94.091  1.00  1.00      J    C
ATOM   1825  CA  THR J  90     -71.217-129.978 -96.983  1.00  1.00      J    C
ATOM   1826  CA  SER J  91     -73.640-129.449 -99.811  1.00  1.00      J    C
ATOM   1827  CA  ARG J  92     -75.962-131.438 -97.675  1.00  1.00      J    C
ATOM   1828  CA  GLU J  93     -76.018-128.742 -95.008  1.00  1.00      J    C
ATOM   1829  CA  ILE J  94     -76.476-126.128 -97.621  1.00  1.00      J    C
ATOM   1830  CA  GLN J  95     -79.557-127.797 -98.898  1.00  1.00      J    C
ATOM   1831  CA  THR J  96     -81.196-128.217 -95.521  1.00  1.00      J    C
ATOM   1832  CA  ALA J  97     -80.731-124.330 -94.939  1.00  1.00      J    C
ATOM   1833  CA  VAL J  98     -82.574-123.931 -98.254  1.00  1.00      J    C
ATOM   1834  CA  ARG J  99     -85.363-126.017 -96.898  1.00  1.00      J    C
ATOM   1835  CA  LEU J 100     -86.065-124.681 -93.512  1.00  1.00      J    C
ATOM   1836  CA  LEU J 101     -86.010-121.094 -94.537  1.00  1.00      J    C
ATOM   1837  CA  LEU J 102     -87.776-120.890 -97.946  1.00  1.00      J    C
ATOM   1838  CA  PRO J 103     -91.548-121.463 -98.366  1.00  1.00      J    C
ATOM   1839  CA  GLY J 104     -92.643-124.561-100.322  1.00  1.00      J    C
ATOM   1840  CA  GLU J 105     -91.844-124.342-104.027  1.00  1.00      J    C
ATOM   1841  CA  LEU J 106     -88.977-121.947-103.730  1.00  1.00      J    C
ATOM   1842  CA  ALA J 107     -86.966-124.353-101.699  1.00  1.00      J    C
ATOM   1843  CA  LYS J 108     -87.829-127.177-104.223  1.00  1.00      J    C
ATOM   1844  CA  HIS J 109     -86.590-125.355-107.300  1.00  1.00      J    C
ATOM   1845  CA  ALA J 110     -83.685-123.781-105.388  1.00  1.00      J    C
ATOM   1846  CA  VAL J 111     -82.444-127.258-104.283  1.00  1.00      J    C
ATOM   1847  CA  SER J 112     -82.773-128.516-107.770  1.00  1.00      J    C
ATOM   1848  CA  GLU J 113     -80.480-125.771-109.181  1.00  1.00      J    C
ATOM   1849  CA  GLY J 114     -77.980-126.201-106.259  1.00  1.00      J    C
ATOM   1850  CA  THR J 115     -77.939-130.000-106.661  1.00  1.00      J    C
ATOM   1851  CA  LYS J 116     -77.712-129.734-110.432  1.00  1.00      J    C
ATOM   1852  CA  ALA J 117     -74.819-127.408-110.428  1.00  1.00      J    C
ATOM   1853  CA  VAL J 118     -72.539-129.466-108.122  1.00  1.00      J    C
ATOM   1854  CA  THR J 119     -73.011-132.583-110.240  1.00  1.00      J    C
ATOM   1855  CA  LYS J 120     -71.734-130.649-113.352  1.00  1.00      J    C
ATOM   1856  CA  TYR J 121     -68.776-129.298-111.327  1.00  1.00      J    C
ATOM   1857  CA  THR J 122     -67.910-132.944-110.232  1.00  1.00      J    C
ATOM   1858  CA  SER J 123     -68.383-135.068-113.349  1.00  1.00      J    C
ATOM   1859  CA  ALA J 124     -65.432-133.330-114.954  1.00  1.00      J    C
ATOM   1860  CA  LYS J 125     -63.067-134.725-117.678  1.00  1.00      J    C
TER
