# Supplementary material for: The kinetic landscape of nucleosome assembly: A coarse-grained molecular dynamics study
Source: PLoS Comput Biol. 2021 Jul 27;17(7):e1009253. doi: 10.1371/journal.pcbi.1009253 (PMC8345847; doi:10.1371/journal.pcbi.1009253)
Supplement: S1 Data — For each of the 11 metastable states identified from our MSM at 400 mM using PCCA clustering, we deposited 4 representative coarse-grained nucleosome conformations in PDB format. The conformations are named “state*conf#.pdb”, where * corresponds to the state name as described in the text (T, TL, TR, HL0, HL1, HL2, HR0, HR1, HR2 and HR3, N), and # goes from 1 to 4. The file “msm_hmm11.dat” contains the equilibrium probabilities of the various basins and the transition probabilities between them. The data also contain 4 representative partially opened conformations for each of the left hexasome, right hexasome, and tetrasome states, named “partially-opened_*_conf#.pdb”, where * is HL, HR or T and # goes from 1 to 4. (ZIP) [file pcbi.1009253.s006.zip › S1_Data/partially-opened_T_conf4.pdb]

ATOM      1 DS   DC  A   1      80.819  55.049  16.023  1.00  1.00      A    S
ATOM      2 DB   DC  A   1      79.313  55.521  12.221  1.00  1.00      A    B
ATOM      3 DP   DT  A   2      79.424  57.959  18.533  1.00  1.00      A    P
ATOM      4 DS   DT  A   2      79.091  60.582  15.958  1.00  1.00      A    S
ATOM      5 DB   DT  A   2      76.881  58.568  13.311  1.00  1.00      A    B
ATOM      6 DP   DG  A   3      77.396  64.745  17.207  1.00  1.00      A    P
ATOM      7 DS   DG  A   3      76.504  65.560  14.021  1.00  1.00      A    S
ATOM      8 DB   DG  A   3      74.351  61.664  11.591  1.00  1.00      A    B
ATOM      9 DP   DG  A   4      74.088  68.519  13.672  1.00  1.00      A    P
ATOM     10 DS   DG  A   4      73.160  67.853  10.077  1.00  1.00      A    S
ATOM     11 DB   DG  A   4      71.024  63.474  10.001  1.00  1.00      A    B
ATOM     12 DP   DA  A   5      71.254  70.095   8.365  1.00  1.00      A    P
ATOM     13 DS   DA  A   5      69.574  67.553   6.017  1.00  1.00      A    S
ATOM     14 DB   DA  A   5      67.727  64.447   8.735  1.00  1.00      A    B
ATOM     15 DP   DG  A   6      66.790  69.227   3.601  1.00  1.00      A    P
ATOM     16 DS   DG  A   6      64.078  66.203   3.843  1.00  1.00      A    S
ATOM     17 DB   DG  A   6      63.810  64.737   8.798  1.00  1.00      A    B
ATOM     18 DP   DA  A   7      60.988  66.011   1.786  1.00  1.00      A    P
ATOM     19 DS   DA  A   7      59.044  63.291   4.247  1.00  1.00      A    S
ATOM     20 DB   DA  A   7      60.063  64.400   8.853  1.00  1.00      A    B
ATOM     21 DP   DA  A   8      55.597  62.953   3.763  1.00  1.00      A    P
ATOM     22 DS   DA  A   8      54.661  62.277   7.751  1.00  1.00      A    S
ATOM     23 DB   DA  A   8      56.841  65.522  10.418  1.00  1.00      A    B
ATOM     24 DP   DT  A   9      51.424  61.631   8.872  1.00  1.00      A    P
ATOM     25 DS   DT  A   9      52.255  62.498  12.031  1.00  1.00      A    S
ATOM     26 DB   DT  A   9      53.529  66.719  11.310  1.00  1.00      A    B
ATOM     27 DP   DC  A  10      49.122  62.095  14.288  1.00  1.00      A    P
ATOM     28 DS   DC  A  10      50.144  65.120  16.646  1.00  1.00      A    S
ATOM     29 DB   DC  A  10      51.030  68.466  13.950  1.00  1.00      A    B
ATOM     30 DP   DC  A  11      48.465  65.867  19.542  1.00  1.00      A    P
ATOM     31 DS   DC  A  11      49.331  69.437  19.749  1.00  1.00      A    S
ATOM     32 DB   DC  A  11      49.025  70.849  16.137  1.00  1.00      A    B
ATOM     33 DP   DC  A  12      48.099  71.810  22.667  1.00  1.00      A    P
ATOM     34 DS   DC  A  12      48.411  75.016  20.869  1.00  1.00      A    S
ATOM     35 DB   DC  A  12      47.367  74.219  16.538  1.00  1.00      A    B
ATOM     36 DP   DG  A  13      46.830  79.226  23.214  1.00  1.00      A    P
ATOM     37 DS   DG  A  13      46.241  81.232  19.847  1.00  1.00      A    S
ATOM     38 DB   DG  A  13      45.171  78.218  16.035  1.00  1.00      A    B
ATOM     39 DP   DG  A  14      44.472  84.708  19.697  1.00  1.00      A    P
ATOM     40 DS   DG  A  14      42.826  84.206  16.123  1.00  1.00      A    S
ATOM     41 DB   DG  A  14      41.646  79.529  15.059  1.00  1.00      A    B
ATOM     42 DP   DT  A  15      40.586  86.577  14.697  1.00  1.00      A    P
ATOM     43 DS   DT  A  15      39.645  84.014  11.785  1.00  1.00      A    S
ATOM     44 DB   DT  A  15      38.427  80.611  13.977  1.00  1.00      A    B
ATOM     45 DP   DC  A  16      37.197  85.463   9.256  1.00  1.00      A    P
ATOM     46 DS   DC  A  16      35.984  82.088   8.077  1.00  1.00      A    S
ATOM     47 DB   DC  A  16      35.036  79.804  11.973  1.00  1.00      A    B
ATOM     48 DP   DT  A  17      33.097  81.871   5.592  1.00  1.00      A    P
ATOM     49 DS   DT  A  17      31.935  78.188   6.764  1.00  1.00      A    S
ATOM     50 DB   DT  A  17      31.454  78.886  10.903  1.00  1.00      A    B
ATOM     51 DP   DG  A  18      28.219  76.726   4.875  1.00  1.00      A    P
ATOM     52 DS   DG  A  18      27.053  74.765   7.943  1.00  1.00      A    S
ATOM     53 DB   DG  A  18      27.790  77.651  12.737  1.00  1.00      A    B
ATOM     54 DP   DC  A  19      24.399  72.863   7.613  1.00  1.00      A    P
ATOM     55 DS   DC  A  19      23.970  72.664  11.340  1.00  1.00      A    S
ATOM     56 DB   DC  A  19      24.509  76.884  12.820  1.00  1.00      A    B
ATOM     57 DP   DA  A  20      20.823  70.236  13.510  1.00  1.00      A    P
ATOM     58 DS   DA  A  20      20.751  72.259  16.885  1.00  1.00      A    S
ATOM     59 DB   DA  A  20      21.572  76.876  15.831  1.00  1.00      A    B
ATOM     60 DP   DG  A  21      17.937  71.666  19.120  1.00  1.00      A    P
ATOM     61 DS   DG  A  21      17.594  75.323  20.330  1.00  1.00      A    S
ATOM     62 DB   DG  A  21      18.598  78.665  17.103  1.00  1.00      A    B
ATOM     63 DP   DG  A  22      15.323  76.506  23.185  1.00  1.00      A    P
ATOM     64 DS   DG  A  22      14.399  79.804  21.602  1.00  1.00      A    S
ATOM     65 DB   DG  A  22      15.495  80.326  16.404  1.00  1.00      A    B
ATOM     66 DP   DC  A  23      11.143  81.179  22.549  1.00  1.00      A    P
ATOM     67 DS   DC  A  23      11.254  83.557  19.629  1.00  1.00      A    S
ATOM     68 DB   DC  A  23      12.200  81.045  16.093  1.00  1.00      A    B
ATOM     69 DP   DC  A  24       7.934  85.732  18.851  1.00  1.00      A    P
ATOM     70 DS   DC  A  24       7.902  85.575  15.009  1.00  1.00      A    S
ATOM     71 DB   DC  A  24       9.019  81.285  13.888  1.00  1.00      A    B
ATOM     72 DP   DG  A  25       3.928  87.016  12.631  1.00  1.00      A    P
ATOM     73 DS   DG  A  25       4.737  84.949   9.587  1.00  1.00      A    S
ATOM     74 DB   DG  A  25       6.067  80.180  11.079  1.00  1.00      A    B
ATOM     75 DP   DC  A  26       2.415  85.129   6.787  1.00  1.00      A    P
ATOM     76 DS   DC  A  26       3.503  82.510   5.383  1.00  1.00      A    S
ATOM     77 DB   DC  A  26       3.669  79.587   8.613  1.00  1.00      A    B
ATOM     78 DP   DT  A  27       1.696  80.933   1.883  1.00  1.00      A    P
ATOM     79 DS   DT  A  27       2.525  77.480   2.567  1.00  1.00      A    S
ATOM     80 DB   DT  A  27       1.017  77.209   6.856  1.00  1.00      A    B
ATOM     81 DP   DC  A  28       1.237  74.742   0.346  1.00  1.00      A    P
ATOM     82 DS   DC  A  28       1.258  72.341   2.996  1.00  1.00      A    S
ATOM     83 DB   DC  A  28      -1.141  74.240   6.358  1.00  1.00      A    B
ATOM     84 DP   DA  A  29       0.303  68.361   2.309  1.00  1.00      A    P
ATOM     85 DS   DA  A  29       0.027  67.501   6.182  1.00  1.00      A    S
ATOM     86 DB   DA  A  29      -3.630  70.560   7.959  1.00  1.00      A    B
ATOM     87 DP   DA  A  30      -0.296  63.936   7.603  1.00  1.00      A    P
ATOM     88 DS   DA  A  30      -1.983  65.049  10.829  1.00  1.00      A    S
ATOM     89 DB   DA  A  30      -5.816  68.238   9.556  1.00  1.00      A    B
ATOM     90 DP   DT  A  31      -2.712  62.981  13.170  1.00  1.00      A    P
ATOM     91 DS   DT  A  31      -5.438  64.912  14.821  1.00  1.00      A    S
ATOM     92 DB   DT  A  31      -7.917  65.786  11.107  1.00  1.00      A    B
ATOM     93 DP   DT  A  32      -7.302  63.634  17.636  1.00  1.00      A    P
ATOM     94 DS   DT  A  32     -10.265  66.191  17.235  1.00  1.00      A    S
ATOM     95 DB   DT  A  32     -11.312  65.581  13.281  1.00  1.00      A    B
ATOM     96 DP   DG  A  33     -13.342  65.320  19.860  1.00  1.00      A    P
ATOM     97 DS   DG  A  33     -15.794  66.108  17.820  1.00  1.00      A    S
ATOM     98 DB   DG  A  33     -15.586  63.925  12.857  1.00  1.00      A    B
ATOM     99 DP   DG  A  34     -19.450  66.462  19.260  1.00  1.00      A    P
ATOM    100 DS   DG  A  34     -21.730  66.044  15.730  1.00  1.00      A    S
ATOM    101 DB   DG  A  34     -19.250  63.256  12.664  1.00  1.00      A    B
ATOM    102 DP   DT  A  35     -25.301  65.458  15.631  1.00  1.00      A    P
ATOM    103 DS   DT  A  35     -25.236  63.695  12.747  1.00  1.00      A    S
ATOM    104 DB   DT  A  35     -22.137  61.411  13.341  1.00  1.00      A    B
ATOM    105 DP   DC  A  36     -28.565  61.925  12.332  1.00  1.00      A    P
ATOM    106 DS   DC  A  36     -26.843  58.975  10.768  1.00  1.00      A    S
ATOM    107 DB   DC  A  36     -23.657  57.913  13.531  1.00  1.00      A    B
ATOM    108 DP   DG  A  37     -29.623  55.301   9.502  1.00  1.00      A    P
ATOM    109 DS   DG  A  37     -26.971  53.204   8.928  1.00  1.00      A    S
ATOM    110 DB   DG  A  37     -23.642  53.721  12.979  1.00  1.00      A    B
ATOM    111 DP   DT  A  38     -27.062  50.680   7.614  1.00  1.00      A    P
ATOM    112 DS   DT  A  38     -23.679  48.879   9.028  1.00  1.00      A    S
ATOM    113 DB   DT  A  38     -24.385  50.258  12.926  1.00  1.00      A    B
ATOM    114 DP   DA  A  39     -22.474  44.721   7.741  1.00  1.00      A    P
ATOM    115 DS   DA  A  39     -20.993  44.276  11.479  1.00  1.00      A    S
ATOM    116 DB   DA  A  39     -24.302  46.395  14.952  1.00  1.00      A    B
ATOM    117 DP   DG  A  40     -19.823  40.860  12.601  1.00  1.00      A    P
ATOM    118 DS   DG  A  40     -19.997  41.477  16.395  1.00  1.00      A    S
ATOM    119 DB   DG  A  40     -24.257  43.969  17.914  1.00  1.00      A    B
ATOM    120 DP   DA  A  41     -18.875  39.263  18.804  1.00  1.00      A    P
ATOM    121 DS   DA  A  41     -21.047  40.255  21.550  1.00  1.00      A    S
ATOM    122 DB   DA  A  41     -25.317  41.169  19.793  1.00  1.00      A    B
ATOM    123 DP   DC  A  42     -20.826  38.133  24.051  1.00  1.00      A    P
ATOM    124 DS   DC  A  42     -24.073  38.620  25.246  1.00  1.00      A    S
ATOM    125 DB   DC  A  42     -26.438  38.891  22.024  1.00  1.00      A    B
ATOM    126 DP   DA  A  43     -25.338  36.914  28.803  1.00  1.00      A    P
ATOM    127 DS   DA  A  43     -29.310  37.189  27.721  1.00  1.00      A    S
ATOM    128 DB   DA  A  43     -29.897  36.547  23.292  1.00  1.00      A    B
ATOM    129 DP   DG  A  44     -31.630  35.169  30.017  1.00  1.00      A    P
ATOM    130 DS   DG  A  44     -34.072  34.483  27.135  1.00  1.00      A    S
ATOM    131 DB   DG  A  44     -31.945  33.250  22.932  1.00  1.00      A    B
ATOM    132 DP   DC  A  45     -37.138  33.439  27.804  1.00  1.00      A    P
ATOM    133 DS   DC  A  45     -37.743  33.001  24.243  1.00  1.00      A    S
ATOM    134 DB   DC  A  45     -34.416  30.845  22.928  1.00  1.00      A    B
ATOM    135 DP   DT  A  46     -41.252  31.257  22.694  1.00  1.00      A    P
ATOM    136 DS   DT  A  46     -39.728  30.378  19.937  1.00  1.00      A    S
ATOM    137 DB   DT  A  46     -36.140  27.680  21.547  1.00  1.00      A    B
ATOM    138 DP   DC  A  47     -41.954  29.143  16.955  1.00  1.00      A    P
ATOM    139 DS   DC  A  47     -39.104  27.183  15.552  1.00  1.00      A    S
ATOM    140 DB   DC  A  47     -37.207  25.082  18.957  1.00  1.00      A    B
ATOM    141 DP   DT  A  48     -39.288  24.834  12.074  1.00  1.00      A    P
ATOM    142 DS   DT  A  48     -36.234  22.892  12.601  1.00  1.00      A    S
ATOM    143 DB   DT  A  48     -36.686  21.784  16.911  1.00  1.00      A    B
ATOM    144 DP   DA  A  49     -34.923  20.359   9.902  1.00  1.00      A    P
ATOM    145 DS   DA  A  49     -33.124  18.401  12.583  1.00  1.00      A    S
ATOM    146 DB   DA  A  49     -35.812  17.655  16.844  1.00  1.00      A    B
ATOM    147 DP   DG  A  50     -32.001  15.019  11.151  1.00  1.00      A    P
ATOM    148 DS   DG  A  50     -32.511  12.678  14.398  1.00  1.00      A    S
ATOM    149 DB   DG  A  50     -36.619  13.986  17.395  1.00  1.00      A    B
ATOM    150 DP   DC  A  51     -29.934  10.379  15.752  1.00  1.00      A    P
ATOM    151 DS   DC  A  51     -32.036   9.646  18.754  1.00  1.00      A    S
ATOM    152 DB   DC  A  51     -36.034  10.588  17.396  1.00  1.00      A    B
ATOM    153 DP   DA  A  52     -31.315   7.056  21.745  1.00  1.00      A    P
ATOM    154 DS   DA  A  52     -35.199   6.427  22.615  1.00  1.00      A    S
ATOM    155 DB   DA  A  52     -38.408   7.338  18.752  1.00  1.00      A    B
ATOM    156 DP   DC  A  53     -35.875   3.758  24.120  1.00  1.00      A    P
ATOM    157 DS   DC  A  53     -39.622   3.312  22.808  1.00  1.00      A    S
ATOM    158 DB   DC  A  53     -39.741   4.103  18.413  1.00  1.00      A    B
ATOM    159 DP   DC  A  54     -41.418   0.562  23.500  1.00  1.00      A    P
ATOM    160 DS   DC  A  54     -44.007   1.001  21.020  1.00  1.00      A    S
ATOM    161 DB   DC  A  54     -42.110   1.414  17.100  1.00  1.00      A    B
ATOM    162 DP   DG  A  55     -46.901  -2.963  21.441  1.00  1.00      A    P
ATOM    163 DS   DG  A  55     -47.473  -3.226  17.670  1.00  1.00      A    S
ATOM    164 DB   DG  A  55     -43.825  -1.793  14.782  1.00  1.00      A    B
ATOM    165 DP   DC  A  56     -50.021  -5.401  16.166  1.00  1.00      A    P
ATOM    166 DS   DC  A  56     -47.871  -5.517  12.698  1.00  1.00      A    S
ATOM    167 DB   DC  A  56     -44.003  -5.060  13.654  1.00  1.00      A    B
ATOM    168 DP   DT  A  57     -48.717  -7.983   9.387  1.00  1.00      A    P
ATOM    169 DS   DT  A  57     -45.424  -7.368   7.816  1.00  1.00      A    S
ATOM    170 DB   DT  A  57     -43.045  -7.686  10.885  1.00  1.00      A    B
ATOM    171 DP   DT  A  58     -44.377  -9.695   4.717  1.00  1.00      A    P
ATOM    172 DS   DT  A  58     -40.989  -8.967   5.143  1.00  1.00      A    S
ATOM    173 DB   DT  A  58     -40.408 -10.013   9.271  1.00  1.00      A    B
ATOM    174 DP   DA  A  59     -38.437 -10.666   2.478  1.00  1.00      A    P
ATOM    175 DS   DA  A  59     -35.947 -10.749   4.832  1.00  1.00      A    S
ATOM    176 DB   DA  A  59     -36.907 -12.286   9.017  1.00  1.00      A    B
ATOM    177 DP   DA  A  60     -32.358 -10.484   4.110  1.00  1.00      A    P
ATOM    178 DS   DA  A  60     -31.181 -10.954   7.549  1.00  1.00      A    S
ATOM    179 DB   DA  A  60     -34.010 -14.135   9.672  1.00  1.00      A    B
ATOM    180 DP   DA  A  61     -27.838 -11.119   8.100  1.00  1.00      A    P
ATOM    181 DS   DA  A  61     -28.519 -13.534  11.023  1.00  1.00      A    S
ATOM    182 DB   DA  A  61     -31.875 -16.994   9.642  1.00  1.00      A    B
ATOM    183 DP   DC  A  62     -25.776 -14.753  11.869  1.00  1.00      A    P
ATOM    184 DS   DC  A  62     -27.023 -17.697  13.418  1.00  1.00      A    S
ATOM    185 DB   DC  A  62     -29.551 -19.300  10.801  1.00  1.00      A    B
ATOM    186 DP   DG  A  63     -23.971 -20.379  16.186  1.00  1.00      A    P
ATOM    187 DS   DG  A  63     -25.975 -23.369  15.683  1.00  1.00      A    S
ATOM    188 DB   DG  A  63     -28.241 -23.490  11.602  1.00  1.00      A    B
ATOM    189 DP   DC  A  64     -25.149 -26.027  17.280  1.00  1.00      A    P
ATOM    190 DS   DC  A  64     -27.086 -28.313  15.352  1.00  1.00      A    S
ATOM    191 DB   DC  A  64     -26.709 -26.740  11.492  1.00  1.00      A    B
ATOM    192 DP   DA  A  65     -25.427 -32.703  15.194  1.00  1.00      A    P
ATOM    193 DS   DA  A  65     -26.906 -33.184  12.155  1.00  1.00      A    S
ATOM    194 DB   DA  A  65     -25.075 -29.779   9.399  1.00  1.00      A    B
ATOM    195 DP   DC  A  66     -26.412 -35.908  10.802  1.00  1.00      A    P
ATOM    196 DS   DC  A  66     -25.451 -34.391   7.429  1.00  1.00      A    S
ATOM    197 DB   DC  A  66     -22.561 -31.688   8.126  1.00  1.00      A    B
ATOM    198 DP   DG  A  67     -24.739 -37.296   3.714  1.00  1.00      A    P
ATOM    199 DS   DG  A  67     -23.007 -34.892   1.782  1.00  1.00      A    S
ATOM    200 DB   DG  A  67     -19.993 -32.631   4.673  1.00  1.00      A    B
ATOM    201 DP   DT  A  68     -22.234 -34.577  -1.147  1.00  1.00      A    P
ATOM    202 DS   DT  A  68     -19.904 -31.773  -0.687  1.00  1.00      A    S
ATOM    203 DB   DT  A  68     -17.400 -33.116   2.577  1.00  1.00      A    B
ATOM    204 DP   DA  A  69     -17.898 -30.926  -4.220  1.00  1.00      A    P
ATOM    205 DS   DA  A  69     -14.987 -29.194  -2.236  1.00  1.00      A    S
ATOM    206 DB   DA  A  69     -13.286 -32.007   1.238  1.00  1.00      A    B
ATOM    207 DP   DC  A  70     -13.028 -27.730  -3.477  1.00  1.00      A    P
ATOM    208 DS   DC  A  70     -10.759 -27.873  -0.877  1.00  1.00      A    S
ATOM    209 DB   DC  A  70     -10.241 -31.871  -0.211  1.00  1.00      A    B
ATOM    210 DP   DG  A  71      -7.259 -25.655  -1.491  1.00  1.00      A    P
ATOM    211 DS   DG  A  71      -5.742 -27.208   1.202  1.00  1.00      A    S
ATOM    212 DB   DG  A  71      -5.713 -31.833   0.166  1.00  1.00      A    B
ATOM    213 DP   DC  A  72      -2.960 -26.071   2.979  1.00  1.00      A    P
ATOM    214 DS   DC  A  72      -1.880 -29.707   3.905  1.00  1.00      A    S
ATOM    215 DB   DC  A  72      -2.285 -31.846   0.348  1.00  1.00      A    B
ATOM    216 DP   DG  A  73       2.340 -29.960   5.618  1.00  1.00      A    P
ATOM    217 DS   DG  A  73       2.840 -33.690   4.488  1.00  1.00      A    S
ATOM    218 DB   DG  A  73       0.861 -34.621   0.184  1.00  1.00      A    B
ATOM    219 DP   DC  A  74       5.484 -35.112   5.359  1.00  1.00      A    P
ATOM    220 DS   DC  A  74       5.006 -37.651   2.826  1.00  1.00      A    S
ATOM    221 DB   DC  A  74       4.068 -35.459  -0.709  1.00  1.00      A    B
ATOM    222 DP   DT  A  75       8.098 -40.200   2.147  1.00  1.00      A    P
ATOM    223 DS   DT  A  75       7.049 -40.868  -1.691  1.00  1.00      A    S
ATOM    224 DB   DT  A  75       7.157 -36.874  -2.812  1.00  1.00      A    B
ATOM    225 DP   DG  A  76       9.999 -43.369  -3.973  1.00  1.00      A    P
ATOM    226 DS   DG  A  76       9.859 -41.236  -7.594  1.00  1.00      A    S
ATOM    227 DB   DG  A  76       9.227 -36.456  -6.633  1.00  1.00      A    B
ATOM    228 DP   DT  A  77      11.897 -41.634 -10.374  1.00  1.00      A    P
ATOM    229 DS   DT  A  77      10.926 -38.403 -12.069  1.00  1.00      A    S
ATOM    230 DB   DT  A  77      12.044 -35.709  -8.879  1.00  1.00      A    B
ATOM    231 DP   DC  A  78      12.324 -37.698 -15.378  1.00  1.00      A    P
ATOM    232 DS   DC  A  78      12.472 -34.040 -14.779  1.00  1.00      A    S
ATOM    233 DB   DC  A  78      14.812 -33.640 -10.707  1.00  1.00      A    B
ATOM    234 DP   DC  A  79      13.850 -31.291 -17.135  1.00  1.00      A    P
ATOM    235 DS   DC  A  79      14.725 -28.703 -14.288  1.00  1.00      A    S
ATOM    236 DB   DC  A  79      17.087 -30.559 -11.508  1.00  1.00      A    B
ATOM    237 DP   DC  A  80      16.247 -25.742 -15.223  1.00  1.00      A    P
ATOM    238 DS   DC  A  80      17.008 -24.962 -12.051  1.00  1.00      A    S
ATOM    239 DB   DC  A  80      19.919 -27.882 -11.008  1.00  1.00      A    B
ATOM    240 DP   DC  A  81      18.280 -21.510 -11.153  1.00  1.00      A    P
ATOM    241 DS   DC  A  81      20.073 -22.063  -8.053  1.00  1.00      A    S
ATOM    242 DB   DC  A  81      22.416 -25.629  -8.957  1.00  1.00      A    B
ATOM    243 DP   DC  A  82      21.605 -19.537  -6.139  1.00  1.00      A    P
ATOM    244 DS   DC  A  82      24.743 -21.492  -4.539  1.00  1.00      A    S
ATOM    245 DB   DC  A  82      26.041 -24.073  -7.530  1.00  1.00      A    B
ATOM    246 DP   DG  A  83      28.222 -18.957  -1.855  1.00  1.00      A    P
ATOM    247 DS   DG  A  83      31.259 -21.304  -2.969  1.00  1.00      A    S
ATOM    248 DB   DG  A  83      30.506 -23.171  -7.064  1.00  1.00      A    B
ATOM    249 DP   DC  A  84      34.507 -20.808  -1.926  1.00  1.00      A    P
ATOM    250 DS   DC  A  84      35.331 -23.214  -4.389  1.00  1.00      A    S
ATOM    251 DB   DC  A  84      33.350 -21.329  -7.402  1.00  1.00      A    B
ATOM    252 DP   DG  A  85      39.872 -24.035  -5.721  1.00  1.00      A    P
ATOM    253 DS   DG  A  85      39.324 -24.045  -9.412  1.00  1.00      A    S
ATOM    254 DB   DG  A  85      35.959 -20.972 -10.657  1.00  1.00      A    B
ATOM    255 DP   DT  A  86      41.807 -23.666 -11.099  1.00  1.00      A    P
ATOM    256 DS   DT  A  86      40.077 -21.976 -14.326  1.00  1.00      A    S
ATOM    257 DB   DT  A  86      38.007 -18.991 -12.332  1.00  1.00      A    B
ATOM    258 DP   DT  A  87      42.245 -20.658 -17.139  1.00  1.00      A    P
ATOM    259 DS   DT  A  87      39.902 -17.670 -18.130  1.00  1.00      A    S
ATOM    260 DB   DT  A  87      39.491 -15.709 -14.278  1.00  1.00      A    B
ATOM    261 DP   DT  A  88      40.588 -14.898 -21.067  1.00  1.00      A    P
ATOM    262 DS   DT  A  88      38.050 -12.578 -19.569  1.00  1.00      A    S
ATOM    263 DB   DT  A  88      39.742 -11.967 -15.618  1.00  1.00      A    B
ATOM    264 DP   DT  A  89      37.486  -9.593 -21.137  1.00  1.00      A    P
ATOM    265 DS   DT  A  89      35.984  -8.109 -18.550  1.00  1.00      A    S
ATOM    266 DB   DT  A  89      39.338  -7.978 -15.567  1.00  1.00      A    B
ATOM    267 DP   DA  A  90      34.150  -4.120 -19.039  1.00  1.00      A    P
ATOM    268 DS   DA  A  90      34.315  -3.669 -15.010  1.00  1.00      A    S
ATOM    269 DB   DA  A  90      38.314  -4.846 -13.303  1.00  1.00      A    B
ATOM    270 DP   DA  A  91      32.360  -1.803 -13.275  1.00  1.00      A    P
ATOM    271 DS   DA  A  91      34.521  -1.284 -10.748  1.00  1.00      A    S
ATOM    272 DB   DA  A  91      39.070  -1.441 -12.239  1.00  1.00      A    B
ATOM    273 DP   DC  A  92      33.913   0.852  -9.368  1.00  1.00      A    P
ATOM    274 DS   DC  A  92      37.419   1.298  -7.675  1.00  1.00      A    S
ATOM    275 DB   DC  A  92      40.308   1.649 -10.970  1.00  1.00      A    B
ATOM    276 DP   DC  A  93      37.778   4.042  -5.687  1.00  1.00      A    P
ATOM    277 DS   DC  A  93      41.598   5.328  -6.774  1.00  1.00      A    S
ATOM    278 DB   DC  A  93      42.051   5.035 -10.862  1.00  1.00      A    B
ATOM    279 DP   DG  A  94      43.007   9.737  -4.702  1.00  1.00      A    P
ATOM    280 DS   DG  A  94      45.513  10.395  -7.161  1.00  1.00      A    S
ATOM    281 DB   DG  A  94      44.241   8.670 -12.086  1.00  1.00      A    B
ATOM    282 DP   DC  A  95      47.021  12.937  -7.190  1.00  1.00      A    P
ATOM    283 DS   DC  A  95      47.807  13.073 -11.157  1.00  1.00      A    S
ATOM    284 DB   DC  A  95      43.913  12.035 -12.713  1.00  1.00      A    B
ATOM    285 DP   DC  A  96      48.882  15.766 -12.456  1.00  1.00      A    P
ATOM    286 DS   DC  A  96      47.286  15.672 -15.892  1.00  1.00      A    S
ATOM    287 DB   DC  A  96      43.588  14.804 -15.177  1.00  1.00      A    B
ATOM    288 DP   DA  A  97      47.839  19.026 -18.712  1.00  1.00      A    P
ATOM    289 DS   DA  A  97      45.176  17.708 -20.848  1.00  1.00      A    S
ATOM    290 DB   DA  A  97      41.281  17.005 -17.726  1.00  1.00      A    B
ATOM    291 DP   DA  A  98      44.236  19.353 -23.786  1.00  1.00      A    P
ATOM    292 DS   DA  A  98      40.291  18.031 -23.183  1.00  1.00      A    S
ATOM    293 DB   DA  A  98      39.040  19.483 -18.653  1.00  1.00      A    B
ATOM    294 DP   DG  A  99      38.011  19.923 -25.894  1.00  1.00      A    P
ATOM    295 DS   DG  A  99      34.885  19.739 -24.156  1.00  1.00      A    S
ATOM    296 DB   DG  A  99      35.664  21.542 -19.559  1.00  1.00      A    B
ATOM    297 DP   DG  A 100      31.756  20.935 -25.356  1.00  1.00      A    P
ATOM    298 DS   DG  A 100      30.183  21.481 -21.468  1.00  1.00      A    S
ATOM    299 DB   DG  A 100      32.782  24.328 -18.945  1.00  1.00      A    B
ATOM    300 DP   DG  A 101      26.453  22.611 -21.258  1.00  1.00      A    P
ATOM    301 DS   DG  A 101      27.156  24.325 -17.988  1.00  1.00      A    S
ATOM    302 DB   DG  A 101      31.605  27.729 -17.870  1.00  1.00      A    B
ATOM    303 DP   DG  A 102      24.223  25.913 -15.896  1.00  1.00      A    P
ATOM    304 DS   DG  A 102      26.618  27.971 -13.529  1.00  1.00      A    S
ATOM    305 DB   DG  A 102      30.070  30.013 -15.632  1.00  1.00      A    B
ATOM    306 DP   DA  A 103      25.293  29.998 -10.164  1.00  1.00      A    P
ATOM    307 DS   DA  A 103      28.185  31.977  -9.844  1.00  1.00      A    S
ATOM    308 DB   DA  A 103      29.216  33.461 -14.052  1.00  1.00      A    B
ATOM    309 DP   DT  A 104      27.835  34.839  -7.657  1.00  1.00      A    P
ATOM    310 DS   DT  A 104      30.248  36.748  -9.441  1.00  1.00      A    S
ATOM    311 DB   DT  A 104      27.779  36.708 -13.478  1.00  1.00      A    B
ATOM    312 DP   DT  A 105      31.459  40.188  -7.882  1.00  1.00      A    P
ATOM    313 DS   DT  A 105      31.956  42.040 -11.523  1.00  1.00      A    S
ATOM    314 DB   DT  A 105      27.785  40.852 -13.205  1.00  1.00      A    B
ATOM    315 DP   DA  A 106      33.073  46.216 -11.875  1.00  1.00      A    P
ATOM    316 DS   DA  A 106      31.992  46.646 -15.413  1.00  1.00      A    S
ATOM    317 DB   DA  A 106      27.479  44.575 -15.130  1.00  1.00      A    B
ATOM    318 DP   DC  A 107      32.033  49.291 -16.218  1.00  1.00      A    P
ATOM    319 DS   DC  A 107      29.226  49.057 -18.620  1.00  1.00      A    S
ATOM    320 DB   DC  A 107      26.196  47.668 -16.302  1.00  1.00      A    B
ATOM    321 DP   DT  A 108      28.145  51.820 -21.025  1.00  1.00      A    P
ATOM    322 DS   DT  A 108      24.452  50.442 -21.639  1.00  1.00      A    S
ATOM    323 DB   DT  A 108      23.235  50.119 -17.151  1.00  1.00      A    B
ATOM    324 DP   DC  A 109      22.482  52.518 -23.689  1.00  1.00      A    P
ATOM    325 DS   DC  A 109      19.471  51.589 -21.933  1.00  1.00      A    S
ATOM    326 DB   DC  A 109      20.348  52.515 -17.455  1.00  1.00      A    B
ATOM    327 DP   DC  A 110      16.147  52.423 -22.892  1.00  1.00      A    P
ATOM    328 DS   DC  A 110      14.400  51.528 -19.266  1.00  1.00      A    S
ATOM    329 DB   DC  A 110      16.939  54.403 -16.417  1.00  1.00      A    B
ATOM    330 DP   DC  A 111      11.026  52.122 -18.504  1.00  1.00      A    P
ATOM    331 DS   DC  A 111      10.998  52.577 -15.125  1.00  1.00      A    S
ATOM    332 DB   DC  A 111      13.971  55.677 -14.339  1.00  1.00      A    B
ATOM    333 DP   DT  A 112       7.797  52.982 -13.084  1.00  1.00      A    P
ATOM    334 DS   DT  A 112       9.411  55.252 -10.171  1.00  1.00      A    S
ATOM    335 DB   DT  A 112      11.464  57.979 -12.293  1.00  1.00      A    B
ATOM    336 DP   DA  A 113       6.591  56.577  -6.674  1.00  1.00      A    P
ATOM    337 DS   DA  A 113       9.029  59.803  -5.736  1.00  1.00      A    S
ATOM    338 DB   DA  A 113      10.828  61.487  -9.803  1.00  1.00      A    B
ATOM    339 DP   DG  A 114       7.372  62.600  -3.258  1.00  1.00      A    P
ATOM    340 DS   DG  A 114       9.444  65.752  -4.831  1.00  1.00      A    S
ATOM    341 DB   DG  A 114       9.951  65.231  -9.674  1.00  1.00      A    B
ATOM    342 DP   DT  A 115       9.368  68.953  -3.978  1.00  1.00      A    P
ATOM    343 DS   DT  A 115      10.567  70.433  -7.613  1.00  1.00      A    S
ATOM    344 DB   DT  A 115       7.964  67.921 -10.616  1.00  1.00      A    B
ATOM    345 DP   DC  A 116      10.294  74.406  -7.737  1.00  1.00      A    P
ATOM    346 DS   DC  A 116       9.497  74.712 -11.754  1.00  1.00      A    S
ATOM    347 DB   DC  A 116       6.595  71.243 -12.409  1.00  1.00      A    B
ATOM    348 DP   DT  A 117       8.348  78.006 -13.537  1.00  1.00      A    P
ATOM    349 DS   DT  A 117       5.714  76.520 -16.372  1.00  1.00      A    S
ATOM    350 DB   DT  A 117       3.430  73.161 -14.112  1.00  1.00      A    B
ATOM    351 DP   DC  A 118       3.645  79.285 -18.597  1.00  1.00      A    P
ATOM    352 DS   DC  A 118       1.185  76.876 -19.925  1.00  1.00      A    S
ATOM    353 DB   DC  A 118       0.228  74.631 -16.156  1.00  1.00      A    B
ATOM    354 DP   DC  A 119      -1.749  77.830 -21.993  1.00  1.00      A    P
ATOM    355 DS   DC  A 119      -3.838  75.034 -21.049  1.00  1.00      A    S
ATOM    356 DB   DC  A 119      -3.560  74.304 -16.452  1.00  1.00      A    B
ATOM    357 DP   DA  A 120      -7.565  74.118 -23.346  1.00  1.00      A    P
ATOM    358 DS   DA  A 120      -8.257  71.263 -21.141  1.00  1.00      A    S
ATOM    359 DB   DA  A 120      -7.684  73.320 -16.631  1.00  1.00      A    B
ATOM    360 DP   DG  A 121     -11.324  68.988 -21.454  1.00  1.00      A    P
ATOM    361 DS   DG  A 121     -11.715  68.061 -17.926  1.00  1.00      A    S
ATOM    362 DB   DG  A 121     -11.303  72.369 -14.850  1.00  1.00      A    B
ATOM    363 DP   DG  A 122     -15.120  66.370 -16.798  1.00  1.00      A    P
ATOM    364 DS   DG  A 122     -15.255  67.550 -13.565  1.00  1.00      A    S
ATOM    365 DB   DG  A 122     -15.511  72.196 -13.446  1.00  1.00      A    B
ATOM    366 DP   DC  A 123     -16.816  65.637 -11.118  1.00  1.00      A    P
ATOM    367 DS   DC  A 123     -17.505  68.414  -9.180  1.00  1.00      A    S
ATOM    368 DB   DC  A 123     -18.429  71.402 -11.671  1.00  1.00      A    B
ATOM    369 DP   DA  A 124     -20.030  68.142  -5.519  1.00  1.00      A    P
ATOM    370 DS   DA  A 124     -21.590  71.702  -5.867  1.00  1.00      A    S
ATOM    371 DB   DA  A 124     -21.943  72.880 -10.377  1.00  1.00      A    B
ATOM    372 DP   DC  A 125     -23.873  72.253  -4.282  1.00  1.00      A    P
ATOM    373 DS   DC  A 125     -25.490  74.520  -6.578  1.00  1.00      A    S
ATOM    374 DB   DC  A 125     -25.338  73.102 -10.651  1.00  1.00      A    B
ATOM    375 DP   DG  A 126     -29.240  76.236  -5.077  1.00  1.00      A    P
ATOM    376 DS   DG  A 126     -30.230  77.428  -8.727  1.00  1.00      A    S
ATOM    377 DB   DG  A 126     -29.296  74.113 -12.184  1.00  1.00      A    B
ATOM    378 DP   DT  A 127     -33.078  79.064  -9.288  1.00  1.00      A    P
ATOM    379 DS   DT  A 127     -33.312  78.431 -12.882  1.00  1.00      A    S
ATOM    380 DB   DT  A 127     -32.726  74.191 -12.800  1.00  1.00      A    B
ATOM    381 DP   DG  A 128     -37.239  79.643 -14.724  1.00  1.00      A    P
ATOM    382 DS   DG  A 128     -37.127  76.804 -17.166  1.00  1.00      A    S
ATOM    383 DB   DG  A 128     -35.559  72.014 -15.367  1.00  1.00      A    B
ATOM    384 DP   DT  A 129     -38.949  76.590 -19.900  1.00  1.00      A    P
ATOM    385 DS   DT  A 129     -38.355  72.689 -20.186  1.00  1.00      A    S
ATOM    386 DB   DT  A 129     -39.238  70.784 -15.944  1.00  1.00      A    B
ATOM    387 DP   DC  A 130     -40.343  71.194 -23.224  1.00  1.00      A    P
ATOM    388 DS   DC  A 130     -40.385  67.433 -21.869  1.00  1.00      A    S
ATOM    389 DB   DC  A 130     -41.348  67.766 -17.800  1.00  1.00      A    B
ATOM    390 DP   DA  A 131     -42.543  64.230 -23.998  1.00  1.00      A    P
ATOM    391 DS   DA  A 131     -42.597  61.546 -21.039  1.00  1.00      A    S
ATOM    392 DB   DA  A 131     -44.029  64.380 -17.222  1.00  1.00      A    B
ATOM    393 DP   DG  A 132     -45.135  58.535 -21.555  1.00  1.00      A    P
ATOM    394 DS   DG  A 132     -45.816  58.214 -18.069  1.00  1.00      A    S
ATOM    395 DB   DG  A 132     -47.142  62.323 -16.236  1.00  1.00      A    B
ATOM    396 DP   DA  A 133     -47.884  54.926 -16.536  1.00  1.00      A    P
ATOM    397 DS   DA  A 133     -48.329  56.445 -13.263  1.00  1.00      A    S
ATOM    398 DB   DA  A 133     -49.127  60.849 -14.061  1.00  1.00      A    B
ATOM    399 DP   DT  A 134     -50.945  54.954 -11.584  1.00  1.00      A    P
ATOM    400 DS   DT  A 134     -52.582  57.914 -10.254  1.00  1.00      A    S
ATOM    401 DB   DT  A 134     -52.930  60.301 -13.971  1.00  1.00      A    B
ATOM    402 DP   DA  A 135     -56.315  57.435  -8.158  1.00  1.00      A    P
ATOM    403 DS   DA  A 135     -57.590  60.605  -8.692  1.00  1.00      A    S
ATOM    404 DB   DA  A 135     -57.133  61.374 -13.441  1.00  1.00      A    B
ATOM    405 DP   DT  A 136     -60.704  61.435  -7.087  1.00  1.00      A    P
ATOM    406 DS   DT  A 136     -61.816  63.696  -9.472  1.00  1.00      A    S
ATOM    407 DB   DT  A 136     -60.732  61.559 -12.811  1.00  1.00      A    B
ATOM    408 DP   DA  A 137     -65.494  65.139  -9.365  1.00  1.00      A    P
ATOM    409 DS   DA  A 137     -65.446  66.032 -12.679  1.00  1.00      A    S
ATOM    410 DB   DA  A 137     -64.116  62.200 -15.279  1.00  1.00      A    B
ATOM    411 DP   DT  A 138     -68.128  67.003 -13.799  1.00  1.00      A    P
ATOM    412 DS   DT  A 138     -67.860  65.868 -17.621  1.00  1.00      A    S
ATOM    413 DB   DT  A 138     -67.358  61.490 -17.055  1.00  1.00      A    B
ATOM    414 DP   DA  A 139     -71.284  66.653 -20.320  1.00  1.00      A    P
ATOM    415 DS   DA  A 139     -70.762  64.017 -22.255  1.00  1.00      A    S
ATOM    416 DB   DA  A 139     -70.458  59.876 -19.364  1.00  1.00      A    B
ATOM    417 DP   DC  A 140     -72.547  63.719 -24.543  1.00  1.00      A    P
ATOM    418 DS   DC  A 140     -71.570  59.830 -25.157  1.00  1.00      A    S
ATOM    419 DB   DC  A 140     -72.662  57.638 -21.322  1.00  1.00      A    B
ATOM    420 DP   DA  A 141     -72.898  57.762 -28.693  1.00  1.00      A    P
ATOM    421 DS   DA  A 141     -72.217  54.343 -27.353  1.00  1.00      A    S
ATOM    422 DB   DA  A 141     -74.265  54.368 -23.373  1.00  1.00      A    B
ATOM    423 DP   DT  A 142     -73.016  51.548 -29.058  1.00  1.00      A    P
ATOM    424 DS   DT  A 142     -74.264  48.960 -26.027  1.00  1.00      A    S
ATOM    425 DB   DT  A 142     -76.865  51.996 -24.263  1.00  1.00      A    B
ATOM    426 DP   DC  A 143     -75.721  45.981 -26.914  1.00  1.00      A    P
ATOM    427 DS   DC  A 143     -78.016  45.869 -23.817  1.00  1.00      A    S
ATOM    428 DB   DC  A 143     -79.682  49.508 -23.585  1.00  1.00      A    B
ATOM    429 DP   DC  A 144     -80.385  42.943 -23.202  1.00  1.00      A    P
ATOM    430 DS   DC  A 144     -82.660  44.960 -20.645  1.00  1.00      A    S
ATOM    431 DB   DC  A 144     -83.680  48.963 -22.988  1.00  1.00      A    B
ATOM    432 DP   DT  A 145     -85.702  43.697 -19.247  1.00  1.00      A    P
ATOM    433 DS   DT  A 145     -87.019  46.737 -18.119  1.00  1.00      A    S
ATOM    434 DB   DT  A 145     -87.525  48.115 -22.125  1.00  1.00      A    B
ATOM    435 DP   DG  A 146     -91.082  46.274 -16.538  1.00  1.00      A    P
ATOM    436 DS   DG  A 146     -92.216  49.748 -17.556  1.00  1.00      A    S
ATOM    437 DB   DG  A 146     -91.456  50.078 -22.626  1.00  1.00      A    B
ATOM    438 DP   DT  A 147     -95.120  51.062 -16.663  1.00  1.00      A    P
ATOM    439 DS   DT  A 147     -95.379  53.365 -19.575  1.00  1.00      A    S
ATOM    440 DB   DT  A 147     -94.963  50.300 -22.340  1.00  1.00      A    B
TER
ATOM    441 DS   DA  B   1     -94.251  53.389 -32.678  1.00  1.00      B    S
ATOM    442 DB   DA  B   1     -94.277  50.980 -28.027  1.00  1.00      B    B
ATOM    443 DP   DC  B   2     -92.050  54.787 -33.104  1.00  1.00      B    P
ATOM    444 DS   DC  B   2     -91.870  55.812 -29.650  1.00  1.00      B    S
ATOM    445 DB   DC  B   2     -90.977  52.378 -27.574  1.00  1.00      B    B
ATOM    446 DP   DA  B   3     -89.287  59.133 -28.814  1.00  1.00      B    P
ATOM    447 DS   DA  B   3     -89.244  58.232 -25.004  1.00  1.00      B    S
ATOM    448 DB   DA  B   3     -87.978  53.282 -24.421  1.00  1.00      B    B
ATOM    449 DP   DG  B   4     -86.877  60.778 -22.596  1.00  1.00      B    P
ATOM    450 DS   DG  B   4     -86.539  58.160 -19.847  1.00  1.00      B    S
ATOM    451 DB   DG  B   4     -85.241  54.117 -21.737  1.00  1.00      B    B
ATOM    452 DP   DG  B   5     -85.034  58.946 -16.741  1.00  1.00      B    P
ATOM    453 DS   DG  B   5     -84.069  55.486 -16.097  1.00  1.00      B    S
ATOM    454 DB   DG  B   5     -81.932  53.257 -20.200  1.00  1.00      B    B
ATOM    455 DP   DA  B   6     -82.450  54.395 -12.991  1.00  1.00      B    P
ATOM    456 DS   DA  B   6     -80.921  51.213 -14.504  1.00  1.00      B    S
ATOM    457 DB   DA  B   6     -78.853  52.554 -18.871  1.00  1.00      B    B
ATOM    458 DP   DT  B   7     -78.881  49.467 -12.867  1.00  1.00      B    P
ATOM    459 DS   DT  B   7     -75.925  48.811 -15.632  1.00  1.00      B    S
ATOM    460 DB   DT  B   7     -75.492  53.138 -17.830  1.00  1.00      B    B
ATOM    461 DP   DG  B   8     -71.867  47.885 -13.615  1.00  1.00      B    P
ATOM    462 DS   DG  B   8     -70.123  48.602 -17.130  1.00  1.00      B    S
ATOM    463 DB   DG  B   8     -71.169  53.297 -18.012  1.00  1.00      B    B
ATOM    464 DP   DT  B   9     -66.969  48.247 -17.761  1.00  1.00      B    P
ATOM    465 DS   DT  B   9     -66.985  50.824 -20.709  1.00  1.00      B    S
ATOM    466 DB   DT  B   9     -67.948  54.610 -17.636  1.00  1.00      B    B
ATOM    467 DP   DA  B  10     -63.359  50.924 -22.751  1.00  1.00      B    P
ATOM    468 DS   DA  B  10     -62.869  54.926 -23.292  1.00  1.00      B    S
ATOM    469 DB   DA  B  10     -64.611  56.910 -19.276  1.00  1.00      B    B
ATOM    470 DP   DT  B  11     -60.481  56.132 -24.455  1.00  1.00      B    P
ATOM    471 DS   DT  B  11     -61.861  59.348 -23.918  1.00  1.00      B    S
ATOM    472 DB   DT  B  11     -61.754  59.114 -19.527  1.00  1.00      B    B
ATOM    473 DP   DA  B  12     -59.669  62.472 -26.130  1.00  1.00      B    P
ATOM    474 DS   DA  B  12     -59.694  64.972 -23.009  1.00  1.00      B    S
ATOM    475 DB   DA  B  12     -59.463  62.564 -18.455  1.00  1.00      B    B
ATOM    476 DP   DT  B  13     -58.266  67.974 -22.969  1.00  1.00      B    P
ATOM    477 DS   DT  B  13     -57.975  68.384 -19.148  1.00  1.00      B    S
ATOM    478 DB   DT  B  13     -56.413  64.385 -18.231  1.00  1.00      B    B
ATOM    479 DP   DA  B  14     -56.230  71.697 -17.999  1.00  1.00      B    P
ATOM    480 DS   DA  B  14     -55.146  70.447 -15.079  1.00  1.00      B    S
ATOM    481 DB   DA  B  14     -53.821  65.929 -15.533  1.00  1.00      B    B
ATOM    482 DP   DT  B  15     -53.249  72.413 -13.196  1.00  1.00      B    P
ATOM    483 DS   DT  B  15     -52.495  69.737 -11.101  1.00  1.00      B    S
ATOM    484 DB   DT  B  15     -50.890  66.952 -13.680  1.00  1.00      B    B
ATOM    485 DP   DC  B  16     -50.551  70.668  -8.646  1.00  1.00      B    P
ATOM    486 DS   DC  B  16     -48.939  67.300  -8.407  1.00  1.00      B    S
ATOM    487 DB   DC  B  16     -47.352  66.164 -12.399  1.00  1.00      B    B
ATOM    488 DP   DT  B  17     -45.891  66.409  -5.488  1.00  1.00      B    P
ATOM    489 DS   DT  B  17     -43.979  63.640  -7.501  1.00  1.00      B    S
ATOM    490 DB   DT  B  17     -43.583  65.707 -11.339  1.00  1.00      B    B
ATOM    491 DP   DG  B  18     -40.045  62.418  -5.931  1.00  1.00      B    P
ATOM    492 DS   DG  B  18     -38.877  61.805  -9.266  1.00  1.00      B    S
ATOM    493 DB   DG  B  18     -39.659  65.591 -12.763  1.00  1.00      B    B
ATOM    494 DP   DA  B  19     -35.428  59.688  -9.704  1.00  1.00      B    P
ATOM    495 DS   DA  B  19     -34.472  61.262 -13.327  1.00  1.00      B    S
ATOM    496 DB   DA  B  19     -36.121  66.288 -13.694  1.00  1.00      B    B
ATOM    497 DP   DC  B  20     -31.383  60.914 -13.819  1.00  1.00      B    P
ATOM    498 DS   DC  B  20     -31.539  63.857 -16.429  1.00  1.00      B    S
ATOM    499 DB   DC  B  20     -32.838  67.455 -13.939  1.00  1.00      B    B
ATOM    500 DP   DA  B  21     -28.030  64.447 -19.029  1.00  1.00      B    P
ATOM    501 DS   DA  B  21     -28.971  67.448 -19.916  1.00  1.00      B    S
ATOM    502 DB   DA  B  21     -30.162  70.032 -15.885  1.00  1.00      B    B
ATOM    503 DP   DC  B  22     -26.752  68.795 -22.364  1.00  1.00      B    P
ATOM    504 DS   DC  B  22     -26.909  72.450 -20.988  1.00  1.00      B    S
ATOM    505 DB   DC  B  22     -27.321  72.027 -16.975  1.00  1.00      B    B
ATOM    506 DP   DG  B  23     -24.516  75.442 -22.776  1.00  1.00      B    P
ATOM    507 DS   DG  B  23     -24.047  77.437 -19.521  1.00  1.00      B    S
ATOM    508 DB   DG  B  23     -23.977  74.564 -15.727  1.00  1.00      B    B
ATOM    509 DP   DT  B  24     -22.639  80.577 -19.261  1.00  1.00      B    P
ATOM    510 DS   DT  B  24     -22.505  80.577 -15.751  1.00  1.00      B    S
ATOM    511 DB   DT  B  24     -21.263  76.518 -15.382  1.00  1.00      B    B
ATOM    512 DP   DG  B  25     -19.752  84.032 -14.107  1.00  1.00      B    P
ATOM    513 DS   DG  B  25     -17.815  82.090 -11.753  1.00  1.00      B    S
ATOM    514 DB   DG  B  25     -18.199  76.929 -12.289  1.00  1.00      B    B
ATOM    515 DP   DC  B  26     -15.533  83.292  -9.881  1.00  1.00      B    P
ATOM    516 DS   DC  B  26     -15.396  79.869  -8.198  1.00  1.00      B    S
ATOM    517 DB   DC  B  26     -15.080  77.387 -11.389  1.00  1.00      B    B
ATOM    518 DP   DC  B  27     -13.067  79.023  -5.418  1.00  1.00      B    P
ATOM    519 DS   DC  B  27     -12.729  75.649  -6.424  1.00  1.00      B    S
ATOM    520 DB   DC  B  27     -11.767  75.820 -10.619  1.00  1.00      B    B
ATOM    521 DP   DT  B  28     -10.043  73.422  -4.753  1.00  1.00      B    P
ATOM    522 DS   DT  B  28     -10.060  70.900  -7.682  1.00  1.00      B    S
ATOM    523 DB   DT  B  28      -8.039  73.597 -10.843  1.00  1.00      B    B
ATOM    524 DP   DG  B  29      -7.606  67.377  -6.798  1.00  1.00      B    P
ATOM    525 DS   DG  B  29      -7.115  66.704 -10.420  1.00  1.00      B    S
ATOM    526 DB   DG  B  29      -4.789  70.484 -12.220  1.00  1.00      B    B
ATOM    527 DP   DG  B  30      -5.550  63.579 -11.623  1.00  1.00      B    P
ATOM    528 DS   DG  B  30      -3.968  64.773 -14.812  1.00  1.00      B    S
ATOM    529 DB   DG  B  30      -1.500  69.148 -14.158  1.00  1.00      B    B
ATOM    530 DP   DA  B  31      -2.516  62.253 -17.467  1.00  1.00      B    P
ATOM    531 DS   DA  B  31      -0.526  64.899 -19.277  1.00  1.00      B    S
ATOM    532 DB   DA  B  31       1.536  67.991 -16.049  1.00  1.00      B    B
ATOM    533 DP   DG  B  32       1.908  63.480 -21.632  1.00  1.00      B    P
ATOM    534 DS   DG  B  32       4.543  66.429 -21.269  1.00  1.00      B    S
ATOM    535 DB   DG  B  32       5.431  68.028 -16.476  1.00  1.00      B    B
ATOM    536 DP   DA  B  33       8.035  66.298 -23.520  1.00  1.00      B    P
ATOM    537 DS   DA  B  33      10.153  68.474 -20.645  1.00  1.00      B    S
ATOM    538 DB   DA  B  33       8.805  67.051 -16.299  1.00  1.00      B    B
ATOM    539 DP   DC  B  34      13.379  68.357 -21.207  1.00  1.00      B    P
ATOM    540 DS   DC  B  34      14.455  69.065 -17.421  1.00  1.00      B    S
ATOM    541 DB   DC  B  34      11.868  65.920 -15.097  1.00  1.00      B    B
ATOM    542 DP   DT  B  35      18.692  68.502 -16.125  1.00  1.00      B    P
ATOM    543 DS   DT  B  35      18.100  67.357 -12.172  1.00  1.00      B    S
ATOM    544 DB   DT  B  35      14.858  64.226 -12.935  1.00  1.00      B    B
ATOM    545 DP   DA  B  36      21.823  65.871  -9.942  1.00  1.00      B    P
ATOM    546 DS   DA  B  36      20.101  63.290  -7.840  1.00  1.00      B    S
ATOM    547 DB   DA  B  36      16.383  61.127 -10.670  1.00  1.00      B    B
ATOM    548 DP   DG  B  37      22.576  60.755  -6.032  1.00  1.00      B    P
ATOM    549 DS   DG  B  37      20.474  57.939  -5.975  1.00  1.00      B    S
ATOM    550 DB   DG  B  37      17.469  57.473 -10.429  1.00  1.00      B    B
ATOM    551 DP   DG  B  38      21.164  54.636  -4.797  1.00  1.00      B    P
ATOM    552 DS   DG  B  38      18.535  53.094  -6.507  1.00  1.00      B    S
ATOM    553 DB   DG  B  38      18.680  53.929 -11.149  1.00  1.00      B    B
ATOM    554 DP   DG  B  39      17.067  49.989  -5.675  1.00  1.00      B    P
ATOM    555 DS   DG  B  39      16.137  48.957  -8.990  1.00  1.00      B    S
ATOM    556 DB   DG  B  39      18.881  50.559 -12.579  1.00  1.00      B    B
ATOM    557 DP   DA  B  40      14.511  45.714  -9.671  1.00  1.00      B    P
ATOM    558 DS   DA  B  40      15.160  45.825 -13.055  1.00  1.00      B    S
ATOM    559 DB   DA  B  40      19.469  47.324 -13.598  1.00  1.00      B    B
ATOM    560 DP   DG  B  41      14.250  42.833 -14.845  1.00  1.00      B    P
ATOM    561 DS   DG  B  41      16.671  43.562 -17.946  1.00  1.00      B    S
ATOM    562 DB   DG  B  41      20.969  45.006 -16.432  1.00  1.00      B    B
ATOM    563 DP   DT  B  42      17.155  41.277 -20.414  1.00  1.00      B    P
ATOM    564 DS   DT  B  42      20.478  42.271 -21.661  1.00  1.00      B    S
ATOM    565 DB   DT  B  42      22.454  42.244 -17.662  1.00  1.00      B    B
ATOM    566 DP   DA  B  43      22.258  40.254 -24.287  1.00  1.00      B    P
ATOM    567 DS   DA  B  43      25.730  41.333 -22.923  1.00  1.00      B    S
ATOM    568 DB   DA  B  43      25.831  40.202 -18.425  1.00  1.00      B    B
ATOM    569 DP   DA  B  44      29.007  40.545 -25.073  1.00  1.00      B    P
ATOM    570 DS   DA  B  44      31.312  40.615 -22.194  1.00  1.00      B    S
ATOM    571 DB   DA  B  44      29.412  38.107 -18.961  1.00  1.00      B    B
ATOM    572 DP   DT  B  45      34.729  39.973 -22.415  1.00  1.00      B    P
ATOM    573 DS   DT  B  45      34.890  39.075 -18.775  1.00  1.00      B    S
ATOM    574 DB   DT  B  45      32.172  35.787 -18.536  1.00  1.00      B    B
ATOM    575 DP   DC  B  46      37.896  38.428 -17.577  1.00  1.00      B    P
ATOM    576 DS   DC  B  46      36.587  36.369 -14.863  1.00  1.00      B    S
ATOM    577 DB   DC  B  46      34.419  33.132 -16.902  1.00  1.00      B    B
ATOM    578 DP   DC  B  47      38.613  35.171 -12.427  1.00  1.00      B    P
ATOM    579 DS   DC  B  47      36.405  31.744 -11.450  1.00  1.00      B    S
ATOM    580 DB   DC  B  47      35.920  29.954 -15.200  1.00  1.00      B    B
ATOM    581 DP   DC  B  48      37.393  29.422  -9.254  1.00  1.00      B    P
ATOM    582 DS   DC  B  48      34.979  27.021  -9.940  1.00  1.00      B    S
ATOM    583 DB   DC  B  48      35.344  26.260 -14.382  1.00  1.00      B    B
ATOM    584 DP   DC  B  49      34.480  24.202  -8.235  1.00  1.00      B    P
ATOM    585 DS   DC  B  49      32.477  22.522 -10.717  1.00  1.00      B    S
ATOM    586 DB   DC  B  49      35.110  22.481 -14.144  1.00  1.00      B    B
ATOM    587 DP   DT  B  50      30.823  18.893 -10.392  1.00  1.00      B    P
ATOM    588 DS   DT  B  50      31.267  18.029 -13.978  1.00  1.00      B    S
ATOM    589 DB   DT  B  50      35.471  18.258 -14.207  1.00  1.00      B    B
ATOM    590 DP   DT  B  51      29.641  14.406 -15.442  1.00  1.00      B    P
ATOM    591 DS   DT  B  51      32.500  14.165 -18.243  1.00  1.00      B    S
ATOM    592 DB   DT  B  51      36.478  14.692 -15.949  1.00  1.00      B    B
ATOM    593 DP   DG  B  52      32.357  10.468 -20.614  1.00  1.00      B    P
ATOM    594 DS   DG  B  52      36.265   9.953 -20.932  1.00  1.00      B    S
ATOM    595 DB   DG  B  52      39.429  11.920 -17.433  1.00  1.00      B    B
ATOM    596 DP   DG  B  53      37.664   7.682 -23.377  1.00  1.00      B    P
ATOM    597 DS   DG  B  53      41.445   7.853 -21.770  1.00  1.00      B    S
ATOM    598 DB   DG  B  53      41.929   9.069 -16.818  1.00  1.00      B    B
ATOM    599 DP   DC  B  54      43.621   5.691 -23.056  1.00  1.00      B    P
ATOM    600 DS   DC  B  54      46.004   6.097 -20.292  1.00  1.00      B    S
ATOM    601 DB   DC  B  54      43.821   6.080 -17.103  1.00  1.00      B    B
ATOM    602 DP   DG  B  55      49.807   2.820 -20.273  1.00  1.00      B    P
ATOM    603 DS   DG  B  55      50.011   2.691 -16.475  1.00  1.00      B    S
ATOM    604 DB   DG  B  55      45.877   3.194 -14.542  1.00  1.00      B    B
ATOM    605 DP   DG  B  56      52.092  -0.053 -14.993  1.00  1.00      B    P
ATOM    606 DS   DG  B  56      50.269  -0.555 -12.071  1.00  1.00      B    S
ATOM    607 DB   DG  B  56      45.236   0.099 -12.751  1.00  1.00      B    B
ATOM    608 DP   DT  B  57      50.733  -2.884 -10.187  1.00  1.00      B    P
ATOM    609 DS   DT  B  57      47.525  -2.658  -8.107  1.00  1.00      B    S
ATOM    610 DB   DT  B  57      44.682  -2.943 -11.065  1.00  1.00      B    B
ATOM    611 DP   DT  B  58      46.978  -4.997  -5.296  1.00  1.00      B    P
ATOM    612 DS   DT  B  58      43.541  -4.737  -5.102  1.00  1.00      B    S
ATOM    613 DB   DT  B  58      42.655  -5.919  -9.436  1.00  1.00      B    B
ATOM    614 DP   DA  B  59      41.625  -7.314  -2.638  1.00  1.00      B    P
ATOM    615 DS   DA  B  59      38.326  -7.177  -5.018  1.00  1.00      B    S
ATOM    616 DB   DA  B  59      39.355  -8.313  -9.591  1.00  1.00      B    B
ATOM    617 DP   DA  B  60      34.940  -8.738  -3.938  1.00  1.00      B    P
ATOM    618 DS   DA  B  60      33.585  -8.582  -7.794  1.00  1.00      B    S
ATOM    619 DB   DA  B  60      36.956 -10.834 -10.617  1.00  1.00      B    B
ATOM    620 DP   DA  B  61      29.846  -9.147  -8.514  1.00  1.00      B    P
ATOM    621 DS   DA  B  61      30.564 -10.239 -12.221  1.00  1.00      B    S
ATOM    622 DB   DA  B  61      34.712 -13.316 -12.176  1.00  1.00      B    B
ATOM    623 DP   DA  B  62      27.939 -11.497 -14.141  1.00  1.00      B    P
ATOM    624 DS   DA  B  62      29.749 -14.486 -15.946  1.00  1.00      B    S
ATOM    625 DB   DA  B  62      33.167 -16.209 -13.610  1.00  1.00      B    B
ATOM    626 DP   DC  B  63      27.954 -16.651 -17.269  1.00  1.00      B    P
ATOM    627 DS   DC  B  63      29.993 -19.314 -17.025  1.00  1.00      B    S
ATOM    628 DB   DC  B  63      31.458 -19.258 -13.184  1.00  1.00      B    B
ATOM    629 DP   DG  B  64      28.640 -23.692 -19.012  1.00  1.00      B    P
ATOM    630 DS   DG  B  64      31.034 -25.663 -16.533  1.00  1.00      B    S
ATOM    631 DB   DG  B  64      31.315 -23.324 -12.272  1.00  1.00      B    B
ATOM    632 DP   DC  B  65      31.332 -29.163 -16.577  1.00  1.00      B    P
ATOM    633 DS   DC  B  65      32.377 -29.332 -13.244  1.00  1.00      B    S
ATOM    634 DB   DC  B  65      29.771 -26.347 -11.475  1.00  1.00      B    B
ATOM    635 DP   DG  B  66      32.386 -33.418 -11.180  1.00  1.00      B    P
ATOM    636 DS   DG  B  66      31.553 -32.042  -7.864  1.00  1.00      B    S
ATOM    637 DB   DG  B  66      28.216 -29.013  -8.327  1.00  1.00      B    B
ATOM    638 DP   DG  B  67      30.474 -34.521  -4.813  1.00  1.00      B    P
ATOM    639 DS   DG  B  67      28.078 -32.172  -3.310  1.00  1.00      B    S
ATOM    640 DB   DG  B  67      25.189 -29.991  -6.522  1.00  1.00      B    B
ATOM    641 DP   DG  B  68      26.177 -33.020  -0.480  1.00  1.00      B    P
ATOM    642 DS   DG  B  68      23.272 -30.128  -1.199  1.00  1.00      B    S
ATOM    643 DB   DG  B  68      21.545 -30.316  -6.301  1.00  1.00      B    B
ATOM    644 DP   DG  B  69      21.001 -29.549   0.811  1.00  1.00      B    P
ATOM    645 DS   DG  B  69      18.579 -27.375  -1.811  1.00  1.00      B    S
ATOM    646 DB   DG  B  69      17.989 -29.332  -5.850  1.00  1.00      B    B
ATOM    647 DP   DG  B  70      15.421 -25.556  -0.475  1.00  1.00      B    P
ATOM    648 DS   DG  B  70      14.034 -25.458  -3.754  1.00  1.00      B    S
ATOM    649 DB   DG  B  70      14.416 -29.727  -6.686  1.00  1.00      B    B
ATOM    650 DP   DA  B  71      11.180 -23.110  -4.475  1.00  1.00      B    P
ATOM    651 DS   DA  B  71      10.152 -25.129  -7.872  1.00  1.00      B    S
ATOM    652 DB   DA  B  71      11.113 -30.351  -7.301  1.00  1.00      B    B
ATOM    653 DP   DC  B  72       7.114 -24.303  -8.790  1.00  1.00      B    P
ATOM    654 DS   DC  B  72       6.300 -28.126 -10.332  1.00  1.00      B    S
ATOM    655 DB   DC  B  72       7.380 -31.068  -7.198  1.00  1.00      B    B
ATOM    656 DP   DA  B  73       2.358 -29.199 -12.141  1.00  1.00      B    P
ATOM    657 DS   DA  B  73       2.976 -33.205 -11.239  1.00  1.00      B    S
ATOM    658 DB   DA  B  73       4.332 -33.675  -6.301  1.00  1.00      B    B
ATOM    659 DP   DG  B  74       0.697 -36.084 -12.803  1.00  1.00      B    P
ATOM    660 DS   DG  B  74       0.352 -38.433  -9.500  1.00  1.00      B    S
ATOM    661 DB   DG  B  74       1.417 -36.044  -5.648  1.00  1.00      B    B
ATOM    662 DP   DC  B  75      -2.584 -40.601  -9.320  1.00  1.00      B    P
ATOM    663 DS   DC  B  75      -2.369 -40.923  -5.654  1.00  1.00      B    S
ATOM    664 DB   DC  B  75      -1.624 -36.751  -4.443  1.00  1.00      B    B
ATOM    665 DP   DG  B  76      -5.647 -43.232  -3.317  1.00  1.00      B    P
ATOM    666 DS   DG  B  76      -4.642 -41.762  -0.392  1.00  1.00      B    S
ATOM    667 DB   DG  B  76      -3.597 -36.958  -0.706  1.00  1.00      B    B
ATOM    668 DP   DC  B  77      -5.661 -42.761   2.270  1.00  1.00      B    P
ATOM    669 DS   DC  B  77      -4.703 -39.909   3.721  1.00  1.00      B    S
ATOM    670 DB   DC  B  77      -6.487 -37.100   1.050  1.00  1.00      B    B
ATOM    671 DP   DG  B  78      -5.927 -39.547   8.035  1.00  1.00      B    P
ATOM    672 DS   DG  B  78      -5.799 -35.881   7.825  1.00  1.00      B    S
ATOM    673 DB   DG  B  78      -8.232 -34.477   4.183  1.00  1.00      B    B
ATOM    674 DP   DT  B  79      -6.380 -34.004  10.340  1.00  1.00      B    P
ATOM    675 DS   DT  B  79      -7.096 -31.131   8.171  1.00  1.00      B    S
ATOM    676 DB   DT  B  79     -10.255 -32.734   6.236  1.00  1.00      B    B
ATOM    677 DP   DA  B  80      -8.137 -27.348   9.939  1.00  1.00      B    P
ATOM    678 DS   DA  B  80     -10.676 -26.588   6.893  1.00  1.00      B    S
ATOM    679 DB   DA  B  80     -13.924 -30.404   6.038  1.00  1.00      B    B
ATOM    680 DP   DC  B  81     -12.138 -23.941   7.071  1.00  1.00      B    P
ATOM    681 DS   DC  B  81     -14.625 -24.774   4.405  1.00  1.00      B    S
ATOM    682 DB   DC  B  81     -16.791 -28.403   6.006  1.00  1.00      B    B
ATOM    683 DP   DG  B  82     -17.488 -21.442   3.129  1.00  1.00      B    P
ATOM    684 DS   DG  B  82     -20.243 -23.938   1.719  1.00  1.00      B    S
ATOM    685 DB   DG  B  82     -21.388 -26.898   5.648  1.00  1.00      B    B
ATOM    686 DP   DT  B  83     -22.888 -23.158  -0.012  1.00  1.00      B    P
ATOM    687 DS   DT  B  83     -25.366 -26.152   1.144  1.00  1.00      B    S
ATOM    688 DB   DT  B  83     -24.916 -25.732   5.097  1.00  1.00      B    B
ATOM    689 DP   DG  B  84     -29.772 -25.363  -0.581  1.00  1.00      B    P
ATOM    690 DS   DG  B  84     -31.712 -27.230   2.552  1.00  1.00      B    S
ATOM    691 DB   DG  B  84     -29.027 -26.314   6.641  1.00  1.00      B    B
ATOM    692 DP   DC  B  85     -34.768 -27.291   2.610  1.00  1.00      B    P
ATOM    693 DS   DC  B  85     -34.843 -27.619   5.997  1.00  1.00      B    S
ATOM    694 DB   DC  B  85     -31.869 -24.473   7.221  1.00  1.00      B    B
ATOM    695 DP   DG  B  86     -38.789 -27.975   8.062  1.00  1.00      B    P
ATOM    696 DS   DG  B  86     -37.414 -26.128  11.268  1.00  1.00      B    S
ATOM    697 DB   DG  B  86     -34.038 -22.347  10.306  1.00  1.00      B    B
ATOM    698 DP   DT  B  87     -38.939 -25.551  13.675  1.00  1.00      B    P
ATOM    699 DS   DT  B  87     -36.753 -22.942  15.109  1.00  1.00      B    S
ATOM    700 DB   DT  B  87     -36.600 -20.079  11.400  1.00  1.00      B    B
ATOM    701 DP   DT  B  88     -38.085 -21.100  18.554  1.00  1.00      B    P
ATOM    702 DS   DT  B  88     -35.413 -18.246  18.142  1.00  1.00      B    S
ATOM    703 DB   DT  B  88     -36.337 -16.970  14.098  1.00  1.00      B    B
ATOM    704 DP   DT  B  89     -34.660 -15.658  20.334  1.00  1.00      B    P
ATOM    705 DS   DT  B  89     -33.099 -13.463  17.760  1.00  1.00      B    S
ATOM    706 DB   DT  B  89     -36.615 -12.947  14.787  1.00  1.00      B    B
ATOM    707 DP   DA  B  90     -31.909  -9.531  18.731  1.00  1.00      B    P
ATOM    708 DS   DA  B  90     -32.579  -8.172  15.118  1.00  1.00      B    S
ATOM    709 DB   DA  B  90     -36.793  -9.028  13.841  1.00  1.00      B    B
ATOM    710 DP   DA  B  91     -30.887  -5.186  13.614  1.00  1.00      B    P
ATOM    711 DS   DA  B  91     -33.049  -4.940  10.778  1.00  1.00      B    S
ATOM    712 DB   DA  B  91     -37.673  -5.928  12.181  1.00  1.00      B    B
ATOM    713 DP   DG  B  92     -32.639  -1.649   8.796  1.00  1.00      B    P
ATOM    714 DS   DG  B  92     -36.221  -1.092   7.750  1.00  1.00      B    S
ATOM    715 DB   DG  B  92     -39.620  -2.516  11.369  1.00  1.00      B    B
ATOM    716 DP   DC  B  93     -37.193   1.496   5.752  1.00  1.00      B    P
ATOM    717 DS   DC  B  93     -40.487   1.978   6.760  1.00  1.00      B    S
ATOM    718 DB   DC  B  93     -40.345   0.857  11.065  1.00  1.00      B    B
ATOM    719 DP   DG  B  94     -42.682   6.407   5.954  1.00  1.00      B    P
ATOM    720 DS   DG  B  94     -45.039   6.244   8.820  1.00  1.00      B    S
ATOM    721 DB   DG  B  94     -42.735   4.470  12.315  1.00  1.00      B    B
ATOM    722 DP   DG  B  95     -47.400   9.066   9.750  1.00  1.00      B    P
ATOM    723 DS   DG  B  95     -47.665   7.806  13.391  1.00  1.00      B    S
ATOM    724 DB   DG  B  95     -43.378   6.692  15.138  1.00  1.00      B    B
ATOM    725 DP   DT  B  96     -49.943   9.228  16.063  1.00  1.00      B    P
ATOM    726 DS   DT  B  96     -47.583   8.611  18.951  1.00  1.00      B    S
ATOM    727 DB   DT  B  96     -43.469   9.471  17.041  1.00  1.00      B    B
ATOM    728 DP   DG  B  97     -48.671  11.924  22.357  1.00  1.00      B    P
ATOM    729 DS   DG  B  97     -44.708  11.809  23.722  1.00  1.00      B    S
ATOM    730 DB   DG  B  97     -41.064  11.541  20.078  1.00  1.00      B    B
ATOM    731 DP   DC  B  98     -44.060  12.925  26.489  1.00  1.00      B    P
ATOM    732 DS   DC  B  98     -40.430  13.237  25.940  1.00  1.00      B    S
ATOM    733 DB   DC  B  98     -40.093  14.433  22.017  1.00  1.00      B    B
ATOM    734 DP   DT  B  99     -37.780  15.429  28.466  1.00  1.00      B    P
ATOM    735 DS   DT  B  99     -34.878  15.167  26.024  1.00  1.00      B    S
ATOM    736 DB   DT  B  99     -36.605  17.260  22.541  1.00  1.00      B    B
ATOM    737 DP   DA  B 100     -31.331  16.543  27.133  1.00  1.00      B    P
ATOM    738 DS   DA  B 100     -30.043  17.412  23.354  1.00  1.00      B    S
ATOM    739 DB   DA  B 100     -33.601  19.752  21.370  1.00  1.00      B    B
ATOM    740 DP   DG  B 101     -26.422  19.340  22.696  1.00  1.00      B    P
ATOM    741 DS   DG  B 101     -27.317  21.093  19.876  1.00  1.00      B    S
ATOM    742 DB   DG  B 101     -32.167  23.328  19.877  1.00  1.00      B    B
ATOM    743 DP   DA  B 102     -24.916  23.399  17.457  1.00  1.00      B    P
ATOM    744 DS   DA  B 102     -27.803  24.648  15.811  1.00  1.00      B    S
ATOM    745 DB   DA  B 102     -30.527  26.497  19.369  1.00  1.00      B    B
ATOM    746 DP   DG  B 103     -26.467  27.377  13.027  1.00  1.00      B    P
ATOM    747 DS   DG  B 103     -29.511  29.576  13.431  1.00  1.00      B    S
ATOM    748 DB   DG  B 103     -31.116  30.182  18.458  1.00  1.00      B    B
ATOM    749 DP   DC  B 104     -30.683  32.065  10.853  1.00  1.00      B    P
ATOM    750 DS   DC  B 104     -33.417  33.634  13.365  1.00  1.00      B    S
ATOM    751 DB   DC  B 104     -30.822  33.549  17.409  1.00  1.00      B    B
ATOM    752 DP   DT  B 105     -34.585  37.066  12.616  1.00  1.00      B    P
ATOM    753 DS   DT  B 105     -35.609  37.960  16.031  1.00  1.00      B    S
ATOM    754 DB   DT  B 105     -31.752  37.478  17.770  1.00  1.00      B    B
ATOM    755 DP   DG  B 106     -37.226  42.398  16.217  1.00  1.00      B    P
ATOM    756 DS   DG  B 106     -35.816  42.998  19.783  1.00  1.00      B    S
ATOM    757 DB   DG  B 106     -30.900  41.191  19.857  1.00  1.00      B    B
ATOM    758 DP   DT  B 107     -35.814  45.977  21.477  1.00  1.00      B    P
ATOM    759 DS   DT  B 107     -32.900  45.594  23.514  1.00  1.00      B    S
ATOM    760 DB   DT  B 107     -29.920  44.518  20.315  1.00  1.00      B    B
ATOM    761 DP   DC  B 108     -31.980  48.876  25.733  1.00  1.00      B    P
ATOM    762 DS   DC  B 108     -28.072  48.038  25.474  1.00  1.00      B    S
ATOM    763 DB   DC  B 108     -27.615  47.407  21.349  1.00  1.00      B    B
ATOM    764 DP   DT  B 109     -25.312  51.035  26.177  1.00  1.00      B    P
ATOM    765 DS   DT  B 109     -22.569  49.646  24.297  1.00  1.00      B    S
ATOM    766 DB   DT  B 109     -24.718  49.808  20.065  1.00  1.00      B    B
ATOM    767 DP   DA  B 110     -18.381  51.695  24.834  1.00  1.00      B    P
ATOM    768 DS   DA  B 110     -17.393  50.630  21.465  1.00  1.00      B    S
ATOM    769 DB   DA  B 110     -21.461  51.688  18.085  1.00  1.00      B    B
ATOM    770 DP   DC  B 111     -14.465  52.159  20.541  1.00  1.00      B    P
ATOM    771 DS   DC  B 111     -15.174  51.861  17.289  1.00  1.00      B    S
ATOM    772 DB   DC  B 111     -19.102  53.766  16.573  1.00  1.00      B    B
ATOM    773 DP   DG  B 112     -11.912  52.781  14.074  1.00  1.00      B    P
ATOM    774 DS   DG  B 112     -14.757  53.513  11.224  1.00  1.00      B    S
ATOM    775 DB   DG  B 112     -18.270  56.274  12.815  1.00  1.00      B    B
ATOM    776 DP   DA  B 113     -14.038  53.833   7.420  1.00  1.00      B    P
ATOM    777 DS   DA  B 113     -17.045  55.746   6.498  1.00  1.00      B    S
ATOM    778 DB   DA  B 113     -18.347  58.441  10.083  1.00  1.00      B    B
ATOM    779 DP   DC  B 114     -17.167  57.086   3.311  1.00  1.00      B    P
ATOM    780 DS   DC  B 114     -19.073  59.854   4.385  1.00  1.00      B    S
ATOM    781 DB   DC  B 114     -17.525  60.927   7.892  1.00  1.00      B    B
ATOM    782 DP   DC  B 115     -18.997  62.572   2.365  1.00  1.00      B    P
ATOM    783 DS   DC  B 115     -18.641  65.392   4.931  1.00  1.00      B    S
ATOM    784 DB   DC  B 115     -15.632  64.269   7.549  1.00  1.00      B    B
ATOM    785 DP   DA  B 116     -18.677  69.818   3.498  1.00  1.00      B    P
ATOM    786 DS   DA  B 116     -17.595  71.085   7.070  1.00  1.00      B    S
ATOM    787 DB   DA  B 116     -14.443  68.027   8.940  1.00  1.00      B    B
ATOM    788 DP   DA  B 117     -17.349  74.395   7.941  1.00  1.00      B    P
ATOM    789 DS   DA  B 117     -15.419  73.672  10.679  1.00  1.00      B    S
ATOM    790 DB   DA  B 117     -11.698  70.165   9.623  1.00  1.00      B    B
ATOM    791 DP   DT  B 118     -13.915  76.354  12.827  1.00  1.00      B    P
ATOM    792 DS   DT  B 118     -11.591  73.968  13.851  1.00  1.00      B    S
ATOM    793 DB   DT  B 118      -9.470  72.681  10.612  1.00  1.00      B    B
ATOM    794 DP   DT  B 119      -9.142  74.924  16.892  1.00  1.00      B    P
ATOM    795 DS   DT  B 119      -6.676  72.360  16.046  1.00  1.00      B    S
ATOM    796 DB   DT  B 119      -5.811  73.591  12.314  1.00  1.00      B    B
ATOM    797 DP   DG  B 120      -3.179  72.069  18.931  1.00  1.00      B    P
ATOM    798 DS   DG  B 120      -0.891  70.812  16.382  1.00  1.00      B    S
ATOM    799 DB   DG  B 120      -1.011  73.529  12.114  1.00  1.00      B    B
ATOM    800 DP   DA  B 121       2.402  68.763  17.183  1.00  1.00      B    P
ATOM    801 DS   DA  B 121       3.379  68.875  13.595  1.00  1.00      B    S
ATOM    802 DB   DA  B 121       2.623  73.782  11.762  1.00  1.00      B    B
ATOM    803 DP   DG  B 122       7.643  67.921  13.316  1.00  1.00      B    P
ATOM    804 DS   DG  B 122       8.066  69.810  10.139  1.00  1.00      B    S
ATOM    805 DB   DG  B 122       5.819  74.658  10.237  1.00  1.00      B    B
ATOM    806 DP   DC  B 123      10.543  69.610   8.869  1.00  1.00      B    P
ATOM    807 DS   DC  B 123      10.008  73.066   7.411  1.00  1.00      B    S
ATOM    808 DB   DC  B 123       9.018  75.544  10.611  1.00  1.00      B    B
ATOM    809 DP   DG  B 124      13.249  74.292   4.645  1.00  1.00      B    P
ATOM    810 DS   DG  B 124      12.547  78.059   5.039  1.00  1.00      B    S
ATOM    811 DB   DG  B 124      11.627  78.818   9.672  1.00  1.00      B    B
ATOM    812 DP   DG  B 125      14.770  80.033   3.820  1.00  1.00      B    P
ATOM    813 DS   DG  B 125      15.294  82.860   6.413  1.00  1.00      B    S
ATOM    814 DB   DG  B 125      14.143  81.359  10.882  1.00  1.00      B    B
ATOM    815 DP   DC  B 126      17.713  84.990   6.133  1.00  1.00      B    P
ATOM    816 DS   DC  B 126      17.513  86.086   9.564  1.00  1.00      B    S
ATOM    817 DB   DC  B 126      17.403  82.394  11.376  1.00  1.00      B    B
ATOM    818 DP   DC  B 127      20.013  88.460  11.074  1.00  1.00      B    P
ATOM    819 DS   DC  B 127      19.778  87.358  14.689  1.00  1.00      B    S
ATOM    820 DB   DC  B 127      19.689  83.156  14.229  1.00  1.00      B    B
ATOM    821 DP   DT  B 128      22.336  88.433  17.052  1.00  1.00      B    P
ATOM    822 DS   DT  B 128      21.787  85.434  19.393  1.00  1.00      B    S
ATOM    823 DB   DT  B 128      22.796  82.494  16.580  1.00  1.00      B    B
ATOM    824 DP   DG  B 129      25.015  85.210  22.601  1.00  1.00      B    P
ATOM    825 DS   DG  B 129      25.827  81.142  22.102  1.00  1.00      B    S
ATOM    826 DB   DG  B 129      25.908  79.603  17.315  1.00  1.00      B    B
ATOM    827 DP   DC  B 130      27.632  79.137  24.486  1.00  1.00      B    P
ATOM    828 DS   DC  B 130      28.165  76.094  21.957  1.00  1.00      B    S
ATOM    829 DB   DC  B 130      28.857  78.334  18.245  1.00  1.00      B    B
ATOM    830 DP   DA  B 131      31.807  72.808  22.443  1.00  1.00      B    P
ATOM    831 DS   DA  B 131      31.079  71.528  19.103  1.00  1.00      B    S
ATOM    832 DB   DA  B 131      31.103  75.509  16.338  1.00  1.00      B    B
ATOM    833 DP   DG  B 132      33.677  68.615  17.934  1.00  1.00      B    P
ATOM    834 DS   DG  B 132      34.165  69.964  14.475  1.00  1.00      B    S
ATOM    835 DB   DG  B 132      34.426  74.860  14.228  1.00  1.00      B    B
ATOM    836 DP   DA  B 133      35.518  68.042  11.706  1.00  1.00      B    P
ATOM    837 DS   DA  B 133      36.458  70.809   9.724  1.00  1.00      B    S
ATOM    838 DB   DA  B 133      37.375  74.855  12.388  1.00  1.00      B    B
ATOM    839 DP   DC  B 134      38.557  70.176   7.393  1.00  1.00      B    P
ATOM    840 DS   DC  B 134      40.241  73.877   7.402  1.00  1.00      B    S
ATOM    841 DB   DC  B 134      40.704  74.873  11.379  1.00  1.00      B    B
ATOM    842 DP   DC  B 135      43.282  74.663   5.062  1.00  1.00      B    P
ATOM    843 DS   DC  B 135      44.320  77.306   7.066  1.00  1.00      B    S
ATOM    844 DB   DC  B 135      44.371  76.369  11.055  1.00  1.00      B    B
ATOM    845 DP   DG  B 136      48.470  80.147   5.542  1.00  1.00      B    P
ATOM    846 DS   DG  B 136      50.223  80.100   9.039  1.00  1.00      B    S
ATOM    847 DB   DG  B 136      48.761  76.348  11.835  1.00  1.00      B    B
ATOM    848 DP   DG  B 137      53.511  81.001   9.758  1.00  1.00      B    P
ATOM    849 DS   DG  B 137      54.028  79.389  12.698  1.00  1.00      B    S
ATOM    850 DB   DG  B 137      51.632  74.680  13.160  1.00  1.00      B    B
ATOM    851 DP   DG  B 138      57.546  79.311  14.307  1.00  1.00      B    P
ATOM    852 DS   DG  B 138      56.832  76.208  16.597  1.00  1.00      B    S
ATOM    853 DB   DG  B 138      54.522  72.854  14.201  1.00  1.00      B    B
ATOM    854 DP   DA  B 139      59.661  74.783  18.995  1.00  1.00      B    P
ATOM    855 DS   DA  B 139      58.135  71.783  19.234  1.00  1.00      B    S
ATOM    856 DB   DA  B 139      56.514  70.126  14.993  1.00  1.00      B    B
ATOM    857 DP   DT  B 140      59.876  69.575  20.852  1.00  1.00      B    P
ATOM    858 DS   DT  B 140      57.959  66.412  19.172  1.00  1.00      B    S
ATOM    859 DB   DT  B 140      58.918  67.471  15.478  1.00  1.00      B    B
ATOM    860 DP   DT  B 141      59.008  63.160  20.228  1.00  1.00      B    P
ATOM    861 DS   DT  B 141      58.135  61.284  17.364  1.00  1.00      B    S
ATOM    862 DB   DT  B 141      60.392  64.037  14.541  1.00  1.00      B    B
ATOM    863 DP   DC  B 142      58.993  58.004  17.508  1.00  1.00      B    P
ATOM    864 DS   DC  B 142      59.816  57.713  13.630  1.00  1.00      B    S
ATOM    865 DB   DC  B 142      62.376  61.234  12.714  1.00  1.00      B    B
ATOM    866 DP   DT  B 143      61.267  54.855  11.879  1.00  1.00      B    P
ATOM    867 DS   DT  B 143      62.556  56.655   8.587  1.00  1.00      B    S
ATOM    868 DB   DT  B 143      65.211  59.504  10.376  1.00  1.00      B    B
ATOM    869 DP   DC  B 144      64.327  54.302   6.372  1.00  1.00      B    P
ATOM    870 DS   DC  B 144      66.728  57.215   5.046  1.00  1.00      B    S
ATOM    871 DB   DC  B 144      68.652  58.716   8.428  1.00  1.00      B    B
ATOM    872 DP   DC  B 145      69.189  56.172   2.696  1.00  1.00      B    P
ATOM    873 DS   DC  B 145      71.415  59.260   3.382  1.00  1.00      B    S
ATOM    874 DB   DC  B 145      72.750  58.328   7.746  1.00  1.00      B    B
ATOM    875 DP   DA  B 146      75.048  59.902   0.762  1.00  1.00      B    P
ATOM    876 DS   DA  B 146      77.089  61.496   3.296  1.00  1.00      B    S
ATOM    877 DB   DA  B 146      76.929  59.142   7.457  1.00  1.00      B    B
ATOM    878 DP   DG  B 147      80.803  62.468   2.096  1.00  1.00      B    P
ATOM    879 DS   DG  B 147      82.286  62.067   5.407  1.00  1.00      B    S
ATOM    880 DB   DG  B 147      80.880  58.340   7.987  1.00  1.00      B    B
TER
ATOM    881  CA  ALA C   1     -29.396  -6.490  35.308  1.00  1.00      C    C
ATOM    882  CA  ARG C   2     -27.889  -9.113  33.030  1.00  1.00      C    C
ATOM    883  CA  THR C   3     -27.539  -8.981  29.238  1.00  1.00      C    C
ATOM    884  CA  LYS C   4     -28.697 -12.634  28.454  1.00  1.00      C    C
ATOM    885  CA  GLN C   5     -29.571 -14.143  25.093  1.00  1.00      C    C
ATOM    886  CA  THR C   6     -27.822 -17.235  24.154  1.00  1.00      C    C
ATOM    887  CA  ALA C   7     -30.170 -19.220  22.004  1.00  1.00      C    C
ATOM    888  CA  ARG C   8     -32.728 -21.541  23.433  1.00  1.00      C    C
ATOM    889  CA  LYS C   9     -36.165 -21.442  24.977  1.00  1.00      C    C
ATOM    890  CA  SER C  10     -37.795 -21.526  28.441  1.00  1.00      C    C
ATOM    891  CA  THR C  11     -40.662 -23.141  30.238  1.00  1.00      C    C
ATOM    892  CA  GLY C  12     -40.835 -26.779  31.256  1.00  1.00      C    C
ATOM    893  CA  GLY C  13     -37.315 -27.177  29.984  1.00  1.00      C    C
ATOM    894  CA  LYS C  14     -35.601 -28.091  33.238  1.00  1.00      C    C
ATOM    895  CA  ALA C  15     -32.877 -30.021  31.371  1.00  1.00      C    C
ATOM    896  CA  PRO C  16     -33.700 -32.289  28.371  1.00  1.00      C    C
ATOM    897  CA  ARG C  17     -36.994 -32.167  26.565  1.00  1.00      C    C
ATOM    898  CA  LYS C  18     -36.224 -28.991  24.490  1.00  1.00      C    C
ATOM    899  CA  GLN C  19     -39.537 -27.617  25.820  1.00  1.00      C    C
ATOM    900  CA  LEU C  20     -41.377 -28.792  22.598  1.00  1.00      C    C
ATOM    901  CA  ALA C  21     -40.501 -30.141  19.049  1.00  1.00      C    C
ATOM    902  CA  THR C  22     -36.785 -30.620  18.405  1.00  1.00      C    C
ATOM    903  CA  LYS C  23     -36.303 -29.552  14.785  1.00  1.00      C    C
ATOM    904  CA  ALA C  24     -34.359 -32.541  13.643  1.00  1.00      C    C
ATOM    905  CA  ALA C  25     -35.791 -33.541  10.037  1.00  1.00      C    C
ATOM    906  CA  ARG C  26     -33.988 -36.909   9.544  1.00  1.00      C    C
ATOM    907  CA  LYS C  27     -32.839 -35.886   5.961  1.00  1.00      C    C
ATOM    908  CA  SER C  28     -35.432 -38.286   4.787  1.00  1.00      C    C
ATOM    909  CA  ALA C  29     -34.749 -38.042   1.073  1.00  1.00      C    C
ATOM    910  CA  PRO C  30     -36.983 -36.565  -1.755  1.00  1.00      C    C
ATOM    911  CA  ALA C  31     -33.943 -35.105  -3.529  1.00  1.00      C    C
ATOM    912  CA  THR C  32     -36.153 -32.764  -5.482  1.00  1.00      C    C
ATOM    913  CA  GLY C  33     -37.288 -31.940  -8.902  1.00  1.00      C    C
ATOM    914  CA  GLY C  34     -35.536 -29.193 -10.885  1.00  1.00      C    C
ATOM    915  CA  VAL C  35     -38.084 -26.608  -9.668  1.00  1.00      C    C
ATOM    916  CA  LYS C  36     -35.564 -24.005  -8.462  1.00  1.00      C    C
ATOM    917  CA  LYS C  37     -35.982 -21.482  -5.656  1.00  1.00      C    C
ATOM    918  CA  PRO C  38     -32.552 -21.351  -3.928  1.00  1.00      C    C
ATOM    919  CA  HIS C  39     -29.625 -21.418  -6.308  1.00  1.00      C    C
ATOM    920  CA  ARG C  40     -27.427 -24.530  -6.654  1.00  1.00      C    C
ATOM    921  CA  TYR C  41     -27.027 -27.564  -4.346  1.00  1.00      C    C
ATOM    922  CA  ARG C  42     -23.401 -28.756  -3.985  1.00  1.00      C    C
ATOM    923  CA  PRO C  43     -21.240 -26.847  -1.475  1.00  1.00      C    C
ATOM    924  CA  GLY C  44     -19.549 -24.116  -3.509  1.00  1.00      C    C
ATOM    925  CA  THR C  45     -22.288 -23.915  -6.083  1.00  1.00      C    C
ATOM    926  CA  VAL C  46     -24.104 -21.029  -4.198  1.00  1.00      C    C
ATOM    927  CA  ALA C  47     -20.915 -19.379  -3.315  1.00  1.00      C    C
ATOM    928  CA  LEU C  48     -19.984 -19.223  -7.011  1.00  1.00      C    C
ATOM    929  CA  ARG C  49     -23.424 -17.801  -7.815  1.00  1.00      C    C
ATOM    930  CA  GLU C  50     -23.145 -15.153  -5.152  1.00  1.00      C    C
ATOM    931  CA  ILE C  51     -19.842 -13.690  -6.486  1.00  1.00      C    C
ATOM    932  CA  ARG C  52     -21.902 -13.134  -9.590  1.00  1.00      C    C
ATOM    933  CA  ARG C  53     -24.785 -11.634  -7.696  1.00  1.00      C    C
ATOM    934  CA  TYR C  54     -22.672  -9.105  -5.897  1.00  1.00      C    C
ATOM    935  CA  GLN C  55     -20.428  -8.044  -8.657  1.00  1.00      C    C
ATOM    936  CA  LYS C  56     -23.349  -6.977 -10.662  1.00  1.00      C    C
ATOM    937  CA  SER C  57     -24.840  -4.837  -7.916  1.00  1.00      C    C
ATOM    938  CA  THR C  58     -24.215  -1.814  -5.854  1.00  1.00      C    C
ATOM    939  CA  GLU C  59     -26.445  -2.185  -2.755  1.00  1.00      C    C
ATOM    940  CA  LEU C  60     -24.801  -1.470   0.549  1.00  1.00      C    C
ATOM    941  CA  LEU C  61     -23.665  -4.600   2.243  1.00  1.00      C    C
ATOM    942  CA  ILE C  62     -23.791  -3.980   5.975  1.00  1.00      C    C
ATOM    943  CA  ARG C  63     -27.154  -3.613   7.653  1.00  1.00      C    C
ATOM    944  CA  LYS C  64     -28.202  -0.033   8.333  1.00  1.00      C    C
ATOM    945  CA  LEU C  65     -29.449  -0.106  11.819  1.00  1.00      C    C
ATOM    946  CA  PRO C  66     -26.741  -2.262  13.433  1.00  1.00      C    C
ATOM    947  CA  PHE C  67     -24.244   0.012  11.680  1.00  1.00      C    C
ATOM    948  CA  GLN C  68     -25.889   3.280  12.910  1.00  1.00      C    C
ATOM    949  CA  ARG C  69     -25.794   1.663  16.446  1.00  1.00      C    C
ATOM    950  CA  LEU C  70     -22.070   0.999  15.960  1.00  1.00      C    C
ATOM    951  CA  VAL C  71     -21.127   4.377  14.835  1.00  1.00      C    C
ATOM    952  CA  ARG C  72     -22.700   6.356  17.607  1.00  1.00      C    C
ATOM    953  CA  GLU C  73     -20.967   4.105  20.180  1.00  1.00      C    C
ATOM    954  CA  ILE C  74     -17.645   4.414  18.510  1.00  1.00      C    C
ATOM    955  CA  ALA C  75     -17.922   8.277  18.165  1.00  1.00      C    C
ATOM    956  CA  GLN C  76     -19.280   8.599  21.739  1.00  1.00      C    C
ATOM    957  CA  ASP C  77     -15.797   7.521  22.972  1.00  1.00      C    C
ATOM    958  CA  PHE C  78     -14.265  10.744  21.648  1.00  1.00      C    C
ATOM    959  CA  LYS C  79     -17.186  13.170  22.407  1.00  1.00      C    C
ATOM    960  CA  THR C  80     -20.422  12.746  24.353  1.00  1.00      C    C
ATOM    961  CA  ASP C  81     -23.717  13.894  23.069  1.00  1.00      C    C
ATOM    962  CA  LEU C  82     -22.756  14.288  19.481  1.00  1.00      C    C
ATOM    963  CA  ARG C  83     -25.270  14.140  16.698  1.00  1.00      C    C
ATOM    964  CA  PHE C  84     -24.845  12.878  13.186  1.00  1.00      C    C
ATOM    965  CA  GLN C  85     -26.210  14.161   9.856  1.00  1.00      C    C
ATOM    966  CA  SER C  86     -28.098  11.228   8.273  1.00  1.00      C    C
ATOM    967  CA  SER C  87     -25.696  11.537   5.190  1.00  1.00      C    C
ATOM    968  CA  ALA C  88     -22.676  11.402   7.507  1.00  1.00      C    C
ATOM    969  CA  VAL C  89     -23.399   7.937   8.563  1.00  1.00      C    C
ATOM    970  CA  MET C  90     -23.944   6.941   4.892  1.00  1.00      C    C
ATOM    971  CA  ALA C  91     -20.744   8.623   4.012  1.00  1.00      C    C
ATOM    972  CA  LEU C  92     -19.076   6.660   6.803  1.00  1.00      C    C
ATOM    973  CA  GLN C  93     -20.467   3.390   5.656  1.00  1.00      C    C
ATOM    974  CA  GLU C  94     -19.561   4.002   1.945  1.00  1.00      C    C
ATOM    975  CA  ALA C  95     -15.920   4.435   3.029  1.00  1.00      C    C
ATOM    976  CA  SER C  96     -15.854   1.556   5.378  1.00  1.00      C    C
ATOM    977  CA  GLU C  97     -17.261  -0.899   2.901  1.00  1.00      C    C
ATOM    978  CA  ALA C  98     -14.783   0.066   0.139  1.00  1.00      C    C
ATOM    979  CA  TYR C  99     -11.963  -0.664   2.562  1.00  1.00      C    C
ATOM    980  CA  LEU C 100     -13.383  -4.195   3.284  1.00  1.00      C    C
ATOM    981  CA  VAL C 101     -14.064  -4.829  -0.494  1.00  1.00      C    C
ATOM    982  CA  ALA C 102     -10.433  -3.817  -1.320  1.00  1.00      C    C
ATOM    983  CA  LEU C 103      -9.128  -5.917   1.489  1.00  1.00      C    C
ATOM    984  CA  PHE C 104     -10.824  -9.059   0.104  1.00  1.00      C    C
ATOM    985  CA  GLU C 105      -9.173  -8.378  -3.283  1.00  1.00      C    C
ATOM    986  CA  ASP C 106      -5.779  -8.217  -1.563  1.00  1.00      C    C
ATOM    987  CA  THR C 107      -6.436 -11.080   0.912  1.00  1.00      C    C
ATOM    988  CA  ASN C 108      -7.463 -13.202  -2.066  1.00  1.00      C    C
ATOM    989  CA  LEU C 109      -4.206 -12.670  -3.908  1.00  1.00      C    C
ATOM    990  CA  CYS C 110      -2.299 -13.791  -0.755  1.00  1.00      C    C
ATOM    991  CA  ALA C 111      -4.543 -16.857  -0.505  1.00  1.00      C    C
ATOM    992  CA  ILE C 112      -3.928 -17.662  -4.079  1.00  1.00      C    C
ATOM    993  CA  HIS C 113      -0.133 -17.239  -3.606  1.00  1.00      C    C
ATOM    994  CA  ALA C 114      -0.386 -19.999  -0.904  1.00  1.00      C    C
ATOM    995  CA  LYS C 115      -1.881 -22.263  -3.677  1.00  1.00      C    C
ATOM    996  CA  ARG C 116      -5.213 -22.335  -1.694  1.00  1.00      C    C
ATOM    997  CA  VAL C 117      -8.708 -21.152  -2.477  1.00  1.00      C    C
ATOM    998  CA  THR C 118      -9.659 -20.506   1.136  1.00  1.00      C    C
ATOM    999  CA  ILE C 119      -8.694 -17.059   2.337  1.00  1.00      C    C
ATOM   1000  CA  MET C 120      -7.340 -17.184   5.847  1.00  1.00      C    C
ATOM   1001  CA  PRO C 121      -6.347 -14.825   8.720  1.00  1.00      C    C
ATOM   1002  CA  LYS C 122      -2.695 -14.977   7.762  1.00  1.00      C    C
ATOM   1003  CA  ASP C 123      -3.683 -13.419   4.441  1.00  1.00      C    C
ATOM   1004  CA  ILE C 124      -5.298 -10.433   5.945  1.00  1.00      C    C
ATOM   1005  CA  GLN C 125      -2.350  -9.824   8.203  1.00  1.00      C    C
ATOM   1006  CA  LEU C 126       0.214 -10.020   5.378  1.00  1.00      C    C
ATOM   1007  CA  ALA C 127      -1.704  -7.785   3.101  1.00  1.00      C    C
ATOM   1008  CA  ARG C 128      -1.740  -4.827   5.460  1.00  1.00      C    C
ATOM   1009  CA  ARG C 129       1.912  -5.235   6.418  1.00  1.00      C    C
ATOM   1010  CA  ILE C 130       3.158  -4.936   2.777  1.00  1.00      C    C
ATOM   1011  CA  ARG C 131       0.746  -2.141   2.167  1.00  1.00      C    C
ATOM   1012  CA  GLY C 132       2.301  -0.240   5.022  1.00  1.00      C    C
ATOM   1013  CA  GLU C 133      -0.682  -0.294   7.170  1.00  1.00      C    C
ATOM   1014  CA  ARG C 134       0.707  -2.611   9.839  1.00  1.00      C    C
ATOM   1015  CA  ALA C 135       4.296  -1.821   9.054  1.00  1.00      C    C
TER
ATOM   1016  CA  SER D   1     -21.279   5.710  55.479  1.00  1.00      D    C
ATOM   1017  CA  GLY D   2     -20.914   8.484  52.931  1.00  1.00      D    C
ATOM   1018  CA  ARG D   3     -19.979   7.107  49.459  1.00  1.00      D    C
ATOM   1019  CA  GLY D   4     -21.785   7.852  46.284  1.00  1.00      D    C
ATOM   1020  CA  LYS D   5     -18.783   9.823  45.012  1.00  1.00      D    C
ATOM   1021  CA  GLY D   6     -19.776  11.580  41.914  1.00  1.00      D    C
ATOM   1022  CA  GLY D   7     -23.471  11.338  41.971  1.00  1.00      D    C
ATOM   1023  CA  LYS D   8     -24.278   9.048  38.985  1.00  1.00      D    C
ATOM   1024  CA  GLY D   9     -24.319   5.315  38.322  1.00  1.00      D    C
ATOM   1025  CA  LEU D  10     -25.306   2.751  41.032  1.00  1.00      D    C
ATOM   1026  CA  GLY D  11     -23.631  -0.560  41.864  1.00  1.00      D    C
ATOM   1027  CA  LYS D  12     -27.093  -1.426  43.344  1.00  1.00      D    C
ATOM   1028  CA  GLY D  13     -29.424   1.100  41.793  1.00  1.00      D    C
ATOM   1029  CA  GLY D  14     -30.456   0.009  38.348  1.00  1.00      D    C
ATOM   1030  CA  ALA D  15     -30.222   1.831  35.069  1.00  1.00      D    C
ATOM   1031  CA  LYS D  16     -33.872   0.916  34.426  1.00  1.00      D    C
ATOM   1032  CA  ARG D  17     -32.554  -1.253  31.672  1.00  1.00      D    C
ATOM   1033  CA  HIS D  18     -31.131   0.966  28.883  1.00  1.00      D    C
ATOM   1034  CA  ARG D  19     -33.960   0.025  26.658  1.00  1.00      D    C
ATOM   1035  CA  LYS D  20     -31.746  -1.041  23.883  1.00  1.00      D    C
ATOM   1036  CA  VAL D  21     -28.568  -2.427  25.490  1.00  1.00      D    C
ATOM   1037  CA  LEU D  22     -26.817  -5.800  24.533  1.00  1.00      D    C
ATOM   1038  CA  ARG D  23     -26.669  -4.670  20.962  1.00  1.00      D    C
ATOM   1039  CA  ASP D  24     -23.607  -6.458  19.722  1.00  1.00      D    C
ATOM   1040  CA  ASN D  25     -21.967  -3.687  17.602  1.00  1.00      D    C
ATOM   1041  CA  ILE D  26     -18.856  -5.482  16.351  1.00  1.00      D    C
ATOM   1042  CA  GLN D  27     -20.985  -8.527  16.775  1.00  1.00      D    C
ATOM   1043  CA  GLY D  28     -23.744  -6.959  14.742  1.00  1.00      D    C
ATOM   1044  CA  ILE D  29     -21.565  -7.268  11.634  1.00  1.00      D    C
ATOM   1045  CA  THR D  30     -22.391 -10.830  11.120  1.00  1.00      D    C
ATOM   1046  CA  LYS D  31     -20.482 -13.746   9.480  1.00  1.00      D    C
ATOM   1047  CA  PRO D  32     -23.155 -13.588   6.607  1.00  1.00      D    C
ATOM   1048  CA  ALA D  33     -22.477  -9.887   5.789  1.00  1.00      D    C
ATOM   1049  CA  ILE D  34     -18.676 -10.641   5.801  1.00  1.00      D    C
ATOM   1050  CA  ARG D  35     -19.289 -13.523   3.405  1.00  1.00      D    C
ATOM   1051  CA  ARG D  36     -21.348 -11.278   1.138  1.00  1.00      D    C
ATOM   1052  CA  LEU D  37     -18.724  -8.469   1.484  1.00  1.00      D    C
ATOM   1053  CA  ALA D  38     -16.149 -11.116   0.429  1.00  1.00      D    C
ATOM   1054  CA  ARG D  39     -18.463 -12.391  -2.396  1.00  1.00      D    C
ATOM   1055  CA  ARG D  40     -18.435  -8.844  -3.611  1.00  1.00      D    C
ATOM   1056  CA  GLY D  41     -14.672  -9.043  -3.124  1.00  1.00      D    C
ATOM   1057  CA  GLY D  42     -14.493 -11.949  -5.569  1.00  1.00      D    C
ATOM   1058  CA  VAL D  43     -13.995 -14.685  -3.045  1.00  1.00      D    C
ATOM   1059  CA  LYS D  44     -14.863 -18.360  -3.565  1.00  1.00      D    C
ATOM   1060  CA  ARG D  45     -14.376 -19.878  -0.120  1.00  1.00      D    C
ATOM   1061  CA  ILE D  46     -13.859 -18.486   3.394  1.00  1.00      D    C
ATOM   1062  CA  SER D  47     -11.897 -19.703   6.470  1.00  1.00      D    C
ATOM   1063  CA  GLY D  48     -13.765 -19.782   9.666  1.00  1.00      D    C
ATOM   1064  CA  LEU D  49     -11.184 -17.566  11.251  1.00  1.00      D    C
ATOM   1065  CA  ILE D  50     -11.683 -14.699   8.735  1.00  1.00      D    C
ATOM   1066  CA  TYR D  51     -14.685 -13.310  10.443  1.00  1.00      D    C
ATOM   1067  CA  GLU D  52     -13.261 -12.442  13.846  1.00  1.00      D    C
ATOM   1068  CA  GLU D  53     -10.080 -11.298  12.217  1.00  1.00      D    C
ATOM   1069  CA  THR D  54     -12.159  -9.079   9.838  1.00  1.00      D    C
ATOM   1070  CA  ARG D  55     -14.194  -7.612  12.722  1.00  1.00      D    C
ATOM   1071  CA  GLY D  56     -10.923  -6.460  14.190  1.00  1.00      D    C
ATOM   1072  CA  VAL D  57      -9.969  -4.737  10.928  1.00  1.00      D    C
ATOM   1073  CA  LEU D  58     -13.358  -3.029  10.607  1.00  1.00      D    C
ATOM   1074  CA  LYS D  59     -12.985  -1.708  14.193  1.00  1.00      D    C
ATOM   1075  CA  VAL D  60      -9.438  -0.291  13.337  1.00  1.00      D    C
ATOM   1076  CA  PHE D  61     -11.013   1.383  10.415  1.00  1.00      D    C
ATOM   1077  CA  LEU D  62     -13.760   3.084  12.514  1.00  1.00      D    C
ATOM   1078  CA  GLU D  63     -11.641   4.209  15.370  1.00  1.00      D    C
ATOM   1079  CA  ASN D  64      -9.354   6.058  12.986  1.00  1.00      D    C
ATOM   1080  CA  VAL D  65     -11.812   7.866  10.828  1.00  1.00      D    C
ATOM   1081  CA  ILE D  66     -14.355   8.854  13.508  1.00  1.00      D    C
ATOM   1082  CA  ARG D  67     -11.626  10.064  15.925  1.00  1.00      D    C
ATOM   1083  CA  ASP D  68     -10.522  12.647  13.347  1.00  1.00      D    C
ATOM   1084  CA  ALA D  69     -13.947  13.635  12.059  1.00  1.00      D    C
ATOM   1085  CA  VAL D  70     -14.981  14.450  15.589  1.00  1.00      D    C
ATOM   1086  CA  THR D  71     -11.747  16.531  15.984  1.00  1.00      D    C
ATOM   1087  CA  TYR D  72     -12.868  18.607  13.009  1.00  1.00      D    C
ATOM   1088  CA  THR D  73     -16.452  18.659  14.464  1.00  1.00      D    C
ATOM   1089  CA  GLU D  74     -14.954  19.978  17.727  1.00  1.00      D    C
ATOM   1090  CA  HIS D  75     -12.630  22.404  16.104  1.00  1.00      D    C
ATOM   1091  CA  ALA D  76     -15.588  24.006  14.366  1.00  1.00      D    C
ATOM   1092  CA  LYS D  77     -17.401  24.356  17.629  1.00  1.00      D    C
ATOM   1093  CA  ARG D  78     -20.100  22.165  16.031  1.00  1.00      D    C
ATOM   1094  CA  LYS D  79     -21.949  19.496  17.922  1.00  1.00      D    C
ATOM   1095  CA  THR D  80     -23.222  17.940  14.640  1.00  1.00      D    C
ATOM   1096  CA  VAL D  81     -20.636  15.662  12.745  1.00  1.00      D    C
ATOM   1097  CA  THR D  82     -21.084  16.589   9.067  1.00  1.00      D    C
ATOM   1098  CA  ALA D  83     -20.398  14.438   5.987  1.00  1.00      D    C
ATOM   1099  CA  MET D  84     -17.620  16.731   4.971  1.00  1.00      D    C
ATOM   1100  CA  ASP D  85     -15.863  16.315   8.366  1.00  1.00      D    C
ATOM   1101  CA  VAL D  86     -15.855  12.584   7.641  1.00  1.00      D    C
ATOM   1102  CA  VAL D  87     -14.639  13.236   4.064  1.00  1.00      D    C
ATOM   1103  CA  TYR D  88     -11.940  15.586   5.281  1.00  1.00      D    C
ATOM   1104  CA  ALA D  89     -10.860  13.093   7.909  1.00  1.00      D    C
ATOM   1105  CA  LEU D  90     -10.920  10.254   5.328  1.00  1.00      D    C
ATOM   1106  CA  LYS D  91      -8.790  12.360   2.847  1.00  1.00      D    C
ATOM   1107  CA  ARG D  92      -6.143  13.073   5.431  1.00  1.00      D    C
ATOM   1108  CA  GLN D  93      -5.858   9.361   6.196  1.00  1.00      D    C
ATOM   1109  CA  GLY D  94      -5.026   8.492   2.599  1.00  1.00      D    C
ATOM   1110  CA  ARG D  95      -8.530   7.065   1.783  1.00  1.00      D    C
ATOM   1111  CA  THR D  96      -9.811   9.697  -0.711  1.00  1.00      D    C
ATOM   1112  CA  LEU D  97     -13.634   9.406  -0.654  1.00  1.00      D    C
ATOM   1113  CA  TYR D  98     -16.476   9.499  -3.024  1.00  1.00      D    C
ATOM   1114  CA  GLY D  99     -20.127  10.271  -2.282  1.00  1.00      D    C
ATOM   1115  CA  PHE D 100     -19.887  13.640  -0.390  1.00  1.00      D    C
ATOM   1116  CA  GLY D 101     -22.733  15.197  -2.251  1.00  1.00      D    C
ATOM   1117  CA  GLY D 102     -25.157  15.738   0.560  1.00  1.00      D    C
TER
ATOM   1118  CA  SER E   1      -3.009  94.807  30.774  1.00  1.00      E    C
ATOM   1119  CA  GLY E   2      -6.030  92.462  29.792  1.00  1.00      E    C
ATOM   1120  CA  ARG E   3      -8.596  91.603  32.422  1.00  1.00      E    C
ATOM   1121  CA  GLY E   4     -12.091  91.597  30.983  1.00  1.00      E    C
ATOM   1122  CA  LYS E   5     -13.264  91.739  27.364  1.00  1.00      E    C
ATOM   1123  CA  GLN E   6     -13.266  87.903  27.204  1.00  1.00      E    C
ATOM   1124  CA  GLY E   7     -14.899  87.319  23.709  1.00  1.00      E    C
ATOM   1125  CA  GLY E   8     -14.984  83.979  21.891  1.00  1.00      E    C
ATOM   1126  CA  LYS E   9     -12.583  82.432  24.241  1.00  1.00      E    C
ATOM   1127  CA  THR E  10     -13.995  79.742  26.458  1.00  1.00      E    C
ATOM   1128  CA  ARG E  11     -13.872  76.552  24.471  1.00  1.00      E    C
ATOM   1129  CA  ALA E  12     -15.918  73.498  25.258  1.00  1.00      E    C
ATOM   1130  CA  LYS E  13     -14.004  70.358  26.133  1.00  1.00      E    C
ATOM   1131  CA  ALA E  14     -13.515  66.865  24.904  1.00  1.00      E    C
ATOM   1132  CA  LYS E  15      -9.913  67.247  23.741  1.00  1.00      E    C
ATOM   1133  CA  THR E  16      -8.029  64.941  21.394  1.00  1.00      E    C
ATOM   1134  CA  ARG E  17      -7.866  61.194  21.995  1.00  1.00      E    C
ATOM   1135  CA  SER E  18      -4.229  61.862  22.865  1.00  1.00      E    C
ATOM   1136  CA  SER E  19      -5.103  64.169  25.697  1.00  1.00      E    C
ATOM   1137  CA  ARG E  20      -7.768  61.674  26.620  1.00  1.00      E    C
ATOM   1138  CA  ALA E  21      -5.255  58.732  26.693  1.00  1.00      E    C
ATOM   1139  CA  GLY E  22      -2.638  60.897  28.635  1.00  1.00      E    C
ATOM   1140  CA  LEU E  23      -0.095  60.510  25.727  1.00  1.00      E    C
ATOM   1141  CA  GLN E  24       2.160  62.912  23.899  1.00  1.00      E    C
ATOM   1142  CA  PHE E  25       2.163  60.732  20.662  1.00  1.00      E    C
ATOM   1143  CA  PRO E  26      -0.949  61.292  18.443  1.00  1.00      E    C
ATOM   1144  CA  VAL E  27      -3.743  58.687  18.822  1.00  1.00      E    C
ATOM   1145  CA  GLY E  28      -5.152  59.934  15.507  1.00  1.00      E    C
ATOM   1146  CA  ARG E  29      -1.867  59.392  13.615  1.00  1.00      E    C
ATOM   1147  CA  VAL E  30      -1.106  55.963  14.782  1.00  1.00      E    C
ATOM   1148  CA  HIS E  31      -4.587  54.843  13.817  1.00  1.00      E    C
ATOM   1149  CA  ARG E  32      -4.194  56.335  10.304  1.00  1.00      E    C
ATOM   1150  CA  LEU E  33      -0.911  54.622   9.740  1.00  1.00      E    C
ATOM   1151  CA  LEU E  34      -2.327  51.311  11.089  1.00  1.00      E    C
ATOM   1152  CA  ARG E  35      -4.953  51.293   8.472  1.00  1.00      E    C
ATOM   1153  CA  LYS E  36      -2.563  52.022   5.624  1.00  1.00      E    C
ATOM   1154  CA  GLY E  37      -0.315  48.845   5.598  1.00  1.00      E    C
ATOM   1155  CA  ASN E  38      -3.157  46.343   5.072  1.00  1.00      E    C
ATOM   1156  CA  TYR E  39      -2.275  44.092   7.900  1.00  1.00      E    C
ATOM   1157  CA  ALA E  40      -5.758  43.859   9.470  1.00  1.00      E    C
ATOM   1158  CA  GLU E  41      -8.634  44.981   7.257  1.00  1.00      E    C
ATOM   1159  CA  ARG E  42     -10.095  46.822  10.317  1.00  1.00      E    C
ATOM   1160  CA  VAL E  43      -8.633  48.535  13.434  1.00  1.00      E    C
ATOM   1161  CA  GLY E  44     -10.517  49.167  16.678  1.00  1.00      E    C
ATOM   1162  CA  ALA E  45     -10.446  52.587  18.366  1.00  1.00      E    C
ATOM   1163  CA  GLY E  46      -8.592  51.349  21.401  1.00  1.00      E    C
ATOM   1164  CA  ALA E  47      -5.613  49.796  19.500  1.00  1.00      E    C
ATOM   1165  CA  PRO E  48      -3.967  52.896  18.227  1.00  1.00      E    C
ATOM   1166  CA  VAL E  49      -4.142  54.561  21.792  1.00  1.00      E    C
ATOM   1167  CA  TYR E  50      -2.558  51.448  23.228  1.00  1.00      E    C
ATOM   1168  CA  LEU E  51       0.078  51.289  20.527  1.00  1.00      E    C
ATOM   1169  CA  ALA E  52       1.007  55.034  20.878  1.00  1.00      E    C
ATOM   1170  CA  ALA E  53       1.525  54.637  24.633  1.00  1.00      E    C
ATOM   1171  CA  VAL E  54       3.814  51.609  23.969  1.00  1.00      E    C
ATOM   1172  CA  LEU E  55       5.983  53.495  21.419  1.00  1.00      E    C
ATOM   1173  CA  GLU E  56       6.105  56.537  23.694  1.00  1.00      E    C
ATOM   1174  CA  TYR E  57       7.181  54.338  26.590  1.00  1.00      E    C
ATOM   1175  CA  LEU E  58       9.988  52.602  24.412  1.00  1.00      E    C
ATOM   1176  CA  THR E  59      10.874  55.982  23.257  1.00  1.00      E    C
ATOM   1177  CA  ALA E  60      11.265  57.268  26.815  1.00  1.00      E    C
ATOM   1178  CA  GLU E  61      13.368  54.347  27.866  1.00  1.00      E    C
ATOM   1179  CA  ILE E  62      15.792  54.437  25.038  1.00  1.00      E    C
ATOM   1180  CA  LEU E  63      16.309  58.234  25.402  1.00  1.00      E    C
ATOM   1181  CA  GLU E  64      16.845  57.918  29.236  1.00  1.00      E    C
ATOM   1182  CA  LEU E  65      19.767  55.642  28.755  1.00  1.00      E    C
ATOM   1183  CA  ALA E  66      21.163  57.763  25.732  1.00  1.00      E    C
ATOM   1184  CA  GLY E  67      20.938  60.999  27.644  1.00  1.00      E    C
ATOM   1185  CA  ASN E  68      23.105  59.278  30.381  1.00  1.00      E    C
ATOM   1186  CA  ALA E  69      25.414  58.135  27.482  1.00  1.00      E    C
ATOM   1187  CA  ALA E  70      25.702  61.801  26.392  1.00  1.00      E    C
ATOM   1188  CA  ARG E  71      26.426  63.081  29.867  1.00  1.00      E    C
ATOM   1189  CA  ASP E  72      28.671  60.105  30.529  1.00  1.00      E    C
ATOM   1190  CA  ASN E  73      30.770  61.267  27.504  1.00  1.00      E    C
ATOM   1191  CA  LYS E  74      30.358  64.968  28.600  1.00  1.00      E    C
ATOM   1192  CA  LYS E  75      28.033  65.862  25.764  1.00  1.00      E    C
ATOM   1193  CA  THR E  76      24.723  67.693  26.144  1.00  1.00      E    C
ATOM   1194  CA  ARG E  77      23.290  66.935  22.747  1.00  1.00      E    C
ATOM   1195  CA  ILE E  78      22.260  63.490  21.633  1.00  1.00      E    C
ATOM   1196  CA  ILE E  79      24.148  62.349  18.474  1.00  1.00      E    C
ATOM   1197  CA  PRO E  80      23.836  58.905  16.649  1.00  1.00      E    C
ATOM   1198  CA  ARG E  81      26.702  57.675  18.767  1.00  1.00      E    C
ATOM   1199  CA  HIS E  82      24.707  58.262  21.997  1.00  1.00      E    C
ATOM   1200  CA  LEU E  83      21.865  56.090  20.815  1.00  1.00      E    C
ATOM   1201  CA  GLN E  84      24.179  53.191  19.977  1.00  1.00      E    C
ATOM   1202  CA  LEU E  85      26.042  53.471  23.299  1.00  1.00      E    C
ATOM   1203  CA  ALA E  86      22.719  53.298  25.081  1.00  1.00      E    C
ATOM   1204  CA  VAL E  87      21.589  50.282  23.159  1.00  1.00      E    C
ATOM   1205  CA  ARG E  88      24.864  48.278  22.980  1.00  1.00      E    C
ATOM   1206  CA  ASN E  89      25.522  48.919  26.692  1.00  1.00      E    C
ATOM   1207  CA  ASP E  90      22.047  47.865  27.870  1.00  1.00      E    C
ATOM   1208  CA  GLU E  91      21.313  44.114  27.776  1.00  1.00      E    C
ATOM   1209  CA  GLU E  92      17.628  44.553  27.077  1.00  1.00      E    C
ATOM   1210  CA  LEU E  93      18.131  47.190  24.491  1.00  1.00      E    C
ATOM   1211  CA  ASN E  94      20.980  45.122  22.929  1.00  1.00      E    C
ATOM   1212  CA  LYS E  95      18.569  42.255  22.447  1.00  1.00      E    C
ATOM   1213  CA  LEU E  96      15.676  44.429  21.247  1.00  1.00      E    C
ATOM   1214  CA  LEU E  97      17.935  45.836  18.623  1.00  1.00      E    C
ATOM   1215  CA  GLY E  98      20.304  42.881  18.178  1.00  1.00      E    C
ATOM   1216  CA  ARG E  99      19.801  42.625  14.393  1.00  1.00      E    C
ATOM   1217  CA  VAL E 100      19.592  46.467  13.815  1.00  1.00      E    C
ATOM   1218  CA  THR E 101      22.645  48.511  13.088  1.00  1.00      E    C
ATOM   1219  CA  ILE E 102      22.781  52.068  14.295  1.00  1.00      E    C
ATOM   1220  CA  ALA E 103      23.913  54.384  11.479  1.00  1.00      E    C
ATOM   1221  CA  GLN E 104      26.806  56.750  12.192  1.00  1.00      E    C
ATOM   1222  CA  GLY E 105      27.354  55.085  15.562  1.00  1.00      E    C
ATOM   1223  CA  GLY E 106      31.034  54.224  15.224  1.00  1.00      E    C
ATOM   1224  CA  VAL E 107      32.125  50.995  16.956  1.00  1.00      E    C
ATOM   1225  CA  LEU E 108      33.024  49.856  20.487  1.00  1.00      E    C
ATOM   1226  CA  PRO E 109      35.872  47.448  20.995  1.00  1.00      E    C
ATOM   1227  CA  ASN E 110      34.337  44.222  22.205  1.00  1.00      E    C
ATOM   1228  CA  ILE E 111      34.828  42.112  25.342  1.00  1.00      E    C
ATOM   1229  CA  GLN E 112      37.535  43.356  27.861  1.00  1.00      E    C
ATOM   1230  CA  SER E 113      40.372  45.232  26.136  1.00  1.00      E    C
ATOM   1231  CA  VAL E 114      43.111  43.601  28.248  1.00  1.00      E    C
ATOM   1232  CA  LEU E 115      42.058  40.176  26.925  1.00  1.00      E    C
ATOM   1233  CA  LEU E 116      42.627  41.087  23.306  1.00  1.00      E    C
ATOM   1234  CA  PRO E 117      45.870  40.254  21.579  1.00  1.00      E    C
ATOM   1235  CA  LYS E 118      46.921  42.233  18.405  1.00  1.00      E    C
ATOM   1236  CA  LYS E 119      46.360  45.578  20.124  1.00  1.00      E    C
ATOM   1237  CA  THR E 120      47.912  43.451  22.877  1.00  1.00      E    C
ATOM   1238  CA  GLU E 121      50.606  45.752  23.737  1.00  1.00      E    C
ATOM   1239  CA  SER E 122      53.522  46.835  21.526  1.00  1.00      E    C
ATOM   1240  CA  SER E 123      54.781  47.365  17.904  1.00  1.00      E    C
ATOM   1241  CA  LYS E 124      53.617  48.738  14.594  1.00  1.00      E    C
ATOM   1242  CA  SER E 125      55.133  45.952  12.591  1.00  1.00      E    C
ATOM   1243  CA  LYS E 126      55.412  47.720   9.151  1.00  1.00      E    C
ATOM   1244  CA  SER E 127      52.296  47.992   7.028  1.00  1.00      E    C
ATOM   1245  CA  LYS E 128      48.776  48.330   8.426  1.00  1.00      E    C
TER
ATOM   1246  CA  PRO F   1      19.772  67.781 -30.371  1.00  1.00      F    C
ATOM   1247  CA  GLU F   2      21.276  64.944 -32.307  1.00  1.00      F    C
ATOM   1248  CA  PRO F   3      21.119  61.361 -33.070  1.00  1.00      F    C
ATOM   1249  CA  ALA F   4      23.889  61.195 -35.666  1.00  1.00      F    C
ATOM   1250  CA  LYS F   5      26.291  63.162 -37.781  1.00  1.00      F    C
ATOM   1251  CA  SER F   6      29.048  60.617 -38.088  1.00  1.00      F    C
ATOM   1252  CA  ALA F   7      31.393  62.265 -35.652  1.00  1.00      F    C
ATOM   1253  CA  PRO F   8      31.449  62.329 -32.798  1.00  1.00      F    C
ATOM   1254  CA  ALA F   9      30.471  59.171 -30.728  1.00  1.00      F    C
ATOM   1255  CA  PRO F  10      29.156  60.001 -28.228  1.00  1.00      F    C
ATOM   1256  CA  LYS F  11      29.689  58.687 -24.766  1.00  1.00      F    C
ATOM   1257  CA  LYS F  12      26.862  57.953 -22.207  1.00  1.00      F    C
ATOM   1258  CA  GLY F  13      28.278  56.572 -19.077  1.00  1.00      F    C
ATOM   1259  CA  SER F  14      30.417  59.641 -18.778  1.00  1.00      F    C
ATOM   1260  CA  LYS F  15      29.839  60.371 -15.160  1.00  1.00      F    C
ATOM   1261  CA  LYS F  16      30.071  63.904 -13.688  1.00  1.00      F    C
ATOM   1262  CA  ALA F  17      29.486  63.903  -9.932  1.00  1.00      F    C
ATOM   1263  CA  VAL F  18      26.643  62.855  -7.649  1.00  1.00      F    C
ATOM   1264  CA  THR F  19      26.055  63.245  -3.932  1.00  1.00      F    C
ATOM   1265  CA  LYS F  20      24.561  66.830  -3.331  1.00  1.00      F    C
ATOM   1266  CA  THR F  21      21.129  68.574  -3.236  1.00  1.00      F    C
ATOM   1267  CA  GLN F  22      19.588  72.003  -3.853  1.00  1.00      F    C
ATOM   1268  CA  LYS F  23      18.782  74.648  -1.289  1.00  1.00      F    C
ATOM   1269  CA  LYS F  24      20.917  75.385   1.872  1.00  1.00      F    C
ATOM   1270  CA  ASP F  25      24.694  75.601   1.144  1.00  1.00      F    C
ATOM   1271  CA  GLY F  26      25.062  72.572   3.398  1.00  1.00      F    C
ATOM   1272  CA  LYS F  27      22.469  70.302   1.829  1.00  1.00      F    C
ATOM   1273  CA  LYS F  28      20.086  70.789   4.819  1.00  1.00      F    C
ATOM   1274  CA  ARG F  29      18.549  67.453   5.407  1.00  1.00      F    C
ATOM   1275  CA  ARG F  30      17.684  66.571   1.924  1.00  1.00      F    C
ATOM   1276  CA  LYS F  31      14.152  65.541   1.354  1.00  1.00      F    C
ATOM   1277  CA  THR F  32      11.709  68.053   2.899  1.00  1.00      F    C
ATOM   1278  CA  ARG F  33       9.766  65.934   5.545  1.00  1.00      F    C
ATOM   1279  CA  LYS F  34       6.389  64.374   5.602  1.00  1.00      F    C
ATOM   1280  CA  GLU F  35       5.575  63.740   9.301  1.00  1.00      F    C
ATOM   1281  CA  SER F  36       7.745  61.609  11.662  1.00  1.00      F    C
ATOM   1282  CA  TYR F  37       7.542  61.175  15.433  1.00  1.00      F    C
ATOM   1283  CA  ALA F  38       9.987  64.052  15.991  1.00  1.00      F    C
ATOM   1284  CA  ILE F  39       7.670  66.449  17.752  1.00  1.00      F    C
ATOM   1285  CA  TYR F  40       6.690  63.643  20.181  1.00  1.00      F    C
ATOM   1286  CA  VAL F  41      10.277  62.566  20.504  1.00  1.00      F    C
ATOM   1287  CA  TYR F  42      11.162  66.114  21.405  1.00  1.00      F    C
ATOM   1288  CA  LYS F  43       8.365  66.361  24.060  1.00  1.00      F    C
ATOM   1289  CA  VAL F  44       9.536  63.017  25.573  1.00  1.00      F    C
ATOM   1290  CA  LEU F  45      13.130  64.145  25.379  1.00  1.00      F    C
ATOM   1291  CA  LYS F  46      12.501  67.356  27.354  1.00  1.00      F    C
ATOM   1292  CA  GLN F  47      10.868  65.398  30.140  1.00  1.00      F    C
ATOM   1293  CA  VAL F  48      13.769  63.126  30.572  1.00  1.00      F    C
ATOM   1294  CA  HIS F  49      16.727  65.390  30.029  1.00  1.00      F    C
ATOM   1295  CA  PRO F  50      15.509  69.095  30.278  1.00  1.00      F    C
ATOM   1296  CA  ASP F  51      18.722  70.638  29.046  1.00  1.00      F    C
ATOM   1297  CA  THR F  52      19.562  68.063  26.226  1.00  1.00      F    C
ATOM   1298  CA  GLY F  53      19.124  68.862  22.591  1.00  1.00      F    C
ATOM   1299  CA  ILE F  54      19.377  66.331  19.572  1.00  1.00      F    C
ATOM   1300  CA  SER F  55      20.875  66.728  16.056  1.00  1.00      F    C
ATOM   1301  CA  SER F  56      19.037  66.047  12.921  1.00  1.00      F    C
ATOM   1302  CA  LYS F  57      20.762  62.579  12.452  1.00  1.00      F    C
ATOM   1303  CA  ALA F  58      19.789  61.500  15.867  1.00  1.00      F    C
ATOM   1304  CA  MET F  59      16.180  62.442  15.220  1.00  1.00      F    C
ATOM   1305  CA  SER F  60      16.292  60.360  12.117  1.00  1.00      F    C
ATOM   1306  CA  ILE F  61      17.724  57.479  14.174  1.00  1.00      F    C
ATOM   1307  CA  MET F  62      14.836  57.952  16.837  1.00  1.00      F    C
ATOM   1308  CA  ASN F  63      12.306  58.022  14.077  1.00  1.00      F    C
ATOM   1309  CA  SER F  64      13.730  54.800  12.581  1.00  1.00      F    C
ATOM   1310  CA  PHE F  65      13.595  53.180  16.042  1.00  1.00      F    C
ATOM   1311  CA  VAL F  66      10.022  54.225  16.485  1.00  1.00      F    C
ATOM   1312  CA  ASN F  67       9.044  53.251  12.962  1.00  1.00      F    C
ATOM   1313  CA  ASP F  68      10.850  49.851  13.227  1.00  1.00      F    C
ATOM   1314  CA  VAL F  69       9.163  48.832  16.483  1.00  1.00      F    C
ATOM   1315  CA  PHE F  70       5.767  50.060  15.097  1.00  1.00      F    C
ATOM   1316  CA  GLU F  71       6.067  47.759  12.110  1.00  1.00      F    C
ATOM   1317  CA  ARG F  72       7.226  44.764  14.137  1.00  1.00      F    C
ATOM   1318  CA  ILE F  73       4.388  45.113  16.835  1.00  1.00      F    C
ATOM   1319  CA  ALA F  74       1.788  45.832  14.178  1.00  1.00      F    C
ATOM   1320  CA  GLY F  75       2.940  43.002  11.772  1.00  1.00      F    C
ATOM   1321  CA  GLU F  76       2.934  40.379  14.543  1.00  1.00      F    C
ATOM   1322  CA  ALA F  77      -0.649  41.322  15.397  1.00  1.00      F    C
ATOM   1323  CA  SER F  78      -1.646  41.042  11.694  1.00  1.00      F    C
ATOM   1324  CA  ARG F  79      -0.190  37.433  11.449  1.00  1.00      F    C
ATOM   1325  CA  LEU F  80      -2.049  36.452  14.581  1.00  1.00      F    C
ATOM   1326  CA  ALA F  81      -5.269  37.950  13.225  1.00  1.00      F    C
ATOM   1327  CA  HIS F  82      -4.856  36.257   9.812  1.00  1.00      F    C
ATOM   1328  CA  TYR F  83      -4.035  32.818  11.480  1.00  1.00      F    C
ATOM   1329  CA  ASN F  84      -7.355  33.321  13.281  1.00  1.00      F    C
ATOM   1330  CA  LYS F  85      -9.200  34.539  10.179  1.00  1.00      F    C
ATOM   1331  CA  ARG F  86     -10.521  37.618  12.067  1.00  1.00      F    C
ATOM   1332  CA  SER F  87     -10.276  40.999  10.224  1.00  1.00      F    C
ATOM   1333  CA  THR F  88     -10.024  42.959  13.552  1.00  1.00      F    C
ATOM   1334  CA  ILE F  89      -6.947  43.974  15.518  1.00  1.00      F    C
ATOM   1335  CA  THR F  90      -8.170  44.686  18.982  1.00  1.00      F    C
ATOM   1336  CA  SER F  91      -6.297  45.890  22.025  1.00  1.00      F    C
ATOM   1337  CA  ARG F  92      -6.055  42.285  22.927  1.00  1.00      F    C
ATOM   1338  CA  GLU F  93      -4.048  41.344  19.842  1.00  1.00      F    C
ATOM   1339  CA  ILE F  94      -1.735  44.304  20.337  1.00  1.00      F    C
ATOM   1340  CA  GLN F  95      -1.159  43.457  23.874  1.00  1.00      F    C
ATOM   1341  CA  THR F  96      -0.083  39.927  23.206  1.00  1.00      F    C
ATOM   1342  CA  ALA F  97       2.179  41.098  20.332  1.00  1.00      F    C
ATOM   1343  CA  VAL F  98       3.749  43.498  22.829  1.00  1.00      F    C
ATOM   1344  CA  ARG F  99       4.332  40.612  25.304  1.00  1.00      F    C
ATOM   1345  CA  LEU F 100       5.640  38.450  22.502  1.00  1.00      F    C
ATOM   1346  CA  LEU F 101       7.995  40.986  21.032  1.00  1.00      F    C
ATOM   1347  CA  LEU F 102       9.548  43.104  23.721  1.00  1.00      F    C
ATOM   1348  CA  PRO F 103      12.166  42.243  26.251  1.00  1.00      F    C
ATOM   1349  CA  GLY F 104      11.558  41.682  29.885  1.00  1.00      F    C
ATOM   1350  CA  GLU F 105      11.195  44.783  31.963  1.00  1.00      F    C
ATOM   1351  CA  LEU F 106      10.261  46.972  29.056  1.00  1.00      F    C
ATOM   1352  CA  ALA F 107       7.500  44.822  27.828  1.00  1.00      F    C
ATOM   1353  CA  LYS F 108       6.016  44.511  31.250  1.00  1.00      F    C
ATOM   1354  CA  HIS F 109       6.016  48.275  31.824  1.00  1.00      F    C
ATOM   1355  CA  ALA F 110       4.842  48.891  28.218  1.00  1.00      F    C
ATOM   1356  CA  VAL F 111       1.807  46.715  28.820  1.00  1.00      F    C
ATOM   1357  CA  SER F 112       1.102  48.496  32.194  1.00  1.00      F    C
ATOM   1358  CA  GLU F 113       1.239  51.943  30.611  1.00  1.00      F    C
ATOM   1359  CA  GLY F 114      -0.642  50.834  27.469  1.00  1.00      F    C
ATOM   1360  CA  THR F 115      -3.308  48.925  29.421  1.00  1.00      F    C
ATOM   1361  CA  LYS F 116      -3.857  51.697  31.793  1.00  1.00      F    C
ATOM   1362  CA  ALA F 117      -4.122  54.247  28.916  1.00  1.00      F    C
ATOM   1363  CA  VAL F 118      -6.809  52.323  27.094  1.00  1.00      F    C
ATOM   1364  CA  THR F 119      -9.096  52.273  30.259  1.00  1.00      F    C
ATOM   1365  CA  LYS F 120      -8.696  56.039  30.582  1.00  1.00      F    C
ATOM   1366  CA  TYR F 121      -9.426  56.724  26.973  1.00  1.00      F    C
ATOM   1367  CA  THR F 122     -12.660  54.778  27.102  1.00  1.00      F    C
ATOM   1368  CA  SER F 123     -13.670  56.423  30.379  1.00  1.00      F    C
ATOM   1369  CA  ALA F 124     -14.486  59.722  28.567  1.00  1.00      F    C
ATOM   1370  CA  LYS F 125     -15.062  61.352  32.059  1.00  1.00      F    C
TER
ATOM   1371  CA  ALA G   1      56.259  -8.355 -23.431  1.00  1.00      G    C
ATOM   1372  CA  ARG G   2      57.596  -7.501 -26.820  1.00  1.00      G    C
ATOM   1373  CA  THR G   3      58.228  -4.250 -28.783  1.00  1.00      G    C
ATOM   1374  CA  LYS G   4      59.092  -1.894 -25.945  1.00  1.00      G    C
ATOM   1375  CA  GLN G   5      57.318   1.058 -27.537  1.00  1.00      G    C
ATOM   1376  CA  THR G   6      55.539   4.226 -27.117  1.00  1.00      G    C
ATOM   1377  CA  ALA G   7      52.424   2.408 -25.831  1.00  1.00      G    C
ATOM   1378  CA  ARG G   8      51.076   0.307 -22.918  1.00  1.00      G    C
ATOM   1379  CA  LYS G   9      47.393   0.759 -23.502  1.00  1.00      G    C
ATOM   1380  CA  SER G  10      45.194   1.282 -20.546  1.00  1.00      G    C
ATOM   1381  CA  THR G  11      42.409   1.201 -23.221  1.00  1.00      G    C
ATOM   1382  CA  GLY G  12      41.462  -1.177 -26.075  1.00  1.00      G    C
ATOM   1383  CA  GLY G  13      41.009  -4.886 -25.110  1.00  1.00      G    C
ATOM   1384  CA  LYS G  14      43.975  -5.823 -27.348  1.00  1.00      G    C
ATOM   1385  CA  ALA G  15      46.805  -5.043 -24.990  1.00  1.00      G    C
ATOM   1386  CA  PRO G  16      45.716  -5.710 -21.402  1.00  1.00      G    C
ATOM   1387  CA  ARG G  17      48.049  -4.196 -18.879  1.00  1.00      G    C
ATOM   1388  CA  LYS G  18      49.450  -7.314 -17.085  1.00  1.00      G    C
ATOM   1389  CA  GLN G  19      52.811  -7.279 -15.283  1.00  1.00      G    C
ATOM   1390  CA  LEU G  20      55.012  -5.061 -12.988  1.00  1.00      G    C
ATOM   1391  CA  ALA G  21      58.524  -4.328 -14.032  1.00  1.00      G    C
ATOM   1392  CA  THR G  22      61.134  -2.424 -11.836  1.00  1.00      G    C
ATOM   1393  CA  LYS G  23      61.834  -5.649  -9.958  1.00  1.00      G    C
ATOM   1394  CA  ALA G  24      62.053  -7.169  -6.477  1.00  1.00      G    C
ATOM   1395  CA  ALA G  25      61.558 -10.849  -7.078  1.00  1.00      G    C
ATOM   1396  CA  ARG G  26      58.186 -11.080  -5.262  1.00  1.00      G    C
ATOM   1397  CA  LYS G  27      58.831 -12.406  -1.815  1.00  1.00      G    C
ATOM   1398  CA  SER G  28      59.687 -15.947  -0.530  1.00  1.00      G    C
ATOM   1399  CA  ALA G  29      57.651 -17.498   2.275  1.00  1.00      G    C
ATOM   1400  CA  PRO G  30      55.456 -20.674   2.055  1.00  1.00      G    C
ATOM   1401  CA  ALA G  31      54.982 -23.140   4.865  1.00  1.00      G    C
ATOM   1402  CA  THR G  32      51.255 -23.535   4.640  1.00  1.00      G    C
ATOM   1403  CA  GLY G  33      50.015 -26.773   6.188  1.00  1.00      G    C
ATOM   1404  CA  GLY G  34      48.403 -28.123   3.152  1.00  1.00      G    C
ATOM   1405  CA  VAL G  35      45.054 -28.990   4.484  1.00  1.00      G    C
ATOM   1406  CA  LYS G  36      42.664 -27.756   1.584  1.00  1.00      G    C
ATOM   1407  CA  LYS G  37      39.334 -26.844   3.019  1.00  1.00      G    C
ATOM   1408  CA  PRO G  38      38.135 -30.048   4.832  1.00  1.00      G    C
ATOM   1409  CA  HIS G  39      34.472 -30.521   5.500  1.00  1.00      G    C
ATOM   1410  CA  ARG G  40      31.803 -28.700   3.369  1.00  1.00      G    C
ATOM   1411  CA  TYR G  41      29.405 -26.023   4.504  1.00  1.00      G    C
ATOM   1412  CA  ARG G  42      25.834 -26.588   3.448  1.00  1.00      G    C
ATOM   1413  CA  PRO G  43      23.426 -24.479   1.269  1.00  1.00      G    C
ATOM   1414  CA  GLY G  44      22.145 -21.731   3.557  1.00  1.00      G    C
ATOM   1415  CA  THR G  45      25.327 -21.431   5.609  1.00  1.00      G    C
ATOM   1416  CA  VAL G  46      26.762 -18.789   3.381  1.00  1.00      G    C
ATOM   1417  CA  ALA G  47      23.473 -17.093   2.841  1.00  1.00      G    C
ATOM   1418  CA  LEU G  48      23.129 -16.598   6.499  1.00  1.00      G    C
ATOM   1419  CA  ARG G  49      26.633 -15.109   6.838  1.00  1.00      G    C
ATOM   1420  CA  GLU G  50      26.077 -12.616   4.016  1.00  1.00      G    C
ATOM   1421  CA  ILE G  51      22.756 -11.503   5.332  1.00  1.00      G    C
ATOM   1422  CA  ARG G  52      24.043 -10.913   8.840  1.00  1.00      G    C
ATOM   1423  CA  ARG G  53      27.131  -9.333   7.310  1.00  1.00      G    C
ATOM   1424  CA  TYR G  54      25.148  -7.059   5.083  1.00  1.00      G    C
ATOM   1425  CA  GLN G  55      22.431  -5.882   7.445  1.00  1.00      G    C
ATOM   1426  CA  LYS G  56      25.037  -4.762   9.866  1.00  1.00      G    C
ATOM   1427  CA  SER G  57      27.088  -2.762   7.449  1.00  1.00      G    C
ATOM   1428  CA  THR G  58      26.792   0.603   5.556  1.00  1.00      G    C
ATOM   1429  CA  GLU G  59      28.697  -0.206   2.283  1.00  1.00      G    C
ATOM   1430  CA  LEU G  60      26.709   0.243  -0.820  1.00  1.00      G    C
ATOM   1431  CA  LEU G  61      26.070  -3.047  -2.668  1.00  1.00      G    C
ATOM   1432  CA  ILE G  62      26.148  -2.033  -6.436  1.00  1.00      G    C
ATOM   1433  CA  ARG G  63      29.432  -0.980  -7.955  1.00  1.00      G    C
ATOM   1434  CA  LYS G  64      29.793   2.855  -8.451  1.00  1.00      G    C
ATOM   1435  CA  LEU G  65      30.682   3.144 -12.037  1.00  1.00      G    C
ATOM   1436  CA  PRO G  66      28.268   0.689 -13.515  1.00  1.00      G    C
ATOM   1437  CA  PHE G  67      25.364   2.098 -11.566  1.00  1.00      G    C
ATOM   1438  CA  GLN G  68      26.221   5.705 -12.353  1.00  1.00      G    C
ATOM   1439  CA  ARG G  69      26.561   4.762 -16.134  1.00  1.00      G    C
ATOM   1440  CA  LEU G  70      22.977   3.210 -16.083  1.00  1.00      G    C
ATOM   1441  CA  VAL G  71      21.792   6.394 -14.437  1.00  1.00      G    C
ATOM   1442  CA  ARG G  72      23.429   8.705 -16.939  1.00  1.00      G    C
ATOM   1443  CA  GLU G  73      22.036   6.628 -19.833  1.00  1.00      G    C
ATOM   1444  CA  ILE G  74      18.535   6.803 -18.419  1.00  1.00      G    C
ATOM   1445  CA  ALA G  75      18.534  10.539 -17.860  1.00  1.00      G    C
ATOM   1446  CA  GLN G  76      19.807  10.998 -21.547  1.00  1.00      G    C
ATOM   1447  CA  ASP G  77      16.455   9.525 -22.598  1.00  1.00      G    C
ATOM   1448  CA  PHE G  78      14.686  12.242 -20.715  1.00  1.00      G    C
ATOM   1449  CA  LYS G  79      16.980  15.348 -21.207  1.00  1.00      G    C
ATOM   1450  CA  THR G  80      19.961  15.849 -23.366  1.00  1.00      G    C
ATOM   1451  CA  ASP G  81      23.378  17.281 -22.417  1.00  1.00      G    C
ATOM   1452  CA  LEU G  82      23.099  16.536 -18.704  1.00  1.00      G    C
ATOM   1453  CA  ARG G  83      25.328  17.616 -15.836  1.00  1.00      G    C
ATOM   1454  CA  PHE G  84      24.901  16.211 -12.304  1.00  1.00      G    C
ATOM   1455  CA  GLN G  85      25.871  17.573  -8.943  1.00  1.00      G    C
ATOM   1456  CA  SER G  86      27.943  14.716  -7.454  1.00  1.00      G    C
ATOM   1457  CA  SER G  87      25.446  14.590  -4.553  1.00  1.00      G    C
ATOM   1458  CA  ALA G  88      22.608  14.110  -7.013  1.00  1.00      G    C
ATOM   1459  CA  VAL G  89      24.036  10.949  -8.511  1.00  1.00      G    C
ATOM   1460  CA  MET G  90      25.130   9.717  -5.024  1.00  1.00      G    C
ATOM   1461  CA  ALA G  91      21.632  10.459  -3.740  1.00  1.00      G    C
ATOM   1462  CA  LEU G  92      20.034   8.187  -6.369  1.00  1.00      G    C
ATOM   1463  CA  GLN G  93      22.395   5.280  -5.505  1.00  1.00      G    C
ATOM   1464  CA  GLU G  94      21.638   5.396  -1.789  1.00  1.00      G    C
ATOM   1465  CA  ALA G  95      17.868   5.665  -2.678  1.00  1.00      G    C
ATOM   1466  CA  SER G  96      18.103   3.008  -5.338  1.00  1.00      G    C
ATOM   1467  CA  GLU G  97      19.538   0.494  -2.892  1.00  1.00      G    C
ATOM   1468  CA  ALA G  98      17.073   1.151  -0.129  1.00  1.00      G    C
ATOM   1469  CA  TYR G  99      14.192   0.790  -2.594  1.00  1.00      G    C
ATOM   1470  CA  LEU G 100      15.471  -2.597  -3.865  1.00  1.00      G    C
ATOM   1471  CA  VAL G 101      16.406  -3.829  -0.508  1.00  1.00      G    C
ATOM   1472  CA  ALA G 102      13.056  -2.815   0.976  1.00  1.00      G    C
ATOM   1473  CA  LEU G 103      11.259  -4.439  -1.934  1.00  1.00      G    C
ATOM   1474  CA  PHE G 104      13.173  -7.685  -1.361  1.00  1.00      G    C
ATOM   1475  CA  GLU G 105      12.209  -7.574   2.296  1.00  1.00      G    C
ATOM   1476  CA  ASP G 106       8.491  -7.330   1.392  1.00  1.00      G    C
ATOM   1477  CA  THR G 107       8.753  -9.663  -1.591  1.00  1.00      G    C
ATOM   1478  CA  ASN G 108      10.444 -12.280   0.704  1.00  1.00      G    C
ATOM   1479  CA  LEU G 109       7.550 -12.159   3.279  1.00  1.00      G    C
ATOM   1480  CA  CYS G 110       5.169 -12.977   0.284  1.00  1.00      G    C
ATOM   1481  CA  ALA G 111       7.504 -15.886  -0.612  1.00  1.00      G    C
ATOM   1482  CA  ILE G 112       7.657 -17.144   2.919  1.00  1.00      G    C
ATOM   1483  CA  HIS G 113       4.043 -16.843   3.373  1.00  1.00      G    C
ATOM   1484  CA  ALA G 114       3.481 -19.272   0.677  1.00  1.00      G    C
ATOM   1485  CA  LYS G 115       5.905 -21.791   2.292  1.00  1.00      G    C
ATOM   1486  CA  ARG G 116       8.702 -20.976  -0.074  1.00  1.00      G    C
ATOM   1487  CA  VAL G 117      12.160 -19.683   0.805  1.00  1.00      G    C
ATOM   1488  CA  THR G 118      13.129 -18.794  -2.768  1.00  1.00      G    C
ATOM   1489  CA  ILE G 119      12.180 -15.466  -4.156  1.00  1.00      G    C
ATOM   1490  CA  MET G 120      10.631 -15.341  -7.614  1.00  1.00      G    C
ATOM   1491  CA  PRO G 121       9.487 -12.436  -9.708  1.00  1.00      G    C
ATOM   1492  CA  LYS G 122       5.874 -12.990  -8.680  1.00  1.00      G    C
ATOM   1493  CA  ASP G 123       6.896 -12.156  -5.153  1.00  1.00      G    C
ATOM   1494  CA  ILE G 124       8.320  -8.796  -6.291  1.00  1.00      G    C
ATOM   1495  CA  GLN G 125       5.130  -8.395  -8.360  1.00  1.00      G    C
ATOM   1496  CA  LEU G 126       2.822  -9.268  -5.529  1.00  1.00      G    C
ATOM   1497  CA  ALA G 127       4.263  -6.710  -3.189  1.00  1.00      G    C
ATOM   1498  CA  ARG G 128       4.104  -3.892  -5.774  1.00  1.00      G    C
ATOM   1499  CA  ARG G 129       0.498  -4.589  -6.706  1.00  1.00      G    C
ATOM   1500  CA  ILE G 130      -0.510  -4.546  -2.946  1.00  1.00      G    C
ATOM   1501  CA  ARG G 131       1.473  -1.346  -2.502  1.00  1.00      G    C
ATOM   1502  CA  GLY G 132      -0.283   0.260  -5.385  1.00  1.00      G    C
ATOM   1503  CA  GLU G 133       2.919   1.038  -7.337  1.00  1.00      G    C
ATOM   1504  CA  ARG G 134       1.645  -1.243 -10.242  1.00  1.00      G    C
ATOM   1505  CA  ALA G 135      -1.915  -0.834  -9.063  1.00  1.00      G    C
TER
ATOM   1506  CA  SER H   1      49.519 -15.922 -28.257  1.00  1.00      H    C
ATOM   1507  CA  GLY H   2      46.423 -17.684 -29.442  1.00  1.00      H    C
ATOM   1508  CA  ARG H   3      46.234 -21.370 -28.582  1.00  1.00      H    C
ATOM   1509  CA  GLY H   4      49.280 -23.504 -28.947  1.00  1.00      H    C
ATOM   1510  CA  LYS H   5      49.667 -23.120 -32.640  1.00  1.00      H    C
ATOM   1511  CA  GLY H   6      48.537 -20.595 -35.098  1.00  1.00      H    C
ATOM   1512  CA  GLY H   7      44.999 -21.681 -35.974  1.00  1.00      H    C
ATOM   1513  CA  LYS H   8      45.745 -25.285 -35.674  1.00  1.00      H    C
ATOM   1514  CA  GLY H   9      43.437 -26.571 -38.419  1.00  1.00      H    C
ATOM   1515  CA  LEU H  10      39.669 -26.189 -38.437  1.00  1.00      H    C
ATOM   1516  CA  GLY H  11      39.201 -22.519 -38.653  1.00  1.00      H    C
ATOM   1517  CA  LYS H  12      37.578 -22.008 -35.234  1.00  1.00      H    C
ATOM   1518  CA  GLY H  13      33.900 -21.020 -35.746  1.00  1.00      H    C
ATOM   1519  CA  GLY H  14      34.884 -17.471 -35.010  1.00  1.00      H    C
ATOM   1520  CA  ALA H  15      38.558 -18.438 -34.917  1.00  1.00      H    C
ATOM   1521  CA  LYS H  16      39.718 -15.571 -32.661  1.00  1.00      H    C
ATOM   1522  CA  ARG H  17      38.331 -13.450 -29.816  1.00  1.00      H    C
ATOM   1523  CA  HIS H  18      34.542 -14.115 -30.426  1.00  1.00      H    C
ATOM   1524  CA  ARG H  19      32.767 -10.922 -29.364  1.00  1.00      H    C
ATOM   1525  CA  LYS H  20      29.862 -10.073 -27.121  1.00  1.00      H    C
ATOM   1526  CA  VAL H  21      31.847  -7.221 -25.301  1.00  1.00      H    C
ATOM   1527  CA  LEU H  22      31.328  -7.770 -21.571  1.00  1.00      H    C
ATOM   1528  CA  ARG H  23      30.208  -4.599 -19.611  1.00  1.00      H    C
ATOM   1529  CA  ASP H  24      26.462  -3.742 -20.013  1.00  1.00      H    C
ATOM   1530  CA  ASN H  25      25.208  -0.898 -17.748  1.00  1.00      H    C
ATOM   1531  CA  ILE H  26      21.796  -2.249 -16.799  1.00  1.00      H    C
ATOM   1532  CA  GLN H  27      23.346  -5.627 -17.538  1.00  1.00      H    C
ATOM   1533  CA  GLY H  28      26.107  -4.638 -15.323  1.00  1.00      H    C
ATOM   1534  CA  ILE H  29      23.960  -4.986 -12.208  1.00  1.00      H    C
ATOM   1535  CA  THR H  30      25.091  -8.484 -11.574  1.00  1.00      H    C
ATOM   1536  CA  LYS H  31      23.623 -11.591  -9.980  1.00  1.00      H    C
ATOM   1537  CA  PRO H  32      26.150 -11.117  -7.134  1.00  1.00      H    C
ATOM   1538  CA  ALA H  33      25.213  -7.508  -6.804  1.00  1.00      H    C
ATOM   1539  CA  ILE H  34      21.520  -8.419  -6.540  1.00  1.00      H    C
ATOM   1540  CA  ARG H  35      22.180 -11.140  -4.121  1.00  1.00      H    C
ATOM   1541  CA  ARG H  36      23.943  -8.647  -1.890  1.00  1.00      H    C
ATOM   1542  CA  LEU H  37      21.060  -6.254  -2.175  1.00  1.00      H    C
ATOM   1543  CA  ALA H  38      18.776  -9.134  -1.427  1.00  1.00      H    C
ATOM   1544  CA  ARG H  39      20.900 -10.299   1.508  1.00  1.00      H    C
ATOM   1545  CA  ARG H  40      20.511  -6.865   3.307  1.00  1.00      H    C
ATOM   1546  CA  GLY H  41      16.858  -7.443   2.649  1.00  1.00      H    C
ATOM   1547  CA  GLY H  42      17.032 -10.880   4.363  1.00  1.00      H    C
ATOM   1548  CA  VAL H  43      16.604 -13.078   1.267  1.00  1.00      H    C
ATOM   1549  CA  LYS H  44      18.414 -16.389   1.141  1.00  1.00      H    C
ATOM   1550  CA  ARG H  45      17.584 -17.904  -2.157  1.00  1.00      H    C
ATOM   1551  CA  ILE H  46      16.706 -16.433  -5.525  1.00  1.00      H    C
ATOM   1552  CA  SER H  47      15.333 -17.956  -8.728  1.00  1.00      H    C
ATOM   1553  CA  GLY H  48      17.628 -17.876 -11.685  1.00  1.00      H    C
ATOM   1554  CA  LEU H  49      15.023 -15.678 -13.531  1.00  1.00      H    C
ATOM   1555  CA  ILE H  50      14.869 -13.060 -10.842  1.00  1.00      H    C
ATOM   1556  CA  TYR H  51      17.765 -11.103 -12.342  1.00  1.00      H    C
ATOM   1557  CA  GLU H  52      15.847 -10.168 -15.477  1.00  1.00      H    C
ATOM   1558  CA  GLU H  53      12.733  -9.348 -13.471  1.00  1.00      H    C
ATOM   1559  CA  THR H  54      14.824  -7.402 -11.034  1.00  1.00      H    C
ATOM   1560  CA  ARG H  55      16.492  -5.279 -13.619  1.00  1.00      H    C
ATOM   1561  CA  GLY H  56      13.212  -4.020 -15.026  1.00  1.00      H    C
ATOM   1562  CA  VAL H  57      12.042  -2.886 -11.516  1.00  1.00      H    C
ATOM   1563  CA  LEU H  58      15.185  -1.117 -10.700  1.00  1.00      H    C
ATOM   1564  CA  LYS H  59      15.239   0.640 -14.094  1.00  1.00      H    C
ATOM   1565  CA  VAL H  60      11.643   1.780 -13.417  1.00  1.00      H    C
ATOM   1566  CA  PHE H  61      12.495   3.442 -10.144  1.00  1.00      H    C
ATOM   1567  CA  LEU H  62      15.345   5.535 -11.554  1.00  1.00      H    C
ATOM   1568  CA  GLU H  63      13.253   6.433 -14.656  1.00  1.00      H    C
ATOM   1569  CA  ASN H  64      10.474   7.557 -12.165  1.00  1.00      H    C
ATOM   1570  CA  VAL H  65      12.611   9.550  -9.886  1.00  1.00      H    C
ATOM   1571  CA  ILE H  66      14.831  10.960 -12.553  1.00  1.00      H    C
ATOM   1572  CA  ARG H  67      11.825  11.965 -14.651  1.00  1.00      H    C
ATOM   1573  CA  ASP H  68      10.809  14.317 -11.844  1.00  1.00      H    C
ATOM   1574  CA  ALA H  69      14.437  15.332 -11.060  1.00  1.00      H    C
ATOM   1575  CA  VAL H  70      14.842  16.373 -14.667  1.00  1.00      H    C
ATOM   1576  CA  THR H  71      11.576  18.262 -14.392  1.00  1.00      H    C
ATOM   1577  CA  TYR H  72      12.798  20.208 -11.439  1.00  1.00      H    C
ATOM   1578  CA  THR H  73      16.036  21.072 -13.273  1.00  1.00      H    C
ATOM   1579  CA  GLU H  74      14.054  22.405 -16.186  1.00  1.00      H    C
ATOM   1580  CA  HIS H  75      11.703  24.333 -13.945  1.00  1.00      H    C
ATOM   1581  CA  ALA H  76      14.655  25.937 -12.379  1.00  1.00      H    C
ATOM   1582  CA  LYS H  77      16.153  26.588 -15.830  1.00  1.00      H    C
ATOM   1583  CA  ARG H  78      19.291  24.620 -14.892  1.00  1.00      H    C
ATOM   1584  CA  LYS H  79      21.427  22.346 -16.937  1.00  1.00      H    C
ATOM   1585  CA  THR H  80      22.757  20.671 -13.705  1.00  1.00      H    C
ATOM   1586  CA  VAL H  81      20.480  18.345 -11.645  1.00  1.00      H    C
ATOM   1587  CA  THR H  82      20.850  19.050  -8.008  1.00  1.00      H    C
ATOM   1588  CA  ALA H  83      20.693  17.215  -4.808  1.00  1.00      H    C
ATOM   1589  CA  MET H  84      17.614  19.107  -3.861  1.00  1.00      H    C
ATOM   1590  CA  ASP H  85      15.743  18.080  -7.066  1.00  1.00      H    C
ATOM   1591  CA  VAL H  86      16.161  14.399  -5.985  1.00  1.00      H    C
ATOM   1592  CA  VAL H  87      14.881  15.182  -2.416  1.00  1.00      H    C
ATOM   1593  CA  TYR H  88      11.753  16.861  -3.994  1.00  1.00      H    C
ATOM   1594  CA  ALA H  89      11.382  14.179  -6.673  1.00  1.00      H    C
ATOM   1595  CA  LEU H  90      11.528  11.296  -4.135  1.00  1.00      H    C
ATOM   1596  CA  LYS H  91       9.112  13.070  -1.777  1.00  1.00      H    C
ATOM   1597  CA  ARG H  92       6.281  13.336  -4.416  1.00  1.00      H    C
ATOM   1598  CA  GLN H  93       6.725   9.495  -4.960  1.00  1.00      H    C
ATOM   1599  CA  GLY H  94       6.079   9.064  -1.198  1.00  1.00      H    C
ATOM   1600  CA  ARG H  95       9.567   8.123  -0.339  1.00  1.00      H    C
ATOM   1601  CA  THR H  96      11.307  11.135   1.255  1.00  1.00      H    C
ATOM   1602  CA  LEU H  97      14.904  10.104   1.954  1.00  1.00      H    C
ATOM   1603  CA  TYR H  98      16.264   9.790   5.510  1.00  1.00      H    C
ATOM   1604  CA  GLY H  99      19.892  10.167   4.320  1.00  1.00      H    C
ATOM   1605  CA  PHE H 100      19.648  13.496   2.617  1.00  1.00      H    C
ATOM   1606  CA  GLY H 101      20.396  16.153   5.221  1.00  1.00      H    C
ATOM   1607  CA  GLY H 102      23.941  16.961   4.231  1.00  1.00      H    C
TER
ATOM   1608  CA  SER I   1      14.927  86.857 -19.335  1.00  1.00      I    C
ATOM   1609  CA  GLY I   2      11.920  86.276 -21.668  1.00  1.00      I    C
ATOM   1610  CA  ARG I   3       9.870  87.550 -18.797  1.00  1.00      I    C
ATOM   1611  CA  GLY I   4       9.594  84.902 -16.106  1.00  1.00      I    C
ATOM   1612  CA  LYS I   5      12.508  82.544 -15.699  1.00  1.00      I    C
ATOM   1613  CA  GLN I   6      11.965  79.388 -17.724  1.00  1.00      I    C
ATOM   1614  CA  GLY I   7      11.415  78.119 -21.194  1.00  1.00      I    C
ATOM   1615  CA  GLY I   8       7.944  76.808 -20.267  1.00  1.00      I    C
ATOM   1616  CA  LYS I   9       8.519  73.177 -21.286  1.00  1.00      I    C
ATOM   1617  CA  THR I  10       9.437  72.948 -24.918  1.00  1.00      I    C
ATOM   1618  CA  ARG I  11      10.488  70.472 -27.564  1.00  1.00      I    C
ATOM   1619  CA  ALA I  12       7.526  68.339 -26.476  1.00  1.00      I    C
ATOM   1620  CA  LYS I  13       7.373  64.565 -27.256  1.00  1.00      I    C
ATOM   1621  CA  ALA I  14       6.363  61.606 -25.100  1.00  1.00      I    C
ATOM   1622  CA  LYS I  15       8.591  58.766 -23.796  1.00  1.00      I    C
ATOM   1623  CA  THR I  16       5.691  57.773 -21.567  1.00  1.00      I    C
ATOM   1624  CA  ARG I  17       6.054  54.085 -21.681  1.00  1.00      I    C
ATOM   1625  CA  SER I  18       2.271  54.001 -22.244  1.00  1.00      I    C
ATOM   1626  CA  SER I  19       2.660  56.151 -25.419  1.00  1.00      I    C
ATOM   1627  CA  ARG I  20       5.520  54.108 -26.402  1.00  1.00      I    C
ATOM   1628  CA  ALA I  21       3.382  50.915 -26.141  1.00  1.00      I    C
ATOM   1629  CA  GLY I  22       0.328  52.384 -27.908  1.00  1.00      I    C
ATOM   1630  CA  LEU I  23      -1.532  52.567 -24.699  1.00  1.00      I    C
ATOM   1631  CA  GLN I  24      -4.029  54.803 -22.891  1.00  1.00      I    C
ATOM   1632  CA  PHE I  25      -3.318  53.413 -19.394  1.00  1.00      I    C
ATOM   1633  CA  PRO I  26      -0.215  54.796 -17.436  1.00  1.00      I    C
ATOM   1634  CA  VAL I  27       2.637  52.260 -17.421  1.00  1.00      I    C
ATOM   1635  CA  GLY I  28       4.591  54.151 -14.880  1.00  1.00      I    C
ATOM   1636  CA  ARG I  29       1.882  54.186 -12.191  1.00  1.00      I    C
ATOM   1637  CA  VAL I  30       0.976  50.564 -12.674  1.00  1.00      I    C
ATOM   1638  CA  HIS I  31       4.758  49.722 -12.288  1.00  1.00      I    C
ATOM   1639  CA  ARG I  32       5.052  51.514  -9.034  1.00  1.00      I    C
ATOM   1640  CA  LEU I  33       1.872  50.383  -7.495  1.00  1.00      I    C
ATOM   1641  CA  LEU I  34       2.882  46.779  -8.170  1.00  1.00      I    C
ATOM   1642  CA  ARG I  35       6.074  47.542  -6.161  1.00  1.00      I    C
ATOM   1643  CA  LYS I  36       4.003  49.711  -3.586  1.00  1.00      I    C
ATOM   1644  CA  GLY I  37       1.609  46.831  -3.227  1.00  1.00      I    C
ATOM   1645  CA  ASN I  38       3.912  44.250  -1.791  1.00  1.00      I    C
ATOM   1646  CA  TYR I  39       3.049  41.489  -4.355  1.00  1.00      I    C
ATOM   1647  CA  ALA I  40       6.693  40.302  -4.564  1.00  1.00      I    C
ATOM   1648  CA  GLU I  41      10.315  40.860  -3.716  1.00  1.00      I    C
ATOM   1649  CA  ARG I  42      11.187  41.880  -7.251  1.00  1.00      I    C
ATOM   1650  CA  VAL I  43       8.851  43.260 -10.020  1.00  1.00      I    C
ATOM   1651  CA  GLY I  44      10.024  43.089 -13.533  1.00  1.00      I    C
ATOM   1652  CA  ALA I  45       9.518  45.795 -16.060  1.00  1.00      I    C
ATOM   1653  CA  GLY I  46       7.008  43.982 -18.275  1.00  1.00      I    C
ATOM   1654  CA  ALA I  47       4.472  43.099 -15.613  1.00  1.00      I    C
ATOM   1655  CA  PRO I  48       2.804  46.561 -15.219  1.00  1.00      I    C
ATOM   1656  CA  VAL I  49       2.755  46.943 -18.943  1.00  1.00      I    C
ATOM   1657  CA  TYR I  50       0.734  43.701 -19.394  1.00  1.00      I    C
ATOM   1658  CA  LEU I  51      -1.471  44.626 -16.486  1.00  1.00      I    C
ATOM   1659  CA  ALA I  52      -1.842  48.242 -17.720  1.00  1.00      I    C
ATOM   1660  CA  ALA I  53      -3.052  47.008 -21.095  1.00  1.00      I    C
ATOM   1661  CA  VAL I  54      -5.495  44.455 -19.557  1.00  1.00      I    C
ATOM   1662  CA  LEU I  55      -7.104  46.961 -17.077  1.00  1.00      I    C
ATOM   1663  CA  GLU I  56      -7.639  49.509 -19.773  1.00  1.00      I    C
ATOM   1664  CA  TYR I  57      -9.251  46.978 -22.031  1.00  1.00      I    C
ATOM   1665  CA  LEU I  58     -11.761  45.790 -19.282  1.00  1.00      I    C
ATOM   1666  CA  THR I  59     -12.339  49.440 -18.322  1.00  1.00      I    C
ATOM   1667  CA  ALA I  60     -13.044  50.228 -22.066  1.00  1.00      I    C
ATOM   1668  CA  GLU I  61     -15.500  47.376 -22.258  1.00  1.00      I    C
ATOM   1669  CA  ILE I  62     -17.647  48.383 -19.330  1.00  1.00      I    C
ATOM   1670  CA  LEU I  63     -17.680  51.957 -20.478  1.00  1.00      I    C
ATOM   1671  CA  GLU I  64     -18.630  51.039 -24.092  1.00  1.00      I    C
ATOM   1672  CA  LEU I  65     -21.484  48.823 -22.812  1.00  1.00      I    C
ATOM   1673  CA  ALA I  66     -22.489  51.424 -20.036  1.00  1.00      I    C
ATOM   1674  CA  GLY I  67     -22.613  54.182 -22.678  1.00  1.00      I    C
ATOM   1675  CA  ASN I  68     -24.699  51.711 -24.723  1.00  1.00      I    C
ATOM   1676  CA  ALA I  69     -27.160  51.418 -21.770  1.00  1.00      I    C
ATOM   1677  CA  ALA I  70     -27.316  55.164 -21.414  1.00  1.00      I    C
ATOM   1678  CA  ARG I  71     -28.317  55.387 -25.162  1.00  1.00      I    C
ATOM   1679  CA  ASP I  72     -31.047  52.699 -24.602  1.00  1.00      I    C
ATOM   1680  CA  ASN I  73     -32.479  54.916 -21.941  1.00  1.00      I    C
ATOM   1681  CA  LYS I  74     -33.112  58.522 -22.749  1.00  1.00      I    C
ATOM   1682  CA  LYS I  75     -29.750  59.762 -21.351  1.00  1.00      I    C
ATOM   1683  CA  THR I  76     -26.410  60.949 -22.524  1.00  1.00      I    C
ATOM   1684  CA  ARG I  77     -24.561  60.690 -19.262  1.00  1.00      I    C
ATOM   1685  CA  ILE I  78     -23.584  57.365 -17.684  1.00  1.00      I    C
ATOM   1686  CA  ILE I  79     -24.914  56.900 -14.182  1.00  1.00      I    C
ATOM   1687  CA  PRO I  80     -24.802  53.986 -11.517  1.00  1.00      I    C
ATOM   1688  CA  ARG I  81     -27.857  52.556 -13.007  1.00  1.00      I    C
ATOM   1689  CA  HIS I  82     -26.368  52.209 -16.354  1.00  1.00      I    C
ATOM   1690  CA  LEU I  83     -23.129  50.656 -15.031  1.00  1.00      I    C
ATOM   1691  CA  GLN I  84     -25.189  47.898 -13.314  1.00  1.00      I    C
ATOM   1692  CA  LEU I  85     -27.154  47.531 -16.574  1.00  1.00      I    C
ATOM   1693  CA  ALA I  86     -23.712  46.800 -18.287  1.00  1.00      I    C
ATOM   1694  CA  VAL I  87     -22.803  44.164 -15.859  1.00  1.00      I    C
ATOM   1695  CA  ARG I  88     -25.952  42.203 -15.523  1.00  1.00      I    C
ATOM   1696  CA  ASN I  89     -26.641  42.114 -19.287  1.00  1.00      I    C
ATOM   1697  CA  ASP I  90     -23.010  40.892 -19.880  1.00  1.00      I    C
ATOM   1698  CA  GLU I  91     -22.222  37.252 -19.388  1.00  1.00      I    C
ATOM   1699  CA  GLU I  92     -18.433  37.835 -18.563  1.00  1.00      I    C
ATOM   1700  CA  LEU I  93     -18.765  40.939 -16.429  1.00  1.00      I    C
ATOM   1701  CA  ASN I  94     -21.733  39.312 -14.529  1.00  1.00      I    C
ATOM   1702  CA  LYS I  95     -19.529  36.398 -13.891  1.00  1.00      I    C
ATOM   1703  CA  LEU I  96     -16.341  38.506 -13.153  1.00  1.00      I    C
ATOM   1704  CA  LEU I  97     -18.433  40.582 -10.782  1.00  1.00      I    C
ATOM   1705  CA  GLY I  98     -20.597  37.578  -9.489  1.00  1.00      I    C
ATOM   1706  CA  ARG I  99     -19.696  38.278  -5.862  1.00  1.00      I    C
ATOM   1707  CA  VAL I 100     -19.882  42.096  -5.933  1.00  1.00      I    C
ATOM   1708  CA  THR I 101     -22.826  44.210  -4.922  1.00  1.00      I    C
ATOM   1709  CA  ILE I 102     -22.876  47.586  -6.857  1.00  1.00      I    C
ATOM   1710  CA  ALA I 103     -24.833  49.970  -4.587  1.00  1.00      I    C
ATOM   1711  CA  GLN I 104     -27.639  52.048  -6.056  1.00  1.00      I    C
ATOM   1712  CA  GLY I 105     -27.581  50.058  -9.186  1.00  1.00      I    C
ATOM   1713  CA  GLY I 106     -31.028  48.936  -8.765  1.00  1.00      I    C
ATOM   1714  CA  VAL I 107     -32.146  45.455  -9.876  1.00  1.00      I    C
ATOM   1715  CA  LEU I 108     -32.480  43.675 -13.224  1.00  1.00      I    C
ATOM   1716  CA  PRO I 109     -35.697  41.618 -13.980  1.00  1.00      I    C
ATOM   1717  CA  ASN I 110     -38.520  43.902 -12.694  1.00  1.00      I    C
ATOM   1718  CA  ILE I 111     -42.327  43.527 -12.951  1.00  1.00      I    C
ATOM   1719  CA  GLN I 112     -43.529  40.220 -11.399  1.00  1.00      I    C
ATOM   1720  CA  SER I 113     -47.220  40.402 -10.316  1.00  1.00      I    C
ATOM   1721  CA  VAL I 114     -47.159  37.396  -8.003  1.00  1.00      I    C
ATOM   1722  CA  LEU I 115     -44.522  39.152  -5.894  1.00  1.00      I    C
ATOM   1723  CA  LEU I 116     -46.366  42.255  -5.068  1.00  1.00      I    C
ATOM   1724  CA  PRO I 117     -44.637  45.357  -3.943  1.00  1.00      I    C
ATOM   1725  CA  LYS I 118     -44.601  46.765  -0.263  1.00  1.00      I    C
ATOM   1726  CA  LYS I 119     -46.472  49.828  -1.416  1.00  1.00      I    C
ATOM   1727  CA  THR I 120     -45.409  50.693   2.126  1.00  1.00      I    C
ATOM   1728  CA  GLU I 121     -48.269  51.733   4.324  1.00  1.00      I    C
ATOM   1729  CA  SER I 122     -45.877  53.228   6.924  1.00  1.00      I    C
ATOM   1730  CA  SER I 123     -44.779  55.810   4.419  1.00  1.00      I    C
ATOM   1731  CA  LYS I 124     -44.589  58.527   7.131  1.00  1.00      I    C
ATOM   1732  CA  SER I 125     -47.929  60.265   7.577  1.00  1.00      I    C
ATOM   1733  CA  LYS I 126     -50.947  59.299   5.575  1.00  1.00      I    C
ATOM   1734  CA  SER I 127     -52.362  62.816   4.963  1.00  1.00      I    C
ATOM   1735  CA  LYS I 128     -52.186  66.040   2.856  1.00  1.00      I    C
TER
ATOM   1736  CA  PRO J   1     -38.492  66.769  30.694  1.00  1.00      J    C
ATOM   1737  CA  GLU J   2     -37.130  67.811  34.124  1.00  1.00      J    C
ATOM   1738  CA  PRO J   3     -36.931  71.051  35.646  1.00  1.00      J    C
ATOM   1739  CA  ALA J   4     -33.253  71.185  34.949  1.00  1.00      J    C
ATOM   1740  CA  LYS J   5     -31.187  73.461  37.209  1.00  1.00      J    C
ATOM   1741  CA  SER J   6     -28.030  73.445  35.128  1.00  1.00      J    C
ATOM   1742  CA  ALA J   7     -24.975  71.632  36.486  1.00  1.00      J    C
ATOM   1743  CA  PRO J   8     -23.729  70.664  33.932  1.00  1.00      J    C
ATOM   1744  CA  ALA J   9     -25.641  67.389  34.361  1.00  1.00      J    C
ATOM   1745  CA  PRO J  10     -24.402  65.167  32.669  1.00  1.00      J    C
ATOM   1746  CA  LYS J  11     -27.738  64.408  31.114  1.00  1.00      J    C
ATOM   1747  CA  LYS J  12     -26.270  66.625  28.294  1.00  1.00      J    C
ATOM   1748  CA  GLY J  13     -22.669  65.962  27.608  1.00  1.00      J    C
ATOM   1749  CA  SER J  14     -22.117  69.684  27.140  1.00  1.00      J    C
ATOM   1750  CA  LYS J  15     -21.591  69.002  23.385  1.00  1.00      J    C
ATOM   1751  CA  LYS J  16     -24.596  67.038  22.101  1.00  1.00      J    C
ATOM   1752  CA  ALA J  17     -28.187  67.417  23.262  1.00  1.00      J    C
ATOM   1753  CA  VAL J  18     -30.074  70.533  21.954  1.00  1.00      J    C
ATOM   1754  CA  THR J  19     -29.422  70.084  18.318  1.00  1.00      J    C
ATOM   1755  CA  LYS J  20     -29.514  72.414  15.229  1.00  1.00      J    C
ATOM   1756  CA  THR J  21     -31.157  71.081  12.202  1.00  1.00      J    C
ATOM   1757  CA  GLN J  22     -29.994  72.097   8.738  1.00  1.00      J    C
ATOM   1758  CA  LYS J  23     -32.886  70.565   6.787  1.00  1.00      J    C
ATOM   1759  CA  LYS J  24     -32.700  67.230   5.045  1.00  1.00      J    C
ATOM   1760  CA  ASP J  25     -31.275  68.659   1.850  1.00  1.00      J    C
ATOM   1761  CA  GLY J  26     -27.925  67.265   0.799  1.00  1.00      J    C
ATOM   1762  CA  LYS J  27     -24.243  68.082   1.710  1.00  1.00      J    C
ATOM   1763  CA  LYS J  28     -21.890  65.421   0.308  1.00  1.00      J    C
ATOM   1764  CA  ARG J  29     -18.966  67.547  -1.020  1.00  1.00      J    C
ATOM   1765  CA  ARG J  30     -17.080  64.653  -2.612  1.00  1.00      J    C
ATOM   1766  CA  LYS J  31     -13.993  63.343  -1.016  1.00  1.00      J    C
ATOM   1767  CA  THR J  32     -10.784  64.602  -2.450  1.00  1.00      J    C
ATOM   1768  CA  ARG J  33      -8.984  61.961  -4.556  1.00  1.00      J    C
ATOM   1769  CA  LYS J  34      -5.157  61.802  -4.448  1.00  1.00      J    C
ATOM   1770  CA  GLU J  35      -4.499  59.008  -6.898  1.00  1.00      J    C
ATOM   1771  CA  SER J  36      -6.955  57.571  -9.436  1.00  1.00      J    C
ATOM   1772  CA  TYR J  37      -7.511  56.003 -12.872  1.00  1.00      J    C
ATOM   1773  CA  ALA J  38     -10.305  58.511 -13.625  1.00  1.00      J    C
ATOM   1774  CA  ILE J  39      -8.363  60.839 -15.974  1.00  1.00      J    C
ATOM   1775  CA  TYR J  40      -7.380  57.675 -17.904  1.00  1.00      J    C
ATOM   1776  CA  VAL J  41     -10.940  56.205 -17.444  1.00  1.00      J    C
ATOM   1777  CA  TYR J  42     -11.974  59.694 -18.719  1.00  1.00      J    C
ATOM   1778  CA  LYS J  43      -9.506  59.478 -21.722  1.00  1.00      J    C
ATOM   1779  CA  VAL J  44     -11.022  56.120 -22.669  1.00  1.00      J    C
ATOM   1780  CA  LEU J  45     -14.608  57.149 -22.194  1.00  1.00      J    C
ATOM   1781  CA  LYS J  46     -14.090  59.923 -24.744  1.00  1.00      J    C
ATOM   1782  CA  GLN J  47     -12.522  57.476 -27.094  1.00  1.00      J    C
ATOM   1783  CA  VAL J  48     -15.418  55.131 -26.999  1.00  1.00      J    C
ATOM   1784  CA  HIS J  49     -18.354  57.529 -26.529  1.00  1.00      J    C
ATOM   1785  CA  PRO J  50     -17.315  60.861 -28.115  1.00  1.00      J    C
ATOM   1786  CA  ASP J  51     -20.494  62.833 -27.063  1.00  1.00      J    C
ATOM   1787  CA  THR J  52     -21.057  61.266 -23.668  1.00  1.00      J    C
ATOM   1788  CA  GLY J  53     -20.554  62.383 -20.148  1.00  1.00      J    C
ATOM   1789  CA  ILE J  54     -20.213  60.414 -16.929  1.00  1.00      J    C
ATOM   1790  CA  SER J  55     -21.735  60.849 -13.501  1.00  1.00      J    C
ATOM   1791  CA  SER J  56     -19.518  61.747 -10.572  1.00  1.00      J    C
ATOM   1792  CA  LYS J  57     -21.242  59.011  -8.450  1.00  1.00      J    C
ATOM   1793  CA  ALA J  58     -20.567  56.635 -11.383  1.00  1.00      J    C
ATOM   1794  CA  MET J  59     -17.033  58.100 -11.621  1.00  1.00      J    C
ATOM   1795  CA  SER J  60     -16.405  57.105  -7.950  1.00  1.00      J    C
ATOM   1796  CA  ILE J  61     -17.652  53.599  -8.747  1.00  1.00      J    C
ATOM   1797  CA  MET J  62     -15.099  53.280 -11.628  1.00  1.00      J    C
ATOM   1798  CA  ASN J  63     -12.090  53.806  -9.467  1.00  1.00      J    C
ATOM   1799  CA  SER J  64     -13.083  50.769  -7.263  1.00  1.00      J    C
ATOM   1800  CA  PHE J  65     -13.498  48.427 -10.205  1.00  1.00      J    C
ATOM   1801  CA  VAL J  66     -10.172  49.242 -11.674  1.00  1.00      J    C
ATOM   1802  CA  ASN J  67      -8.448  48.788  -8.308  1.00  1.00      J    C
ATOM   1803  CA  ASP J  68     -10.486  45.580  -7.709  1.00  1.00      J    C
ATOM   1804  CA  VAL J  69      -9.309  43.962 -10.956  1.00  1.00      J    C
ATOM   1805  CA  PHE J  70      -5.649  45.055 -10.281  1.00  1.00      J    C
ATOM   1806  CA  GLU J  71      -5.983  43.782  -6.782  1.00  1.00      J    C
ATOM   1807  CA  ARG J  72      -7.610  40.388  -7.741  1.00  1.00      J    C
ATOM   1808  CA  ILE J  73      -5.104  39.800 -10.472  1.00  1.00      J    C
ATOM   1809  CA  ALA J  74      -2.034  40.921  -8.543  1.00  1.00      J    C
ATOM   1810  CA  GLY J  75      -3.129  38.776  -5.567  1.00  1.00      J    C
ATOM   1811  CA  GLU J  76      -3.524  35.813  -7.938  1.00  1.00      J    C
ATOM   1812  CA  ALA J  77      -0.026  36.722  -9.420  1.00  1.00      J    C
ATOM   1813  CA  SER J  78       1.439  36.743  -5.955  1.00  1.00      J    C
ATOM   1814  CA  ARG J  79       0.218  33.216  -5.110  1.00  1.00      J    C
ATOM   1815  CA  LEU J  80       1.082  31.898  -8.600  1.00  1.00      J    C
ATOM   1816  CA  ALA J  81       4.719  33.155  -8.217  1.00  1.00      J    C
ATOM   1817  CA  HIS J  82       4.783  31.656  -4.731  1.00  1.00      J    C
ATOM   1818  CA  TYR J  83       3.474  28.329  -6.007  1.00  1.00      J    C
ATOM   1819  CA  ASN J  84       6.429  28.394  -8.447  1.00  1.00      J    C
ATOM   1820  CA  LYS J  85       8.980  29.578  -5.861  1.00  1.00      J    C
ATOM   1821  CA  ARG J  86       9.505  32.862  -7.683  1.00  1.00      J    C
ATOM   1822  CA  SER J  87      10.303  36.145  -6.263  1.00  1.00      J    C
ATOM   1823  CA  THR J  88       9.539  38.226  -9.396  1.00  1.00      J    C
ATOM   1824  CA  ILE J  89       6.057  39.002 -10.712  1.00  1.00      J    C
ATOM   1825  CA  THR J  90       6.180  38.730 -14.396  1.00  1.00      J    C
ATOM   1826  CA  SER J  91       3.590  39.381 -17.137  1.00  1.00      J    C
ATOM   1827  CA  ARG J  92       3.544  35.585 -17.447  1.00  1.00      J    C
ATOM   1828  CA  GLU J  93       2.124  35.263 -13.865  1.00  1.00      J    C
ATOM   1829  CA  ILE J  94      -0.343  38.051 -14.649  1.00  1.00      J    C
ATOM   1830  CA  GLN J  95      -1.369  36.291 -17.815  1.00  1.00      J    C
ATOM   1831  CA  THR J  96      -1.876  32.872 -16.170  1.00  1.00      J    C
ATOM   1832  CA  ALA J  97      -3.693  34.525 -13.286  1.00  1.00      J    C
ATOM   1833  CA  VAL J  98      -5.890  36.180 -15.799  1.00  1.00      J    C
ATOM   1834  CA  ARG J  99      -6.886  32.976 -17.497  1.00  1.00      J    C
ATOM   1835  CA  LEU J 100      -7.446  31.274 -14.204  1.00  1.00      J    C
ATOM   1836  CA  LEU J 101      -9.336  34.204 -12.720  1.00  1.00      J    C
ATOM   1837  CA  LEU J 102     -11.338  35.610 -15.649  1.00  1.00      J    C
ATOM   1838  CA  PRO J 103     -14.022  33.932 -17.696  1.00  1.00      J    C
ATOM   1839  CA  GLY J 104     -12.895  32.625 -21.148  1.00  1.00      J    C
ATOM   1840  CA  GLU J 105     -13.454  35.111 -23.991  1.00  1.00      J    C
ATOM   1841  CA  LEU J 106     -12.859  38.220 -22.036  1.00  1.00      J    C
ATOM   1842  CA  ALA J 107      -9.470  36.997 -20.885  1.00  1.00      J    C
ATOM   1843  CA  LYS J 108      -8.636  35.904 -24.472  1.00  1.00      J    C
ATOM   1844  CA  HIS J 109      -9.361  39.409 -25.935  1.00  1.00      J    C
ATOM   1845  CA  ALA J 110      -7.547  41.082 -23.073  1.00  1.00      J    C
ATOM   1846  CA  VAL J 111      -4.552  38.743 -23.372  1.00  1.00      J    C
ATOM   1847  CA  SER J 112      -4.331  39.563 -27.135  1.00  1.00      J    C
ATOM   1848  CA  GLU J 113      -4.235  43.254 -26.572  1.00  1.00      J    C
ATOM   1849  CA  GLY J 114      -1.951  42.953 -23.460  1.00  1.00      J    C
ATOM   1850  CA  THR J 115       0.526  40.898 -25.539  1.00  1.00      J    C
ATOM   1851  CA  LYS J 116       0.362  43.523 -28.190  1.00  1.00      J    C
ATOM   1852  CA  ALA J 117       1.133  46.267 -25.682  1.00  1.00      J    C
ATOM   1853  CA  VAL J 118       4.119  44.687 -24.153  1.00  1.00      J    C
ATOM   1854  CA  THR J 119       5.651  43.486 -27.327  1.00  1.00      J    C
ATOM   1855  CA  LYS J 120       5.509  47.031 -28.878  1.00  1.00      J    C
ATOM   1856  CA  TYR J 121       6.886  48.533 -25.667  1.00  1.00      J    C
ATOM   1857  CA  THR J 122       9.736  46.149 -25.591  1.00  1.00      J    C
ATOM   1858  CA  SER J 123      10.602  46.590 -29.327  1.00  1.00      J    C
ATOM   1859  CA  ALA J 124      12.010  50.081 -28.700  1.00  1.00      J    C
ATOM   1860  CA  LYS J 125      15.095  50.772 -26.595  1.00  1.00      J    C
TER
