# Supplementary material for: The kinetic landscape of nucleosome assembly: A coarse-grained molecular dynamics study
Source: PLoS Comput Biol. 2021 Jul 27;17(7):e1009253. doi: 10.1371/journal.pcbi.1009253 (PMC8345847; doi:10.1371/journal.pcbi.1009253)
Supplement: S1 Data — For each of the 11 metastable states identified from our MSM at 400 mM using PCCA clustering, we deposited 4 representative coarse-grained nucleosome conformations in PDB format. The conformations are named “state*conf#.pdb”, where * corresponds to the state name as described in the text (T, TL, TR, HL0, HL1, HL2, HR0, HR1, HR2 and HR3, N), and # goes from 1 to 4. The file “msm_hmm11.dat” contains the equilibrium probabilities of the various basins and the transition probabilities between them. The data also contain 4 representative partially opened conformations for each of the left hexasome, right hexasome, and tetrasome states, named “partially-opened_*_conf#.pdb”, where * is HL, HR or T and # goes from 1 to 4. (ZIP) [file pcbi.1009253.s006.zip › S1_Data/stateTRconf3.pdb]

ATOM      1 DS   DC  A   1      13.400 129.939 114.071  1.00  1.00      A    S
ATOM      2 DB   DC  A   1      16.300 130.609 110.821  1.00  1.00      A    B
ATOM      3 DP   DT  A   2       9.960 128.899 112.871  1.00  1.00      A    P
ATOM      4 DS   DT  A   2       9.790 131.099 109.821  1.00  1.00      A    S
ATOM      5 DB   DT  A   2      13.800 129.859 107.741  1.00  1.00      A    B
ATOM      6 DP   DG  A   3       6.140 130.689 107.171  1.00  1.00      A    P
ATOM      7 DS   DG  A   3       7.790 131.659 103.841  1.00  1.00      A    S
ATOM      8 DB   DG  A   3      12.170 130.279 103.391  1.00  1.00      A    B
ATOM      9 DP   DG  A   4       6.250 131.849 100.391  1.00  1.00      A    P
ATOM     10 DS   DG  A   4       9.390 131.569  98.561  1.00  1.00      A    S
ATOM     11 DB   DG  A   4      12.560 127.709 100.321  1.00  1.00      A    B
ATOM     12 DP   DA  A   5       9.380 132.020  94.711  1.00  1.00      A    P
ATOM     13 DS   DA  A   5      12.750 130.279  94.071  1.00  1.00      A    S
ATOM     14 DB   DA  A   5      13.260 126.559  97.151  1.00  1.00      A    B
ATOM     15 DP   DG  A   6      13.400 129.279  90.521  1.00  1.00      A    P
ATOM     16 DS   DG  A   6      15.500 126.160  91.421  1.00  1.00      A    S
ATOM     17 DB   DG  A   6      13.440 123.169  95.091  1.00  1.00      A    B
ATOM     18 DP   DA  A   7      17.500 124.640  88.681  1.00  1.00      A    P
ATOM     19 DS   DA  A   7      18.030 121.260  90.451  1.00  1.00      A    S
ATOM     20 DB   DA  A   7      14.200 120.440  93.171  1.00  1.00      A    B
ATOM     21 DP   DA  A   8      19.570 118.230  88.971  1.00  1.00      A    P
ATOM     22 DS   DA  A   8      17.820 115.870  91.051  1.00  1.00      A    S
ATOM     23 DB   DA  A   8      13.420 117.560  91.051  1.00  1.00      A    B
ATOM     24 DP   DT  A   9      17.970 112.400  90.401  1.00  1.00      A    P
ATOM     25 DS   DT  A   9      14.600 111.570  91.821  1.00  1.00      A    S
ATOM     26 DB   DT  A   9      11.950 114.580  89.521  1.00  1.00      A    B
ATOM     27 DP   DC  A  10      13.600 107.790  91.901  1.00  1.00      A    P
ATOM     28 DS   DC  A  10      10.200 108.550  92.091  1.00  1.00      A    S
ATOM     29 DB   DC  A  10       9.830 111.470  89.041  1.00  1.00      A    B
ATOM     30 DP   DC  A  11       8.060 106.300  92.051  1.00  1.00      A    P
ATOM     31 DS   DC  A  11       5.160 108.370  90.271  1.00  1.00      A    S
ATOM     32 DB   DC  A  11       6.560 110.340  86.831  1.00  1.00      A    B
ATOM     33 DP   DC  A  12       2.460 106.790  89.631  1.00  1.00      A    P
ATOM     34 DS   DC  A  12       1.260 109.120  86.731  1.00  1.00      A    S
ATOM     35 DB   DC  A  12       4.040 109.350  84.071  1.00  1.00      A    B
ATOM     36 DP   DG  A  13      -3.080 108.070  85.021  1.00  1.00      A    P
ATOM     37 DS   DG  A  13      -1.990 109.430  81.521  1.00  1.00      A    S
ATOM     38 DB   DG  A  13       2.460 108.570  80.161  1.00  1.00      A    B
ATOM     39 DP   DG  A  14      -4.070 108.950  78.001  1.00  1.00      A    P
ATOM     40 DS   DG  A  14      -1.320 109.080  75.751  1.00  1.00      A    S
ATOM     41 DB   DG  A  14       2.790 106.720  76.921  1.00  1.00      A    B
ATOM     42 DP   DT  A  15      -1.830 109.010  72.341  1.00  1.00      A    P
ATOM     43 DS   DT  A  15       1.770 108.100  71.141  1.00  1.00      A    S
ATOM     44 DB   DT  A  15       2.600 104.520  74.121  1.00  1.00      A    B
ATOM     45 DP   DC  A  16       1.850 107.080  67.291  1.00  1.00      A    P
ATOM     46 DS   DC  A  16       5.090 104.790  67.971  1.00  1.00      A    S
ATOM     47 DB   DC  A  16       4.350 102.020  71.521  1.00  1.00      A    B
ATOM     48 DP   DT  A  17       7.330 102.790  64.871  1.00  1.00      A    P
ATOM     49 DS   DT  A  17       8.620 100.290  67.151  1.00  1.00      A    S
ATOM     50 DB   DT  A  17       4.970  98.770  69.281  1.00  1.00      A    B
ATOM     51 DP   DG  A  18      11.170  96.850  65.041  1.00  1.00      A    P
ATOM     52 DS   DG  A  18      10.420  94.610  67.611  1.00  1.00      A    S
ATOM     53 DB   DG  A  18       5.970  94.560  69.101  1.00  1.00      A    B
ATOM     54 DP   DC  A  19      12.070  91.730  67.411  1.00  1.00      A    P
ATOM     55 DS   DC  A  19       9.600  90.010  70.121  1.00  1.00      A    S
ATOM     56 DB   DC  A  19       5.770  91.120  68.701  1.00  1.00      A    B
ATOM     57 DP   DA  A  20       9.800  85.790  70.571  1.00  1.00      A    P
ATOM     58 DS   DA  A  20       6.290  84.690  71.421  1.00  1.00      A    S
ATOM     59 DB   DA  A  20       3.950  87.460  68.831  1.00  1.00      A    B
ATOM     60 DP   DG  A  21       5.560  80.820  70.791  1.00  1.00      A    P
ATOM     61 DS   DG  A  21       2.310  81.140  69.671  1.00  1.00      A    S
ATOM     62 DB   DG  A  21       1.600  85.090  66.721  1.00  1.00      A    B
ATOM     63 DP   DG  A  22       0.320  78.340  68.621  1.00  1.00      A    P
ATOM     64 DS   DG  A  22      -2.510  80.400  66.761  1.00  1.00      A    S
ATOM     65 DB   DG  A  22       0.190  83.250  63.811  1.00  1.00      A    B
ATOM     66 DP   DC  A  23      -5.510  78.980  65.781  1.00  1.00      A    P
ATOM     67 DS   DC  A  23      -5.790  81.680  63.001  1.00  1.00      A    S
ATOM     68 DB   DC  A  23      -1.900  81.660  61.431  1.00  1.00      A    B
ATOM     69 DP   DC  A  24      -8.290  81.430  60.061  1.00  1.00      A    P
ATOM     70 DS   DC  A  24      -6.410  82.820  57.511  1.00  1.00      A    S
ATOM     71 DB   DC  A  24      -2.830  80.810  57.811  1.00  1.00      A    B
ATOM     72 DP   DG  A  25      -8.380  82.570  52.871  1.00  1.00      A    P
ATOM     73 DS   DG  A  25      -5.120  82.440  51.221  1.00  1.00      A    S
ATOM     74 DB   DG  A  25      -2.050  79.450  53.741  1.00  1.00      A    B
ATOM     75 DP   DC  A  26      -4.870  82.630  48.271  1.00  1.00      A    P
ATOM     76 DS   DC  A  26      -1.970  80.200  48.281  1.00  1.00      A    S
ATOM     77 DB   DC  A  26      -3.010  77.600  51.081  1.00  1.00      A    B
ATOM     78 DP   DT  A  27      -0.810  78.170  45.471  1.00  1.00      A    P
ATOM     79 DS   DT  A  27       1.250  75.650  47.311  1.00  1.00      A    S
ATOM     80 DB   DT  A  27      -1.920  74.080  49.401  1.00  1.00      A    B
ATOM     81 DP   DC  A  28       2.780  73.290  44.761  1.00  1.00      A    P
ATOM     82 DS   DC  A  28       2.710  70.610  46.801  1.00  1.00      A    S
ATOM     83 DB   DC  A  28      -1.210  70.530  48.341  1.00  1.00      A    B
ATOM     84 DP   DA  A  29       4.060  66.410  46.101  1.00  1.00      A    P
ATOM     85 DS   DA  A  29       1.670  64.660  48.851  1.00  1.00      A    S
ATOM     86 DB   DA  A  29      -2.460  66.570  48.221  1.00  1.00      A    B
ATOM     87 DP   DA  A  30       1.270  60.720  49.241  1.00  1.00      A    P
ATOM     88 DS   DA  A  30      -1.900  61.140  51.131  1.00  1.00      A    S
ATOM     89 DB   DA  A  30      -4.800  63.720  48.441  1.00  1.00      A    B
ATOM     90 DP   DT  A  31      -3.510  58.540  52.081  1.00  1.00      A    P
ATOM     91 DS   DT  A  31      -7.050  59.740  51.871  1.00  1.00      A    S
ATOM     92 DB   DT  A  31      -7.330  61.060  48.201  1.00  1.00      A    B
ATOM     93 DP   DT  A  32      -9.650  57.310  52.841  1.00  1.00      A    P
ATOM     94 DS   DT  A  32     -12.390  59.560  50.621  1.00  1.00      A    S
ATOM     95 DB   DT  A  32     -10.410  59.330  46.641  1.00  1.00      A    B
ATOM     96 DP   DG  A  33     -16.370  57.080  50.711  1.00  1.00      A    P
ATOM     97 DS   DG  A  33     -17.870  59.430  47.761  1.00  1.00      A    S
ATOM     98 DB   DG  A  33     -14.130  59.320  44.181  1.00  1.00      A    B
ATOM     99 DP   DG  A  34     -21.470  59.620  46.291  1.00  1.00      A    P
ATOM    100 DS   DG  A  34     -20.550  60.610  43.161  1.00  1.00      A    S
ATOM    101 DB   DG  A  34     -16.220  57.680  41.741  1.00  1.00      A    B
ATOM    102 DP   DT  A  35     -22.780  61.210  40.291  1.00  1.00      A    P
ATOM    103 DS   DT  A  35     -20.120  60.620  37.531  1.00  1.00      A    S
ATOM    104 DB   DT  A  35     -18.590  57.120  38.921  1.00  1.00      A    B
ATOM    105 DP   DC  A  36     -21.810  60.560  34.061  1.00  1.00      A    P
ATOM    106 DS   DC  A  36     -19.700  57.540  32.711  1.00  1.00      A    S
ATOM    107 DB   DC  A  36     -19.240  54.720  35.971  1.00  1.00      A    B
ATOM    108 DP   DG  A  37     -21.230  55.330  28.480  1.00  1.00      A    P
ATOM    109 DS   DG  A  37     -19.300  52.670  28.900  1.00  1.00      A    S
ATOM    110 DB   DG  A  37     -20.000  50.830  33.730  1.00  1.00      A    B
ATOM    111 DP   DT  A  38     -18.540  50.520  26.800  1.00  1.00      A    P
ATOM    112 DS   DT  A  38     -17.320  48.000  29.380  1.00  1.00      A    S
ATOM    113 DB   DT  A  38     -20.970  47.910  31.760  1.00  1.00      A    B
ATOM    114 DP   DA  A  39     -16.330  44.250  27.580  1.00  1.00      A    P
ATOM    115 DS   DA  A  39     -17.070  42.150  30.370  1.00  1.00      A    S
ATOM    116 DB   DA  A  39     -21.290  43.650  32.170  1.00  1.00      A    B
ATOM    117 DP   DG  A  40     -16.480  38.370  29.990  1.00  1.00      A    P
ATOM    118 DS   DG  A  40     -18.420  37.770  32.640  1.00  1.00      A    S
ATOM    119 DB   DG  A  40     -22.940  40.240  32.740  1.00  1.00      A    B
ATOM    120 DP   DA  A  41     -18.520  34.250  34.390  1.00  1.00      A    P
ATOM    121 DS   DA  A  41     -21.620  34.590  35.660  1.00  1.00      A    S
ATOM    122 DB   DA  A  41     -24.260  37.040  32.420  1.00  1.00      A    B
ATOM    123 DP   DC  A  42     -22.860  31.850  36.380  1.00  1.00      A    P
ATOM    124 DS   DC  A  42     -26.210  32.850  35.710  1.00  1.00      A    S
ATOM    125 DB   DC  A  42     -26.140  34.260  31.690  1.00  1.00      A    B
ATOM    126 DP   DA  A  43     -29.170  29.600  35.950  1.00  1.00      A    P
ATOM    127 DS   DA  A  43     -31.650  31.480  33.750  1.00  1.00      A    S
ATOM    128 DB   DA  A  43     -29.260  32.370  29.670  1.00  1.00      A    B
ATOM    129 DP   DG  A  44     -34.750  29.680  33.170  1.00  1.00      A    P
ATOM    130 DS   DG  A  44     -35.470  31.290  30.080  1.00  1.00      A    S
ATOM    131 DB   DG  A  44     -31.500  30.770  26.920  1.00  1.00      A    B
ATOM    132 DP   DC  A  45     -38.520  30.810  28.650  1.00  1.00      A    P
ATOM    133 DS   DC  A  45     -36.990  31.510  25.070  1.00  1.00      A    S
ATOM    134 DB   DC  A  45     -33.290  28.830  24.950  1.00  1.00      A    B
ATOM    135 DP   DT  A  46     -39.310  31.180  21.580  1.00  1.00      A    P
ATOM    136 DS   DT  A  46     -36.470  30.270  19.040  1.00  1.00      A    S
ATOM    137 DB   DT  A  46     -34.660  27.030  21.650  1.00  1.00      A    B
ATOM    138 DP   DC  A  47     -38.120  29.020  15.580  1.00  1.00      A    P
ATOM    139 DS   DC  A  47     -35.620  26.620  15.210  1.00  1.00      A    S
ATOM    140 DB   DC  A  47     -34.990  24.310  18.960  1.00  1.00      A    B
ATOM    141 DP   DT  A  48     -35.640  24.460  12.170  1.00  1.00      A    P
ATOM    142 DS   DT  A  48     -32.950  22.040  13.350  1.00  1.00      A    S
ATOM    143 DB   DT  A  48     -35.110  20.470  17.010  1.00  1.00      A    B
ATOM    144 DP   DA  A  49     -31.730  18.970  10.820  1.00  1.00      A    P
ATOM    145 DS   DA  A  49     -30.760  16.270  14.040  1.00  1.00      A    S
ATOM    146 DB   DA  A  49     -34.610  16.330  17.020  1.00  1.00      A    B
ATOM    147 DP   DG  A  50     -29.940  12.810  13.080  1.00  1.00      A    P
ATOM    148 DS   DG  A  50     -30.450  11.450  16.130  1.00  1.00      A    S
ATOM    149 DB   DG  A  50     -35.450  12.660  17.770  1.00  1.00      A    B
ATOM    150 DP   DC  A  51     -29.520   8.380  16.090  1.00  1.00      A    P
ATOM    151 DS   DC  A  51     -31.730   7.660  18.650  1.00  1.00      A    S
ATOM    152 DB   DC  A  51     -35.560   9.150  17.070  1.00  1.00      A    B
ATOM    153 DP   DA  A  52     -31.530   3.290  20.480  1.00  1.00      A    P
ATOM    154 DS   DA  A  52     -34.800   2.770  21.210  1.00  1.00      A    S
ATOM    155 DB   DA  A  52     -37.580   5.480  18.080  1.00  1.00      A    B
ATOM    156 DP   DC  A  53     -35.880  -0.250  21.760  1.00  1.00      A    P
ATOM    157 DS   DC  A  53     -39.140   0.610  21.340  1.00  1.00      A    S
ATOM    158 DB   DC  A  53     -39.000   2.280  17.500  1.00  1.00      A    B
ATOM    159 DP   DC  A  54     -41.640  -1.830  21.820  1.00  1.00      A    P
ATOM    160 DS   DC  A  54     -44.520  -0.890  19.010  1.00  1.00      A    S
ATOM    161 DB   DC  A  54     -41.840   0.280  15.490  1.00  1.00      A    B
ATOM    162 DP   DG  A  55     -47.430  -4.740  18.430  1.00  1.00      A    P
ATOM    163 DS   DG  A  55     -47.820  -4.230  14.450  1.00  1.00      A    S
ATOM    164 DB   DG  A  55     -43.220  -2.090  12.290  1.00  1.00      A    B
ATOM    165 DP   DC  A  56     -49.680  -5.860  12.880  1.00  1.00      A    P
ATOM    166 DS   DC  A  56     -47.790  -5.630   9.860  1.00  1.00      A    S
ATOM    167 DB   DC  A  56     -43.840  -5.140  11.050  1.00  1.00      A    B
ATOM    168 DP   DT  A  57     -48.020  -8.360   7.320  1.00  1.00      A    P
ATOM    169 DS   DT  A  57     -44.790  -8.280   6.000  1.00  1.00      A    S
ATOM    170 DB   DT  A  57     -42.560  -8.610   9.480  1.00  1.00      A    B
ATOM    171 DP   DT  A  58     -43.780 -10.850   2.800  1.00  1.00      A    P
ATOM    172 DS   DT  A  58     -40.460 -10.460   3.300  1.00  1.00      A    S
ATOM    173 DB   DT  A  58     -40.150 -11.340   7.880  1.00  1.00      A    B
ATOM    174 DP   DA  A  59     -37.340 -12.450   1.050  1.00  1.00      A    P
ATOM    175 DS   DA  A  59     -34.780 -12.310   3.570  1.00  1.00      A    S
ATOM    176 DB   DA  A  59     -36.990 -13.760   7.210  1.00  1.00      A    B
ATOM    177 DP   DA  A  60     -31.430 -13.660   3.240  1.00  1.00      A    P
ATOM    178 DS   DA  A  60     -30.570 -13.650   6.610  1.00  1.00      A    S
ATOM    179 DB   DA  A  60     -34.180 -15.700   8.730  1.00  1.00      A    B
ATOM    180 DP   DA  A  61     -27.000 -14.940   7.740  1.00  1.00      A    P
ATOM    181 DS   DA  A  61     -28.080 -15.680  10.650  1.00  1.00      A    S
ATOM    182 DB   DA  A  61     -31.980 -18.400   9.530  1.00  1.00      A    B
ATOM    183 DP   DC  A  62     -25.720 -17.430  12.230  1.00  1.00      A    P
ATOM    184 DS   DC  A  62     -28.290 -19.740  13.780  1.00  1.00      A    S
ATOM    185 DB   DC  A  62     -30.340 -21.410  10.290  1.00  1.00      A    B
ATOM    186 DP   DG  A  63     -26.430 -22.630  16.740  1.00  1.00      A    P
ATOM    187 DS   DG  A  63     -28.470 -25.740  15.570  1.00  1.00      A    S
ATOM    188 DB   DG  A  63     -29.360 -25.540  11.090  1.00  1.00      A    B
ATOM    189 DP   DC  A  64     -28.650 -28.750  17.420  1.00  1.00      A    P
ATOM    190 DS   DC  A  64     -29.370 -31.000  14.220  1.00  1.00      A    S
ATOM    191 DB   DC  A  64     -28.080 -28.650  10.720  1.00  1.00      A    B
ATOM    192 DP   DA  A  65     -28.760 -35.370  14.410  1.00  1.00      A    P
ATOM    193 DS   DA  A  65     -28.400 -35.510  10.420  1.00  1.00      A    S
ATOM    194 DB   DA  A  65     -25.700 -31.180   8.640  1.00  1.00      A    B
ATOM    195 DP   DC  A  66     -27.700 -38.250   8.920  1.00  1.00      A    P
ATOM    196 DS   DC  A  66     -26.760 -36.330   5.760  1.00  1.00      A    S
ATOM    197 DB   DC  A  66     -23.780 -33.600   7.050  1.00  1.00      A    B
ATOM    198 DP   DG  A  67     -26.050 -38.950   1.710  1.00  1.00      A    P
ATOM    199 DS   DG  A  67     -23.670 -36.240   0.130  1.00  1.00      A    S
ATOM    200 DB   DG  A  67     -21.030 -33.610   3.760  1.00  1.00      A    B
ATOM    201 DP   DT  A  68     -21.540 -36.840  -2.680  1.00  1.00      A    P
ATOM    202 DS   DT  A  68     -19.630 -33.720  -2.500  1.00  1.00      A    S
ATOM    203 DB   DT  A  68     -18.250 -34.270   1.770  1.00  1.00      A    B
ATOM    204 DP   DA  A  69     -16.970 -32.830  -4.940  1.00  1.00      A    P
ATOM    205 DS   DA  A  69     -15.280 -30.770  -2.730  1.00  1.00      A    S
ATOM    206 DB   DA  A  69     -14.320 -33.440   1.690  1.00  1.00      A    B
ATOM    207 DP   DC  A  70     -13.180 -29.480  -3.870  1.00  1.00      A    P
ATOM    208 DS   DC  A  70     -11.670 -28.990  -0.370  1.00  1.00      A    S
ATOM    209 DB   DC  A  70     -10.910 -32.930   1.050  1.00  1.00      A    B
ATOM    210 DP   DG  A  71      -8.030 -26.440  -0.230  1.00  1.00      A    P
ATOM    211 DS   DG  A  71      -6.450 -27.850   2.680  1.00  1.00      A    S
ATOM    212 DB   DG  A  71      -6.470 -32.910   1.990  1.00  1.00      A    B
ATOM    213 DP   DC  A  72      -3.890 -26.540   4.240  1.00  1.00      A    P
ATOM    214 DS   DC  A  72      -2.570 -29.660   5.540  1.00  1.00      A    S
ATOM    215 DB   DC  A  72      -3.180 -32.220   2.640  1.00  1.00      A    B
ATOM    216 DP   DG  A  73       1.580 -29.700   8.020  1.00  1.00      A    P
ATOM    217 DS   DG  A  73       2.050 -33.010   7.030  1.00  1.00      A    S
ATOM    218 DB   DG  A  73       0.720 -33.920   2.190  1.00  1.00      A    B
ATOM    219 DP   DC  A  74       5.070 -34.260   8.090  1.00  1.00      A    P
ATOM    220 DS   DC  A  74       4.870 -37.260   5.730  1.00  1.00      A    S
ATOM    221 DB   DC  A  74       3.940 -35.420   1.930  1.00  1.00      A    B
ATOM    222 DP   DT  A  75       8.060 -39.460   5.520  1.00  1.00      A    P
ATOM    223 DS   DT  A  75       7.820 -40.480   2.180  1.00  1.00      A    S
ATOM    224 DB   DT  A  75       7.640 -36.460   0.700  1.00  1.00      A    B
ATOM    225 DP   DG  A  76      10.830 -43.040   0.700  1.00  1.00      A    P
ATOM    226 DS   DG  A  76      10.850 -41.550  -2.600  1.00  1.00      A    S
ATOM    227 DB   DG  A  76      10.360 -36.600  -2.620  1.00  1.00      A    B
ATOM    228 DP   DT  A  77      12.930 -42.380  -4.910  1.00  1.00      A    P
ATOM    229 DS   DT  A  77      12.190 -39.340  -7.400  1.00  1.00      A    S
ATOM    230 DB   DT  A  77      12.990 -36.270  -4.700  1.00  1.00      A    B
ATOM    231 DP   DC  A  78      14.010 -39.090 -11.220  1.00  1.00      A    P
ATOM    232 DS   DC  A  78      13.500 -35.640 -11.440  1.00  1.00      A    S
ATOM    233 DB   DC  A  78      15.420 -34.470  -7.750  1.00  1.00      A    B
ATOM    234 DP   DC  A  79      13.740 -33.430 -14.250  1.00  1.00      A    P
ATOM    235 DS   DC  A  79      14.010 -30.450 -11.780  1.00  1.00      A    S
ATOM    236 DB   DC  A  79      17.360 -31.230  -9.440  1.00  1.00      A    B
ATOM    237 DP   DC  A  80      14.110 -26.960 -12.850  1.00  1.00      A    P
ATOM    238 DS   DC  A  80      15.900 -25.600 -10.080  1.00  1.00      A    S
ATOM    239 DB   DC  A  80      19.570 -28.030  -9.920  1.00  1.00      A    B
ATOM    240 DP   DC  A  81      16.640 -22.610  -9.710  1.00  1.00      A    P
ATOM    241 DS   DC  A  81      19.500 -23.320  -7.060  1.00  1.00      A    S
ATOM    242 DB   DC  A  81      22.600 -25.800  -9.040  1.00  1.00      A    B
ATOM    243 DP   DC  A  82      21.500 -20.640  -5.620  1.00  1.00      A    P
ATOM    244 DS   DC  A  82      23.880 -22.680  -4.070  1.00  1.00      A    S
ATOM    245 DB   DC  A  82      25.700 -24.180  -7.510  1.00  1.00      A    B
ATOM    246 DP   DG  A  83      26.710 -20.290  -0.410  1.00  1.00      A    P
ATOM    247 DS   DG  A  83      29.590 -22.380  -1.040  1.00  1.00      A    S
ATOM    248 DB   DG  A  83      29.540 -23.660  -5.800  1.00  1.00      A    B
ATOM    249 DP   DC  A  84      32.280 -22.190   0.340  1.00  1.00      A    P
ATOM    250 DS   DC  A  84      34.270 -24.080  -2.349  1.00  1.00      A    S
ATOM    251 DB   DC  A  84      32.550 -21.980  -5.799  1.00  1.00      A    B
ATOM    252 DP   DG  A  85      39.280 -23.950  -1.659  1.00  1.00      A    P
ATOM    253 DS   DG  A  85      40.020 -23.470  -5.229  1.00  1.00      A    S
ATOM    254 DB   DG  A  85      36.380 -20.410  -7.529  1.00  1.00      A    B
ATOM    255 DP   DT  A  86      43.010 -22.590  -6.549  1.00  1.00      A    P
ATOM    256 DS   DT  A  86      41.680 -21.520  -9.739  1.00  1.00      A    S
ATOM    257 DB   DT  A  86      39.130 -18.530  -8.389  1.00  1.00      A    B
ATOM    258 DP   DT  A  87      44.420 -20.290 -12.299  1.00  1.00      A    P
ATOM    259 DS   DT  A  87      42.160 -18.120 -14.109  1.00  1.00      A    S
ATOM    260 DB   DT  A  87      40.680 -15.650 -10.659  1.00  1.00      A    B
ATOM    261 DP   DT  A  88      42.820 -16.180 -17.359  1.00  1.00      A    P
ATOM    262 DS   DT  A  88      39.720 -13.760 -16.869  1.00  1.00      A    S
ATOM    263 DB   DT  A  88      40.600 -12.260 -12.979  1.00  1.00      A    B
ATOM    264 DP   DT  A  89      38.710 -11.170 -19.199  1.00  1.00      A    P
ATOM    265 DS   DT  A  89      36.540  -9.350 -16.349  1.00  1.00      A    S
ATOM    266 DB   DT  A  89      39.660  -8.610 -13.839  1.00  1.00      A    B
ATOM    267 DP   DA  A  90      33.540  -6.000 -17.109  1.00  1.00      A    P
ATOM    268 DS   DA  A  90      33.920  -4.630 -13.349  1.00  1.00      A    S
ATOM    269 DB   DA  A  90      38.960  -4.600 -12.539  1.00  1.00      A    B
ATOM    270 DP   DA  A  91      31.890  -1.220 -11.889  1.00  1.00      A    P
ATOM    271 DS   DA  A  91      34.600   0.250  -9.219  1.00  1.00      A    S
ATOM    272 DB   DA  A  91      39.120  -0.830 -11.089  1.00  1.00      A    B
ATOM    273 DP   DC  A  92      34.070   3.140  -8.199  1.00  1.00      A    P
ATOM    274 DS   DC  A  92      37.620   4.270  -8.219  1.00  1.00      A    S
ATOM    275 DB   DC  A  92      39.510   2.570 -11.639  1.00  1.00      A    B
ATOM    276 DP   DC  A  93      38.710   7.980  -7.919  1.00  1.00      A    P
ATOM    277 DS   DC  A  93      42.520   7.890  -9.599  1.00  1.00      A    S
ATOM    278 DB   DC  A  93      41.830   5.460 -12.859  1.00  1.00      A    B
ATOM    279 DP   DG  A  94      44.260  12.000 -10.249  1.00  1.00      A    P
ATOM    280 DS   DG  A  94      46.820  10.930 -12.949  1.00  1.00      A    S
ATOM    281 DB   DG  A  94      43.940   8.410 -16.019  1.00  1.00      A    B
ATOM    282 DP   DC  A  95      49.050  13.090 -13.989  1.00  1.00      A    P
ATOM    283 DS   DC  A  95      49.020  11.470 -17.499  1.00  1.00      A    S
ATOM    284 DB   DC  A  95      44.670  10.890 -18.079  1.00  1.00      A    B
ATOM    285 DP   DC  A  96      50.330  12.940 -19.739  1.00  1.00      A    P
ATOM    286 DS   DC  A  96      48.350  11.760 -22.789  1.00  1.00      A    S
ATOM    287 DB   DC  A  96      44.290  12.440 -21.559  1.00  1.00      A    B
ATOM    288 DP   DA  A  97      49.270  13.260 -26.899  1.00  1.00      A    P
ATOM    289 DS   DA  A  97      46.320  12.470 -28.289  1.00  1.00      A    S
ATOM    290 DB   DA  A  97      43.000  14.640 -25.269  1.00  1.00      A    B
ATOM    291 DP   DA  A  98      45.280  12.510 -32.079  1.00  1.00      A    P
ATOM    292 DS   DA  A  98      41.970  12.720 -31.389  1.00  1.00      A    S
ATOM    293 DB   DA  A  98      41.430  16.520 -27.939  1.00  1.00      A    B
ATOM    294 DP   DG  A  99      39.570  12.770 -34.319  1.00  1.00      A    P
ATOM    295 DS   DG  A  99      36.710  15.190 -32.509  1.00  1.00      A    S
ATOM    296 DB   DG  A  99      38.490  18.600 -29.349  1.00  1.00      A    B
ATOM    297 DP   DG  A 100      33.810  16.760 -34.609  1.00  1.00      A    P
ATOM    298 DS   DG  A 100      33.340  19.780 -32.849  1.00  1.00      A    S
ATOM    299 DB   DG  A 100      37.880  22.010 -30.849  1.00  1.00      A    B
ATOM    300 DP   DG  A 101      31.620  22.430 -34.929  1.00  1.00      A    P
ATOM    301 DS   DG  A 101      32.990  25.950 -33.359  1.00  1.00      A    S
ATOM    302 DB   DG  A 101      37.620  25.420 -32.239  1.00  1.00      A    B
ATOM    303 DP   DG  A 102      32.330  29.040 -34.769  1.00  1.00      A    P
ATOM    304 DS   DG  A 102      35.600  30.710 -34.149  1.00  1.00      A    S
ATOM    305 DB   DG  A 102      39.430  27.760 -34.239  1.00  1.00      A    B
ATOM    306 DP   DA  A 103      36.140  34.450 -34.979  1.00  1.00      A    P
ATOM    307 DS   DA  A 103      39.860  34.110 -35.699  1.00  1.00      A    S
ATOM    308 DB   DA  A 103      40.980  29.170 -37.059  1.00  1.00      A    B
ATOM    309 DP   DT  A 104      41.480  36.680 -37.879  1.00  1.00      A    P
ATOM    310 DS   DT  A 104      44.530  34.510 -38.559  1.00  1.00      A    S
ATOM    311 DB   DT  A 104      42.890  30.950 -40.069  1.00  1.00      A    B
ATOM    312 DP   DT  A 105      47.420  35.730 -40.969  1.00  1.00      A    P
ATOM    313 DS   DT  A 105      48.730  32.640 -41.329  1.00  1.00      A    S
ATOM    314 DB   DT  A 105      45.240  30.870 -43.259  1.00  1.00      A    B
ATOM    315 DP   DA  A 106      52.710  32.220 -43.889  1.00  1.00      A    P
ATOM    316 DS   DA  A 106      51.640  29.140 -44.829  1.00  1.00      A    S
ATOM    317 DB   DA  A 106      47.110  29.020 -46.489  1.00  1.00      A    B
ATOM    318 DP   DC  A 107      53.330  27.850 -46.379  1.00  1.00      A    P
ATOM    319 DS   DC  A 107      50.950  26.000 -47.909  1.00  1.00      A    S
ATOM    320 DB   DC  A 107      48.490  28.890 -49.789  1.00  1.00      A    B
ATOM    321 DP   DT  A 108      52.110  23.400 -50.589  1.00  1.00      A    P
ATOM    322 DS   DT  A 108      48.700  23.450 -52.789  1.00  1.00      A    S
ATOM    323 DB   DT  A 108      48.270  27.990 -53.559  1.00  1.00      A    B
ATOM    324 DP   DC  A 109      47.930  21.140 -55.859  1.00  1.00      A    P
ATOM    325 DS   DC  A 109      45.490  24.090 -57.529  1.00  1.00      A    S
ATOM    326 DB   DC  A 109      47.180  27.690 -57.419  1.00  1.00      A    B
ATOM    327 DP   DC  A 110      44.140  23.560 -60.869  1.00  1.00      A    P
ATOM    328 DS   DC  A 110      42.950  26.870 -61.409  1.00  1.00      A    S
ATOM    329 DB   DC  A 110      46.480  29.140 -60.899  1.00  1.00      A    B
ATOM    330 DP   DC  A 111      40.720  27.940 -64.339  1.00  1.00      A    P
ATOM    331 DS   DC  A 111      40.980  31.330 -64.189  1.00  1.00      A    S
ATOM    332 DB   DC  A 111      45.440  31.540 -63.889  1.00  1.00      A    B
ATOM    333 DP   DT  A 112      40.070  33.370 -67.109  1.00  1.00      A    P
ATOM    334 DS   DT  A 112      42.810  36.040 -66.569  1.00  1.00      A    S
ATOM    335 DB   DT  A 112      46.420  33.310 -67.479  1.00  1.00      A    B
ATOM    336 DP   DA  A 113      42.620  39.980 -67.999  1.00  1.00      A    P
ATOM    337 DS   DA  A 113      46.250  40.480 -67.589  1.00  1.00      A    S
ATOM    338 DB   DA  A 113      48.230  36.510 -69.199  1.00  1.00      A    B
ATOM    339 DP   DG  A 114      47.710  43.840 -69.559  1.00  1.00      A    P
ATOM    340 DS   DG  A 114      51.160  42.030 -70.349  1.00  1.00      A    S
ATOM    341 DB   DG  A 114      50.470  37.290 -72.249  1.00  1.00      A    B
ATOM    342 DP   DT  A 115      53.860  43.770 -71.889  1.00  1.00      A    P
ATOM    343 DS   DT  A 115      55.060  41.120 -73.459  1.00  1.00      A    S
ATOM    344 DB   DT  A 115      51.640  39.500 -74.809  1.00  1.00      A    B
ATOM    345 DP   DC  A 116      57.480  42.260 -76.299  1.00  1.00      A    P
ATOM    346 DS   DC  A 116      57.120  39.170 -78.269  1.00  1.00      A    S
ATOM    347 DB   DC  A 116      52.480  38.920 -78.829  1.00  1.00      A    B
ATOM    348 DP   DT  A 117      58.880  38.710 -81.799  1.00  1.00      A    P
ATOM    349 DS   DT  A 117      56.180  36.300 -83.649  1.00  1.00      A    S
ATOM    350 DB   DT  A 117      52.590  38.250 -82.789  1.00  1.00      A    B
ATOM    351 DP   DC  A 118      57.180  35.700 -87.429  1.00  1.00      A    P
ATOM    352 DS   DC  A 118      53.630  34.950 -88.509  1.00  1.00      A    S
ATOM    353 DB   DC  A 118      51.240  37.960 -86.329  1.00  1.00      A    B
ATOM    354 DP   DC  A 119      52.590  35.100 -91.989  1.00  1.00      A    P
ATOM    355 DS   DC  A 119      48.660  35.940 -91.509  1.00  1.00      A    S
ATOM    356 DB   DC  A 119      49.030  39.400 -89.259  1.00  1.00      A    B
ATOM    357 DP   DA  A 120      46.060  36.640 -94.999  1.00  1.00      A    P
ATOM    358 DS   DA  A 120      43.710  39.070 -93.129  1.00  1.00      A    S
ATOM    359 DB   DA  A 120      46.310  42.350 -90.209  1.00  1.00      A    B
ATOM    360 DP   DG  A 121      41.010  40.530 -95.459  1.00  1.00      A    P
ATOM    361 DS   DG  A 121      40.750  43.950 -92.909  1.00  1.00      A    S
ATOM    362 DB   DG  A 121      45.280  45.710 -92.029  1.00  1.00      A    B
ATOM    363 DP   DG  A 122      38.420  47.040 -94.159  1.00  1.00      A    P
ATOM    364 DS   DG  A 122      39.930  49.560 -92.269  1.00  1.00      A    S
ATOM    365 DB   DG  A 122      44.810  49.280 -93.049  1.00  1.00      A    B
ATOM    366 DP   DC  A 123      38.290  52.710 -92.149  1.00  1.00      A    P
ATOM    367 DS   DC  A 123      41.400  54.170 -91.549  1.00  1.00      A    S
ATOM    368 DB   DC  A 123      43.970  51.940 -94.879  1.00  1.00      A    B
ATOM    369 DP   DA  A 124      41.770  58.220 -91.959  1.00  1.00      A    P
ATOM    370 DS   DA  A 124      45.640  58.360 -92.449  1.00  1.00      A    S
ATOM    371 DB   DA  A 124      46.480  54.940 -96.039  1.00  1.00      A    B
ATOM    372 DP   DC  A 125      46.820  61.140 -92.999  1.00  1.00      A    P
ATOM    373 DS   DC  A 125      49.180  59.910 -94.929  1.00  1.00      A    S
ATOM    374 DB   DC  A 125      47.010  57.810 -97.949  1.00  1.00      A    B
ATOM    375 DP   DG  A 126      52.160  63.380 -95.999  1.00  1.00      A    P
ATOM    376 DS   DG  A 126      52.701  61.720 -99.039  1.00  1.00      A    S
ATOM    377 DB   DG  A 126      48.961  59.920-100.989  1.00  1.00      A    B
ATOM    378 DP   DT  A 127      54.761  63.330-101.559  1.00  1.00      A    P
ATOM    379 DS   DT  A 127      53.251  61.470-104.729  1.00  1.00      A    S
ATOM    380 DB   DT  A 127      49.131  62.320-103.649  1.00  1.00      A    B
ATOM    381 DP   DG  A 128      54.691  62.850-108.389  1.00  1.00      A    P
ATOM    382 DS   DG  A 128      51.741  62.180-110.009  1.00  1.00      A    S
ATOM    383 DB   DG  A 128      47.721  63.700-108.109  1.00  1.00      A    B
ATOM    384 DP   DT  A 129      51.491  61.910-113.369  1.00  1.00      A    P
ATOM    385 DS   DT  A 129      47.401  62.180-113.549  1.00  1.00      A    S
ATOM    386 DB   DT  A 129      46.821  65.240-111.219  1.00  1.00      A    B
ATOM    387 DP   DC  A 130      45.811  62.690-117.189  1.00  1.00      A    P
ATOM    388 DS   DC  A 130      42.671  64.320-115.949  1.00  1.00      A    S
ATOM    389 DB   DC  A 130      44.221  67.270-113.249  1.00  1.00      A    B
ATOM    390 DP   DA  A 131      39.561  65.830-118.639  1.00  1.00      A    P
ATOM    391 DS   DA  A 131      38.011  68.120-115.909  1.00  1.00      A    S
ATOM    392 DB   DA  A 131      41.791  70.420-114.029  1.00  1.00      A    B
ATOM    393 DP   DG  A 132      34.681  70.540-116.989  1.00  1.00      A    P
ATOM    394 DS   DG  A 132      35.941  73.610-115.099  1.00  1.00      A    S
ATOM    395 DB   DG  A 132      40.961  73.970-115.269  1.00  1.00      A    B
ATOM    396 DP   DA  A 133      34.441  76.730-115.389  1.00  1.00      A    P
ATOM    397 DS   DA  A 133      37.441  78.570-113.899  1.00  1.00      A    S
ATOM    398 DB   DA  A 133      41.811  77.400-116.079  1.00  1.00      A    B
ATOM    399 DP   DT  A 134      37.291  82.010-113.439  1.00  1.00      A    P
ATOM    400 DS   DT  A 134      40.831  82.610-113.339  1.00  1.00      A    S
ATOM    401 DB   DT  A 134      42.121  80.720-117.329  1.00  1.00      A    B
ATOM    402 DP   DA  A 135      42.411  86.780-113.479  1.00  1.00      A    P
ATOM    403 DS   DA  A 135      45.551  85.730-115.139  1.00  1.00      A    S
ATOM    404 DB   DA  A 135      44.311  83.430-119.749  1.00  1.00      A    B
ATOM    405 DP   DT  A 136      48.161  88.020-115.399  1.00  1.00      A    P
ATOM    406 DS   DT  A 136      49.211  86.340-118.299  1.00  1.00      A    S
ATOM    407 DB   DT  A 136      45.631  86.640-120.739  1.00  1.00      A    B
ATOM    408 DP   DA  A 137      52.461  87.490-120.289  1.00  1.00      A    P
ATOM    409 DS   DA  A 137      51.551  85.200-123.599  1.00  1.00      A    S
ATOM    410 DB   DA  A 137      46.651  86.270-124.989  1.00  1.00      A    B
ATOM    411 DP   DT  A 138      53.331  85.260-125.829  1.00  1.00      A    P
ATOM    412 DS   DT  A 138      50.821  84.050-128.099  1.00  1.00      A    S
ATOM    413 DB   DT  A 138      47.901  87.770-128.029  1.00  1.00      A    B
ATOM    414 DP   DA  A 139      52.211  83.300-131.969  1.00  1.00      A    P
ATOM    415 DS   DA  A 139      48.871  84.250-133.869  1.00  1.00      A    S
ATOM    416 DB   DA  A 139      47.371  88.820-132.249  1.00  1.00      A    B
ATOM    417 DP   DC  A 140      48.751  83.580-137.289  1.00  1.00      A    P
ATOM    418 DS   DC  A 140      46.561  85.890-138.079  1.00  1.00      A    S
ATOM    419 DB   DC  A 140      47.701  89.410-135.519  1.00  1.00      A    B
ATOM    420 DP   DA  A 141      45.561  87.190-142.659  1.00  1.00      A    P
ATOM    421 DS   DA  A 141      44.921  91.170-141.899  1.00  1.00      A    S
ATOM    422 DB   DA  A 141      47.571  92.780-138.459  1.00  1.00      A    B
ATOM    423 DP   DT  A 142      44.591  93.010-144.629  1.00  1.00      A    P
ATOM    424 DS   DT  A 142      44.601  96.240-142.959  1.00  1.00      A    S
ATOM    425 DB   DT  A 142      48.091  95.560-140.769  1.00  1.00      A    B
ATOM    426 DP   DC  A 143      44.631  99.080-145.269  1.00  1.00      A    P
ATOM    427 DS   DC  A 143      46.931 101.010-142.899  1.00  1.00      A    S
ATOM    428 DB   DC  A 143      50.161  98.580-142.179  1.00  1.00      A    B
ATOM    429 DP   DC  A 144      47.861 104.650-143.429  1.00  1.00      A    P
ATOM    430 DS   DC  A 144      51.611 104.420-141.689  1.00  1.00      A    S
ATOM    431 DB   DC  A 144      53.281 100.780-142.619  1.00  1.00      A    B
ATOM    432 DP   DT  A 145      54.191 107.340-141.509  1.00  1.00      A    P
ATOM    433 DS   DT  A 145      57.091 105.130-140.349  1.00  1.00      A    S
ATOM    434 DB   DT  A 145      56.821 101.990-143.559  1.00  1.00      A    B
ATOM    435 DP   DG  A 146      60.761 107.440-139.939  1.00  1.00      A    P
ATOM    436 DS   DG  A 146      62.941 104.340-141.039  1.00  1.00      A    S
ATOM    437 DB   DG  A 146      60.941 101.300-144.449  1.00  1.00      A    B
ATOM    438 DP   DT  A 147      66.011 104.050-141.079  1.00  1.00      A    P
ATOM    439 DS   DT  A 147      66.021 100.680-142.029  1.00  1.00      A    S
ATOM    440 DB   DT  A 147      64.391 101.430-146.079  1.00  1.00      A    B
TER
ATOM    441 DS   DA  B   1      60.671  93.660-152.239  1.00  1.00      B    S
ATOM    442 DB   DA  B   1      61.481  97.740-149.669  1.00  1.00      B    B
ATOM    443 DP   DC  B   2      59.251  91.400-150.749  1.00  1.00      B    P
ATOM    444 DS   DC  B   2      61.131  92.460-147.629  1.00  1.00      B    S
ATOM    445 DB   DC  B   2      59.711  96.620-146.979  1.00  1.00      B    B
ATOM    446 DP   DA  B   3      60.791  89.690-143.749  1.00  1.00      B    P
ATOM    447 DS   DA  B   3      61.211  92.210-141.429  1.00  1.00      B    S
ATOM    448 DB   DA  B   3      58.211  95.540-143.249  1.00  1.00      B    B
ATOM    449 DP   DG  B   4      60.401  91.440-138.079  1.00  1.00      B    P
ATOM    450 DS   DG  B   4      59.681  95.070-136.959  1.00  1.00      B    S
ATOM    451 DB   DG  B   4      56.471  97.250-139.839  1.00  1.00      B    B
ATOM    452 DP   DG  B   5      59.091  96.080-133.459  1.00  1.00      B    P
ATOM    453 DS   DG  B   5      56.271  98.960-133.979  1.00  1.00      B    S
ATOM    454 DB   DG  B   5      53.491  98.070-137.879  1.00  1.00      B    B
ATOM    455 DP   DA  B   6      54.641 100.940-130.939  1.00  1.00      B    P
ATOM    456 DS   DA  B   6      51.661 101.680-132.429  1.00  1.00      B    S
ATOM    457 DB   DA  B   6      50.381  98.090-135.909  1.00  1.00      B    B
ATOM    458 DP   DT  B   7      49.101 102.550-130.589  1.00  1.00      B    P
ATOM    459 DS   DT  B   7      46.201 100.630-132.619  1.00  1.00      B    S
ATOM    460 DB   DT  B   7      47.971  96.700-133.589  1.00  1.00      B    B
ATOM    461 DP   DG  B   8      42.421 100.890-130.759  1.00  1.00      B    P
ATOM    462 DS   DG  B   8      40.991  97.630-132.059  1.00  1.00      B    S
ATOM    463 DB   DG  B   8      44.271  94.170-133.109  1.00  1.00      B    B
ATOM    464 DP   DT  B   9      38.141  96.430-131.229  1.00  1.00      B    P
ATOM    465 DS   DT  B   9      38.801  92.760-132.479  1.00  1.00      B    S
ATOM    466 DB   DT  B   9      42.921  92.060-130.679  1.00  1.00      B    B
ATOM    467 DP   DA  B  10      36.231  89.730-131.249  1.00  1.00      B    P
ATOM    468 DS   DA  B  10      38.321  87.220-132.269  1.00  1.00      B    S
ATOM    469 DB   DA  B  10      42.321  87.940-129.669  1.00  1.00      B    B
ATOM    470 DP   DT  B  11      37.691  84.400-132.359  1.00  1.00      B    P
ATOM    471 DS   DT  B  11      41.231  83.290-131.429  1.00  1.00      B    S
ATOM    472 DB   DT  B  11      41.601  85.030-127.749  1.00  1.00      B    B
ATOM    473 DP   DA  B  12      41.341  78.880-131.519  1.00  1.00      B    P
ATOM    474 DS   DA  B  12      44.061  79.050-129.289  1.00  1.00      B    S
ATOM    475 DB   DA  B  12      43.271  81.870-125.459  1.00  1.00      B    B
ATOM    476 DP   DT  B  13      45.571  76.300-128.489  1.00  1.00      B    P
ATOM    477 DS   DT  B  13      47.911  78.020-125.789  1.00  1.00      B    S
ATOM    478 DB   DT  B  13      44.981  79.060-123.289  1.00  1.00      B    B
ATOM    479 DP   DA  B  14      51.221  76.100-123.799  1.00  1.00      B    P
ATOM    480 DS   DA  B  14      51.061  77.800-120.709  1.00  1.00      B    S
ATOM    481 DB   DA  B  14      46.731  78.180-119.649  1.00  1.00      B    B
ATOM    482 DP   DT  B  15      52.901  76.940-117.859  1.00  1.00      B    P
ATOM    483 DS   DT  B  15      50.581  78.400-115.499  1.00  1.00      B    S
ATOM    484 DB   DT  B  15      47.601  76.280-116.689  1.00  1.00      B    B
ATOM    485 DP   DC  B  16      51.471  78.420-112.379  1.00  1.00      B    P
ATOM    486 DS   DC  B  16      48.051  78.120-110.959  1.00  1.00      B    S
ATOM    487 DB   DC  B  16      46.251  74.820-113.389  1.00  1.00      B    B
ATOM    488 DP   DT  B  17      47.501  77.740-106.849  1.00  1.00      B    P
ATOM    489 DS   DT  B  17      43.861  76.250-107.079  1.00  1.00      B    S
ATOM    490 DB   DT  B  17      44.611  73.500-109.929  1.00  1.00      B    B
ATOM    491 DP   DG  B  18      42.401  74.890-103.519  1.00  1.00      B    P
ATOM    492 DS   DG  B  18      40.411  72.140-105.129  1.00  1.00      B    S
ATOM    493 DB   DG  B  18      43.151  69.730-108.459  1.00  1.00      B    B
ATOM    494 DP   DA  B  19      38.111  69.530-103.119  1.00  1.00      B    P
ATOM    495 DS   DA  B  19      38.371  66.950-105.579  1.00  1.00      B    S
ATOM    496 DB   DA  B  19      42.601  66.590-107.169  1.00  1.00      B    B
ATOM    497 DP   DC  B  20      36.881  64.150-105.019  1.00  1.00      B    P
ATOM    498 DS   DC  B  20      38.971  62.290-107.069  1.00  1.00      B    S
ATOM    499 DB   DC  B  20      42.601  63.550-105.639  1.00  1.00      B    B
ATOM    500 DP   DA  B  21      38.011  57.650-107.049  1.00  1.00      B    P
ATOM    501 DS   DA  B  21      41.661  56.920-108.279  1.00  1.00      B    S
ATOM    502 DB   DA  B  21      44.471  59.450-105.199  1.00  1.00      B    B
ATOM    503 DP   DC  B  22      42.331  53.870-108.599  1.00  1.00      B    P
ATOM    504 DS   DC  B  22      45.741  54.170-107.819  1.00  1.00      B    S
ATOM    505 DB   DC  B  22      45.511  56.440-103.749  1.00  1.00      B    B
ATOM    506 DP   DG  B  23      48.191  50.320-108.139  1.00  1.00      B    P
ATOM    507 DS   DG  B  23      50.721  51.530-105.779  1.00  1.00      B    S
ATOM    508 DB   DG  B  23      48.451  54.050-101.769  1.00  1.00      B    B
ATOM    509 DP   DT  B  24      53.521  49.780-104.479  1.00  1.00      B    P
ATOM    510 DS   DT  B  24      53.991  52.030-100.949  1.00  1.00      B    S
ATOM    511 DB   DT  B  24      50.181  51.700 -99.599  1.00  1.00      B    B
ATOM    512 DP   DG  B  25      56.490  49.910 -98.099  1.00  1.00      B    P
ATOM    513 DS   DG  B  25      54.770  51.610 -95.289  1.00  1.00      B    S
ATOM    514 DB   DG  B  25      49.340  50.690 -95.629  1.00  1.00      B    B
ATOM    515 DP   DC  B  26      56.240  51.980 -91.969  1.00  1.00      B    P
ATOM    516 DS   DC  B  26      53.190  52.750 -90.499  1.00  1.00      B    S
ATOM    517 DB   DC  B  26      50.330  50.220 -92.389  1.00  1.00      B    B
ATOM    518 DP   DC  B  27      52.570  53.250 -86.799  1.00  1.00      B    P
ATOM    519 DS   DC  B  27      49.160  52.470 -86.309  1.00  1.00      B    S
ATOM    520 DB   DC  B  27      48.740  48.780 -89.069  1.00  1.00      B    B
ATOM    521 DP   DT  B  28      47.630  51.740 -82.939  1.00  1.00      B    P
ATOM    522 DS   DT  B  28      44.820  49.220 -84.559  1.00  1.00      B    S
ATOM    523 DB   DT  B  28      47.410  46.450 -86.259  1.00  1.00      B    B
ATOM    524 DP   DG  B  29      41.870  47.450 -81.609  1.00  1.00      B    P
ATOM    525 DS   DG  B  29      41.610  44.340 -83.289  1.00  1.00      B    S
ATOM    526 DB   DG  B  29      45.850  42.600 -85.429  1.00  1.00      B    B
ATOM    527 DP   DG  B  30      39.700  41.330 -81.679  1.00  1.00      B    P
ATOM    528 DS   DG  B  30      41.410  38.250 -83.159  1.00  1.00      B    S
ATOM    529 DB   DG  B  30      46.290  39.140 -84.339  1.00  1.00      B    B
ATOM    530 DP   DA  B  31      40.380  34.530 -81.909  1.00  1.00      B    P
ATOM    531 DS   DA  B  31      43.680  32.950 -82.869  1.00  1.00      B    S
ATOM    532 DB   DA  B  31      47.190  36.570 -81.909  1.00  1.00      B    B
ATOM    533 DP   DG  B  32      44.210  29.880 -80.949  1.00  1.00      B    P
ATOM    534 DS   DG  B  32      47.610  30.400 -80.229  1.00  1.00      B    S
ATOM    535 DB   DG  B  32      48.810  34.770 -79.069  1.00  1.00      B    B
ATOM    536 DP   DA  B  33      50.080  27.410 -79.069  1.00  1.00      B    P
ATOM    537 DS   DA  B  33      52.550  29.310 -78.079  1.00  1.00      B    S
ATOM    538 DB   DA  B  33      50.700  33.670 -76.279  1.00  1.00      B    B
ATOM    539 DP   DC  B  34      54.550  27.870 -76.229  1.00  1.00      B    P
ATOM    540 DS   DC  B  34      55.540  30.290 -74.529  1.00  1.00      B    S
ATOM    541 DB   DC  B  34      51.920  32.110 -73.269  1.00  1.00      B    B
ATOM    542 DP   DT  B  35      57.980  29.830 -71.229  1.00  1.00      B    P
ATOM    543 DS   DT  B  35      57.040  33.320 -69.669  1.00  1.00      B    S
ATOM    544 DB   DT  B  35      52.720  32.510 -69.269  1.00  1.00      B    B
ATOM    545 DP   DA  B  36      58.950  34.850 -65.739  1.00  1.00      B    P
ATOM    546 DS   DA  B  36      56.260  36.920 -65.189  1.00  1.00      B    S
ATOM    547 DB   DA  B  36      51.740  34.510 -65.919  1.00  1.00      B    B
ATOM    548 DP   DG  B  37      56.220  38.810 -61.859  1.00  1.00      B    P
ATOM    549 DS   DG  B  37      52.540  39.280 -61.539  1.00  1.00      B    S
ATOM    550 DB   DG  B  37      49.480  35.170 -62.639  1.00  1.00      B    B
ATOM    551 DP   DG  B  38      50.940  40.870 -58.609  1.00  1.00      B    P
ATOM    552 DS   DG  B  38      47.270  39.530 -59.319  1.00  1.00      B    S
ATOM    553 DB   DG  B  38      47.300  34.300 -59.659  1.00  1.00      B    B
ATOM    554 DP   DG  B  39      44.510  40.070 -56.609  1.00  1.00      B    P
ATOM    555 DS   DG  B  39      42.820  36.780 -56.789  1.00  1.00      B    S
ATOM    556 DB   DG  B  39      45.530  32.720 -56.609  1.00  1.00      B    B
ATOM    557 DP   DA  B  40      38.860  36.510 -55.249  1.00  1.00      B    P
ATOM    558 DS   DA  B  40      39.450  32.510 -55.269  1.00  1.00      B    S
ATOM    559 DB   DA  B  40      43.650  31.650 -53.959  1.00  1.00      B    B
ATOM    560 DP   DG  B  41      36.560  30.210 -53.899  1.00  1.00      B    P
ATOM    561 DS   DG  B  41      38.780  27.450 -53.229  1.00  1.00      B    S
ATOM    562 DB   DG  B  41      43.030  29.000 -51.069  1.00  1.00      B    B
ATOM    563 DP   DT  B  42      37.890  24.750 -51.629  1.00  1.00      B    P
ATOM    564 DS   DT  B  42      41.170  23.610 -50.789  1.00  1.00      B    S
ATOM    565 DB   DT  B  42      42.100  27.140 -48.209  1.00  1.00      B    B
ATOM    566 DP   DA  B  43      41.290  19.890 -48.429  1.00  1.00      B    P
ATOM    567 DS   DA  B  43      44.070  21.060 -46.569  1.00  1.00      B    S
ATOM    568 DB   DA  B  43      43.040  25.620 -44.549  1.00  1.00      B    B
ATOM    569 DP   DA  B  44      45.760  18.820 -44.179  1.00  1.00      B    P
ATOM    570 DS   DA  B  44      47.430  21.730 -41.969  1.00  1.00      B    S
ATOM    571 DB   DA  B  44      43.910  25.260 -40.939  1.00  1.00      B    B
ATOM    572 DP   DT  B  45      49.020  20.770 -39.029  1.00  1.00      B    P
ATOM    573 DS   DT  B  45      48.760  23.850 -37.559  1.00  1.00      B    S
ATOM    574 DB   DT  B  45      44.560  24.550 -37.559  1.00  1.00      B    B
ATOM    575 DP   DC  B  46      50.620  24.180 -34.509  1.00  1.00      B    P
ATOM    576 DS   DC  B  46      48.270  27.150 -33.199  1.00  1.00      B    S
ATOM    577 DB   DC  B  46      44.290  25.350 -33.589  1.00  1.00      B    B
ATOM    578 DP   DC  B  47      48.800  28.700 -29.809  1.00  1.00      B    P
ATOM    579 DS   DC  B  47      45.500  29.270 -28.599  1.00  1.00      B    S
ATOM    580 DB   DC  B  47      42.840  26.220 -30.149  1.00  1.00      B    B
ATOM    581 DP   DC  B  48      45.090  29.760 -25.359  1.00  1.00      B    P
ATOM    582 DS   DC  B  48      41.590  27.920 -24.549  1.00  1.00      B    S
ATOM    583 DB   DC  B  48      41.480  24.260 -27.189  1.00  1.00      B    B
ATOM    584 DP   DC  B  49      40.220  27.370 -21.479  1.00  1.00      B    P
ATOM    585 DS   DC  B  49      37.350  24.830 -22.549  1.00  1.00      B    S
ATOM    586 DB   DC  B  49      39.450  22.080 -24.829  1.00  1.00      B    B
ATOM    587 DP   DT  B  50      35.510  22.850 -19.969  1.00  1.00      B    P
ATOM    588 DS   DT  B  50      34.190  19.810 -22.299  1.00  1.00      B    S
ATOM    589 DB   DT  B  50      38.490  18.420 -23.319  1.00  1.00      B    B
ATOM    590 DP   DT  B  51      31.690  16.870 -21.009  1.00  1.00      B    P
ATOM    591 DS   DT  B  51      33.350  13.910 -23.649  1.00  1.00      B    S
ATOM    592 DB   DT  B  51      37.990  14.490 -22.559  1.00  1.00      B    B
ATOM    593 DP   DG  B  52      32.040   9.720 -22.729  1.00  1.00      B    P
ATOM    594 DS   DG  B  52      35.290   8.160 -23.889  1.00  1.00      B    S
ATOM    595 DB   DG  B  52      39.000  10.130 -22.089  1.00  1.00      B    B
ATOM    596 DP   DG  B  53      35.590   4.790 -24.599  1.00  1.00      B    P
ATOM    597 DS   DG  B  53      39.210   4.720 -24.609  1.00  1.00      B    S
ATOM    598 DB   DG  B  53      41.570   7.640 -21.029  1.00  1.00      B    B
ATOM    599 DP   DC  B  54      40.740   1.440 -24.969  1.00  1.00      B    P
ATOM    600 DS   DC  B  54      43.450   2.330 -23.009  1.00  1.00      B    S
ATOM    601 DB   DC  B  54      42.120   4.760 -19.409  1.00  1.00      B    B
ATOM    602 DP   DG  B  55      47.080  -1.060 -21.829  1.00  1.00      B    P
ATOM    603 DS   DG  B  55      48.450   1.180 -19.339  1.00  1.00      B    S
ATOM    604 DB   DG  B  55      44.690   2.700 -16.629  1.00  1.00      B    B
ATOM    605 DP   DG  B  56      51.170   0.120 -16.979  1.00  1.00      B    P
ATOM    606 DS   DG  B  56      50.140   0.620 -13.569  1.00  1.00      B    S
ATOM    607 DB   DG  B  56      44.850   1.060 -13.349  1.00  1.00      B    B
ATOM    608 DP   DT  B  57      51.050  -0.990 -11.289  1.00  1.00      B    P
ATOM    609 DS   DT  B  57      47.990  -0.390  -8.819  1.00  1.00      B    S
ATOM    610 DB   DT  B  57      44.660  -1.840 -11.439  1.00  1.00      B    B
ATOM    611 DP   DT  B  58      48.070  -2.220  -5.299  1.00  1.00      B    P
ATOM    612 DS   DT  B  58      44.070  -2.010  -4.999  1.00  1.00      B    S
ATOM    613 DB   DT  B  58      43.300  -4.450  -8.759  1.00  1.00      B    B
ATOM    614 DP   DA  B  59      42.150  -4.050  -1.319  1.00  1.00      B    P
ATOM    615 DS   DA  B  59      39.100  -4.940  -3.489  1.00  1.00      B    S
ATOM    616 DB   DA  B  59      40.320  -7.010  -8.099  1.00  1.00      B    B
ATOM    617 DP   DA  B  60      35.290  -6.350  -2.139  1.00  1.00      B    P
ATOM    618 DS   DA  B  60      34.030  -7.400  -6.079  1.00  1.00      B    S
ATOM    619 DB   DA  B  60      38.010 -10.010  -8.409  1.00  1.00      B    B
ATOM    620 DP   DA  B  61      30.720  -9.100  -6.279  1.00  1.00      B    P
ATOM    621 DS   DA  B  61      31.500 -10.180  -9.839  1.00  1.00      B    S
ATOM    622 DB   DA  B  61      35.800 -12.810  -9.039  1.00  1.00      B    B
ATOM    623 DP   DA  B  62      29.110 -11.290 -11.939  1.00  1.00      B    P
ATOM    624 DS   DA  B  62      31.140 -13.350 -13.779  1.00  1.00      B    S
ATOM    625 DB   DA  B  62      34.350 -15.850 -10.469  1.00  1.00      B    B
ATOM    626 DP   DC  B  63      30.110 -15.270 -15.549  1.00  1.00      B    P
ATOM    627 DS   DC  B  63      32.810 -17.660 -15.099  1.00  1.00      B    S
ATOM    628 DB   DC  B  63      32.490 -18.720 -11.369  1.00  1.00      B    B
ATOM    629 DP   DG  B  64      32.590 -21.430 -18.339  1.00  1.00      B    P
ATOM    630 DS   DG  B  64      33.790 -23.990 -15.570  1.00  1.00      B    S
ATOM    631 DB   DG  B  64      32.630 -23.070 -11.140  1.00  1.00      B    B
ATOM    632 DP   DC  B  65      34.560 -26.720 -16.350  1.00  1.00      B    P
ATOM    633 DS   DC  B  65      34.090 -28.300 -12.750  1.00  1.00      B    S
ATOM    634 DB   DC  B  65      30.570 -25.960 -10.760  1.00  1.00      B    B
ATOM    635 DP   DG  B  66      33.210 -33.210 -12.350  1.00  1.00      B    P
ATOM    636 DS   DG  B  66      31.340 -33.000  -8.890  1.00  1.00      B    S
ATOM    637 DB   DG  B  66      28.320 -28.910  -8.660  1.00  1.00      B    B
ATOM    638 DP   DG  B  67      29.920 -36.220  -7.090  1.00  1.00      B    P
ATOM    639 DS   DG  B  67      27.190 -34.640  -5.330  1.00  1.00      B    S
ATOM    640 DB   DG  B  67      25.360 -30.760  -8.180  1.00  1.00      B    B
ATOM    641 DP   DG  B  68      27.490 -33.600  -1.490  1.00  1.00      B    P
ATOM    642 DS   DG  B  68      25.450 -30.810  -1.760  1.00  1.00      B    S
ATOM    643 DB   DG  B  68      22.670 -30.170  -5.850  1.00  1.00      B    B
ATOM    644 DP   DG  B  69      23.900 -29.070   1.620  1.00  1.00      B    P
ATOM    645 DS   DG  B  69      21.020 -27.180  -0.530  1.00  1.00      B    S
ATOM    646 DB   DG  B  69      19.290 -30.190  -4.310  1.00  1.00      B    B
ATOM    647 DP   DG  B  70      18.180 -25.090   1.150  1.00  1.00      B    P
ATOM    648 DS   DG  B  70      15.510 -25.920  -1.800  1.00  1.00      B    S
ATOM    649 DB   DG  B  70      15.690 -30.560  -3.870  1.00  1.00      B    B
ATOM    650 DP   DA  B  71      11.960 -24.370  -2.090  1.00  1.00      B    P
ATOM    651 DS   DA  B  71      11.090 -26.390  -5.170  1.00  1.00      B    S
ATOM    652 DB   DA  B  71      11.700 -30.730  -3.730  1.00  1.00      B    B
ATOM    653 DP   DC  B  72       8.070 -25.740  -6.660  1.00  1.00      B    P
ATOM    654 DS   DC  B  72       7.450 -29.400  -7.630  1.00  1.00      B    S
ATOM    655 DB   DC  B  72       8.430 -31.820  -4.340  1.00  1.00      B    B
ATOM    656 DP   DA  B  73       3.590 -30.460  -9.110  1.00  1.00      B    P
ATOM    657 DS   DA  B  73       4.100 -33.660  -8.370  1.00  1.00      B    S
ATOM    658 DB   DA  B  73       5.250 -34.300  -3.970  1.00  1.00      B    B
ATOM    659 DP   DG  B  74       1.330 -36.230  -9.790  1.00  1.00      B    P
ATOM    660 DS   DG  B  74       1.460 -38.540  -7.060  1.00  1.00      B    S
ATOM    661 DB   DG  B  74       1.960 -36.090  -3.180  1.00  1.00      B    B
ATOM    662 DP   DC  B  75      -0.960 -40.990  -6.990  1.00  1.00      B    P
ATOM    663 DS   DC  B  75      -0.880 -41.220  -3.560  1.00  1.00      B    S
ATOM    664 DB   DC  B  75      -1.200 -37.190  -2.010  1.00  1.00      B    B
ATOM    665 DP   DG  B  76      -4.540 -44.170  -2.270  1.00  1.00      B    P
ATOM    666 DS   DG  B  76      -4.210 -42.760   1.630  1.00  1.00      B    S
ATOM    667 DB   DG  B  76      -3.540 -37.880   1.530  1.00  1.00      B    B
ATOM    668 DP   DC  B  77      -5.780 -44.170   4.620  1.00  1.00      B    P
ATOM    669 DS   DC  B  77      -5.770 -41.110   6.380  1.00  1.00      B    S
ATOM    670 DB   DC  B  77      -6.700 -38.070   3.390  1.00  1.00      B    B
ATOM    671 DP   DG  B  78      -8.330 -40.430  10.140  1.00  1.00      B    P
ATOM    672 DS   DG  B  78      -8.260 -37.100   9.820  1.00  1.00      B    S
ATOM    673 DB   DG  B  78      -9.770 -36.040   5.740  1.00  1.00      B    B
ATOM    674 DP   DT  B  79      -9.270 -35.030  12.000  1.00  1.00      B    P
ATOM    675 DS   DT  B  79      -9.820 -32.490   9.950  1.00  1.00      B    S
ATOM    676 DB   DT  B  79     -12.570 -34.410   7.070  1.00  1.00      B    B
ATOM    677 DP   DA  B  80     -11.410 -29.310  11.330  1.00  1.00      B    P
ATOM    678 DS   DA  B  80     -12.220 -27.920   8.270  1.00  1.00      B    S
ATOM    679 DB   DA  B  80     -15.180 -31.460   5.890  1.00  1.00      B    B
ATOM    680 DP   DC  B  81     -13.830 -25.340   8.450  1.00  1.00      B    P
ATOM    681 DS   DC  B  81     -15.860 -26.080   5.630  1.00  1.00      B    S
ATOM    682 DB   DC  B  81     -18.120 -29.570   6.650  1.00  1.00      B    B
ATOM    683 DP   DG  B  82     -18.000 -22.400   3.590  1.00  1.00      B    P
ATOM    684 DS   DG  B  82     -20.270 -24.530   1.940  1.00  1.00      B    S
ATOM    685 DB   DG  B  82     -21.810 -28.350   4.940  1.00  1.00      B    B
ATOM    686 DP   DT  B  83     -22.630 -23.460   0.450  1.00  1.00      B    P
ATOM    687 DS   DT  B  83     -24.490 -26.210   0.690  1.00  1.00      B    S
ATOM    688 DB   DT  B  83     -24.800 -26.530   5.320  1.00  1.00      B    B
ATOM    689 DP   DG  B  84     -28.500 -25.560  -1.820  1.00  1.00      B    P
ATOM    690 DS   DG  B  84     -30.990 -27.420   0.960  1.00  1.00      B    S
ATOM    691 DB   DG  B  84     -29.040 -27.110   5.580  1.00  1.00      B    B
ATOM    692 DP   DC  B  85     -34.510 -27.190   0.340  1.00  1.00      B    P
ATOM    693 DS   DC  B  85     -35.650 -27.740   4.180  1.00  1.00      B    S
ATOM    694 DB   DC  B  85     -32.510 -25.540   6.480  1.00  1.00      B    B
ATOM    695 DP   DG  B  86     -39.760 -26.340   5.230  1.00  1.00      B    P
ATOM    696 DS   DG  B  86     -39.020 -25.870   9.040  1.00  1.00      B    S
ATOM    697 DB   DG  B  86     -35.270 -23.450   9.230  1.00  1.00      B    B
ATOM    698 DP   DT  B  87     -41.220 -24.920  11.540  1.00  1.00      B    P
ATOM    699 DS   DT  B  87     -38.590 -23.120  13.520  1.00  1.00      B    S
ATOM    700 DB   DT  B  87     -37.180 -20.810  10.370  1.00  1.00      B    B
ATOM    701 DP   DT  B  88     -39.510 -21.030  16.730  1.00  1.00      B    P
ATOM    702 DS   DT  B  88     -36.780 -19.000  16.410  1.00  1.00      B    S
ATOM    703 DB   DT  B  88     -37.820 -17.390  12.870  1.00  1.00      B    B
ATOM    704 DP   DT  B  89     -35.860 -16.500  18.870  1.00  1.00      B    P
ATOM    705 DS   DT  B  89     -33.910 -14.300  16.210  1.00  1.00      B    S
ATOM    706 DB   DT  B  89     -37.080 -13.580  13.290  1.00  1.00      B    B
ATOM    707 DP   DA  B  90     -32.250 -10.750  17.820  1.00  1.00      B    P
ATOM    708 DS   DA  B  90     -32.000  -9.560  14.130  1.00  1.00      B    S
ATOM    709 DB   DA  B  90     -36.580  -9.640  12.290  1.00  1.00      B    B
ATOM    710 DP   DA  B  91     -30.190  -6.140  13.350  1.00  1.00      B    P
ATOM    711 DS   DA  B  91     -32.020  -5.490   9.950  1.00  1.00      B    S
ATOM    712 DB   DA  B  91     -36.690  -6.270  10.590  1.00  1.00      B    B
ATOM    713 DP   DG  B  92     -31.190  -1.800   8.150  1.00  1.00      B    P
ATOM    714 DS   DG  B  92     -34.820  -1.370   6.600  1.00  1.00      B    S
ATOM    715 DB   DG  B  92     -38.780  -3.140   9.470  1.00  1.00      B    B
ATOM    716 DP   DC  B  93     -35.290   0.830   4.470  1.00  1.00      B    P
ATOM    717 DS   DC  B  93     -38.860   1.310   5.190  1.00  1.00      B    S
ATOM    718 DB   DC  B  93     -39.350   0.500   9.030  1.00  1.00      B    B
ATOM    719 DP   DG  B  94     -40.790   5.480   4.160  1.00  1.00      B    P
ATOM    720 DS   DG  B  94     -43.640   5.020   6.600  1.00  1.00      B    S
ATOM    721 DB   DG  B  94     -41.930   3.330  10.640  1.00  1.00      B    B
ATOM    722 DP   DG  B  95     -45.630   8.180   7.540  1.00  1.00      B    P
ATOM    723 DS   DG  B  95     -46.180   7.540  11.540  1.00  1.00      B    S
ATOM    724 DB   DG  B  95     -42.220   5.490  14.110  1.00  1.00      B    B
ATOM    725 DP   DT  B  96     -47.660   9.480  13.410  1.00  1.00      B    P
ATOM    726 DS   DT  B  96     -46.350   8.570  16.550  1.00  1.00      B    S
ATOM    727 DB   DT  B  96     -42.400   8.590  16.060  1.00  1.00      B    B
ATOM    728 DP   DG  B  97     -47.850  10.990  19.390  1.00  1.00      B    P
ATOM    729 DS   DG  B  97     -44.440  10.640  21.470  1.00  1.00      B    S
ATOM    730 DB   DG  B  97     -40.490  11.180  19.050  1.00  1.00      B    B
ATOM    731 DP   DC  B  98     -44.210  11.730  24.800  1.00  1.00      B    P
ATOM    732 DS   DC  B  98     -40.000  11.760  25.100  1.00  1.00      B    S
ATOM    733 DB   DC  B  98     -39.000  13.440  21.740  1.00  1.00      B    B
ATOM    734 DP   DT  B  99     -38.180  13.150  28.170  1.00  1.00      B    P
ATOM    735 DS   DT  B  99     -35.010  13.920  26.420  1.00  1.00      B    S
ATOM    736 DB   DT  B  99     -36.350  16.290  22.550  1.00  1.00      B    B
ATOM    737 DP   DA  B 100     -31.940  15.450  28.320  1.00  1.00      B    P
ATOM    738 DS   DA  B 100     -30.130  16.140  25.600  1.00  1.00      B    S
ATOM    739 DB   DA  B 100     -32.880  18.790  22.160  1.00  1.00      B    B
ATOM    740 DP   DG  B 101     -27.250  17.680  26.400  1.00  1.00      B    P
ATOM    741 DS   DG  B 101     -26.780  19.540  23.080  1.00  1.00      B    S
ATOM    742 DB   DG  B 101     -30.830  22.070  21.910  1.00  1.00      B    B
ATOM    743 DP   DA  B 102     -23.390  21.380  22.370  1.00  1.00      B    P
ATOM    744 DS   DA  B 102     -24.880  23.600  19.960  1.00  1.00      B    S
ATOM    745 DB   DA  B 102     -29.050  25.100  22.280  1.00  1.00      B    B
ATOM    746 DP   DG  B 103     -22.480  26.590  19.090  1.00  1.00      B    P
ATOM    747 DS   DG  B 103     -25.590  29.070  18.840  1.00  1.00      B    S
ATOM    748 DB   DG  B 103     -28.620  28.940  22.250  1.00  1.00      B    B
ATOM    749 DP   DC  B 104     -25.500  31.870  17.470  1.00  1.00      B    P
ATOM    750 DS   DC  B 104     -28.300  33.310  19.450  1.00  1.00      B    S
ATOM    751 DB   DC  B 104     -27.860  32.210  22.980  1.00  1.00      B    B
ATOM    752 DP   DT  B 105     -29.280  37.160  19.150  1.00  1.00      B    P
ATOM    753 DS   DT  B 105     -31.570  37.180  22.160  1.00  1.00      B    S
ATOM    754 DB   DT  B 105     -28.770  35.800  25.000  1.00  1.00      B    B
ATOM    755 DP   DG  B 106     -32.900  41.500  23.220  1.00  1.00      B    P
ATOM    756 DS   DG  B 106     -33.390  40.670  27.140  1.00  1.00      B    S
ATOM    757 DB   DG  B 106     -29.310  37.710  28.910  1.00  1.00      B    B
ATOM    758 DP   DT  B 107     -34.530  42.680  29.260  1.00  1.00      B    P
ATOM    759 DS   DT  B 107     -33.110  41.180  32.360  1.00  1.00      B    S
ATOM    760 DB   DT  B 107     -28.810  40.450  31.100  1.00  1.00      B    B
ATOM    761 DP   DC  B 108     -33.530  43.150  35.330  1.00  1.00      B    P
ATOM    762 DS   DC  B 108     -31.060  41.590  37.100  1.00  1.00      B    S
ATOM    763 DB   DC  B 108     -27.740  42.170  34.320  1.00  1.00      B    B
ATOM    764 DP   DT  B 109     -29.950  42.580  40.690  1.00  1.00      B    P
ATOM    765 DS   DT  B 109     -26.550  42.010  40.390  1.00  1.00      B    S
ATOM    766 DB   DT  B 109     -25.570  44.470  36.720  1.00  1.00      B    B
ATOM    767 DP   DA  B 110     -24.050  43.080  43.210  1.00  1.00      B    P
ATOM    768 DS   DA  B 110     -21.240  43.200  41.290  1.00  1.00      B    S
ATOM    769 DB   DA  B 110     -21.990  46.390  37.290  1.00  1.00      B    B
ATOM    770 DP   DC  B 111     -18.410  43.770  42.990  1.00  1.00      B    P
ATOM    771 DS   DC  B 111     -16.600  44.840  39.860  1.00  1.00      B    S
ATOM    772 DB   DC  B 111     -19.060  47.990  38.270  1.00  1.00      B    B
ATOM    773 DP   DG  B 112     -12.150  45.680  40.461  1.00  1.00      B    P
ATOM    774 DS   DG  B 112     -12.130  47.940  37.901  1.00  1.00      B    S
ATOM    775 DB   DG  B 112     -15.890  50.920  37.940  1.00  1.00      B    B
ATOM    776 DP   DA  B 113      -9.050  49.170  36.431  1.00  1.00      B    P
ATOM    777 DS   DA  B 113     -10.280  52.090  35.281  1.00  1.00      B    S
ATOM    778 DB   DA  B 113     -13.690  53.690  38.351  1.00  1.00      B    B
ATOM    779 DP   DC  B 114      -8.560  53.890  34.281  1.00  1.00      B    P
ATOM    780 DS   DC  B 114     -11.170  56.830  34.751  1.00  1.00      B    S
ATOM    781 DB   DC  B 114     -11.770  56.450  38.641  1.00  1.00      B    B
ATOM    782 DP   DC  B 115     -10.080  60.210  33.621  1.00  1.00      B    P
ATOM    783 DS   DC  B 115     -11.850  61.970  35.771  1.00  1.00      B    S
ATOM    784 DB   DC  B 115     -11.010  60.190  39.501  1.00  1.00      B    B
ATOM    785 DP   DA  B 116     -11.770  66.010  35.801  1.00  1.00      B    P
ATOM    786 DS   DA  B 116     -13.060  66.320  39.111  1.00  1.00      B    S
ATOM    787 DB   DA  B 116     -10.450  63.250  42.361  1.00  1.00      B    B
ATOM    788 DP   DA  B 117     -14.080  69.320  40.581  1.00  1.00      B    P
ATOM    789 DS   DA  B 117     -14.450  67.680  44.421  1.00  1.00      B    S
ATOM    790 DB   DA  B 117     -10.450  65.190  45.321  1.00  1.00      B    B
ATOM    791 DP   DT  B 118     -15.270  69.540  46.651  1.00  1.00      B    P
ATOM    792 DS   DT  B 118     -13.290  68.010  49.561  1.00  1.00      B    S
ATOM    793 DB   DT  B 118      -9.220  67.790  47.581  1.00  1.00      B    B
ATOM    794 DP   DT  B 119     -13.400  69.270  52.921  1.00  1.00      B    P
ATOM    795 DS   DT  B 119      -9.650  67.450  53.951  1.00  1.00      B    S
ATOM    796 DB   DT  B 119      -7.400  68.980  50.801  1.00  1.00      B    B
ATOM    797 DP   DG  B 120      -8.190  68.330  58.071  1.00  1.00      B    P
ATOM    798 DS   DG  B 120      -4.830  67.610  57.151  1.00  1.00      B    S
ATOM    799 DB   DG  B 120      -3.940  69.650  53.061  1.00  1.00      B    B
ATOM    800 DP   DA  B 121      -2.250  67.020  59.481  1.00  1.00      B    P
ATOM    801 DS   DA  B 121       0.590  68.350  57.131  1.00  1.00      B    S
ATOM    802 DB   DA  B 121      -1.380  71.370  54.321  1.00  1.00      B    B
ATOM    803 DP   DG  B 122       3.640  69.490  58.611  1.00  1.00      B    P
ATOM    804 DS   DG  B 122       4.240  72.460  55.901  1.00  1.00      B    S
ATOM    805 DB   DG  B 122       0.160  75.000  54.681  1.00  1.00      B    B
ATOM    806 DP   DC  B 123       7.170  74.210  56.361  1.00  1.00      B    P
ATOM    807 DS   DC  B 123       6.370  76.620  54.731  1.00  1.00      B    S
ATOM    808 DB   DC  B 123       2.460  77.150  55.991  1.00  1.00      B    B
ATOM    809 DP   DG  B 124       9.580  80.660  54.911  1.00  1.00      B    P
ATOM    810 DS   DG  B 124       6.940  83.120  53.971  1.00  1.00      B    S
ATOM    811 DB   DG  B 124       2.770  81.470  56.031  1.00  1.00      B    B
ATOM    812 DP   DG  B 125       7.130  86.750  53.821  1.00  1.00      B    P
ATOM    813 DS   DG  B 125       3.780  87.780  55.211  1.00  1.00      B    S
ATOM    814 DB   DG  B 125       1.610  84.250  58.121  1.00  1.00      B    B
ATOM    815 DP   DC  B 126       3.230  90.740  55.791  1.00  1.00      B    P
ATOM    816 DS   DC  B 126       0.120  89.500  57.501  1.00  1.00      B    S
ATOM    817 DB   DC  B 126       1.630  87.190  60.321  1.00  1.00      B    B
ATOM    818 DP   DC  B 127      -2.550  92.050  58.831  1.00  1.00      B    P
ATOM    819 DS   DC  B 127      -3.400  90.180  61.851  1.00  1.00      B    S
ATOM    820 DB   DC  B 127      -0.150  88.910  63.321  1.00  1.00      B    B
ATOM    821 DP   DT  B 128      -5.810  91.760  64.481  1.00  1.00      B    P
ATOM    822 DS   DT  B 128      -4.730  89.730  67.431  1.00  1.00      B    S
ATOM    823 DB   DT  B 128      -0.880  90.080  66.991  1.00  1.00      B    B
ATOM    824 DP   DG  B 129      -6.180  91.630  70.671  1.00  1.00      B    P
ATOM    825 DS   DG  B 129      -3.360  91.070  72.751  1.00  1.00      B    S
ATOM    826 DB   DG  B 129       0.760  91.640  70.621  1.00  1.00      B    B
ATOM    827 DP   DC  B 130      -3.570  91.870  75.451  1.00  1.00      B    P
ATOM    828 DS   DC  B 130       0.210  91.850  75.801  1.00  1.00      B    S
ATOM    829 DB   DC  B 130       1.450  94.510  72.301  1.00  1.00      B    B
ATOM    830 DP   DA  B 131       2.460  93.020  79.691  1.00  1.00      B    P
ATOM    831 DS   DA  B 131       5.610  93.750  78.241  1.00  1.00      B    S
ATOM    832 DB   DA  B 131       4.200  96.670  74.811  1.00  1.00      B    B
ATOM    833 DP   DG  B 132       8.270  95.070  80.561  1.00  1.00      B    P
ATOM    834 DS   DG  B 132       9.850  97.040  78.071  1.00  1.00      B    S
ATOM    835 DB   DG  B 132       6.690  99.470  75.591  1.00  1.00      B    B
ATOM    836 DP   DA  B 133      13.160  98.790  78.871  1.00  1.00      B    P
ATOM    837 DS   DA  B 133      12.740 101.520  76.121  1.00  1.00      B    S
ATOM    838 DB   DA  B 133       8.290 102.600  76.161  1.00  1.00      B    B
ATOM    839 DP   DC  B 134      14.050 103.630  76.791  1.00  1.00      B    P
ATOM    840 DS   DC  B 134      11.590 106.300  75.031  1.00  1.00      B    S
ATOM    841 DB   DC  B 134       8.180 105.890  77.201  1.00  1.00      B    B
ATOM    842 DP   DC  B 135      12.430 110.000  74.701  1.00  1.00      B    P
ATOM    843 DS   DC  B 135       9.180 111.560  75.391  1.00  1.00      B    S
ATOM    844 DB   DC  B 135       7.620 109.580  78.231  1.00  1.00      B    B
ATOM    845 DP   DG  B 136       9.180 116.250  76.031  1.00  1.00      B    P
ATOM    846 DS   DG  B 136       6.420 116.460  77.571  1.00  1.00      B    S
ATOM    847 DB   DG  B 136       5.840 113.100  80.621  1.00  1.00      B    B
ATOM    848 DP   DG  B 137       5.190 119.720  79.041  1.00  1.00      B    P
ATOM    849 DS   DG  B 137       3.280 118.420  81.961  1.00  1.00      B    S
ATOM    850 DB   DG  B 137       5.280 114.860  83.991  1.00  1.00      B    B
ATOM    851 DP   DG  B 138       1.990 120.820  84.581  1.00  1.00      B    P
ATOM    852 DS   DG  B 138       1.970 118.240  87.401  1.00  1.00      B    S
ATOM    853 DB   DG  B 138       6.160 115.650  87.691  1.00  1.00      B    B
ATOM    854 DP   DA  B 139       0.640 119.190  90.741  1.00  1.00      B    P
ATOM    855 DS   DA  B 139       2.390 116.590  92.471  1.00  1.00      B    S
ATOM    856 DB   DA  B 139       6.680 116.480  91.061  1.00  1.00      B    B
ATOM    857 DP   DT  B 140       2.300 116.670  95.931  1.00  1.00      B    P
ATOM    858 DS   DT  B 140       5.780 115.020  95.921  1.00  1.00      B    S
ATOM    859 DB   DT  B 140       8.260 117.900  93.841  1.00  1.00      B    B
ATOM    860 DP   DT  B 141       7.040 113.949  99.561  1.00  1.00      B    P
ATOM    861 DS   DT  B 141      10.900 114.189  98.531  1.00  1.00      B    S
ATOM    862 DB   DT  B 141      10.700 118.009  97.141  1.00  1.00      B    B
ATOM    863 DP   DC  B 142      12.800 113.539 101.581  1.00  1.00      B    P
ATOM    864 DS   DC  B 142      15.530 115.949 100.021  1.00  1.00      B    S
ATOM    865 DB   DC  B 142      13.280 119.569  99.421  1.00  1.00      B    B
ATOM    866 DP   DT  B 143      19.140 116.819 101.131  1.00  1.00      B    P
ATOM    867 DS   DT  B 143      19.430 120.219  99.001  1.00  1.00      B    S
ATOM    868 DB   DT  B 143      15.970 122.239 100.781  1.00  1.00      B    B
ATOM    869 DP   DC  B 144      22.900 122.089  99.701  1.00  1.00      B    P
ATOM    870 DS   DC  B 144      21.240 125.509  99.081  1.00  1.00      B    S
ATOM    871 DB   DC  B 144      17.520 125.629 101.551  1.00  1.00      B    B
ATOM    872 DP   DC  B 145      22.970 128.709  99.081  1.00  1.00      B    P
ATOM    873 DS   DC  B 145      20.210 131.079  98.951  1.00  1.00      B    S
ATOM    874 DB   DC  B 145      17.520 129.699 101.811  1.00  1.00      B    B
ATOM    875 DP   DA  B 146      20.990 135.609  99.081  1.00  1.00      B    P
ATOM    876 DS   DA  B 146      17.840 136.519 100.761  1.00  1.00      B    S
ATOM    877 DB   DA  B 146      16.880 133.009 104.081  1.00  1.00      B    B
ATOM    878 DP   DG  B 147      17.720 140.049 102.161  1.00  1.00      B    P
ATOM    879 DS   DG  B 147      15.440 139.139 105.091  1.00  1.00      B    S
ATOM    880 DB   DG  B 147      16.920 134.949 107.441  1.00  1.00      B    B
TER
ATOM    881  CA  ALA C   1     -26.590 -53.720   0.230  1.00  1.00      C    C
ATOM    882  CA  ARG C   2     -27.570 -51.930  -3.080  1.00  1.00      C    C
ATOM    883  CA  THR C   3     -31.220 -52.570  -3.360  1.00  1.00      C    C
ATOM    884  CA  LYS C   4     -34.000 -52.880  -5.950  1.00  1.00      C    C
ATOM    885  CA  GLN C   5     -35.500 -55.910  -4.280  1.00  1.00      C    C
ATOM    886  CA  THR C   6     -36.440 -59.510  -4.770  1.00  1.00      C    C
ATOM    887  CA  ALA C   7     -40.150 -59.820  -3.790  1.00  1.00      C    C
ATOM    888  CA  ARG C   8     -42.800 -57.820  -5.440  1.00  1.00      C    C
ATOM    889  CA  LYS C   9     -46.140 -56.260  -4.440  1.00  1.00      C    C
ATOM    890  CA  SER C  10     -48.030 -59.380  -5.420  1.00  1.00      C    C
ATOM    891  CA  THR C  11     -50.650 -58.070  -7.870  1.00  1.00      C    C
ATOM    892  CA  GLY C  12     -49.080 -54.770  -8.300  1.00  1.00      C    C
ATOM    893  CA  GLY C  13     -49.580 -51.680  -6.060  1.00  1.00      C    C
ATOM    894  CA  LYS C  14     -51.780 -48.600  -5.820  1.00  1.00      C    C
ATOM    895  CA  ALA C  15     -54.130 -46.040  -7.430  1.00  1.00      C    C
ATOM    896  CA  PRO C  16     -56.110 -43.900  -4.830  1.00  1.00      C    C
ATOM    897  CA  ARG C  17     -59.850 -44.490  -4.560  1.00  1.00      C    C
ATOM    898  CA  LYS C  18     -60.920 -40.870  -5.000  1.00  1.00      C    C
ATOM    899  CA  GLN C  19     -58.960 -39.420  -7.820  1.00  1.00      C    C
ATOM    900  CA  LEU C  20     -60.350 -36.070  -8.990  1.00  1.00      C    C
ATOM    901  CA  ALA C  21     -61.630 -34.970  -5.630  1.00  1.00      C    C
ATOM    902  CA  THR C  22     -62.870 -31.380  -4.930  1.00  1.00      C    C
ATOM    903  CA  LYS C  23     -61.300 -28.520  -3.020  1.00  1.00      C    C
ATOM    904  CA  ALA C  24     -58.660 -27.610  -5.500  1.00  1.00      C    C
ATOM    905  CA  ALA C  25     -55.610 -26.280  -3.600  1.00  1.00      C    C
ATOM    906  CA  ARG C  26     -52.600 -24.710  -5.150  1.00  1.00      C    C
ATOM    907  CA  LYS C  27     -49.280 -26.100  -3.740  1.00  1.00      C    C
ATOM    908  CA  SER C  28     -46.860 -25.890  -6.630  1.00  1.00      C    C
ATOM    909  CA  ALA C  29     -44.280 -28.510  -5.620  1.00  1.00      C    C
ATOM    910  CA  PRO C  30     -45.790 -32.010  -6.030  1.00  1.00      C    C
ATOM    911  CA  ALA C  31     -46.750 -34.150  -2.990  1.00  1.00      C    C
ATOM    912  CA  THR C  32     -47.580 -37.630  -4.080  1.00  1.00      C    C
ATOM    913  CA  GLY C  33     -44.330 -38.580  -5.870  1.00  1.00      C    C
ATOM    914  CA  GLY C  34     -42.020 -36.120  -3.920  1.00  1.00      C    C
ATOM    915  CA  VAL C  35     -39.220 -33.870  -5.280  1.00  1.00      C    C
ATOM    916  CA  LYS C  36     -37.600 -35.140  -8.540  1.00  1.00      C    C
ATOM    917  CA  LYS C  37     -35.510 -32.260  -9.640  1.00  1.00      C    C
ATOM    918  CA  PRO C  38     -32.080 -33.690 -10.780  1.00  1.00      C    C
ATOM    919  CA  HIS C  39     -29.130 -31.470 -10.340  1.00  1.00      C    C
ATOM    920  CA  ARG C  40     -27.340 -31.060  -7.070  1.00  1.00      C    C
ATOM    921  CA  TYR C  41     -25.110 -28.440  -5.480  1.00  1.00      C    C
ATOM    922  CA  ARG C  42     -21.390 -29.410  -5.430  1.00  1.00      C    C
ATOM    923  CA  PRO C  43     -19.090 -27.560  -2.830  1.00  1.00      C    C
ATOM    924  CA  GLY C  44     -18.030 -24.520  -4.900  1.00  1.00      C    C
ATOM    925  CA  THR C  45     -21.040 -24.300  -7.150  1.00  1.00      C    C
ATOM    926  CA  VAL C  46     -23.040 -21.930  -4.930  1.00  1.00      C    C
ATOM    927  CA  ALA C  47     -20.200 -19.910  -3.650  1.00  1.00      C    C
ATOM    928  CA  LEU C  48     -19.170 -19.200  -7.310  1.00  1.00      C    C
ATOM    929  CA  ARG C  49     -22.820 -18.590  -8.320  1.00  1.00      C    C
ATOM    930  CA  GLU C  50     -23.090 -16.160  -5.360  1.00  1.00      C    C
ATOM    931  CA  ILE C  51     -19.830 -14.270  -6.150  1.00  1.00      C    C
ATOM    932  CA  ARG C  52     -21.060 -13.580  -9.750  1.00  1.00      C    C
ATOM    933  CA  ARG C  53     -24.490 -12.850  -8.510  1.00  1.00      C    C
ATOM    934  CA  TYR C  54     -23.600 -10.480  -5.690  1.00  1.00      C    C
ATOM    935  CA  GLN C  55     -20.870  -8.710  -7.750  1.00  1.00      C    C
ATOM    936  CA  LYS C  56     -23.680  -7.990 -10.210  1.00  1.00      C    C
ATOM    937  CA  SER C  57     -25.850  -6.180  -7.850  1.00  1.00      C    C
ATOM    938  CA  THR C  58     -24.610  -2.970  -6.270  1.00  1.00      C    C
ATOM    939  CA  GLU C  59     -26.450  -2.800  -2.930  1.00  1.00      C    C
ATOM    940  CA  LEU C  60     -24.280  -2.340   0.100  1.00  1.00      C    C
ATOM    941  CA  LEU C  61     -23.940  -5.410   2.170  1.00  1.00      C    C
ATOM    942  CA  ILE C  62     -23.460  -3.920   5.730  1.00  1.00      C    C
ATOM    943  CA  ARG C  63     -26.650  -3.110   7.610  1.00  1.00      C    C
ATOM    944  CA  LYS C  64     -26.900   0.680   7.950  1.00  1.00      C    C
ATOM    945  CA  LEU C  65     -27.960   1.090  11.550  1.00  1.00      C    C
ATOM    946  CA  PRO C  66     -25.500  -1.260  13.110  1.00  1.00      C    C
ATOM    947  CA  PHE C  67     -22.710   0.510  11.230  1.00  1.00      C    C
ATOM    948  CA  GLN C  68     -23.770   3.910  12.690  1.00  1.00      C    C
ATOM    949  CA  ARG C  69     -23.320   2.610  16.190  1.00  1.00      C    C
ATOM    950  CA  LEU C  70     -19.730   1.670  15.660  1.00  1.00      C    C
ATOM    951  CA  VAL C  71     -18.850   5.060  14.100  1.00  1.00      C    C
ATOM    952  CA  ARG C  72     -20.320   7.010  17.090  1.00  1.00      C    C
ATOM    953  CA  GLU C  73     -18.590   4.670  19.580  1.00  1.00      C    C
ATOM    954  CA  ILE C  74     -15.220   5.200  18.110  1.00  1.00      C    C
ATOM    955  CA  ALA C  75     -15.650   8.960  17.960  1.00  1.00      C    C
ATOM    956  CA  GLN C  76     -16.720   9.200  21.490  1.00  1.00      C    C
ATOM    957  CA  ASP C  77     -13.220   7.960  22.510  1.00  1.00      C    C
ATOM    958  CA  PHE C  78     -11.580  10.780  20.590  1.00  1.00      C    C
ATOM    959  CA  LYS C  79     -13.980  13.620  21.300  1.00  1.00      C    C
ATOM    960  CA  THR C  80     -17.150  13.610  23.400  1.00  1.00      C    C
ATOM    961  CA  ASP C  81     -20.390  15.180  22.420  1.00  1.00      C    C
ATOM    962  CA  LEU C  82     -19.950  14.980  18.720  1.00  1.00      C    C
ATOM    963  CA  ARG C  83     -22.600  15.130  16.090  1.00  1.00      C    C
ATOM    964  CA  PHE C  84     -22.100  13.870  12.580  1.00  1.00      C    C
ATOM    965  CA  GLN C  85     -23.520  15.190   9.270  1.00  1.00      C    C
ATOM    966  CA  SER C  86     -25.500  12.400   7.710  1.00  1.00      C    C
ATOM    967  CA  SER C  87     -23.060  12.490   4.790  1.00  1.00      C    C
ATOM    968  CA  ALA C  88     -20.060  12.030   7.240  1.00  1.00      C    C
ATOM    969  CA  VAL C  89     -21.710   8.630   8.270  1.00  1.00      C    C
ATOM    970  CA  MET C  90     -22.410   7.890   4.640  1.00  1.00      C    C
ATOM    971  CA  ALA C  91     -18.770   8.830   3.700  1.00  1.00      C    C
ATOM    972  CA  LEU C  92     -17.540   6.360   6.430  1.00  1.00      C    C
ATOM    973  CA  GLN C  93     -19.890   3.770   5.040  1.00  1.00      C    C
ATOM    974  CA  GLU C  94     -18.850   4.350   1.400  1.00  1.00      C    C
ATOM    975  CA  ALA C  95     -15.150   4.250   2.420  1.00  1.00      C    C
ATOM    976  CA  SER C  96     -15.620   1.240   4.830  1.00  1.00      C    C
ATOM    977  CA  GLU C  97     -17.260  -0.980   2.220  1.00  1.00      C    C
ATOM    978  CA  ALA C  98     -14.910  -0.080  -0.590  1.00  1.00      C    C
ATOM    979  CA  TYR C  99     -11.880  -0.620   1.660  1.00  1.00      C    C
ATOM    980  CA  LEU C 100     -12.920  -4.040   2.930  1.00  1.00      C    C
ATOM    981  CA  VAL C 101     -13.820  -5.360  -0.460  1.00  1.00      C    C
ATOM    982  CA  ALA C 102     -10.410  -4.380  -1.970  1.00  1.00      C    C
ATOM    983  CA  LEU C 103      -8.630  -5.950   0.900  1.00  1.00      C    C
ATOM    984  CA  PHE C 104     -10.600  -9.210   0.360  1.00  1.00      C    C
ATOM    985  CA  GLU C 105      -9.440  -9.060  -3.290  1.00  1.00      C    C
ATOM    986  CA  ASP C 106      -5.810  -8.820  -2.190  1.00  1.00      C    C
ATOM    987  CA  THR C 107      -6.250 -11.440   0.530  1.00  1.00      C    C
ATOM    988  CA  ASN C 108      -7.850 -13.720  -2.060  1.00  1.00      C    C
ATOM    989  CA  LEU C 109      -4.850 -13.400  -4.350  1.00  1.00      C    C
ATOM    990  CA  CYS C 110      -2.650 -14.220  -1.290  1.00  1.00      C    C
ATOM    991  CA  ALA C 111      -4.630 -17.390  -0.490  1.00  1.00      C    C
ATOM    992  CA  ILE C 112      -4.520 -18.560  -4.100  1.00  1.00      C    C
ATOM    993  CA  HIS C 113      -0.800 -17.960  -4.140  1.00  1.00      C    C
ATOM    994  CA  ALA C 114      -0.530 -20.570  -1.400  1.00  1.00      C    C
ATOM    995  CA  LYS C 115      -2.610 -23.120  -3.430  1.00  1.00      C    C
ATOM    996  CA  ARG C 116      -5.640 -22.320  -1.310  1.00  1.00      C    C
ATOM    997  CA  VAL C 117      -9.150 -21.370  -2.160  1.00  1.00      C    C
ATOM    998  CA  THR C 118     -10.260 -21.200   1.520  1.00  1.00      C    C
ATOM    999  CA  ILE C 119      -9.270 -18.020   3.190  1.00  1.00      C    C
ATOM   1000  CA  MET C 120      -7.620 -17.460   6.570  1.00  1.00      C    C
ATOM   1001  CA  PRO C 121      -6.360 -14.800   8.980  1.00  1.00      C    C
ATOM   1002  CA  LYS C 122      -2.850 -15.170   7.610  1.00  1.00      C    C
ATOM   1003  CA  ASP C 123      -4.130 -14.070   4.270  1.00  1.00      C    C
ATOM   1004  CA  ILE C 124      -5.540 -10.780   5.610  1.00  1.00      C    C
ATOM   1005  CA  GLN C 125      -2.360 -10.240   7.550  1.00  1.00      C    C
ATOM   1006  CA  LEU C 126      -0.010 -10.710   4.790  1.00  1.00      C    C
ATOM   1007  CA  ALA C 127      -1.700  -8.210   2.540  1.00  1.00      C    C
ATOM   1008  CA  ARG C 128      -2.110  -5.640   5.290  1.00  1.00      C    C
ATOM   1009  CA  ARG C 129       1.520  -5.960   6.320  1.00  1.00      C    C
ATOM   1010  CA  ILE C 130       2.760  -5.180   2.830  1.00  1.00      C    C
ATOM   1011  CA  ARG C 131       0.320  -2.280   2.360  1.00  1.00      C    C
ATOM   1012  CA  GLY C 132       1.800  -0.470   5.310  1.00  1.00      C    C
ATOM   1013  CA  GLU C 133      -1.170  -0.630   7.450  1.00  1.00      C    C
ATOM   1014  CA  ARG C 134       0.310  -3.260   9.780  1.00  1.00      C    C
ATOM   1015  CA  ALA C 135       3.860  -2.330   8.830  1.00  1.00      C    C
TER
ATOM   1016  CA  SER D   1     -22.090   4.220  30.100  1.00  1.00      D    C
ATOM   1017  CA  GLY D   2     -23.650   1.090  31.710  1.00  1.00      D    C
ATOM   1018  CA  ARG D   3     -24.580   0.930  35.410  1.00  1.00      D    C
ATOM   1019  CA  GLY D   4     -26.600   3.020  37.720  1.00  1.00      D    C
ATOM   1020  CA  LYS D   5     -25.650   6.170  39.480  1.00  1.00      D    C
ATOM   1021  CA  GLY D   6     -27.150   9.290  37.940  1.00  1.00      D    C
ATOM   1022  CA  GLY D   7     -30.810   9.060  37.010  1.00  1.00      D    C
ATOM   1023  CA  LYS D   8     -32.200   7.300  40.090  1.00  1.00      D    C
ATOM   1024  CA  GLY D   9     -32.900   4.210  37.850  1.00  1.00      D    C
ATOM   1025  CA  LEU D  10     -35.950   1.950  37.710  1.00  1.00      D    C
ATOM   1026  CA  GLY D  11     -35.130   0.240  40.930  1.00  1.00      D    C
ATOM   1027  CA  LYS D  12     -35.590  -3.550  40.620  1.00  1.00      D    C
ATOM   1028  CA  GLY D  13     -39.250  -4.120  39.730  1.00  1.00      D    C
ATOM   1029  CA  GLY D  14     -39.010  -2.310  36.450  1.00  1.00      D    C
ATOM   1030  CA  ALA D  15     -35.820  -2.710  34.550  1.00  1.00      D    C
ATOM   1031  CA  LYS D  16     -35.820  -6.510  34.050  1.00  1.00      D    C
ATOM   1032  CA  ARG D  17     -32.980  -9.110  33.830  1.00  1.00      D    C
ATOM   1033  CA  HIS D  18     -31.080 -10.740  31.050  1.00  1.00      D    C
ATOM   1034  CA  ARG D  19     -30.970  -7.450  29.270  1.00  1.00      D    C
ATOM   1035  CA  LYS D  20     -27.780  -8.260  27.510  1.00  1.00      D    C
ATOM   1036  CA  VAL D  21     -29.430  -8.610  24.080  1.00  1.00      D    C
ATOM   1037  CA  LEU D  22     -27.530 -11.130  21.910  1.00  1.00      D    C
ATOM   1038  CA  ARG D  23     -25.140  -9.400  19.330  1.00  1.00      D    C
ATOM   1039  CA  ASP D  24     -22.960  -6.370  20.390  1.00  1.00      D    C
ATOM   1040  CA  ASN D  25     -22.060  -3.340  18.180  1.00  1.00      D    C
ATOM   1041  CA  ILE D  26     -18.660  -4.300  16.970  1.00  1.00      D    C
ATOM   1042  CA  GLN D  27     -19.920  -7.880  17.590  1.00  1.00      D    C
ATOM   1043  CA  GLY D  28     -23.110  -6.690  15.780  1.00  1.00      D    C
ATOM   1044  CA  ILE D  29     -21.290  -6.530  12.370  1.00  1.00      D    C
ATOM   1045  CA  THR D  30     -22.550  -9.960  11.470  1.00  1.00      D    C
ATOM   1046  CA  LYS D  31     -21.170 -13.000   9.890  1.00  1.00      D    C
ATOM   1047  CA  PRO D  32     -23.560 -12.680   6.910  1.00  1.00      D    C
ATOM   1048  CA  ALA D  33     -22.510  -9.190   5.970  1.00  1.00      D    C
ATOM   1049  CA  ILE D  34     -18.870 -10.150   5.930  1.00  1.00      D    C
ATOM   1050  CA  ARG D  35     -19.680 -13.290   3.840  1.00  1.00      D    C
ATOM   1051  CA  ARG D  36     -21.410 -11.040   1.390  1.00  1.00      D    C
ATOM   1052  CA  LEU D  37     -18.470  -8.590   1.400  1.00  1.00      D    C
ATOM   1053  CA  ALA D  38     -16.100 -11.570   0.740  1.00  1.00      D    C
ATOM   1054  CA  ARG D  39     -18.320 -12.740  -2.060  1.00  1.00      D    C
ATOM   1055  CA  ARG D  40     -18.310  -9.310  -3.660  1.00  1.00      D    C
ATOM   1056  CA  GLY D  41     -14.500  -9.600  -3.410  1.00  1.00      D    C
ATOM   1057  CA  GLY D  42     -14.360 -12.840  -5.480  1.00  1.00      D    C
ATOM   1058  CA  VAL D  43     -13.580 -15.200  -2.540  1.00  1.00      D    C
ATOM   1059  CA  LYS D  44     -15.180 -18.700  -2.820  1.00  1.00      D    C
ATOM   1060  CA  ARG D  45     -14.650 -20.410   0.540  1.00  1.00      D    C
ATOM   1061  CA  ILE D  46     -14.260 -18.920   4.050  1.00  1.00      D    C
ATOM   1062  CA  SER D  47     -12.950 -20.210   7.360  1.00  1.00      D    C
ATOM   1063  CA  GLY D  48     -14.670 -19.760  10.600  1.00  1.00      D    C
ATOM   1064  CA  LEU D  49     -12.110 -17.510  11.870  1.00  1.00      D    C
ATOM   1065  CA  ILE D  50     -11.910 -14.650   9.380  1.00  1.00      D    C
ATOM   1066  CA  TYR D  51     -15.000 -12.920  10.660  1.00  1.00      D    C
ATOM   1067  CA  GLU D  52     -13.800 -11.960  14.030  1.00  1.00      D    C
ATOM   1068  CA  GLU D  53     -10.540 -11.170  12.350  1.00  1.00      D    C
ATOM   1069  CA  THR D  54     -12.340  -8.910   9.820  1.00  1.00      D    C
ATOM   1070  CA  ARG D  55     -14.120  -6.890  12.430  1.00  1.00      D    C
ATOM   1071  CA  GLY D  56     -10.740  -6.100  14.060  1.00  1.00      D    C
ATOM   1072  CA  VAL D  57      -9.380  -4.690  10.740  1.00  1.00      D    C
ATOM   1073  CA  LEU D  58     -12.470  -2.620  10.160  1.00  1.00      D    C
ATOM   1074  CA  LYS D  59     -12.330  -1.220  13.730  1.00  1.00      D    C
ATOM   1075  CA  VAL D  60      -8.640  -0.210  12.990  1.00  1.00      D    C
ATOM   1076  CA  PHE D  61      -9.610   1.550   9.820  1.00  1.00      D    C
ATOM   1077  CA  LEU D  62     -12.480   3.340  11.570  1.00  1.00      D    C
ATOM   1078  CA  GLU D  63     -10.380   4.120  14.700  1.00  1.00      D    C
ATOM   1079  CA  ASN D  64      -7.610   5.320  12.340  1.00  1.00      D    C
ATOM   1080  CA  VAL D  65      -9.800   7.350  10.050  1.00  1.00      D    C
ATOM   1081  CA  ILE D  66     -12.240   8.820  12.420  1.00  1.00      D    C
ATOM   1082  CA  ARG D  67      -9.510   9.920  14.780  1.00  1.00      D    C
ATOM   1083  CA  ASP D  68      -7.930  12.240  12.210  1.00  1.00      D    C
ATOM   1084  CA  ALA D  69     -11.220  13.380  10.710  1.00  1.00      D    C
ATOM   1085  CA  VAL D  70     -12.490  14.500  14.060  1.00  1.00      D    C
ATOM   1086  CA  THR D  71      -9.070  16.010  14.650  1.00  1.00      D    C
ATOM   1087  CA  TYR D  72      -9.580  18.440  11.750  1.00  1.00      D    C
ATOM   1088  CA  THR D  73     -13.210  19.040  12.960  1.00  1.00      D    C
ATOM   1089  CA  GLU D  74     -11.980  20.190  16.530  1.00  1.00      D    C
ATOM   1090  CA  HIS D  75      -9.150  22.330  15.210  1.00  1.00      D    C
ATOM   1091  CA  ALA D  76     -11.780  24.240  13.220  1.00  1.00      D    C
ATOM   1092  CA  LYS D  77     -13.670  24.810  16.430  1.00  1.00      D    C
ATOM   1093  CA  ARG D  78     -16.600  22.990  14.940  1.00  1.00      D    C
ATOM   1094  CA  LYS D  79     -19.250  21.030  16.750  1.00  1.00      D    C
ATOM   1095  CA  THR D  80     -20.260  19.080  13.650  1.00  1.00      D    C
ATOM   1096  CA  VAL D  81     -18.310  16.430  11.730  1.00  1.00      D    C
ATOM   1097  CA  THR D  82     -18.220  17.610   8.190  1.00  1.00      D    C
ATOM   1098  CA  ALA D  83     -17.860  15.670   4.930  1.00  1.00      D    C
ATOM   1099  CA  MET D  84     -14.800  17.720   4.270  1.00  1.00      D    C
ATOM   1100  CA  ASP D  85     -13.220  16.530   7.530  1.00  1.00      D    C
ATOM   1101  CA  VAL D  86     -14.140  13.100   5.980  1.00  1.00      D    C
ATOM   1102  CA  VAL D  87     -12.770  13.860   2.510  1.00  1.00      D    C
ATOM   1103  CA  TYR D  88      -9.530  15.240   4.080  1.00  1.00      D    C
ATOM   1104  CA  ALA D  89      -9.310  12.430   6.630  1.00  1.00      D    C
ATOM   1105  CA  LEU D  90      -9.770   9.880   3.920  1.00  1.00      D    C
ATOM   1106  CA  LYS D  91      -7.270  11.510   1.650  1.00  1.00      D    C
ATOM   1107  CA  ARG D  92      -4.680  11.610   4.430  1.00  1.00      D    C
ATOM   1108  CA  GLN D  93      -5.130   7.860   4.940  1.00  1.00      D    C
ATOM   1109  CA  GLY D  94      -4.720   7.400   1.180  1.00  1.00      D    C
ATOM   1110  CA  ARG D  95      -8.390   6.770   0.310  1.00  1.00      D    C
ATOM   1111  CA  THR D  96      -9.460   9.840  -1.640  1.00  1.00      D    C
ATOM   1112  CA  LEU D  97     -13.220  10.020  -2.130  1.00  1.00      D    C
ATOM   1113  CA  TYR D  98     -15.250  10.560  -5.220  1.00  1.00      D    C
ATOM   1114  CA  GLY D  99     -18.960  11.130  -5.270  1.00  1.00      D    C
ATOM   1115  CA  PHE D 100     -19.010  13.600  -2.300  1.00  1.00      D    C
ATOM   1116  CA  GLY D 101     -22.740  13.820  -1.440  1.00  1.00      D    C
ATOM   1117  CA  GLY D 102     -22.490  15.900   1.710  1.00  1.00      D    C
TER
ATOM   1118  CA  SER E   1      29.311  65.100-129.529  1.00  1.00      E    C
ATOM   1119  CA  GLY E   2      32.091  64.670-127.039  1.00  1.00      E    C
ATOM   1120  CA  ARG E   3      34.601  66.130-129.469  1.00  1.00      E    C
ATOM   1121  CA  GLY E   4      37.671  67.940-128.009  1.00  1.00      E    C
ATOM   1122  CA  LYS E   5      39.881  64.820-128.369  1.00  1.00      E    C
ATOM   1123  CA  GLN E   6      43.181  65.970-126.969  1.00  1.00      E    C
ATOM   1124  CA  GLY E   7      45.481  67.290-129.759  1.00  1.00      E    C
ATOM   1125  CA  GLY E   8      43.121  65.860-132.479  1.00  1.00      E    C
ATOM   1126  CA  LYS E   9      42.671  67.460-135.919  1.00  1.00      E    C
ATOM   1127  CA  THR E  10      42.651  66.960-139.699  1.00  1.00      E    C
ATOM   1128  CA  ARG E  11      44.411  69.010-142.379  1.00  1.00      E    C
ATOM   1129  CA  ALA E  12      46.651  70.410-139.729  1.00  1.00      E    C
ATOM   1130  CA  LYS E  13      45.181  73.480-138.079  1.00  1.00      E    C
ATOM   1131  CA  ALA E  14      47.541  74.140-135.239  1.00  1.00      E    C
ATOM   1132  CA  LYS E  15      47.871  77.810-136.149  1.00  1.00      E    C
ATOM   1133  CA  THR E  16      50.901  78.530-134.049  1.00  1.00      E    C
ATOM   1134  CA  ARG E  17      54.371  79.010-135.539  1.00  1.00      E    C
ATOM   1135  CA  SER E  18      55.281  75.930-133.389  1.00  1.00      E    C
ATOM   1136  CA  SER E  19      52.741  73.730-135.109  1.00  1.00      E    C
ATOM   1137  CA  ARG E  20      53.791  75.120-138.429  1.00  1.00      E    C
ATOM   1138  CA  ALA E  21      57.421  74.080-137.749  1.00  1.00      E    C
ATOM   1139  CA  GLY E  22      56.111  70.660-136.519  1.00  1.00      E    C
ATOM   1140  CA  LEU E  23      57.341  71.220-132.929  1.00  1.00      E    C
ATOM   1141  CA  GLN E  24      55.821  70.800-129.519  1.00  1.00      E    C
ATOM   1142  CA  PHE E  25      57.991  73.480-127.909  1.00  1.00      E    C
ATOM   1143  CA  PRO E  26      56.471  77.010-127.699  1.00  1.00      E    C
ATOM   1144  CA  VAL E  27      58.241  78.850-130.549  1.00  1.00      E    C
ATOM   1145  CA  GLY E  28      56.481  82.080-129.619  1.00  1.00      E    C
ATOM   1146  CA  ARG E  29      57.591  81.940-126.129  1.00  1.00      E    C
ATOM   1147  CA  VAL E  30      61.211  81.130-126.899  1.00  1.00      E    C
ATOM   1148  CA  HIS E  31      61.131  83.970-129.479  1.00  1.00      E    C
ATOM   1149  CA  ARG E  32      59.871  86.360-126.779  1.00  1.00      E    C
ATOM   1150  CA  LEU E  33      62.391  85.230-124.199  1.00  1.00      E    C
ATOM   1151  CA  LEU E  34      65.251  85.350-126.799  1.00  1.00      E    C
ATOM   1152  CA  ARG E  35      64.441  89.030-127.469  1.00  1.00      E    C
ATOM   1153  CA  LYS E  36      64.091  90.070-123.709  1.00  1.00      E    C
ATOM   1154  CA  GLY E  37      67.601  89.240-122.569  1.00  1.00      E    C
ATOM   1155  CA  ASN E  38      69.531  91.440-124.879  1.00  1.00      E    C
ATOM   1156  CA  TYR E  39      71.291  88.810-126.889  1.00  1.00      E    C
ATOM   1157  CA  ALA E  40      70.841  90.580-130.199  1.00  1.00      E    C
ATOM   1158  CA  GLU E  41      69.521  93.720-131.799  1.00  1.00      E    C
ATOM   1159  CA  ARG E  42      67.311  91.560-134.109  1.00  1.00      E    C
ATOM   1160  CA  VAL E  43      66.101  88.000-133.899  1.00  1.00      E    C
ATOM   1161  CA  GLY E  44      65.061  86.800-137.299  1.00  1.00      E    C
ATOM   1162  CA  ALA E  45      61.761  84.900-137.639  1.00  1.00      E    C
ATOM   1163  CA  GLY E  46      63.361  81.520-137.749  1.00  1.00      E    C
ATOM   1164  CA  ALA E  47      65.791  81.960-134.819  1.00  1.00      E    C
ATOM   1165  CA  PRO E  48      63.341  80.880-132.089  1.00  1.00      E    C
ATOM   1166  CA  VAL E  49      62.181  78.010-134.179  1.00  1.00      E    C
ATOM   1167  CA  TYR E  50      65.641  76.530-134.629  1.00  1.00      E    C
ATOM   1168  CA  LEU E  51      66.511  76.930-130.899  1.00  1.00      E    C
ATOM   1169  CA  ALA E  52      63.131  75.620-129.759  1.00  1.00      E    C
ATOM   1170  CA  ALA E  53      63.551  72.610-132.019  1.00  1.00      E    C
ATOM   1171  CA  VAL E  54      67.061  72.010-130.359  1.00  1.00      E    C
ATOM   1172  CA  LEU E  55      65.601  72.320-126.839  1.00  1.00      E    C
ATOM   1173  CA  GLU E  56      62.861  69.770-127.749  1.00  1.00      E    C
ATOM   1174  CA  TYR E  57      65.561  67.570-129.219  1.00  1.00      E    C
ATOM   1175  CA  LEU E  58      67.561  67.830-125.969  1.00  1.00      E    C
ATOM   1176  CA  THR E  59      64.581  66.980-123.749  1.00  1.00      E    C
ATOM   1177  CA  ALA E  60      63.891  63.880-125.819  1.00  1.00      E    C
ATOM   1178  CA  GLU E  61      67.541  62.620-125.249  1.00  1.00      E    C
ATOM   1179  CA  ILE E  62      67.561  63.040-121.519  1.00  1.00      E    C
ATOM   1180  CA  LEU E  63      64.021  61.690-121.109  1.00  1.00      E    C
ATOM   1181  CA  GLU E  64      64.761  58.610-123.069  1.00  1.00      E    C
ATOM   1182  CA  LEU E  65      67.731  57.750-120.959  1.00  1.00      E    C
ATOM   1183  CA  ALA E  66      66.091  58.800-117.679  1.00  1.00      E    C
ATOM   1184  CA  GLY E  67      62.911  56.640-118.229  1.00  1.00      E    C
ATOM   1185  CA  ASN E  68      65.281  53.670-118.889  1.00  1.00      E    C
ATOM   1186  CA  ALA E  69      66.981  54.530-115.509  1.00  1.00      E    C
ATOM   1187  CA  ALA E  70      63.491  54.760-113.839  1.00  1.00      E    C
ATOM   1188  CA  ARG E  71      62.561  51.350-115.559  1.00  1.00      E    C
ATOM   1189  CA  ASP E  72      65.791  49.870-114.329  1.00  1.00      E    C
ATOM   1190  CA  ASN E  73      64.771  50.950-110.709  1.00  1.00      E    C
ATOM   1191  CA  LYS E  74      61.311  49.350-111.159  1.00  1.00      E    C
ATOM   1192  CA  LYS E  75      59.511  52.550-110.909  1.00  1.00      E    C
ATOM   1193  CA  THR E  76      57.581  54.430-113.499  1.00  1.00      E    C
ATOM   1194  CA  ARG E  77      58.201  57.930-112.619  1.00  1.00      E    C
ATOM   1195  CA  ILE E  78      61.561  59.630-113.299  1.00  1.00      E    C
ATOM   1196  CA  ILE E  79      63.091  61.160-110.199  1.00  1.00      E    C
ATOM   1197  CA  PRO E  80      66.201  63.490-109.799  1.00  1.00      E    C
ATOM   1198  CA  ARG E  81      68.411  60.620-109.119  1.00  1.00      E    C
ATOM   1199  CA  HIS E  82      67.451  58.990-112.429  1.00  1.00      E    C
ATOM   1200  CA  LEU E  83      68.151  62.140-114.429  1.00  1.00      E    C
ATOM   1201  CA  GLN E  84      71.701  62.310-112.869  1.00  1.00      E    C
ATOM   1202  CA  LEU E  85      72.211  58.540-113.469  1.00  1.00      E    C
ATOM   1203  CA  ALA E  86      71.061  58.970-117.129  1.00  1.00      E    C
ATOM   1204  CA  VAL E  87      73.341  62.000-117.699  1.00  1.00      E    C
ATOM   1205  CA  ARG E  88      76.301  60.870-115.749  1.00  1.00      E    C
ATOM   1206  CA  ASN E  89      76.721  57.460-117.479  1.00  1.00      E    C
ATOM   1207  CA  ASP E  90      76.531  59.110-120.829  1.00  1.00      E    C
ATOM   1208  CA  GLU E  91      79.811  60.500-122.039  1.00  1.00      E    C
ATOM   1209  CA  GLU E  92      78.451  63.440-123.919  1.00  1.00      E    C
ATOM   1210  CA  LEU E  93      75.641  64.610-121.599  1.00  1.00      E    C
ATOM   1211  CA  ASN E  94      78.091  64.530-118.669  1.00  1.00      E    C
ATOM   1212  CA  LYS E  95      80.471  66.920-120.559  1.00  1.00      E    C
ATOM   1213  CA  LEU E  96      77.671  69.240-121.749  1.00  1.00      E    C
ATOM   1214  CA  LEU E  97      76.511  69.310-118.119  1.00  1.00      E    C
ATOM   1215  CA  GLY E  98      80.081  69.200-116.819  1.00  1.00      E    C
ATOM   1216  CA  ARG E  99      79.741  72.250-114.659  1.00  1.00      E    C
ATOM   1217  CA  VAL E 100      76.201  71.610-113.559  1.00  1.00      E    C
ATOM   1218  CA  THR E 101      74.931  69.660-110.579  1.00  1.00      E    C
ATOM   1219  CA  ILE E 102      71.401  68.090-110.729  1.00  1.00      E    C
ATOM   1220  CA  ALA E 103      69.891  68.690-107.229  1.00  1.00      E    C
ATOM   1221  CA  GLN E 104      69.431  65.310-105.399  1.00  1.00      E    C
ATOM   1222  CA  GLY E 105      71.351  63.640-107.979  1.00  1.00      E    C
ATOM   1223  CA  GLY E 106      74.321  62.400-105.949  1.00  1.00      E    C
ATOM   1224  CA  VAL E 107      77.091  60.980-108.149  1.00  1.00      E    C
ATOM   1225  CA  LEU E 108      78.571  57.560-109.209  1.00  1.00      E    C
ATOM   1226  CA  PRO E 109      80.741  55.840-106.529  1.00  1.00      E    C
ATOM   1227  CA  ASN E 110      84.211  57.260-107.259  1.00  1.00      E    C
ATOM   1228  CA  ILE E 111      85.921  60.320-106.029  1.00  1.00      E    C
ATOM   1229  CA  GLN E 112      89.581  60.000-105.059  1.00  1.00      E    C
ATOM   1230  CA  SER E 113      90.411  62.390-102.109  1.00  1.00      E    C
ATOM   1231  CA  VAL E 114      93.451  63.870-103.639  1.00  1.00      E    C
ATOM   1232  CA  LEU E 115      91.271  65.260-106.489  1.00  1.00      E    C
ATOM   1233  CA  LEU E 116      89.401  67.710-104.249  1.00  1.00      E    C
ATOM   1234  CA  PRO E 117      91.441  70.470-102.419  1.00  1.00      E    C
ATOM   1235  CA  LYS E 118      90.231  71.110 -98.829  1.00  1.00      E    C
ATOM   1236  CA  LYS E 119      89.041  74.180 -96.879  1.00  1.00      E    C
ATOM   1237  CA  THR E 120      85.831  72.940 -98.539  1.00  1.00      E    C
ATOM   1238  CA  GLU E 121      83.441  75.590 -99.869  1.00  1.00      E    C
ATOM   1239  CA  SER E 122      79.841  76.010 -98.949  1.00  1.00      E    C
ATOM   1240  CA  SER E 123      80.081  73.830 -95.839  1.00  1.00      E    C
ATOM   1241  CA  LYS E 124      83.260  74.260 -94.089  1.00  1.00      E    C
ATOM   1242  CA  SER E 125      82.120  77.720 -93.069  1.00  1.00      E    C
ATOM   1243  CA  LYS E 126      85.360  78.890 -91.509  1.00  1.00      E    C
ATOM   1244  CA  SER E 127      88.410  80.770 -92.819  1.00  1.00      E    C
ATOM   1245  CA  LYS E 128      90.620  82.900 -90.439  1.00  1.00      E    C
TER
ATOM   1246  CA  PRO F   1      75.571 102.860-121.449  1.00  1.00      F    C
ATOM   1247  CA  GLU F   2      79.201 103.390-122.309  1.00  1.00      F    C
ATOM   1248  CA  PRO F   3      81.931 103.780-119.639  1.00  1.00      F    C
ATOM   1249  CA  ALA F   4      82.011 107.420-118.029  1.00  1.00      F    C
ATOM   1250  CA  LYS F   5      83.771 109.890-115.579  1.00  1.00      F    C
ATOM   1251  CA  SER F   6      80.691 110.890-113.759  1.00  1.00      F    C
ATOM   1252  CA  ALA F   7      80.381 108.050-111.279  1.00  1.00      F    C
ATOM   1253  CA  PRO F   8      77.931 106.870-112.269  1.00  1.00      F    C
ATOM   1254  CA  ALA F   9      75.001 107.800-110.009  1.00  1.00      F    C
ATOM   1255  CA  PRO F  10      73.891 105.970-107.999  1.00  1.00      F    C
ATOM   1256  CA  LYS F  11      70.141 105.670-107.669  1.00  1.00      F    C
ATOM   1257  CA  LYS F  12      69.481 102.440-109.639  1.00  1.00      F    C
ATOM   1258  CA  GLY F  13      65.691 102.850-108.829  1.00  1.00      F    C
ATOM   1259  CA  SER F  14      65.991 106.070-106.859  1.00  1.00      F    C
ATOM   1260  CA  LYS F  15      65.471 107.960-110.159  1.00  1.00      F    C
ATOM   1261  CA  LYS F  16      62.751 106.910-112.529  1.00  1.00      F    C
ATOM   1262  CA  ALA F  17      59.271 107.770-113.489  1.00  1.00      F    C
ATOM   1263  CA  VAL F  18      56.621 106.680-110.949  1.00  1.00      F    C
ATOM   1264  CA  THR F  19      53.791 104.400-112.019  1.00  1.00      F    C
ATOM   1265  CA  LYS F  20      54.791 101.890-109.209  1.00  1.00      F    C
ATOM   1266  CA  THR F  21      56.561 102.100-105.789  1.00  1.00      F    C
ATOM   1267  CA  GLN F  22      58.371  98.850-105.189  1.00  1.00      F    C
ATOM   1268  CA  LYS F  23      57.741  97.750-101.649  1.00  1.00      F    C
ATOM   1269  CA  LYS F  24      54.371  99.450-101.509  1.00  1.00      F    C
ATOM   1270  CA  ASP F  25      52.941  99.030 -97.959  1.00  1.00      F    C
ATOM   1271  CA  GLY F  26      49.631  97.210 -97.279  1.00  1.00      F    C
ATOM   1272  CA  LYS F  27      49.611  94.990-100.279  1.00  1.00      F    C
ATOM   1273  CA  LYS F  28      52.871  94.480-102.179  1.00  1.00      F    C
ATOM   1274  CA  ARG F  29      53.101  90.630-102.439  1.00  1.00      F    C
ATOM   1275  CA  ARG F  30      54.161  90.530-106.069  1.00  1.00      F    C
ATOM   1276  CA  LYS F  31      52.381  88.120-108.289  1.00  1.00      F    C
ATOM   1277  CA  THR F  32      53.861  84.620-108.149  1.00  1.00      F    C
ATOM   1278  CA  ARG F  33      55.621  84.110-111.379  1.00  1.00      F    C
ATOM   1279  CA  LYS F  34      54.381  81.740-113.949  1.00  1.00      F    C
ATOM   1280  CA  GLU F  35      57.241  80.460-116.029  1.00  1.00      F    C
ATOM   1281  CA  SER F  36      57.841  76.810-116.889  1.00  1.00      F    C
ATOM   1282  CA  TYR F  37      58.641  74.440-119.689  1.00  1.00      F    C
ATOM   1283  CA  ALA F  38      56.571  71.740-118.189  1.00  1.00      F    C
ATOM   1284  CA  ILE F  39      53.971  71.180-121.029  1.00  1.00      F    C
ATOM   1285  CA  TYR F  40      56.811  70.570-123.409  1.00  1.00      F    C
ATOM   1286  CA  VAL F  41      58.861  68.590-120.919  1.00  1.00      F    C
ATOM   1287  CA  TYR F  42      55.621  66.400-120.679  1.00  1.00      F    C
ATOM   1288  CA  LYS F  43      54.421  65.800-124.279  1.00  1.00      F    C
ATOM   1289  CA  VAL F  44      57.971  64.760-125.159  1.00  1.00      F    C
ATOM   1290  CA  LEU F  45      58.231  62.340-122.289  1.00  1.00      F    C
ATOM   1291  CA  LYS F  46      54.981  60.600-123.509  1.00  1.00      F    C
ATOM   1292  CA  GLN F  47      56.431  60.260-127.009  1.00  1.00      F    C
ATOM   1293  CA  VAL F  48      59.381  58.320-125.769  1.00  1.00      F    C
ATOM   1294  CA  HIS F  49      58.021  56.180-122.909  1.00  1.00      F    C
ATOM   1295  CA  PRO F  50      54.241  56.080-123.199  1.00  1.00      F    C
ATOM   1296  CA  ASP F  51      53.511  55.120-119.619  1.00  1.00      F    C
ATOM   1297  CA  THR F  52      56.151  57.080-117.799  1.00  1.00      F    C
ATOM   1298  CA  GLY F  53      55.461  59.830-115.279  1.00  1.00      F    C
ATOM   1299  CA  ILE F  54      57.891  62.420-113.899  1.00  1.00      F    C
ATOM   1300  CA  SER F  55      57.931  63.760-110.289  1.00  1.00      F    C
ATOM   1301  CA  SER F  56      57.721  67.530-109.409  1.00  1.00      F    C
ATOM   1302  CA  LYS F  57      61.291  67.530-108.139  1.00  1.00      F    C
ATOM   1303  CA  ALA F  58      62.631  66.060-111.369  1.00  1.00      F    C
ATOM   1304  CA  MET F  59      60.551  68.650-113.179  1.00  1.00      F    C
ATOM   1305  CA  SER F  60      62.561  71.470-111.429  1.00  1.00      F    C
ATOM   1306  CA  ILE F  61      65.731  69.840-112.799  1.00  1.00      F    C
ATOM   1307  CA  MET F  62      64.191  69.490-116.199  1.00  1.00      F    C
ATOM   1308  CA  ASN F  63      63.221  73.220-116.239  1.00  1.00      F    C
ATOM   1309  CA  SER F  64      66.821  74.190-115.399  1.00  1.00      F    C
ATOM   1310  CA  PHE F  65      68.201  72.000-118.089  1.00  1.00      F    C
ATOM   1311  CA  VAL F  66      66.151  73.600-120.829  1.00  1.00      F    C
ATOM   1312  CA  ASN F  67      66.671  77.070-119.549  1.00  1.00      F    C
ATOM   1313  CA  ASP F  68      70.431  76.610-119.069  1.00  1.00      F    C
ATOM   1314  CA  VAL F  69      70.901  75.400-122.699  1.00  1.00      F    C
ATOM   1315  CA  PHE F  70      68.541  78.200-123.859  1.00  1.00      F    C
ATOM   1316  CA  GLU F  71      70.711  80.940-122.369  1.00  1.00      F    C
ATOM   1317  CA  ARG F  72      73.941  79.090-123.179  1.00  1.00      F    C
ATOM   1318  CA  ILE F  73      73.081  78.850-126.899  1.00  1.00      F    C
ATOM   1319  CA  ALA F  74      71.581  82.310-126.889  1.00  1.00      F    C
ATOM   1320  CA  GLY F  75      74.861  83.760-125.429  1.00  1.00      F    C
ATOM   1321  CA  GLU F  76      76.971  81.940-128.119  1.00  1.00      F    C
ATOM   1322  CA  ALA F  77      74.701  83.420-130.869  1.00  1.00      F    C
ATOM   1323  CA  SER F  78      74.831  86.890-129.249  1.00  1.00      F    C
ATOM   1324  CA  ARG F  79      78.711  86.740-129.179  1.00  1.00      F    C
ATOM   1325  CA  LEU F  80      78.981  85.360-132.669  1.00  1.00      F    C
ATOM   1326  CA  ALA F  81      76.791  88.230-134.109  1.00  1.00      F    C
ATOM   1327  CA  HIS F  82      78.931  90.880-132.359  1.00  1.00      F    C
ATOM   1328  CA  TYR F  83      82.121  89.390-133.489  1.00  1.00      F    C
ATOM   1329  CA  ASN F  84      80.841  89.590-137.079  1.00  1.00      F    C
ATOM   1330  CA  LYS F  85      79.511  93.150-136.589  1.00  1.00      F    C
ATOM   1331  CA  ARG F  86      75.991  92.090-137.439  1.00  1.00      F    C
ATOM   1332  CA  SER F  87      72.991  93.300-135.469  1.00  1.00      F    C
ATOM   1333  CA  THR F  88      70.751  90.360-136.269  1.00  1.00      F    C
ATOM   1334  CA  ILE F  89      70.981  86.860-134.929  1.00  1.00      F    C
ATOM   1335  CA  THR F  90      69.251  84.550-137.389  1.00  1.00      F    C
ATOM   1336  CA  SER F  91      68.831  80.710-137.549  1.00  1.00      F    C
ATOM   1337  CA  ARG F  92      72.391  80.750-138.859  1.00  1.00      F    C
ATOM   1338  CA  GLU F  93      73.651  82.140-135.419  1.00  1.00      F    C
ATOM   1339  CA  ILE F  94      71.821  79.400-133.589  1.00  1.00      F    C
ATOM   1340  CA  GLN F  95      73.321  76.770-135.799  1.00  1.00      F    C
ATOM   1341  CA  THR F  96      76.951  77.800-135.309  1.00  1.00      F    C
ATOM   1342  CA  ALA F  97      76.521  78.210-131.499  1.00  1.00      F    C
ATOM   1343  CA  VAL F  98      75.021  74.680-131.149  1.00  1.00      F    C
ATOM   1344  CA  ARG F  99      78.001  73.370-133.029  1.00  1.00      F    C
ATOM   1345  CA  LEU F 100      80.351  75.310-130.809  1.00  1.00      F    C
ATOM   1346  CA  LEU F 101      78.711  74.210-127.579  1.00  1.00      F    C
ATOM   1347  CA  LEU F 102      77.641  70.570-128.039  1.00  1.00      F    C
ATOM   1348  CA  PRO F 103      79.441  67.290-128.129  1.00  1.00      F    C
ATOM   1349  CA  GLY F 104      79.541  65.060-131.209  1.00  1.00      F    C
ATOM   1350  CA  GLU F 105      76.371  63.040-131.779  1.00  1.00      F    C
ATOM   1351  CA  LEU F 106      74.201  65.380-129.939  1.00  1.00      F    C
ATOM   1352  CA  ALA F 107      75.351  68.340-131.979  1.00  1.00      F    C
ATOM   1353  CA  LYS F 108      74.861  66.110-135.069  1.00  1.00      F    C
ATOM   1354  CA  HIS F 109      71.251  65.160-134.269  1.00  1.00      F    C
ATOM   1355  CA  ALA F 110      70.491  68.680-132.899  1.00  1.00      F    C
ATOM   1356  CA  VAL F 111      71.591  70.240-136.259  1.00  1.00      F    C
ATOM   1357  CA  SER F 112      69.281  67.870-138.219  1.00  1.00      F    C
ATOM   1358  CA  GLU F 113      66.201  68.730-136.169  1.00  1.00      F    C
ATOM   1359  CA  GLY F 114      66.911  72.410-135.919  1.00  1.00      F    C
ATOM   1360  CA  THR F 115      67.461  72.770-139.699  1.00  1.00      F    C
ATOM   1361  CA  LYS F 116      64.471  70.670-140.399  1.00  1.00      F    C
ATOM   1362  CA  ALA F 117      62.421  73.030-138.229  1.00  1.00      F    C
ATOM   1363  CA  VAL F 118      63.391  76.140-140.319  1.00  1.00      F    C
ATOM   1364  CA  THR F 119      62.701  74.490-143.599  1.00  1.00      F    C
ATOM   1365  CA  LYS F 120      59.131  73.400-142.499  1.00  1.00      F    C
ATOM   1366  CA  TYR F 121      58.181  76.730-141.099  1.00  1.00      F    C
ATOM   1367  CA  THR F 122      59.551  78.470-144.189  1.00  1.00      F    C
ATOM   1368  CA  SER F 123      57.411  76.420-146.579  1.00  1.00      F    C
ATOM   1369  CA  ALA F 124      54.261  78.140-145.189  1.00  1.00      F    C
ATOM   1370  CA  LYS F 125      53.411  81.790-145.939  1.00  1.00      F    C
TER
ATOM   1371  CA  ALA G   1      61.150 -54.020  -7.439  1.00  1.00      G    C
ATOM   1372  CA  ARG G   2      62.770 -51.370  -9.649  1.00  1.00      G    C
ATOM   1373  CA  THR G   3      65.220 -48.470  -9.659  1.00  1.00      G    C
ATOM   1374  CA  LYS G   4      66.480 -48.640 -13.149  1.00  1.00      G    C
ATOM   1375  CA  GLN G   5      64.410 -45.660 -13.989  1.00  1.00      G    C
ATOM   1376  CA  THR G   6      66.140 -42.280 -13.599  1.00  1.00      G    C
ATOM   1377  CA  ALA G   7      62.960 -40.150 -13.439  1.00  1.00      G    C
ATOM   1378  CA  ARG G   8      62.440 -36.400 -14.049  1.00  1.00      G    C
ATOM   1379  CA  LYS G   9      62.680 -35.740 -10.349  1.00  1.00      G    C
ATOM   1380  CA  SER G  10      65.980 -36.170  -8.449  1.00  1.00      G    C
ATOM   1381  CA  THR G  11      67.250 -37.670  -5.209  1.00  1.00      G    C
ATOM   1382  CA  GLY G  12      70.860 -38.530  -6.129  1.00  1.00      G    C
ATOM   1383  CA  GLY G  13      72.230 -41.920  -7.249  1.00  1.00      G    C
ATOM   1384  CA  LYS G  14      69.300 -44.240  -6.389  1.00  1.00      G    C
ATOM   1385  CA  ALA G  15      69.310 -45.460  -2.859  1.00  1.00      G    C
ATOM   1386  CA  PRO G  16      70.370 -48.340  -0.699  1.00  1.00      G    C
ATOM   1387  CA  ARG G  17      68.780 -51.790  -0.529  1.00  1.00      G    C
ATOM   1388  CA  LYS G  18      67.600 -53.850   2.501  1.00  1.00      G    C
ATOM   1389  CA  GLN G  19      69.060 -50.860   4.521  1.00  1.00      G    C
ATOM   1390  CA  LEU G  20      66.060 -51.090   6.841  1.00  1.00      G    C
ATOM   1391  CA  ALA G  21      63.860 -49.850   3.901  1.00  1.00      G    C
ATOM   1392  CA  THR G  22      61.570 -46.870   4.561  1.00  1.00      G    C
ATOM   1393  CA  LYS G  23      59.730 -43.980   2.901  1.00  1.00      G    C
ATOM   1394  CA  ALA G  24      60.170 -40.360   3.941  1.00  1.00      G    C
ATOM   1395  CA  ALA G  25      57.120 -39.770   6.201  1.00  1.00      G    C
ATOM   1396  CA  ARG G  26      55.430 -37.970   3.391  1.00  1.00      G    C
ATOM   1397  CA  LYS G  27      56.210 -34.290   3.571  1.00  1.00      G    C
ATOM   1398  CA  SER G  28      56.110 -33.890  -0.269  1.00  1.00      G    C
ATOM   1399  CA  ALA G  29      52.360 -33.040  -0.969  1.00  1.00      G    C
ATOM   1400  CA  PRO G  30      51.740 -32.340   2.681  1.00  1.00      G    C
ATOM   1401  CA  ALA G  31      49.020 -34.770   3.861  1.00  1.00      G    C
ATOM   1402  CA  THR G  32      47.120 -33.360   6.721  1.00  1.00      G    C
ATOM   1403  CA  GLY G  33      45.850 -30.430   4.801  1.00  1.00      G    C
ATOM   1404  CA  GLY G  34      47.790 -27.560   3.081  1.00  1.00      G    C
ATOM   1405  CA  VAL G  35      46.270 -24.320   4.061  1.00  1.00      G    C
ATOM   1406  CA  LYS G  36      44.070 -24.260   7.221  1.00  1.00      G    C
ATOM   1407  CA  LYS G  37      40.790 -24.090   5.251  1.00  1.00      G    C
ATOM   1408  CA  PRO G  38      38.920 -27.310   6.171  1.00  1.00      G    C
ATOM   1409  CA  HIS G  39      36.090 -28.460   3.880  1.00  1.00      G    C
ATOM   1410  CA  ARG G  40      32.510 -28.270   4.960  1.00  1.00      G    C
ATOM   1411  CA  TYR G  41      29.950 -25.510   4.690  1.00  1.00      G    C
ATOM   1412  CA  ARG G  42      26.810 -26.660   2.900  1.00  1.00      G    C
ATOM   1413  CA  PRO G  43      25.360 -24.220   0.160  1.00  1.00      G    C
ATOM   1414  CA  GLY G  44      23.110 -21.810   2.160  1.00  1.00      G    C
ATOM   1415  CA  THR G  45      25.380 -21.630   5.300  1.00  1.00      G    C
ATOM   1416  CA  VAL G  46      27.370 -18.700   3.940  1.00  1.00      G    C
ATOM   1417  CA  ALA G  47      24.210 -17.000   2.590  1.00  1.00      G    C
ATOM   1418  CA  LEU G  48      22.830 -16.960   6.150  1.00  1.00      G    C
ATOM   1419  CA  ARG G  49      26.050 -15.490   7.610  1.00  1.00      G    C
ATOM   1420  CA  GLU G  50      25.950 -12.880   4.790  1.00  1.00      G    C
ATOM   1421  CA  ILE G  51      22.250 -11.980   5.630  1.00  1.00      G    C
ATOM   1422  CA  ARG G  52      23.410 -11.470   9.170  1.00  1.00      G    C
ATOM   1423  CA  ARG G  53      26.500  -9.440   8.071  1.00  1.00      G    C
ATOM   1424  CA  TYR G  54      24.310  -7.360   5.691  1.00  1.00      G    C
ATOM   1425  CA  GLN G  55      21.440  -6.740   8.110  1.00  1.00      G    C
ATOM   1426  CA  LYS G  56      24.120  -5.290  10.451  1.00  1.00      G    C
ATOM   1427  CA  SER G  57      25.780  -3.020   7.961  1.00  1.00      G    C
ATOM   1428  CA  THR G  58      24.390   0.060   6.191  1.00  1.00      G    C
ATOM   1429  CA  GLU G  59      26.780   0.490   3.361  1.00  1.00      G    C
ATOM   1430  CA  LEU G  60      25.370   0.830  -0.109  1.00  1.00      G    C
ATOM   1431  CA  LEU G  61      25.460  -2.460  -1.969  1.00  1.00      G    C
ATOM   1432  CA  ILE G  62      25.180  -1.410  -5.589  1.00  1.00      G    C
ATOM   1433  CA  ARG G  63      28.640  -0.230  -6.949  1.00  1.00      G    C
ATOM   1434  CA  LYS G  64      28.810   3.560  -7.159  1.00  1.00      G    C
ATOM   1435  CA  LEU G  65      30.080   3.940 -10.819  1.00  1.00      G    C
ATOM   1436  CA  PRO G  66      27.720   1.510 -12.409  1.00  1.00      G    C
ATOM   1437  CA  PHE G  67      24.810   3.410 -10.629  1.00  1.00      G    C
ATOM   1438  CA  GLN G  68      26.170   6.720 -11.849  1.00  1.00      G    C
ATOM   1439  CA  ARG G  69      26.130   5.450 -15.439  1.00  1.00      G    C
ATOM   1440  CA  LEU G  70      22.570   4.290 -15.179  1.00  1.00      G    C
ATOM   1441  CA  VAL G  71      21.460   7.510 -13.559  1.00  1.00      G    C
ATOM   1442  CA  ARG G  72      23.030   9.750 -16.209  1.00  1.00      G    C
ATOM   1443  CA  GLU G  73      21.570   7.860 -19.169  1.00  1.00      G    C
ATOM   1444  CA  ILE G  74      18.070   7.730 -17.909  1.00  1.00      G    C
ATOM   1445  CA  ALA G  75      18.090  11.480 -16.949  1.00  1.00      G    C
ATOM   1446  CA  GLN G  76      19.790  12.420 -20.179  1.00  1.00      G    C
ATOM   1447  CA  ASP G  77      16.620  11.010 -21.969  1.00  1.00      G    C
ATOM   1448  CA  PHE G  78      14.580  13.740 -20.259  1.00  1.00      G    C
ATOM   1449  CA  LYS G  79      17.050  16.670 -20.139  1.00  1.00      G    C
ATOM   1450  CA  THR G  80      20.590  17.140 -21.449  1.00  1.00      G    C
ATOM   1451  CA  ASP G  81      23.530  18.870 -20.009  1.00  1.00      G    C
ATOM   1452  CA  LEU G  82      22.140  18.620 -16.519  1.00  1.00      G    C
ATOM   1453  CA  ARG G  83      24.430  19.040 -13.479  1.00  1.00      G    C
ATOM   1454  CA  PHE G  84      23.370  17.540 -10.139  1.00  1.00      G    C
ATOM   1455  CA  GLN G  85      23.770  18.390  -6.489  1.00  1.00      G    C
ATOM   1456  CA  SER G  86      26.160  15.660  -5.139  1.00  1.00      G    C
ATOM   1457  CA  SER G  87      23.480  14.660  -2.559  1.00  1.00      G    C
ATOM   1458  CA  ALA G  88      20.970  14.400  -5.509  1.00  1.00      G    C
ATOM   1459  CA  VAL G  89      22.810  11.420  -6.929  1.00  1.00      G    C
ATOM   1460  CA  MET G  90      23.170   9.930  -3.509  1.00  1.00      G    C
ATOM   1461  CA  ALA G  91      19.550  10.550  -2.609  1.00  1.00      G    C
ATOM   1462  CA  LEU G  92      18.580   8.750  -5.859  1.00  1.00      G    C
ATOM   1463  CA  GLN G  93      21.090   5.930  -4.989  1.00  1.00      G    C
ATOM   1464  CA  GLU G  94      19.650   5.670  -1.339  1.00  1.00      G    C
ATOM   1465  CA  ALA G  95      16.170   5.730  -2.669  1.00  1.00      G    C
ATOM   1466  CA  SER G  96      16.910   3.080  -5.439  1.00  1.00      G    C
ATOM   1467  CA  GLU G  97      18.340   0.650  -2.999  1.00  1.00      G    C
ATOM   1468  CA  ALA G  98      15.880   1.520  -0.270  1.00  1.00      G    C
ATOM   1469  CA  TYR G  99      12.970   0.570  -2.540  1.00  1.00      G    C
ATOM   1470  CA  LEU G 100      14.560  -2.660  -3.720  1.00  1.00      G    C
ATOM   1471  CA  VAL G 101      15.370  -3.850  -0.220  1.00  1.00      G    C
ATOM   1472  CA  ALA G 102      11.720  -3.400   0.980  1.00  1.00      G    C
ATOM   1473  CA  LEU G 103      10.510  -5.100  -2.140  1.00  1.00      G    C
ATOM   1474  CA  PHE G 104      12.830  -8.150  -1.300  1.00  1.00      G    C
ATOM   1475  CA  GLU G 105      11.400  -7.890   2.120  1.00  1.00      G    C
ATOM   1476  CA  ASP G 106       7.830  -8.100   0.730  1.00  1.00      G    C
ATOM   1477  CA  THR G 107       8.770 -10.810  -1.590  1.00  1.00      G    C
ATOM   1478  CA  ASN G 108      10.310 -12.830   1.240  1.00  1.00      G    C
ATOM   1479  CA  LEU G 109       7.050 -12.730   3.090  1.00  1.00      G    C
ATOM   1480  CA  CYS G 110       5.130 -13.740  -0.150  1.00  1.00      G    C
ATOM   1481  CA  ALA G 111       7.510 -16.840  -0.790  1.00  1.00      G    C
ATOM   1482  CA  ILE G 112       7.350 -17.940   2.840  1.00  1.00      G    C
ATOM   1483  CA  HIS G 113       3.470 -17.460   2.740  1.00  1.00      G    C
ATOM   1484  CA  ALA G 114       3.520 -19.880  -0.200  1.00  1.00      G    C
ATOM   1485  CA  LYS G 115       5.680 -22.300   1.780  1.00  1.00      G    C
ATOM   1486  CA  ARG G 116       8.750 -21.650  -0.390  1.00  1.00      G    C
ATOM   1487  CA  VAL G 117      12.230 -20.700   0.650  1.00  1.00      G    C
ATOM   1488  CA  THR G 118      13.350 -19.530  -2.720  1.00  1.00      G    C
ATOM   1489  CA  ILE G 119      11.920 -16.230  -3.910  1.00  1.00      G    C
ATOM   1490  CA  MET G 120      11.040 -16.030  -7.550  1.00  1.00      G    C
ATOM   1491  CA  PRO G 121       9.800 -13.290 -10.000  1.00  1.00      G    C
ATOM   1492  CA  LYS G 122       6.130 -14.490  -9.430  1.00  1.00      G    C
ATOM   1493  CA  ASP G 123       6.540 -13.660  -5.740  1.00  1.00      G    C
ATOM   1494  CA  ILE G 124       7.920 -10.300  -6.920  1.00  1.00      G    C
ATOM   1495  CA  GLN G 125       4.810  -9.750  -9.050  1.00  1.00      G    C
ATOM   1496  CA  LEU G 126       2.380 -10.670  -6.280  1.00  1.00      G    C
ATOM   1497  CA  ALA G 127       3.900  -8.250  -3.800  1.00  1.00      G    C
ATOM   1498  CA  ARG G 128       3.830  -5.330  -6.360  1.00  1.00      G    C
ATOM   1499  CA  ARG G 129       0.180  -6.230  -7.350  1.00  1.00      G    C
ATOM   1500  CA  ILE G 130      -1.120  -5.720  -3.830  1.00  1.00      G    C
ATOM   1501  CA  ARG G 131       0.550  -2.430  -3.320  1.00  1.00      G    C
ATOM   1502  CA  GLY G 132      -1.270  -1.150  -6.420  1.00  1.00      G    C
ATOM   1503  CA  GLU G 133       1.940  -0.960  -8.480  1.00  1.00      G    C
ATOM   1504  CA  ARG G 134       0.760  -3.420 -11.100  1.00  1.00      G    C
ATOM   1505  CA  ALA G 135      -2.820  -3.090 -10.140  1.00  1.00      G    C
TER
ATOM   1506  CA  SER H   1      30.310  13.000 -30.719  1.00  1.00      H    C
ATOM   1507  CA  GLY H   2      28.300  12.840 -27.529  1.00  1.00      H    C
ATOM   1508  CA  ARG H   3      24.800  13.880 -28.959  1.00  1.00      H    C
ATOM   1509  CA  GLY H   4      26.550  14.220 -32.299  1.00  1.00      H    C
ATOM   1510  CA  LYS H   5      27.840  16.820 -34.619  1.00  1.00      H    C
ATOM   1511  CA  GLY H   6      28.390  14.310 -37.529  1.00  1.00      H    C
ATOM   1512  CA  GLY H   7      30.760  11.940 -39.399  1.00  1.00      H    C
ATOM   1513  CA  LYS H   8      30.720  14.160 -42.459  1.00  1.00      H    C
ATOM   1514  CA  GLY H   9      33.580  16.420 -41.469  1.00  1.00      H    C
ATOM   1515  CA  LEU H  10      36.120  13.680 -42.259  1.00  1.00      H    C
ATOM   1516  CA  GLY H  11      39.680  13.170 -40.839  1.00  1.00      H    C
ATOM   1517  CA  LYS H  12      40.920  11.500 -44.069  1.00  1.00      H    C
ATOM   1518  CA  GLY H  13      44.080   9.450 -43.269  1.00  1.00      H    C
ATOM   1519  CA  GLY H  14      44.140   9.360 -39.479  1.00  1.00      H    C
ATOM   1520  CA  ALA H  15      41.760   8.710 -36.529  1.00  1.00      H    C
ATOM   1521  CA  LYS H  16      41.320   5.760 -34.219  1.00  1.00      H    C
ATOM   1522  CA  ARG H  17      38.240   3.660 -33.719  1.00  1.00      H    C
ATOM   1523  CA  HIS H  18      35.730   3.750 -30.879  1.00  1.00      H    C
ATOM   1524  CA  ARG H  19      31.920   3.570 -30.349  1.00  1.00      H    C
ATOM   1525  CA  LYS H  20      30.180   4.630 -27.149  1.00  1.00      H    C
ATOM   1526  CA  VAL H  21      29.610   1.280 -25.669  1.00  1.00      H    C
ATOM   1527  CA  LEU H  22      26.390   0.500 -23.959  1.00  1.00      H    C
ATOM   1528  CA  ARG H  23      24.880  -2.820 -23.039  1.00  1.00      H    C
ATOM   1529  CA  ASP H  24      26.640  -3.200 -19.649  1.00  1.00      H    C
ATOM   1530  CA  ASN H  25      24.870  -0.380 -17.879  1.00  1.00      H    C
ATOM   1531  CA  ILE H  26      21.460  -1.870 -17.139  1.00  1.00      H    C
ATOM   1532  CA  GLN H  27      23.290  -5.160 -17.389  1.00  1.00      H    C
ATOM   1533  CA  GLY H  28      25.860  -3.460 -15.169  1.00  1.00      H    C
ATOM   1534  CA  ILE H  29      23.430  -3.660 -12.239  1.00  1.00      H    C
ATOM   1535  CA  THR H  30      24.730  -7.050 -11.269  1.00  1.00      H    C
ATOM   1536  CA  LYS H  31      23.300 -10.260 -10.160  1.00  1.00      H    C
ATOM   1537  CA  PRO H  32      25.680 -10.120  -7.089  1.00  1.00      H    C
ATOM   1538  CA  ALA H  33      24.540  -6.550  -6.149  1.00  1.00      H    C
ATOM   1539  CA  ILE H  34      20.980  -7.700  -6.530  1.00  1.00      H    C
ATOM   1540  CA  ARG H  35      21.730 -10.680  -4.330  1.00  1.00      H    C
ATOM   1541  CA  ARG H  36      23.390  -8.410  -1.870  1.00  1.00      H    C
ATOM   1542  CA  LEU H  37      20.310  -6.250  -1.460  1.00  1.00      H    C
ATOM   1543  CA  ALA H  38      18.170  -9.320  -0.950  1.00  1.00      H    C
ATOM   1544  CA  ARG H  39      20.410 -10.540   1.920  1.00  1.00      H    C
ATOM   1545  CA  ARG H  40      20.010  -7.300   3.870  1.00  1.00      H    C
ATOM   1546  CA  GLY H  41      16.290  -7.880   3.110  1.00  1.00      H    C
ATOM   1547  CA  GLY H  42      16.380 -11.390   4.790  1.00  1.00      H    C
ATOM   1548  CA  VAL H  43      16.320 -13.450   1.670  1.00  1.00      H    C
ATOM   1549  CA  LYS H  44      18.270 -16.810   1.960  1.00  1.00      H    C
ATOM   1550  CA  ARG H  45      17.690 -18.390  -1.440  1.00  1.00      H    C
ATOM   1551  CA  ILE H  46      17.210 -16.270  -4.640  1.00  1.00      H    C
ATOM   1552  CA  SER H  47      16.020 -17.760  -7.910  1.00  1.00      H    C
ATOM   1553  CA  GLY H  48      17.960 -17.220 -11.100  1.00  1.00      H    C
ATOM   1554  CA  LEU H  49      15.150 -15.390 -12.650  1.00  1.00      H    C
ATOM   1555  CA  ILE H  50      14.980 -12.640 -10.100  1.00  1.00      H    C
ATOM   1556  CA  TYR H  51      17.840 -10.720 -11.570  1.00  1.00      H    C
ATOM   1557  CA  GLU H  52      16.260  -9.490 -14.730  1.00  1.00      H    C
ATOM   1558  CA  GLU H  53      12.980  -8.810 -12.970  1.00  1.00      H    C
ATOM   1559  CA  THR H  54      14.730  -6.820 -10.360  1.00  1.00      H    C
ATOM   1560  CA  ARG H  55      16.550  -4.730 -12.980  1.00  1.00      H    C
ATOM   1561  CA  GLY H  56      13.280  -4.120 -14.870  1.00  1.00      H    C
ATOM   1562  CA  VAL H  57      11.510  -2.850 -11.820  1.00  1.00      H    C
ATOM   1563  CA  LEU H  58      14.510  -0.830 -10.600  1.00  1.00      H    C
ATOM   1564  CA  LYS H  59      14.910   0.700 -14.050  1.00  1.00      H    C
ATOM   1565  CA  VAL H  60      11.220   1.470 -14.210  1.00  1.00      H    C
ATOM   1566  CA  PHE H  61      11.230   2.890 -10.650  1.00  1.00      H    C
ATOM   1567  CA  LEU H  62      14.190   5.210 -11.510  1.00  1.00      H    C
ATOM   1568  CA  GLU H  63      12.450   6.550 -14.660  1.00  1.00      H    C
ATOM   1569  CA  ASN H  64       9.530   7.490 -12.480  1.00  1.00      H    C
ATOM   1570  CA  VAL H  65      11.260   9.370  -9.820  1.00  1.00      H    C
ATOM   1571  CA  ILE H  66      13.940  10.970 -12.229  1.00  1.00      H    C
ATOM   1572  CA  ARG H  67      11.180  12.080 -14.619  1.00  1.00      H    C
ATOM   1573  CA  ASP H  68       9.540  14.040 -11.869  1.00  1.00      H    C
ATOM   1574  CA  ALA H  69      12.650  15.310 -10.119  1.00  1.00      H    C
ATOM   1575  CA  VAL H  70      13.710  16.640 -13.529  1.00  1.00      H    C
ATOM   1576  CA  THR H  71      10.230  18.230 -14.259  1.00  1.00      H    C
ATOM   1577  CA  TYR H  72      10.430  20.180 -11.059  1.00  1.00      H    C
ATOM   1578  CA  THR H  73      14.000  21.330 -12.089  1.00  1.00      H    C
ATOM   1579  CA  GLU H  74      12.700  22.810 -15.419  1.00  1.00      H    C
ATOM   1580  CA  HIS H  75       9.690  24.530 -13.739  1.00  1.00      H    C
ATOM   1581  CA  ALA H  76      12.180  26.180 -11.449  1.00  1.00      H    C
ATOM   1582  CA  LYS H  77      13.940  27.530 -14.509  1.00  1.00      H    C
ATOM   1583  CA  ARG H  78      17.140  25.690 -13.429  1.00  1.00      H    C
ATOM   1584  CA  LYS H  79      19.920  23.870 -15.029  1.00  1.00      H    C
ATOM   1585  CA  THR H  80      20.630  21.870 -11.839  1.00  1.00      H    C
ATOM   1586  CA  VAL H  81      18.770  18.900 -10.379  1.00  1.00      H    C
ATOM   1587  CA  THR H  82      18.590  19.320  -6.609  1.00  1.00      H    C
ATOM   1588  CA  ALA H  83      17.920  17.150  -3.649  1.00  1.00      H    C
ATOM   1589  CA  MET H  84      14.620  19.110  -3.139  1.00  1.00      H    C
ATOM   1590  CA  ASP H  85      13.460  18.150  -6.749  1.00  1.00      H    C
ATOM   1591  CA  VAL H  86      14.450  14.720  -5.819  1.00  1.00      H    C
ATOM   1592  CA  VAL H  87      12.920  15.030  -2.329  1.00  1.00      H    C
ATOM   1593  CA  TYR H  88       9.510  16.100  -3.689  1.00  1.00      H    C
ATOM   1594  CA  ALA H  89       9.500  13.290  -6.319  1.00  1.00      H    C
ATOM   1595  CA  LEU H  90      10.090  10.700  -3.620  1.00  1.00      H    C
ATOM   1596  CA  LYS H  91       7.290  12.130  -1.560  1.00  1.00      H    C
ATOM   1597  CA  ARG H  92       4.860  12.270  -4.490  1.00  1.00      H    C
ATOM   1598  CA  GLN H  93       5.790   8.620  -5.420  1.00  1.00      H    C
ATOM   1599  CA  GLY H  94       4.660   7.890  -1.810  1.00  1.00      H    C
ATOM   1600  CA  ARG H  95       8.200   7.000  -0.580  1.00  1.00      H    C
ATOM   1601  CA  THR H  96       9.120   9.970   1.530  1.00  1.00      H    C
ATOM   1602  CA  LEU H  97      12.800   9.960   2.231  1.00  1.00      H    C
ATOM   1603  CA  TYR H  98      14.350  11.280   5.481  1.00  1.00      H    C
ATOM   1604  CA  GLY H  99      17.930  12.280   5.751  1.00  1.00      H    C
ATOM   1605  CA  PHE H 100      18.180  14.610   2.781  1.00  1.00      H    C
ATOM   1606  CA  GLY H 101      16.240  17.690   3.921  1.00  1.00      H    C
ATOM   1607  CA  GLY H 102      16.920  19.990   6.951  1.00  1.00      H    C
TER
ATOM   1608  CA  SER I   1      58.960   8.870 -64.499  1.00  1.00      I    C
ATOM   1609  CA  GLY I   2      57.830   5.970 -62.309  1.00  1.00      I    C
ATOM   1610  CA  ARG I   3      59.010   6.300 -58.649  1.00  1.00      I    C
ATOM   1611  CA  GLY I   4      55.780   5.810 -56.959  1.00  1.00      I    C
ATOM   1612  CA  LYS I   5      54.700   9.390 -57.459  1.00  1.00      I    C
ATOM   1613  CA  GLN I   6      54.990  10.260 -53.819  1.00  1.00      I    C
ATOM   1614  CA  GLY I   7      58.070   9.310 -51.839  1.00  1.00      I    C
ATOM   1615  CA  GLY I   8      56.340   7.120 -49.409  1.00  1.00      I    C
ATOM   1616  CA  LYS I   9      57.810   8.810 -46.359  1.00  1.00      I    C
ATOM   1617  CA  THR I  10      56.180   8.900 -42.909  1.00  1.00      I    C
ATOM   1618  CA  ARG I  11      54.090  12.000 -42.339  1.00  1.00      I    C
ATOM   1619  CA  ALA I  12      53.600  11.920 -38.559  1.00  1.00      I    C
ATOM   1620  CA  LYS I  13      51.280  14.570 -37.089  1.00  1.00      I    C
ATOM   1621  CA  ALA I  14      53.410  15.980 -34.159  1.00  1.00      I    C
ATOM   1622  CA  LYS I  15      55.910  18.880 -34.469  1.00  1.00      I    C
ATOM   1623  CA  THR I  16      55.960  22.100 -36.419  1.00  1.00      I    C
ATOM   1624  CA  ARG I  17      55.870  25.390 -34.549  1.00  1.00      I    C
ATOM   1625  CA  SER I  18      58.940  24.020 -32.689  1.00  1.00      I    C
ATOM   1626  CA  SER I  19      61.000  23.640 -35.879  1.00  1.00      I    C
ATOM   1627  CA  ARG I  20      59.920  27.080 -36.939  1.00  1.00      I    C
ATOM   1628  CA  ALA I  21      61.310  28.620 -33.649  1.00  1.00      I    C
ATOM   1629  CA  GLY I  22      64.340  26.370 -33.869  1.00  1.00      I    C
ATOM   1630  CA  LEU I  23      63.300  24.410 -30.759  1.00  1.00      I    C
ATOM   1631  CA  GLN I  24      63.240  20.610 -29.969  1.00  1.00      I    C
ATOM   1632  CA  PHE I  25      60.880  21.100 -27.019  1.00  1.00      I    C
ATOM   1633  CA  PRO I  26      57.140  21.590 -28.169  1.00  1.00      I    C
ATOM   1634  CA  VAL I  27      56.160  25.220 -28.399  1.00  1.00      I    C
ATOM   1635  CA  GLY I  28      52.440  24.460 -28.679  1.00  1.00      I    C
ATOM   1636  CA  ARG I  29      52.450  22.050 -25.619  1.00  1.00      I    C
ATOM   1637  CA  VAL I  30      54.400  24.500 -23.529  1.00  1.00      I    C
ATOM   1638  CA  HIS I  31      52.030  27.250 -24.399  1.00  1.00      I    C
ATOM   1639  CA  ARG I  32      48.980  25.020 -23.439  1.00  1.00      I    C
ATOM   1640  CA  LEU I  33      50.510  23.990 -20.119  1.00  1.00      I    C
ATOM   1641  CA  LEU I  34      51.260  27.580 -19.349  1.00  1.00      I    C
ATOM   1642  CA  ARG I  35      47.630  28.410 -20.079  1.00  1.00      I    C
ATOM   1643  CA  LYS I  36      46.190  25.320 -18.249  1.00  1.00      I    C
ATOM   1644  CA  GLY I  37      47.800  26.280 -14.939  1.00  1.00      I    C
ATOM   1645  CA  ASN I  38      45.960  29.520 -14.099  1.00  1.00      I    C
ATOM   1646  CA  TYR I  39      49.170  31.680 -14.359  1.00  1.00      I    C
ATOM   1647  CA  ALA I  40      47.540  34.420 -16.369  1.00  1.00      I    C
ATOM   1648  CA  GLU I  41      44.140  34.440 -18.129  1.00  1.00      I    C
ATOM   1649  CA  ARG I  42      45.900  35.150 -21.389  1.00  1.00      I    C
ATOM   1650  CA  VAL I  43      49.340  33.870 -22.699  1.00  1.00      I    C
ATOM   1651  CA  GLY I  44      50.670  35.550 -25.759  1.00  1.00      I    C
ATOM   1652  CA  ALA I  45      52.140  33.610 -28.759  1.00  1.00      I    C
ATOM   1653  CA  GLY I  46      55.700  34.750 -27.959  1.00  1.00      I    C
ATOM   1654  CA  ALA I  47      55.440  33.700 -24.259  1.00  1.00      I    C
ATOM   1655  CA  PRO I  48      55.980  29.960 -24.529  1.00  1.00      I    C
ATOM   1656  CA  VAL I  49      58.560  30.470 -27.329  1.00  1.00      I    C
ATOM   1657  CA  TYR I  50      60.710  32.600 -24.939  1.00  1.00      I    C
ATOM   1658  CA  LEU I  51      60.040  30.130 -22.169  1.00  1.00      I    C
ATOM   1659  CA  ALA I  52      60.730  27.020 -24.229  1.00  1.00      I    C
ATOM   1660  CA  ALA I  53      64.190  28.420 -25.229  1.00  1.00      I    C
ATOM   1661  CA  VAL I  54      65.050  29.090 -21.519  1.00  1.00      I    C
ATOM   1662  CA  LEU I  55      64.060  25.540 -20.439  1.00  1.00      I    C
ATOM   1663  CA  GLU I  56      65.850  23.920 -23.379  1.00  1.00      I    C
ATOM   1664  CA  TYR I  57      68.900  26.140 -22.749  1.00  1.00      I    C
ATOM   1665  CA  LEU I  58      68.930  25.230 -19.019  1.00  1.00      I    C
ATOM   1666  CA  THR I  59      68.650  21.600 -19.819  1.00  1.00      I    C
ATOM   1667  CA  ALA I  60      71.620  21.580 -22.039  1.00  1.00      I    C
ATOM   1668  CA  GLU I  61      73.840  23.420 -19.469  1.00  1.00      I    C
ATOM   1669  CA  ILE I  62      72.930  20.830 -16.859  1.00  1.00      I    C
ATOM   1670  CA  LEU I  63      73.590  18.030 -19.339  1.00  1.00      I    C
ATOM   1671  CA  GLU I  64      76.890  19.570 -20.359  1.00  1.00      I    C
ATOM   1672  CA  LEU I  65      78.260  19.750 -16.919  1.00  1.00      I    C
ATOM   1673  CA  ALA I  66      77.010  16.400 -15.679  1.00  1.00      I    C
ATOM   1674  CA  GLY I  67      78.380  14.420 -18.539  1.00  1.00      I    C
ATOM   1675  CA  ASN I  68      81.800  15.990 -17.849  1.00  1.00      I    C
ATOM   1676  CA  ALA I  69      81.530  14.660 -14.309  1.00  1.00      I    C
ATOM   1677  CA  ALA I  70      80.660  11.230 -15.769  1.00  1.00      I    C
ATOM   1678  CA  ARG I  71      83.860  11.370 -18.039  1.00  1.00      I    C
ATOM   1679  CA  ASP I  72      86.090  12.360 -15.149  1.00  1.00      I    C
ATOM   1680  CA  ASN I  73      84.650   9.440 -13.239  1.00  1.00      I    C
ATOM   1681  CA  LYS I  74      85.100   6.990 -16.039  1.00  1.00      I    C
ATOM   1682  CA  LYS I  75      81.310   6.380 -16.479  1.00  1.00      I    C
ATOM   1683  CA  THR I  76      79.330   6.810 -19.649  1.00  1.00      I    C
ATOM   1684  CA  ARG I  77      75.850   6.230 -17.929  1.00  1.00      I    C
ATOM   1685  CA  ILE I  78      74.760   9.200 -15.899  1.00  1.00      I    C
ATOM   1686  CA  ILE I  79      73.780   8.300 -12.319  1.00  1.00      I    C
ATOM   1687  CA  PRO I  80      72.530  11.010  -9.739  1.00  1.00      I    C
ATOM   1688  CA  ARG I  81      75.970  11.220  -8.189  1.00  1.00      I    C
ATOM   1689  CA  HIS I  82      77.380  12.660 -11.429  1.00  1.00      I    C
ATOM   1690  CA  LEU I  83      74.550  15.330 -11.699  1.00  1.00      I    C
ATOM   1691  CA  GLN I  84      75.140  16.280  -8.019  1.00  1.00      I    C
ATOM   1692  CA  LEU I  85      78.860  16.780  -8.639  1.00  1.00      I    C
ATOM   1693  CA  ALA I  86      78.130  18.870 -11.759  1.00  1.00      I    C
ATOM   1694  CA  VAL I  87      75.690  21.050  -9.869  1.00  1.00      I    C
ATOM   1695  CA  ARG I  88      77.680  21.450  -6.709  1.00  1.00      I    C
ATOM   1696  CA  ASN I  89      80.970  22.090  -8.399  1.00  1.00      I    C
ATOM   1697  CA  ASP I  90      79.450  25.060 -10.309  1.00  1.00      I    C
ATOM   1698  CA  GLU I  91      78.870  28.620  -8.879  1.00  1.00      I    C
ATOM   1699  CA  GLU I  92      75.960  29.370 -11.089  1.00  1.00      I    C
ATOM   1700  CA  LEU I  93      74.260  26.010 -10.899  1.00  1.00      I    C
ATOM   1701  CA  ASN I  94      74.950  25.960  -7.049  1.00  1.00      I    C
ATOM   1702  CA  LYS I  95      73.090  29.300  -6.829  1.00  1.00      I    C
ATOM   1703  CA  LEU I  96      70.290  28.060  -9.039  1.00  1.00      I    C
ATOM   1704  CA  LEU I  97      70.050  24.870  -6.969  1.00  1.00      I    C
ATOM   1705  CA  GLY I  98      70.800  26.660  -3.669  1.00  1.00      I    C
ATOM   1706  CA  ARG I  99      67.870  25.070  -1.849  1.00  1.00      I    C
ATOM   1707  CA  VAL I 100      67.730  21.680  -3.499  1.00  1.00      I    C
ATOM   1708  CA  THR I 101      69.020  18.300  -2.449  1.00  1.00      I    C
ATOM   1709  CA  ILE I 102      69.410  15.730  -5.219  1.00  1.00      I    C
ATOM   1710  CA  ALA I 103      68.650  12.360  -3.569  1.00  1.00      I    C
ATOM   1711  CA  GLN I 104      71.450   9.860  -3.399  1.00  1.00      I    C
ATOM   1712  CA  GLY I 105      74.030  12.200  -4.689  1.00  1.00      I    C
ATOM   1713  CA  GLY I 106      75.870  12.850  -1.449  1.00  1.00      I    C
ATOM   1714  CA  VAL I 107      77.890  15.610   0.281  1.00  1.00      I    C
ATOM   1715  CA  LEU I 108      80.950  16.800  -1.539  1.00  1.00      I    C
ATOM   1716  CA  PRO I 109      84.100  18.130   0.271  1.00  1.00      I    C
ATOM   1717  CA  ASN I 110      84.180  21.750  -0.769  1.00  1.00      I    C
ATOM   1718  CA  ILE I 111      87.750  22.790  -0.139  1.00  1.00      I    C
ATOM   1719  CA  GLN I 112      88.400  25.910   1.991  1.00  1.00      I    C
ATOM   1720  CA  SER I 113      88.780  27.060   5.661  1.00  1.00      I    C
ATOM   1721  CA  VAL I 114      85.960  29.440   5.601  1.00  1.00      I    C
ATOM   1722  CA  LEU I 115      83.490  26.740   5.021  1.00  1.00      I    C
ATOM   1723  CA  LEU I 116      81.690  28.450   2.131  1.00  1.00      I    C
ATOM   1724  CA  PRO I 117      78.600  26.780   0.841  1.00  1.00      I    C
ATOM   1725  CA  LYS I 118      75.430  27.170   2.991  1.00  1.00      I    C
ATOM   1726  CA  LYS I 119      74.200  29.560   5.601  1.00  1.00      I    C
ATOM   1727  CA  THR I 120      75.910  31.870   3.041  1.00  1.00      I    C
ATOM   1728  CA  GLU I 121      74.820  31.330  -0.619  1.00  1.00      I    C
ATOM   1729  CA  SER I 122      71.110  31.660  -1.339  1.00  1.00      I    C
ATOM   1730  CA  SER I 123      68.160  30.790  -3.609  1.00  1.00      I    C
ATOM   1731  CA  LYS I 124      66.320  33.370  -5.819  1.00  1.00      I    C
ATOM   1732  CA  SER I 125      62.790  33.530  -4.339  1.00  1.00      I    C
ATOM   1733  CA  LYS I 126      63.360  34.260  -0.769  1.00  1.00      I    C
ATOM   1734  CA  SER I 127      64.030  37.990  -0.329  1.00  1.00      I    C
ATOM   1735  CA  LYS I 128      67.900  37.910  -0.259  1.00  1.00      I    C
TER
ATOM   1736  CA  PRO J   1      71.020 -22.000  -2.289  1.00  1.00      J    C
ATOM   1737  CA  GLU J   2      74.800 -22.040  -2.179  1.00  1.00      J    C
ATOM   1738  CA  PRO J   3      77.620 -19.690  -1.539  1.00  1.00      J    C
ATOM   1739  CA  ALA J   4      77.010 -19.490   2.121  1.00  1.00      J    C
ATOM   1740  CA  LYS J   5      77.530 -16.330   4.361  1.00  1.00      J    C
ATOM   1741  CA  SER J   6      81.150 -17.020   5.391  1.00  1.00      J    C
ATOM   1742  CA  ALA J   7      82.880 -14.780   7.931  1.00  1.00      J    C
ATOM   1743  CA  PRO J   8      80.210 -13.710   8.621  1.00  1.00      J    C
ATOM   1744  CA  ALA J   9      79.320  -9.990   8.541  1.00  1.00      J    C
ATOM   1745  CA  PRO J  10      77.180  -9.030  10.571  1.00  1.00      J    C
ATOM   1746  CA  LYS J  11      74.420 -10.020   8.101  1.00  1.00      J    C
ATOM   1747  CA  LYS J  12      72.110  -7.110   9.351  1.00  1.00      J    C
ATOM   1748  CA  GLY J  13      69.250  -7.390  11.961  1.00  1.00      J    C
ATOM   1749  CA  SER J  14      68.690 -11.150  11.341  1.00  1.00      J    C
ATOM   1750  CA  LYS J  15      65.420 -12.790  11.731  1.00  1.00      J    C
ATOM   1751  CA  LYS J  16      62.750 -10.830   9.971  1.00  1.00      J    C
ATOM   1752  CA  ALA J  17      63.790 -10.680   6.361  1.00  1.00      J    C
ATOM   1753  CA  VAL J  18      61.850  -8.180   4.251  1.00  1.00      J    C
ATOM   1754  CA  THR J  19      61.780  -4.850   6.191  1.00  1.00      J    C
ATOM   1755  CA  LYS J  20      63.780  -1.970   7.611  1.00  1.00      J    C
ATOM   1756  CA  THR J  21      63.420  -0.110   4.341  1.00  1.00      J    C
ATOM   1757  CA  GLN J  22      61.150  -3.100   3.661  1.00  1.00      J    C
ATOM   1758  CA  LYS J  23      61.140  -2.810   0.031  1.00  1.00      J    C
ATOM   1759  CA  LYS J  24      60.490  -5.730  -2.389  1.00  1.00      J    C
ATOM   1760  CA  ASP J  25      62.480  -5.370  -5.539  1.00  1.00      J    C
ATOM   1761  CA  GLY J  26      64.190  -2.010  -4.649  1.00  1.00      J    C
ATOM   1762  CA  LYS J  27      61.810  -0.250  -7.089  1.00  1.00      J    C
ATOM   1763  CA  LYS J  28      63.330   3.000  -8.529  1.00  1.00      J    C
ATOM   1764  CA  ARG J  29      60.440   5.540  -8.539  1.00  1.00      J    C
ATOM   1765  CA  ARG J  30      59.500   5.030 -12.039  1.00  1.00      J    C
ATOM   1766  CA  LYS J  31      56.250   6.540 -13.259  1.00  1.00      J    C
ATOM   1767  CA  THR J  32      55.010   4.860 -16.489  1.00  1.00      J    C
ATOM   1768  CA  ARG J  33      55.710   7.760 -18.769  1.00  1.00      J    C
ATOM   1769  CA  LYS J  34      52.960   9.380 -20.859  1.00  1.00      J    C
ATOM   1770  CA  GLU J  35      54.310  12.870 -21.489  1.00  1.00      J    C
ATOM   1771  CA  SER J  36      57.240  14.400 -19.759  1.00  1.00      J    C
ATOM   1772  CA  TYR J  37      60.630  15.980 -20.619  1.00  1.00      J    C
ATOM   1773  CA  ALA J  38      62.050  12.580 -21.689  1.00  1.00      J    C
ATOM   1774  CA  ILE J  39      61.820  13.060 -25.549  1.00  1.00      J    C
ATOM   1775  CA  TYR J  40      63.390  16.520 -25.209  1.00  1.00      J    C
ATOM   1776  CA  VAL J  41      66.110  15.510 -22.749  1.00  1.00      J    C
ATOM   1777  CA  TYR J  42      67.380  12.730 -25.029  1.00  1.00      J    C
ATOM   1778  CA  LYS J  43      67.490  15.110 -28.119  1.00  1.00      J    C
ATOM   1779  CA  VAL J  44      69.610  17.500 -26.039  1.00  1.00      J    C
ATOM   1780  CA  LEU J  45      71.580  14.620 -24.409  1.00  1.00      J    C
ATOM   1781  CA  LYS J  46      72.580  13.190 -27.799  1.00  1.00      J    C
ATOM   1782  CA  GLN J  47      73.780  16.650 -28.969  1.00  1.00      J    C
ATOM   1783  CA  VAL J  48      76.140  16.970 -26.099  1.00  1.00      J    C
ATOM   1784  CA  HIS J  49      77.290  13.560 -25.249  1.00  1.00      J    C
ATOM   1785  CA  PRO J  50      76.500  11.170 -28.149  1.00  1.00      J    C
ATOM   1786  CA  ASP J  51      77.660   7.990 -26.429  1.00  1.00      J    C
ATOM   1787  CA  THR J  52      76.140   8.590 -22.919  1.00  1.00      J    C
ATOM   1788  CA  GLY J  53      73.120   7.180 -21.339  1.00  1.00      J    C
ATOM   1789  CA  ILE J  54      71.200   8.630 -18.339  1.00  1.00      J    C
ATOM   1790  CA  SER J  55      69.790   6.070 -15.899  1.00  1.00      J    C
ATOM   1791  CA  SER J  56      66.200   6.110 -14.879  1.00  1.00      J    C
ATOM   1792  CA  LYS J  57      67.100   7.680 -11.519  1.00  1.00      J    C
ATOM   1793  CA  ALA J  58      69.070  10.590 -13.149  1.00  1.00      J    C
ATOM   1794  CA  MET J  59      66.240  10.790 -15.609  1.00  1.00      J    C
ATOM   1795  CA  SER J  60      63.770  11.150 -12.659  1.00  1.00      J    C
ATOM   1796  CA  ILE J  61      65.990  13.920 -11.359  1.00  1.00      J    C
ATOM   1797  CA  MET J  62      65.810  15.840 -14.749  1.00  1.00      J    C
ATOM   1798  CA  ASN J  63      62.110  15.690 -14.799  1.00  1.00      J    C
ATOM   1799  CA  SER J  64      61.950  17.310 -11.319  1.00  1.00      J    C
ATOM   1800  CA  PHE J  65      64.470  19.880 -12.569  1.00  1.00      J    C
ATOM   1801  CA  VAL J  66      62.260  21.020 -15.519  1.00  1.00      J    C
ATOM   1802  CA  ASN J  67      59.200  21.240 -13.309  1.00  1.00      J    C
ATOM   1803  CA  ASP J  68      60.980  23.370 -10.779  1.00  1.00      J    C
ATOM   1804  CA  VAL J  69      62.510  25.710 -13.359  1.00  1.00      J    C
ATOM   1805  CA  PHE J  70      59.420  26.190 -15.379  1.00  1.00      J    C
ATOM   1806  CA  GLU J  71      57.500  27.070 -12.189  1.00  1.00      J    C
ATOM   1807  CA  ARG J  72      60.150  29.540 -11.009  1.00  1.00      J    C
ATOM   1808  CA  ILE J  73      60.210  31.620 -14.159  1.00  1.00      J    C
ATOM   1809  CA  ALA J  74      56.480  31.360 -14.869  1.00  1.00      J    C
ATOM   1810  CA  GLY J  75      55.450  32.020 -11.319  1.00  1.00      J    C
ATOM   1811  CA  GLU J  76      57.580  35.220 -11.119  1.00  1.00      J    C
ATOM   1812  CA  ALA J  77      56.080  36.520 -14.429  1.00  1.00      J    C
ATOM   1813  CA  SER J  78      52.510  35.690 -12.959  1.00  1.00      J    C
ATOM   1814  CA  ARG J  79      53.340  38.020  -9.999  1.00  1.00      J    C
ATOM   1815  CA  LEU J  80      54.830  40.520 -12.409  1.00  1.00      J    C
ATOM   1816  CA  ALA J  81      51.570  40.530 -14.379  1.00  1.00      J    C
ATOM   1817  CA  HIS J  82      49.350  40.700 -11.249  1.00  1.00      J    C
ATOM   1818  CA  TYR J  83      51.360  43.520  -9.569  1.00  1.00      J    C
ATOM   1819  CA  ASN J  84      51.110  45.730 -12.689  1.00  1.00      J    C
ATOM   1820  CA  LYS J  85      47.470  45.020 -13.259  1.00  1.00      J    C
ATOM   1821  CA  ARG J  86      48.100  42.680 -16.179  1.00  1.00      J    C
ATOM   1822  CA  SER J  87      46.310  39.580 -17.089  1.00  1.00      J    C
ATOM   1823  CA  THR J  88      48.560  38.490 -19.969  1.00  1.00      J    C
ATOM   1824  CA  ILE J  89      52.010  36.780 -19.719  1.00  1.00      J    C
ATOM   1825  CA  THR J  90      54.070  38.000 -22.699  1.00  1.00      J    C
ATOM   1826  CA  SER J  91      57.660  37.300 -23.619  1.00  1.00      J    C
ATOM   1827  CA  ARG J  92      58.500  40.630 -22.059  1.00  1.00      J    C
ATOM   1828  CA  GLU J  93      57.370  39.450 -18.589  1.00  1.00      J    C
ATOM   1829  CA  ILE J  94      59.040  36.080 -18.999  1.00  1.00      J    C
ATOM   1830  CA  GLN J  95      62.280  37.810 -20.079  1.00  1.00      J    C
ATOM   1831  CA  THR J  96      62.440  40.040 -17.019  1.00  1.00      J    C
ATOM   1832  CA  ALA J  97      61.750  37.090 -14.599  1.00  1.00      J    C
ATOM   1833  CA  VAL J  98      64.680  35.440 -16.259  1.00  1.00      J    C
ATOM   1834  CA  ARG J  99      66.870  38.510 -15.509  1.00  1.00      J    C
ATOM   1835  CA  LEU J 100      65.470  38.650 -12.009  1.00  1.00      J    C
ATOM   1836  CA  LEU J 101      65.810  34.960 -11.369  1.00  1.00      J    C
ATOM   1837  CA  LEU J 102      69.250  33.920 -12.649  1.00  1.00      J    C
ATOM   1838  CA  PRO J 103      72.790  34.520 -11.739  1.00  1.00      J    C
ATOM   1839  CA  GLY J 104      75.150  36.390 -14.159  1.00  1.00      J    C
ATOM   1840  CA  GLU J 105      76.180  34.080 -17.109  1.00  1.00      J    C
ATOM   1841  CA  LEU J 106      72.970  32.090 -16.899  1.00  1.00      J    C
ATOM   1842  CA  ALA J 107      70.780  35.110 -17.419  1.00  1.00      J    C
ATOM   1843  CA  LYS J 108      72.970  36.340 -20.309  1.00  1.00      J    C
ATOM   1844  CA  HIS J 109      72.690  33.120 -22.229  1.00  1.00      J    C
ATOM   1845  CA  ALA J 110      69.030  32.690 -21.539  1.00  1.00      J    C
ATOM   1846  CA  VAL J 111      68.160  36.230 -22.519  1.00  1.00      J    C
ATOM   1847  CA  SER J 112      69.920  35.870 -25.899  1.00  1.00      J    C
ATOM   1848  CA  GLU J 113      68.310  32.510 -26.509  1.00  1.00      J    C
ATOM   1849  CA  GLY J 114      64.830  33.470 -25.649  1.00  1.00      J    C
ATOM   1850  CA  THR J 115      64.970  36.550 -27.909  1.00  1.00      J    C
ATOM   1851  CA  LYS J 116      66.480  34.440 -30.669  1.00  1.00      J    C
ATOM   1852  CA  ALA J 117      63.450  32.260 -30.839  1.00  1.00      J    C
ATOM   1853  CA  VAL J 118      60.640  34.890 -31.189  1.00  1.00      J    C
ATOM   1854  CA  THR J 119      62.710  36.830 -33.709  1.00  1.00      J    C
ATOM   1855  CA  LYS J 120      63.100  33.750 -35.909  1.00  1.00      J    C
ATOM   1856  CA  TYR J 121      59.500  32.610 -35.169  1.00  1.00      J    C
ATOM   1857  CA  THR J 122      58.200  35.940 -36.389  1.00  1.00      J    C
ATOM   1858  CA  SER J 123      60.430  35.830 -39.479  1.00  1.00      J    C
ATOM   1859  CA  ALA J 124      58.300  33.150 -41.139  1.00  1.00      J    C
ATOM   1860  CA  LYS J 125      59.240  30.900 -44.259  1.00  1.00      J    C
TER
