# Supplementary material for: The kinetic landscape of nucleosome assembly: A coarse-grained molecular dynamics study
Source: PLoS Comput Biol. 2021 Jul 27;17(7):e1009253. doi: 10.1371/journal.pcbi.1009253 (PMC8345847; doi:10.1371/journal.pcbi.1009253)
Supplement: S1 Data — For each of the 11 metastable states identified from our MSM at 400 mM using PCCA clustering, we deposited 4 representative coarse-grained nucleosome conformations in PDB format. The conformations are named “state*conf#.pdb”, where * corresponds to the state name as described in the text (T, TL, TR, HL0, HL1, HL2, HR0, HR1, HR2 and HR3, N), and # goes from 1 to 4. The file “msm_hmm11.dat” contains the equilibrium probabilities of the various basins and the transition probabilities between them. The data also contain 4 representative partially opened conformations for each of the left hexasome, right hexasome, and tetrasome states, named “partially-opened_*_conf#.pdb”, where * is HL, HR or T and # goes from 1 to 4. (ZIP) [file pcbi.1009253.s006.zip › S1_Data/stateTconf2.pdb]

ATOM      1 DS   DC  A   1      38.190  62.430  99.910  1.00  1.00      A    S
ATOM      2 DB   DC  A   1      40.160  64.000  95.800  1.00  1.00      A    B
ATOM      3 DP   DT  A   2      35.470  64.940 101.380  1.00  1.00      A    P
ATOM      4 DS   DT  A   2      37.160  68.090 100.160  1.00  1.00      A    S
ATOM      5 DB   DT  A   2      37.460  66.820  95.820  1.00  1.00      A    B
ATOM      6 DP   DG  A   3      34.820  71.450 100.800  1.00  1.00      A    P
ATOM      7 DS   DG  A   3      36.740  73.740  98.090  1.00  1.00      A    S
ATOM      8 DB   DG  A   3      37.300  71.210  94.140  1.00  1.00      A    B
ATOM      9 DP   DG  A   4      35.700  77.030  97.610  1.00  1.00      A    P
ATOM     10 DS   DG  A   4      37.020  77.350  94.220  1.00  1.00      A    S
ATOM     11 DB   DG  A   4      35.660  73.440  91.600  1.00  1.00      A    B
ATOM     12 DP   DA  A   5      37.310  81.080  92.170  1.00  1.00      A    P
ATOM     13 DS   DA  A   5      37.800  79.400  88.530  1.00  1.00      A    S
ATOM     14 DB   DA  A   5      34.900  75.080  88.470  1.00  1.00      A    B
ATOM     15 DP   DG  A   6      37.100  81.670  85.070  1.00  1.00      A    P
ATOM     16 DS   DG  A   6      36.090  78.500  83.210  1.00  1.00      A    S
ATOM     17 DB   DG  A   6      32.700  76.060  85.630  1.00  1.00      A    B
ATOM     18 DP   DA  A   7      35.360  78.340  79.410  1.00  1.00      A    P
ATOM     19 DS   DA  A   7      33.030  75.270  79.400  1.00  1.00      A    S
ATOM     20 DB   DA  A   7      29.960  75.940  83.190  1.00  1.00      A    B
ATOM     21 DP   DA  A   8      31.600  74.290  76.540  1.00  1.00      A    P
ATOM     22 DS   DA  A   8      28.770  73.290  78.310  1.00  1.00      A    S
ATOM     23 DB   DA  A   8      26.950  76.980  81.280  1.00  1.00      A    B
ATOM     24 DP   DT  A   9      26.520  71.960  76.670  1.00  1.00      A    P
ATOM     25 DS   DT  A   9      24.160  72.160  79.300  1.00  1.00      A    S
ATOM     26 DB   DT  A   9      23.520  76.480  79.660  1.00  1.00      A    B
ATOM     27 DP   DC  A  10      21.060  70.280  78.430  1.00  1.00      A    P
ATOM     28 DS   DC  A  10      18.980  72.950  80.920  1.00  1.00      A    S
ATOM     29 DB   DC  A  10      19.750  77.050  79.190  1.00  1.00      A    B
ATOM     30 DP   DC  A  11      15.060  72.280  81.510  1.00  1.00      A    P
ATOM     31 DS   DC  A  11      14.370  75.750  82.020  1.00  1.00      A    S
ATOM     32 DB   DC  A  11      15.990  77.960  78.960  1.00  1.00      A    B
ATOM     33 DP   DC  A  12      11.090  76.940  83.200  1.00  1.00      A    P
ATOM     34 DS   DC  A  12      11.290  80.240  82.110  1.00  1.00      A    S
ATOM     35 DB   DC  A  12      12.990  80.250  78.130  1.00  1.00      A    B
ATOM     36 DP   DG  A  13       7.470  82.550  83.040  1.00  1.00      A    P
ATOM     37 DS   DG  A  13       8.170  85.440  80.370  1.00  1.00      A    S
ATOM     38 DB   DG  A  13      10.390  83.650  76.510  1.00  1.00      A    B
ATOM     39 DP   DG  A  14       5.490  87.920  79.230  1.00  1.00      A    P
ATOM     40 DS   DG  A  14       6.800  88.110  75.890  1.00  1.00      A    S
ATOM     41 DB   DG  A  14       7.810  83.850  74.110  1.00  1.00      A    B
ATOM     42 DP   DT  A  15       5.680  89.640  73.750  1.00  1.00      A    P
ATOM     43 DS   DT  A  15       7.560  87.970  70.980  1.00  1.00      A    S
ATOM     44 DB   DT  A  15       5.670  84.060  71.260  1.00  1.00      A    B
ATOM     45 DP   DC  A  16       6.860  89.710  67.780  1.00  1.00      A    P
ATOM     46 DS   DC  A  16       7.250  86.680  65.780  1.00  1.00      A    S
ATOM     47 DB   DC  A  16       4.510  84.380  67.690  1.00  1.00      A    B
ATOM     48 DP   DT  A  17       7.050  86.260  62.100  1.00  1.00      A    P
ATOM     49 DS   DT  A  17       6.370  82.550  62.070  1.00  1.00      A    S
ATOM     50 DB   DT  A  17       2.860  82.320  64.750  1.00  1.00      A    B
ATOM     51 DP   DG  A  18       4.850  81.570  58.150  1.00  1.00      A    P
ATOM     52 DS   DG  A  18       2.520  79.110  59.790  1.00  1.00      A    S
ATOM     53 DB   DG  A  18      -0.690  81.770  62.150  1.00  1.00      A    B
ATOM     54 DP   DC  A  19       1.240  77.240  57.720  1.00  1.00      A    P
ATOM     55 DS   DC  A  19      -1.260  76.400  59.990  1.00  1.00      A    S
ATOM     56 DB   DC  A  19      -3.150  79.710  60.960  1.00  1.00      A    B
ATOM     57 DP   DA  A  20      -4.410  73.040  58.610  1.00  1.00      A    P
ATOM     58 DS   DA  A  20      -7.520  74.420  60.540  1.00  1.00      A    S
ATOM     59 DB   DA  A  20      -7.210  79.160  60.080  1.00  1.00      A    B
ATOM     60 DP   DG  A  21     -11.300  72.840  59.650  1.00  1.00      A    P
ATOM     61 DS   DG  A  21     -13.440  75.970  60.240  1.00  1.00      A    S
ATOM     62 DB   DG  A  21     -11.000  80.450  59.220  1.00  1.00      A    B
ATOM     63 DP   DG  A  22     -17.210  76.280  59.180  1.00  1.00      A    P
ATOM     64 DS   DG  A  22     -17.260  80.160  58.590  1.00  1.00      A    S
ATOM     65 DB   DG  A  22     -13.280  81.630  56.610  1.00  1.00      A    B
ATOM     66 DP   DC  A  23     -20.110  81.520  57.510  1.00  1.00      A    P
ATOM     67 DS   DC  A  23     -18.440  84.300  55.740  1.00  1.00      A    S
ATOM     68 DB   DC  A  23     -15.210  82.410  53.850  1.00  1.00      A    B
ATOM     69 DP   DC  A  24     -20.260  85.990  53.620  1.00  1.00      A    P
ATOM     70 DS   DC  A  24     -17.310  86.940  50.770  1.00  1.00      A    S
ATOM     71 DB   DC  A  24     -15.400  83.420  50.230  1.00  1.00      A    B
ATOM     72 DP   DG  A  25     -19.380  89.030  46.870  1.00  1.00      A    P
ATOM     73 DS   DG  A  25     -16.690  87.400  44.490  1.00  1.00      A    S
ATOM     74 DB   DG  A  25     -15.170  82.570  46.030  1.00  1.00      A    B
ATOM     75 DP   DC  A  26     -16.800  87.850  40.900  1.00  1.00      A    P
ATOM     76 DS   DC  A  26     -14.480  84.770  40.410  1.00  1.00      A    S
ATOM     77 DB   DC  A  26     -16.390  81.850  42.610  1.00  1.00      A    B
ATOM     78 DP   DT  A  27     -13.920  83.570  36.890  1.00  1.00      A    P
ATOM     79 DS   DT  A  27     -12.780  79.920  37.470  1.00  1.00      A    S
ATOM     80 DB   DT  A  27     -15.890  78.880  39.960  1.00  1.00      A    B
ATOM     81 DP   DC  A  28     -12.020  77.970  34.350  1.00  1.00      A    P
ATOM     82 DS   DC  A  28     -12.860  74.750  35.710  1.00  1.00      A    S
ATOM     83 DB   DC  A  28     -16.970  75.870  37.990  1.00  1.00      A    B
ATOM     84 DP   DA  A  29     -12.860  70.970  33.660  1.00  1.00      A    P
ATOM     85 DS   DA  A  29     -15.550  68.940  35.960  1.00  1.00      A    S
ATOM     86 DB   DA  A  29     -19.380  72.260  37.220  1.00  1.00      A    B
ATOM     87 DP   DA  A  30     -16.590  65.730  35.120  1.00  1.00      A    P
ATOM     88 DS   DA  A  30     -19.830  66.000  37.090  1.00  1.00      A    S
ATOM     89 DB   DA  A  30     -22.050  70.220  35.910  1.00  1.00      A    B
ATOM     90 DP   DT  A  31     -22.130  63.180  37.330  1.00  1.00      A    P
ATOM     91 DS   DT  A  31     -24.750  65.410  38.760  1.00  1.00      A    S
ATOM     92 DB   DT  A  31     -24.910  68.040  35.480  1.00  1.00      A    B
ATOM     93 DP   DT  A  32     -28.670  63.720  39.490  1.00  1.00      A    P
ATOM     94 DS   DT  A  32     -30.440  67.010  38.530  1.00  1.00      A    S
ATOM     95 DB   DT  A  32     -28.830  67.790  34.750  1.00  1.00      A    B
ATOM     96 DP   DG  A  33     -34.600  66.660  37.990  1.00  1.00      A    P
ATOM     97 DS   DG  A  33     -35.100  68.550  34.860  1.00  1.00      A    S
ATOM     98 DB   DG  A  33     -31.920  68.160  31.940  1.00  1.00      A    B
ATOM     99 DP   DG  A  34     -38.260  69.100  33.660  1.00  1.00      A    P
ATOM    100 DS   DG  A  34     -37.880  68.420  30.260  1.00  1.00      A    S
ATOM    101 DB   DG  A  34     -33.510  66.870  29.010  1.00  1.00      A    B
ATOM    102 DP   DT  A  35     -40.370  66.980  28.450  1.00  1.00      A    P
ATOM    103 DS   DT  A  35     -38.560  66.350  25.870  1.00  1.00      A    S
ATOM    104 DB   DT  A  35     -35.460  64.220  27.670  1.00  1.00      A    B
ATOM    105 DP   DC  A  36     -40.260  64.500  23.310  1.00  1.00      A    P
ATOM    106 DS   DC  A  36     -37.300  62.640  22.060  1.00  1.00      A    S
ATOM    107 DB   DC  A  36     -35.840  60.960  25.370  1.00  1.00      A    B
ATOM    108 DP   DG  A  37     -38.460  59.450  18.710  1.00  1.00      A    P
ATOM    109 DS   DG  A  37     -35.250  57.050  19.730  1.00  1.00      A    S
ATOM    110 DB   DG  A  37     -34.820  56.510  24.350  1.00  1.00      A    B
ATOM    111 DP   DT  A  38     -33.550  54.610  17.790  1.00  1.00      A    P
ATOM    112 DS   DT  A  38     -31.380  53.240  21.290  1.00  1.00      A    S
ATOM    113 DB   DT  A  38     -34.530  52.720  23.750  1.00  1.00      A    B
ATOM    114 DP   DA  A  39     -28.810  50.210  21.060  1.00  1.00      A    P
ATOM    115 DS   DA  A  39     -29.150  48.770  24.660  1.00  1.00      A    S
ATOM    116 DB   DA  A  39     -33.740  49.250  26.180  1.00  1.00      A    B
ATOM    117 DP   DG  A  40     -27.760  45.200  24.980  1.00  1.00      A    P
ATOM    118 DS   DG  A  40     -30.420  43.990  27.730  1.00  1.00      A    S
ATOM    119 DB   DG  A  40     -35.470  45.800  27.200  1.00  1.00      A    B
ATOM    120 DP   DA  A  41     -30.100  40.720  29.530  1.00  1.00      A    P
ATOM    121 DS   DA  A  41     -33.460  40.890  31.010  1.00  1.00      A    S
ATOM    122 DB   DA  A  41     -36.500  42.530  27.990  1.00  1.00      A    B
ATOM    123 DP   DC  A  42     -34.120  38.360  32.280  1.00  1.00      A    P
ATOM    124 DS   DC  A  42     -37.850  38.150  31.080  1.00  1.00      A    S
ATOM    125 DB   DC  A  42     -37.730  39.080  27.160  1.00  1.00      A    B
ATOM    126 DP   DA  A  43     -40.440  34.820  32.720  1.00  1.00      A    P
ATOM    127 DS   DA  A  43     -43.610  35.620  30.250  1.00  1.00      A    S
ATOM    128 DB   DA  A  43     -41.630  36.750  25.900  1.00  1.00      A    B
ATOM    129 DP   DG  A  44     -46.060  32.700  29.800  1.00  1.00      A    P
ATOM    130 DS   DG  A  44     -46.890  33.480  26.280  1.00  1.00      A    S
ATOM    131 DB   DG  A  44     -43.060  33.950  23.650  1.00  1.00      A    B
ATOM    132 DP   DC  A  45     -49.400  32.310  24.770  1.00  1.00      A    P
ATOM    133 DS   DC  A  45     -47.910  32.590  21.600  1.00  1.00      A    S
ATOM    134 DB   DC  A  45     -44.010  31.040  21.920  1.00  1.00      A    B
ATOM    135 DP   DT  A  46     -49.610  31.230  18.060  1.00  1.00      A    P
ATOM    136 DS   DT  A  46     -46.390  31.360  15.720  1.00  1.00      A    S
ATOM    137 DB   DT  A  46     -44.040  29.150  18.360  1.00  1.00      A    B
ATOM    138 DP   DC  A  47     -47.080  29.770  12.510  1.00  1.00      A    P
ATOM    139 DS   DC  A  47     -43.290  27.790  12.390  1.00  1.00      A    S
ATOM    140 DB   DC  A  47     -42.870  25.940  16.370  1.00  1.00      A    B
ATOM    141 DP   DT  A  48     -42.280  24.920   9.470  1.00  1.00      A    P
ATOM    142 DS   DT  A  48     -39.540  23.160  11.430  1.00  1.00      A    S
ATOM    143 DB   DT  A  48     -41.490  22.410  15.270  1.00  1.00      A    B
ATOM    144 DP   DA  A  49     -37.460  20.140   9.950  1.00  1.00      A    P
ATOM    145 DS   DA  A  49     -36.700  18.860  12.940  1.00  1.00      A    S
ATOM    146 DB   DA  A  49     -40.370  18.330  15.610  1.00  1.00      A    B
ATOM    147 DP   DG  A  50     -34.350  15.930  12.730  1.00  1.00      A    P
ATOM    148 DS   DG  A  50     -34.950  14.930  15.740  1.00  1.00      A    S
ATOM    149 DB   DG  A  50     -39.840  14.860  17.220  1.00  1.00      A    B
ATOM    150 DP   DC  A  51     -32.780  13.020  17.340  1.00  1.00      A    P
ATOM    151 DS   DC  A  51     -35.160  11.840  19.840  1.00  1.00      A    S
ATOM    152 DB   DC  A  51     -38.780  11.730  17.800  1.00  1.00      A    B
ATOM    153 DP   DA  A  52     -33.860   7.960  22.380  1.00  1.00      A    P
ATOM    154 DS   DA  A  52     -37.720   6.720  22.660  1.00  1.00      A    S
ATOM    155 DB   DA  A  52     -40.310   7.700  18.400  1.00  1.00      A    B
ATOM    156 DP   DC  A  53     -38.100   4.050  23.540  1.00  1.00      A    P
ATOM    157 DS   DC  A  53     -41.480   4.000  22.680  1.00  1.00      A    S
ATOM    158 DB   DC  A  53     -41.440   4.460  18.280  1.00  1.00      A    B
ATOM    159 DP   DC  A  54     -43.640   0.890  23.820  1.00  1.00      A    P
ATOM    160 DS   DC  A  54     -45.740   0.100  20.770  1.00  1.00      A    S
ATOM    161 DB   DC  A  54     -42.870   0.940  17.250  1.00  1.00      A    B
ATOM    162 DP   DG  A  55     -47.940  -3.710  20.580  1.00  1.00      A    P
ATOM    163 DS   DG  A  55     -48.090  -3.510  16.860  1.00  1.00      A    S
ATOM    164 DB   DG  A  55     -43.620  -2.600  14.850  1.00  1.00      A    B
ATOM    165 DP   DC  A  56     -50.500  -6.030  15.440  1.00  1.00      A    P
ATOM    166 DS   DC  A  56     -48.170  -6.640  12.160  1.00  1.00      A    S
ATOM    167 DB   DC  A  56     -43.710  -5.840  13.750  1.00  1.00      A    B
ATOM    168 DP   DT  A  57     -48.270  -9.540   9.870  1.00  1.00      A    P
ATOM    169 DS   DT  A  57     -45.390  -9.150   8.200  1.00  1.00      A    S
ATOM    170 DB   DT  A  57     -42.960  -9.000  11.720  1.00  1.00      A    B
ATOM    171 DP   DT  A  58     -44.150 -11.300   5.760  1.00  1.00      A    P
ATOM    172 DS   DT  A  58     -41.020 -10.090   5.660  1.00  1.00      A    S
ATOM    173 DB   DT  A  58     -39.970 -11.590   9.450  1.00  1.00      A    B
ATOM    174 DP   DA  A  59     -38.150 -11.340   2.690  1.00  1.00      A    P
ATOM    175 DS   DA  A  59     -35.180 -10.990   5.310  1.00  1.00      A    S
ATOM    176 DB   DA  A  59     -36.630 -13.520   9.250  1.00  1.00      A    B
ATOM    177 DP   DA  A  60     -31.920 -11.340   4.570  1.00  1.00      A    P
ATOM    178 DS   DA  A  60     -30.820 -12.000   8.120  1.00  1.00      A    S
ATOM    179 DB   DA  A  60     -33.660 -15.530  10.070  1.00  1.00      A    B
ATOM    180 DP   DA  A  61     -27.540 -11.990   9.100  1.00  1.00      A    P
ATOM    181 DS   DA  A  61     -27.990 -14.290  12.220  1.00  1.00      A    S
ATOM    182 DB   DA  A  61     -31.240 -18.130  11.030  1.00  1.00      A    B
ATOM    183 DP   DC  A  62     -25.360 -15.260  13.620  1.00  1.00      A    P
ATOM    184 DS   DC  A  62     -26.750 -18.440  15.300  1.00  1.00      A    S
ATOM    185 DB   DC  A  62     -28.700 -20.620  11.490  1.00  1.00      A    B
ATOM    186 DP   DG  A  63     -23.140 -21.200  17.460  1.00  1.00      A    P
ATOM    187 DS   DG  A  63     -25.340 -24.450  17.360  1.00  1.00      A    S
ATOM    188 DB   DG  A  63     -28.020 -24.770  12.700  1.00  1.00      A    B
ATOM    189 DP   DC  A  64     -24.660 -27.280  18.980  1.00  1.00      A    P
ATOM    190 DS   DC  A  64     -26.490 -29.750  16.150  1.00  1.00      A    S
ATOM    191 DB   DC  A  64     -25.280 -27.860  12.520  1.00  1.00      A    B
ATOM    192 DP   DA  A  65     -25.580 -34.250  16.350  1.00  1.00      A    P
ATOM    193 DS   DA  A  65     -25.800 -34.920  12.720  1.00  1.00      A    S
ATOM    194 DB   DA  A  65     -24.140 -31.050  10.050  1.00  1.00      A    B
ATOM    195 DP   DC  A  66     -24.490 -37.600  11.990  1.00  1.00      A    P
ATOM    196 DS   DC  A  66     -23.920 -36.780   8.920  1.00  1.00      A    S
ATOM    197 DB   DC  A  66     -21.380 -33.090   9.650  1.00  1.00      A    B
ATOM    198 DP   DG  A  67     -22.020 -40.200   6.500  1.00  1.00      A    P
ATOM    199 DS   DG  A  67     -20.080 -37.730   4.200  1.00  1.00      A    S
ATOM    200 DB   DG  A  67     -18.270 -34.170   6.550  1.00  1.00      A    B
ATOM    201 DP   DT  A  68     -18.360 -38.260   1.510  1.00  1.00      A    P
ATOM    202 DS   DT  A  68     -16.970 -34.460   1.300  1.00  1.00      A    S
ATOM    203 DB   DT  A  68     -15.200 -34.430   5.040  1.00  1.00      A    B
ATOM    204 DP   DA  A  69     -14.070 -33.990  -1.410  1.00  1.00      A    P
ATOM    205 DS   DA  A  69     -12.820 -31.100   0.390  1.00  1.00      A    S
ATOM    206 DB   DA  A  69     -11.420 -32.690   4.770  1.00  1.00      A    B
ATOM    207 DP   DC  A  70     -10.510 -29.240  -1.240  1.00  1.00      A    P
ATOM    208 DS   DC  A  70      -9.050 -28.170   1.780  1.00  1.00      A    S
ATOM    209 DB   DC  A  70      -8.180 -31.850   3.990  1.00  1.00      A    B
ATOM    210 DP   DG  A  71      -5.220 -25.230   1.110  1.00  1.00      A    P
ATOM    211 DS   DG  A  71      -3.230 -26.700   3.790  1.00  1.00      A    S
ATOM    212 DB   DG  A  71      -3.980 -31.190   4.060  1.00  1.00      A    B
ATOM    213 DP   DC  A  72      -0.350 -25.560   4.690  1.00  1.00      A    P
ATOM    214 DS   DC  A  72       0.790 -28.560   6.080  1.00  1.00      A    S
ATOM    215 DB   DC  A  72      -0.210 -31.530   3.340  1.00  1.00      A    B
ATOM    216 DP   DG  A  73       5.160 -28.630   7.570  1.00  1.00      A    P
ATOM    217 DS   DG  A  73       5.710 -32.470   7.100  1.00  1.00      A    S
ATOM    218 DB   DG  A  73       3.030 -34.210   2.770  1.00  1.00      A    B
ATOM    219 DP   DC  A  74       8.450 -33.700   7.780  1.00  1.00      A    P
ATOM    220 DS   DC  A  74       7.770 -36.990   5.490  1.00  1.00      A    S
ATOM    221 DB   DC  A  74       6.150 -35.360   2.240  1.00  1.00      A    B
ATOM    222 DP   DT  A  75      11.320 -39.510   4.180  1.00  1.00      A    P
ATOM    223 DS   DT  A  75       9.320 -41.040   1.330  1.00  1.00      A    S
ATOM    224 DB   DT  A  75       8.500 -37.460  -0.110  1.00  1.00      A    B
ATOM    225 DP   DG  A  76      11.600 -43.120  -1.840  1.00  1.00      A    P
ATOM    226 DS   DG  A  76      10.200 -41.810  -4.520  1.00  1.00      A    S
ATOM    227 DB   DG  A  76       9.890 -37.000  -4.250  1.00  1.00      A    B
ATOM    228 DP   DT  A  77      11.480 -42.480  -7.800  1.00  1.00      A    P
ATOM    229 DS   DT  A  77      10.290 -39.260  -9.420  1.00  1.00      A    S
ATOM    230 DB   DT  A  77      11.980 -36.290  -6.820  1.00  1.00      A    B
ATOM    231 DP   DC  A  78      11.370 -39.010 -13.130  1.00  1.00      A    P
ATOM    232 DS   DC  A  78      11.540 -35.110 -13.120  1.00  1.00      A    S
ATOM    233 DB   DC  A  78      14.210 -33.990  -9.350  1.00  1.00      A    B
ATOM    234 DP   DC  A  79      12.460 -32.740 -15.770  1.00  1.00      A    P
ATOM    235 DS   DC  A  79      13.250 -29.720 -13.190  1.00  1.00      A    S
ATOM    236 DB   DC  A  79      16.280 -30.780 -10.690  1.00  1.00      A    B
ATOM    237 DP   DC  A  80      13.850 -26.510 -14.050  1.00  1.00      A    P
ATOM    238 DS   DC  A  80      15.240 -25.380 -10.930  1.00  1.00      A    S
ATOM    239 DB   DC  A  80      18.620 -27.670 -10.490  1.00  1.00      A    B
ATOM    240 DP   DC  A  81      15.790 -22.000  -9.690  1.00  1.00      A    P
ATOM    241 DS   DC  A  81      18.300 -22.710  -6.960  1.00  1.00      A    S
ATOM    242 DB   DC  A  81      20.990 -25.270  -9.020  1.00  1.00      A    B
ATOM    243 DP   DC  A  82      20.030 -19.850  -5.120  1.00  1.00      A    P
ATOM    244 DS   DC  A  82      23.000 -21.970  -4.290  1.00  1.00      A    S
ATOM    245 DB   DC  A  82      24.230 -23.750  -7.700  1.00  1.00      A    B
ATOM    246 DP   DG  A  83      26.470 -20.190  -1.370  1.00  1.00      A    P
ATOM    247 DS   DG  A  83      28.950 -22.380  -2.900  1.00  1.00      A    S
ATOM    248 DB   DG  A  83      28.450 -22.730  -7.500  1.00  1.00      A    B
ATOM    249 DP   DC  A  84      31.970 -22.400  -1.610  1.00  1.00      A    P
ATOM    250 DS   DC  A  84      33.610 -24.140  -5.010  1.00  1.00      A    S
ATOM    251 DB   DC  A  84      31.650 -21.680  -8.400  1.00  1.00      A    B
ATOM    252 DP   DG  A  85      38.650 -24.260  -4.580  1.00  1.00      A    P
ATOM    253 DS   DG  A  85      39.000 -24.070  -8.570  1.00  1.00      A    S
ATOM    254 DB   DG  A  85      35.490 -20.910 -10.230  1.00  1.00      A    B
ATOM    255 DP   DT  A  86      41.630 -23.490 -10.170  1.00  1.00      A    P
ATOM    256 DS   DT  A  86      40.040 -21.590 -13.350  1.00  1.00      A    S
ATOM    257 DB   DT  A  86      37.810 -18.600 -11.150  1.00  1.00      A    B
ATOM    258 DP   DT  A  87      41.940 -20.260 -15.970  1.00  1.00      A    P
ATOM    259 DS   DT  A  87      39.160 -17.670 -17.080  1.00  1.00      A    S
ATOM    260 DB   DT  A  87      38.930 -15.470 -13.380  1.00  1.00      A    B
ATOM    261 DP   DT  A  88      39.500 -15.520 -19.920  1.00  1.00      A    P
ATOM    262 DS   DT  A  88      37.290 -13.410 -18.480  1.00  1.00      A    S
ATOM    263 DB   DT  A  88      39.290 -11.990 -15.140  1.00  1.00      A    B
ATOM    264 DP   DT  A  89      35.970 -10.530 -20.440  1.00  1.00      A    P
ATOM    265 DS   DT  A  89      34.620  -8.740 -17.420  1.00  1.00      A    S
ATOM    266 DB   DT  A  89      38.260  -8.150 -15.260  1.00  1.00      A    B
ATOM    267 DP   DA  A  90      32.280  -4.670 -17.780  1.00  1.00      A    P
ATOM    268 DS   DA  A  90      33.070  -4.080 -14.190  1.00  1.00      A    S
ATOM    269 DB   DA  A  90      37.850  -4.400 -13.370  1.00  1.00      A    B
ATOM    270 DP   DA  A  91      31.810  -1.590 -12.470  1.00  1.00      A    P
ATOM    271 DS   DA  A  91      34.650  -1.110 -10.160  1.00  1.00      A    S
ATOM    272 DB   DA  A  91      38.670  -1.060 -12.410  1.00  1.00      A    B
ATOM    273 DP   DC  A  92      34.060   1.530  -8.720  1.00  1.00      A    P
ATOM    274 DS   DC  A  92      37.970   2.560  -7.830  1.00  1.00      A    S
ATOM    275 DB   DC  A  92      40.260   1.980 -11.820  1.00  1.00      A    B
ATOM    276 DP   DC  A  93      38.540   5.620  -6.070  1.00  1.00      A    P
ATOM    277 DS   DC  A  93      42.190   6.080  -7.180  1.00  1.00      A    S
ATOM    278 DB   DC  A  93      42.270   5.290 -11.490  1.00  1.00      A    B
ATOM    279 DP   DG  A  94      43.620  10.260  -6.050  1.00  1.00      A    P
ATOM    280 DS   DG  A  94      46.040  10.740  -8.980  1.00  1.00      A    S
ATOM    281 DB   DG  A  94      43.990   8.990 -13.480  1.00  1.00      A    B
ATOM    282 DP   DC  A  95      48.210  13.730  -9.040  1.00  1.00      A    P
ATOM    283 DS   DC  A  95      48.640  13.350 -12.540  1.00  1.00      A    S
ATOM    284 DB   DC  A  95      44.630  12.330 -14.000  1.00  1.00      A    B
ATOM    285 DP   DC  A  96      50.270  16.340 -14.820  1.00  1.00      A    P
ATOM    286 DS   DC  A  96      48.140  16.330 -17.840  1.00  1.00      A    S
ATOM    287 DB   DC  A  96      44.240  15.320 -16.220  1.00  1.00      A    B
ATOM    288 DP   DA  A  97      47.970  19.960 -20.160  1.00  1.00      A    P
ATOM    289 DS   DA  A  97      44.490  19.160 -21.880  1.00  1.00      A    S
ATOM    290 DB   DA  A  97      41.430  17.410 -18.580  1.00  1.00      A    B
ATOM    291 DP   DA  A  98      42.650  21.700 -24.280  1.00  1.00      A    P
ATOM    292 DS   DA  A  98      39.030  19.900 -23.610  1.00  1.00      A    S
ATOM    293 DB   DA  A  98      38.290  19.870 -18.700  1.00  1.00      A    B
ATOM    294 DP   DG  A  99      36.120  22.050 -25.250  1.00  1.00      A    P
ATOM    295 DS   DG  A  99      33.850  21.140 -23.170  1.00  1.00      A    S
ATOM    296 DB   DG  A  99      34.950  21.860 -18.580  1.00  1.00      A    B
ATOM    297 DP   DG  A 100      31.030  22.070 -23.820  1.00  1.00      A    P
ATOM    298 DS   DG  A 100      29.320  22.140 -20.190  1.00  1.00      A    S
ATOM    299 DB   DG  A 100      32.450  24.140 -16.840  1.00  1.00      A    B
ATOM    300 DP   DG  A 101      25.900  23.650 -19.910  1.00  1.00      A    P
ATOM    301 DS   DG  A 101      26.840  24.560 -16.150  1.00  1.00      A    S
ATOM    302 DB   DG  A 101      31.290  27.230 -15.500  1.00  1.00      A    B
ATOM    303 DP   DG  A 102      24.270  25.760 -13.960  1.00  1.00      A    P
ATOM    304 DS   DG  A 102      26.750  27.780 -11.330  1.00  1.00      A    S
ATOM    305 DB   DG  A 102      30.210  30.050 -13.440  1.00  1.00      A    B
ATOM    306 DP   DA  A 103      25.660  29.310  -8.270  1.00  1.00      A    P
ATOM    307 DS   DA  A 103      28.300  31.710  -7.890  1.00  1.00      A    S
ATOM    308 DB   DA  A 103      29.380  33.400 -12.610  1.00  1.00      A    B
ATOM    309 DP   DT  A 104      28.090  33.740  -6.060  1.00  1.00      A    P
ATOM    310 DS   DT  A 104      29.850  36.880  -8.160  1.00  1.00      A    S
ATOM    311 DB   DT  A 104      28.050  36.540 -11.870  1.00  1.00      A    B
ATOM    312 DP   DT  A 105      29.930  40.750  -6.460  1.00  1.00      A    P
ATOM    313 DS   DT  A 105      30.960  42.260  -9.850  1.00  1.00      A    S
ATOM    314 DB   DT  A 105      27.980  40.400 -12.180  1.00  1.00      A    B
ATOM    315 DP   DA  A 106      30.620  46.760 -10.420  1.00  1.00      A    P
ATOM    316 DS   DA  A 106      30.201  46.200 -14.190  1.00  1.00      A    S
ATOM    317 DB   DA  A 106      26.540  43.630 -14.530  1.00  1.00      A    B
ATOM    318 DP   DC  A 107      30.021  48.490 -15.450  1.00  1.00      A    P
ATOM    319 DS   DC  A 107      28.221  47.060 -18.370  1.00  1.00      A    S
ATOM    320 DB   DC  A 107      24.621  45.690 -16.610  1.00  1.00      A    B
ATOM    321 DP   DT  A 108      27.311  49.130 -21.600  1.00  1.00      A    P
ATOM    322 DS   DT  A 108      24.581  47.050 -22.870  1.00  1.00      A    S
ATOM    323 DB   DT  A 108      22.251  47.480 -19.150  1.00  1.00      A    B
ATOM    324 DP   DC  A 109      22.761  48.270 -26.050  1.00  1.00      A    P
ATOM    325 DS   DC  A 109      18.971  47.550 -24.890  1.00  1.00      A    S
ATOM    326 DB   DC  A 109      18.751  49.460 -21.200  1.00  1.00      A    B
ATOM    327 DP   DC  A 110      15.961  48.290 -26.880  1.00  1.00      A    P
ATOM    328 DS   DC  A 110      13.251  49.280 -24.080  1.00  1.00      A    S
ATOM    329 DB   DC  A 110      15.341  51.020 -20.910  1.00  1.00      A    B
ATOM    330 DP   DC  A 111      10.641  50.900 -24.860  1.00  1.00      A    P
ATOM    331 DS   DC  A 111       9.591  51.950 -21.730  1.00  1.00      A    S
ATOM    332 DB   DC  A 111      13.341  54.130 -20.250  1.00  1.00      A    B
ATOM    333 DP   DT  A 112       6.441  54.290 -21.400  1.00  1.00      A    P
ATOM    334 DS   DT  A 112       7.781  56.280 -18.470  1.00  1.00      A    S
ATOM    335 DB   DT  A 112      11.191  57.350 -19.890  1.00  1.00      A    B
ATOM    336 DP   DA  A 113       5.151  59.600 -16.860  1.00  1.00      A    P
ATOM    337 DS   DA  A 113       7.901  61.470 -15.170  1.00  1.00      A    S
ATOM    338 DB   DA  A 113      11.341  61.500 -18.890  1.00  1.00      A    B
ATOM    339 DP   DG  A 114       7.191  64.490 -13.660  1.00  1.00      A    P
ATOM    340 DS   DG  A 114      10.431  65.940 -14.080  1.00  1.00      A    S
ATOM    341 DB   DG  A 114      12.001  65.170 -18.910  1.00  1.00      A    B
ATOM    342 DP   DT  A 115      11.351  69.280 -12.950  1.00  1.00      A    P
ATOM    343 DS   DT  A 115      14.011  70.590 -16.170  1.00  1.00      A    S
ATOM    344 DB   DT  A 115      11.671  68.740 -19.810  1.00  1.00      A    B
ATOM    345 DP   DC  A 116      14.961  74.380 -16.330  1.00  1.00      A    P
ATOM    346 DS   DC  A 116      16.291  74.150 -19.600  1.00  1.00      A    S
ATOM    347 DB   DC  A 116      13.301  71.790 -21.550  1.00  1.00      A    B
ATOM    348 DP   DT  A 117      17.281  77.010 -21.910  1.00  1.00      A    P
ATOM    349 DS   DT  A 117      16.921  75.300 -25.050  1.00  1.00      A    S
ATOM    350 DB   DT  A 117      12.791  74.490 -24.440  1.00  1.00      A    B
ATOM    351 DP   DC  A 118      17.731  77.190 -28.080  1.00  1.00      A    P
ATOM    352 DS   DC  A 118      15.181  75.540 -29.900  1.00  1.00      A    S
ATOM    353 DB   DC  A 118      11.681  76.160 -27.700  1.00  1.00      A    B
ATOM    354 DP   DC  A 119      14.811  76.410 -33.390  1.00  1.00      A    P
ATOM    355 DS   DC  A 119      11.751  75.080 -33.690  1.00  1.00      A    S
ATOM    356 DB   DC  A 119       9.301  76.970 -30.800  1.00  1.00      A    B
ATOM    357 DP   DA  A 120       9.711  75.140 -37.670  1.00  1.00      A    P
ATOM    358 DS   DA  A 120       6.021  75.170 -36.040  1.00  1.00      A    S
ATOM    359 DB   DA  A 120       6.041  78.890 -32.990  1.00  1.00      A    B
ATOM    360 DP   DG  A 121       2.971  74.940 -38.470  1.00  1.00      A    P
ATOM    361 DS   DG  A 121       0.581  77.360 -36.130  1.00  1.00      A    S
ATOM    362 DB   DG  A 121       2.861  80.980 -33.870  1.00  1.00      A    B
ATOM    363 DP   DG  A 122      -2.809  78.550 -37.570  1.00  1.00      A    P
ATOM    364 DS   DG  A 122      -3.329  81.200 -35.300  1.00  1.00      A    S
ATOM    365 DB   DG  A 122       1.261  84.110 -34.900  1.00  1.00      A    B
ATOM    366 DP   DC  A 123      -6.399  82.890 -35.860  1.00  1.00      A    P
ATOM    367 DS   DC  A 123      -4.809  86.010 -34.150  1.00  1.00      A    S
ATOM    368 DB   DC  A 123      -1.159  86.540 -36.060  1.00  1.00      A    B
ATOM    369 DP   DA  A 124      -7.049  89.760 -33.890  1.00  1.00      A    P
ATOM    370 DS   DA  A 124      -3.889  92.070 -34.180  1.00  1.00      A    S
ATOM    371 DB   DA  A 124      -0.859  90.550 -37.180  1.00  1.00      A    B
ATOM    372 DP   DC  A 125      -4.649  95.370 -34.320  1.00  1.00      A    P
ATOM    373 DS   DC  A 125      -1.839  96.080 -36.830  1.00  1.00      A    S
ATOM    374 DB   DC  A 125      -1.869  92.680 -39.820  1.00  1.00      A    B
ATOM    375 DP   DG  A 126      -2.119 100.170 -38.880  1.00  1.00      A    P
ATOM    376 DS   DG  A 126       0.391  99.300 -41.260  1.00  1.00      A    S
ATOM    377 DB   DG  A 126      -0.969  95.000 -43.270  1.00  1.00      A    B
ATOM    378 DP   DT  A 127       1.761 101.180 -43.720  1.00  1.00      A    P
ATOM    379 DS   DT  A 127       2.801  98.220 -45.910  1.00  1.00      A    S
ATOM    380 DB   DT  A 127      -1.569  96.420 -46.360  1.00  1.00      A    B
ATOM    381 DP   DG  A 128       4.211 100.150 -50.010  1.00  1.00      A    P
ATOM    382 DS   DG  A 128       2.941  97.180 -52.070  1.00  1.00      A    S
ATOM    383 DB   DG  A 128      -1.889  95.290 -50.670  1.00  1.00      A    B
ATOM    384 DP   DT  A 129       3.541  96.360 -55.100  1.00  1.00      A    P
ATOM    385 DS   DT  A 129       0.521  93.970 -55.760  1.00  1.00      A    S
ATOM    386 DB   DT  A 129      -2.729  96.380 -53.940  1.00  1.00      A    B
ATOM    387 DP   DC  A 130       0.251  93.200 -59.190  1.00  1.00      A    P
ATOM    388 DS   DC  A 130      -3.199  92.690 -59.130  1.00  1.00      A    S
ATOM    389 DB   DC  A 130      -5.079  96.030 -56.920  1.00  1.00      A    B
ATOM    390 DP   DA  A 131      -5.209  91.080 -62.870  1.00  1.00      A    P
ATOM    391 DS   DA  A 131      -9.069  92.230 -61.930  1.00  1.00      A    S
ATOM    392 DB   DA  A 131      -8.189  96.540 -59.600  1.00  1.00      A    B
ATOM    393 DP   DG  A 132     -11.939  92.460 -64.520  1.00  1.00      A    P
ATOM    394 DS   DG  A 132     -13.149  96.100 -63.330  1.00  1.00      A    S
ATOM    395 DB   DG  A 132      -9.829  99.380 -62.150  1.00  1.00      A    B
ATOM    396 DP   DA  A 133     -16.379  97.320 -63.970  1.00  1.00      A    P
ATOM    397 DS   DA  A 133     -16.049 100.920 -62.300  1.00  1.00      A    S
ATOM    398 DB   DA  A 133     -11.049 102.590 -62.930  1.00  1.00      A    B
ATOM    399 DP   DT  A 134     -18.249 103.030 -62.910  1.00  1.00      A    P
ATOM    400 DS   DT  A 134     -16.069 106.170 -62.650  1.00  1.00      A    S
ATOM    401 DB   DT  A 134     -12.579 104.800 -65.270  1.00  1.00      A    B
ATOM    402 DP   DA  A 135     -17.819 109.770 -64.410  1.00  1.00      A    P
ATOM    403 DS   DA  A 135     -14.379 111.040 -64.850  1.00  1.00      A    S
ATOM    404 DB   DA  A 135     -11.669 107.930 -67.800  1.00  1.00      A    B
ATOM    405 DP   DT  A 136     -13.869 114.630 -65.660  1.00  1.00      A    P
ATOM    406 DS   DT  A 136     -10.639 114.630 -67.120  1.00  1.00      A    S
ATOM    407 DB   DT  A 136     -11.229 110.950 -70.090  1.00  1.00      A    B
ATOM    408 DP   DA  A 137      -9.379 117.840 -69.920  1.00  1.00      A    P
ATOM    409 DS   DA  A 137      -7.329 115.260 -72.180  1.00  1.00      A    S
ATOM    410 DB   DA  A 137     -10.359 111.710 -73.980  1.00  1.00      A    B
ATOM    411 DP   DT  A 138      -5.529 116.580 -74.630  1.00  1.00      A    P
ATOM    412 DS   DT  A 138      -5.589 113.900 -77.090  1.00  1.00      A    S
ATOM    413 DB   DT  A 138      -9.919 113.010 -77.220  1.00  1.00      A    B
ATOM    414 DP   DA  A 139      -3.709 114.650 -80.930  1.00  1.00      A    P
ATOM    415 DS   DA  A 139      -5.719 111.670 -82.390  1.00  1.00      A    S
ATOM    416 DB   DA  A 139     -10.689 112.270 -81.130  1.00  1.00      A    B
ATOM    417 DP   DC  A 140      -5.119 111.030 -85.210  1.00  1.00      A    P
ATOM    418 DS   DC  A 140      -8.369 109.860 -86.240  1.00  1.00      A    S
ATOM    419 DB   DC  A 140     -10.959 112.690 -84.530  1.00  1.00      A    B
ATOM    420 DP   DA  A 141      -8.769 108.440 -90.210  1.00  1.00      A    P
ATOM    421 DS   DA  A 141     -12.629 109.320 -90.450  1.00  1.00      A    S
ATOM    422 DB   DA  A 141     -13.449 113.630 -87.740  1.00  1.00      A    B
ATOM    423 DP   DT  A 142     -14.009 109.310 -93.200  1.00  1.00      A    P
ATOM    424 DS   DT  A 142     -16.699 111.650 -92.560  1.00  1.00      A    S
ATOM    425 DB   DT  A 142     -13.969 114.760 -91.140  1.00  1.00      A    B
ATOM    426 DP   DC  A 143     -19.359 112.620 -95.760  1.00  1.00      A    P
ATOM    427 DS   DC  A 143     -20.228 116.030 -94.330  1.00  1.00      A    S
ATOM    428 DB   DC  A 143     -16.308 117.820 -92.670  1.00  1.00      A    B
ATOM    429 DP   DC  A 144     -22.598 118.360 -96.360  1.00  1.00      A    P
ATOM    430 DS   DC  A 144     -21.168 121.660 -94.740  1.00  1.00      A    S
ATOM    431 DB   DC  A 144     -16.918 120.930 -95.200  1.00  1.00      A    B
ATOM    432 DP   DT  A 145     -22.018 125.410 -95.930  1.00  1.00      A    P
ATOM    433 DS   DT  A 145     -18.958 126.940 -94.640  1.00  1.00      A    S
ATOM    434 DB   DT  A 145     -16.428 124.500 -96.820  1.00  1.00      A    B
ATOM    435 DP   DG  A 146     -17.998 130.930 -95.830  1.00  1.00      A    P
ATOM    436 DS   DG  A 146     -14.558 130.520 -96.070  1.00  1.00      A    S
ATOM    437 DB   DG  A 146     -13.358 126.980 -98.770  1.00  1.00      A    B
ATOM    438 DP   DT  A 147     -12.028 132.990 -96.530  1.00  1.00      A    P
ATOM    439 DS   DT  A 147      -9.168 130.610 -98.020  1.00  1.00      A    S
ATOM    440 DB   DT  A 147     -11.598 128.680-101.370  1.00  1.00      A    B
TER
ATOM    441 DS   DA  B   1      -8.928 118.860-104.330  1.00  1.00      B    S
ATOM    442 DB   DA  B   1     -11.578 123.080-103.500  1.00  1.00      B    B
ATOM    443 DP   DC  B   2      -6.568 118.140-102.050  1.00  1.00      B    P
ATOM    444 DS   DC  B   2      -6.418 121.540-100.770  1.00  1.00      B    S
ATOM    445 DB   DC  B   2     -10.208 122.690-100.230  1.00  1.00      B    B
ATOM    446 DP   DA  B   3      -4.078 122.450 -97.620  1.00  1.00      B    P
ATOM    447 DS   DA  B   3      -6.368 124.930 -95.900  1.00  1.00      B    S
ATOM    448 DB   DA  B   3     -10.718 123.360 -96.180  1.00  1.00      B    B
ATOM    449 DP   DG  B   4      -5.538 125.930 -92.240  1.00  1.00      B    P
ATOM    450 DS   DG  B   4      -9.058 126.610 -91.010  1.00  1.00      B    S
ATOM    451 DB   DG  B   4     -12.118 122.820 -92.310  1.00  1.00      B    B
ATOM    452 DP   DG  B   5      -9.908 127.510 -87.140  1.00  1.00      B    P
ATOM    453 DS   DG  B   5     -12.958 126.060 -86.820  1.00  1.00      B    S
ATOM    454 DB   DG  B   5     -13.668 121.520 -89.150  1.00  1.00      B    B
ATOM    455 DP   DA  B   6     -15.008 126.380 -83.980  1.00  1.00      B    P
ATOM    456 DS   DA  B   6     -17.449 122.840 -84.690  1.00  1.00      B    S
ATOM    457 DB   DA  B   6     -15.299 119.470 -86.350  1.00  1.00      B    B
ATOM    458 DP   DT  B   7     -19.909 121.930 -81.850  1.00  1.00      B    P
ATOM    459 DS   DT  B   7     -20.609 118.190 -83.180  1.00  1.00      B    S
ATOM    460 DB   DT  B   7     -16.539 116.970 -84.090  1.00  1.00      B    B
ATOM    461 DP   DG  B   8     -22.609 115.800 -80.130  1.00  1.00      B    P
ATOM    462 DS   DG  B   8     -21.279 112.610 -81.750  1.00  1.00      B    S
ATOM    463 DB   DG  B   8     -15.839 113.290 -81.980  1.00  1.00      B    B
ATOM    464 DP   DT  B   9     -22.179 109.860 -80.940  1.00  1.00      B    P
ATOM    465 DS   DT  B   9     -18.809 108.200 -82.040  1.00  1.00      B    S
ATOM    466 DB   DT  B   9     -16.149 110.640 -79.890  1.00  1.00      B    B
ATOM    467 DP   DA  B  10     -18.589 104.180 -80.880  1.00  1.00      B    P
ATOM    468 DS   DA  B  10     -14.719 104.280 -80.410  1.00  1.00      B    S
ATOM    469 DB   DA  B  10     -13.319 108.010 -78.280  1.00  1.00      B    B
ATOM    470 DP   DT  B  11     -13.189 101.710 -79.310  1.00  1.00      B    P
ATOM    471 DS   DT  B  11      -9.889 103.690 -78.670  1.00  1.00      B    S
ATOM    472 DB   DT  B  11     -11.419 106.380 -75.730  1.00  1.00      B    B
ATOM    473 DP   DA  B  12      -6.479 101.850 -77.330  1.00  1.00      B    P
ATOM    474 DS   DA  B  12      -4.859 104.820 -75.300  1.00  1.00      B    S
ATOM    475 DB   DA  B  12      -8.129 106.630 -72.590  1.00  1.00      B    B
ATOM    476 DP   DT  B  13      -2.059 104.150 -73.600  1.00  1.00      B    P
ATOM    477 DS   DT  B  13      -3.279 107.170 -70.930  1.00  1.00      B    S
ATOM    478 DB   DT  B  13      -6.719 105.650 -69.460  1.00  1.00      B    B
ATOM    479 DP   DA  B  14      -0.329 108.610 -67.790  1.00  1.00      B    P
ATOM    480 DS   DA  B  14      -2.729 109.070 -64.560  1.00  1.00      B    S
ATOM    481 DB   DA  B  14      -6.789 105.640 -65.340  1.00  1.00      B    B
ATOM    482 DP   DT  B  15      -1.649 109.260 -61.520  1.00  1.00      B    P
ATOM    483 DS   DT  B  15      -5.149 108.830 -60.460  1.00  1.00      B    S
ATOM    484 DB   DT  B  15      -5.849 105.020 -61.880  1.00  1.00      B    B
ATOM    485 DP   DC  B  16      -5.399 108.990 -57.100  1.00  1.00      B    P
ATOM    486 DS   DC  B  16      -8.539 107.330 -57.070  1.00  1.00      B    S
ATOM    487 DB   DC  B  16      -7.609 103.070 -58.990  1.00  1.00      B    B
ATOM    488 DP   DT  B  17     -10.899 106.620 -53.500  1.00  1.00      B    P
ATOM    489 DS   DT  B  17     -12.519 102.850 -54.730  1.00  1.00      B    S
ATOM    490 DB   DT  B  17      -8.729 100.930 -55.750  1.00  1.00      B    B
ATOM    491 DP   DG  B  18     -15.019 100.470 -51.470  1.00  1.00      B    P
ATOM    492 DS   DG  B  18     -13.909  96.780 -52.260  1.00  1.00      B    S
ATOM    493 DB   DG  B  18     -10.029  96.910 -54.590  1.00  1.00      B    B
ATOM    494 DP   DA  B  19     -14.549  94.070 -50.580  1.00  1.00      B    P
ATOM    495 DS   DA  B  19     -12.449  92.050 -52.320  1.00  1.00      B    S
ATOM    496 DB   DA  B  19      -8.229  94.810 -52.560  1.00  1.00      B    B
ATOM    497 DP   DC  B  20     -12.079  89.140 -50.960  1.00  1.00      B    P
ATOM    498 DS   DC  B  20      -8.879  89.030 -51.990  1.00  1.00      B    S
ATOM    499 DB   DC  B  20      -6.649  92.560 -50.170  1.00  1.00      B    B
ATOM    500 DP   DA  B  21      -6.109  85.110 -51.360  1.00  1.00      B    P
ATOM    501 DS   DA  B  21      -2.829  86.840 -51.250  1.00  1.00      B    S
ATOM    502 DB   DA  B  21      -3.549  90.930 -48.100  1.00  1.00      B    B
ATOM    503 DP   DC  B  22      -0.239  84.870 -50.390  1.00  1.00      B    P
ATOM    504 DS   DC  B  22       1.921  88.250 -49.380  1.00  1.00      B    S
ATOM    505 DB   DC  B  22      -0.829  90.290 -46.020  1.00  1.00      B    B
ATOM    506 DP   DG  B  23       6.511  87.030 -47.860  1.00  1.00      B    P
ATOM    507 DS   DG  B  23       6.821  89.400 -45.490  1.00  1.00      B    S
ATOM    508 DB   DG  B  23       2.351  90.200 -42.600  1.00  1.00      B    B
ATOM    509 DP   DT  B  24       9.371  89.580 -43.440  1.00  1.00      B    P
ATOM    510 DS   DT  B  24       7.581  91.690 -40.300  1.00  1.00      B    S
ATOM    511 DB   DT  B  24       4.241  89.330 -39.790  1.00  1.00      B    B
ATOM    512 DP   DG  B  25      10.431  92.080 -36.400  1.00  1.00      B    P
ATOM    513 DS   DG  B  25       7.551  92.160 -33.900  1.00  1.00      B    S
ATOM    514 DB   DG  B  25       3.891  88.990 -35.620  1.00  1.00      B    B
ATOM    515 DP   DC  B  26       8.291  92.120 -30.870  1.00  1.00      B    P
ATOM    516 DS   DC  B  26       5.171  90.440 -29.800  1.00  1.00      B    S
ATOM    517 DB   DC  B  26       4.791  87.470 -32.440  1.00  1.00      B    B
ATOM    518 DP   DC  B  27       4.601  89.410 -26.280  1.00  1.00      B    P
ATOM    519 DS   DC  B  27       2.141  86.780 -26.980  1.00  1.00      B    S
ATOM    520 DB   DC  B  27       3.911  84.600 -30.110  1.00  1.00      B    B
ATOM    521 DP   DT  B  28       0.811  84.340 -23.820  1.00  1.00      B    P
ATOM    522 DS   DT  B  28       0.181  81.030 -25.920  1.00  1.00      B    S
ATOM    523 DB   DT  B  28       3.811  81.090 -28.130  1.00  1.00      B    B
ATOM    524 DP   DG  B  29      -1.069  77.680 -23.940  1.00  1.00      B    P
ATOM    525 DS   DG  B  29      -0.219  75.550 -26.250  1.00  1.00      B    S
ATOM    526 DB   DG  B  29       4.331  76.740 -27.930  1.00  1.00      B    B
ATOM    527 DP   DG  B  30      -0.479  72.280 -25.950  1.00  1.00      B    P
ATOM    528 DS   DG  B  30       2.471  71.590 -28.290  1.00  1.00      B    S
ATOM    529 DB   DG  B  30       6.601  74.160 -26.870  1.00  1.00      B    B
ATOM    530 DP   DA  B  31       3.171  68.190 -29.730  1.00  1.00      B    P
ATOM    531 DS   DA  B  31       6.501  69.100 -30.330  1.00  1.00      B    S
ATOM    532 DB   DA  B  31       8.471  71.070 -26.360  1.00  1.00      B    B
ATOM    533 DP   DG  B  32       8.811  66.170 -31.980  1.00  1.00      B    P
ATOM    534 DS   DG  B  32      11.931  67.430 -30.430  1.00  1.00      B    S
ATOM    535 DB   DG  B  32      11.801  69.360 -26.130  1.00  1.00      B    B
ATOM    536 DP   DA  B  33      15.461  67.060 -31.620  1.00  1.00      B    P
ATOM    537 DS   DA  B  33      17.241  67.670 -28.300  1.00  1.00      B    S
ATOM    538 DB   DA  B  33      14.101  67.140 -24.740  1.00  1.00      B    B
ATOM    539 DP   DC  B  34      19.401  65.700 -28.210  1.00  1.00      B    P
ATOM    540 DS   DC  B  34      19.531  65.800 -24.590  1.00  1.00      B    S
ATOM    541 DB   DC  B  34      15.641  64.430 -23.220  1.00  1.00      B    B
ATOM    542 DP   DT  B  35      22.691  63.780 -22.540  1.00  1.00      B    P
ATOM    543 DS   DT  B  35      20.741  63.840 -19.030  1.00  1.00      B    S
ATOM    544 DB   DT  B  35      16.921  61.540 -20.510  1.00  1.00      B    B
ATOM    545 DP   DA  B  36      22.771  62.180 -15.710  1.00  1.00      B    P
ATOM    546 DS   DA  B  36      19.371  60.400 -14.110  1.00  1.00      B    S
ATOM    547 DB   DA  B  36      16.491  58.720 -17.550  1.00  1.00      B    B
ATOM    548 DP   DG  B  37      19.651  58.460 -10.760  1.00  1.00      B    P
ATOM    549 DS   DG  B  37      16.481  57.070 -11.200  1.00  1.00      B    S
ATOM    550 DB   DG  B  37      16.151  55.620 -15.470  1.00  1.00      B    B
ATOM    551 DP   DG  B  38      15.291  54.600  -8.680  1.00  1.00      B    P
ATOM    552 DS   DG  B  38      13.931  52.060 -10.620  1.00  1.00      B    S
ATOM    553 DB   DG  B  38      15.361  51.820 -15.600  1.00  1.00      B    B
ATOM    554 DP   DG  B  39      13.180  48.610  -9.180  1.00  1.00      B    P
ATOM    555 DS   DG  B  39      13.751  46.650 -12.960  1.00  1.00      B    S
ATOM    556 DB   DG  B  39      16.951  48.550 -16.260  1.00  1.00      B    B
ATOM    557 DP   DA  B  40      12.080  43.240 -13.760  1.00  1.00      B    P
ATOM    558 DS   DA  B  40      13.621  42.830 -16.750  1.00  1.00      B    S
ATOM    559 DB   DA  B  40      17.621  45.080 -16.690  1.00  1.00      B    B
ATOM    560 DP   DG  B  41      13.880  39.330 -17.920  1.00  1.00      B    P
ATOM    561 DS   DG  B  41      17.011  40.060 -20.250  1.00  1.00      B    S
ATOM    562 DB   DG  B  41      20.341  42.500 -17.660  1.00  1.00      B    B
ATOM    563 DP   DT  B  42      18.431  37.940 -21.860  1.00  1.00      B    P
ATOM    564 DS   DT  B  42      21.461  39.910 -22.080  1.00  1.00      B    S
ATOM    565 DB   DT  B  42      22.970  40.060 -17.680  1.00  1.00      B    B
ATOM    566 DP   DA  B  43      24.511  38.650 -25.010  1.00  1.00      B    P
ATOM    567 DS   DA  B  43      27.611  40.380 -23.190  1.00  1.00      B    S
ATOM    568 DB   DA  B  43      27.190  39.540 -17.960  1.00  1.00      B    B
ATOM    569 DP   DA  B  44      30.581  39.780 -24.490  1.00  1.00      B    P
ATOM    570 DS   DA  B  44      32.511  40.100 -20.660  1.00  1.00      B    S
ATOM    571 DB   DA  B  44      30.120  37.800 -17.340  1.00  1.00      B    B
ATOM    572 DP   DT  B  45      35.781  39.410 -20.700  1.00  1.00      B    P
ATOM    573 DS   DT  B  45      35.910  38.560 -16.720  1.00  1.00      B    S
ATOM    574 DB   DT  B  45      32.850  35.550 -16.630  1.00  1.00      B    B
ATOM    575 DP   DC  B  46      39.140  37.710 -15.310  1.00  1.00      B    P
ATOM    576 DS   DC  B  46      37.690  35.370 -12.670  1.00  1.00      B    S
ATOM    577 DB   DC  B  46      34.830  32.550 -15.010  1.00  1.00      B    B
ATOM    578 DP   DC  B  47      39.310  33.840 -10.350  1.00  1.00      B    P
ATOM    579 DS   DC  B  47      36.620  31.110  -9.530  1.00  1.00      B    S
ATOM    580 DB   DC  B  47      36.020  29.080 -13.050  1.00  1.00      B    B
ATOM    581 DP   DC  B  48      37.360  28.560  -6.810  1.00  1.00      B    P
ATOM    582 DS   DC  B  48      34.790  25.760  -8.270  1.00  1.00      B    S
ATOM    583 DB   DC  B  48      35.800  25.230 -12.380  1.00  1.00      B    B
ATOM    584 DP   DC  B  49      35.020  22.130  -6.940  1.00  1.00      B    P
ATOM    585 DS   DC  B  49      33.050  20.570  -9.520  1.00  1.00      B    S
ATOM    586 DB   DC  B  49      35.610  21.550 -13.200  1.00  1.00      B    B
ATOM    587 DP   DT  B  50      32.110  16.350  -9.160  1.00  1.00      B    P
ATOM    588 DS   DT  B  50      31.800  15.510 -12.960  1.00  1.00      B    S
ATOM    589 DB   DT  B  50      35.320  17.520 -13.970  1.00  1.00      B    B
ATOM    590 DP   DT  B  51      31.280  12.240 -14.110  1.00  1.00      B    P
ATOM    591 DS   DT  B  51      32.800  12.890 -17.610  1.00  1.00      B    S
ATOM    592 DB   DT  B  51      36.600  14.440 -16.180  1.00  1.00      B    B
ATOM    593 DP   DG  B  52      33.020   9.090 -20.020  1.00  1.00      B    P
ATOM    594 DS   DG  B  52      36.680  10.020 -21.530  1.00  1.00      B    S
ATOM    595 DB   DG  B  52      39.840  12.350 -18.360  1.00  1.00      B    B
ATOM    596 DP   DG  B  53      38.470   8.220 -24.450  1.00  1.00      B    P
ATOM    597 DS   DG  B  53      41.800   8.890 -23.200  1.00  1.00      B    S
ATOM    598 DB   DG  B  53      42.400   9.860 -18.360  1.00  1.00      B    B
ATOM    599 DP   DC  B  54      44.490   7.080 -25.080  1.00  1.00      B    P
ATOM    600 DS   DC  B  54      46.630   7.100 -22.010  1.00  1.00      B    S
ATOM    601 DB   DC  B  54      44.020   6.950 -18.950  1.00  1.00      B    B
ATOM    602 DP   DG  B  55      50.470   4.490 -22.150  1.00  1.00      B    P
ATOM    603 DS   DG  B  55      50.220   3.660 -18.160  1.00  1.00      B    S
ATOM    604 DB   DG  B  55      45.620   4.040 -15.820  1.00  1.00      B    B
ATOM    605 DP   DG  B  56      52.110   0.830 -16.670  1.00  1.00      B    P
ATOM    606 DS   DG  B  56      50.040  -0.180 -13.510  1.00  1.00      B    S
ATOM    607 DB   DG  B  56      45.220   0.960 -13.930  1.00  1.00      B    B
ATOM    608 DP   DT  B  57      50.410  -3.110 -11.830  1.00  1.00      B    P
ATOM    609 DS   DT  B  57      47.930  -2.550  -9.570  1.00  1.00      B    S
ATOM    610 DB   DT  B  57      44.660  -2.340 -12.420  1.00  1.00      B    B
ATOM    611 DP   DT  B  58      47.190  -5.190  -6.390  1.00  1.00      B    P
ATOM    612 DS   DT  B  58      43.450  -4.260  -6.290  1.00  1.00      B    S
ATOM    613 DB   DT  B  58      42.690  -5.190 -10.480  1.00  1.00      B    B
ATOM    614 DP   DA  B  59      40.880  -6.300  -3.130  1.00  1.00      B    P
ATOM    615 DS   DA  B  59      37.980  -5.820  -4.870  1.00  1.00      B    S
ATOM    616 DB   DA  B  59      39.290  -7.370  -9.550  1.00  1.00      B    B
ATOM    617 DP   DA  B  60      34.560  -6.350  -3.900  1.00  1.00      B    P
ATOM    618 DS   DA  B  60      33.020  -7.620  -7.370  1.00  1.00      B    S
ATOM    619 DB   DA  B  60      36.790  -9.870  -9.950  1.00  1.00      B    B
ATOM    620 DP   DA  B  61      29.880  -8.460  -8.150  1.00  1.00      B    P
ATOM    621 DS   DA  B  61      30.750  -9.570 -11.650  1.00  1.00      B    S
ATOM    622 DB   DA  B  61      34.650 -12.540 -11.060  1.00  1.00      B    B
ATOM    623 DP   DA  B  62      28.360 -10.730 -13.890  1.00  1.00      B    P
ATOM    624 DS   DA  B  62      30.780 -12.820 -16.070  1.00  1.00      B    S
ATOM    625 DB   DA  B  62      33.290 -15.360 -12.940  1.00  1.00      B    B
ATOM    626 DP   DC  B  63      29.380 -14.510 -18.630  1.00  1.00      B    P
ATOM    627 DS   DC  B  63      31.570 -17.830 -18.170  1.00  1.00      B    S
ATOM    628 DB   DC  B  63      31.660 -18.200 -13.660  1.00  1.00      B    B
ATOM    629 DP   DG  B  64      29.190 -21.570 -20.070  1.00  1.00      B    P
ATOM    630 DS   DG  B  64      31.000 -24.370 -17.800  1.00  1.00      B    S
ATOM    631 DB   DG  B  64      30.310 -22.470 -13.530  1.00  1.00      B    B
ATOM    632 DP   DC  B  65      30.360 -27.880 -17.970  1.00  1.00      B    P
ATOM    633 DS   DC  B  65      31.060 -28.380 -14.480  1.00  1.00      B    S
ATOM    634 DB   DC  B  65      28.930 -25.340 -12.310  1.00  1.00      B    B
ATOM    635 DP   DG  B  66      30.510 -33.060 -12.880  1.00  1.00      B    P
ATOM    636 DS   DG  B  66      30.020 -32.070  -9.910  1.00  1.00      B    S
ATOM    637 DB   DG  B  66      27.160 -28.400  -9.790  1.00  1.00      B    B
ATOM    638 DP   DG  B  67      29.450 -34.630  -7.100  1.00  1.00      B    P
ATOM    639 DS   DG  B  67      27.280 -32.510  -4.740  1.00  1.00      B    S
ATOM    640 DB   DG  B  67      24.420 -29.270  -7.380  1.00  1.00      B    B
ATOM    641 DP   DG  B  68      25.500 -34.070  -2.220  1.00  1.00      B    P
ATOM    642 DS   DG  B  68      23.590 -31.060  -1.790  1.00  1.00      B    S
ATOM    643 DB   DG  B  68      21.150 -30.070  -6.070  1.00  1.00      B    B
ATOM    644 DP   DG  B  69      21.590 -29.600   1.370  1.00  1.00      B    P
ATOM    645 DS   DG  B  69      18.980 -27.490  -0.970  1.00  1.00      B    S
ATOM    646 DB   DG  B  69      17.730 -29.700  -5.500  1.00  1.00      B    B
ATOM    647 DP   DG  B  70      15.850 -25.900   0.760  1.00  1.00      B    P
ATOM    648 DS   DG  B  70      13.940 -25.840  -2.580  1.00  1.00      B    S
ATOM    649 DB   DG  B  70      14.230 -30.420  -5.340  1.00  1.00      B    B
ATOM    650 DP   DA  B  71      10.950 -24.360  -2.600  1.00  1.00      B    P
ATOM    651 DS   DA  B  71       9.590 -26.360  -5.790  1.00  1.00      B    S
ATOM    652 DB   DA  B  71      10.820 -30.800  -5.270  1.00  1.00      B    B
ATOM    653 DP   DC  B  72       6.970 -25.980  -6.350  1.00  1.00      B    P
ATOM    654 DS   DC  B  72       6.150 -29.890  -7.370  1.00  1.00      B    S
ATOM    655 DB   DC  B  72       7.650 -32.120  -4.660  1.00  1.00      B    B
ATOM    656 DP   DA  B  73       1.770 -31.190  -7.890  1.00  1.00      B    P
ATOM    657 DS   DA  B  73       2.570 -34.920  -7.620  1.00  1.00      B    S
ATOM    658 DB   DA  B  73       4.700 -35.160  -3.660  1.00  1.00      B    B
ATOM    659 DP   DG  B  74      -0.130 -37.940  -8.240  1.00  1.00      B    P
ATOM    660 DS   DG  B  74       0.460 -40.120  -4.950  1.00  1.00      B    S
ATOM    661 DB   DG  B  74       2.760 -37.550  -1.400  1.00  1.00      B    B
ATOM    662 DP   DC  B  75      -2.130 -42.200  -4.260  1.00  1.00      B    P
ATOM    663 DS   DC  B  75      -1.280 -41.770  -0.410  1.00  1.00      B    S
ATOM    664 DB   DC  B  75      -0.460 -37.300  -0.150  1.00  1.00      B    B
ATOM    665 DP   DG  B  76      -3.970 -43.840   2.740  1.00  1.00      B    P
ATOM    666 DS   DG  B  76      -3.040 -41.200   5.570  1.00  1.00      B    S
ATOM    667 DB   DG  B  76      -1.990 -36.800   3.940  1.00  1.00      B    B
ATOM    668 DP   DC  B  77      -4.030 -41.630   8.710  1.00  1.00      B    P
ATOM    669 DS   DC  B  77      -2.790 -38.360   9.520  1.00  1.00      B    S
ATOM    670 DB   DC  B  77      -4.390 -36.000   6.470  1.00  1.00      B    B
ATOM    671 DP   DG  B  78      -3.860 -37.110  14.340  1.00  1.00      B    P
ATOM    672 DS   DG  B  78      -5.120 -33.900  13.550  1.00  1.00      B    S
ATOM    673 DB   DG  B  78      -6.970 -33.600   9.070  1.00  1.00      B    B
ATOM    674 DP   DT  B  79      -6.100 -31.660  15.480  1.00  1.00      B    P
ATOM    675 DS   DT  B  79      -7.550 -29.110  12.460  1.00  1.00      B    S
ATOM    676 DB   DT  B  79     -10.020 -32.300  10.250  1.00  1.00      B    B
ATOM    677 DP   DA  B  80      -9.460 -25.690  13.310  1.00  1.00      B    P
ATOM    678 DS   DA  B  80     -11.500 -26.150   9.830  1.00  1.00      B    S
ATOM    679 DB   DA  B  80     -13.640 -30.470   9.080  1.00  1.00      B    B
ATOM    680 DP   DC  B  81     -13.150 -23.940   9.460  1.00  1.00      B    P
ATOM    681 DS   DC  B  81     -14.800 -25.360   6.730  1.00  1.00      B    S
ATOM    682 DB   DC  B  81     -16.780 -29.080   8.490  1.00  1.00      B    B
ATOM    683 DP   DG  B  82     -17.410 -22.460   4.150  1.00  1.00      B    P
ATOM    684 DS   DG  B  82     -19.230 -24.940   2.900  1.00  1.00      B    S
ATOM    685 DB   DG  B  82     -20.590 -28.720   6.510  1.00  1.00      B    B
ATOM    686 DP   DT  B  83     -21.850 -24.350   0.340  1.00  1.00      B    P
ATOM    687 DS   DT  B  83     -23.960 -27.450   1.330  1.00  1.00      B    S
ATOM    688 DB   DT  B  83     -23.590 -27.330   5.520  1.00  1.00      B    B
ATOM    689 DP   DG  B  84     -28.310 -27.100   0.050  1.00  1.00      B    P
ATOM    690 DS   DG  B  84     -29.510 -28.740   2.840  1.00  1.00      B    S
ATOM    691 DB   DG  B  84     -27.540 -27.180   7.610  1.00  1.00      B    B
ATOM    692 DP   DC  B  85     -33.130 -29.110   3.150  1.00  1.00      B    P
ATOM    693 DS   DC  B  85     -33.130 -29.410   7.140  1.00  1.00      B    S
ATOM    694 DB   DC  B  85     -30.780 -26.390   8.220  1.00  1.00      B    B
ATOM    695 DP   DG  B  86     -37.910 -29.060   8.970  1.00  1.00      B    P
ATOM    696 DS   DG  B  86     -36.830 -27.560  11.970  1.00  1.00      B    S
ATOM    697 DB   DG  B  86     -33.450 -23.990  11.290  1.00  1.00      B    B
ATOM    698 DP   DT  B  87     -38.830 -26.830  14.730  1.00  1.00      B    P
ATOM    699 DS   DT  B  87     -36.650 -24.440  16.100  1.00  1.00      B    S
ATOM    700 DB   DT  B  87     -36.090 -21.810  12.650  1.00  1.00      B    B
ATOM    701 DP   DT  B  88     -37.080 -22.340  19.430  1.00  1.00      B    P
ATOM    702 DS   DT  B  88     -34.580 -19.760  18.650  1.00  1.00      B    S
ATOM    703 DB   DT  B  88     -36.250 -18.410  14.510  1.00  1.00      B    B
ATOM    704 DP   DT  B  89     -33.780 -16.850  20.970  1.00  1.00      B    P
ATOM    705 DS   DT  B  89     -32.380 -14.580  18.080  1.00  1.00      B    S
ATOM    706 DB   DT  B  89     -35.970 -14.380  15.440  1.00  1.00      B    B
ATOM    707 DP   DA  B  90     -30.640 -11.030  19.280  1.00  1.00      B    P
ATOM    708 DS   DA  B  90     -31.200  -9.170  15.680  1.00  1.00      B    S
ATOM    709 DB   DA  B  90     -35.680 -10.690  13.640  1.00  1.00      B    B
ATOM    710 DP   DA  B  91     -30.230  -5.830  14.600  1.00  1.00      B    P
ATOM    711 DS   DA  B  91     -32.510  -5.740  11.320  1.00  1.00      B    S
ATOM    712 DB   DA  B  91     -37.360  -7.330  12.460  1.00  1.00      B    B
ATOM    713 DP   DG  B  92     -32.230  -2.670   9.720  1.00  1.00      B    P
ATOM    714 DS   DG  B  92     -35.490  -2.720   8.480  1.00  1.00      B    S
ATOM    715 DB   DG  B  92     -38.840  -3.840  12.010  1.00  1.00      B    B
ATOM    716 DP   DC  B  93     -36.530  -0.390   6.220  1.00  1.00      B    P
ATOM    717 DS   DC  B  93     -39.850  -1.020   7.110  1.00  1.00      B    S
ATOM    718 DB   DC  B  93     -40.100  -0.690  11.250  1.00  1.00      B    B
ATOM    719 DP   DG  B  94     -42.700   2.140   4.720  1.00  1.00      B    P
ATOM    720 DS   DG  B  94     -45.380   2.510   7.370  1.00  1.00      B    S
ATOM    721 DB   DG  B  94     -43.780   2.030  11.980  1.00  1.00      B    B
ATOM    722 DP   DG  B  95     -47.740   4.610   7.120  1.00  1.00      B    P
ATOM    723 DS   DG  B  95     -48.350   5.170  11.220  1.00  1.00      B    S
ATOM    724 DB   DG  B  95     -44.390   5.310  13.760  1.00  1.00      B    B
ATOM    725 DP   DT  B  96     -50.640   7.290  12.430  1.00  1.00      B    P
ATOM    726 DS   DT  B  96     -49.520   6.970  15.900  1.00  1.00      B    S
ATOM    727 DB   DT  B  96     -45.270   8.560  15.460  1.00  1.00      B    B
ATOM    728 DP   DG  B  97     -51.500   9.960  18.490  1.00  1.00      B    P
ATOM    729 DS   DG  B  97     -48.820  10.580  20.900  1.00  1.00      B    S
ATOM    730 DB   DG  B  97     -44.280  11.660  18.270  1.00  1.00      B    B
ATOM    731 DP   DC  B  98     -49.270  12.510  23.890  1.00  1.00      B    P
ATOM    732 DS   DC  B  98     -45.780  13.310  24.440  1.00  1.00      B    S
ATOM    733 DB   DC  B  98     -44.620  14.470  20.420  1.00  1.00      B    B
ATOM    734 DP   DT  B  99     -44.250  16.050  27.110  1.00  1.00      B    P
ATOM    735 DS   DT  B  99     -40.900  16.800  25.070  1.00  1.00      B    S
ATOM    736 DB   DT  B  99     -42.610  18.070  20.900  1.00  1.00      B    B
ATOM    737 DP   DA  B 100     -37.510  18.370  27.110  1.00  1.00      B    P
ATOM    738 DS   DA  B 100     -36.040  19.930  23.810  1.00  1.00      B    S
ATOM    739 DB   DA  B 100     -39.820  21.340  20.760  1.00  1.00      B    B
ATOM    740 DP   DG  B 101     -33.590  22.430  24.010  1.00  1.00      B    P
ATOM    741 DS   DG  B 101     -34.170  24.110  20.480  1.00  1.00      B    S
ATOM    742 DB   DG  B 101     -38.700  25.080  19.690  1.00  1.00      B    B
ATOM    743 DP   DA  B 102     -31.490  26.760  19.260  1.00  1.00      B    P
ATOM    744 DS   DA  B 102     -33.950  28.560  16.840  1.00  1.00      B    S
ATOM    745 DB   DA  B 102     -38.260  28.360  18.870  1.00  1.00      B    B
ATOM    746 DP   DG  B 103     -32.810  31.790  15.960  1.00  1.00      B    P
ATOM    747 DS   DG  B 103     -35.940  33.310  15.480  1.00  1.00      B    S
ATOM    748 DB   DG  B 103     -39.110  32.080  19.110  1.00  1.00      B    B
ATOM    749 DP   DC  B 104     -36.420  35.930  13.900  1.00  1.00      B    P
ATOM    750 DS   DC  B 104     -39.680  36.850  15.430  1.00  1.00      B    S
ATOM    751 DB   DC  B 104     -39.660  35.460  19.710  1.00  1.00      B    B
ATOM    752 DP   DT  B 105     -41.180  41.020  14.980  1.00  1.00      B    P
ATOM    753 DS   DT  B 105     -43.340  40.870  17.810  1.00  1.00      B    S
ATOM    754 DB   DT  B 105     -40.020  39.790  20.900  1.00  1.00      B    B
ATOM    755 DP   DG  B 106     -45.500  44.330  18.170  1.00  1.00      B    P
ATOM    756 DS   DG  B 106     -45.500  44.090  22.000  1.00  1.00      B    S
ATOM    757 DB   DG  B 106     -41.090  42.510  23.910  1.00  1.00      B    B
ATOM    758 DP   DT  B 107     -47.370  46.350  24.220  1.00  1.00      B    P
ATOM    759 DS   DT  B 107     -45.480  45.720  27.630  1.00  1.00      B    S
ATOM    760 DB   DT  B 107     -41.230  45.140  26.060  1.00  1.00      B    B
ATOM    761 DP   DC  B 108     -46.350  48.810  30.030  1.00  1.00      B    P
ATOM    762 DS   DC  B 108     -42.940  48.330  31.610  1.00  1.00      B    S
ATOM    763 DB   DC  B 108     -40.330  47.860  28.710  1.00  1.00      B    B
ATOM    764 DP   DT  B 109     -41.840  50.830  34.320  1.00  1.00      B    P
ATOM    765 DS   DT  B 109     -38.200  50.330  34.020  1.00  1.00      B    S
ATOM    766 DB   DT  B 109     -37.960  50.840  29.870  1.00  1.00      B    B
ATOM    767 DP   DA  B 110     -35.270  52.170  36.520  1.00  1.00      B    P
ATOM    768 DS   DA  B 110     -32.300  52.180  34.390  1.00  1.00      B    S
ATOM    769 DB   DA  B 110     -34.360  52.790  29.610  1.00  1.00      B    B
ATOM    770 DP   DC  B 111     -30.440  54.140  35.090  1.00  1.00      B    P
ATOM    771 DS   DC  B 111     -29.220  54.360  31.090  1.00  1.00      B    S
ATOM    772 DB   DC  B 111     -32.460  55.930  29.240  1.00  1.00      B    B
ATOM    773 DP   DG  B 112     -25.120  55.600  29.810  1.00  1.00      B    P
ATOM    774 DS   DG  B 112     -26.490  57.500  26.690  1.00  1.00      B    S
ATOM    775 DB   DG  B 112     -30.870  59.600  27.270  1.00  1.00      B    B
ATOM    776 DP   DA  B 113     -23.850  59.560  24.140  1.00  1.00      B    P
ATOM    777 DS   DA  B 113     -25.840  62.120  23.070  1.00  1.00      B    S
ATOM    778 DB   DA  B 113     -29.720  62.860  26.240  1.00  1.00      B    B
ATOM    779 DP   DC  B 114     -24.320  64.920  21.650  1.00  1.00      B    P
ATOM    780 DS   DC  B 114     -26.940  67.310  22.400  1.00  1.00      B    S
ATOM    781 DB   DC  B 114     -28.740  66.150  25.830  1.00  1.00      B    B
ATOM    782 DP   DC  B 115     -25.850  70.760  22.430  1.00  1.00      B    P
ATOM    783 DS   DC  B 115     -28.430  72.230  24.630  1.00  1.00      B    S
ATOM    784 DB   DC  B 115     -28.170  69.610  27.850  1.00  1.00      B    B
ATOM    785 DP   DA  B 116     -28.230  76.310  25.660  1.00  1.00      B    P
ATOM    786 DS   DA  B 116     -29.820  76.400  28.680  1.00  1.00      B    S
ATOM    787 DB   DA  B 116     -28.120  72.370  30.950  1.00  1.00      B    B
ATOM    788 DP   DA  B 117     -29.730  79.200  30.990  1.00  1.00      B    P
ATOM    789 DS   DA  B 117     -29.730  77.130  34.280  1.00  1.00      B    S
ATOM    790 DB   DA  B 117     -26.420  73.380  33.910  1.00  1.00      B    B
ATOM    791 DP   DT  B 118     -29.670  78.800  37.270  1.00  1.00      B    P
ATOM    792 DS   DT  B 118     -28.940  75.540  38.880  1.00  1.00      B    S
ATOM    793 DB   DT  B 118     -25.370  74.650  37.100  1.00  1.00      B    B
ATOM    794 DP   DT  B 119     -28.780  75.160  42.800  1.00  1.00      B    P
ATOM    795 DS   DT  B 119     -26.400  72.750  42.730  1.00  1.00      B    S
ATOM    796 DB   DT  B 119     -23.610  74.800  40.680  1.00  1.00      B    B
ATOM    797 DP   DG  B 120     -25.150  72.080  46.830  1.00  1.00      B    P
ATOM    798 DS   DG  B 120     -21.610  71.090  45.920  1.00  1.00      B    S
ATOM    799 DB   DG  B 120     -19.750  74.100  42.420  1.00  1.00      B    B
ATOM    800 DP   DA  B 121     -19.120  70.090  48.390  1.00  1.00      B    P
ATOM    801 DS   DA  B 121     -16.270  70.640  45.990  1.00  1.00      B    S
ATOM    802 DB   DA  B 121     -17.050  75.340  44.170  1.00  1.00      B    B
ATOM    803 DP   DG  B 122     -12.860  70.240  47.800  1.00  1.00      B    P
ATOM    804 DS   DG  B 122     -11.300  72.990  46.100  1.00  1.00      B    S
ATOM    805 DB   DG  B 122     -14.220  77.260  45.540  1.00  1.00      B    B
ATOM    806 DP   DC  B 123      -8.150  73.390  46.530  1.00  1.00      B    P
ATOM    807 DS   DC  B 123      -8.150  77.220  45.470  1.00  1.00      B    S
ATOM    808 DB   DC  B 123     -11.650  78.570  47.310  1.00  1.00      B    B
ATOM    809 DP   DG  B 124      -3.870  79.750  46.320  1.00  1.00      B    P
ATOM    810 DS   DG  B 124      -5.870  82.820  46.800  1.00  1.00      B    S
ATOM    811 DB   DG  B 124     -10.190  82.100  49.260  1.00  1.00      B    B
ATOM    812 DP   DG  B 125      -4.360  85.920  47.960  1.00  1.00      B    P
ATOM    813 DS   DG  B 125      -7.640  87.410  50.520  1.00  1.00      B    S
ATOM    814 DB   DG  B 125     -10.510  84.450  52.290  1.00  1.00      B    B
ATOM    815 DP   DC  B 126      -7.110  90.260  52.260  1.00  1.00      B    P
ATOM    816 DS   DC  B 126      -9.480  89.510  55.000  1.00  1.00      B    S
ATOM    817 DB   DC  B 126      -9.660  85.580  55.450  1.00  1.00      B    B
ATOM    818 DP   DC  B 127      -9.690  91.580  58.050  1.00  1.00      B    P
ATOM    819 DS   DC  B 127     -11.000  89.020  60.440  1.00  1.00      B    S
ATOM    820 DB   DC  B 127      -9.310  85.700  59.320  1.00  1.00      B    B
ATOM    821 DP   DT  B 128     -10.860  89.620  64.420  1.00  1.00      B    P
ATOM    822 DS   DT  B 128     -10.700  85.810  65.750  1.00  1.00      B    S
ATOM    823 DB   DT  B 128      -7.740  84.140  62.940  1.00  1.00      B    B
ATOM    824 DP   DG  B 129      -9.900  85.030  70.330  1.00  1.00      B    P
ATOM    825 DS   DG  B 129      -8.450  81.730  69.990  1.00  1.00      B    S
ATOM    826 DB   DG  B 129      -5.990  81.280  65.680  1.00  1.00      B    B
ATOM    827 DP   DC  B 130      -7.930  80.020  72.190  1.00  1.00      B    P
ATOM    828 DS   DC  B 130      -5.430  77.590  70.260  1.00  1.00      B    S
ATOM    829 DB   DC  B 130      -3.350  80.010  67.280  1.00  1.00      B    B
ATOM    830 DP   DA  B 131      -3.750  74.360  72.200  1.00  1.00      B    P
ATOM    831 DS   DA  B 131      -0.950  74.120  69.710  1.00  1.00      B    S
ATOM    832 DB   DA  B 131       0.460  78.770  68.550  1.00  1.00      B    B
ATOM    833 DP   DG  B 132       1.870  71.980  70.630  1.00  1.00      B    P
ATOM    834 DS   DG  B 132       4.490  73.820  68.360  1.00  1.00      B    S
ATOM    835 DB   DG  B 132       4.290  79.020  69.250  1.00  1.00      B    B
ATOM    836 DP   DA  B 133       7.810  72.460  67.380  1.00  1.00      B    P
ATOM    837 DS   DA  B 133       9.170  76.090  66.260  1.00  1.00      B    S
ATOM    838 DB   DA  B 133       7.900  79.040  69.320  1.00  1.00      B    B
ATOM    839 DP   DC  B 134      12.150  76.270  65.660  1.00  1.00      B    P
ATOM    840 DS   DC  B 134      12.370  80.210  66.470  1.00  1.00      B    S
ATOM    841 DB   DC  B 134      10.730  80.530  70.480  1.00  1.00      B    B
ATOM    842 DP   DC  B 135      15.660  82.040  66.440  1.00  1.00      B    P
ATOM    843 DS   DC  B 135      15.120  84.720  68.860  1.00  1.00      B    S
ATOM    844 DB   DC  B 135      13.790  82.530  72.120  1.00  1.00      B    B
ATOM    845 DP   DG  B 136      18.790  87.420  69.750  1.00  1.00      B    P
ATOM    846 DS   DG  B 136      17.600  88.100  73.500  1.00  1.00      B    S
ATOM    847 DB   DG  B 136      16.310  83.970  75.180  1.00  1.00      B    B
ATOM    848 DP   DG  B 137      19.650  90.160  75.960  1.00  1.00      B    P
ATOM    849 DS   DG  B 137      18.770  87.980  78.990  1.00  1.00      B    S
ATOM    850 DB   DG  B 137      17.950  83.130  78.290  1.00  1.00      B    B
ATOM    851 DP   DG  B 138      18.920  89.300  82.590  1.00  1.00      B    P
ATOM    852 DS   DG  B 138      19.350  85.950  84.330  1.00  1.00      B    S
ATOM    853 DB   DG  B 138      19.630  82.160  81.350  1.00  1.00      B    B
ATOM    854 DP   DA  B 139      18.490  84.980  88.230  1.00  1.00      B    P
ATOM    855 DS   DA  B 139      18.010  81.520  87.370  1.00  1.00      B    S
ATOM    856 DB   DA  B 139      21.440  80.400  83.980  1.00  1.00      B    B
ATOM    857 DP   DT  B 140      18.110  79.460  89.580  1.00  1.00      B    P
ATOM    858 DS   DT  B 140      19.070  76.680  87.500  1.00  1.00      B    S
ATOM    859 DB   DT  B 140      22.940  78.110  86.120  1.00  1.00      B    B
ATOM    860 DP   DT  B 141      19.610  72.920  89.310  1.00  1.00      B    P
ATOM    861 DS   DT  B 141      21.870  71.460  86.770  1.00  1.00      B    S
ATOM    862 DB   DT  B 141      25.280  74.930  86.790  1.00  1.00      B    B
ATOM    863 DP   DC  B 142      22.880  68.450  87.790  1.00  1.00      B    P
ATOM    864 DS   DC  B 142      25.900  68.760  85.840  1.00  1.00      B    S
ATOM    865 DB   DC  B 142      27.920  72.340  87.460  1.00  1.00      B    B
ATOM    866 DP   DT  B 143      28.610  65.750  85.010  1.00  1.00      B    P
ATOM    867 DS   DT  B 143      31.120  67.810  83.630  1.00  1.00      B    S
ATOM    868 DB   DT  B 143      31.430  70.720  86.620  1.00  1.00      B    B
ATOM    869 DP   DC  B 144      34.070  65.940  82.600  1.00  1.00      B    P
ATOM    870 DS   DC  B 144      36.620  68.820  83.610  1.00  1.00      B    S
ATOM    871 DB   DC  B 144      35.530  69.320  87.850  1.00  1.00      B    B
ATOM    872 DP   DC  B 145      39.890  68.720  83.110  1.00  1.00      B    P
ATOM    873 DS   DC  B 145      41.000  70.600  85.830  1.00  1.00      B    S
ATOM    874 DB   DC  B 145      39.130  68.930  89.240  1.00  1.00      B    B
ATOM    875 DP   DA  B 146      45.630  70.740  86.650  1.00  1.00      B    P
ATOM    876 DS   DA  B 146      45.430  71.200  90.100  1.00  1.00      B    S
ATOM    877 DB   DA  B 146      42.020  68.250  92.070  1.00  1.00      B    B
ATOM    878 DP   DG  B 147      49.410  71.130  91.940  1.00  1.00      B    P
ATOM    879 DS   DG  B 147      48.380  70.080  94.980  1.00  1.00      B    S
ATOM    880 DB   DG  B 147      44.720  66.670  94.530  1.00  1.00      B    B
TER
ATOM    881  CA  ALA C   1     -67.330 -18.409  40.060  1.00  1.00      C    C
ATOM    882  CA  ARG C   2     -65.500 -18.989  43.310  1.00  1.00      C    C
ATOM    883  CA  THR C   3     -65.930 -22.799  43.230  1.00  1.00      C    C
ATOM    884  CA  LYS C   4     -63.660 -24.989  45.330  1.00  1.00      C    C
ATOM    885  CA  GLN C   5     -60.310 -24.289  43.500  1.00  1.00      C    C
ATOM    886  CA  THR C   6     -59.510 -27.799  42.540  1.00  1.00      C    C
ATOM    887  CA  ALA C   7     -56.590 -26.720  40.350  1.00  1.00      C    C
ATOM    888  CA  ARG C   8     -54.150 -26.010  43.210  1.00  1.00      C    C
ATOM    889  CA  LYS C   9     -51.330 -23.680  42.220  1.00  1.00      C    C
ATOM    890  CA  SER C  10     -48.620 -26.220  41.160  1.00  1.00      C    C
ATOM    891  CA  THR C  11     -46.530 -26.150  37.960  1.00  1.00      C    C
ATOM    892  CA  GLY C  12     -44.060 -23.650  36.650  1.00  1.00      C    C
ATOM    893  CA  GLY C  13     -43.290 -22.950  32.930  1.00  1.00      C    C
ATOM    894  CA  LYS C  14     -45.780 -22.120  30.100  1.00  1.00      C    C
ATOM    895  CA  ALA C  15     -45.440 -25.610  28.490  1.00  1.00      C    C
ATOM    896  CA  PRO C  16     -48.890 -25.310  26.880  1.00  1.00      C    C
ATOM    897  CA  ARG C  17     -51.940 -27.020  28.200  1.00  1.00      C    C
ATOM    898  CA  LYS C  18     -55.580 -26.610  27.150  1.00  1.00      C    C
ATOM    899  CA  GLN C  19     -54.840 -23.920  24.390  1.00  1.00      C    C
ATOM    900  CA  LEU C  20     -53.670 -24.980  20.910  1.00  1.00      C    C
ATOM    901  CA  ALA C  21     -54.720 -28.740  20.790  1.00  1.00      C    C
ATOM    902  CA  THR C  22     -52.280 -31.310  19.490  1.00  1.00      C    C
ATOM    903  CA  LYS C  23     -48.630 -31.360  20.470  1.00  1.00      C    C
ATOM    904  CA  ALA C  24     -46.560 -30.800  17.270  1.00  1.00      C    C
ATOM    905  CA  ALA C  25     -42.820 -31.660  16.750  1.00  1.00      C    C
ATOM    906  CA  ARG C  26     -39.210 -30.270  16.280  1.00  1.00      C    C
ATOM    907  CA  LYS C  27     -37.950 -33.370  14.530  1.00  1.00      C    C
ATOM    908  CA  SER C  28     -39.960 -35.480  12.070  1.00  1.00      C    C
ATOM    909  CA  ALA C  29     -38.290 -33.740   9.020  1.00  1.00      C    C
ATOM    910  CA  PRO C  30     -40.750 -31.780   6.780  1.00  1.00      C    C
ATOM    911  CA  ALA C  31     -39.800 -32.040   3.100  1.00  1.00      C    C
ATOM    912  CA  THR C  32     -38.390 -29.220   0.910  1.00  1.00      C    C
ATOM    913  CA  GLY C  33     -40.690 -28.860  -2.060  1.00  1.00      C    C
ATOM    914  CA  GLY C  34     -38.700 -26.800  -4.580  1.00  1.00      C    C
ATOM    915  CA  VAL C  35     -35.130 -26.980  -3.140  1.00  1.00      C    C
ATOM    916  CA  LYS C  36     -32.620 -29.880  -2.760  1.00  1.00      C    C
ATOM    917  CA  LYS C  37     -31.550 -30.650  -6.390  1.00  1.00      C    C
ATOM    918  CA  PRO C  38     -31.470 -34.450  -6.650  1.00  1.00      C    C
ATOM    919  CA  HIS C  39     -28.050 -36.110  -6.490  1.00  1.00      C    C
ATOM    920  CA  ARG C  40     -25.100 -34.090  -5.220  1.00  1.00      C    C
ATOM    921  CA  TYR C  41     -24.290 -30.420  -5.630  1.00  1.00      C    C
ATOM    922  CA  ARG C  42     -20.570 -29.660  -5.530  1.00  1.00      C    C
ATOM    923  CA  PRO C  43     -18.910 -28.190  -2.460  1.00  1.00      C    C
ATOM    924  CA  GLY C  44     -18.940 -24.330  -3.240  1.00  1.00      C    C
ATOM    925  CA  THR C  45     -21.890 -24.290  -5.510  1.00  1.00      C    C
ATOM    926  CA  VAL C  46     -23.830 -21.730  -3.710  1.00  1.00      C    C
ATOM    927  CA  ALA C  47     -21.000 -19.730  -2.520  1.00  1.00      C    C
ATOM    928  CA  LEU C  48     -19.880 -19.250  -6.120  1.00  1.00      C    C
ATOM    929  CA  ARG C  49     -23.400 -18.420  -7.300  1.00  1.00      C    C
ATOM    930  CA  GLU C  50     -23.550 -15.720  -4.590  1.00  1.00      C    C
ATOM    931  CA  ILE C  51     -20.260 -14.190  -5.620  1.00  1.00      C    C
ATOM    932  CA  ARG C  52     -21.490 -13.580  -9.120  1.00  1.00      C    C
ATOM    933  CA  ARG C  53     -24.700 -11.920  -7.840  1.00  1.00      C    C
ATOM    934  CA  TYR C  54     -23.090  -9.600  -5.380  1.00  1.00      C    C
ATOM    935  CA  GLN C  55     -20.230  -8.380  -7.600  1.00  1.00      C    C
ATOM    936  CA  LYS C  56     -22.830  -6.890  -9.950  1.00  1.00      C    C
ATOM    937  CA  SER C  57     -24.700  -5.130  -7.260  1.00  1.00      C    C
ATOM    938  CA  THR C  58     -23.990  -1.910  -5.320  1.00  1.00      C    C
ATOM    939  CA  GLU C  59     -26.240  -2.330  -2.200  1.00  1.00      C    C
ATOM    940  CA  LEU C  60     -24.810  -2.540   1.190  1.00  1.00      C    C
ATOM    941  CA  LEU C  61     -25.190  -5.940   2.870  1.00  1.00      C    C
ATOM    942  CA  ILE C  62     -24.650  -5.150   6.500  1.00  1.00      C    C
ATOM    943  CA  ARG C  63     -27.860  -4.110   8.290  1.00  1.00      C    C
ATOM    944  CA  LYS C  64     -28.450  -0.430   8.860  1.00  1.00      C    C
ATOM    945  CA  LEU C  65     -29.570  -0.530  12.470  1.00  1.00      C    C
ATOM    946  CA  PRO C  66     -26.830  -2.830  13.780  1.00  1.00      C    C
ATOM    947  CA  PHE C  67     -24.300  -0.490  11.960  1.00  1.00      C    C
ATOM    948  CA  GLN C  68     -25.760   2.620  13.510  1.00  1.00      C    C
ATOM    949  CA  ARG C  69     -25.280   1.040  17.020  1.00  1.00      C    C
ATOM    950  CA  LEU C  70     -21.690   0.470  16.410  1.00  1.00      C    C
ATOM    951  CA  VAL C  71     -21.320   4.230  15.660  1.00  1.00      C    C
ATOM    952  CA  ARG C  72     -23.240   5.220  18.790  1.00  1.00      C    C
ATOM    953  CA  GLU C  73     -21.610   2.890  21.100  1.00  1.00      C    C
ATOM    954  CA  ILE C  74     -18.170   3.810  19.880  1.00  1.00      C    C
ATOM    955  CA  ALA C  75     -18.930   7.580  19.790  1.00  1.00      C    C
ATOM    956  CA  GLN C  76     -20.350   7.570  23.300  1.00  1.00      C    C
ATOM    957  CA  ASP C  77     -16.830   6.540  24.400  1.00  1.00      C    C
ATOM    958  CA  PHE C  78     -15.290   9.700  23.060  1.00  1.00      C    C
ATOM    959  CA  LYS C  79     -18.060  12.240  23.780  1.00  1.00      C    C
ATOM    960  CA  THR C  80     -21.500  11.780  25.400  1.00  1.00      C    C
ATOM    961  CA  ASP C  81     -24.720  12.920  23.910  1.00  1.00      C    C
ATOM    962  CA  LEU C  82     -23.780  12.920  20.250  1.00  1.00      C    C
ATOM    963  CA  ARG C  83     -26.400  12.690  17.510  1.00  1.00      C    C
ATOM    964  CA  PHE C  84     -25.770  11.730  13.920  1.00  1.00      C    C
ATOM    965  CA  GLN C  85     -27.280  13.540  10.970  1.00  1.00      C    C
ATOM    966  CA  SER C  86     -28.740  10.780   8.660  1.00  1.00      C    C
ATOM    967  CA  SER C  87     -25.980  11.450   6.170  1.00  1.00      C    C
ATOM    968  CA  ALA C  88     -23.260  11.250   8.840  1.00  1.00      C    C
ATOM    969  CA  VAL C  89     -23.950   7.650   9.600  1.00  1.00      C    C
ATOM    970  CA  MET C  90     -24.300   6.850   5.890  1.00  1.00      C    C
ATOM    971  CA  ALA C  91     -20.910   7.700   4.540  1.00  1.00      C    C
ATOM    972  CA  LEU C  92     -19.200   5.600   7.170  1.00  1.00      C    C
ATOM    973  CA  GLN C  93     -21.320   2.650   6.080  1.00  1.00      C    C
ATOM    974  CA  GLU C  94     -20.640   3.210   2.330  1.00  1.00      C    C
ATOM    975  CA  ALA C  95     -16.980   3.480   2.970  1.00  1.00      C    C
ATOM    976  CA  SER C  96     -16.700   0.750   5.560  1.00  1.00      C    C
ATOM    977  CA  GLU C  97     -17.980  -1.980   3.370  1.00  1.00      C    C
ATOM    978  CA  ALA C  98     -15.990  -0.860   0.380  1.00  1.00      C    C
ATOM    979  CA  TYR C  99     -12.860  -0.890   2.770  1.00  1.00      C    C
ATOM    980  CA  LEU C 100     -13.510  -4.570   3.640  1.00  1.00      C    C
ATOM    981  CA  VAL C 101     -14.360  -5.710   0.150  1.00  1.00      C    C
ATOM    982  CA  ALA C 102     -11.120  -4.170  -1.170  1.00  1.00      C    C
ATOM    983  CA  LEU C 103      -9.110  -5.860   1.460  1.00  1.00      C    C
ATOM    984  CA  PHE C 104     -10.660  -9.180   0.640  1.00  1.00      C    C
ATOM    985  CA  GLU C 105      -9.710  -8.670  -3.030  1.00  1.00      C    C
ATOM    986  CA  ASP C 106      -6.110  -8.390  -2.010  1.00  1.00      C    C
ATOM    987  CA  THR C 107      -6.690 -11.080   0.650  1.00  1.00      C    C
ATOM    988  CA  ASN C 108      -8.070 -13.330  -2.150  1.00  1.00      C    C
ATOM    989  CA  LEU C 109      -5.080 -12.910  -4.340  1.00  1.00      C    C
ATOM    990  CA  CYS C 110      -2.710 -13.830  -1.390  1.00  1.00      C    C
ATOM    991  CA  ALA C 111      -4.660 -16.980  -0.630  1.00  1.00      C    C
ATOM    992  CA  ILE C 112      -4.570 -18.160  -4.200  1.00  1.00      C    C
ATOM    993  CA  HIS C 113      -0.820 -17.270  -4.400  1.00  1.00      C    C
ATOM    994  CA  ALA C 114      -0.320 -19.960  -1.710  1.00  1.00      C    C
ATOM    995  CA  LYS C 115      -2.380 -22.460  -3.740  1.00  1.00      C    C
ATOM    996  CA  ARG C 116      -5.490 -21.940  -1.530  1.00  1.00      C    C
ATOM    997  CA  VAL C 117      -9.010 -20.760  -2.150  1.00  1.00      C    C
ATOM    998  CA  THR C 118      -9.630 -20.080   1.580  1.00  1.00      C    C
ATOM    999  CA  ILE C 119      -8.800 -16.700   3.130  1.00  1.00      C    C
ATOM   1000  CA  MET C 120      -7.180 -17.070   6.570  1.00  1.00      C    C
ATOM   1001  CA  PRO C 121      -6.080 -14.320   9.060  1.00  1.00      C    C
ATOM   1002  CA  LYS C 122      -2.520 -14.370   7.680  1.00  1.00      C    C
ATOM   1003  CA  ASP C 123      -3.850 -13.380   4.250  1.00  1.00      C    C
ATOM   1004  CA  ILE C 124      -5.660 -10.380   5.780  1.00  1.00      C    C
ATOM   1005  CA  GLN C 125      -2.480  -9.540   7.720  1.00  1.00      C    C
ATOM   1006  CA  LEU C 126      -0.200  -9.840   4.700  1.00  1.00      C    C
ATOM   1007  CA  ALA C 127      -2.480  -7.630   2.610  1.00  1.00      C    C
ATOM   1008  CA  ARG C 128      -2.220  -4.880   5.190  1.00  1.00      C    C
ATOM   1009  CA  ARG C 129       1.570  -5.220   5.290  1.00  1.00      C    C
ATOM   1010  CA  ILE C 130       2.030  -4.810   1.530  1.00  1.00      C    C
ATOM   1011  CA  ARG C 131      -0.550  -2.050   1.450  1.00  1.00      C    C
ATOM   1012  CA  GLY C 132       1.700  -0.130   3.960  1.00  1.00      C    C
ATOM   1013  CA  GLU C 133      -0.810  -0.420   6.860  1.00  1.00      C    C
ATOM   1014  CA  ARG C 134       1.810  -2.400   8.890  1.00  1.00      C    C
ATOM   1015  CA  ALA C 135       4.670  -1.260   6.770  1.00  1.00      C    C
TER
ATOM   1016  CA  SER D   1     -10.110 -41.590  30.790  1.00  1.00      D    C
ATOM   1017  CA  GLY D   2      -9.700 -41.110  27.060  1.00  1.00      D    C
ATOM   1018  CA  ARG D   3     -13.170 -39.900  26.350  1.00  1.00      D    C
ATOM   1019  CA  GLY D   4     -15.320 -42.440  24.560  1.00  1.00      D    C
ATOM   1020  CA  LYS D   5     -18.940 -41.950  25.400  1.00  1.00      D    C
ATOM   1021  CA  GLY D   6     -20.230 -38.410  25.780  1.00  1.00      D    C
ATOM   1022  CA  GLY D   7     -19.030 -35.350  27.770  1.00  1.00      D    C
ATOM   1023  CA  LYS D   8     -15.880 -33.640  26.460  1.00  1.00      D    C
ATOM   1024  CA  GLY D   9     -15.570 -30.450  24.510  1.00  1.00      D    C
ATOM   1025  CA  LEU D  10     -13.110 -28.920  26.970  1.00  1.00      D    C
ATOM   1026  CA  GLY D  11     -15.910 -28.140  29.490  1.00  1.00      D    C
ATOM   1027  CA  LYS D  12     -14.820 -24.480  28.830  1.00  1.00      D    C
ATOM   1028  CA  GLY D  13     -16.910 -24.880  25.730  1.00  1.00      D    C
ATOM   1029  CA  GLY D  14     -19.300 -27.700  25.480  1.00  1.00      D    C
ATOM   1030  CA  ALA D  15     -23.030 -28.280  26.370  1.00  1.00      D    C
ATOM   1031  CA  LYS D  16     -25.330 -25.550  25.000  1.00  1.00      D    C
ATOM   1032  CA  ARG D  17     -27.280 -22.630  26.560  1.00  1.00      D    C
ATOM   1033  CA  HIS D  18     -25.460 -19.190  25.750  1.00  1.00      D    C
ATOM   1034  CA  ARG D  19     -28.500 -17.000  25.280  1.00  1.00      D    C
ATOM   1035  CA  LYS D  20     -29.250 -14.810  28.270  1.00  1.00      D    C
ATOM   1036  CA  VAL D  21     -29.510 -11.400  26.700  1.00  1.00      D    C
ATOM   1037  CA  LEU D  22     -27.520 -10.750  23.540  1.00  1.00      D    C
ATOM   1038  CA  ARG D  23     -27.100  -7.200  22.460  1.00  1.00      D    C
ATOM   1039  CA  ASP D  24     -23.710  -7.460  20.520  1.00  1.00      D    C
ATOM   1040  CA  ASN D  25     -22.540  -4.390  18.800  1.00  1.00      D    C
ATOM   1041  CA  ILE D  26     -18.990  -5.210  17.730  1.00  1.00      D    C
ATOM   1042  CA  GLN D  27     -20.280  -8.830  18.060  1.00  1.00      D    C
ATOM   1043  CA  GLY D  28     -23.160  -7.610  15.980  1.00  1.00      D    C
ATOM   1044  CA  ILE D  29     -20.990  -7.520  12.910  1.00  1.00      D    C
ATOM   1045  CA  THR D  30     -22.430 -10.800  11.700  1.00  1.00      D    C
ATOM   1046  CA  LYS D  31     -20.660 -13.880  10.160  1.00  1.00      D    C
ATOM   1047  CA  PRO D  32     -23.470 -13.910   7.570  1.00  1.00      D    C
ATOM   1048  CA  ALA D  33     -22.810 -10.200   6.640  1.00  1.00      D    C
ATOM   1049  CA  ILE D  34     -19.080 -10.890   6.460  1.00  1.00      D    C
ATOM   1050  CA  ARG D  35     -19.530 -13.720   4.050  1.00  1.00      D    C
ATOM   1051  CA  ARG D  36     -21.550 -11.640   1.670  1.00  1.00      D    C
ATOM   1052  CA  LEU D  37     -18.890  -8.860   1.720  1.00  1.00      D    C
ATOM   1053  CA  ALA D  38     -16.300 -11.590   1.050  1.00  1.00      D    C
ATOM   1054  CA  ARG D  39     -18.520 -13.020  -1.750  1.00  1.00      D    C
ATOM   1055  CA  ARG D  40     -18.480  -9.710  -3.480  1.00  1.00      D    C
ATOM   1056  CA  GLY D  41     -14.740  -9.840  -3.130  1.00  1.00      D    C
ATOM   1057  CA  GLY D  42     -14.950 -13.180  -4.830  1.00  1.00      D    C
ATOM   1058  CA  VAL D  43     -13.970 -15.370  -1.820  1.00  1.00      D    C
ATOM   1059  CA  LYS D  44     -15.590 -18.820  -1.800  1.00  1.00      D    C
ATOM   1060  CA  ARG D  45     -14.530 -20.140   1.540  1.00  1.00      D    C
ATOM   1061  CA  ILE D  46     -13.640 -18.650   4.880  1.00  1.00      D    C
ATOM   1062  CA  SER D  47     -11.560 -19.680   7.850  1.00  1.00      D    C
ATOM   1063  CA  GLY D  48     -13.520 -19.440  11.030  1.00  1.00      D    C
ATOM   1064  CA  LEU D  49     -11.010 -17.110  12.530  1.00  1.00      D    C
ATOM   1065  CA  ILE D  50     -11.600 -14.370   9.900  1.00  1.00      D    C
ATOM   1066  CA  TYR D  51     -14.510 -12.890  11.690  1.00  1.00      D    C
ATOM   1067  CA  GLU D  52     -12.720 -11.610  14.800  1.00  1.00      D    C
ATOM   1068  CA  GLU D  53      -9.900 -10.480  12.560  1.00  1.00      D    C
ATOM   1069  CA  THR D  54     -12.480  -8.460  10.500  1.00  1.00      D    C
ATOM   1070  CA  ARG D  55     -14.040  -6.930  13.660  1.00  1.00      D    C
ATOM   1071  CA  GLY D  56     -10.620  -5.750  14.870  1.00  1.00      D    C
ATOM   1072  CA  VAL D  57      -9.780  -4.250  11.530  1.00  1.00      D    C
ATOM   1073  CA  LEU D  58     -13.090  -2.480  11.430  1.00  1.00      D    C
ATOM   1074  CA  LYS D  59     -12.590  -0.800  14.740  1.00  1.00      D    C
ATOM   1075  CA  VAL D  60      -9.150   0.530  13.570  1.00  1.00      D    C
ATOM   1076  CA  PHE D  61     -10.840   1.940  10.500  1.00  1.00      D    C
ATOM   1077  CA  LEU D  62     -13.560   3.490  12.600  1.00  1.00      D    C
ATOM   1078  CA  GLU D  63     -11.180   4.730  15.370  1.00  1.00      D    C
ATOM   1079  CA  ASN D  64      -9.220   6.610  12.640  1.00  1.00      D    C
ATOM   1080  CA  VAL D  65     -12.090   8.080  10.810  1.00  1.00      D    C
ATOM   1081  CA  ILE D  66     -14.150   8.730  13.970  1.00  1.00      D    C
ATOM   1082  CA  ARG D  67     -11.380  10.650  15.720  1.00  1.00      D    C
ATOM   1083  CA  ASP D  68     -11.330  13.230  12.890  1.00  1.00      D    C
ATOM   1084  CA  ALA D  69     -15.090  13.540  12.540  1.00  1.00      D    C
ATOM   1085  CA  VAL D  70     -15.480  14.480  16.230  1.00  1.00      D    C
ATOM   1086  CA  THR D  71     -12.540  16.890  15.860  1.00  1.00      D    C
ATOM   1087  CA  TYR D  72     -14.480  18.850  13.350  1.00  1.00      D    C
ATOM   1088  CA  THR D  73     -17.670  18.540  15.460  1.00  1.00      D    C
ATOM   1089  CA  GLU D  74     -16.190  19.810  18.650  1.00  1.00      D    C
ATOM   1090  CA  HIS D  75     -14.460  22.590  16.980  1.00  1.00      D    C
ATOM   1091  CA  ALA D  76     -17.760  23.730  15.560  1.00  1.00      D    C
ATOM   1092  CA  LYS D  77     -19.240  23.630  19.050  1.00  1.00      D    C
ATOM   1093  CA  ARG D  78     -21.810  21.140  17.850  1.00  1.00      D    C
ATOM   1094  CA  LYS D  79     -23.260  18.140  19.540  1.00  1.00      D    C
ATOM   1095  CA  THR D  80     -24.320  16.580  16.270  1.00  1.00      D    C
ATOM   1096  CA  VAL D  81     -21.870  14.650  14.020  1.00  1.00      D    C
ATOM   1097  CA  THR D  82     -22.540  15.990  10.500  1.00  1.00      D    C
ATOM   1098  CA  ALA D  83     -22.080  14.180   7.160  1.00  1.00      D    C
ATOM   1099  CA  MET D  84     -19.630  16.890   6.170  1.00  1.00      D    C
ATOM   1100  CA  ASP D  85     -17.210  16.200   8.990  1.00  1.00      D    C
ATOM   1101  CA  VAL D  86     -17.000  12.620   7.910  1.00  1.00      D    C
ATOM   1102  CA  VAL D  87     -16.500  13.390   4.110  1.00  1.00      D    C
ATOM   1103  CA  TYR D  88     -13.610  15.730   4.840  1.00  1.00      D    C
ATOM   1104  CA  ALA D  89     -12.020  13.390   7.390  1.00  1.00      D    C
ATOM   1105  CA  LEU D  90     -12.000  10.650   4.680  1.00  1.00      D    C
ATOM   1106  CA  LYS D  91     -10.130  12.930   2.200  1.00  1.00      D    C
ATOM   1107  CA  ARG D  92      -7.540  13.400   4.870  1.00  1.00      D    C
ATOM   1108  CA  GLN D  93      -7.490   9.730   5.470  1.00  1.00      D    C
ATOM   1109  CA  GLY D  94      -6.550   8.810   1.890  1.00  1.00      D    C
ATOM   1110  CA  ARG D  95     -10.170   7.530   1.200  1.00  1.00      D    C
ATOM   1111  CA  THR D  96     -11.700  10.230  -0.880  1.00  1.00      D    C
ATOM   1112  CA  LEU D  97     -15.280   9.680  -1.930  1.00  1.00      D    C
ATOM   1113  CA  TYR D  98     -16.530   9.230  -5.520  1.00  1.00      D    C
ATOM   1114  CA  GLY D  99     -17.000  12.090  -7.960  1.00  1.00      D    C
ATOM   1115  CA  PHE D 100     -13.850  14.260  -7.380  1.00  1.00      D    C
ATOM   1116  CA  GLY D 101     -12.690  14.900 -10.910  1.00  1.00      D    C
ATOM   1117  CA  GLY D 102     -10.630  18.070 -10.310  1.00  1.00      D    C
TER
ATOM   1118  CA  SER E   1       3.830 100.280  61.450  1.00  1.00      E    C
ATOM   1119  CA  GLY E   2       0.500  98.370  61.660  1.00  1.00      E    C
ATOM   1120  CA  ARG E   3      -3.230  97.910  60.940  1.00  1.00      E    C
ATOM   1121  CA  GLY E   4      -4.270  95.460  58.200  1.00  1.00      E    C
ATOM   1122  CA  LYS E   5      -0.640  94.800  57.390  1.00  1.00      E    C
ATOM   1123  CA  GLN E   6      -0.670  91.180  58.140  1.00  1.00      E    C
ATOM   1124  CA  GLY E   7       1.920  89.610  55.850  1.00  1.00      E    C
ATOM   1125  CA  GLY E   8      -0.540  88.550  53.180  1.00  1.00      E    C
ATOM   1126  CA  LYS E   9       0.420  85.020  52.320  1.00  1.00      E    C
ATOM   1127  CA  THR E  10      -2.410  83.290  54.170  1.00  1.00      E    C
ATOM   1128  CA  ARG E  11      -3.130  80.630  51.580  1.00  1.00      E    C
ATOM   1129  CA  ALA E  12      -1.730  77.230  52.540  1.00  1.00      E    C
ATOM   1130  CA  LYS E  13      -1.070  76.530  48.940  1.00  1.00      E    C
ATOM   1131  CA  ALA E  14      -3.220  73.540  49.460  1.00  1.00      E    C
ATOM   1132  CA  LYS E  15      -6.760  74.300  50.350  1.00  1.00      E    C
ATOM   1133  CA  THR E  16      -9.680  72.470  51.940  1.00  1.00      E    C
ATOM   1134  CA  ARG E  17      -9.500  70.840  55.320  1.00  1.00      E    C
ATOM   1135  CA  SER E  18     -10.490  67.640  53.400  1.00  1.00      E    C
ATOM   1136  CA  SER E  19      -7.340  67.890  51.230  1.00  1.00      E    C
ATOM   1137  CA  ARG E  20      -5.450  68.740  54.460  1.00  1.00      E    C
ATOM   1138  CA  ALA E  21      -6.490  65.530  56.180  1.00  1.00      E    C
ATOM   1139  CA  GLY E  22      -6.250  63.540  53.010  1.00  1.00      E    C
ATOM   1140  CA  LEU E  23      -9.920  62.680  52.930  1.00  1.00      E    C
ATOM   1141  CA  GLN E  24     -12.670  62.050  50.400  1.00  1.00      E    C
ATOM   1142  CA  PHE E  25     -15.560  63.100  52.700  1.00  1.00      E    C
ATOM   1143  CA  PRO E  26     -15.960  66.930  53.170  1.00  1.00      E    C
ATOM   1144  CA  VAL E  27     -14.680  68.140  56.500  1.00  1.00      E    C
ATOM   1145  CA  GLY E  28     -16.270  71.550  55.880  1.00  1.00      E    C
ATOM   1146  CA  ARG E  29     -19.660  69.960  55.400  1.00  1.00      E    C
ATOM   1147  CA  VAL E  30     -19.470  67.670  58.340  1.00  1.00      E    C
ATOM   1148  CA  HIS E  31     -18.510  70.700  60.650  1.00  1.00      E    C
ATOM   1149  CA  ARG E  32     -21.600  72.690  59.300  1.00  1.00      E    C
ATOM   1150  CA  LEU E  33     -23.770  69.530  59.840  1.00  1.00      E    C
ATOM   1151  CA  LEU E  34     -22.390  69.230  63.370  1.00  1.00      E    C
ATOM   1152  CA  ARG E  35     -23.440  72.880  63.890  1.00  1.00      E    C
ATOM   1153  CA  LYS E  36     -26.930  72.410  62.430  1.00  1.00      E    C
ATOM   1154  CA  GLY E  37     -27.610  69.490  64.750  1.00  1.00      E    C
ATOM   1155  CA  ASN E  38     -27.190  71.300  68.090  1.00  1.00      E    C
ATOM   1156  CA  TYR E  39     -24.780  68.920  69.820  1.00  1.00      E    C
ATOM   1157  CA  ALA E  40     -22.920  71.580  71.880  1.00  1.00      E    C
ATOM   1158  CA  GLU E  41     -21.970  75.170  71.880  1.00  1.00      E    C
ATOM   1159  CA  ARG E  42     -18.850  74.390  69.920  1.00  1.00      E    C
ATOM   1160  CA  VAL E  43     -17.170  71.860  67.620  1.00  1.00      E    C
ATOM   1161  CA  GLY E  44     -13.330  72.060  67.330  1.00  1.00      E    C
ATOM   1162  CA  ALA E  45     -11.810  72.120  63.900  1.00  1.00      E    C
ATOM   1163  CA  GLY E  46     -10.280  68.640  64.310  1.00  1.00      E    C
ATOM   1164  CA  ALA E  47     -13.620  66.960  65.330  1.00  1.00      E    C
ATOM   1165  CA  PRO E  48     -15.100  67.120  61.770  1.00  1.00      E    C
ATOM   1166  CA  VAL E  49     -11.760  65.690  60.510  1.00  1.00      E    C
ATOM   1167  CA  TYR E  50     -12.280  62.760  62.780  1.00  1.00      E    C
ATOM   1168  CA  LEU E  51     -15.940  62.530  61.930  1.00  1.00      E    C
ATOM   1169  CA  ALA E  52     -15.340  62.800  58.140  1.00  1.00      E    C
ATOM   1170  CA  ALA E  53     -12.700  59.990  58.190  1.00  1.00      E    C
ATOM   1171  CA  VAL E  54     -14.990  57.590  59.980  1.00  1.00      E    C
ATOM   1172  CA  LEU E  55     -17.930  58.250  57.690  1.00  1.00      E    C
ATOM   1173  CA  GLU E  56     -15.670  57.720  54.650  1.00  1.00      E    C
ATOM   1174  CA  TYR E  57     -14.490  54.420  56.110  1.00  1.00      E    C
ATOM   1175  CA  LEU E  58     -18.020  53.030  56.790  1.00  1.00      E    C
ATOM   1176  CA  THR E  59     -19.160  54.320  53.450  1.00  1.00      E    C
ATOM   1177  CA  ALA E  60     -16.220  52.390  51.790  1.00  1.00      E    C
ATOM   1178  CA  GLU E  61     -17.030  49.230  53.800  1.00  1.00      E    C
ATOM   1179  CA  ILE E  62     -20.610  49.090  52.550  1.00  1.00      E    C
ATOM   1180  CA  LEU E  63     -19.430  49.870  49.010  1.00  1.00      E    C
ATOM   1181  CA  GLU E  64     -16.760  47.190  49.160  1.00  1.00      E    C
ATOM   1182  CA  LEU E  65     -19.280  44.620  50.290  1.00  1.00      E    C
ATOM   1183  CA  ALA E  66     -22.050  45.840  48.020  1.00  1.00      E    C
ATOM   1184  CA  GLY E  67     -19.920  45.870  44.970  1.00  1.00      E    C
ATOM   1185  CA  ASN E  68     -19.050  42.340  45.650  1.00  1.00      E    C
ATOM   1186  CA  ALA E  69     -22.880  41.250  45.660  1.00  1.00      E    C
ATOM   1187  CA  ALA E  70     -23.400  43.090  42.340  1.00  1.00      E    C
ATOM   1188  CA  ARG E  71     -20.450  41.340  40.720  1.00  1.00      E    C
ATOM   1189  CA  ASP E  72     -21.500  37.960  42.290  1.00  1.00      E    C
ATOM   1190  CA  ASN E  73     -25.040  38.490  40.680  1.00  1.00      E    C
ATOM   1191  CA  LYS E  74     -23.690  39.550  37.320  1.00  1.00      E    C
ATOM   1192  CA  LYS E  75     -25.180  43.030  37.410  1.00  1.00      E    C
ATOM   1193  CA  THR E  76     -22.740  46.020  37.290  1.00  1.00      E    C
ATOM   1194  CA  ARG E  77     -24.960  48.300  39.320  1.00  1.00      E    C
ATOM   1195  CA  ILE E  78     -25.340  48.040  43.050  1.00  1.00      E    C
ATOM   1196  CA  ILE E  79     -28.980  48.020  43.990  1.00  1.00      E    C
ATOM   1197  CA  PRO E  80     -30.950  47.320  47.260  1.00  1.00      E    C
ATOM   1198  CA  ARG E  81     -30.800  43.660  46.720  1.00  1.00      E    C
ATOM   1199  CA  HIS E  82     -26.940  43.710  46.720  1.00  1.00      E    C
ATOM   1200  CA  LEU E  83     -26.660  45.970  49.730  1.00  1.00      E    C
ATOM   1201  CA  GLN E  84     -29.010  43.760  51.760  1.00  1.00      E    C
ATOM   1202  CA  LEU E  85     -27.230  40.570  50.680  1.00  1.00      E    C
ATOM   1203  CA  ALA E  86     -23.680  41.940  51.410  1.00  1.00      E    C
ATOM   1204  CA  VAL E  87     -24.710  43.400  54.760  1.00  1.00      E    C
ATOM   1205  CA  ARG E  88     -26.840  40.630  56.090  1.00  1.00      E    C
ATOM   1206  CA  ASN E  89     -24.530  37.900  54.800  1.00  1.00      E    C
ATOM   1207  CA  ASP E  90     -21.590  39.560  56.760  1.00  1.00      E    C
ATOM   1208  CA  GLU E  91     -21.890  38.790  60.460  1.00  1.00      E    C
ATOM   1209  CA  GLU E  92     -20.590  42.110  61.680  1.00  1.00      E    C
ATOM   1210  CA  LEU E  93     -22.270  44.430  59.180  1.00  1.00      E    C
ATOM   1211  CA  ASN E  94     -25.680  42.810  59.980  1.00  1.00      E    C
ATOM   1212  CA  LYS E  95     -25.260  43.540  63.640  1.00  1.00      E    C
ATOM   1213  CA  LEU E  96     -24.410  47.180  63.180  1.00  1.00      E    C
ATOM   1214  CA  LEU E  97     -27.450  47.490  60.960  1.00  1.00      E    C
ATOM   1215  CA  GLY E  98     -29.770  45.220  63.040  1.00  1.00      E    C
ATOM   1216  CA  ARG E  99     -32.430  48.010  63.350  1.00  1.00      E    C
ATOM   1217  CA  VAL E 100     -31.830  49.560  59.980  1.00  1.00      E    C
ATOM   1218  CA  THR E 101     -33.890  48.020  57.290  1.00  1.00      E    C
ATOM   1219  CA  ILE E 102     -32.830  48.350  53.700  1.00  1.00      E    C
ATOM   1220  CA  ALA E 103     -36.090  48.570  51.650  1.00  1.00      E    C
ATOM   1221  CA  GLN E 104     -36.670  46.090  48.900  1.00  1.00      E    C
ATOM   1222  CA  GLY E 105     -33.640  44.180  50.100  1.00  1.00      E    C
ATOM   1223  CA  GLY E 106     -35.220  40.820  50.540  1.00  1.00      E    C
ATOM   1224  CA  VAL E 107     -34.680  38.660  53.670  1.00  1.00      E    C
ATOM   1225  CA  LEU E 108     -37.470  37.270  55.690  1.00  1.00      E    C
ATOM   1226  CA  PRO E 109     -36.100  38.810  58.880  1.00  1.00      E    C
ATOM   1227  CA  ASN E 110     -34.860  35.920  61.000  1.00  1.00      E    C
ATOM   1228  CA  ILE E 111     -36.930  35.030  64.040  1.00  1.00      E    C
ATOM   1229  CA  GLN E 112     -35.740  35.610  67.590  1.00  1.00      E    C
ATOM   1230  CA  SER E 113     -37.990  33.950  70.190  1.00  1.00      E    C
ATOM   1231  CA  VAL E 114     -37.960  36.690  72.760  1.00  1.00      E    C
ATOM   1232  CA  LEU E 115     -39.470  39.180  70.450  1.00  1.00      E    C
ATOM   1233  CA  LEU E 116     -42.750  37.410  69.940  1.00  1.00      E    C
ATOM   1234  CA  PRO E 117     -45.580  39.280  68.340  1.00  1.00      E    C
ATOM   1235  CA  LYS E 118     -49.310  39.090  69.600  1.00  1.00      E    C
ATOM   1236  CA  LYS E 119     -51.810  36.190  70.190  1.00  1.00      E    C
ATOM   1237  CA  THR E 120     -50.810  33.540  72.750  1.00  1.00      E    C
ATOM   1238  CA  GLU E 121     -52.770  30.280  72.340  1.00  1.00      E    C
ATOM   1239  CA  SER E 122     -50.660  29.320  69.200  1.00  1.00      E    C
ATOM   1240  CA  SER E 123     -50.240  29.840  65.420  1.00  1.00      E    C
ATOM   1241  CA  LYS E 124     -49.310  32.500  62.840  1.00  1.00      E    C
ATOM   1242  CA  SER E 125     -48.250  31.730  59.310  1.00  1.00      E    C
ATOM   1243  CA  LYS E 126     -49.920  29.990  56.240  1.00  1.00      E    C
ATOM   1244  CA  SER E 127     -46.880  29.630  53.880  1.00  1.00      E    C
ATOM   1245  CA  LYS E 128     -43.700  27.630  53.580  1.00  1.00      E    C
TER
ATOM   1246  CA  PRO F   1     -49.770  66.230  22.600  1.00  1.00      F    C
ATOM   1247  CA  GLU F   2     -46.440  65.250  21.350  1.00  1.00      F    C
ATOM   1248  CA  PRO F   3     -47.980  63.950  18.200  1.00  1.00      F    C
ATOM   1249  CA  ALA F   4     -49.580  66.260  15.570  1.00  1.00      F    C
ATOM   1250  CA  LYS F   5     -52.730  67.060  17.520  1.00  1.00      F    C
ATOM   1251  CA  SER F   6     -55.100  68.340  14.890  1.00  1.00      F    C
ATOM   1252  CA  ALA F   7     -52.650  67.240  12.220  1.00  1.00      F    C
ATOM   1253  CA  PRO F   8     -53.849  69.170  10.170  1.00  1.00      F    C
ATOM   1254  CA  ALA F   9     -54.799  66.280   7.990  1.00  1.00      F    C
ATOM   1255  CA  PRO F  10     -56.430  65.110  10.200  1.00  1.00      F    C
ATOM   1256  CA  LYS F  11     -54.860  62.590  12.590  1.00  1.00      F    C
ATOM   1257  CA  LYS F  12     -55.440  62.460  16.290  1.00  1.00      F    C
ATOM   1258  CA  GLY F  13     -58.690  60.601  16.850  1.00  1.00      F    C
ATOM   1259  CA  SER F  14     -60.770  63.681  17.900  1.00  1.00      F    C
ATOM   1260  CA  LYS F  15     -62.400  62.551  21.200  1.00  1.00      F    C
ATOM   1261  CA  LYS F  16     -60.830  63.961  24.380  1.00  1.00      F    C
ATOM   1262  CA  ALA F  17     -58.300  66.601  23.790  1.00  1.00      F    C
ATOM   1263  CA  VAL F  18     -56.800  69.600  25.740  1.00  1.00      F    C
ATOM   1264  CA  THR F  19     -57.130  69.350  29.590  1.00  1.00      F    C
ATOM   1265  CA  LYS F  20     -53.780  69.280  31.220  1.00  1.00      F    C
ATOM   1266  CA  THR F  21     -52.860  73.050  31.240  1.00  1.00      F    C
ATOM   1267  CA  GLN F  22     -50.260  74.850  33.040  1.00  1.00      F    C
ATOM   1268  CA  LYS F  23     -46.960  75.400  31.280  1.00  1.00      F    C
ATOM   1269  CA  LYS F  24     -44.600  76.700  33.910  1.00  1.00      F    C
ATOM   1270  CA  ASP F  25     -43.710  75.930  37.520  1.00  1.00      F    C
ATOM   1271  CA  GLY F  26     -45.240  72.720  38.670  1.00  1.00      F    C
ATOM   1272  CA  LYS F  27     -42.280  70.490  39.300  1.00  1.00      F    C
ATOM   1273  CA  LYS F  28     -39.510  71.440  41.850  1.00  1.00      F    C
ATOM   1274  CA  ARG F  29     -39.750  75.210  42.240  1.00  1.00      F    C
ATOM   1275  CA  ARG F  30     -36.380  75.760  43.950  1.00  1.00      F    C
ATOM   1276  CA  LYS F  31     -35.240  72.930  46.310  1.00  1.00      F    C
ATOM   1277  CA  THR F  32     -31.510  72.360  45.910  1.00  1.00      F    C
ATOM   1278  CA  ARG F  33     -31.170  69.280  43.650  1.00  1.00      F    C
ATOM   1279  CA  LYS F  34     -28.320  68.040  45.640  1.00  1.00      F    C
ATOM   1280  CA  GLU F  35     -27.080  67.980  49.200  1.00  1.00      F    C
ATOM   1281  CA  SER F  36     -26.120  64.290  48.650  1.00  1.00      F    C
ATOM   1282  CA  TYR F  37     -23.120  62.250  49.690  1.00  1.00      F    C
ATOM   1283  CA  ALA F  38     -23.270  60.420  46.420  1.00  1.00      F    C
ATOM   1284  CA  ILE F  39     -20.350  62.310  44.890  1.00  1.00      F    C
ATOM   1285  CA  TYR F  40     -18.190  61.600  47.870  1.00  1.00      F    C
ATOM   1286  CA  VAL F  41     -19.460  58.030  48.200  1.00  1.00      F    C
ATOM   1287  CA  TYR F  42     -18.920  57.670  44.470  1.00  1.00      F    C
ATOM   1288  CA  LYS F  43     -15.310  58.750  44.620  1.00  1.00      F    C
ATOM   1289  CA  VAL F  44     -14.740  56.140  47.430  1.00  1.00      F    C
ATOM   1290  CA  LEU F  45     -16.340  53.450  45.460  1.00  1.00      F    C
ATOM   1291  CA  LYS F  46     -14.020  53.890  42.530  1.00  1.00      F    C
ATOM   1292  CA  GLN F  47     -11.020  53.050  44.710  1.00  1.00      F    C
ATOM   1293  CA  VAL F  48     -12.480  49.880  46.010  1.00  1.00      F    C
ATOM   1294  CA  HIS F  49     -14.770  48.730  43.200  1.00  1.00      F    C
ATOM   1295  CA  PRO F  50     -13.300  50.670  40.210  1.00  1.00      F    C
ATOM   1296  CA  ASP F  51     -15.750  49.380  37.650  1.00  1.00      F    C
ATOM   1297  CA  THR F  52     -19.010  49.770  39.760  1.00  1.00      F    C
ATOM   1298  CA  GLY F  53     -22.310  51.510  39.300  1.00  1.00      F    C
ATOM   1299  CA  ILE F  54     -25.020  52.310  41.870  1.00  1.00      F    C
ATOM   1300  CA  SER F  55     -28.720  52.890  41.130  1.00  1.00      F    C
ATOM   1301  CA  SER F  56     -30.670  55.870  42.550  1.00  1.00      F    C
ATOM   1302  CA  LYS F  57     -32.610  53.640  44.890  1.00  1.00      F    C
ATOM   1303  CA  ALA F  58     -29.470  52.330  46.470  1.00  1.00      F    C
ATOM   1304  CA  MET F  59     -28.050  55.880  46.690  1.00  1.00      F    C
ATOM   1305  CA  SER F  60     -31.210  56.730  48.640  1.00  1.00      F    C
ATOM   1306  CA  ILE F  61     -30.300  53.930  51.090  1.00  1.00      F    C
ATOM   1307  CA  MET F  62     -26.530  54.990  51.210  1.00  1.00      F    C
ATOM   1308  CA  ASN F  63     -27.590  58.610  51.890  1.00  1.00      F    C
ATOM   1309  CA  SER F  64     -29.750  57.380  54.710  1.00  1.00      F    C
ATOM   1310  CA  PHE F  65     -26.890  55.330  56.100  1.00  1.00      F    C
ATOM   1311  CA  VAL F  66     -24.590  58.270  56.250  1.00  1.00      F    C
ATOM   1312  CA  ASN F  67     -27.280  60.460  58.060  1.00  1.00      F    C
ATOM   1313  CA  ASP F  68     -28.260  57.740  60.460  1.00  1.00      F    C
ATOM   1314  CA  VAL F  69     -24.770  56.920  61.830  1.00  1.00      F    C
ATOM   1315  CA  PHE F  70     -23.670  60.500  61.580  1.00  1.00      F    C
ATOM   1316  CA  GLU F  71     -26.430  61.520  63.970  1.00  1.00      F    C
ATOM   1317  CA  ARG F  72     -25.660  58.310  66.150  1.00  1.00      F    C
ATOM   1318  CA  ILE F  73     -21.940  59.390  66.240  1.00  1.00      F    C
ATOM   1319  CA  ALA F  74     -22.850  63.000  67.000  1.00  1.00      F    C
ATOM   1320  CA  GLY F  75     -25.210  62.000  69.800  1.00  1.00      F    C
ATOM   1321  CA  GLU F  76     -22.740  59.670  71.490  1.00  1.00      F    C
ATOM   1322  CA  ALA F  77     -20.000  62.370  71.340  1.00  1.00      F    C
ATOM   1323  CA  SER F  78     -22.440  65.050  72.480  1.00  1.00      F    C
ATOM   1324  CA  ARG F  79     -23.440  62.960  75.540  1.00  1.00      F    C
ATOM   1325  CA  LEU F  80     -19.800  62.500  76.450  1.00  1.00      F    C
ATOM   1326  CA  ALA F  81     -19.100  66.320  76.090  1.00  1.00      F    C
ATOM   1327  CA  HIS F  82     -22.210  67.050  78.180  1.00  1.00      F    C
ATOM   1328  CA  TYR F  83     -21.040  64.590  80.740  1.00  1.00      F    C
ATOM   1329  CA  ASN F  84     -17.760  66.410  80.950  1.00  1.00      F    C
ATOM   1330  CA  LYS F  85     -19.350  69.850  80.750  1.00  1.00      F    C
ATOM   1331  CA  ARG F  86     -17.030  70.860  77.960  1.00  1.00      F    C
ATOM   1332  CA  SER F  87     -19.080  72.570  75.280  1.00  1.00      F    C
ATOM   1333  CA  THR F  88     -16.670  71.500  72.520  1.00  1.00      F    C
ATOM   1334  CA  ILE F  89     -16.860  68.180  70.660  1.00  1.00      F    C
ATOM   1335  CA  THR F  90     -13.250  67.230  70.140  1.00  1.00      F    C
ATOM   1336  CA  SER F  91     -11.690  64.420  68.190  1.00  1.00      F    C
ATOM   1337  CA  ARG F  92     -11.180  62.910  71.650  1.00  1.00      F    C
ATOM   1338  CA  GLU F  93     -14.880  62.640  72.380  1.00  1.00      F    C
ATOM   1339  CA  ILE F  94     -15.600  61.590  68.850  1.00  1.00      F    C
ATOM   1340  CA  GLN F  95     -13.140  58.730  69.210  1.00  1.00      F    C
ATOM   1341  CA  THR F  96     -14.750  57.300  72.340  1.00  1.00      F    C
ATOM   1342  CA  ALA F  97     -18.310  57.670  70.790  1.00  1.00      F    C
ATOM   1343  CA  VAL F  98     -16.890  55.750  67.850  1.00  1.00      F    C
ATOM   1344  CA  ARG F  99     -15.520  53.040  70.140  1.00  1.00      F    C
ATOM   1345  CA  LEU F 100     -18.950  52.670  71.940  1.00  1.00      F    C
ATOM   1346  CA  LEU F 101     -21.120  52.960  68.860  1.00  1.00      F    C
ATOM   1347  CA  LEU F 102     -19.400  50.740  66.180  1.00  1.00      F    C
ATOM   1348  CA  PRO F 103     -19.200  46.920  66.140  1.00  1.00      F    C
ATOM   1349  CA  GLY F 104     -15.870  45.250  67.010  1.00  1.00      F    C
ATOM   1350  CA  GLU F 105     -13.630  45.050  63.930  1.00  1.00      F    C
ATOM   1351  CA  LEU F 106     -15.270  48.030  62.240  1.00  1.00      F    C
ATOM   1352  CA  ALA F 107     -14.730  50.190  65.350  1.00  1.00      F    C
ATOM   1353  CA  LYS F 108     -11.070  49.180  65.400  1.00  1.00      F    C
ATOM   1354  CA  HIS F 109     -10.500  50.030  61.750  1.00  1.00      F    C
ATOM   1355  CA  ALA F 110     -12.580  53.210  61.790  1.00  1.00      F    C
ATOM   1356  CA  VAL F 111     -10.570  54.670  64.680  1.00  1.00      F    C
ATOM   1357  CA  SER F 112      -7.300  53.760  62.930  1.00  1.00      F    C
ATOM   1358  CA  GLU F 113      -8.340  55.910  59.800  1.00  1.00      F    C
ATOM   1359  CA  GLY F 114      -9.740  58.690  61.850  1.00  1.00      F    C
ATOM   1360  CA  THR F 115      -6.440  59.080  63.860  1.00  1.00      F    C
ATOM   1361  CA  LYS F 116      -4.380  58.780  60.680  1.00  1.00      F    C
ATOM   1362  CA  ALA F 117      -6.470  61.470  59.140  1.00  1.00      F    C
ATOM   1363  CA  VAL F 118      -6.420  63.790  62.280  1.00  1.00      F    C
ATOM   1364  CA  THR F 119      -2.770  63.350  62.770  1.00  1.00      F    C
ATOM   1365  CA  LYS F 120      -2.110  64.740  59.240  1.00  1.00      F    C
ATOM   1366  CA  TYR F 121      -4.240  67.780  59.650  1.00  1.00      F    C
ATOM   1367  CA  THR F 122      -2.300  69.100  62.610  1.00  1.00      F    C
ATOM   1368  CA  SER F 123       0.950  68.710  60.790  1.00  1.00      F    C
ATOM   1369  CA  ALA F 124      -0.100  71.150  58.200  1.00  1.00      F    C
ATOM   1370  CA  LYS F 125       1.760  73.240  55.520  1.00  1.00      F    C
TER
ATOM   1371  CA  ALA G   1      62.960 -45.140 -29.920  1.00  1.00      G    C
ATOM   1372  CA  ARG G   2      59.430 -46.200 -29.140  1.00  1.00      G    C
ATOM   1373  CA  THR G   3      57.170 -46.040 -26.160  1.00  1.00      G    C
ATOM   1374  CA  LYS G   4      55.800 -42.600 -26.780  1.00  1.00      G    C
ATOM   1375  CA  GLN G   5      56.780 -39.580 -24.770  1.00  1.00      G    C
ATOM   1376  CA  THR G   6      60.270 -40.950 -25.020  1.00  1.00      G    C
ATOM   1377  CA  ALA G   7      62.510 -38.450 -23.170  1.00  1.00      G    C
ATOM   1378  CA  ARG G   8      63.870 -35.120 -24.300  1.00  1.00      G    C
ATOM   1379  CA  LYS G   9      62.270 -31.770 -23.380  1.00  1.00      G    C
ATOM   1380  CA  SER G  10      60.980 -33.100 -20.050  1.00  1.00      G    C
ATOM   1381  CA  THR G  11      57.930 -33.680 -17.850  1.00  1.00      G    C
ATOM   1382  CA  GLY G  12      58.060 -30.870 -15.410  1.00  1.00      G    C
ATOM   1383  CA  GLY G  13      57.510 -32.280 -12.030  1.00  1.00      G    C
ATOM   1384  CA  LYS G  14      59.350 -35.150 -10.470  1.00  1.00      G    C
ATOM   1385  CA  ALA G  15      60.920 -38.670 -10.990  1.00  1.00      G    C
ATOM   1386  CA  PRO G  16      59.300 -41.750  -9.170  1.00  1.00      G    C
ATOM   1387  CA  ARG G  17      55.430 -41.870  -9.340  1.00  1.00      G    C
ATOM   1388  CA  LYS G  18      53.930 -42.090  -5.790  1.00  1.00      G    C
ATOM   1389  CA  GLN G  19      50.950 -39.770  -5.910  1.00  1.00      G    C
ATOM   1390  CA  LEU G  20      49.770 -41.230  -2.660  1.00  1.00      G    C
ATOM   1391  CA  ALA G  21      51.220 -41.650   0.850  1.00  1.00      G    C
ATOM   1392  CA  THR G  22      47.640 -42.370   1.950  1.00  1.00      G    C
ATOM   1393  CA  LYS G  23      45.350 -41.920   4.890  1.00  1.00      G    C
ATOM   1394  CA  ALA G  24      47.730 -39.600   6.670  1.00  1.00      G    C
ATOM   1395  CA  ALA G  25      46.510 -36.080   7.170  1.00  1.00      G    C
ATOM   1396  CA  ARG G  26      49.410 -34.060   8.520  1.00  1.00      G    C
ATOM   1397  CA  LYS G  27      52.300 -33.650   6.090  1.00  1.00      G    C
ATOM   1398  CA  SER G  28      50.050 -33.370   3.020  1.00  1.00      G    C
ATOM   1399  CA  ALA G  29      49.560 -29.740   3.760  1.00  1.00      G    C
ATOM   1400  CA  PRO G  30      47.010 -27.460   2.350  1.00  1.00      G    C
ATOM   1401  CA  ALA G  31      47.550 -25.510   5.460  1.00  1.00      G    C
ATOM   1402  CA  THR G  32      45.550 -23.710   8.330  1.00  1.00      G    C
ATOM   1403  CA  GLY G  33      43.420 -26.320  10.140  1.00  1.00      G    C
ATOM   1404  CA  GLY G  34      43.390 -30.060  10.820  1.00  1.00      G    C
ATOM   1405  CA  VAL G  35      40.340 -31.010   8.870  1.00  1.00      G    C
ATOM   1406  CA  LYS G  36      40.200 -34.400   6.970  1.00  1.00      G    C
ATOM   1407  CA  LYS G  37      37.000 -34.170   4.860  1.00  1.00      G    C
ATOM   1408  CA  PRO G  38      37.830 -31.760   1.970  1.00  1.00      G    C
ATOM   1409  CA  HIS G  39      35.430 -29.130   0.610  1.00  1.00      G    C
ATOM   1410  CA  ARG G  40      32.230 -28.760   2.870  1.00  1.00      G    C
ATOM   1411  CA  TYR G  41      30.310 -25.500   3.460  1.00  1.00      G    C
ATOM   1412  CA  ARG G  42      26.580 -25.850   3.140  1.00  1.00      G    C
ATOM   1413  CA  PRO G  43      24.740 -24.300   0.170  1.00  1.00      G    C
ATOM   1414  CA  GLY G  44      22.500 -21.930   2.120  1.00  1.00      G    C
ATOM   1415  CA  THR G  45      24.730 -21.510   5.180  1.00  1.00      G    C
ATOM   1416  CA  VAL G  46      27.010 -19.010   3.580  1.00  1.00      G    C
ATOM   1417  CA  ALA G  47      24.000 -17.260   1.910  1.00  1.00      G    C
ATOM   1418  CA  LEU G  48      22.460 -16.830   5.490  1.00  1.00      G    C
ATOM   1419  CA  ARG G  49      25.880 -15.620   6.760  1.00  1.00      G    C
ATOM   1420  CA  GLU G  50      25.900 -13.010   3.900  1.00  1.00      G    C
ATOM   1421  CA  ILE G  51      22.360 -11.800   4.640  1.00  1.00      G    C
ATOM   1422  CA  ARG G  52      23.480 -11.350   8.340  1.00  1.00      G    C
ATOM   1423  CA  ARG G  53      26.750  -9.710   7.220  1.00  1.00      G    C
ATOM   1424  CA  TYR G  54      25.150  -7.140   4.950  1.00  1.00      G    C
ATOM   1425  CA  GLN G  55      22.300  -6.350   7.400  1.00  1.00      G    C
ATOM   1426  CA  LYS G  56      24.930  -5.480   9.980  1.00  1.00      G    C
ATOM   1427  CA  SER G  57      26.910  -3.230   7.600  1.00  1.00      G    C
ATOM   1428  CA  THR G  58      25.700  -0.140   5.720  1.00  1.00      G    C
ATOM   1429  CA  GLU G  59      28.140   0.090   2.810  1.00  1.00      G    C
ATOM   1430  CA  LEU G  60      26.780   0.790  -0.590  1.00  1.00      G    C
ATOM   1431  CA  LEU G  61      26.150  -2.660  -2.270  1.00  1.00      G    C
ATOM   1432  CA  ILE G  62      25.770  -1.540  -5.910  1.00  1.00      G    C
ATOM   1433  CA  ARG G  63      29.200  -0.570  -7.430  1.00  1.00      G    C
ATOM   1434  CA  LYS G  64      29.510   3.130  -7.980  1.00  1.00      G    C
ATOM   1435  CA  LEU G  65      30.700   3.330 -11.580  1.00  1.00      G    C
ATOM   1436  CA  PRO G  66      28.160   0.960 -13.110  1.00  1.00      G    C
ATOM   1437  CA  PHE G  67      25.440   2.570 -11.110  1.00  1.00      G    C
ATOM   1438  CA  GLN G  68      26.560   6.080 -12.000  1.00  1.00      G    C
ATOM   1439  CA  ARG G  69      26.630   5.160 -15.780  1.00  1.00      G    C
ATOM   1440  CA  LEU G  70      23.200   3.570 -15.510  1.00  1.00      G    C
ATOM   1441  CA  VAL G  71      21.700   6.510 -13.740  1.00  1.00      G    C
ATOM   1442  CA  ARG G  72      23.110   9.030 -16.260  1.00  1.00      G    C
ATOM   1443  CA  GLU G  73      21.900   6.860 -19.190  1.00  1.00      G    C
ATOM   1444  CA  ILE G  74      18.270   7.010 -18.050  1.00  1.00      G    C
ATOM   1445  CA  ALA G  75      18.480  10.760 -17.510  1.00  1.00      G    C
ATOM   1446  CA  GLN G  76      19.970  11.140 -21.080  1.00  1.00      G    C
ATOM   1447  CA  ASP G  77      16.580   9.840 -22.320  1.00  1.00      G    C
ATOM   1448  CA  PHE G  78      14.810  12.870 -20.890  1.00  1.00      G    C
ATOM   1449  CA  LYS G  79      17.310  15.700 -21.550  1.00  1.00      G    C
ATOM   1450  CA  THR G  80      20.740  15.290 -23.160  1.00  1.00      G    C
ATOM   1451  CA  ASP G  81      24.080  16.540 -22.350  1.00  1.00      G    C
ATOM   1452  CA  LEU G  82      23.570  16.970 -18.580  1.00  1.00      G    C
ATOM   1453  CA  ARG G  83      26.390  16.850 -16.060  1.00  1.00      G    C
ATOM   1454  CA  PHE G  84      26.140  15.440 -12.550  1.00  1.00      G    C
ATOM   1455  CA  GLN G  85      27.310  17.070  -9.390  1.00  1.00      G    C
ATOM   1456  CA  SER G  86      28.740  14.190  -7.340  1.00  1.00      G    C
ATOM   1457  CA  SER G  87      26.090  14.740  -4.610  1.00  1.00      G    C
ATOM   1458  CA  ALA G  88      23.330  14.160  -7.080  1.00  1.00      G    C
ATOM   1459  CA  VAL G  89      24.660  10.700  -7.750  1.00  1.00      G    C
ATOM   1460  CA  MET G  90      25.140  10.130  -3.980  1.00  1.00      G    C
ATOM   1461  CA  ALA G  91      21.520  11.110  -3.160  1.00  1.00      G    C
ATOM   1462  CA  LEU G  92      20.300   8.730  -5.860  1.00  1.00      G    C
ATOM   1463  CA  GLN G  93      22.260   5.800  -4.590  1.00  1.00      G    C
ATOM   1464  CA  GLU G  94      20.960   6.200  -0.950  1.00  1.00      G    C
ATOM   1465  CA  ALA G  95      17.410   6.530  -2.390  1.00  1.00      G    C
ATOM   1466  CA  SER G  96      17.750   3.690  -4.980  1.00  1.00      G    C
ATOM   1467  CA  GLU G  97      19.310   1.210  -2.590  1.00  1.00      G    C
ATOM   1468  CA  ALA G  98      16.510   1.650   0.070  1.00  1.00      G    C
ATOM   1469  CA  TYR G  99      13.630   1.190  -2.550  1.00  1.00      G    C
ATOM   1470  CA  LEU G 100      15.230  -2.080  -3.840  1.00  1.00      G    C
ATOM   1471  CA  VAL G 101      15.920  -3.240  -0.320  1.00  1.00      G    C
ATOM   1472  CA  ALA G 102      12.400  -2.690   0.720  1.00  1.00      G    C
ATOM   1473  CA  LEU G 103      10.970  -4.430  -2.320  1.00  1.00      G    C
ATOM   1474  CA  PHE G 104      12.960  -7.610  -1.590  1.00  1.00      G    C
ATOM   1475  CA  GLU G 105      11.420  -7.630   1.960  1.00  1.00      G    C
ATOM   1476  CA  ASP G 106       7.930  -7.460   0.450  1.00  1.00      G    C
ATOM   1477  CA  THR G 107       8.800  -9.940  -2.310  1.00  1.00      G    C
ATOM   1478  CA  ASN G 108      10.250 -12.200   0.390  1.00  1.00      G    C
ATOM   1479  CA  LEU G 109       7.100 -12.030   2.540  1.00  1.00      G    C
ATOM   1480  CA  CYS G 110       5.110 -13.160  -0.510  1.00  1.00      G    C
ATOM   1481  CA  ALA G 111       7.460 -16.180  -1.260  1.00  1.00      G    C
ATOM   1482  CA  ILE G 112       7.390 -17.270   2.410  1.00  1.00      G    C
ATOM   1483  CA  HIS G 113       3.490 -16.720   2.240  1.00  1.00      G    C
ATOM   1484  CA  ALA G 114       3.440 -19.490  -0.300  1.00  1.00      G    C
ATOM   1485  CA  LYS G 115       5.650 -21.620   2.000  1.00  1.00      G    C
ATOM   1486  CA  ARG G 116       8.770 -21.130  -0.160  1.00  1.00      G    C
ATOM   1487  CA  VAL G 117      12.210 -19.630   0.650  1.00  1.00      G    C
ATOM   1488  CA  THR G 118      12.770 -18.740  -3.030  1.00  1.00      G    C
ATOM   1489  CA  ILE G 119      11.750 -15.480  -4.440  1.00  1.00      G    C
ATOM   1490  CA  MET G 120       9.840 -15.710  -7.730  1.00  1.00      G    C
ATOM   1491  CA  PRO G 121       8.620 -13.160 -10.330  1.00  1.00      G    C
ATOM   1492  CA  LYS G 122       5.000 -13.620  -9.440  1.00  1.00      G    C
ATOM   1493  CA  ASP G 123       5.910 -12.710  -5.810  1.00  1.00      G    C
ATOM   1494  CA  ILE G 124       7.570  -9.440  -7.010  1.00  1.00      G    C
ATOM   1495  CA  GLN G 125       4.580  -8.800  -9.170  1.00  1.00      G    C
ATOM   1496  CA  LEU G 126       1.910  -9.240  -6.620  1.00  1.00      G    C
ATOM   1497  CA  ALA G 127       3.590  -6.960  -4.150  1.00  1.00      G    C
ATOM   1498  CA  ARG G 128       4.280  -4.060  -6.560  1.00  1.00      G    C
ATOM   1499  CA  ARG G 129       0.640  -4.250  -7.890  1.00  1.00      G    C
ATOM   1500  CA  ILE G 130      -0.880  -4.010  -4.330  1.00  1.00      G    C
ATOM   1501  CA  ARG G 131       1.520  -1.150  -3.570  1.00  1.00      G    C
ATOM   1502  CA  GLY G 132       0.180   0.590  -6.590  1.00  1.00      G    C
ATOM   1503  CA  GLU G 133       3.460   1.000  -8.330  1.00  1.00      G    C
ATOM   1504  CA  ARG G 134       2.830  -1.710 -10.940  1.00  1.00      G    C
ATOM   1505  CA  ALA G 135      -0.980  -1.280 -10.730  1.00  1.00      G    C
TER
ATOM   1506  CA  SER H   1      52.650 -16.440 -24.400  1.00  1.00      H    C
ATOM   1507  CA  GLY H   2      49.080 -17.580 -24.740  1.00  1.00      H    C
ATOM   1508  CA  ARG H   3      45.630 -16.340 -23.740  1.00  1.00      H    C
ATOM   1509  CA  GLY H   4      45.070 -14.290 -26.830  1.00  1.00      H    C
ATOM   1510  CA  LYS H   5      45.120 -10.560 -26.960  1.00  1.00      H    C
ATOM   1511  CA  GLY H   6      41.500 -10.650 -26.030  1.00  1.00      H    C
ATOM   1512  CA  GLY H   7      38.360 -11.280 -28.050  1.00  1.00      H    C
ATOM   1513  CA  LYS H   8      35.210  -9.100 -28.340  1.00  1.00      H    C
ATOM   1514  CA  GLY H   9      32.990 -11.330 -30.490  1.00  1.00      H    C
ATOM   1515  CA  LEU H  10      33.730 -14.810 -28.970  1.00  1.00      H    C
ATOM   1516  CA  GLY H  11      32.120 -15.880 -25.750  1.00  1.00      H    C
ATOM   1517  CA  LYS H  12      28.430 -15.460 -25.580  1.00  1.00      H    C
ATOM   1518  CA  GLY H  13      28.450 -15.230 -29.450  1.00  1.00      H    C
ATOM   1519  CA  GLY H  14      25.540 -14.380 -31.710  1.00  1.00      H    C
ATOM   1520  CA  ALA H  15      22.800 -14.480 -29.080  1.00  1.00      H    C
ATOM   1521  CA  LYS H  16      23.830 -10.920 -27.800  1.00  1.00      H    C
ATOM   1522  CA  ARG H  17      20.290  -9.640 -28.300  1.00  1.00      H    C
ATOM   1523  CA  HIS H  18      18.950  -7.100 -30.680  1.00  1.00      H    C
ATOM   1524  CA  ARG H  19      21.880  -5.200 -32.200  1.00  1.00      H    C
ATOM   1525  CA  LYS H  20      25.370  -6.440 -32.760  1.00  1.00      H    C
ATOM   1526  CA  VAL H  21      27.030  -5.490 -29.300  1.00  1.00      H    C
ATOM   1527  CA  LEU H  22      24.960  -3.630 -26.610  1.00  1.00      H    C
ATOM   1528  CA  ARG H  23      26.290  -1.020 -24.050  1.00  1.00      H    C
ATOM   1529  CA  ASP H  24      25.910  -2.960 -20.720  1.00  1.00      H    C
ATOM   1530  CA  ASN H  25      24.260  -0.270 -18.630  1.00  1.00      H    C
ATOM   1531  CA  ILE H  26      21.050  -1.860 -17.380  1.00  1.00      H    C
ATOM   1532  CA  GLN H  27      22.940  -5.030 -17.960  1.00  1.00      H    C
ATOM   1533  CA  GLY H  28      25.640  -3.400 -15.840  1.00  1.00      H    C
ATOM   1534  CA  ILE H  29      23.710  -3.890 -12.660  1.00  1.00      H    C
ATOM   1535  CA  THR H  30      25.060  -7.450 -12.080  1.00  1.00      H    C
ATOM   1536  CA  LYS H  31      23.190 -10.540 -10.840  1.00  1.00      H    C
ATOM   1537  CA  PRO H  32      25.820 -10.630  -7.960  1.00  1.00      H    C
ATOM   1538  CA  ALA H  33      24.920  -7.010  -7.050  1.00  1.00      H    C
ATOM   1539  CA  ILE H  34      21.240  -8.020  -7.040  1.00  1.00      H    C
ATOM   1540  CA  ARG H  35      21.980 -10.930  -4.680  1.00  1.00      H    C
ATOM   1541  CA  ARG H  36      23.600  -8.600  -2.210  1.00  1.00      H    C
ATOM   1542  CA  LEU H  37      20.730  -6.150  -2.400  1.00  1.00      H    C
ATOM   1543  CA  ALA H  38      18.260  -9.070  -1.620  1.00  1.00      H    C
ATOM   1544  CA  ARG H  39      20.480 -10.270   1.220  1.00  1.00      H    C
ATOM   1545  CA  ARG H  40      20.350  -6.930   2.940  1.00  1.00      H    C
ATOM   1546  CA  GLY H  41      16.580  -7.180   2.360  1.00  1.00      H    C
ATOM   1547  CA  GLY H  42      16.630 -10.510   4.290  1.00  1.00      H    C
ATOM   1548  CA  VAL H  43      16.170 -12.800   1.230  1.00  1.00      H    C
ATOM   1549  CA  LYS H  44      17.750 -16.270   1.630  1.00  1.00      H    C
ATOM   1550  CA  ARG H  45      17.380 -17.750  -1.960  1.00  1.00      H    C
ATOM   1551  CA  ILE H  46      17.000 -16.240  -5.330  1.00  1.00      H    C
ATOM   1552  CA  SER H  47      15.580 -18.100  -8.360  1.00  1.00      H    C
ATOM   1553  CA  GLY H  48      17.360 -17.680 -11.740  1.00  1.00      H    C
ATOM   1554  CA  LEU H  49      14.500 -15.560 -12.960  1.00  1.00      H    C
ATOM   1555  CA  ILE H  50      15.090 -12.780 -10.520  1.00  1.00      H    C
ATOM   1556  CA  TYR H  51      17.790 -11.120 -12.420  1.00  1.00      H    C
ATOM   1557  CA  GLU H  52      15.860 -10.230 -15.490  1.00  1.00      H    C
ATOM   1558  CA  GLU H  53      12.830  -9.410 -13.370  1.00  1.00      H    C
ATOM   1559  CA  THR H  54      14.960  -7.100 -11.160  1.00  1.00      H    C
ATOM   1560  CA  ARG H  55      16.440  -5.290 -14.140  1.00  1.00      H    C
ATOM   1561  CA  GLY H  56      13.050  -4.170 -15.250  1.00  1.00      H    C
ATOM   1562  CA  VAL H  57      12.200  -2.790 -11.840  1.00  1.00      H    C
ATOM   1563  CA  LEU H  58      15.310  -0.830 -11.410  1.00  1.00      H    C
ATOM   1564  CA  LYS H  59      14.850   0.770 -14.960  1.00  1.00      H    C
ATOM   1565  CA  VAL H  60      11.320   1.980 -13.810  1.00  1.00      H    C
ATOM   1566  CA  PHE H  61      12.640   3.260 -10.510  1.00  1.00      H    C
ATOM   1567  CA  LEU H  62      15.270   5.570 -12.010  1.00  1.00      H    C
ATOM   1568  CA  GLU H  63      12.920   6.910 -14.580  1.00  1.00      H    C
ATOM   1569  CA  ASN H  64      10.550   7.910 -11.880  1.00  1.00      H    C
ATOM   1570  CA  VAL H  65      12.950  10.010  -9.720  1.00  1.00      H    C
ATOM   1571  CA  ILE H  66      15.000  11.370 -12.670  1.00  1.00      H    C
ATOM   1572  CA  ARG H  67      11.890  12.550 -14.660  1.00  1.00      H    C
ATOM   1573  CA  ASP H  68      11.110  14.890 -11.740  1.00  1.00      H    C
ATOM   1574  CA  ALA H  69      14.660  15.800 -11.050  1.00  1.00      H    C
ATOM   1575  CA  VAL H  70      15.290  16.860 -14.640  1.00  1.00      H    C
ATOM   1576  CA  THR H  71      12.010  18.650 -14.660  1.00  1.00      H    C
ATOM   1577  CA  TYR H  72      13.360  20.780 -11.890  1.00  1.00      H    C
ATOM   1578  CA  THR H  73      16.830  21.030 -13.570  1.00  1.00      H    C
ATOM   1579  CA  GLU H  74      15.360  22.320 -16.780  1.00  1.00      H    C
ATOM   1580  CA  HIS H  75      13.070  24.760 -14.980  1.00  1.00      H    C
ATOM   1581  CA  ALA H  76      16.250  26.150 -13.410  1.00  1.00      H    C
ATOM   1582  CA  LYS H  77      17.660  26.710 -16.850  1.00  1.00      H    C
ATOM   1583  CA  ARG H  78      20.730  24.580 -15.850  1.00  1.00      H    C
ATOM   1584  CA  LYS H  79      22.870  22.110 -17.650  1.00  1.00      H    C
ATOM   1585  CA  THR H  80      24.160  20.650 -14.330  1.00  1.00      H    C
ATOM   1586  CA  VAL H  81      22.080  18.240 -12.280  1.00  1.00      H    C
ATOM   1587  CA  THR H  82      22.390  19.160  -8.640  1.00  1.00      H    C
ATOM   1588  CA  ALA H  83      21.920  17.570  -5.290  1.00  1.00      H    C
ATOM   1589  CA  MET H  84      18.950  19.960  -4.700  1.00  1.00      H    C
ATOM   1590  CA  ASP H  85      17.290  18.500  -7.880  1.00  1.00      H    C
ATOM   1591  CA  VAL H  86      17.640  15.210  -6.380  1.00  1.00      H    C
ATOM   1592  CA  VAL H  87      16.730  16.140  -2.840  1.00  1.00      H    C
ATOM   1593  CA  TYR H  88      13.640  18.100  -4.170  1.00  1.00      H    C
ATOM   1594  CA  ALA H  89      12.740  15.040  -6.320  1.00  1.00      H    C
ATOM   1595  CA  LEU H  90      13.160  12.800  -3.300  1.00  1.00      H    C
ATOM   1596  CA  LYS H  91      10.530  14.760  -1.310  1.00  1.00      H    C
ATOM   1597  CA  ARG H  92       8.180  14.550  -4.240  1.00  1.00      H    C
ATOM   1598  CA  GLN H  93       8.880  10.810  -4.330  1.00  1.00      H    C
ATOM   1599  CA  GLY H  94       7.750  10.660  -0.670  1.00  1.00      H    C
ATOM   1600  CA  ARG H  95      11.260   9.330   0.420  1.00  1.00      H    C
ATOM   1601  CA  THR H  96      12.420  12.180   2.740  1.00  1.00      H    C
ATOM   1602  CA  LEU H  97      16.190  12.460   2.690  1.00  1.00      H    C
ATOM   1603  CA  TYR H  98      18.520  11.930   5.650  1.00  1.00      H    C
ATOM   1604  CA  GLY H  99      22.230  11.650   5.250  1.00  1.00      H    C
ATOM   1605  CA  PHE H 100      23.150  14.780   3.340  1.00  1.00      H    C
ATOM   1606  CA  GLY H 101      24.670  13.300   0.120  1.00  1.00      H    C
ATOM   1607  CA  GLY H 102      28.210  14.500   0.690  1.00  1.00      H    C
TER
ATOM   1608  CA  SER I   1       3.740  39.150 -16.350  1.00  1.00      I    C
ATOM   1609  CA  GLY I   2       0.770  37.280 -18.010  1.00  1.00      I    C
ATOM   1610  CA  ARG I   3       1.971  38.440 -21.450  1.00  1.00      I    C
ATOM   1611  CA  GLY I   4       0.941  41.760 -22.900  1.00  1.00      I    C
ATOM   1612  CA  LYS I   5      -0.849  42.080 -26.230  1.00  1.00      I    C
ATOM   1613  CA  GLN I   6      -3.909  44.150 -25.260  1.00  1.00      I    C
ATOM   1614  CA  GLY I   7      -2.909  44.270 -21.640  1.00  1.00      I    C
ATOM   1615  CA  GLY I   8      -0.239  46.360 -20.020  1.00  1.00      I    C
ATOM   1616  CA  LYS I   9      -0.199  48.770 -22.970  1.00  1.00      I    C
ATOM   1617  CA  THR I  10      -2.999  50.690 -24.690  1.00  1.00      I    C
ATOM   1618  CA  ARG I  11      -3.609  54.450 -25.180  1.00  1.00      I    C
ATOM   1619  CA  ALA I  12       0.061  54.950 -26.070  1.00  1.00      I    C
ATOM   1620  CA  LYS I  13       1.211  58.230 -24.540  1.00  1.00      I    C
ATOM   1621  CA  ALA I  14       4.991  58.150 -24.220  1.00  1.00      I    C
ATOM   1622  CA  LYS I  15       6.791  56.840 -27.300  1.00  1.00      I    C
ATOM   1623  CA  THR I  16      10.031  58.240 -28.690  1.00  1.00      I    C
ATOM   1624  CA  ARG I  17      10.221  60.660 -31.560  1.00  1.00      I    C
ATOM   1625  CA  SER I  18      11.911  57.870 -33.540  1.00  1.00      I    C
ATOM   1626  CA  SER I  19       8.881  55.560 -33.000  1.00  1.00      I    C
ATOM   1627  CA  ARG I  20       6.541  58.440 -33.940  1.00  1.00      I    C
ATOM   1628  CA  ALA I  21       8.371  59.040 -37.290  1.00  1.00      I    C
ATOM   1629  CA  GLY I  22       8.441  55.240 -38.000  1.00  1.00      I    C
ATOM   1630  CA  LEU I  23      12.271  55.210 -37.800  1.00  1.00      I    C
ATOM   1631  CA  GLN I  24      15.081  53.040 -36.500  1.00  1.00      I    C
ATOM   1632  CA  PHE I  25      17.701  55.840 -36.450  1.00  1.00      I    C
ATOM   1633  CA  PRO I  26      17.651  58.330 -33.530  1.00  1.00      I    C
ATOM   1634  CA  VAL I  27      15.841  61.740 -33.990  1.00  1.00      I    C
ATOM   1635  CA  GLY I  28      17.011  62.820 -30.590  1.00  1.00      I    C
ATOM   1636  CA  ARG I  29      20.731  62.150 -31.320  1.00  1.00      I    C
ATOM   1637  CA  VAL I  30      20.631  63.670 -34.850  1.00  1.00      I    C
ATOM   1638  CA  HIS I  31      19.321  66.900 -33.280  1.00  1.00      I    C
ATOM   1639  CA  ARG I  32      22.241  67.130 -30.900  1.00  1.00      I    C
ATOM   1640  CA  LEU I  33      24.831  66.420 -33.630  1.00  1.00      I    C
ATOM   1641  CA  LEU I  34      23.241  69.080 -35.950  1.00  1.00      I    C
ATOM   1642  CA  ARG I  35      23.471  71.880 -33.230  1.00  1.00      I    C
ATOM   1643  CA  LYS I  36      26.991  70.930 -32.020  1.00  1.00      I    C
ATOM   1644  CA  GLY I  37      28.321  71.120 -35.570  1.00  1.00      I    C
ATOM   1645  CA  ASN I  38      27.921  74.830 -36.280  1.00  1.00      I    C
ATOM   1646  CA  TYR I  39      26.021  74.360 -39.540  1.00  1.00      I    C
ATOM   1647  CA  ALA I  40      23.471  77.190 -38.940  1.00  1.00      I    C
ATOM   1648  CA  GLU I  41      22.481  79.170 -36.000  1.00  1.00      I    C
ATOM   1649  CA  ARG I  42      19.051  77.610 -35.930  1.00  1.00      I    C
ATOM   1650  CA  VAL I  43      17.661  74.090 -36.800  1.00  1.00      I    C
ATOM   1651  CA  GLY I  44      13.941  73.560 -36.870  1.00  1.00      I    C
ATOM   1652  CA  ALA I  45      12.121  70.550 -35.170  1.00  1.00      I    C
ATOM   1653  CA  GLY I  46      11.491  68.820 -38.520  1.00  1.00      I    C
ATOM   1654  CA  ALA I  47      15.151  69.010 -39.640  1.00  1.00      I    C
ATOM   1655  CA  PRO I  48      16.461  66.120 -37.510  1.00  1.00      I    C
ATOM   1656  CA  VAL I  49      13.271  64.140 -38.340  1.00  1.00      I    C
ATOM   1657  CA  TYR I  50      13.931  64.620 -42.010  1.00  1.00      I    C
ATOM   1658  CA  LEU I  51      17.611  64.080 -41.780  1.00  1.00      I    C
ATOM   1659  CA  ALA I  52      17.251  60.840 -39.650  1.00  1.00      I    C
ATOM   1660  CA  ALA I  53      14.981  59.200 -42.430  1.00  1.00      I    C
ATOM   1661  CA  VAL I  54      17.831  59.950 -45.010  1.00  1.00      I    C
ATOM   1662  CA  LEU I  55      20.551  58.400 -42.760  1.00  1.00      I    C
ATOM   1663  CA  GLU I  56      18.311  55.460 -42.130  1.00  1.00      I    C
ATOM   1664  CA  TYR I  57      17.401  55.030 -45.780  1.00  1.00      I    C
ATOM   1665  CA  LEU I  58      21.051  54.810 -47.090  1.00  1.00      I    C
ATOM   1666  CA  THR I  59      21.821  52.390 -44.230  1.00  1.00      I    C
ATOM   1667  CA  ALA I  60      19.101  50.040 -45.310  1.00  1.00      I    C
ATOM   1668  CA  GLU I  61      20.351  50.170 -48.960  1.00  1.00      I    C
ATOM   1669  CA  ILE I  62      24.041  49.470 -48.420  1.00  1.00      I    C
ATOM   1670  CA  LEU I  63      23.061  46.710 -45.880  1.00  1.00      I    C
ATOM   1671  CA  GLU I  64      20.521  45.070 -48.220  1.00  1.00      I    C
ATOM   1672  CA  LEU I  65      22.961  44.790 -51.100  1.00  1.00      I    C
ATOM   1673  CA  ALA I  66      25.831  43.710 -48.970  1.00  1.00      I    C
ATOM   1674  CA  GLY I  67      24.021  40.960 -47.080  1.00  1.00      I    C
ATOM   1675  CA  ASN I  68      22.781  39.760 -50.510  1.00  1.00      I    C
ATOM   1676  CA  ALA I  69      26.461  39.570 -51.710  1.00  1.00      I    C
ATOM   1677  CA  ALA I  70      27.411  37.690 -48.560  1.00  1.00      I    C
ATOM   1678  CA  ARG I  71      24.531  35.200 -49.070  1.00  1.00      I    C
ATOM   1679  CA  ASP I  72      25.361  34.650 -52.740  1.00  1.00      I    C
ATOM   1680  CA  ASN I  73      29.021  33.870 -51.540  1.00  1.00      I    C
ATOM   1681  CA  LYS I  74      27.501  31.450 -49.030  1.00  1.00      I    C
ATOM   1682  CA  LYS I  75      28.311  33.530 -45.980  1.00  1.00      I    C
ATOM   1683  CA  THR I  76      26.211  34.570 -43.000  1.00  1.00      I    C
ATOM   1684  CA  ARG I  77      28.471  37.380 -41.670  1.00  1.00      I    C
ATOM   1685  CA  ILE I  78      28.991  40.700 -43.530  1.00  1.00      I    C
ATOM   1686  CA  ILE I  79      32.581  41.810 -43.640  1.00  1.00      I    C
ATOM   1687  CA  PRO I  80      34.441  44.630 -45.480  1.00  1.00      I    C
ATOM   1688  CA  ARG I  81      34.831  42.420 -48.530  1.00  1.00      I    C
ATOM   1689  CA  HIS I  82      31.111  42.150 -48.970  1.00  1.00      I    C
ATOM   1690  CA  LEU I  83      30.561  45.900 -48.460  1.00  1.00      I    C
ATOM   1691  CA  GLN I  84      32.661  46.690 -51.440  1.00  1.00      I    C
ATOM   1692  CA  LEU I  85      30.931  44.100 -53.670  1.00  1.00      I    C
ATOM   1693  CA  ALA I  86      27.521  45.800 -53.060  1.00  1.00      I    C
ATOM   1694  CA  VAL I  87      28.811  49.380 -53.610  1.00  1.00      I    C
ATOM   1695  CA  ARG I  88      31.121  48.750 -56.550  1.00  1.00      I    C
ATOM   1696  CA  ASN I  89      28.531  46.930 -58.580  1.00  1.00      I    C
ATOM   1697  CA  ASP I  90      26.011  49.740 -57.990  1.00  1.00      I    C
ATOM   1698  CA  GLU I  91      26.541  52.650 -60.380  1.00  1.00      I    C
ATOM   1699  CA  GLU I  92      25.221  55.350 -58.150  1.00  1.00      I    C
ATOM   1700  CA  LEU I  93      26.811  54.020 -54.800  1.00  1.00      I    C
ATOM   1701  CA  ASN I  94      30.121  53.720 -56.760  1.00  1.00      I    C
ATOM   1702  CA  LYS I  95      29.931  57.390 -57.600  1.00  1.00      I    C
ATOM   1703  CA  LEU I  96      29.191  58.470 -54.080  1.00  1.00      I    C
ATOM   1704  CA  LEU I  97      32.331  56.650 -52.970  1.00  1.00      I    C
ATOM   1705  CA  GLY I  98      34.401  57.310 -56.050  1.00  1.00      I    C
ATOM   1706  CA  ARG I  99      37.491  58.640 -54.350  1.00  1.00      I    C
ATOM   1707  CA  VAL I 100      37.401  56.410 -51.390  1.00  1.00      I    C
ATOM   1708  CA  THR I 101      39.351  53.200 -50.780  1.00  1.00      I    C
ATOM   1709  CA  ILE I 102      37.591  50.780 -48.490  1.00  1.00      I    C
ATOM   1710  CA  ALA I 103      40.401  48.620 -47.130  1.00  1.00      I    C
ATOM   1711  CA  GLN I 104      40.141  44.870 -47.660  1.00  1.00      I    C
ATOM   1712  CA  GLY I 105      37.421  45.490 -50.320  1.00  1.00      I    C
ATOM   1713  CA  GLY I 106      39.341  43.840 -53.190  1.00  1.00      I    C
ATOM   1714  CA  VAL I 107      39.571  40.620 -55.330  1.00  1.00      I    C
ATOM   1715  CA  LEU I 108      39.361  40.350 -59.030  1.00  1.00      I    C
ATOM   1716  CA  PRO I 109      36.411  38.860 -60.820  1.00  1.00      I    C
ATOM   1717  CA  ASN I 110      37.561  35.460 -61.910  1.00  1.00      I    C
ATOM   1718  CA  ILE I 111      35.051  33.480 -63.920  1.00  1.00      I    C
ATOM   1719  CA  GLN I 112      32.321  35.670 -65.570  1.00  1.00      I    C
ATOM   1720  CA  SER I 113      28.721  34.770 -64.650  1.00  1.00      I    C
ATOM   1721  CA  VAL I 114      27.001  34.160 -67.980  1.00  1.00      I    C
ATOM   1722  CA  LEU I 115      29.301  31.210 -68.690  1.00  1.00      I    C
ATOM   1723  CA  LEU I 116      28.071  29.170 -65.580  1.00  1.00      I    C
ATOM   1724  CA  PRO I 117      27.721  25.420 -66.150  1.00  1.00      I    C
ATOM   1725  CA  LYS I 118      24.371  23.800 -66.950  1.00  1.00      I    C
ATOM   1726  CA  LYS I 119      22.381  25.910 -69.490  1.00  1.00      I    C
ATOM   1727  CA  THR I 120      23.401  24.390 -72.810  1.00  1.00      I    C
ATOM   1728  CA  GLU I 121      22.621  27.070 -75.360  1.00  1.00      I    C
ATOM   1729  CA  SER I 122      21.831  27.210 -79.030  1.00  1.00      I    C
ATOM   1730  CA  SER I 123      19.271  25.180 -81.100  1.00  1.00      I    C
ATOM   1731  CA  LYS I 124      21.651  22.260 -80.780  1.00  1.00      I    C
ATOM   1732  CA  SER I 125      23.761  20.290 -83.280  1.00  1.00      I    C
ATOM   1733  CA  LYS I 126      22.171  17.100 -81.750  1.00  1.00      I    C
ATOM   1734  CA  SER I 127      23.801  13.730 -82.370  1.00  1.00      I    C
ATOM   1735  CA  LYS I 128      22.321  10.400 -81.660  1.00  1.00      I    C
TER
ATOM   1736  CA  PRO J   1      26.701 102.860  11.970  1.00  1.00      J    C
ATOM   1737  CA  GLU J   2      25.421 104.640  14.900  1.00  1.00      J    C
ATOM   1738  CA  PRO J   3      27.061 102.480  17.410  1.00  1.00      J    C
ATOM   1739  CA  ALA J   4      30.661 101.980  16.130  1.00  1.00      J    C
ATOM   1740  CA  LYS J   5      30.591  98.390  17.340  1.00  1.00      J    C
ATOM   1741  CA  SER J   6      30.391  95.660  14.590  1.00  1.00      J    C
ATOM   1742  CA  ALA J   7      32.831  96.740  11.730  1.00  1.00      J    C
ATOM   1743  CA  PRO J   8      31.211  95.820   9.350  1.00  1.00      J    C
ATOM   1744  CA  ALA J   9      32.271  92.870   7.140  1.00  1.00      J    C
ATOM   1745  CA  PRO J  10      31.601  91.840   4.460  1.00  1.00      J    C
ATOM   1746  CA  LYS J  11      31.061  88.250   5.460  1.00  1.00      J    C
ATOM   1747  CA  LYS J  12      31.401  85.140   3.320  1.00  1.00      J    C
ATOM   1748  CA  GLY J  13      32.731  81.980   4.700  1.00  1.00      J    C
ATOM   1749  CA  SER J  14      33.801  80.310   1.480  1.00  1.00      J    C
ATOM   1750  CA  LYS J  15      37.181  79.360  -0.050  1.00  1.00      J    C
ATOM   1751  CA  LYS J  16      37.721  75.750  -0.710  1.00  1.00      J    C
ATOM   1752  CA  ALA J  17      39.681  74.390  -3.650  1.00  1.00      J    C
ATOM   1753  CA  VAL J  18      40.741  70.890  -4.210  1.00  1.00      J    C
ATOM   1754  CA  THR J  19      42.431  69.160  -1.320  1.00  1.00      J    C
ATOM   1755  CA  LYS J  20      43.551  66.170  -3.560  1.00  1.00      J    C
ATOM   1756  CA  THR J  21      47.281  66.890  -3.360  1.00  1.00      J    C
ATOM   1757  CA  GLN J  22      48.221  67.420  -6.950  1.00  1.00      J    C
ATOM   1758  CA  LYS J  23      44.981  65.680  -8.210  1.00  1.00      J    C
ATOM   1759  CA  LYS J  24      42.391  68.580  -8.390  1.00  1.00      J    C
ATOM   1760  CA  ASP J  25      41.781  68.260 -12.210  1.00  1.00      J    C
ATOM   1761  CA  GLY J  26      40.251  64.930 -13.430  1.00  1.00      J    C
ATOM   1762  CA  LYS J  27      41.541  62.180 -15.760  1.00  1.00      J    C
ATOM   1763  CA  LYS J  28      38.841  59.800 -14.370  1.00  1.00      J    C
ATOM   1764  CA  ARG J  29      35.621  61.100 -15.900  1.00  1.00      J    C
ATOM   1765  CA  ARG J  30      32.701  58.710 -16.580  1.00  1.00      J    C
ATOM   1766  CA  LYS J  31      32.591  57.250 -20.100  1.00  1.00      J    C
ATOM   1767  CA  THR J  32      29.941  58.870 -22.290  1.00  1.00      J    C
ATOM   1768  CA  ARG J  33      27.241  56.260 -22.540  1.00  1.00      J    C
ATOM   1769  CA  LYS J  34      26.971  54.160 -25.750  1.00  1.00      J    C
ATOM   1770  CA  GLU J  35      28.701  55.980 -28.530  1.00  1.00      J    C
ATOM   1771  CA  SER J  36      28.191  55.550 -32.230  1.00  1.00      J    C
ATOM   1772  CA  TYR J  37      25.481  54.540 -34.500  1.00  1.00      J    C
ATOM   1773  CA  ALA J  38      26.481  50.840 -34.190  1.00  1.00      J    C
ATOM   1774  CA  ILE J  39      23.261  49.790 -32.150  1.00  1.00      J    C
ATOM   1775  CA  TYR J  40      21.111  51.430 -34.740  1.00  1.00      J    C
ATOM   1776  CA  VAL J  41      22.981  50.240 -37.750  1.00  1.00      J    C
ATOM   1777  CA  TYR J  42      22.751  46.770 -36.320  1.00  1.00      J    C
ATOM   1778  CA  LYS J  43      18.891  47.120 -35.670  1.00  1.00      J    C
ATOM   1779  CA  VAL J  44      18.081  47.550 -39.350  1.00  1.00      J    C
ATOM   1780  CA  LEU J  45      20.381  44.910 -40.790  1.00  1.00      J    C
ATOM   1781  CA  LYS J  46      18.481  42.290 -38.780  1.00  1.00      J    C
ATOM   1782  CA  GLN J  47      15.221  43.760 -40.320  1.00  1.00      J    C
ATOM   1783  CA  VAL J  48      16.681  43.260 -43.820  1.00  1.00      J    C
ATOM   1784  CA  HIS J  49      18.581  40.060 -43.420  1.00  1.00      J    C
ATOM   1785  CA  PRO J  50      17.521  38.220 -40.160  1.00  1.00      J    C
ATOM   1786  CA  ASP J  51      20.351  35.660 -40.180  1.00  1.00      J    C
ATOM   1787  CA  THR J  52      23.011  37.950 -41.530  1.00  1.00      J    C
ATOM   1788  CA  GLY J  53      25.161  39.150 -38.780  1.00  1.00      J    C
ATOM   1789  CA  ILE J  54      27.851  41.830 -39.090  1.00  1.00      J    C
ATOM   1790  CA  SER J  55      31.541  42.070 -38.430  1.00  1.00      J    C
ATOM   1791  CA  SER J  56      33.231  44.740 -36.360  1.00  1.00      J    C
ATOM   1792  CA  LYS J  57      35.401  45.780 -39.300  1.00  1.00      J    C
ATOM   1793  CA  ALA J  58      32.191  46.310 -41.410  1.00  1.00      J    C
ATOM   1794  CA  MET J  59      30.541  48.010 -38.440  1.00  1.00      J    C
ATOM   1795  CA  SER J  60      33.601  50.310 -38.120  1.00  1.00      J    C
ATOM   1796  CA  ILE J  61      33.111  50.920 -41.820  1.00  1.00      J    C
ATOM   1797  CA  MET J  62      29.341  51.730 -41.170  1.00  1.00      J    C
ATOM   1798  CA  ASN J  63      30.191  54.120 -38.410  1.00  1.00      J    C
ATOM   1799  CA  SER J  64      32.601  55.950 -40.860  1.00  1.00      J    C
ATOM   1800  CA  PHE J  65      29.861  56.010 -43.500  1.00  1.00      J    C
ATOM   1801  CA  VAL J  66      27.241  57.450 -41.150  1.00  1.00      J    C
ATOM   1802  CA  ASN J  67      29.771  59.990 -39.750  1.00  1.00      J    C
ATOM   1803  CA  ASP J  68      30.891  61.050 -43.220  1.00  1.00      J    C
ATOM   1804  CA  VAL J  69      27.311  61.180 -44.650  1.00  1.00      J    C
ATOM   1805  CA  PHE J  70      25.861  63.080 -41.730  1.00  1.00      J    C
ATOM   1806  CA  GLU J  71      28.501  65.900 -42.060  1.00  1.00      J    C
ATOM   1807  CA  ARG J  72      28.371  65.970 -45.760  1.00  1.00      J    C
ATOM   1808  CA  ILE J  73      24.681  66.390 -46.090  1.00  1.00      J    C
ATOM   1809  CA  ALA J  74      24.481  68.860 -43.110  1.00  1.00      J    C
ATOM   1810  CA  GLY J  75      27.201  70.920 -44.810  1.00  1.00      J    C
ATOM   1811  CA  GLU J  76      25.151  70.850 -48.070  1.00  1.00      J    C
ATOM   1812  CA  ALA J  77      22.071  72.140 -46.200  1.00  1.00      J    C
ATOM   1813  CA  SER J  78      24.021  74.800 -44.420  1.00  1.00      J    C
ATOM   1814  CA  ARG J  79      25.491  76.260 -47.690  1.00  1.00      J    C
ATOM   1815  CA  LEU J  80      21.891  76.340 -49.150  1.00  1.00      J    C
ATOM   1816  CA  ALA J  81      20.921  78.170 -45.980  1.00  1.00      J    C
ATOM   1817  CA  HIS J  82      23.941  80.460 -46.110  1.00  1.00      J    C
ATOM   1818  CA  TYR J  83      23.221  81.180 -49.850  1.00  1.00      J    C
ATOM   1819  CA  ASN J  84      19.771  82.280 -48.770  1.00  1.00      J    C
ATOM   1820  CA  LYS J  85      20.861  84.100 -45.700  1.00  1.00      J    C
ATOM   1821  CA  ARG J  86      18.511  82.240 -43.450  1.00  1.00      J    C
ATOM   1822  CA  SER J  87      19.721  81.150 -39.980  1.00  1.00      J    C
ATOM   1823  CA  THR J  88      17.751  78.050 -39.980  1.00  1.00      J    C
ATOM   1824  CA  ILE J  89      18.231  74.710 -41.690  1.00  1.00      J    C
ATOM   1825  CA  THR J  90      14.831  73.150 -42.020  1.00  1.00      J    C
ATOM   1826  CA  SER J  91      13.661  69.890 -43.540  1.00  1.00      J    C
ATOM   1827  CA  ARG J  92      13.461  71.790 -46.710  1.00  1.00      J    C
ATOM   1828  CA  GLU J  93      17.251  72.450 -46.830  1.00  1.00      J    C
ATOM   1829  CA  ILE J  94      18.081  68.850 -46.080  1.00  1.00      J    C
ATOM   1830  CA  GLN J  95      15.801  67.870 -48.980  1.00  1.00      J    C
ATOM   1831  CA  THR J  96      17.491  70.270 -51.340  1.00  1.00      J    C
ATOM   1832  CA  ALA J  97      20.971  69.340 -50.110  1.00  1.00      J    C
ATOM   1833  CA  VAL J  98      20.121  65.670 -50.750  1.00  1.00      J    C
ATOM   1834  CA  ARG J  99      19.131  66.450 -54.360  1.00  1.00      J    C
ATOM   1835  CA  LEU J 100      22.331  68.410 -54.990  1.00  1.00      J    C
ATOM   1836  CA  LEU J 101      24.421  65.750 -53.300  1.00  1.00      J    C
ATOM   1837  CA  LEU J 102      22.981  62.330 -54.250  1.00  1.00      J    C
ATOM   1838  CA  PRO J 103      22.861  60.410 -57.430  1.00  1.00      J    C
ATOM   1839  CA  GLY J 104      19.771  59.690 -59.380  1.00  1.00      J    C
ATOM   1840  CA  GLU J 105      17.771  56.780 -58.150  1.00  1.00      J    C
ATOM   1841  CA  LEU J 106      19.151  57.010 -54.600  1.00  1.00      J    C
ATOM   1842  CA  ALA J 107      18.291  60.700 -53.930  1.00  1.00      J    C
ATOM   1843  CA  LYS J 108      14.691  59.860 -55.120  1.00  1.00      J    C
ATOM   1844  CA  HIS J 109      14.171  57.290 -52.380  1.00  1.00      J    C
ATOM   1845  CA  ALA J 110      15.971  59.450 -49.770  1.00  1.00      J    C
ATOM   1846  CA  VAL J 111      13.501  62.420 -50.430  1.00  1.00      J    C
ATOM   1847  CA  SER J 112      10.481  59.920 -50.420  1.00  1.00      J    C
ATOM   1848  CA  GLU J 113      11.521  58.530 -47.050  1.00  1.00      J    C
ATOM   1849  CA  GLY J 114      12.271  61.980 -45.600  1.00  1.00      J    C
ATOM   1850  CA  THR J 115       8.891  63.420 -46.630  1.00  1.00      J    C
ATOM   1851  CA  LYS J 116       7.171  60.380 -45.400  1.00  1.00      J    C
ATOM   1852  CA  ALA J 117       8.781  60.380 -42.020  1.00  1.00      J    C
ATOM   1853  CA  VAL J 118       8.011  64.150 -41.380  1.00  1.00      J    C
ATOM   1854  CA  THR J 119       4.381  63.750 -42.430  1.00  1.00      J    C
ATOM   1855  CA  LYS J 120       4.081  60.740 -39.920  1.00  1.00      J    C
ATOM   1856  CA  TYR J 121       5.661  62.610 -37.070  1.00  1.00      J    C
ATOM   1857  CA  THR J 122       3.321  65.580 -37.480  1.00  1.00      J    C
ATOM   1858  CA  SER J 123       0.341  63.240 -37.880  1.00  1.00      J    C
ATOM   1859  CA  ALA J 124       0.591  62.360 -34.170  1.00  1.00      J    C
ATOM   1860  CA  LYS J 125      -1.249  64.100 -31.330  1.00  1.00      J    C
TER
