# Supplementary material for: The kinetic landscape of nucleosome assembly: A coarse-grained molecular dynamics study
Source: PLoS Comput Biol. 2021 Jul 27;17(7):e1009253. doi: 10.1371/journal.pcbi.1009253 (PMC8345847; doi:10.1371/journal.pcbi.1009253)
Supplement: S1 Data — For each of the 11 metastable states identified from our MSM at 400 mM using PCCA clustering, we deposited 4 representative coarse-grained nucleosome conformations in PDB format. The conformations are named “state*conf#.pdb”, where * corresponds to the state name as described in the text (T, TL, TR, HL0, HL1, HL2, HR0, HR1, HR2 and HR3, N), and # goes from 1 to 4. The file “msm_hmm11.dat” contains the equilibrium probabilities of the various basins and the transition probabilities between them. The data also contain 4 representative partially opened conformations for each of the left hexasome, right hexasome, and tetrasome states, named “partially-opened_*_conf#.pdb”, where * is HL, HR or T and # goes from 1 to 4. (ZIP) [file pcbi.1009253.s006.zip › S1_Data/stateTRconf1.pdb]

ATOM      1 DS   DC  A   1      59.550 115.799  95.532  1.00  1.00      A    S
ATOM      2 DB   DC  A   1      59.860 116.319  91.712  1.00  1.00      A    B
ATOM      3 DP   DT  A   2      56.390 113.749  96.612  1.00  1.00      A    P
ATOM      4 DS   DT  A   2      54.300 115.029  93.442  1.00  1.00      A    S
ATOM      5 DB   DT  A   2      57.060 113.849  90.042  1.00  1.00      A    B
ATOM      6 DP   DG  A   3      50.170 112.719  92.822  1.00  1.00      A    P
ATOM      7 DS   DG  A   3      49.950 113.859  89.462  1.00  1.00      A    S
ATOM      8 DB   DG  A   3      54.360 112.539  86.992  1.00  1.00      A    B
ATOM      9 DP   DG  A   4      46.840 113.379  87.652  1.00  1.00      A    P
ATOM     10 DS   DG  A   4      48.400 112.359  84.272  1.00  1.00      A    S
ATOM     11 DB   DG  A   4      52.970 110.009  84.801  1.00  1.00      A    B
ATOM     12 DP   DA  A   5      46.590 111.829  81.262  1.00  1.00      A    P
ATOM     13 DS   DA  A   5      49.320 110.539  79.402  1.00  1.00      A    S
ATOM     14 DB   DA  A   5      52.030 107.639  82.221  1.00  1.00      A    B
ATOM     15 DP   DG  A   6      48.170 108.869  76.071  1.00  1.00      A    P
ATOM     16 DS   DG  A   6      50.730 105.849  76.001  1.00  1.00      A    S
ATOM     17 DB   DG  A   6      51.300 104.169  80.541  1.00  1.00      A    B
ATOM     18 DP   DA  A   7      51.370 103.149  72.901  1.00  1.00      A    P
ATOM     19 DS   DA  A   7      53.240 100.399  75.211  1.00  1.00      A    S
ATOM     20 DB   DA  A   7      51.600 100.879  79.581  1.00  1.00      A    B
ATOM     21 DP   DA  A   8      54.260  96.889  73.891  1.00  1.00      A    P
ATOM     22 DS   DA  A   8      53.040  95.369  76.661  1.00  1.00      A    S
ATOM     23 DB   DA  A   8      49.550  97.969  78.971  1.00  1.00      A    B
ATOM     24 DP   DT  A   9      51.650  92.049  76.071  1.00  1.00      A    P
ATOM     25 DS   DT  A   9      49.830  92.129  79.671  1.00  1.00      A    S
ATOM     26 DB   DT  A   9      47.230  95.139  78.991  1.00  1.00      A    B
ATOM     27 DP   DC  A  10      48.370  88.659  80.671  1.00  1.00      A    P
ATOM     28 DS   DC  A  10      45.800  90.259  82.751  1.00  1.00      A    S
ATOM     29 DB   DC  A  10      44.110  92.949  80.351  1.00  1.00      A    B
ATOM     30 DP   DC  A  11      43.460  88.389  84.191  1.00  1.00      A    P
ATOM     31 DS   DC  A  11      40.920  90.559  84.391  1.00  1.00      A    S
ATOM     32 DB   DC  A  11      40.420  91.939  80.411  1.00  1.00      A    B
ATOM     33 DP   DC  A  12      37.740  89.379  85.771  1.00  1.00      A    P
ATOM     34 DS   DC  A  12      35.230  91.919  83.231  1.00  1.00      A    S
ATOM     35 DB   DC  A  12      36.690  91.789  79.511  1.00  1.00      A    B
ATOM     36 DP   DG  A  13      30.830  91.979  83.931  1.00  1.00      A    P
ATOM     37 DS   DG  A  13      30.290  93.539  81.241  1.00  1.00      A    S
ATOM     38 DB   DG  A  13      32.860  91.769  77.801  1.00  1.00      A    B
ATOM     39 DP   DG  A  14      26.550  94.299  80.041  1.00  1.00      A    P
ATOM     40 DS   DG  A  14      27.540  94.729  76.821  1.00  1.00      A    S
ATOM     41 DB   DG  A  14      30.380  90.459  75.451  1.00  1.00      A    B
ATOM     42 DP   DT  A  15      25.560  95.799  74.261  1.00  1.00      A    P
ATOM     43 DS   DT  A  15      27.060  93.529  71.311  1.00  1.00      A    S
ATOM     44 DB   DT  A  15      27.810  89.969  73.371  1.00  1.00      A    B
ATOM     45 DP   DC  A  16      24.910  93.279  68.711  1.00  1.00      A    P
ATOM     46 DS   DC  A  16      26.630  90.079  67.191  1.00  1.00      A    S
ATOM     47 DB   DC  A  16      26.300  87.309  70.811  1.00  1.00      A    B
ATOM     48 DP   DT  A  17      25.990  88.099  63.601  1.00  1.00      A    P
ATOM     49 DS   DT  A  17      27.680  85.239  64.211  1.00  1.00      A    S
ATOM     50 DB   DT  A  17      25.800  84.199  68.501  1.00  1.00      A    B
ATOM     51 DP   DG  A  18      27.300  82.399  61.491  1.00  1.00      A    P
ATOM     52 DS   DG  A  18      27.050  79.429  63.861  1.00  1.00      A    S
ATOM     53 DB   DG  A  18      24.600  80.089  68.521  1.00  1.00      A    B
ATOM     54 DP   DC  A  19      27.840  76.219  62.841  1.00  1.00      A    P
ATOM     55 DS   DC  A  19      26.190  74.469  66.241  1.00  1.00      A    S
ATOM     56 DB   DC  A  19      23.100  77.069  67.631  1.00  1.00      A    B
ATOM     57 DP   DA  A  20      25.050  69.979  66.501  1.00  1.00      A    P
ATOM     58 DS   DA  A  20      22.440  70.199  69.451  1.00  1.00      A    S
ATOM     59 DB   DA  A  20      19.900  74.309  68.261  1.00  1.00      A    B
ATOM     60 DP   DG  A  21      20.450  66.789  70.171  1.00  1.00      A    P
ATOM     61 DS   DG  A  21      17.160  68.469  71.321  1.00  1.00      A    S
ATOM     62 DB   DG  A  21      16.500  72.679  68.921  1.00  1.00      A    B
ATOM     63 DP   DG  A  22      14.050  66.699  72.921  1.00  1.00      A    P
ATOM     64 DS   DG  A  22      11.340  68.569  71.281  1.00  1.00      A    S
ATOM     65 DB   DG  A  22      12.780  71.489  67.441  1.00  1.00      A    B
ATOM     66 DP   DC  A  23       8.150  67.759  71.641  1.00  1.00      A    P
ATOM     67 DS   DC  A  23       7.220  70.549  69.161  1.00  1.00      A    S
ATOM     68 DB   DC  A  23       9.840  69.809  65.921  1.00  1.00      A    B
ATOM     69 DP   DC  A  24       3.580  70.719  68.111  1.00  1.00      A    P
ATOM     70 DS   DC  A  24       3.720  71.849  64.461  1.00  1.00      A    S
ATOM     71 DB   DC  A  24       7.380  69.919  63.151  1.00  1.00      A    B
ATOM     72 DP   DG  A  25      -0.290  71.189  61.771  1.00  1.00      A    P
ATOM     73 DS   DG  A  25       1.660  72.089  58.581  1.00  1.00      A    S
ATOM     74 DB   DG  A  25       5.870  68.969  58.971  1.00  1.00      A    B
ATOM     75 DP   DC  A  26      -0.340  72.589  55.481  1.00  1.00      A    P
ATOM     76 DS   DC  A  26       2.580  71.579  53.611  1.00  1.00      A    S
ATOM     77 DB   DC  A  26       4.040  68.009  56.361  1.00  1.00      A    B
ATOM     78 DP   DT  A  27       2.120  70.239  49.471  1.00  1.00      A    P
ATOM     79 DS   DT  A  27       4.510  67.579  49.121  1.00  1.00      A    S
ATOM     80 DB   DT  A  27       3.610  65.449  53.361  1.00  1.00      A    B
ATOM     81 DP   DC  A  28       3.430  65.529  46.491  1.00  1.00      A    P
ATOM     82 DS   DC  A  28       4.920  62.389  48.021  1.00  1.00      A    S
ATOM     83 DB   DC  A  28       2.410  62.229  51.561  1.00  1.00      A    B
ATOM     84 DP   DA  A  29       5.030  58.429  45.431  1.00  1.00      A    P
ATOM     85 DS   DA  A  29       5.010  55.779  48.591  1.00  1.00      A    S
ATOM     86 DB   DA  A  29       1.580  58.209  51.581  1.00  1.00      A    B
ATOM     87 DP   DA  A  30       4.080  52.069  48.081  1.00  1.00      A    P
ATOM     88 DS   DA  A  30       2.030  51.699  51.151  1.00  1.00      A    S
ATOM     89 DB   DA  A  30      -0.770  55.509  51.161  1.00  1.00      A    B
ATOM     90 DP   DT  A  31       0.600  48.869  51.841  1.00  1.00      A    P
ATOM     91 DS   DT  A  31      -1.290  50.339  54.221  1.00  1.00      A    S
ATOM     92 DB   DT  A  31      -3.380  53.049  51.311  1.00  1.00      A    B
ATOM     93 DP   DT  A  32      -3.960  48.549  56.561  1.00  1.00      A    P
ATOM     94 DS   DT  A  32      -6.170  51.129  56.581  1.00  1.00      A    S
ATOM     95 DB   DT  A  32      -6.820  51.539  52.251  1.00  1.00      A    B
ATOM     96 DP   DG  A  33      -9.860  50.019  58.731  1.00  1.00      A    P
ATOM     97 DS   DG  A  33     -12.250  52.369  56.951  1.00  1.00      A    S
ATOM     98 DB   DG  A  33     -11.200  52.269  51.991  1.00  1.00      A    B
ATOM     99 DP   DG  A  34     -15.740  52.179  57.401  1.00  1.00      A    P
ATOM    100 DS   DG  A  34     -17.120  53.309  53.901  1.00  1.00      A    S
ATOM    101 DB   DG  A  34     -14.390  51.649  50.451  1.00  1.00      A    B
ATOM    102 DP   DT  A  35     -20.100  53.589  53.261  1.00  1.00      A    P
ATOM    103 DS   DT  A  35     -19.750  53.269  49.461  1.00  1.00      A    S
ATOM    104 DB   DT  A  35     -17.060  50.069  49.081  1.00  1.00      A    B
ATOM    105 DP   DC  A  36     -23.070  52.629  47.821  1.00  1.00      A    P
ATOM    106 DS   DC  A  36     -21.750  50.419  44.911  1.00  1.00      A    S
ATOM    107 DB   DC  A  36     -19.070  47.599  46.631  1.00  1.00      A    B
ATOM    108 DP   DG  A  37     -24.790  49.060  42.041  1.00  1.00      A    P
ATOM    109 DS   DG  A  37     -22.480  46.910  40.471  1.00  1.00      A    S
ATOM    110 DB   DG  A  37     -20.220  44.059  44.301  1.00  1.00      A    B
ATOM    111 DP   DT  A  38     -22.870  44.980  37.671  1.00  1.00      A    P
ATOM    112 DS   DT  A  38     -20.330  42.850  38.201  1.00  1.00      A    S
ATOM    113 DB   DT  A  38     -21.060  41.750  41.821  1.00  1.00      A    B
ATOM    114 DP   DA  A  39     -19.940  39.740  35.581  1.00  1.00      A    P
ATOM    115 DS   DA  A  39     -18.220  37.320  38.011  1.00  1.00      A    S
ATOM    116 DB   DA  A  39     -21.070  37.430  41.741  1.00  1.00      A    B
ATOM    117 DP   DG  A  40     -17.440  33.930  36.581  1.00  1.00      A    P
ATOM    118 DS   DG  A  40     -18.260  31.830  39.991  1.00  1.00      A    S
ATOM    119 DB   DG  A  40     -22.020  33.590  42.221  1.00  1.00      A    B
ATOM    120 DP   DA  A  41     -17.330  28.410  40.950  1.00  1.00      A    P
ATOM    121 DS   DA  A  41     -19.070  28.399  43.970  1.00  1.00      A    S
ATOM    122 DB   DA  A  41     -23.430  30.410  42.941  1.00  1.00      A    B
ATOM    123 DP   DC  A  42     -19.500  25.279  45.150  1.00  1.00      A    P
ATOM    124 DS   DC  A  42     -23.690  25.239  45.280  1.00  1.00      A    S
ATOM    125 DB   DC  A  42     -25.270  27.600  41.530  1.00  1.00      A    B
ATOM    126 DP   DA  A  43     -26.030  21.549  45.830  1.00  1.00      A    P
ATOM    127 DS   DA  A  43     -29.490  23.099  45.170  1.00  1.00      A    S
ATOM    128 DB   DA  A  43     -28.740  25.640  40.920  1.00  1.00      A    B
ATOM    129 DP   DG  A  44     -32.450  20.589  44.800  1.00  1.00      A    P
ATOM    130 DS   DG  A  44     -34.220  22.750  42.510  1.00  1.00      A    S
ATOM    131 DB   DG  A  44     -31.690  24.230  38.960  1.00  1.00      A    B
ATOM    132 DP   DC  A  45     -37.490  22.120  42.240  1.00  1.00      A    P
ATOM    133 DS   DC  A  45     -37.390  23.700  38.800  1.00  1.00      A    S
ATOM    134 DB   DC  A  45     -33.680  22.090  37.280  1.00  1.00      A    B
ATOM    135 DP   DT  A  46     -40.070  23.600  36.480  1.00  1.00      A    P
ATOM    136 DS   DT  A  46     -38.230  24.110  33.630  1.00  1.00      A    S
ATOM    137 DB   DT  A  46     -35.250  21.070  33.940  1.00  1.00      A    B
ATOM    138 DP   DC  A  47     -40.410  23.640  30.400  1.00  1.00      A    P
ATOM    139 DS   DC  A  47     -37.630  22.400  28.270  1.00  1.00      A    S
ATOM    140 DB   DC  A  47     -36.000  19.090  30.120  1.00  1.00      A    B
ATOM    141 DP   DT  A  48     -37.880  22.230  24.820  1.00  1.00      A    P
ATOM    142 DS   DT  A  48     -34.570  20.280  24.420  1.00  1.00      A    S
ATOM    143 DB   DT  A  48     -35.630  16.750  26.910  1.00  1.00      A    B
ATOM    144 DP   DA  A  49     -33.330  18.820  21.000  1.00  1.00      A    P
ATOM    145 DS   DA  A  49     -31.610  15.500  22.200  1.00  1.00      A    S
ATOM    146 DB   DA  A  49     -33.960  13.310  25.430  1.00  1.00      A    B
ATOM    147 DP   DG  A  50     -31.080  13.300  19.270  1.00  1.00      A    P
ATOM    148 DS   DG  A  50     -30.770  10.370  21.310  1.00  1.00      A    S
ATOM    149 DB   DG  A  50     -34.790   9.660  24.390  1.00  1.00      A    B
ATOM    150 DP   DC  A  51     -29.360   7.840  20.070  1.00  1.00      A    P
ATOM    151 DS   DC  A  51     -31.300   5.330  22.260  1.00  1.00      A    S
ATOM    152 DB   DC  A  51     -35.140   6.700  22.480  1.00  1.00      A    B
ATOM    153 DP   DA  A  52     -31.040   1.040  21.640  1.00  1.00      A    P
ATOM    154 DS   DA  A  52     -34.150   0.240  23.600  1.00  1.00      A    S
ATOM    155 DB   DA  A  52     -37.500   3.550  22.030  1.00  1.00      A    B
ATOM    156 DP   DC  A  53     -35.280  -2.580  23.210  1.00  1.00      A    P
ATOM    157 DS   DC  A  53     -39.150  -1.540  22.940  1.00  1.00      A    S
ATOM    158 DB   DC  A  53     -39.590   1.440  20.290  1.00  1.00      A    B
ATOM    159 DP   DC  A  54     -41.860  -4.160  22.680  1.00  1.00      A    P
ATOM    160 DS   DC  A  54     -44.570  -2.540  20.330  1.00  1.00      A    S
ATOM    161 DB   DC  A  54     -42.550  -0.370  17.930  1.00  1.00      A    B
ATOM    162 DP   DG  A  55     -48.090  -5.370  18.680  1.00  1.00      A    P
ATOM    163 DS   DG  A  55     -49.390  -2.820  15.480  1.00  1.00      A    S
ATOM    164 DB   DG  A  55     -45.010  -0.400  14.160  1.00  1.00      A    B
ATOM    165 DP   DC  A  56     -52.110  -3.350  13.440  1.00  1.00      A    P
ATOM    166 DS   DC  A  56     -50.530  -2.420  10.700  1.00  1.00      A    S
ATOM    167 DB   DC  A  56     -46.030  -2.390  11.620  1.00  1.00      A    B
ATOM    168 DP   DT  A  57     -51.840  -3.770   6.740  1.00  1.00      A    P
ATOM    169 DS   DT  A  57     -48.220  -4.050   4.660  1.00  1.00      A    S
ATOM    170 DB   DT  A  57     -45.070  -4.300   7.990  1.00  1.00      A    B
ATOM    171 DP   DT  A  58     -47.370  -6.160   1.630  1.00  1.00      A    P
ATOM    172 DS   DT  A  58     -43.270  -5.720   2.020  1.00  1.00      A    S
ATOM    173 DB   DT  A  58     -42.900  -7.030   5.820  1.00  1.00      A    B
ATOM    174 DP   DA  A  59     -40.500  -7.840  -0.770  1.00  1.00      A    P
ATOM    175 DS   DA  A  59     -37.280  -7.790   1.630  1.00  1.00      A    S
ATOM    176 DB   DA  A  59     -38.520  -9.970   5.830  1.00  1.00      A    B
ATOM    177 DP   DA  A  60     -34.250  -8.380   0.660  1.00  1.00      A    P
ATOM    178 DS   DA  A  60     -32.840  -9.090   3.890  1.00  1.00      A    S
ATOM    179 DB   DA  A  60     -35.870 -12.290   6.620  1.00  1.00      A    B
ATOM    180 DP   DA  A  61     -29.350 -10.120   4.450  1.00  1.00      A    P
ATOM    181 DS   DA  A  61     -29.500 -11.560   7.570  1.00  1.00      A    S
ATOM    182 DB   DA  A  61     -33.480 -14.740   7.500  1.00  1.00      A    B
ATOM    183 DP   DC  A  62     -27.300 -12.720   8.410  1.00  1.00      A    P
ATOM    184 DS   DC  A  62     -28.960 -15.420  10.680  1.00  1.00      A    S
ATOM    185 DB   DC  A  62     -31.660 -17.820   8.050  1.00  1.00      A    B
ATOM    186 DP   DG  A  63     -26.370 -17.690  13.230  1.00  1.00      A    P
ATOM    187 DS   DG  A  63     -28.580 -20.380  13.580  1.00  1.00      A    S
ATOM    188 DB   DG  A  63     -30.940 -22.060   9.440  1.00  1.00      A    B
ATOM    189 DP   DC  A  64     -28.090 -22.520  16.080  1.00  1.00      A    P
ATOM    190 DS   DC  A  64     -30.200 -25.440  14.830  1.00  1.00      A    S
ATOM    191 DB   DC  A  64     -29.630 -24.790  10.750  1.00  1.00      A    B
ATOM    192 DP   DA  A  65     -29.520 -29.970  16.050  1.00  1.00      A    P
ATOM    193 DS   DA  A  65     -29.840 -31.430  12.630  1.00  1.00      A    S
ATOM    194 DB   DA  A  65     -28.580 -28.590   9.460  1.00  1.00      A    B
ATOM    195 DP   DC  A  66     -28.760 -34.440  12.280  1.00  1.00      A    P
ATOM    196 DS   DC  A  66     -28.340 -34.020   8.750  1.00  1.00      A    S
ATOM    197 DB   DC  A  66     -26.050 -30.450   8.380  1.00  1.00      A    B
ATOM    198 DP   DG  A  67     -26.820 -37.480   6.990  1.00  1.00      A    P
ATOM    199 DS   DG  A  67     -25.460 -35.880   4.070  1.00  1.00      A    S
ATOM    200 DB   DG  A  67     -22.900 -32.140   5.630  1.00  1.00      A    B
ATOM    201 DP   DT  A  68     -24.190 -37.620   1.180  1.00  1.00      A    P
ATOM    202 DS   DT  A  68     -22.250 -34.700  -0.130  1.00  1.00      A    S
ATOM    203 DB   DT  A  68     -20.130 -33.650   3.780  1.00  1.00      A    B
ATOM    204 DP   DA  A  69     -19.310 -35.290  -2.870  1.00  1.00      A    P
ATOM    205 DS   DA  A  69     -17.440 -32.430  -2.370  1.00  1.00      A    S
ATOM    206 DB   DA  A  69     -16.420 -32.350   2.390  1.00  1.00      A    B
ATOM    207 DP   DC  A  70     -14.880 -31.680  -4.480  1.00  1.00      A    P
ATOM    208 DS   DC  A  70     -13.450 -29.650  -2.020  1.00  1.00      A    S
ATOM    209 DB   DC  A  70     -13.090 -32.290   1.640  1.00  1.00      A    B
ATOM    210 DP   DG  A  71      -9.420 -27.580  -3.460  1.00  1.00      A    P
ATOM    211 DS   DG  A  71      -8.320 -27.410   0.020  1.00  1.00      A    S
ATOM    212 DB   DG  A  71      -9.000 -31.770   2.610  1.00  1.00      A    B
ATOM    213 DP   DC  A  72      -6.060 -25.200   1.000  1.00  1.00      A    P
ATOM    214 DS   DC  A  72      -4.980 -27.000   3.530  1.00  1.00      A    S
ATOM    215 DB   DC  A  72      -5.550 -31.410   2.340  1.00  1.00      A    B
ATOM    216 DP   DG  A  73      -1.070 -25.730   5.380  1.00  1.00      A    P
ATOM    217 DS   DG  A  73      -0.190 -29.480   6.930  1.00  1.00      A    S
ATOM    218 DB   DG  A  73      -1.640 -33.360   3.530  1.00  1.00      A    B
ATOM    219 DP   DC  A  74       2.770 -29.870   8.520  1.00  1.00      A    P
ATOM    220 DS   DC  A  74       2.910 -33.660   7.280  1.00  1.00      A    S
ATOM    221 DB   DC  A  74       1.740 -33.560   3.300  1.00  1.00      A    B
ATOM    222 DP   DT  A  75       6.250 -35.900   7.540  1.00  1.00      A    P
ATOM    223 DS   DT  A  75       5.900 -38.430   4.510  1.00  1.00      A    S
ATOM    224 DB   DT  A  75       4.890 -35.730   1.490  1.00  1.00      A    B
ATOM    225 DP   DG  A  76       9.640 -40.950   3.659  1.00  1.00      A    P
ATOM    226 DS   DG  A  76       9.310 -41.070   0.349  1.00  1.00      A    S
ATOM    227 DB   DG  A  76       8.160 -36.780  -1.250  1.00  1.00      A    B
ATOM    228 DP   DT  A  77      11.590 -42.420  -1.431  1.00  1.00      A    P
ATOM    229 DS   DT  A  77      10.190 -41.260  -4.661  1.00  1.00      A    S
ATOM    230 DB   DT  A  77      10.650 -37.130  -3.690  1.00  1.00      A    B
ATOM    231 DP   DC  A  78      12.180 -42.420  -7.301  1.00  1.00      A    P
ATOM    232 DS   DC  A  78      11.930 -39.010  -9.230  1.00  1.00      A    S
ATOM    233 DB   DC  A  78      13.150 -36.180  -6.490  1.00  1.00      A    B
ATOM    234 DP   DC  A  79      12.990 -38.390 -12.960  1.00  1.00      A    P
ATOM    235 DS   DC  A  79      12.950 -34.370 -12.420  1.00  1.00      A    S
ATOM    236 DB   DC  A  79      14.960 -33.990  -9.110  1.00  1.00      A    B
ATOM    237 DP   DC  A  80      13.780 -32.070 -14.640  1.00  1.00      A    P
ATOM    238 DS   DC  A  80      14.770 -29.330 -12.620  1.00  1.00      A    S
ATOM    239 DB   DC  A  80      17.350 -31.120  -9.850  1.00  1.00      A    B
ATOM    240 DP   DC  A  81      15.730 -26.630 -14.080  1.00  1.00      A    P
ATOM    241 DS   DC  A  81      17.140 -25.340 -10.380  1.00  1.00      A    S
ATOM    242 DB   DC  A  81      20.040 -28.190  -9.270  1.00  1.00      A    B
ATOM    243 DP   DC  A  82      18.560 -21.840  -9.940  1.00  1.00      A    P
ATOM    244 DS   DC  A  82      20.740 -22.250  -7.350  1.00  1.00      A    S
ATOM    245 DB   DC  A  82      23.160 -25.930  -8.600  1.00  1.00      A    B
ATOM    246 DP   DG  A  83      23.300 -18.490  -5.430  1.00  1.00      A    P
ATOM    247 DS   DG  A  83      25.470 -20.660  -3.850  1.00  1.00      A    S
ATOM    248 DB   DG  A  83      27.140 -24.280  -7.370  1.00  1.00      A    B
ATOM    249 DP   DC  A  84      27.380 -20.130  -1.360  1.00  1.00      A    P
ATOM    250 DS   DC  A  84      30.480 -22.020  -2.730  1.00  1.00      A    S
ATOM    251 DB   DC  A  84      30.000 -22.680  -7.020  1.00  1.00      A    B
ATOM    252 DP   DG  A  85      34.970 -20.570  -1.210  1.00  1.00      A    P
ATOM    253 DS   DG  A  85      37.080 -21.390  -4.460  1.00  1.00      A    S
ATOM    254 DB   DG  A  85      34.290 -22.320  -8.580  1.00  1.00      A    B
ATOM    255 DP   DT  A  86      40.130 -20.620  -5.380  1.00  1.00      A    P
ATOM    256 DS   DT  A  86      39.650 -21.530  -9.120  1.00  1.00      A    S
ATOM    257 DB   DT  A  86      35.810 -19.570 -10.040  1.00  1.00      A    B
ATOM    258 DP   DT  A  87      42.720 -21.160 -11.750  1.00  1.00      A    P
ATOM    259 DS   DT  A  87      40.930 -20.820 -14.570  1.00  1.00      A    S
ATOM    260 DB   DT  A  87      37.990 -18.330 -13.150  1.00  1.00      A    B
ATOM    261 DP   DT  A  88      42.500 -19.020 -17.690  1.00  1.00      A    P
ATOM    262 DS   DT  A  88      39.400 -17.890 -18.970  1.00  1.00      A    S
ATOM    263 DB   DT  A  88      37.990 -15.260 -15.690  1.00  1.00      A    B
ATOM    264 DP   DT  A  89      39.110 -16.100 -22.300  1.00  1.00      A    P
ATOM    265 DS   DT  A  89      36.150 -14.580 -21.650  1.00  1.00      A    S
ATOM    266 DB   DT  A  89      37.210 -12.480 -18.300  1.00  1.00      A    B
ATOM    267 DP   DA  A  90      35.390 -11.880 -24.260  1.00  1.00      A    P
ATOM    268 DS   DA  A  90      32.850 -10.240 -22.510  1.00  1.00      A    S
ATOM    269 DB   DA  A  90      35.220  -8.500 -18.750  1.00  1.00      A    B
ATOM    270 DP   DA  A  91      30.690  -7.380 -24.510  1.00  1.00      A    P
ATOM    271 DS   DA  A  91      30.500  -5.570 -21.600  1.00  1.00      A    S
ATOM    272 DB   DA  A  91      34.830  -5.120 -19.460  1.00  1.00      A    B
ATOM    273 DP   DC  A  92      29.150  -3.140 -22.270  1.00  1.00      A    P
ATOM    274 DS   DC  A  92      30.610  -1.150 -19.080  1.00  1.00      A    S
ATOM    275 DB   DC  A  92      35.110  -1.350 -19.730  1.00  1.00      A    B
ATOM    276 DP   DC  A  93      29.930   2.030 -18.520  1.00  1.00      A    P
ATOM    277 DS   DC  A  93      33.310   2.890 -16.540  1.00  1.00      A    S
ATOM    278 DB   DC  A  93      36.360   2.570 -19.250  1.00  1.00      A    B
ATOM    279 DP   DG  A  94      33.080   7.340 -14.060  1.00  1.00      A    P
ATOM    280 DS   DG  A  94      36.550   7.640 -14.190  1.00  1.00      A    S
ATOM    281 DB   DG  A  94      38.490   6.240 -18.280  1.00  1.00      A    B
ATOM    282 DP   DC  A  95      38.070  10.350 -12.360  1.00  1.00      A    P
ATOM    283 DS   DC  A  95      40.880  10.200 -14.630  1.00  1.00      A    S
ATOM    284 DB   DC  A  95      39.230   9.710 -18.290  1.00  1.00      A    B
ATOM    285 DP   DC  A  96      43.140  12.360 -14.570  1.00  1.00      A    P
ATOM    286 DS   DC  A  96      44.560  12.270 -18.040  1.00  1.00      A    S
ATOM    287 DB   DC  A  96      40.730  12.670 -20.310  1.00  1.00      A    B
ATOM    288 DP   DA  A  97      47.820  15.540 -19.500  1.00  1.00      A    P
ATOM    289 DS   DA  A  97      47.010  14.740 -23.140  1.00  1.00      A    S
ATOM    290 DB   DA  A  97      42.070  14.920 -23.600  1.00  1.00      A    B
ATOM    291 DP   DA  A  98      48.930  16.110 -25.790  1.00  1.00      A    P
ATOM    292 DS   DA  A  98      46.320  16.000 -28.290  1.00  1.00      A    S
ATOM    293 DB   DA  A  98      42.160  17.580 -26.070  1.00  1.00      A    B
ATOM    294 DP   DG  A  99      47.110  18.140 -31.090  1.00  1.00      A    P
ATOM    295 DS   DG  A  99      44.010  19.290 -31.720  1.00  1.00      A    S
ATOM    296 DB   DG  A  99      41.490  21.030 -27.610  1.00  1.00      A    B
ATOM    297 DP   DG  A 100      42.940  21.031 -34.450  1.00  1.00      A    P
ATOM    298 DS   DG  A 100      39.580  22.130 -33.190  1.00  1.00      A    S
ATOM    299 DB   DG  A 100      39.780  24.080 -28.420  1.00  1.00      A    B
ATOM    300 DP   DG  A 101      37.350  24.661 -35.360  1.00  1.00      A    P
ATOM    301 DS   DG  A 101      35.370  26.340 -32.910  1.00  1.00      A    S
ATOM    302 DB   DG  A 101      38.010  27.210 -28.560  1.00  1.00      A    B
ATOM    303 DP   DG  A 102      33.560  28.981 -33.720  1.00  1.00      A    P
ATOM    304 DS   DG  A 102      34.340  31.430 -30.710  1.00  1.00      A    S
ATOM    305 DB   DG  A 102      38.760  30.940 -28.460  1.00  1.00      A    B
ATOM    306 DP   DA  A 103      32.820  34.620 -30.400  1.00  1.00      A    P
ATOM    307 DS   DA  A 103      35.180  36.230 -27.579  1.00  1.00      A    S
ATOM    308 DB   DA  A 103      39.620  34.270 -27.980  1.00  1.00      A    B
ATOM    309 DP   DT  A 104      35.280  39.170 -27.519  1.00  1.00      A    P
ATOM    310 DS   DT  A 104      38.490  39.490 -25.849  1.00  1.00      A    S
ATOM    311 DB   DT  A 104      40.670  37.680 -29.209  1.00  1.00      A    B
ATOM    312 DP   DT  A 105      39.410  42.920 -24.919  1.00  1.00      A    P
ATOM    313 DS   DT  A 105      43.120  42.390 -24.879  1.00  1.00      A    S
ATOM    314 DB   DT  A 105      43.060  40.770 -28.839  1.00  1.00      A    B
ATOM    315 DP   DA  A 106      45.470  46.190 -24.639  1.00  1.00      A    P
ATOM    316 DS   DA  A 106      47.820  45.120 -26.809  1.00  1.00      A    S
ATOM    317 DB   DA  A 106      45.790  43.210 -31.039  1.00  1.00      A    B
ATOM    318 DP   DC  A 107      50.210  46.910 -27.209  1.00  1.00      A    P
ATOM    319 DS   DC  A 107      51.360  45.190 -30.149  1.00  1.00      A    S
ATOM    320 DB   DC  A 107      47.810  45.560 -32.669  1.00  1.00      A    B
ATOM    321 DP   DT  A 108      54.960  46.560 -32.269  1.00  1.00      A    P
ATOM    322 DS   DT  A 108      53.910  45.061 -35.889  1.00  1.00      A    S
ATOM    323 DB   DT  A 108      49.650  46.871 -35.979  1.00  1.00      A    B
ATOM    324 DP   DC  A 109      56.300  45.811 -38.999  1.00  1.00      A    P
ATOM    325 DS   DC  A 109      53.140  45.881 -41.399  1.00  1.00      A    S
ATOM    326 DB   DC  A 109      50.010  48.451 -39.529  1.00  1.00      A    B
ATOM    327 DP   DC  A 110      53.750  46.711 -44.849  1.00  1.00      A    P
ATOM    328 DS   DC  A 110      49.970  47.871 -45.839  1.00  1.00      A    S
ATOM    329 DB   DC  A 110      49.100  50.551 -42.769  1.00  1.00      A    B
ATOM    330 DP   DC  A 111      49.360  49.171 -48.709  1.00  1.00      A    P
ATOM    331 DS   DC  A 111      46.450  51.671 -47.889  1.00  1.00      A    S
ATOM    332 DB   DC  A 111      48.160  53.881 -44.379  1.00  1.00      A    B
ATOM    333 DP   DT  A 112      44.510  53.921 -50.319  1.00  1.00      A    P
ATOM    334 DS   DT  A 112      43.360  56.421 -47.799  1.00  1.00      A    S
ATOM    335 DB   DT  A 112      47.210  57.591 -46.079  1.00  1.00      A    B
ATOM    336 DP   DA  A 113      41.000  59.931 -48.959  1.00  1.00      A    P
ATOM    337 DS   DA  A 113      41.370  61.901 -46.279  1.00  1.00      A    S
ATOM    338 DB   DA  A 113      46.370  61.361 -45.029  1.00  1.00      A    B
ATOM    339 DP   DG  A 114      40.310  65.271 -46.749  1.00  1.00      A    P
ATOM    340 DS   DG  A 114      42.970  66.801 -44.549  1.00  1.00      A    S
ATOM    341 DB   DG  A 114      47.880  64.991 -45.619  1.00  1.00      A    B
ATOM    342 DP   DT  A 115      43.010  70.291 -43.569  1.00  1.00      A    P
ATOM    343 DS   DT  A 115      46.740  70.451 -42.909  1.00  1.00      A    S
ATOM    344 DB   DT  A 115      47.930  68.401 -46.259  1.00  1.00      A    B
ATOM    345 DP   DC  A 116      47.820  74.001 -42.739  1.00  1.00      A    P
ATOM    346 DS   DC  A 116      51.130  73.091 -43.549  1.00  1.00      A    S
ATOM    347 DB   DC  A 116      50.610  71.041 -47.509  1.00  1.00      A    B
ATOM    348 DP   DT  A 117      54.460  75.651 -43.679  1.00  1.00      A    P
ATOM    349 DS   DT  A 117      56.410  73.411 -46.059  1.00  1.00      A    S
ATOM    350 DB   DT  A 117      53.380  73.291 -49.159  1.00  1.00      A    B
ATOM    351 DP   DC  A 118      59.870  74.921 -47.249  1.00  1.00      A    P
ATOM    352 DS   DC  A 118      59.620  73.531 -50.239  1.00  1.00      A    S
ATOM    353 DB   DC  A 118      55.740  74.921 -51.759  1.00  1.00      A    B
ATOM    354 DP   DC  A 119      62.390  73.411 -52.879  1.00  1.00      A    P
ATOM    355 DS   DC  A 119      60.450  73.011 -56.169  1.00  1.00      A    S
ATOM    356 DB   DC  A 119      57.140  75.751 -55.339  1.00  1.00      A    B
ATOM    357 DP   DA  A 120      62.420  74.161 -59.649  1.00  1.00      A    P
ATOM    358 DS   DA  A 120      59.120  75.651 -61.599  1.00  1.00      A    S
ATOM    359 DB   DA  A 120      56.650  78.371 -58.599  1.00  1.00      A    B
ATOM    360 DP   DG  A 121      60.220  77.591 -65.279  1.00  1.00      A    P
ATOM    361 DS   DG  A 121      57.210  79.601 -65.189  1.00  1.00      A    S
ATOM    362 DB   DG  A 121      56.310  81.661 -60.709  1.00  1.00      A    B
ATOM    363 DP   DG  A 122      57.160  81.961 -67.329  1.00  1.00      A    P
ATOM    364 DS   DG  A 122      55.250  84.551 -65.669  1.00  1.00      A    S
ATOM    365 DB   DG  A 122      56.590  85.471 -61.379  1.00  1.00      A    B
ATOM    366 DP   DC  A 123      54.140  86.771 -67.529  1.00  1.00      A    P
ATOM    367 DS   DC  A 123      53.500  89.251 -64.539  1.00  1.00      A    S
ATOM    368 DB   DC  A 123      56.650  88.891 -62.249  1.00  1.00      A    B
ATOM    369 DP   DA  A 124      52.560  93.061 -65.179  1.00  1.00      A    P
ATOM    370 DS   DA  A 124      54.400  94.561 -61.779  1.00  1.00      A    S
ATOM    371 DB   DA  A 124      58.450  92.741 -60.899  1.00  1.00      A    B
ATOM    372 DP   DC  A 125      53.670  97.201 -60.979  1.00  1.00      A    P
ATOM    373 DS   DC  A 125      56.700  97.851 -59.369  1.00  1.00      A    S
ATOM    374 DB   DC  A 125      59.990  95.801 -61.539  1.00  1.00      A    B
ATOM    375 DP   DG  A 126      57.090 102.581 -58.429  1.00  1.00      A    P
ATOM    376 DS   DG  A 126      61.200 102.241 -58.399  1.00  1.00      A    S
ATOM    377 DB   DG  A 126      63.010  98.591 -61.989  1.00  1.00      A    B
ATOM    378 DP   DT  A 127      63.340 104.571 -57.539  1.00  1.00      A    P
ATOM    379 DS   DT  A 127      66.400 102.811 -59.109  1.00  1.00      A    S
ATOM    380 DB   DT  A 127      64.930 102.151 -62.989  1.00  1.00      A    B
ATOM    381 DP   DG  A 128      69.760 105.281 -58.879  1.00  1.00      A    P
ATOM    382 DS   DG  A 128      71.400 104.071 -62.569  1.00  1.00      A    S
ATOM    383 DB   DG  A 128      68.200 102.411 -65.929  1.00  1.00      A    B
ATOM    384 DP   DT  A 129      74.360 105.731 -64.069  1.00  1.00      A    P
ATOM    385 DS   DT  A 129      73.840 104.181 -67.949  1.00  1.00      A    S
ATOM    386 DB   DT  A 129      69.520 104.701 -68.289  1.00  1.00      A    B
ATOM    387 DP   DC  A 130      76.000 106.101 -70.499  1.00  1.00      A    P
ATOM    388 DS   DC  A 130      73.210 105.911 -73.589  1.00  1.00      A    S
ATOM    389 DB   DC  A 130      69.430 107.041 -71.439  1.00  1.00      A    B
ATOM    390 DP   DA  A 131      73.960 107.831 -77.009  1.00  1.00      A    P
ATOM    391 DS   DA  A 131      70.190 108.281 -78.009  1.00  1.00      A    S
ATOM    392 DB   DA  A 131      67.500 109.361 -74.229  1.00  1.00      A    B
ATOM    393 DP   DG  A 132      69.410 110.421 -81.049  1.00  1.00      A    P
ATOM    394 DS   DG  A 132      66.250 111.521 -80.088  1.00  1.00      A    S
ATOM    395 DB   DG  A 132      66.290 112.861 -75.148  1.00  1.00      A    B
ATOM    396 DP   DA  A 133      64.060 113.731 -82.018  1.00  1.00      A    P
ATOM    397 DS   DA  A 133      61.520 114.481 -79.048  1.00  1.00      A    S
ATOM    398 DB   DA  A 133      64.230 115.691 -75.248  1.00  1.00      A    B
ATOM    399 DP   DT  A 134      59.680 116.461 -79.838  1.00  1.00      A    P
ATOM    400 DS   DT  A 134      59.400 117.491 -76.218  1.00  1.00      A    S
ATOM    401 DB   DT  A 134      63.670 119.211 -75.698  1.00  1.00      A    B
ATOM    402 DP   DA  A 135      56.510 119.861 -74.978  1.00  1.00      A    P
ATOM    403 DS   DA  A 135      58.400 121.241 -72.088  1.00  1.00      A    S
ATOM    404 DB   DA  A 135      63.170 122.511 -73.188  1.00  1.00      A    B
ATOM    405 DP   DT  A 136      56.730 123.371 -69.888  1.00  1.00      A    P
ATOM    406 DS   DT  A 136      59.820 125.411 -68.808  1.00  1.00      A    S
ATOM    407 DB   DT  A 136      61.640 125.681 -72.578  1.00  1.00      A    B
ATOM    408 DP   DA  A 137      59.150 128.101 -66.398  1.00  1.00      A    P
ATOM    409 DS   DA  A 137      62.320 130.051 -67.708  1.00  1.00      A    S
ATOM    410 DB   DA  A 137      63.410 129.471 -72.458  1.00  1.00      A    B
ATOM    411 DP   DT  A 138      63.200 132.731 -66.448  1.00  1.00      A    P
ATOM    412 DS   DT  A 138      65.750 133.871 -69.518  1.00  1.00      A    S
ATOM    413 DB   DT  A 138      62.780 132.871 -73.458  1.00  1.00      A    B
ATOM    414 DP   DA  A 139      66.690 138.041 -69.458  1.00  1.00      A    P
ATOM    415 DS   DA  A 139      67.760 138.231 -73.458  1.00  1.00      A    S
ATOM    416 DB   DA  A 139      63.930 136.451 -75.538  1.00  1.00      A    B
ATOM    417 DP   DC  A 140      68.450 141.221 -74.408  1.00  1.00      A    P
ATOM    418 DS   DC  A 140      66.260 141.231 -77.808  1.00  1.00      A    S
ATOM    419 DB   DC  A 140      62.500 139.431 -76.518  1.00  1.00      A    B
ATOM    420 DP   DA  A 141      65.710 145.051 -80.398  1.00  1.00      A    P
ATOM    421 DS   DA  A 141      62.930 143.801 -81.878  1.00  1.00      A    S
ATOM    422 DB   DA  A 141      59.650 141.731 -78.328  1.00  1.00      A    B
ATOM    423 DP   DT  A 142      61.320 145.691 -84.218  1.00  1.00      A    P
ATOM    424 DS   DT  A 142      57.980 143.681 -83.978  1.00  1.00      A    S
ATOM    425 DB   DT  A 142      57.380 144.041 -80.048  1.00  1.00      A    B
ATOM    426 DP   DC  A 143      55.090 145.121 -86.088  1.00  1.00      A    P
ATOM    427 DS   DC  A 143      52.450 144.291 -83.408  1.00  1.00      A    S
ATOM    428 DB   DC  A 143      53.890 145.891 -79.918  1.00  1.00      A    B
ATOM    429 DP   DC  A 144      48.720 145.101 -84.158  1.00  1.00      A    P
ATOM    430 DS   DC  A 144      47.710 144.861 -80.858  1.00  1.00      A    S
ATOM    431 DB   DC  A 144      50.460 147.261 -78.838  1.00  1.00      A    B
ATOM    432 DP   DT  A 145      44.110 145.471 -79.778  1.00  1.00      A    P
ATOM    433 DS   DT  A 145      45.020 146.631 -75.978  1.00  1.00      A    S
ATOM    434 DB   DT  A 145      47.850 149.771 -76.748  1.00  1.00      A    B
ATOM    435 DP   DG  A 146      41.830 148.101 -73.458  1.00  1.00      A    P
ATOM    436 DS   DG  A 146      43.820 149.611 -71.268  1.00  1.00      A    S
ATOM    437 DB   DG  A 146      47.250 153.051 -73.558  1.00  1.00      A    B
ATOM    438 DP   DT  A 147      43.050 150.681 -68.498  1.00  1.00      A    P
ATOM    439 DS   DT  A 147      45.670 153.031 -67.688  1.00  1.00      A    S
ATOM    440 DB   DT  A 147      45.730 155.261 -71.408  1.00  1.00      A    B
TER
ATOM    441 DS   DA  B   1      53.200 161.711 -75.428  1.00  1.00      B    S
ATOM    442 DB   DA  B   1      49.870 158.801 -74.568  1.00  1.00      B    B
ATOM    443 DP   DC  B   2      55.620 161.171 -74.238  1.00  1.00      B    P
ATOM    444 DS   DC  B   2      54.580 158.311 -71.788  1.00  1.00      B    S
ATOM    445 DB   DC  B   2      51.890 155.851 -74.288  1.00  1.00      B    B
ATOM    446 DP   DA  B   3      57.290 156.151 -69.898  1.00  1.00      B    P
ATOM    447 DS   DA  B   3      54.610 153.191 -69.228  1.00  1.00      B    S
ATOM    448 DB   DA  B   3      52.260 151.921 -73.388  1.00  1.00      B    B
ATOM    449 DP   DG  B   4      55.900 150.261 -67.578  1.00  1.00      B    P
ATOM    450 DS   DG  B   4      52.660 148.041 -68.748  1.00  1.00      B    S
ATOM    451 DB   DG  B   4      52.350 148.091 -73.868  1.00  1.00      B    B
ATOM    452 DP   DG  B   5      52.270 144.711 -67.408  1.00  1.00      B    P
ATOM    453 DS   DG  B   5      50.650 142.901 -70.548  1.00  1.00      B    S
ATOM    454 DB   DG  B   5      52.820 144.511 -74.708  1.00  1.00      B    B
ATOM    455 DP   DA  B   6      50.110 139.131 -70.568  1.00  1.00      B    P
ATOM    456 DS   DA  B   6      49.740 139.161 -74.148  1.00  1.00      B    S
ATOM    457 DB   DA  B   6      53.660 141.481 -76.118  1.00  1.00      B    B
ATOM    458 DP   DT  B   7      49.390 136.101 -75.578  1.00  1.00      B    P
ATOM    459 DS   DT  B   7      51.470 136.941 -78.498  1.00  1.00      B    S
ATOM    460 DB   DT  B   7      55.330 138.451 -76.378  1.00  1.00      B    B
ATOM    461 DP   DG  B   8      52.120 133.331 -81.268  1.00  1.00      B    P
ATOM    462 DS   DG  B   8      55.390 134.701 -82.668  1.00  1.00      B    S
ATOM    463 DB   DG  B   8      58.500 136.311 -78.598  1.00  1.00      B    B
ATOM    464 DP   DT  B   9      56.850 133.261 -85.018  1.00  1.00      B    P
ATOM    465 DS   DT  B   9      60.690 134.431 -84.228  1.00  1.00      B    S
ATOM    466 DB   DT  B   9      60.570 134.001 -79.888  1.00  1.00      B    B
ATOM    467 DP   DA  B  10      63.990 131.791 -86.278  1.00  1.00      B    P
ATOM    468 DS   DA  B  10      66.560 132.281 -83.028  1.00  1.00      B    S
ATOM    469 DB   DA  B  10      64.380 131.561 -79.018  1.00  1.00      B    B
ATOM    470 DP   DT  B  11      69.610 130.931 -83.038  1.00  1.00      B    P
ATOM    471 DS   DT  B  11      70.310 131.511 -78.928  1.00  1.00      B    S
ATOM    472 DB   DT  B  11      66.820 129.161 -77.258  1.00  1.00      B    B
ATOM    473 DP   DA  B  12      73.640 129.731 -77.658  1.00  1.00      B    P
ATOM    474 DS   DA  B  12      72.300 128.341 -74.218  1.00  1.00      B    S
ATOM    475 DB   DA  B  12      67.560 126.421 -74.278  1.00  1.00      B    B
ATOM    476 DP   DT  B  13      74.010 127.031 -72.168  1.00  1.00      B    P
ATOM    477 DS   DT  B  13      71.090 125.711 -69.988  1.00  1.00      B    S
ATOM    478 DB   DT  B  13      68.950 123.581 -72.588  1.00  1.00      B    B
ATOM    479 DP   DA  B  14      71.570 123.451 -66.828  1.00  1.00      B    P
ATOM    480 DS   DA  B  14      68.030 122.641 -67.398  1.00  1.00      B    S
ATOM    481 DB   DA  B  14      67.360 119.951 -71.378  1.00  1.00      B    B
ATOM    482 DP   DT  B  15      66.540 121.041 -64.748  1.00  1.00      B    P
ATOM    483 DS   DT  B  15      63.620 119.071 -66.928  1.00  1.00      B    S
ATOM    484 DB   DT  B  15      65.930 117.161 -69.578  1.00  1.00      B    B
ATOM    485 DP   DC  B  16      61.790 116.971 -64.738  1.00  1.00      B    P
ATOM    486 DS   DC  B  16      60.440 114.941 -68.078  1.00  1.00      B    S
ATOM    487 DB   DC  B  16      63.940 113.571 -70.098  1.00  1.00      B    B
ATOM    488 DP   DT  B  17      57.730 111.971 -67.978  1.00  1.00      B    P
ATOM    489 DS   DT  B  17      58.620 110.351 -71.609  1.00  1.00      B    S
ATOM    490 DB   DT  B  17      62.800 109.711 -71.039  1.00  1.00      B    B
ATOM    491 DP   DG  B  18      56.750 106.531 -72.139  1.00  1.00      B    P
ATOM    492 DS   DG  B  18      59.310 105.141 -73.999  1.00  1.00      B    S
ATOM    493 DB   DG  B  18      64.210 105.781 -71.739  1.00  1.00      B    B
ATOM    494 DP   DA  B  19      59.010 101.511 -75.469  1.00  1.00      B    P
ATOM    495 DS   DA  B  19      62.620 100.571 -75.029  1.00  1.00      B    S
ATOM    496 DB   DA  B  19      65.010 102.571 -71.109  1.00  1.00      B    B
ATOM    497 DP   DC  B  20      63.410  97.321 -75.839  1.00  1.00      B    P
ATOM    498 DS   DC  B  20      66.430  96.971 -72.909  1.00  1.00      B    S
ATOM    499 DB   DC  B  20      65.580  99.341 -69.659  1.00  1.00      B    B
ATOM    500 DP   DA  B  21      68.080  92.941 -72.159  1.00  1.00      B    P
ATOM    501 DS   DA  B  21      69.500  93.371 -68.529  1.00  1.00      B    S
ATOM    502 DB   DA  B  21      66.150  96.271 -66.539  1.00  1.00      B    B
ATOM    503 DP   DC  B  22      70.420  90.631 -66.789  1.00  1.00      B    P
ATOM    504 DS   DC  B  22      69.490  92.071 -63.329  1.00  1.00      B    S
ATOM    505 DB   DC  B  22      65.850  94.291 -63.639  1.00  1.00      B    B
ATOM    506 DP   DG  B  23      70.730  88.851 -59.579  1.00  1.00      B    P
ATOM    507 DS   DG  B  23      68.320  90.431 -57.549  1.00  1.00      B    S
ATOM    508 DB   DG  B  23      64.280  92.461 -60.239  1.00  1.00      B    B
ATOM    509 DP   DT  B  24      67.370  89.411 -54.569  1.00  1.00      B    P
ATOM    510 DS   DT  B  24      64.380  91.231 -54.079  1.00  1.00      B    S
ATOM    511 DB   DT  B  24      62.700  90.441 -57.869  1.00  1.00      B    B
ATOM    512 DP   DG  B  25      62.300  89.751 -50.649  1.00  1.00      B    P
ATOM    513 DS   DG  B  25      58.920  90.751 -52.159  1.00  1.00      B    S
ATOM    514 DB   DG  B  25      58.610  89.131 -57.179  1.00  1.00      B    B
ATOM    515 DP   DC  B  26      56.220  90.391 -50.509  1.00  1.00      B    P
ATOM    516 DS   DC  B  26      53.770  89.591 -53.769  1.00  1.00      B    S
ATOM    517 DB   DC  B  26      56.490  86.871 -56.019  1.00  1.00      B    B
ATOM    518 DP   DC  B  27      50.330  88.451 -53.579  1.00  1.00      B    P
ATOM    519 DS   DC  B  27      50.070  86.281 -56.289  1.00  1.00      B    S
ATOM    520 DB   DC  B  27      53.720  83.971 -56.449  1.00  1.00      B    B
ATOM    521 DP   DT  B  28      46.890  83.861 -56.489  1.00  1.00      B    P
ATOM    522 DS   DT  B  28      47.950  81.881 -59.069  1.00  1.00      B    S
ATOM    523 DB   DT  B  28      51.620  80.941 -57.409  1.00  1.00      B    B
ATOM    524 DP   DG  B  29      45.160  78.421 -60.239  1.00  1.00      B    P
ATOM    525 DS   DG  B  29      48.250  75.801 -60.819  1.00  1.00      B    S
ATOM    526 DB   DG  B  29      52.130  76.391 -57.569  1.00  1.00      B    B
ATOM    527 DP   DG  B  30      47.480  72.141 -61.519  1.00  1.00      B    P
ATOM    528 DS   DG  B  30      51.020  70.811 -59.809  1.00  1.00      B    S
ATOM    529 DB   DG  B  30      52.280  73.111 -55.749  1.00  1.00      B    B
ATOM    530 DP   DA  B  31      52.050  67.331 -60.199  1.00  1.00      B    P
ATOM    531 DS   DA  B  31      54.540  67.421 -57.799  1.00  1.00      B    S
ATOM    532 DB   DA  B  31      53.070  70.001 -53.929  1.00  1.00      B    B
ATOM    533 DP   DG  B  32      56.050  64.111 -56.919  1.00  1.00      B    P
ATOM    534 DS   DG  B  32      57.180  65.231 -53.379  1.00  1.00      B    S
ATOM    535 DB   DG  B  32      53.290  67.381 -50.849  1.00  1.00      B    B
ATOM    536 DP   DA  B  33      59.480  63.151 -50.929  1.00  1.00      B    P
ATOM    537 DS   DA  B  33      58.240  65.121 -47.799  1.00  1.00      B    S
ATOM    538 DB   DA  B  33      53.200  65.881 -47.689  1.00  1.00      B    B
ATOM    539 DP   DC  B  34      59.720  64.011 -44.769  1.00  1.00      B    P
ATOM    540 DS   DC  B  34      56.810  65.191 -42.439  1.00  1.00      B    S
ATOM    541 DB   DC  B  34      53.590  63.781 -45.019  1.00  1.00      B    B
ATOM    542 DP   DT  B  35      56.330  63.601 -39.259  1.00  1.00      B    P
ATOM    543 DS   DT  B  35      52.770  64.501 -39.189  1.00  1.00      B    S
ATOM    544 DB   DT  B  35      51.460  61.631 -42.319  1.00  1.00      B    B
ATOM    545 DP   DA  B  36      50.950  63.791 -35.609  1.00  1.00      B    P
ATOM    546 DS   DA  B  36      47.880  62.841 -36.759  1.00  1.00      B    S
ATOM    547 DB   DA  B  36      48.560  59.641 -40.399  1.00  1.00      B    B
ATOM    548 DP   DG  B  37      45.560  61.091 -34.139  1.00  1.00      B    P
ATOM    549 DS   DG  B  37      43.850  58.581 -36.319  1.00  1.00      B    S
ATOM    550 DB   DG  B  37      46.740  56.311 -39.689  1.00  1.00      B    B
ATOM    551 DP   DG  B  38      41.390  56.351 -35.069  1.00  1.00      B    P
ATOM    552 DS   DG  B  38      40.770  54.711 -38.199  1.00  1.00      B    S
ATOM    553 DB   DG  B  38      45.110  52.771 -39.679  1.00  1.00      B    B
ATOM    554 DP   DG  B  39      38.250  52.121 -38.069  1.00  1.00      B    P
ATOM    555 DS   DG  B  39      39.850  49.411 -40.209  1.00  1.00      B    S
ATOM    556 DB   DG  B  39      44.560  49.011 -39.189  1.00  1.00      B    B
ATOM    557 DP   DA  B  40      38.270  46.181 -41.639  1.00  1.00      B    P
ATOM    558 DS   DA  B  40      41.490  44.561 -42.429  1.00  1.00      B    S
ATOM    559 DB   DA  B  40      44.680  45.571 -38.949  1.00  1.00      B    B
ATOM    560 DP   DG  B  41      41.320  40.601 -43.209  1.00  1.00      B    P
ATOM    561 DS   DG  B  41      44.690  39.871 -41.089  1.00  1.00      B    S
ATOM    562 DB   DG  B  41      45.570  42.531 -36.859  1.00  1.00      B    B
ATOM    563 DP   DT  B  42      45.880  36.941 -41.069  1.00  1.00      B    P
ATOM    564 DS   DT  B  42      47.930  37.221 -38.139  1.00  1.00      B    S
ATOM    565 DB   DT  B  42      45.070  39.181 -35.569  1.00  1.00      B    B
ATOM    566 DP   DA  B  43      50.550  34.181 -36.840  1.00  1.00      B    P
ATOM    567 DS   DA  B  43      50.890  35.520 -33.380  1.00  1.00      B    S
ATOM    568 DB   DA  B  43      46.290  37.230 -32.169  1.00  1.00      B    B
ATOM    569 DP   DA  B  44      52.340  33.610 -30.970  1.00  1.00      B    P
ATOM    570 DS   DA  B  44      50.430  34.920 -27.980  1.00  1.00      B    S
ATOM    571 DB   DA  B  44      45.830  35.260 -29.340  1.00  1.00      B    B
ATOM    572 DP   DT  B  45      50.760  33.570 -25.450  1.00  1.00      B    P
ATOM    573 DS   DT  B  45      47.780  34.890 -23.750  1.00  1.00      B    S
ATOM    574 DB   DT  B  45      45.080  33.360 -26.260  1.00  1.00      B    B
ATOM    575 DP   DC  B  46      47.570  33.610 -20.170  1.00  1.00      B    P
ATOM    576 DS   DC  B  46      43.540  32.750 -20.390  1.00  1.00      B    S
ATOM    577 DB   DC  B  46      42.750  30.840 -24.280  1.00  1.00      B    B
ATOM    578 DP   DC  B  47      41.290  31.390 -17.690  1.00  1.00      B    P
ATOM    579 DS   DC  B  47      37.970  30.540 -19.890  1.00  1.00      B    S
ATOM    580 DB   DC  B  47      39.710  28.590 -23.450  1.00  1.00      B    B
ATOM    581 DP   DC  B  48      35.020  28.750 -18.180  1.00  1.00      B    P
ATOM    582 DS   DC  B  48      33.850  26.900 -21.530  1.00  1.00      B    S
ATOM    583 DB   DC  B  48      37.910  25.110 -23.070  1.00  1.00      B    B
ATOM    584 DP   DC  B  49      31.580  24.250 -21.450  1.00  1.00      B    P
ATOM    585 DS   DC  B  49      32.480  22.180 -25.020  1.00  1.00      B    S
ATOM    586 DB   DC  B  49      36.800  21.300 -24.450  1.00  1.00      B    B
ATOM    587 DP   DT  B  50      30.350  18.520 -26.430  1.00  1.00      B    P
ATOM    588 DS   DT  B  50      33.160  17.410 -28.850  1.00  1.00      B    S
ATOM    589 DB   DT  B  50      36.190  17.630 -25.770  1.00  1.00      B    B
ATOM    590 DP   DT  B  51      32.940  13.990 -30.640  1.00  1.00      B    P
ATOM    591 DS   DT  B  51      36.280  13.390 -30.680  1.00  1.00      B    S
ATOM    592 DB   DT  B  51      37.000  13.740 -26.130  1.00  1.00      B    B
ATOM    593 DP   DG  B  52      37.240   9.350 -32.210  1.00  1.00      B    P
ATOM    594 DS   DG  B  52      40.040   8.890 -29.660  1.00  1.00      B    S
ATOM    595 DB   DG  B  52      39.130  10.260 -24.980  1.00  1.00      B    B
ATOM    596 DP   DG  B  53      42.370   5.780 -29.670  1.00  1.00      B    P
ATOM    597 DS   DG  B  53      44.520   6.360 -26.850  1.00  1.00      B    S
ATOM    598 DB   DG  B  53      41.350   7.330 -23.280  1.00  1.00      B    B
ATOM    599 DP   DC  B  54      47.330   4.150 -26.240  1.00  1.00      B    P
ATOM    600 DS   DC  B  54      46.860   4.420 -22.020  1.00  1.00      B    S
ATOM    601 DB   DC  B  54      42.550   4.500 -21.410  1.00  1.00      B    B
ATOM    602 DP   DG  B  55      49.220   1.150 -19.320  1.00  1.00      B    P
ATOM    603 DS   DG  B  55      46.600   1.570 -16.720  1.00  1.00      B    S
ATOM    604 DB   DG  B  55      41.950   0.790 -18.610  1.00  1.00      B    B
ATOM    605 DP   DG  B  56      46.730  -0.070 -13.870  1.00  1.00      B    P
ATOM    606 DS   DG  B  56      43.030   0.100 -12.680  1.00  1.00      B    S
ATOM    607 DB   DG  B  56      39.760  -1.430 -16.580  1.00  1.00      B    B
ATOM    608 DP   DT  B  57      42.010  -1.290  -9.850  1.00  1.00      B    P
ATOM    609 DS   DT  B  57      38.020  -1.530 -10.550  1.00  1.00      B    S
ATOM    610 DB   DT  B  57      38.350  -3.770 -14.540  1.00  1.00      B    B
ATOM    611 DP   DT  B  58      35.880  -3.170  -8.230  1.00  1.00      B    P
ATOM    612 DS   DT  B  58      33.320  -4.630 -10.470  1.00  1.00      B    S
ATOM    613 DB   DT  B  58      36.280  -7.000 -13.180  1.00  1.00      B    B
ATOM    614 DP   DA  B  59      30.020  -7.320  -8.870  1.00  1.00      B    P
ATOM    615 DS   DA  B  59      29.570  -8.850 -12.530  1.00  1.00      B    S
ATOM    616 DB   DA  B  59      33.830 -10.300 -14.110  1.00  1.00      B    B
ATOM    617 DP   DA  B  60      27.090 -11.080 -13.050  1.00  1.00      B    P
ATOM    618 DS   DA  B  60      28.440 -12.710 -15.710  1.00  1.00      B    S
ATOM    619 DB   DA  B  60      32.650 -13.690 -14.730  1.00  1.00      B    B
ATOM    620 DP   DA  B  61      26.500 -15.000 -17.460  1.00  1.00      B    P
ATOM    621 DS   DA  B  61      29.440 -17.260 -18.470  1.00  1.00      B    S
ATOM    622 DB   DA  B  61      32.610 -17.210 -15.120  1.00  1.00      B    B
ATOM    623 DP   DA  B  62      28.920 -20.480 -19.940  1.00  1.00      B    P
ATOM    624 DS   DA  B  62      31.760 -21.600 -19.180  1.00  1.00      B    S
ATOM    625 DB   DA  B  62      32.610 -20.690 -14.710  1.00  1.00      B    B
ATOM    626 DP   DC  B  63      31.970 -24.410 -19.910  1.00  1.00      B    P
ATOM    627 DS   DC  B  63      34.380 -25.750 -16.800  1.00  1.00      B    S
ATOM    628 DB   DC  B  63      32.760 -24.080 -13.710  1.00  1.00      B    B
ATOM    629 DP   DG  B  64      34.130 -30.840 -16.700  1.00  1.00      B    P
ATOM    630 DS   DG  B  64      33.560 -31.070 -12.770  1.00  1.00      B    S
ATOM    631 DB   DG  B  64      30.930 -26.970 -10.910  1.00  1.00      B    B
ATOM    632 DP   DC  B  65      32.790 -34.320 -11.250  1.00  1.00      B    P
ATOM    633 DS   DC  B  65      32.180 -32.620  -7.870  1.00  1.00      B    S
ATOM    634 DB   DC  B  65      29.240 -29.260  -9.070  1.00  1.00      B    B
ATOM    635 DP   DG  B  66      30.950 -35.310  -4.700  1.00  1.00      B    P
ATOM    636 DS   DG  B  66      29.080 -32.770  -3.300  1.00  1.00      B    S
ATOM    637 DB   DG  B  66      25.880 -30.380  -6.820  1.00  1.00      B    B
ATOM    638 DP   DG  B  67      27.170 -33.180  -0.690  1.00  1.00      B    P
ATOM    639 DS   DG  B  67      24.640 -30.560  -0.880  1.00  1.00      B    S
ATOM    640 DB   DG  B  67      22.600 -30.570  -5.050  1.00  1.00      B    B
ATOM    641 DP   DG  B  68      22.230 -29.640   1.840  1.00  1.00      B    P
ATOM    642 DS   DG  B  68      19.670 -28.220  -0.580  1.00  1.00      B    S
ATOM    643 DB   DG  B  68      18.620 -30.530  -4.620  1.00  1.00      B    B
ATOM    644 DP   DG  B  69      16.760 -26.380   0.610  1.00  1.00      B    P
ATOM    645 DS   DG  B  69      15.300 -26.350  -2.250  1.00  1.00      B    S
ATOM    646 DB   DG  B  69      14.980 -30.230  -4.980  1.00  1.00      B    B
ATOM    647 DP   DG  B  70      11.840 -24.280  -2.420  1.00  1.00      B    P
ATOM    648 DS   DG  B  70      10.820 -25.860  -5.430  1.00  1.00      B    S
ATOM    649 DB   DG  B  70      11.500 -30.960  -5.060  1.00  1.00      B    B
ATOM    650 DP   DA  B  71       6.970 -25.130  -6.590  1.00  1.00      B    P
ATOM    651 DS   DA  B  71       6.340 -28.710  -8.190  1.00  1.00      B    S
ATOM    652 DB   DA  B  71       8.240 -32.180  -5.310  1.00  1.00      B    B
ATOM    653 DP   DC  B  72       3.620 -29.210  -9.120  1.00  1.00      B    P
ATOM    654 DS   DC  B  72       3.580 -33.170  -8.090  1.00  1.00      B    S
ATOM    655 DB   DC  B  72       5.140 -33.370  -4.260  1.00  1.00      B    B
ATOM    656 DP   DA  B  73      -0.440 -35.290  -9.080  1.00  1.00      B    P
ATOM    657 DS   DA  B  73      -0.040 -37.740  -7.050  1.00  1.00      B    S
ATOM    658 DB   DA  B  73       1.430 -35.730  -3.160  1.00  1.00      B    B
ATOM    659 DP   DG  B  74      -3.090 -39.860  -6.650  1.00  1.00      B    P
ATOM    660 DS   DG  B  74      -2.680 -40.930  -3.490  1.00  1.00      B    S
ATOM    661 DB   DG  B  74      -1.040 -36.910  -0.440  1.00  1.00      B    B
ATOM    662 DP   DC  B  75      -5.010 -43.230  -2.061  1.00  1.00      B    P
ATOM    663 DS   DC  B  75      -4.430 -41.960   1.700  1.00  1.00      B    S
ATOM    664 DB   DC  B  75      -3.990 -37.820   1.300  1.00  1.00      B    B
ATOM    665 DP   DG  B  76      -7.720 -43.540   4.859  1.00  1.00      B    P
ATOM    666 DS   DG  B  76      -6.510 -40.320   7.220  1.00  1.00      B    S
ATOM    667 DB   DG  B  76      -6.810 -36.500   4.240  1.00  1.00      B    B
ATOM    668 DP   DC  B  77      -7.630 -40.140  10.700  1.00  1.00      B    P
ATOM    669 DS   DC  B  77      -7.290 -36.450  10.560  1.00  1.00      B    S
ATOM    670 DB   DC  B  77      -9.070 -35.490   6.880  1.00  1.00      B    B
ATOM    671 DP   DG  B  78      -9.130 -33.980  14.370  1.00  1.00      B    P
ATOM    672 DS   DG  B  78     -10.140 -30.820  11.920  1.00  1.00      B    S
ATOM    673 DB   DG  B  78     -12.090 -31.980   7.070  1.00  1.00      B    B
ATOM    674 DP   DT  B  79     -11.480 -28.530  12.820  1.00  1.00      B    P
ATOM    675 DS   DT  B  79     -12.090 -27.250   9.480  1.00  1.00      B    S
ATOM    676 DB   DT  B  79     -14.840 -30.240   8.220  1.00  1.00      B    B
ATOM    677 DP   DA  B  80     -14.300 -23.630   8.750  1.00  1.00      B    P
ATOM    678 DS   DA  B  80     -15.470 -24.280   5.500  1.00  1.00      B    S
ATOM    679 DB   DA  B  80     -17.920 -28.450   6.020  1.00  1.00      B    B
ATOM    680 DP   DC  B  81     -17.000 -22.270   4.110  1.00  1.00      B    P
ATOM    681 DS   DC  B  81     -19.300 -24.520   2.320  1.00  1.00      B    S
ATOM    682 DB   DC  B  81     -20.980 -26.940   5.530  1.00  1.00      B    B
ATOM    683 DP   DG  B  82     -22.240 -21.960  -0.190  1.00  1.00      B    P
ATOM    684 DS   DG  B  82     -24.720 -24.600  -0.250  1.00  1.00      B    S
ATOM    685 DB   DG  B  82     -25.190 -26.520   4.610  1.00  1.00      B    B
ATOM    686 DP   DT  B  83     -27.640 -24.880  -2.000  1.00  1.00      B    P
ATOM    687 DS   DT  B  83     -29.150 -27.940   0.300  1.00  1.00      B    S
ATOM    688 DB   DT  B  83     -28.510 -25.680   4.550  1.00  1.00      B    B
ATOM    689 DP   DG  B  84     -33.020 -28.410  -0.900  1.00  1.00      B    P
ATOM    690 DS   DG  B  84     -34.670 -28.510   2.740  1.00  1.00      B    S
ATOM    691 DB   DG  B  84     -32.540 -26.220   6.120  1.00  1.00      B    B
ATOM    692 DP   DC  B  85     -37.800 -28.700   3.030  1.00  1.00      B    P
ATOM    693 DS   DC  B  85     -37.830 -27.320   6.850  1.00  1.00      B    S
ATOM    694 DB   DC  B  85     -35.300 -24.370   6.830  1.00  1.00      B    B
ATOM    695 DP   DG  B  86     -41.930 -26.400   8.440  1.00  1.00      B    P
ATOM    696 DS   DG  B  86     -40.530 -23.610  10.870  1.00  1.00      B    S
ATOM    697 DB   DG  B  86     -36.860 -21.100   8.980  1.00  1.00      B    B
ATOM    698 DP   DT  B  87     -42.050 -22.000  13.040  1.00  1.00      B    P
ATOM    699 DS   DT  B  87     -39.140 -19.750  14.100  1.00  1.00      B    S
ATOM    700 DB   DT  B  87     -38.220 -17.830  10.230  1.00  1.00      B    B
ATOM    701 DP   DT  B  88     -40.260 -16.770  16.770  1.00  1.00      B    P
ATOM    702 DS   DT  B  88     -37.290 -14.160  15.530  1.00  1.00      B    S
ATOM    703 DB   DT  B  88     -38.090 -13.970  11.430  1.00  1.00      B    B
ATOM    704 DP   DT  B  89     -36.740 -10.480  17.310  1.00  1.00      B    P
ATOM    705 DS   DT  B  89     -35.190  -8.740  14.510  1.00  1.00      B    S
ATOM    706 DB   DT  B  89     -38.280  -9.980  11.530  1.00  1.00      B    B
ATOM    707 DP   DA  B  90     -33.970  -5.200  14.950  1.00  1.00      B    P
ATOM    708 DS   DA  B  90     -33.920  -4.690  11.110  1.00  1.00      B    S
ATOM    709 DB   DA  B  90     -38.490  -6.320   9.370  1.00  1.00      B    B
ATOM    710 DP   DA  B  91     -32.850  -1.900   9.620  1.00  1.00      B    P
ATOM    711 DS   DA  B  91     -35.390  -1.590   7.070  1.00  1.00      B    S
ATOM    712 DB   DA  B  91     -39.400  -2.870   8.720  1.00  1.00      B    B
ATOM    713 DP   DG  B  92     -35.580   1.750   5.250  1.00  1.00      B    P
ATOM    714 DS   DG  B  92     -38.080   3.340   7.710  1.00  1.00      B    S
ATOM    715 DB   DG  B  92     -41.130   0.020  10.530  1.00  1.00      B    B
ATOM    716 DP   DC  B  93     -38.160   6.250   8.000  1.00  1.00      B    P
ATOM    717 DS   DC  B  93     -41.440   6.110   9.510  1.00  1.00      B    S
ATOM    718 DB   DC  B  93     -41.040   3.140  11.980  1.00  1.00      B    B
ATOM    719 DP   DG  B  94     -42.950  10.250  11.030  1.00  1.00      B    P
ATOM    720 DS   DG  B  94     -45.420   8.560  13.350  1.00  1.00      B    S
ATOM    721 DB   DG  B  94     -43.100   4.710  15.440  1.00  1.00      B    B
ATOM    722 DP   DG  B  95     -47.320  10.630  15.900  1.00  1.00      B    P
ATOM    723 DS   DG  B  95     -47.410   7.810  18.630  1.00  1.00      B    S
ATOM    724 DB   DG  B  95     -42.970   5.590  19.190  1.00  1.00      B    B
ATOM    725 DP   DT  B  96     -48.610   8.630  21.730  1.00  1.00      B    P
ATOM    726 DS   DT  B  96     -46.520   6.220  24.090  1.00  1.00      B    S
ATOM    727 DB   DT  B  96     -42.270   7.010  22.330  1.00  1.00      B    B
ATOM    728 DP   DG  B  97     -46.650   7.340  27.960  1.00  1.00      B    P
ATOM    729 DS   DG  B  97     -43.220   5.930  29.170  1.00  1.00      B    S
ATOM    730 DB   DG  B  97     -39.700   6.810  25.630  1.00  1.00      B    B
ATOM    731 DP   DC  B  98     -42.210   5.780  32.620  1.00  1.00      B    P
ATOM    732 DS   DC  B  98     -38.520   5.330  31.820  1.00  1.00      B    S
ATOM    733 DB   DC  B  98     -38.300   7.790  28.590  1.00  1.00      B    B
ATOM    734 DP   DT  B  99     -35.630   6.090  34.570  1.00  1.00      B    P
ATOM    735 DS   DT  B  99     -32.890   7.050  32.130  1.00  1.00      B    S
ATOM    736 DB   DT  B  99     -35.000  10.700  30.460  1.00  1.00      B    B
ATOM    737 DP   DA  B 100     -29.010   8.040  33.700  1.00  1.00      B    P
ATOM    738 DS   DA  B 100     -28.120  10.370  31.110  1.00  1.00      B    S
ATOM    739 DB   DA  B 100     -31.740  13.330  30.060  1.00  1.00      B    B
ATOM    740 DP   DG  B 101     -24.920  12.450  31.620  1.00  1.00      B    P
ATOM    741 DS   DG  B 101     -26.290  15.530  29.330  1.00  1.00      B    S
ATOM    742 DB   DG  B 101     -30.810  16.920  30.920  1.00  1.00      B    B
ATOM    743 DP   DA  B 102     -24.270  18.200  28.590  1.00  1.00      B    P
ATOM    744 DS   DA  B 102     -26.840  20.780  28.600  1.00  1.00      B    S
ATOM    745 DB   DA  B 102     -29.570  20.220  32.020  1.00  1.00      B    B
ATOM    746 DP   DG  B 103     -25.380  24.550  28.120  1.00  1.00      B    P
ATOM    747 DS   DG  B 103     -28.620  26.170  29.420  1.00  1.00      B    S
ATOM    748 DB   DG  B 103     -30.280  23.730  33.410  1.00  1.00      B    B
ATOM    749 DP   DC  B 104     -29.240  29.300  29.031  1.00  1.00      B    P
ATOM    750 DS   DC  B 104     -31.340  29.670  31.741  1.00  1.00      B    S
ATOM    751 DB   DC  B 104     -29.930  27.010  34.310  1.00  1.00      B    B
ATOM    752 DP   DT  B 105     -33.190  32.600  33.041  1.00  1.00      B    P
ATOM    753 DS   DT  B 105     -34.240  31.580  36.291  1.00  1.00      B    S
ATOM    754 DB   DT  B 105     -30.630  29.940  37.331  1.00  1.00      B    B
ATOM    755 DP   DG  B 106     -35.170  35.050  38.811  1.00  1.00      B    P
ATOM    756 DS   DG  B 106     -33.940  33.490  41.991  1.00  1.00      B    S
ATOM    757 DB   DG  B 106     -29.280  31.370  41.101  1.00  1.00      B    B
ATOM    758 DP   DT  B 107     -34.480  34.709  45.421  1.00  1.00      B    P
ATOM    759 DS   DT  B 107     -31.460  32.959  47.301  1.00  1.00      B    S
ATOM    760 DB   DT  B 107     -28.500  32.929  44.161  1.00  1.00      B    B
ATOM    761 DP   DC  B 108     -30.560  34.689  49.991  1.00  1.00      B    P
ATOM    762 DS   DC  B 108     -26.920  33.579  49.891  1.00  1.00      B    S
ATOM    763 DB   DC  B 108     -25.590  34.639  46.121  1.00  1.00      B    B
ATOM    764 DP   DT  B 109     -23.960  34.429  52.881  1.00  1.00      B    P
ATOM    765 DS   DT  B 109     -20.890  33.809  50.171  1.00  1.00      B    S
ATOM    766 DB   DT  B 109     -21.960  36.949  47.331  1.00  1.00      B    B
ATOM    767 DP   DA  B 110     -17.260  33.859  51.411  1.00  1.00      B    P
ATOM    768 DS   DA  B 110     -15.390  35.269  48.161  1.00  1.00      B    S
ATOM    769 DB   DA  B 110     -18.450  38.829  46.071  1.00  1.00      B    B
ATOM    770 DP   DC  B 111     -12.460  35.999  48.271  1.00  1.00      B    P
ATOM    771 DS   DC  B 111     -12.820  38.549  45.901  1.00  1.00      B    S
ATOM    772 DB   DC  B 111     -16.330  41.199  47.341  1.00  1.00      B    B
ATOM    773 DP   DG  B 112      -9.370  40.869  44.721  1.00  1.00      B    P
ATOM    774 DS   DG  B 112     -10.990  42.529  42.521  1.00  1.00      B    S
ATOM    775 DB   DG  B 112     -14.720  44.449  45.041  1.00  1.00      B    B
ATOM    776 DP   DA  B 113      -9.430  44.950  40.311  1.00  1.00      B    P
ATOM    777 DS   DA  B 113     -12.330  47.230  40.231  1.00  1.00      B    S
ATOM    778 DB   DA  B 113     -13.490  47.709  45.361  1.00  1.00      B    B
ATOM    779 DP   DC  B 114     -11.840  49.690  38.971  1.00  1.00      B    P
ATOM    780 DS   DC  B 114     -13.400  51.830  41.151  1.00  1.00      B    S
ATOM    781 DB   DC  B 114     -11.910  50.839  45.301  1.00  1.00      B    B
ATOM    782 DP   DC  B 115     -12.490  55.150  40.851  1.00  1.00      B    P
ATOM    783 DS   DC  B 115     -13.340  56.349  44.241  1.00  1.00      B    S
ATOM    784 DB   DC  B 115     -10.820  54.169  46.531  1.00  1.00      B    B
ATOM    785 DP   DA  B 116     -12.430  60.879  45.261  1.00  1.00      B    P
ATOM    786 DS   DA  B 116     -12.280  59.959  48.951  1.00  1.00      B    S
ATOM    787 DB   DA  B 116      -8.820  56.619  49.231  1.00  1.00      B    B
ATOM    788 DP   DA  B 117     -11.690  62.169  51.611  1.00  1.00      B    P
ATOM    789 DS   DA  B 117     -10.250  59.779  53.701  1.00  1.00      B    S
ATOM    790 DB   DA  B 117      -6.500  57.839  51.561  1.00  1.00      B    B
ATOM    791 DP   DT  B 118      -9.480  60.919  57.191  1.00  1.00      B    P
ATOM    792 DS   DT  B 118      -6.840  58.689  57.981  1.00  1.00      B    S
ATOM    793 DB   DT  B 118      -4.370  59.029  54.191  1.00  1.00      B    B
ATOM    794 DP   DT  B 119      -4.810  59.219  61.291  1.00  1.00      B    P
ATOM    795 DS   DT  B 119      -1.720  57.449  60.291  1.00  1.00      B    S
ATOM    796 DB   DT  B 119      -1.130  59.309  56.641  1.00  1.00      B    B
ATOM    797 DP   DG  B 120       1.630  57.369  63.371  1.00  1.00      B    P
ATOM    798 DS   DG  B 120       4.490  57.009  60.891  1.00  1.00      B    S
ATOM    799 DB   DG  B 120       3.230  60.079  56.931  1.00  1.00      B    B
ATOM    800 DP   DA  B 121       7.920  56.929  61.781  1.00  1.00      B    P
ATOM    801 DS   DA  B 121       9.210  58.239  58.281  1.00  1.00      B    S
ATOM    802 DB   DA  B 121       6.240  61.779  56.971  1.00  1.00      B    B
ATOM    803 DP   DG  B 122      13.110  59.389  58.511  1.00  1.00      B    P
ATOM    804 DS   DG  B 122      12.590  62.079  56.191  1.00  1.00      B    S
ATOM    805 DB   DG  B 122       8.330  64.799  57.211  1.00  1.00      B    B
ATOM    806 DP   DC  B 123      15.680  63.639  55.191  1.00  1.00      B    P
ATOM    807 DS   DC  B 123      13.790  66.909  54.891  1.00  1.00      B    S
ATOM    808 DB   DC  B 123      10.760  66.849  58.091  1.00  1.00      B    B
ATOM    809 DP   DG  B 124      16.410  70.689  54.471  1.00  1.00      B    P
ATOM    810 DS   DG  B 124      13.960  72.859  55.671  1.00  1.00      B    S
ATOM    811 DB   DG  B 124      11.860  70.929  59.501  1.00  1.00      B    B
ATOM    812 DP   DG  B 125      14.190  76.429  55.721  1.00  1.00      B    P
ATOM    813 DS   DG  B 125      11.600  76.839  58.491  1.00  1.00      B    S
ATOM    814 DB   DG  B 125      11.740  73.259  62.311  1.00  1.00      B    B
ATOM    815 DP   DC  B 126      10.880  79.679  59.091  1.00  1.00      B    P
ATOM    816 DS   DC  B 126       9.670  79.059  62.831  1.00  1.00      B    S
ATOM    817 DB   DC  B 126      12.610  75.959  64.391  1.00  1.00      B    B
ATOM    818 DP   DC  B 127       9.440  81.769  64.851  1.00  1.00      B    P
ATOM    819 DS   DC  B 127      10.420  79.789  68.271  1.00  1.00      B    S
ATOM    820 DB   DC  B 127      14.310  77.689  67.321  1.00  1.00      B    B
ATOM    821 DP   DT  B 128      10.810  81.359  71.771  1.00  1.00      B    P
ATOM    822 DS   DT  B 128      13.450  79.189  73.431  1.00  1.00      B    S
ATOM    823 DB   DT  B 128      16.870  79.139  70.141  1.00  1.00      B    B
ATOM    824 DP   DG  B 129      15.240  80.919  76.771  1.00  1.00      B    P
ATOM    825 DS   DG  B 129      18.650  78.609  76.741  1.00  1.00      B    S
ATOM    826 DB   DG  B 129      20.680  78.459  72.541  1.00  1.00      B    B
ATOM    827 DP   DC  B 130      20.890  78.879  79.591  1.00  1.00      B    P
ATOM    828 DS   DC  B 130      23.900  77.369  77.401  1.00  1.00      B    S
ATOM    829 DB   DC  B 130      23.390  79.919  73.981  1.00  1.00      B    B
ATOM    830 DP   DA  B 131      28.170  77.019  79.241  1.00  1.00      B    P
ATOM    831 DS   DA  B 131      29.970  77.329  75.591  1.00  1.00      B    S
ATOM    832 DB   DA  B 131      27.410  80.739  73.051  1.00  1.00      B    B
ATOM    833 DP   DG  B 132      33.820  78.189  75.871  1.00  1.00      B    P
ATOM    834 DS   DG  B 132      33.760  80.349  72.561  1.00  1.00      B    S
ATOM    835 DB   DG  B 132      29.840  83.659  72.651  1.00  1.00      B    B
ATOM    836 DP   DA  B 133      36.890  81.369  71.021  1.00  1.00      B    P
ATOM    837 DS   DA  B 133      35.500  83.839  69.101  1.00  1.00      B    S
ATOM    838 DB   DA  B 133      32.080  86.329  72.151  1.00  1.00      B    B
ATOM    839 DP   DC  B 134      37.630  85.329  68.011  1.00  1.00      B    P
ATOM    840 DS   DC  B 134      36.170  88.189  68.311  1.00  1.00      B    S
ATOM    841 DB   DC  B 134      34.940  88.179  72.681  1.00  1.00      B    B
ATOM    842 DP   DC  B 135      37.860  91.509  67.111  1.00  1.00      B    P
ATOM    843 DS   DC  B 135      35.610  93.979  69.291  1.00  1.00      B    S
ATOM    844 DB   DC  B 135      35.630  91.889  73.131  1.00  1.00      B    B
ATOM    845 DP   DG  B 136      36.500  98.339  68.911  1.00  1.00      B    P
ATOM    846 DS   DG  B 136      35.240  99.229  72.691  1.00  1.00      B    S
ATOM    847 DB   DG  B 136      36.760  95.539  75.531  1.00  1.00      B    B
ATOM    848 DP   DG  B 137      35.550 101.999  73.781  1.00  1.00      B    P
ATOM    849 DS   DG  B 137      36.080 101.239  77.461  1.00  1.00      B    S
ATOM    850 DB   DG  B 137      39.020  96.709  78.181  1.00  1.00      B    B
ATOM    851 DP   DG  B 138      37.820 104.059  79.281  1.00  1.00      B    P
ATOM    852 DS   DG  B 138      38.880 101.669  82.461  1.00  1.00      B    S
ATOM    853 DB   DG  B 138      41.520  97.789  80.851  1.00  1.00      B    B
ATOM    854 DP   DA  B 139      39.750 102.879  86.241  1.00  1.00      B    P
ATOM    855 DS   DA  B 139      41.900 100.359  87.011  1.00  1.00      B    S
ATOM    856 DB   DA  B 139      44.270  98.759  82.751  1.00  1.00      B    B
ATOM    857 DP   DT  B 140      43.450 100.409  89.391  1.00  1.00      B    P
ATOM    858 DS   DT  B 140      46.380  98.389  88.101  1.00  1.00      B    S
ATOM    859 DB   DT  B 140      47.040 100.179  84.571  1.00  1.00      B    B
ATOM    860 DP   DT  B 141      49.610  97.579  90.371  1.00  1.00      B    P
ATOM    861 DS   DT  B 141      52.130  97.059  87.641  1.00  1.00      B    S
ATOM    862 DB   DT  B 141      50.850 100.079  85.171  1.00  1.00      B    B
ATOM    863 DP   DC  B 142      55.950  97.249  88.751  1.00  1.00      B    P
ATOM    864 DS   DC  B 142      56.670  99.169  85.321  1.00  1.00      B    S
ATOM    865 DB   DC  B 142      54.020 102.189  85.061  1.00  1.00      B    B
ATOM    866 DP   DT  B 143      60.520 100.619  84.711  1.00  1.00      B    P
ATOM    867 DS   DT  B 143      59.920 102.829  82.131  1.00  1.00      B    S
ATOM    868 DB   DT  B 143      56.700 105.189  84.481  1.00  1.00      B    B
ATOM    869 DP   DC  B 144      62.650 104.669  80.961  1.00  1.00      B    P
ATOM    870 DS   DC  B 144      60.480 107.699  79.691  1.00  1.00      B    S
ATOM    871 DB   DC  B 144      57.880 108.839  83.371  1.00  1.00      B    B
ATOM    872 DP   DC  B 145      61.960 110.509  78.351  1.00  1.00      B    P
ATOM    873 DS   DC  B 145      59.090 113.019  78.922  1.00  1.00      B    S
ATOM    874 DB   DC  B 145      58.430 112.539  83.092  1.00  1.00      B    B
ATOM    875 DP   DA  B 146      59.670 117.599  77.782  1.00  1.00      B    P
ATOM    876 DS   DA  B 146      57.400 118.719  80.282  1.00  1.00      B    S
ATOM    877 DB   DA  B 146      58.350 116.479  84.162  1.00  1.00      B    B
ATOM    878 DP   DG  B 147      56.820 122.299  81.012  1.00  1.00      B    P
ATOM    879 DS   DG  B 147      55.650 122.099  84.652  1.00  1.00      B    S
ATOM    880 DB   DG  B 147      58.020 119.089  87.412  1.00  1.00      B    B
TER
ATOM    881  CA  ALA C   1     -41.260 -32.150   0.830  1.00  1.00      C    C
ATOM    882  CA  ARG C   2     -37.800 -32.520   2.370  1.00  1.00      C    C
ATOM    883  CA  THR C   3     -38.680 -32.810   6.120  1.00  1.00      C    C
ATOM    884  CA  LYS C   4     -35.170 -32.810   7.740  1.00  1.00      C    C
ATOM    885  CA  GLN C   5     -35.010 -36.290   9.190  1.00  1.00      C    C
ATOM    886  CA  THR C   6     -38.030 -37.430   7.160  1.00  1.00      C    C
ATOM    887  CA  ALA C   7     -36.850 -40.210   4.850  1.00  1.00      C    C
ATOM    888  CA  ARG C   8     -36.930 -42.950   7.430  1.00  1.00      C    C
ATOM    889  CA  LYS C   9     -35.790 -46.410   6.479  1.00  1.00      C    C
ATOM    890  CA  SER C  10     -36.080 -49.820   8.289  1.00  1.00      C    C
ATOM    891  CA  THR C  11     -32.340 -49.780   8.609  1.00  1.00      C    C
ATOM    892  CA  GLY C  12     -29.630 -50.430   5.979  1.00  1.00      C    C
ATOM    893  CA  GLY C  13     -26.230 -51.640   5.589  1.00  1.00      C    C
ATOM    894  CA  LYS C  14     -26.780 -54.860   7.309  1.00  1.00      C    C
ATOM    895  CA  ALA C  15     -24.230 -57.130   5.719  1.00  1.00      C    C
ATOM    896  CA  PRO C  16     -22.060 -54.110   4.979  1.00  1.00      C    C
ATOM    897  CA  ARG C  17     -18.880 -54.690   2.739  1.00  1.00      C    C
ATOM    898  CA  LYS C  18     -18.680 -56.730  -0.381  1.00  1.00      C    C
ATOM    899  CA  GLN C  19     -21.280 -54.930  -2.561  1.00  1.00      C    C
ATOM    900  CA  LEU C  20     -20.050 -51.380  -2.221  1.00  1.00      C    C
ATOM    901  CA  ALA C  21     -16.410 -50.550  -2.671  1.00  1.00      C    C
ATOM    902  CA  THR C  22     -14.660 -49.500  -5.741  1.00  1.00      C    C
ATOM    903  CA  LYS C  23     -11.580 -47.270  -5.421  1.00  1.00      C    C
ATOM    904  CA  ALA C  24     -13.450 -44.050  -5.771  1.00  1.00      C    C
ATOM    905  CA  ALA C  25     -14.770 -43.430  -2.191  1.00  1.00      C    C
ATOM    906  CA  ARG C  26     -16.460 -40.080  -3.090  1.00  1.00      C    C
ATOM    907  CA  LYS C  27     -15.380 -40.710  -6.760  1.00  1.00      C    C
ATOM    908  CA  SER C  28     -17.060 -38.370  -9.290  1.00  1.00      C    C
ATOM    909  CA  ALA C  29     -16.400 -38.480 -13.020  1.00  1.00      C    C
ATOM    910  CA  PRO C  30     -14.360 -35.590 -14.390  1.00  1.00      C    C
ATOM    911  CA  ALA C  31     -16.050 -32.890 -16.370  1.00  1.00      C    C
ATOM    912  CA  THR C  32     -17.040 -33.450 -20.120  1.00  1.00      C    C
ATOM    913  CA  GLY C  33     -19.140 -31.580 -22.590  1.00  1.00      C    C
ATOM    914  CA  GLY C  34     -22.240 -33.740 -22.690  1.00  1.00      C    C
ATOM    915  CA  VAL C  35     -24.850 -35.270 -20.300  1.00  1.00      C    C
ATOM    916  CA  LYS C  36     -28.640 -35.220 -19.840  1.00  1.00      C    C
ATOM    917  CA  LYS C  37     -29.530 -32.330 -17.500  1.00  1.00      C    C
ATOM    918  CA  PRO C  38     -26.520 -32.070 -15.090  1.00  1.00      C    C
ATOM    919  CA  HIS C  39     -27.610 -32.980 -11.570  1.00  1.00      C    C
ATOM    920  CA  ARG C  40     -28.700 -30.120  -9.240  1.00  1.00      C    C
ATOM    921  CA  TYR C  41     -26.910 -28.710  -6.190  1.00  1.00      C    C
ATOM    922  CA  ARG C  42     -23.260 -29.460  -6.010  1.00  1.00      C    C
ATOM    923  CA  PRO C  43     -21.080 -27.880  -3.380  1.00  1.00      C    C
ATOM    924  CA  GLY C  44     -19.990 -24.470  -4.660  1.00  1.00      C    C
ATOM    925  CA  THR C  45     -23.020 -23.890  -6.870  1.00  1.00      C    C
ATOM    926  CA  VAL C  46     -24.750 -21.540  -4.530  1.00  1.00      C    C
ATOM    927  CA  ALA C  47     -21.360 -20.160  -3.220  1.00  1.00      C    C
ATOM    928  CA  LEU C  48     -20.650 -19.290  -6.930  1.00  1.00      C    C
ATOM    929  CA  ARG C  49     -24.150 -17.930  -7.430  1.00  1.00      C    C
ATOM    930  CA  GLU C  50     -23.530 -15.690  -4.350  1.00  1.00      C    C
ATOM    931  CA  ILE C  51     -20.340 -14.430  -5.850  1.00  1.00      C    C
ATOM    932  CA  ARG C  52     -22.300 -13.840  -9.120  1.00  1.00      C    C
ATOM    933  CA  ARG C  53     -25.080 -12.030  -7.420  1.00  1.00      C    C
ATOM    934  CA  TYR C  54     -23.350  -9.530  -5.110  1.00  1.00      C    C
ATOM    935  CA  GLN C  55     -20.800  -8.520  -7.740  1.00  1.00      C    C
ATOM    936  CA  LYS C  56     -23.170  -7.020 -10.320  1.00  1.00      C    C
ATOM    937  CA  SER C  57     -24.840  -4.790  -7.840  1.00  1.00      C    C
ATOM    938  CA  THR C  58     -23.870  -1.710  -5.800  1.00  1.00      C    C
ATOM    939  CA  GLU C  59     -26.060  -2.010  -2.690  1.00  1.00      C    C
ATOM    940  CA  LEU C  60     -24.570  -1.660   0.730  1.00  1.00      C    C
ATOM    941  CA  LEU C  61     -23.470  -5.000   2.210  1.00  1.00      C    C
ATOM    942  CA  ILE C  62     -23.810  -4.540   5.970  1.00  1.00      C    C
ATOM    943  CA  ARG C  63     -27.130  -3.320   7.510  1.00  1.00      C    C
ATOM    944  CA  LYS C  64     -27.460   0.420   8.070  1.00  1.00      C    C
ATOM    945  CA  LEU C  65     -28.350   0.670  11.760  1.00  1.00      C    C
ATOM    946  CA  PRO C  66     -25.820  -1.810  13.140  1.00  1.00      C    C
ATOM    947  CA  PHE C  67     -23.130  -0.010  11.140  1.00  1.00      C    C
ATOM    948  CA  GLN C  68     -24.100   3.340  12.390  1.00  1.00      C    C
ATOM    949  CA  ARG C  69     -24.080   2.060  15.990  1.00  1.00      C    C
ATOM    950  CA  LEU C  70     -20.550   0.830  15.840  1.00  1.00      C    C
ATOM    951  CA  VAL C  71     -19.370   4.210  14.410  1.00  1.00      C    C
ATOM    952  CA  ARG C  72     -21.140   6.290  17.090  1.00  1.00      C    C
ATOM    953  CA  GLU C  73     -19.450   4.390  19.890  1.00  1.00      C    C
ATOM    954  CA  ILE C  74     -15.930   4.790  18.490  1.00  1.00      C    C
ATOM    955  CA  ALA C  75     -16.400   8.550  18.300  1.00  1.00      C    C
ATOM    956  CA  GLN C  76     -17.610   8.700  21.900  1.00  1.00      C    C
ATOM    957  CA  ASP C  77     -13.900   7.800  22.840  1.00  1.00      C    C
ATOM    958  CA  PHE C  78     -12.760  11.100  21.440  1.00  1.00      C    C
ATOM    959  CA  LYS C  79     -15.450  13.570  22.510  1.00  1.00      C    C
ATOM    960  CA  THR C  80     -18.660  13.120  24.370  1.00  1.00      C    C
ATOM    961  CA  ASP C  81     -22.160  13.970  23.390  1.00  1.00      C    C
ATOM    962  CA  LEU C  82     -21.740  13.870  19.650  1.00  1.00      C    C
ATOM    963  CA  ARG C  83     -24.230  14.360  16.920  1.00  1.00      C    C
ATOM    964  CA  PHE C  84     -23.620  12.900  13.410  1.00  1.00      C    C
ATOM    965  CA  GLN C  85     -25.400  14.080  10.300  1.00  1.00      C    C
ATOM    966  CA  SER C  86     -27.150  11.280   8.400  1.00  1.00      C    C
ATOM    967  CA  SER C  87     -24.720  11.740   5.490  1.00  1.00      C    C
ATOM    968  CA  ALA C  88     -21.580  11.380   7.780  1.00  1.00      C    C
ATOM    969  CA  VAL C  89     -22.580   7.900   8.550  1.00  1.00      C    C
ATOM    970  CA  MET C  90     -23.120   7.060   4.790  1.00  1.00      C    C
ATOM    971  CA  ALA C  91     -19.670   8.350   3.830  1.00  1.00      C    C
ATOM    972  CA  LEU C  92     -18.220   6.070   6.520  1.00  1.00      C    C
ATOM    973  CA  GLN C  93     -20.210   3.050   5.230  1.00  1.00      C    C
ATOM    974  CA  GLU C  94     -19.290   3.550   1.680  1.00  1.00      C    C
ATOM    975  CA  ALA C  95     -15.630   3.990   2.590  1.00  1.00      C    C
ATOM    976  CA  SER C  96     -15.550   0.920   4.870  1.00  1.00      C    C
ATOM    977  CA  GLU C  97     -17.360  -1.250   2.390  1.00  1.00      C    C
ATOM    978  CA  ALA C  98     -15.140  -0.260  -0.460  1.00  1.00      C    C
ATOM    979  CA  TYR C  99     -12.050  -0.720   1.950  1.00  1.00      C    C
ATOM    980  CA  LEU C 100     -13.370  -4.180   3.000  1.00  1.00      C    C
ATOM    981  CA  VAL C 101     -14.010  -5.100  -0.590  1.00  1.00      C    C
ATOM    982  CA  ALA C 102     -10.560  -4.080  -1.620  1.00  1.00      C    C
ATOM    983  CA  LEU C 103      -8.910  -5.950   1.260  1.00  1.00      C    C
ATOM    984  CA  PHE C 104     -10.810  -9.110   0.360  1.00  1.00      C    C
ATOM    985  CA  GLU C 105      -9.620  -8.670  -3.210  1.00  1.00      C    C
ATOM    986  CA  ASP C 106      -6.000  -8.420  -1.910  1.00  1.00      C    C
ATOM    987  CA  THR C 107      -6.360 -11.180   0.650  1.00  1.00      C    C
ATOM    988  CA  ASN C 108      -7.890 -13.510  -2.060  1.00  1.00      C    C
ATOM    989  CA  LEU C 109      -4.980 -12.860  -4.320  1.00  1.00      C    C
ATOM    990  CA  CYS C 110      -2.710 -13.880  -1.330  1.00  1.00      C    C
ATOM    991  CA  ALA C 111      -4.630 -17.060  -0.560  1.00  1.00      C    C
ATOM    992  CA  ILE C 112      -4.630 -17.850  -4.310  1.00  1.00      C    C
ATOM    993  CA  HIS C 113      -0.940 -17.200  -4.460  1.00  1.00      C    C
ATOM    994  CA  ALA C 114      -0.740 -20.110  -1.990  1.00  1.00      C    C
ATOM    995  CA  LYS C 115      -2.710 -22.280  -4.280  1.00  1.00      C    C
ATOM    996  CA  ARG C 116      -5.810 -22.090  -1.800  1.00  1.00      C    C
ATOM    997  CA  VAL C 117      -9.260 -20.970  -2.460  1.00  1.00      C    C
ATOM    998  CA  THR C 118     -10.060 -20.390   1.290  1.00  1.00      C    C
ATOM    999  CA  ILE C 119      -8.810 -17.040   2.500  1.00  1.00      C    C
ATOM   1000  CA  MET C 120      -7.270 -17.350   6.030  1.00  1.00      C    C
ATOM   1001  CA  PRO C 121      -6.120 -14.890   8.740  1.00  1.00      C    C
ATOM   1002  CA  LYS C 122      -2.400 -15.170   7.310  1.00  1.00      C    C
ATOM   1003  CA  ASP C 123      -3.910 -13.670   4.090  1.00  1.00      C    C
ATOM   1004  CA  ILE C 124      -5.430 -10.800   5.880  1.00  1.00      C    C
ATOM   1005  CA  GLN C 125      -2.160 -10.290   7.900  1.00  1.00      C    C
ATOM   1006  CA  LEU C 126      -0.100 -10.410   4.750  1.00  1.00      C    C
ATOM   1007  CA  ALA C 127      -2.290  -8.090   2.710  1.00  1.00      C    C
ATOM   1008  CA  ARG C 128      -2.430  -5.540   5.510  1.00  1.00      C    C
ATOM   1009  CA  ARG C 129       1.400  -5.620   6.090  1.00  1.00      C    C
ATOM   1010  CA  ILE C 130       2.160  -4.720   2.450  1.00  1.00      C    C
ATOM   1011  CA  ARG C 131      -0.260  -1.830   2.560  1.00  1.00      C    C
ATOM   1012  CA  GLY C 132       2.060  -0.020   5.020  1.00  1.00      C    C
ATOM   1013  CA  GLU C 133      -0.730   0.310   7.590  1.00  1.00      C    C
ATOM   1014  CA  ARG C 134       0.720  -2.810   9.510  1.00  1.00      C    C
ATOM   1015  CA  ALA C 135       4.060  -2.410   8.000  1.00  1.00      C    C
TER
ATOM   1016  CA  SER D   1     -15.530  17.650  36.300  1.00  1.00      D    C
ATOM   1017  CA  GLY D   2     -17.280  20.920  36.260  1.00  1.00      D    C
ATOM   1018  CA  ARG D   3     -14.410  22.780  37.900  1.00  1.00      D    C
ATOM   1019  CA  GLY D   4     -10.800  21.910  37.450  1.00  1.00      D    C
ATOM   1020  CA  LYS D   5      -8.610  19.870  39.590  1.00  1.00      D    C
ATOM   1021  CA  GLY D   6      -9.390  16.340  38.850  1.00  1.00      D    C
ATOM   1022  CA  GLY D   7      -7.250  14.150  36.540  1.00  1.00      D    C
ATOM   1023  CA  LYS D   8      -6.970  10.430  36.010  1.00  1.00      D    C
ATOM   1024  CA  GLY D   9      -9.650  10.440  33.280  1.00  1.00      D    C
ATOM   1025  CA  LEU D  10     -11.820   8.260  35.360  1.00  1.00      D    C
ATOM   1026  CA  GLY D  11     -14.230  10.960  36.390  1.00  1.00      D    C
ATOM   1027  CA  LYS D  12     -15.650  10.360  39.990  1.00  1.00      D    C
ATOM   1028  CA  GLY D  13     -17.800   7.380  38.840  1.00  1.00      D    C
ATOM   1029  CA  GLY D  14     -21.400   8.450  38.780  1.00  1.00      D    C
ATOM   1030  CA  ALA D  15     -22.540   6.140  35.980  1.00  1.00      D    C
ATOM   1031  CA  LYS D  16     -21.160   7.240  32.590  1.00  1.00      D    C
ATOM   1032  CA  ARG D  17     -24.440   8.300  31.050  1.00  1.00      D    C
ATOM   1033  CA  HIS D  18     -25.780   4.680  31.180  1.00  1.00      D    C
ATOM   1034  CA  ARG D  19     -28.810   2.530  31.240  1.00  1.00      D    C
ATOM   1035  CA  LYS D  20     -29.300   0.510  28.220  1.00  1.00      D    C
ATOM   1036  CA  VAL D  21     -26.890  -2.170  27.000  1.00  1.00      D    C
ATOM   1037  CA  LEU D  22     -25.160  -1.250  23.820  1.00  1.00      D    C
ATOM   1038  CA  ARG D  23     -24.150  -4.870  22.940  1.00  1.00      D    C
ATOM   1039  CA  ASP D  24     -22.980  -6.810  19.800  1.00  1.00      D    C
ATOM   1040  CA  ASN D  25     -21.810  -3.620  18.080  1.00  1.00      D    C
ATOM   1041  CA  ILE D  26     -18.720  -4.870  16.140  1.00  1.00      D    C
ATOM   1042  CA  GLN D  27     -20.370  -8.280  16.540  1.00  1.00      D    C
ATOM   1043  CA  GLY D  28     -23.400  -6.630  15.050  1.00  1.00      D    C
ATOM   1044  CA  ILE D  29     -21.950  -6.800  11.620  1.00  1.00      D    C
ATOM   1045  CA  THR D  30     -22.420 -10.580  11.660  1.00  1.00      D    C
ATOM   1046  CA  LYS D  31     -20.650 -13.550  10.150  1.00  1.00      D    C
ATOM   1047  CA  PRO D  32     -23.090 -13.360   7.250  1.00  1.00      D    C
ATOM   1048  CA  ALA D  33     -22.600  -9.710   6.620  1.00  1.00      D    C
ATOM   1049  CA  ILE D  34     -18.770 -10.270   6.320  1.00  1.00      D    C
ATOM   1050  CA  ARG D  35     -19.350 -13.310   4.040  1.00  1.00      D    C
ATOM   1051  CA  ARG D  36     -21.300 -11.000   1.620  1.00  1.00      D    C
ATOM   1052  CA  LEU D  37     -18.530  -8.440   1.820  1.00  1.00      D    C
ATOM   1053  CA  ALA D  38     -16.150 -11.260   0.890  1.00  1.00      D    C
ATOM   1054  CA  ARG D  39     -18.290 -12.320  -2.030  1.00  1.00      D    C
ATOM   1055  CA  ARG D  40     -18.310  -9.020  -3.670  1.00  1.00      D    C
ATOM   1056  CA  GLY D  41     -14.590  -9.000  -3.370  1.00  1.00      D    C
ATOM   1057  CA  GLY D  42     -14.240 -12.250  -5.360  1.00  1.00      D    C
ATOM   1058  CA  VAL D  43     -13.940 -14.540  -2.360  1.00  1.00      D    C
ATOM   1059  CA  LYS D  44     -15.210 -18.080  -2.690  1.00  1.00      D    C
ATOM   1060  CA  ARG D  45     -14.030 -19.850   0.480  1.00  1.00      D    C
ATOM   1061  CA  ILE D  46     -13.990 -18.640   4.070  1.00  1.00      D    C
ATOM   1062  CA  SER D  47     -12.110 -20.040   7.140  1.00  1.00      D    C
ATOM   1063  CA  GLY D  48     -14.340 -20.030  10.220  1.00  1.00      D    C
ATOM   1064  CA  LEU D  49     -11.700 -17.840  11.900  1.00  1.00      D    C
ATOM   1065  CA  ILE D  50     -12.020 -15.080   9.330  1.00  1.00      D    C
ATOM   1066  CA  TYR D  51     -14.850 -13.380  10.960  1.00  1.00      D    C
ATOM   1067  CA  GLU D  52     -13.020 -12.360  14.200  1.00  1.00      D    C
ATOM   1068  CA  GLU D  53     -10.100 -11.270  12.090  1.00  1.00      D    C
ATOM   1069  CA  THR D  54     -12.290  -8.930   9.970  1.00  1.00      D    C
ATOM   1070  CA  ARG D  55     -13.800  -7.380  13.100  1.00  1.00      D    C
ATOM   1071  CA  GLY D  56     -10.340  -6.400  14.350  1.00  1.00      D    C
ATOM   1072  CA  VAL D  57      -9.430  -4.910  10.920  1.00  1.00      D    C
ATOM   1073  CA  LEU D  58     -12.800  -3.150  10.540  1.00  1.00      D    C
ATOM   1074  CA  LYS D  59     -12.340  -1.580  14.000  1.00  1.00      D    C
ATOM   1075  CA  VAL D  60      -8.770  -0.510  13.190  1.00  1.00      D    C
ATOM   1076  CA  PHE D  61      -9.760   1.080   9.910  1.00  1.00      D    C
ATOM   1077  CA  LEU D  62     -12.690   2.990  11.530  1.00  1.00      D    C
ATOM   1078  CA  GLU D  63     -10.700   4.020  14.550  1.00  1.00      D    C
ATOM   1079  CA  ASN D  64      -8.120   5.540  12.120  1.00  1.00      D    C
ATOM   1080  CA  VAL D  65     -10.680   7.260   9.920  1.00  1.00      D    C
ATOM   1081  CA  ILE D  66     -13.140   8.200  12.660  1.00  1.00      D    C
ATOM   1082  CA  ARG D  67     -10.340   9.580  14.930  1.00  1.00      D    C
ATOM   1083  CA  ASP D  68      -9.260  11.870  12.180  1.00  1.00      D    C
ATOM   1084  CA  ALA D  69     -12.700  12.750  11.060  1.00  1.00      D    C
ATOM   1085  CA  VAL D  70     -13.570  13.720  14.620  1.00  1.00      D    C
ATOM   1086  CA  THR D  71     -10.250  15.540  14.780  1.00  1.00      D    C
ATOM   1087  CA  TYR D  72     -11.390  17.690  11.910  1.00  1.00      D    C
ATOM   1088  CA  THR D  73     -14.730  18.490  13.760  1.00  1.00      D    C
ATOM   1089  CA  GLU D  74     -12.780  19.490  16.960  1.00  1.00      D    C
ATOM   1090  CA  HIS D  75     -10.440  21.640  15.080  1.00  1.00      D    C
ATOM   1091  CA  ALA D  76     -13.350  23.650  13.790  1.00  1.00      D    C
ATOM   1092  CA  LYS D  77     -14.670  23.900  17.230  1.00  1.00      D    C
ATOM   1093  CA  ARG D  78     -17.770  21.950  16.200  1.00  1.00      D    C
ATOM   1094  CA  LYS D  79     -19.440  19.370  18.430  1.00  1.00      D    C
ATOM   1095  CA  THR D  80     -21.270  17.850  15.430  1.00  1.00      D    C
ATOM   1096  CA  VAL D  81     -19.750  15.890  12.600  1.00  1.00      D    C
ATOM   1097  CA  THR D  82     -20.270  17.150   9.050  1.00  1.00      D    C
ATOM   1098  CA  ALA D  83     -20.090  15.050   5.990  1.00  1.00      D    C
ATOM   1099  CA  MET D  84     -17.060  17.100   4.930  1.00  1.00      D    C
ATOM   1100  CA  ASP D  85     -15.160  15.960   8.130  1.00  1.00      D    C
ATOM   1101  CA  VAL D  86     -15.660  12.430   6.960  1.00  1.00      D    C
ATOM   1102  CA  VAL D  87     -14.640  13.190   3.310  1.00  1.00      D    C
ATOM   1103  CA  TYR D  88     -11.420  15.070   4.510  1.00  1.00      D    C
ATOM   1104  CA  ALA D  89     -10.460  12.260   6.810  1.00  1.00      D    C
ATOM   1105  CA  LEU D  90     -10.630   9.810   3.810  1.00  1.00      D    C
ATOM   1106  CA  LYS D  91      -8.620  12.290   1.630  1.00  1.00      D    C
ATOM   1107  CA  ARG D  92      -5.700  12.610   4.080  1.00  1.00      D    C
ATOM   1108  CA  GLN D  93      -5.640   8.850   4.450  1.00  1.00      D    C
ATOM   1109  CA  GLY D  94      -5.020   8.660   0.660  1.00  1.00      D    C
ATOM   1110  CA  ARG D  95      -8.450   7.180  -0.090  1.00  1.00      D    C
ATOM   1111  CA  THR D  96     -10.360   9.950  -1.830  1.00  1.00      D    C
ATOM   1112  CA  LEU D  97     -14.140   9.240  -1.740  1.00  1.00      D    C
ATOM   1113  CA  TYR D  98     -16.390  10.540  -4.550  1.00  1.00      D    C
ATOM   1114  CA  GLY D  99     -20.010  11.290  -3.760  1.00  1.00      D    C
ATOM   1115  CA  PHE D 100     -19.830  13.570  -0.690  1.00  1.00      D    C
ATOM   1116  CA  GLY D 101     -19.130  17.340  -1.050  1.00  1.00      D    C
ATOM   1117  CA  GLY D 102     -21.630  18.180  -3.760  1.00  1.00      D    C
TER
ATOM   1118  CA  SER E   1      44.680 120.861 -98.398  1.00  1.00      E    C
ATOM   1119  CA  GLY E   2      43.690 117.311 -97.178  1.00  1.00      E    C
ATOM   1120  CA  ARG E   3      41.430 114.661 -98.648  1.00  1.00      E    C
ATOM   1121  CA  GLY E   4      44.130 112.931-100.558  1.00  1.00      E    C
ATOM   1122  CA  LYS E   5      46.780 113.201 -97.828  1.00  1.00      E    C
ATOM   1123  CA  GLN E   6      46.100 111.091 -94.768  1.00  1.00      E    C
ATOM   1124  CA  GLY E   7      46.470 111.231 -90.908  1.00  1.00      E    C
ATOM   1125  CA  GLY E   8      47.720 107.711 -90.439  1.00  1.00      E    C
ATOM   1126  CA  LYS E   9      47.030 107.341 -86.679  1.00  1.00      E    C
ATOM   1127  CA  THR E  10      48.670 110.511 -85.308  1.00  1.00      E    C
ATOM   1128  CA  ARG E  11      49.860 108.461 -82.419  1.00  1.00      E    C
ATOM   1129  CA  ALA E  12      47.950 110.461 -79.778  1.00  1.00      E    C
ATOM   1130  CA  LYS E  13      51.100 110.711 -77.488  1.00  1.00      E    C
ATOM   1131  CA  ALA E  14      51.300 108.581 -74.269  1.00  1.00      E    C
ATOM   1132  CA  LYS E  15      54.650 110.171 -73.489  1.00  1.00      E    C
ATOM   1133  CA  THR E  16      54.060 112.961 -70.838  1.00  1.00      E    C
ATOM   1134  CA  ARG E  17      52.670 112.091 -67.368  1.00  1.00      E    C
ATOM   1135  CA  SER E  18      50.850 115.481 -67.828  1.00  1.00      E    C
ATOM   1136  CA  SER E  19      49.330 114.481 -71.088  1.00  1.00      E    C
ATOM   1137  CA  ARG E  20      48.670 111.101 -69.758  1.00  1.00      E    C
ATOM   1138  CA  ALA E  21      46.620 112.461 -66.768  1.00  1.00      E    C
ATOM   1139  CA  GLY E  22      44.600 115.291 -68.278  1.00  1.00      E    C
ATOM   1140  CA  LEU E  23      46.610 117.931 -66.308  1.00  1.00      E    C
ATOM   1141  CA  GLN E  24      48.600 121.091 -67.198  1.00  1.00      E    C
ATOM   1142  CA  PHE E  25      50.280 121.211 -63.778  1.00  1.00      E    C
ATOM   1143  CA  PRO E  26      53.560 119.221 -64.538  1.00  1.00      E    C
ATOM   1144  CA  VAL E  27      53.780 115.761 -63.028  1.00  1.00      E    C
ATOM   1145  CA  GLY E  28      57.430 115.121 -64.008  1.00  1.00      E    C
ATOM   1146  CA  ARG E  29      58.670 118.351 -62.428  1.00  1.00      E    C
ATOM   1147  CA  VAL E  30      56.840 117.571 -59.258  1.00  1.00      E    C
ATOM   1148  CA  HIS E  31      58.440 114.141 -59.298  1.00  1.00      E    C
ATOM   1149  CA  ARG E  32      61.940 115.671 -59.408  1.00  1.00      E    C
ATOM   1150  CA  LEU E  33      61.200 118.261 -56.788  1.00  1.00      E    C
ATOM   1151  CA  LEU E  34      59.810 115.581 -54.508  1.00  1.00      E    C
ATOM   1152  CA  ARG E  35      62.810 113.381 -54.988  1.00  1.00      E    C
ATOM   1153  CA  LYS E  36      65.360 116.261 -54.458  1.00  1.00      E    C
ATOM   1154  CA  GLY E  37      63.860 117.201 -51.088  1.00  1.00      E    C
ATOM   1155  CA  ASN E  38      64.630 114.121 -49.228  1.00  1.00      E    C
ATOM   1156  CA  TYR E  39      61.130 113.451 -47.978  1.00  1.00      E    C
ATOM   1157  CA  ALA E  40      61.110 109.781 -48.929  1.00  1.00      E    C
ATOM   1158  CA  GLU E  41      63.630 107.081 -49.429  1.00  1.00      E    C
ATOM   1159  CA  ARG E  42      61.830 105.851 -52.559  1.00  1.00      E    C
ATOM   1160  CA  VAL E  43      59.410 107.871 -54.709  1.00  1.00      E    C
ATOM   1161  CA  GLY E  44      56.590 106.081 -56.489  1.00  1.00      E    C
ATOM   1162  CA  ALA E  45      55.450 107.311 -59.879  1.00  1.00      E    C
ATOM   1163  CA  GLY E  46      51.870 107.981 -58.699  1.00  1.00      E    C
ATOM   1164  CA  ALA E  47      52.570 110.201 -55.709  1.00  1.00      E    C
ATOM   1165  CA  PRO E  48      53.770 113.291 -57.748  1.00  1.00      E    C
ATOM   1166  CA  VAL E  49      50.780 112.591 -60.138  1.00  1.00      E    C
ATOM   1167  CA  TYR E  50      48.430 112.771 -57.278  1.00  1.00      E    C
ATOM   1168  CA  LEU E  51      50.110 115.841 -55.838  1.00  1.00      E    C
ATOM   1169  CA  ALA E  52      50.310 117.891 -58.988  1.00  1.00      E    C
ATOM   1170  CA  ALA E  53      46.500 117.431 -59.508  1.00  1.00      E    C
ATOM   1171  CA  VAL E  54      45.830 118.891 -55.958  1.00  1.00      E    C
ATOM   1172  CA  LEU E  55      48.140 121.861 -56.498  1.00  1.00      E    C
ATOM   1173  CA  GLU E  56      46.440 122.591 -59.798  1.00  1.00      E    C
ATOM   1174  CA  TYR E  57      43.060 122.511 -58.048  1.00  1.00      E    C
ATOM   1175  CA  LEU E  58      43.920 124.871 -55.308  1.00  1.00      E    C
ATOM   1176  CA  THR E  59      45.620 127.271 -57.718  1.00  1.00      E    C
ATOM   1177  CA  ALA E  60      42.620 127.021 -59.898  1.00  1.00      E    C
ATOM   1178  CA  GLU E  61      40.190 127.741 -57.098  1.00  1.00      E    C
ATOM   1179  CA  ILE E  62      41.980 130.861 -55.788  1.00  1.00      E    C
ATOM   1180  CA  LEU E  63      42.390 132.321 -59.248  1.00  1.00      E    C
ATOM   1181  CA  GLU E  64      38.710 131.521 -60.098  1.00  1.00      E    C
ATOM   1182  CA  LEU E  65      37.580 133.551 -56.988  1.00  1.00      E    C
ATOM   1183  CA  ALA E  66      40.140 136.291 -57.588  1.00  1.00      E    C
ATOM   1184  CA  GLY E  67      39.310 137.081 -61.298  1.00  1.00      E    C
ATOM   1185  CA  ASN E  68      35.730 137.591 -60.058  1.00  1.00      E    C
ATOM   1186  CA  ALA E  69      36.850 140.051 -57.428  1.00  1.00      E    C
ATOM   1187  CA  ALA E  70      39.010 142.101 -60.058  1.00  1.00      E    C
ATOM   1188  CA  ARG E  71      35.990 142.131 -62.288  1.00  1.00      E    C
ATOM   1189  CA  ASP E  72      33.520 143.101 -59.568  1.00  1.00      E    C
ATOM   1190  CA  ASN E  73      35.610 146.221 -58.798  1.00  1.00      E    C
ATOM   1191  CA  LYS E  74      35.860 147.091 -62.488  1.00  1.00      E    C
ATOM   1192  CA  LYS E  75      39.550 146.121 -62.798  1.00  1.00      E    C
ATOM   1193  CA  THR E  76      40.490 144.001 -65.708  1.00  1.00      E    C
ATOM   1194  CA  ARG E  77      43.840 142.781 -64.428  1.00  1.00      E    C
ATOM   1195  CA  ILE E  78      44.220 140.641 -61.268  1.00  1.00      E    C
ATOM   1196  CA  ILE E  79      46.600 142.031 -58.678  1.00  1.00      E    C
ATOM   1197  CA  PRO E  80      47.380 140.701 -55.058  1.00  1.00      E    C
ATOM   1198  CA  ARG E  81      44.520 142.521 -53.498  1.00  1.00      E    C
ATOM   1199  CA  HIS E  82      41.920 140.521 -55.448  1.00  1.00      E    C
ATOM   1200  CA  LEU E  83      43.670 137.361 -54.178  1.00  1.00      E    C
ATOM   1201  CA  GLN E  84      43.240 138.561 -50.568  1.00  1.00      E    C
ATOM   1202  CA  LEU E  85      39.580 139.551 -51.368  1.00  1.00      E    C
ATOM   1203  CA  ALA E  86      39.100 136.051 -52.948  1.00  1.00      E    C
ATOM   1204  CA  VAL E  87      40.570 134.241 -50.018  1.00  1.00      E    C
ATOM   1205  CA  ARG E  88      39.480 136.171 -46.978  1.00  1.00      E    C
ATOM   1206  CA  ASN E  89      35.800 136.031 -47.658  1.00  1.00      E    C
ATOM   1207  CA  ASP E  90      35.750 132.301 -48.388  1.00  1.00      E    C
ATOM   1208  CA  GLU E  91      35.570 130.191 -45.138  1.00  1.00      E    C
ATOM   1209  CA  GLU E  92      37.830 127.421 -46.398  1.00  1.00      E    C
ATOM   1210  CA  LEU E  93      40.530 129.521 -48.228  1.00  1.00      E    C
ATOM   1211  CA  ASN E  94      40.540 131.771 -45.098  1.00  1.00      E    C
ATOM   1212  CA  LYS E  95      41.370 128.761 -42.858  1.00  1.00      E    C
ATOM   1213  CA  LEU E  96      43.900 127.261 -45.078  1.00  1.00      E    C
ATOM   1214  CA  LEU E  97      45.430 130.741 -45.488  1.00  1.00      E    C
ATOM   1215  CA  GLY E  98      44.780 131.901 -41.968  1.00  1.00      E    C
ATOM   1216  CA  ARG E  99      48.430 132.351 -40.988  1.00  1.00      E    C
ATOM   1217  CA  VAL E 100      49.620 133.461 -44.388  1.00  1.00      E    C
ATOM   1218  CA  THR E 101      50.160 137.211 -45.078  1.00  1.00      E    C
ATOM   1219  CA  ILE E 102      50.080 138.361 -48.668  1.00  1.00      E    C
ATOM   1220  CA  ALA E 103      51.890 141.601 -48.868  1.00  1.00      E    C
ATOM   1221  CA  GLN E 104      49.690 144.581 -50.038  1.00  1.00      E    C
ATOM   1222  CA  GLY E 105      46.580 142.461 -49.618  1.00  1.00      E    C
ATOM   1223  CA  GLY E 106      44.410 145.061 -47.938  1.00  1.00      E    C
ATOM   1224  CA  VAL E 107      43.250 142.971 -44.958  1.00  1.00      E    C
ATOM   1225  CA  LEU E 108      44.760 144.551 -41.818  1.00  1.00      E    C
ATOM   1226  CA  PRO E 109      45.000 142.311 -38.768  1.00  1.00      E    C
ATOM   1227  CA  ASN E 110      44.930 144.631 -35.798  1.00  1.00      E    C
ATOM   1228  CA  ILE E 111      47.720 145.660 -33.448  1.00  1.00      E    C
ATOM   1229  CA  GLN E 112      47.140 148.450 -30.918  1.00  1.00      E    C
ATOM   1230  CA  SER E 113      44.050 150.840 -30.938  1.00  1.00      E    C
ATOM   1231  CA  VAL E 114      46.070 153.820 -32.308  1.00  1.00      E    C
ATOM   1232  CA  LEU E 115      47.040 151.781 -35.358  1.00  1.00      E    C
ATOM   1233  CA  LEU E 116      43.580 150.821 -36.468  1.00  1.00      E    C
ATOM   1234  CA  PRO E 117      43.380 154.131 -38.408  1.00  1.00      E    C
ATOM   1235  CA  LYS E 118      40.020 155.941 -38.708  1.00  1.00      E    C
ATOM   1236  CA  LYS E 119      40.040 159.631 -38.038  1.00  1.00      E    C
ATOM   1237  CA  THR E 120      38.850 159.371 -41.668  1.00  1.00      E    C
ATOM   1238  CA  GLU E 121      35.530 159.571 -43.308  1.00  1.00      E    C
ATOM   1239  CA  SER E 122      34.630 163.131 -44.448  1.00  1.00      E    C
ATOM   1240  CA  SER E 123      31.710 165.491 -43.838  1.00  1.00      E    C
ATOM   1241  CA  LYS E 124      30.410 164.341 -40.518  1.00  1.00      E    C
ATOM   1242  CA  SER E 125      32.300 166.911 -38.628  1.00  1.00      E    C
ATOM   1243  CA  LYS E 126      35.670 167.411 -36.828  1.00  1.00      E    C
ATOM   1244  CA  SER E 127      37.930 168.111 -39.808  1.00  1.00      E    C
ATOM   1245  CA  LYS E 128      41.660 167.701 -39.578  1.00  1.00      E    C
TER
ATOM   1246  CA  PRO F   1      69.930 163.971 -79.818  1.00  1.00      F    C
ATOM   1247  CA  GLU F   2      70.120 167.431 -78.238  1.00  1.00      F    C
ATOM   1248  CA  PRO F   3      73.550 168.731 -77.128  1.00  1.00      F    C
ATOM   1249  CA  ALA F   4      72.210 171.451 -74.678  1.00  1.00      F    C
ATOM   1250  CA  LYS F   5      68.850 169.821 -74.408  1.00  1.00      F    C
ATOM   1251  CA  SER F   6      68.830 167.581 -71.438  1.00  1.00      F    C
ATOM   1252  CA  ALA F   7      65.520 166.511 -70.108  1.00  1.00      F    C
ATOM   1253  CA  PRO F   8      62.800 165.801 -70.968  1.00  1.00      F    C
ATOM   1254  CA  ALA F   9      60.380 167.831 -68.798  1.00  1.00      F    C
ATOM   1255  CA  PRO F  10      57.720 167.991 -69.988  1.00  1.00      F    C
ATOM   1256  CA  LYS F  11      54.280 167.911 -68.468  1.00  1.00      F    C
ATOM   1257  CA  LYS F  12      54.900 168.331 -64.608  1.00  1.00      F    C
ATOM   1258  CA  GLY F  13      53.760 165.171 -62.818  1.00  1.00      F    C
ATOM   1259  CA  SER F  14      50.600 163.641 -61.488  1.00  1.00      F    C
ATOM   1260  CA  LYS F  15      48.060 160.911 -61.848  1.00  1.00      F    C
ATOM   1261  CA  LYS F  16      44.530 161.051 -63.148  1.00  1.00      F    C
ATOM   1262  CA  ALA F  17      43.210 160.461 -59.708  1.00  1.00      F    C
ATOM   1263  CA  VAL F  18      43.580 156.741 -59.808  1.00  1.00      F    C
ATOM   1264  CA  THR F  19      46.670 155.241 -58.038  1.00  1.00      F    C
ATOM   1265  CA  LYS F  20      48.240 152.021 -56.648  1.00  1.00      F    C
ATOM   1266  CA  THR F  21      51.870 152.701 -57.808  1.00  1.00      F    C
ATOM   1267  CA  GLN F  22      51.700 151.071 -61.188  1.00  1.00      F    C
ATOM   1268  CA  LYS F  23      55.500 151.221 -61.728  1.00  1.00      F    C
ATOM   1269  CA  LYS F  24      57.130 149.961 -58.578  1.00  1.00      F    C
ATOM   1270  CA  ASP F  25      57.020 146.181 -59.378  1.00  1.00      F    C
ATOM   1271  CA  GLY F  26      58.820 145.501 -62.738  1.00  1.00      F    C
ATOM   1272  CA  LYS F  27      58.260 141.701 -62.708  1.00  1.00      F    C
ATOM   1273  CA  LYS F  28      61.710 140.841 -61.178  1.00  1.00      F    C
ATOM   1274  CA  ARG F  29      63.230 138.601 -63.828  1.00  1.00      F    C
ATOM   1275  CA  ARG F  30      66.710 138.801 -62.668  1.00  1.00      F    C
ATOM   1276  CA  LYS F  31      67.590 136.641 -59.688  1.00  1.00      F    C
ATOM   1277  CA  THR F  32      69.540 133.481 -60.728  1.00  1.00      F    C
ATOM   1278  CA  ARG F  33      67.050 130.601 -60.268  1.00  1.00      F    C
ATOM   1279  CA  LYS F  34      65.080 129.521 -63.238  1.00  1.00      F    C
ATOM   1280  CA  GLU F  35      61.990 127.771 -62.028  1.00  1.00      F    C
ATOM   1281  CA  SER F  36      58.330 128.531 -61.098  1.00  1.00      F    C
ATOM   1282  CA  TYR F  37      54.800 127.371 -61.548  1.00  1.00      F    C
ATOM   1283  CA  ALA F  38      53.930 130.561 -63.378  1.00  1.00      F    C
ATOM   1284  CA  ILE F  39      53.580 129.201 -66.878  1.00  1.00      F    C
ATOM   1285  CA  TYR F  40      51.230 126.531 -65.708  1.00  1.00      F    C
ATOM   1286  CA  VAL F  41      49.400 128.781 -63.378  1.00  1.00      F    C
ATOM   1287  CA  TYR F  42      48.810 131.071 -66.528  1.00  1.00      F    C
ATOM   1288  CA  LYS F  43      47.450 127.971 -68.228  1.00  1.00      F    C
ATOM   1289  CA  VAL F  44      45.050 127.421 -65.258  1.00  1.00      F    C
ATOM   1290  CA  LEU F  45      43.840 131.051 -65.548  1.00  1.00      F    C
ATOM   1291  CA  LYS F  46      43.230 130.661 -69.298  1.00  1.00      F    C
ATOM   1292  CA  GLN F  47      41.110 127.551 -68.548  1.00  1.00      F    C
ATOM   1293  CA  VAL F  48      38.900 129.371 -66.128  1.00  1.00      F    C
ATOM   1294  CA  HIS F  49      38.310 132.861 -67.098  1.00  1.00      F    C
ATOM   1295  CA  PRO F  50      39.280 133.541 -70.638  1.00  1.00      F    C
ATOM   1296  CA  ASP F  51      39.540 137.331 -70.478  1.00  1.00      F    C
ATOM   1297  CA  THR F  52      41.080 137.701 -67.058  1.00  1.00      F    C
ATOM   1298  CA  GLY F  53      44.640 138.921 -66.828  1.00  1.00      F    C
ATOM   1299  CA  ILE F  54      47.110 138.671 -63.908  1.00  1.00      F    C
ATOM   1300  CA  SER F  55      50.060 141.101 -62.938  1.00  1.00      F    C
ATOM   1301  CA  SER F  56      53.540 139.891 -62.338  1.00  1.00      F    C
ATOM   1302  CA  LYS F  57      53.150 140.821 -58.578  1.00  1.00      F    C
ATOM   1303  CA  ALA F  58      49.950 138.691 -58.408  1.00  1.00      F    C
ATOM   1304  CA  MET F  59      51.820 136.071 -60.388  1.00  1.00      F    C
ATOM   1305  CA  SER F  60      54.710 136.261 -57.808  1.00  1.00      F    C
ATOM   1306  CA  ILE F  61      52.150 135.621 -54.948  1.00  1.00      F    C
ATOM   1307  CA  MET F  62      50.940 132.381 -56.848  1.00  1.00      F    C
ATOM   1308  CA  ASN F  63      54.420 131.101 -56.958  1.00  1.00      F    C
ATOM   1309  CA  SER F  64      54.680 131.331 -53.148  1.00  1.00      F    C
ATOM   1310  CA  PHE F  65      51.330 129.611 -52.618  1.00  1.00      F    C
ATOM   1311  CA  VAL F  66      52.260 126.821 -54.968  1.00  1.00      F    C
ATOM   1312  CA  ASN F  67      55.690 126.331 -53.278  1.00  1.00      F    C
ATOM   1313  CA  ASP F  68      54.190 126.771 -49.858  1.00  1.00      F    C
ATOM   1314  CA  VAL F  69      51.350 124.221 -50.418  1.00  1.00      F    C
ATOM   1315  CA  PHE F  70      53.720 121.831 -52.118  1.00  1.00      F    C
ATOM   1316  CA  GLU F  71      56.170 121.881 -49.148  1.00  1.00      F    C
ATOM   1317  CA  ARG F  72      53.470 121.391 -46.508  1.00  1.00      F    C
ATOM   1318  CA  ILE F  73      51.930 118.551 -48.268  1.00  1.00      F    C
ATOM   1319  CA  ALA F  74      55.260 116.721 -48.888  1.00  1.00      F    C
ATOM   1320  CA  GLY F  75      56.310 116.801 -45.288  1.00  1.00      F    C
ATOM   1321  CA  GLU F  76      53.110 115.221 -43.898  1.00  1.00      F    C
ATOM   1322  CA  ALA F  77      53.330 112.331 -46.468  1.00  1.00      F    C
ATOM   1323  CA  SER F  78      57.040 111.961 -45.688  1.00  1.00      F    C
ATOM   1324  CA  ARG F  79      56.300 111.791 -41.988  1.00  1.00      F    C
ATOM   1325  CA  LEU F  80      53.520 109.271 -42.589  1.00  1.00      F    C
ATOM   1326  CA  ALA F  81      56.040 107.051 -44.359  1.00  1.00      F    C
ATOM   1327  CA  HIS F  82      58.710 107.501 -41.719  1.00  1.00      F    C
ATOM   1328  CA  TYR F  83      56.420 106.871 -38.849  1.00  1.00      F    C
ATOM   1329  CA  ASN F  84      55.240 103.671 -40.599  1.00  1.00      F    C
ATOM   1330  CA  LYS F  85      58.740 102.541 -41.649  1.00  1.00      F    C
ATOM   1331  CA  ARG F  86      57.740 102.551 -45.269  1.00  1.00      F    C
ATOM   1332  CA  SER F  87      60.360 103.101 -48.059  1.00  1.00      F    C
ATOM   1333  CA  THR F  88      57.850 104.071 -50.529  1.00  1.00      F    C
ATOM   1334  CA  ILE F  89      55.670 107.071 -50.729  1.00  1.00      F    C
ATOM   1335  CA  THR F  90      52.580 106.121 -52.599  1.00  1.00      F    C
ATOM   1336  CA  SER F  91      49.510 107.961 -53.749  1.00  1.00      F    C
ATOM   1337  CA  ARG F  92      48.020 106.241 -50.649  1.00  1.00      F    C
ATOM   1338  CA  GLU F  93      50.390 108.131 -48.349  1.00  1.00      F    C
ATOM   1339  CA  ILE F  94      49.680 111.221 -50.518  1.00  1.00      F    C
ATOM   1340  CA  GLN F  95      46.000 110.571 -50.068  1.00  1.00      F    C
ATOM   1341  CA  THR F  96      46.330 110.291 -46.318  1.00  1.00      F    C
ATOM   1342  CA  ALA F  97      48.680 113.311 -46.028  1.00  1.00      F    C
ATOM   1343  CA  VAL F  98      45.990 115.271 -47.888  1.00  1.00      F    C
ATOM   1344  CA  ARG F  99      43.310 114.181 -45.418  1.00  1.00      F    C
ATOM   1345  CA  LEU F 100      45.390 115.321 -42.538  1.00  1.00      F    C
ATOM   1346  CA  LEU F 101      46.310 118.681 -44.018  1.00  1.00      F    C
ATOM   1347  CA  LEU F 102      43.390 119.961 -45.938  1.00  1.00      F    C
ATOM   1348  CA  PRO F 103      40.120 121.441 -44.658  1.00  1.00      F    C
ATOM   1349  CA  GLY F 104      36.950 119.351 -45.188  1.00  1.00      F    C
ATOM   1350  CA  GLU F 105      35.450 120.261 -48.658  1.00  1.00      F    C
ATOM   1351  CA  LEU F 106      38.940 121.271 -49.728  1.00  1.00      F    C
ATOM   1352  CA  ALA F 107      40.340 117.851 -49.088  1.00  1.00      F    C
ATOM   1353  CA  LYS F 108      37.270 116.231 -50.678  1.00  1.00      F    C
ATOM   1354  CA  HIS F 109      37.430 118.161 -53.988  1.00  1.00      F    C
ATOM   1355  CA  ALA F 110      41.280 117.941 -53.858  1.00  1.00      F    C
ATOM   1356  CA  VAL F 111      41.260 114.071 -53.268  1.00  1.00      F    C
ATOM   1357  CA  SER F 112      38.710 113.551 -56.088  1.00  1.00      F    C
ATOM   1358  CA  GLU F 113      40.870 115.601 -58.548  1.00  1.00      F    C
ATOM   1359  CA  GLY F 114      44.130 113.761 -57.598  1.00  1.00      F    C
ATOM   1360  CA  THR F 115      42.520 110.341 -57.518  1.00  1.00      F    C
ATOM   1361  CA  LYS F 116      40.860 110.791 -60.908  1.00  1.00      F    C
ATOM   1362  CA  ALA F 117      44.240 111.841 -62.208  1.00  1.00      F    C
ATOM   1363  CA  VAL F 118      46.170 108.831 -60.919  1.00  1.00      F    C
ATOM   1364  CA  THR F 119      43.520 106.361 -62.309  1.00  1.00      F    C
ATOM   1365  CA  LYS F 120      43.910 108.071 -65.769  1.00  1.00      F    C
ATOM   1366  CA  TYR F 121      47.760 107.821 -65.489  1.00  1.00      F    C
ATOM   1367  CA  THR F 122      47.500 104.141 -64.759  1.00  1.00      F    C
ATOM   1368  CA  SER F 123      45.340 103.431 -67.859  1.00  1.00      F    C
ATOM   1369  CA  ALA F 124      46.050 103.231 -71.489  1.00  1.00      F    C
ATOM   1370  CA  LYS F 125      49.100 102.271 -73.489  1.00  1.00      F    C
TER
ATOM   1371  CA  ALA G   1      69.160 -57.690 -31.051  1.00  1.00      G    C
ATOM   1372  CA  ARG G   2      69.760 -54.610 -33.041  1.00  1.00      G    C
ATOM   1373  CA  THR G   3      73.140 -53.250 -31.781  1.00  1.00      G    C
ATOM   1374  CA  LYS G   4      72.940 -51.300 -28.491  1.00  1.00      G    C
ATOM   1375  CA  GLN G   5      73.560 -47.520 -27.801  1.00  1.00      G    C
ATOM   1376  CA  THR G   6      70.230 -46.670 -29.361  1.00  1.00      G    C
ATOM   1377  CA  ALA G   7      69.810 -43.520 -31.461  1.00  1.00      G    C
ATOM   1378  CA  ARG G   8      66.040 -43.840 -32.141  1.00  1.00      G    C
ATOM   1379  CA  LYS G   9      63.740 -45.920 -29.831  1.00  1.00      G    C
ATOM   1380  CA  SER G  10      60.090 -44.700 -30.041  1.00  1.00      G    C
ATOM   1381  CA  THR G  11      60.010 -43.660 -26.341  1.00  1.00      G    C
ATOM   1382  CA  GLY G  12      56.640 -44.520 -24.961  1.00  1.00      G    C
ATOM   1383  CA  GLY G  13      55.230 -41.410 -23.461  1.00  1.00      G    C
ATOM   1384  CA  LYS G  14      54.970 -40.580 -19.731  1.00  1.00      G    C
ATOM   1385  CA  ALA G  15      56.770 -37.460 -18.371  1.00  1.00      G    C
ATOM   1386  CA  PRO G  16      57.950 -39.140 -15.281  1.00  1.00      G    C
ATOM   1387  CA  ARG G  17      59.180 -35.910 -13.760  1.00  1.00      G    C
ATOM   1388  CA  LYS G  18      62.350 -34.970 -11.950  1.00  1.00      G    C
ATOM   1389  CA  GLN G  19      62.780 -31.350 -10.870  1.00  1.00      G    C
ATOM   1390  CA  LEU G  20      62.990 -28.150 -12.880  1.00  1.00      G    C
ATOM   1391  CA  ALA G  21      64.390 -24.640 -13.160  1.00  1.00      G    C
ATOM   1392  CA  THR G  22      61.070 -23.000 -14.470  1.00  1.00      G    C
ATOM   1393  CA  LYS G  23      58.840 -25.310 -12.430  1.00  1.00      G    C
ATOM   1394  CA  ALA G  24      58.130 -24.750  -8.810  1.00  1.00      G    C
ATOM   1395  CA  ALA G  25      55.970 -21.520  -9.440  1.00  1.00      G    C
ATOM   1396  CA  ARG G  26      52.950 -20.070  -7.550  1.00  1.00      G    C
ATOM   1397  CA  LYS G  27      50.020 -22.410  -7.170  1.00  1.00      G    C
ATOM   1398  CA  SER G  28      51.210 -26.060  -6.490  1.00  1.00      G    C
ATOM   1399  CA  ALA G  29      54.410 -24.920  -5.000  1.00  1.00      G    C
ATOM   1400  CA  PRO G  30      52.010 -23.340  -2.340  1.00  1.00      G    C
ATOM   1401  CA  ALA G  31      52.010 -19.920  -0.660  1.00  1.00      G    C
ATOM   1402  CA  THR G  32      48.770 -20.700   1.110  1.00  1.00      G    C
ATOM   1403  CA  GLY G  33      46.530 -17.620   1.070  1.00  1.00      G    C
ATOM   1404  CA  GLY G  34      44.480 -18.170   4.310  1.00  1.00      G    C
ATOM   1405  CA  VAL G  35      43.550 -20.880   6.820  1.00  1.00      G    C
ATOM   1406  CA  LYS G  36      43.130 -23.350   3.810  1.00  1.00      G    C
ATOM   1407  CA  LYS G  37      39.470 -24.320   3.390  1.00  1.00      G    C
ATOM   1408  CA  PRO G  38      39.190 -28.070   4.030  1.00  1.00      G    C
ATOM   1409  CA  HIS G  39      37.480 -28.500   0.600  1.00  1.00      G    C
ATOM   1410  CA  ARG G  40      34.070 -26.790   0.120  1.00  1.00      G    C
ATOM   1411  CA  TYR G  41      31.770 -24.970   2.480  1.00  1.00      G    C
ATOM   1412  CA  ARG G  42      28.290 -26.560   2.760  1.00  1.00      G    C
ATOM   1413  CA  PRO G  43      25.570 -25.020   0.470  1.00  1.00      G    C
ATOM   1414  CA  GLY G  44      24.120 -22.150   2.360  1.00  1.00      G    C
ATOM   1415  CA  THR G  45      26.860 -21.450   4.820  1.00  1.00      G    C
ATOM   1416  CA  VAL G  46      28.190 -18.400   2.960  1.00  1.00      G    C
ATOM   1417  CA  ALA G  47      24.770 -17.200   1.990  1.00  1.00      G    C
ATOM   1418  CA  LEU G  48      23.770 -17.050   5.660  1.00  1.00      G    C
ATOM   1419  CA  ARG G  49      26.970 -15.280   6.560  1.00  1.00      G    C
ATOM   1420  CA  GLU G  50      26.110 -12.580   4.050  1.00  1.00      G    C
ATOM   1421  CA  ILE G  51      22.610 -11.880   5.270  1.00  1.00      G    C
ATOM   1422  CA  ARG G  52      23.990 -11.480   8.760  1.00  1.00      G    C
ATOM   1423  CA  ARG G  53      26.930  -9.410   7.680  1.00  1.00      G    C
ATOM   1424  CA  TYR G  54      24.710  -6.900   5.680  1.00  1.00      G    C
ATOM   1425  CA  GLN G  55      22.100  -6.840   8.460  1.00  1.00      G    C
ATOM   1426  CA  LYS G  56      24.820  -5.500  10.810  1.00  1.00      G    C
ATOM   1427  CA  SER G  57      26.010  -2.710   8.460  1.00  1.00      G    C
ATOM   1428  CA  THR G  58      24.010  -0.110   6.460  1.00  1.00      G    C
ATOM   1429  CA  GLU G  59      26.620   0.650   3.750  1.00  1.00      G    C
ATOM   1430  CA  LEU G  60      25.220   0.700   0.260  1.00  1.00      G    C
ATOM   1431  CA  LEU G  61      25.590  -2.490  -1.740  1.00  1.00      G    C
ATOM   1432  CA  ILE G  62      25.260  -1.280  -5.420  1.00  1.00      G    C
ATOM   1433  CA  ARG G  63      28.640  -0.010  -7.120  1.00  1.00      G    C
ATOM   1434  CA  LYS G  64      28.730   3.850  -7.290  1.00  1.00      G    C
ATOM   1435  CA  LEU G  65      30.140   4.300 -10.720  1.00  1.00      G    C
ATOM   1436  CA  PRO G  66      27.920   1.810 -12.540  1.00  1.00      G    C
ATOM   1437  CA  PHE G  67      24.870   3.200 -10.770  1.00  1.00      G    C
ATOM   1438  CA  GLN G  68      25.640   6.810 -11.480  1.00  1.00      G    C
ATOM   1439  CA  ARG G  69      26.170   5.920 -15.190  1.00  1.00      G    C
ATOM   1440  CA  LEU G  70      22.810   4.150 -15.510  1.00  1.00      G    C
ATOM   1441  CA  VAL G  71      21.090   7.370 -13.990  1.00  1.00      G    C
ATOM   1442  CA  ARG G  72      22.930   9.660 -16.420  1.00  1.00      G    C
ATOM   1443  CA  GLU G  73      21.980   7.470 -19.430  1.00  1.00      G    C
ATOM   1444  CA  ILE G  74      18.350   7.260 -18.610  1.00  1.00      G    C
ATOM   1445  CA  ALA G  75      18.250  10.910 -17.680  1.00  1.00      G    C
ATOM   1446  CA  GLN G  76      20.010  11.750 -21.080  1.00  1.00      G    C
ATOM   1447  CA  ASP G  77      16.970  10.570 -22.760  1.00  1.00      G    C
ATOM   1448  CA  PHE G  78      14.690  13.100 -21.030  1.00  1.00      G    C
ATOM   1449  CA  LYS G  79      17.050  16.150 -20.880  1.00  1.00      G    C
ATOM   1450  CA  THR G  80      20.490  16.530 -22.200  1.00  1.00      G    C
ATOM   1451  CA  ASP G  81      23.880  17.440 -20.860  1.00  1.00      G    C
ATOM   1452  CA  LEU G  82      22.950  17.230 -17.260  1.00  1.00      G    C
ATOM   1453  CA  ARG G  83      25.380  16.970 -14.430  1.00  1.00      G    C
ATOM   1454  CA  PHE G  84      24.720  15.950 -10.900  1.00  1.00      G    C
ATOM   1455  CA  GLN G  85      25.510  17.450  -7.560  1.00  1.00      G    C
ATOM   1456  CA  SER G  86      27.360  14.820  -5.570  1.00  1.00      G    C
ATOM   1457  CA  SER G  87      24.460  14.710  -3.020  1.00  1.00      G    C
ATOM   1458  CA  ALA G  88      22.340  14.160  -6.220  1.00  1.00      G    C
ATOM   1459  CA  VAL G  89      24.250  11.020  -6.770  1.00  1.00      G    C
ATOM   1460  CA  MET G  90      23.930   9.970  -3.180  1.00  1.00      G    C
ATOM   1461  CA  ALA G  91      20.270  10.810  -3.020  1.00  1.00      G    C
ATOM   1462  CA  LEU G  92      19.510   8.620  -6.030  1.00  1.00      G    C
ATOM   1463  CA  GLN G  93      21.500   5.770  -4.540  1.00  1.00      G    C
ATOM   1464  CA  GLU G  94      20.020   5.780  -1.130  1.00  1.00      G    C
ATOM   1465  CA  ALA G  95      16.470   5.750  -2.560  1.00  1.00      G    C
ATOM   1466  CA  SER G  96      17.220   2.850  -4.920  1.00  1.00      G    C
ATOM   1467  CA  GLU G  97      18.810   0.790  -2.260  1.00  1.00      G    C
ATOM   1468  CA  ALA G  98      16.130   1.590   0.300  1.00  1.00      G    C
ATOM   1469  CA  TYR G  99      13.530   0.730  -2.290  1.00  1.00      G    C
ATOM   1470  CA  LEU G 100      15.160  -2.590  -3.220  1.00  1.00      G    C
ATOM   1471  CA  VAL G 101      15.830  -3.700   0.360  1.00  1.00      G    C
ATOM   1472  CA  ALA G 102      12.120  -3.170   1.310  1.00  1.00      G    C
ATOM   1473  CA  LEU G 103      10.960  -4.880  -1.890  1.00  1.00      G    C
ATOM   1474  CA  PHE G 104      12.830  -8.070  -0.870  1.00  1.00      G    C
ATOM   1475  CA  GLU G 105      11.250  -8.040   2.550  1.00  1.00      G    C
ATOM   1476  CA  ASP G 106       7.720  -8.020   1.070  1.00  1.00      G    C
ATOM   1477  CA  THR G 107       8.600 -10.470  -1.610  1.00  1.00      G    C
ATOM   1478  CA  ASN G 108      10.150 -12.780   1.020  1.00  1.00      G    C
ATOM   1479  CA  LEU G 109       6.880 -12.780   2.880  1.00  1.00      G    C
ATOM   1480  CA  CYS G 110       4.960 -13.890  -0.320  1.00  1.00      G    C
ATOM   1481  CA  ALA G 111       7.460 -16.900  -0.850  1.00  1.00      G    C
ATOM   1482  CA  ILE G 112       7.120 -17.830   2.750  1.00  1.00      G    C
ATOM   1483  CA  HIS G 113       3.420 -17.500   2.590  1.00  1.00      G    C
ATOM   1484  CA  ALA G 114       3.500 -20.210   0.020  1.00  1.00      G    C
ATOM   1485  CA  LYS G 115       5.910 -22.370   2.080  1.00  1.00      G    C
ATOM   1486  CA  ARG G 116       8.770 -21.760  -0.440  1.00  1.00      G    C
ATOM   1487  CA  VAL G 117      11.980 -20.130   0.850  1.00  1.00      G    C
ATOM   1488  CA  THR G 118      13.210 -19.440  -2.700  1.00  1.00      G    C
ATOM   1489  CA  ILE G 119      11.920 -16.190  -4.100  1.00  1.00      G    C
ATOM   1490  CA  MET G 120      10.800 -15.710  -7.620  1.00  1.00      G    C
ATOM   1491  CA  PRO G 121       9.330 -13.070 -10.080  1.00  1.00      G    C
ATOM   1492  CA  LYS G 122       5.850 -14.100  -9.060  1.00  1.00      G    C
ATOM   1493  CA  ASP G 123       6.630 -12.920  -5.480  1.00  1.00      G    C
ATOM   1494  CA  ILE G 124       7.660  -9.550  -6.680  1.00  1.00      G    C
ATOM   1495  CA  GLN G 125       4.530  -9.270  -8.760  1.00  1.00      G    C
ATOM   1496  CA  LEU G 126       2.130 -10.130  -5.920  1.00  1.00      G    C
ATOM   1497  CA  ALA G 127       3.770  -7.630  -3.610  1.00  1.00      G    C
ATOM   1498  CA  ARG G 128       3.700  -4.890  -6.260  1.00  1.00      G    C
ATOM   1499  CA  ARG G 129      -0.130  -5.030  -6.650  1.00  1.00      G    C
ATOM   1500  CA  ILE G 130      -0.760  -4.610  -2.960  1.00  1.00      G    C
ATOM   1501  CA  ARG G 131       1.690  -1.870  -2.650  1.00  1.00      G    C
ATOM   1502  CA  GLY G 132      -0.130   0.020  -5.340  1.00  1.00      G    C
ATOM   1503  CA  GLU G 133       2.780  -0.200  -7.820  1.00  1.00      G    C
ATOM   1504  CA  ARG G 134       0.800  -2.520 -10.200  1.00  1.00      G    C
ATOM   1505  CA  ALA G 135      -2.450  -1.550  -8.540  1.00  1.00      G    C
TER
ATOM   1506  CA  SER H   1      35.500  -1.019 -43.680  1.00  1.00      H    C
ATOM   1507  CA  GLY H   2      33.360  -2.479 -40.950  1.00  1.00      H    C
ATOM   1508  CA  ARG H   3      34.660  -0.049 -38.220  1.00  1.00      H    C
ATOM   1509  CA  GLY H   4      32.190   1.441 -35.760  1.00  1.00      H    C
ATOM   1510  CA  LYS H   5      31.700   4.611 -37.650  1.00  1.00      H    C
ATOM   1511  CA  GLY H   6      27.940   4.101 -37.040  1.00  1.00      H    C
ATOM   1512  CA  GLY H   7      28.640   0.391 -37.050  1.00  1.00      H    C
ATOM   1513  CA  LYS H   8      26.260  -0.379 -34.140  1.00  1.00      H    C
ATOM   1514  CA  GLY H   9      22.730  -1.679 -34.950  1.00  1.00      H    C
ATOM   1515  CA  LEU H  10      24.050  -3.099 -38.170  1.00  1.00      H    C
ATOM   1516  CA  GLY H  11      21.430  -5.089 -39.920  1.00  1.00      H    C
ATOM   1517  CA  LYS H  12      21.990  -8.789 -40.820  1.00  1.00      H    C
ATOM   1518  CA  GLY H  13      22.530 -12.129 -39.190  1.00  1.00      H    C
ATOM   1519  CA  GLY H  14      24.850 -13.659 -36.640  1.00  1.00      H    C
ATOM   1520  CA  ALA H  15      23.910 -11.489 -33.760  1.00  1.00      H    C
ATOM   1521  CA  LYS H  16      21.730 -14.160 -32.290  1.00  1.00      H    C
ATOM   1522  CA  ARG H  17      19.180 -14.690 -29.540  1.00  1.00      H    C
ATOM   1523  CA  HIS H  18      21.820 -15.550 -27.070  1.00  1.00      H    C
ATOM   1524  CA  ARG H  19      21.760 -12.880 -24.540  1.00  1.00      H    C
ATOM   1525  CA  LYS H  20      20.470 -13.570 -21.050  1.00  1.00      H    C
ATOM   1526  CA  VAL H  21      22.640 -10.900 -19.420  1.00  1.00      H    C
ATOM   1527  CA  LEU H  22      25.020  -8.510 -21.350  1.00  1.00      H    C
ATOM   1528  CA  ARG H  23      26.890  -6.300 -18.810  1.00  1.00      H    C
ATOM   1529  CA  ASP H  24      25.540  -2.980 -20.040  1.00  1.00      H    C
ATOM   1530  CA  ASN H  25      24.560   0.240 -18.110  1.00  1.00      H    C
ATOM   1531  CA  ILE H  26      21.260  -0.880 -16.630  1.00  1.00      H    C
ATOM   1532  CA  GLN H  27      22.710  -4.430 -17.080  1.00  1.00      H    C
ATOM   1533  CA  GLY H  28      25.790  -3.540 -15.150  1.00  1.00      H    C
ATOM   1534  CA  ILE H  29      23.830  -3.590 -11.850  1.00  1.00      H    C
ATOM   1535  CA  THR H  30      25.380  -6.930 -10.840  1.00  1.00      H    C
ATOM   1536  CA  LYS H  31      24.030 -10.240  -9.720  1.00  1.00      H    C
ATOM   1537  CA  PRO H  32      26.260 -10.000  -6.630  1.00  1.00      H    C
ATOM   1538  CA  ALA H  33      25.210  -6.510  -5.710  1.00  1.00      H    C
ATOM   1539  CA  ILE H  34      21.520  -7.510  -6.130  1.00  1.00      H    C
ATOM   1540  CA  ARG H  35      22.050 -10.540  -3.910  1.00  1.00      H    C
ATOM   1541  CA  ARG H  36      23.490  -8.290  -1.210  1.00  1.00      H    C
ATOM   1542  CA  LEU H  37      20.370  -6.090  -1.350  1.00  1.00      H    C
ATOM   1543  CA  ALA H  38      18.150  -9.140  -0.960  1.00  1.00      H    C
ATOM   1544  CA  ARG H  39      20.350 -10.430   1.940  1.00  1.00      H    C
ATOM   1545  CA  ARG H  40      19.660  -7.290   3.760  1.00  1.00      H    C
ATOM   1546  CA  GLY H  41      15.990  -7.740   2.980  1.00  1.00      H    C
ATOM   1547  CA  GLY H  42      16.000 -11.110   4.660  1.00  1.00      H    C
ATOM   1548  CA  VAL H  43      16.310 -13.260   1.550  1.00  1.00      H    C
ATOM   1549  CA  LYS H  44      17.970 -16.740   2.090  1.00  1.00      H    C
ATOM   1550  CA  ARG H  45      17.370 -18.380  -1.220  1.00  1.00      H    C
ATOM   1551  CA  ILE H  46      17.820 -17.290  -4.720  1.00  1.00      H    C
ATOM   1552  CA  SER H  47      15.910 -17.800  -8.050  1.00  1.00      H    C
ATOM   1553  CA  GLY H  48      18.190 -17.200 -11.050  1.00  1.00      H    C
ATOM   1554  CA  LEU H  49      15.530 -15.290 -12.770  1.00  1.00      H    C
ATOM   1555  CA  ILE H  50      15.050 -12.730  -9.930  1.00  1.00      H    C
ATOM   1556  CA  TYR H  51      17.890 -10.630 -11.090  1.00  1.00      H    C
ATOM   1557  CA  GLU H  52      16.810  -9.580 -14.520  1.00  1.00      H    C
ATOM   1558  CA  GLU H  53      13.270  -9.100 -13.360  1.00  1.00      H    C
ATOM   1559  CA  THR H  54      14.470  -6.770 -10.520  1.00  1.00      H    C
ATOM   1560  CA  ARG H  55      16.730  -4.790 -12.720  1.00  1.00      H    C
ATOM   1561  CA  GLY H  56      13.740  -4.030 -15.040  1.00  1.00      H    C
ATOM   1562  CA  VAL H  57      11.740  -2.930 -11.970  1.00  1.00      H    C
ATOM   1563  CA  LEU H  58      14.680  -0.750 -10.740  1.00  1.00      H    C
ATOM   1564  CA  LYS H  59      14.990   0.830 -14.240  1.00  1.00      H    C
ATOM   1565  CA  VAL H  60      11.220   1.930 -14.060  1.00  1.00      H    C
ATOM   1566  CA  PHE H  61      11.780   3.080 -10.440  1.00  1.00      H    C
ATOM   1567  CA  LEU H  62      14.480   5.360 -11.410  1.00  1.00      H    C
ATOM   1568  CA  GLU H  63      12.900   6.320 -14.790  1.00  1.00      H    C
ATOM   1569  CA  ASN H  64       9.930   7.670 -12.890  1.00  1.00      H    C
ATOM   1570  CA  VAL H  65      12.000   9.630 -10.360  1.00  1.00      H    C
ATOM   1571  CA  ILE H  66      14.510  10.980 -12.850  1.00  1.00      H    C
ATOM   1572  CA  ARG H  67      11.880  12.050 -15.320  1.00  1.00      H    C
ATOM   1573  CA  ASP H  68      10.220  14.520 -12.920  1.00  1.00      H    C
ATOM   1574  CA  ALA H  69      13.470  15.580 -11.250  1.00  1.00      H    C
ATOM   1575  CA  VAL H  70      14.770  16.710 -14.660  1.00  1.00      H    C
ATOM   1576  CA  THR H  71      11.400  18.490 -15.170  1.00  1.00      H    C
ATOM   1577  CA  TYR H  72      12.020  20.450 -12.000  1.00  1.00      H    C
ATOM   1578  CA  THR H  73      15.670  21.170 -13.040  1.00  1.00      H    C
ATOM   1579  CA  GLU H  74      14.600  22.690 -16.360  1.00  1.00      H    C
ATOM   1580  CA  HIS H  75      11.820  24.750 -14.640  1.00  1.00      H    C
ATOM   1581  CA  ALA H  76      14.570  26.130 -12.360  1.00  1.00      H    C
ATOM   1582  CA  LYS H  77      16.480  26.910 -15.580  1.00  1.00      H    C
ATOM   1583  CA  ARG H  78      19.330  24.730 -14.280  1.00  1.00      H    C
ATOM   1584  CA  LYS H  79      21.560  22.270 -16.140  1.00  1.00      H    C
ATOM   1585  CA  THR H  80      22.490  20.370 -12.880  1.00  1.00      H    C
ATOM   1586  CA  VAL H  81      20.250  17.930 -11.130  1.00  1.00      H    C
ATOM   1587  CA  THR H  82      20.540  18.640  -7.460  1.00  1.00      H    C
ATOM   1588  CA  ALA H  83      19.800  16.550  -4.400  1.00  1.00      H    C
ATOM   1589  CA  MET H  84      16.620  18.790  -3.970  1.00  1.00      H    C
ATOM   1590  CA  ASP H  85      15.570  17.940  -7.560  1.00  1.00      H    C
ATOM   1591  CA  VAL H  86      15.470  14.290  -6.480  1.00  1.00      H    C
ATOM   1592  CA  VAL H  87      13.760  14.930  -3.120  1.00  1.00      H    C
ATOM   1593  CA  TYR H  88      11.010  16.920  -4.740  1.00  1.00      H    C
ATOM   1594  CA  ALA H  89      10.510  14.140  -7.440  1.00  1.00      H    C
ATOM   1595  CA  LEU H  90      10.350  11.520  -4.790  1.00  1.00      H    C
ATOM   1596  CA  LYS H  91       7.670  13.460  -2.820  1.00  1.00      H    C
ATOM   1597  CA  ARG H  92       5.300  13.960  -5.790  1.00  1.00      H    C
ATOM   1598  CA  GLN H  93       5.810  10.260  -6.750  1.00  1.00      H    C
ATOM   1599  CA  GLY H  94       4.640   9.190  -3.240  1.00  1.00      H    C
ATOM   1600  CA  ARG H  95       8.180   8.230  -2.080  1.00  1.00      H    C
ATOM   1601  CA  THR H  96       9.190  10.710   0.630  1.00  1.00      H    C
ATOM   1602  CA  LEU H  97      12.930  10.700   1.200  1.00  1.00      H    C
ATOM   1603  CA  TYR H  98      14.500  11.170   4.680  1.00  1.00      H    C
ATOM   1604  CA  GLY H  99      18.060  12.240   5.140  1.00  1.00      H    C
ATOM   1605  CA  PHE H 100      18.580  14.850   2.520  1.00  1.00      H    C
ATOM   1606  CA  GLY H 101      18.810  18.190   4.040  1.00  1.00      H    C
ATOM   1607  CA  GLY H 102      19.000  19.390   7.630  1.00  1.00      H    C
TER
ATOM   1608  CA  SER I   1      55.890 -32.230 -22.500  1.00  1.00      I    C
ATOM   1609  CA  GLY I   2      58.600 -34.330 -24.310  1.00  1.00      I    C
ATOM   1610  CA  ARG I   3      56.710 -34.490 -27.580  1.00  1.00      I    C
ATOM   1611  CA  GLY I   4      58.080 -31.230 -28.970  1.00  1.00      I    C
ATOM   1612  CA  LYS I   5      54.880 -29.070 -28.330  1.00  1.00      I    C
ATOM   1613  CA  GLN I   6      53.960 -26.090 -26.120  1.00  1.00      I    C
ATOM   1614  CA  GLY I   7      51.350 -23.730 -27.860  1.00  1.00      I    C
ATOM   1615  CA  GLY I   8      47.630 -23.490 -28.630  1.00  1.00      I    C
ATOM   1616  CA  LYS I   9      44.120 -23.110 -27.350  1.00  1.00      I    C
ATOM   1617  CA  THR I  10      45.220 -20.400 -24.770  1.00  1.00      I    C
ATOM   1618  CA  ARG I  11      42.130 -18.410 -24.010  1.00  1.00      I    C
ATOM   1619  CA  ALA I  12      42.830 -14.610 -23.760  1.00  1.00      I    C
ATOM   1620  CA  LYS I  13      43.530 -12.130 -20.880  1.00  1.00      I    C
ATOM   1621  CA  ALA I  14      43.810  -9.420 -23.470  1.00  1.00      I    C
ATOM   1622  CA  LYS I  15      47.570  -8.630 -23.250  1.00  1.00      I    C
ATOM   1623  CA  THR I  16      49.510  -6.960 -20.540  1.00  1.00      I    C
ATOM   1624  CA  ARG I  17      52.440  -4.740 -21.230  1.00  1.00      I    C
ATOM   1625  CA  SER I  18      54.600  -7.030 -19.010  1.00  1.00      I    C
ATOM   1626  CA  SER I  19      53.900  -9.960 -21.270  1.00  1.00      I    C
ATOM   1627  CA  ARG I  20      54.270  -7.630 -24.240  1.00  1.00      I    C
ATOM   1628  CA  ALA I  21      57.720  -6.580 -22.940  1.00  1.00      I    C
ATOM   1629  CA  GLY I  22      58.730 -10.140 -21.730  1.00  1.00      I    C
ATOM   1630  CA  LEU I  23      59.200  -8.810 -18.230  1.00  1.00      I    C
ATOM   1631  CA  GLN I  24      57.550 -10.490 -15.260  1.00  1.00      I    C
ATOM   1632  CA  PHE I  25      57.510  -7.320 -13.140  1.00  1.00      I    C
ATOM   1633  CA  PRO I  26      54.260  -5.160 -13.310  1.00  1.00      I    C
ATOM   1634  CA  VAL I  27      54.070  -2.780 -16.160  1.00  1.00      I    C
ATOM   1635  CA  GLY I  28      50.410  -1.950 -15.700  1.00  1.00      I    C
ATOM   1636  CA  ARG I  29      50.840  -1.280 -12.050  1.00  1.00      I    C
ATOM   1637  CA  VAL I  30      53.810   0.960 -12.610  1.00  1.00      I    C
ATOM   1638  CA  HIS I  31      51.750   3.020 -15.270  1.00  1.00      I    C
ATOM   1639  CA  ARG I  32      48.940   3.410 -12.680  1.00  1.00      I    C
ATOM   1640  CA  LEU I  33      51.500   4.010  -9.960  1.00  1.00      I    C
ATOM   1641  CA  LEU I  34      53.180   6.690 -12.150  1.00  1.00      I    C
ATOM   1642  CA  ARG I  35      49.850   8.610 -12.460  1.00  1.00      I    C
ATOM   1643  CA  LYS I  36      48.960   8.210  -8.750  1.00  1.00      I    C
ATOM   1644  CA  GLY I  37      52.390   9.440  -7.370  1.00  1.00      I    C
ATOM   1645  CA  ASN I  38      52.340  12.860  -8.930  1.00  1.00      I    C
ATOM   1646  CA  TYR I  39      55.870  13.000 -10.090  1.00  1.00      I    C
ATOM   1647  CA  ALA I  40      54.920  14.710 -13.460  1.00  1.00      I    C
ATOM   1648  CA  GLU I  41      51.850  15.940 -15.250  1.00  1.00      I    C
ATOM   1649  CA  ARG I  42      52.100  13.300 -17.880  1.00  1.00      I    C
ATOM   1650  CA  VAL I  43      53.680   9.920 -18.120  1.00  1.00      I    C
ATOM   1651  CA  GLY I  44      54.510   8.550 -21.630  1.00  1.00      I    C
ATOM   1652  CA  ALA I  45      53.740   5.080 -22.590  1.00  1.00      I    C
ATOM   1653  CA  GLY I  46      57.430   3.990 -22.800  1.00  1.00      I    C
ATOM   1654  CA  ALA I  47      58.380   4.960 -19.220  1.00  1.00      I    C
ATOM   1655  CA  PRO I  48      56.760   1.930 -17.490  1.00  1.00      I    C
ATOM   1656  CA  VAL I  49      58.440  -0.470 -19.850  1.00  1.00      I    C
ATOM   1657  CA  TYR I  50      61.960   0.940 -19.050  1.00  1.00      I    C
ATOM   1658  CA  LEU I  51      61.260   1.200 -15.390  1.00  1.00      I    C
ATOM   1659  CA  ALA I  52      59.750  -2.190 -14.990  1.00  1.00      I    C
ATOM   1660  CA  ALA I  53      62.720  -3.790 -16.840  1.00  1.00      I    C
ATOM   1661  CA  VAL I  54      65.240  -2.260 -14.530  1.00  1.00      I    C
ATOM   1662  CA  LEU I  55      63.370  -3.090 -11.390  1.00  1.00      I    C
ATOM   1663  CA  GLU I  56      63.110  -6.740 -12.350  1.00  1.00      I    C
ATOM   1664  CA  TYR I  57      66.840  -6.800 -13.140  1.00  1.00      I    C
ATOM   1665  CA  LEU I  58      67.870  -5.300  -9.740  1.00  1.00      I    C
ATOM   1666  CA  THR I  59      65.760  -7.850  -7.910  1.00  1.00      I    C
ATOM   1667  CA  ALA I  60      67.600 -10.670  -9.900  1.00  1.00      I    C
ATOM   1668  CA  GLU I  61      71.050  -9.430  -8.970  1.00  1.00      I    C
ATOM   1669  CA  ILE I  62      70.150  -9.080  -5.280  1.00  1.00      I    C
ATOM   1670  CA  LEU I  63      68.220 -12.360  -5.160  1.00  1.00      I    C
ATOM   1671  CA  GLU I  64      70.860 -14.220  -6.930  1.00  1.00      I    C
ATOM   1672  CA  LEU I  65      73.650 -13.190  -4.640  1.00  1.00      I    C
ATOM   1673  CA  ALA I  66      71.550 -13.370  -1.540  1.00  1.00      I    C
ATOM   1674  CA  GLY I  67      70.150 -16.810  -2.220  1.00  1.00      I    C
ATOM   1675  CA  ASN I  68      73.720 -17.950  -2.690  1.00  1.00      I    C
ATOM   1676  CA  ALA I  69      74.470 -16.530   0.790  1.00  1.00      I    C
ATOM   1677  CA  ALA I  70      71.810 -18.800   2.290  1.00  1.00      I    C
ATOM   1678  CA  ARG I  71      73.160 -21.840   0.560  1.00  1.00      I    C
ATOM   1679  CA  ASP I  72      76.750 -20.860   1.830  1.00  1.00      I    C
ATOM   1680  CA  ASN I  73      75.220 -20.750   5.350  1.00  1.00      I    C
ATOM   1681  CA  LYS I  74      73.670 -24.250   4.860  1.00  1.00      I    C
ATOM   1682  CA  LYS I  75      70.230 -22.780   4.410  1.00  1.00      I    C
ATOM   1683  CA  THR I  76      67.530 -23.260   1.790  1.00  1.00      I    C
ATOM   1684  CA  ARG I  77      65.280 -20.360   2.890  1.00  1.00      I    C
ATOM   1685  CA  ILE I  78      66.330 -16.640   2.660  1.00  1.00      I    C
ATOM   1686  CA  ILE I  79      65.820 -14.360   5.720  1.00  1.00      I    C
ATOM   1687  CA  PRO I  80      67.020 -10.640   5.800  1.00  1.00      I    C
ATOM   1688  CA  ARG I  81      70.440 -11.670   6.830  1.00  1.00      I    C
ATOM   1689  CA  HIS I  82      71.070 -13.150   3.330  1.00  1.00      I    C
ATOM   1690  CA  LEU I  83      69.930  -9.810   1.850  1.00  1.00      I    C
ATOM   1691  CA  GLN I  84      72.410  -7.930   4.180  1.00  1.00      I    C
ATOM   1692  CA  LEU I  85      75.180 -10.260   3.480  1.00  1.00      I    C
ATOM   1693  CA  ALA I  86      74.530 -10.080  -0.330  1.00  1.00      I    C
ATOM   1694  CA  VAL I  87      74.430  -6.340  -0.260  1.00  1.00      I    C
ATOM   1695  CA  ARG I  88      77.530  -5.470   1.730  1.00  1.00      I    C
ATOM   1696  CA  ASN I  89      79.740  -7.910  -0.240  1.00  1.00      I    C
ATOM   1697  CA  ASP I  90      78.890  -6.170  -3.540  1.00  1.00      I    C
ATOM   1698  CA  GLU I  91      80.690  -2.870  -4.130  1.00  1.00      I    C
ATOM   1699  CA  GLU I  92      77.870  -1.280  -6.000  1.00  1.00      I    C
ATOM   1700  CA  LEU I  93      74.900  -2.520  -3.770  1.00  1.00      I    C
ATOM   1701  CA  ASN I  94      76.640  -1.270  -0.700  1.00  1.00      I    C
ATOM   1702  CA  LYS I  95      76.620   2.350  -1.870  1.00  1.00      I    C
ATOM   1703  CA  LEU I  96      73.000   2.320  -3.010  1.00  1.00      I    C
ATOM   1704  CA  LEU I  97      71.840   1.010   0.390  1.00  1.00      I    C
ATOM   1705  CA  GLY I  98      74.480   2.860   2.470  1.00  1.00      I    C
ATOM   1706  CA  ARG I  99      71.810   4.480   4.690  1.00  1.00      I    C
ATOM   1707  CA  VAL I 100      69.300   1.610   4.960  1.00  1.00      I    C
ATOM   1708  CA  THR I 101      69.280  -1.320   7.380  1.00  1.00      I    C
ATOM   1709  CA  ILE I 102      67.390  -4.380   6.440  1.00  1.00      I    C
ATOM   1710  CA  ALA I 103      65.710  -5.590   9.650  1.00  1.00      I    C
ATOM   1711  CA  GLN I 104      68.010  -7.850  11.770  1.00  1.00      I    C
ATOM   1712  CA  GLY I 105      70.960  -6.740   9.680  1.00  1.00      I    C
ATOM   1713  CA  GLY I 106      73.680  -8.650  11.580  1.00  1.00      I    C
ATOM   1714  CA  VAL I 107      72.320 -10.330  14.720  1.00  1.00      I    C
ATOM   1715  CA  LEU I 108      74.100  -7.760  16.830  1.00  1.00      I    C
ATOM   1716  CA  PRO I 109      70.900  -7.050  18.900  1.00  1.00      I    C
ATOM   1717  CA  ASN I 110      69.980  -3.530  17.800  1.00  1.00      I    C
ATOM   1718  CA  ILE I 111      70.560  -1.590  20.930  1.00  1.00      I    C
ATOM   1719  CA  GLN I 112      67.870  -1.550  23.620  1.00  1.00      I    C
ATOM   1720  CA  SER I 113      65.540   1.460  22.930  1.00  1.00      I    C
ATOM   1721  CA  VAL I 114      63.260   0.830  25.870  1.00  1.00      I    C
ATOM   1722  CA  LEU I 115      66.190   0.870  28.260  1.00  1.00      I    C
ATOM   1723  CA  LEU I 116      67.360   4.440  27.680  1.00  1.00      I    C
ATOM   1724  CA  PRO I 117      66.740   6.960  30.290  1.00  1.00      I    C
ATOM   1725  CA  LYS I 118      64.240   9.830  30.020  1.00  1.00      I    C
ATOM   1726  CA  LYS I 119      60.950   9.440  28.210  1.00  1.00      I    C
ATOM   1727  CA  THR I 120      60.080   8.670  31.920  1.00  1.00      I    C
ATOM   1728  CA  GLU I 121      61.480   5.260  31.810  1.00  1.00      I    C
ATOM   1729  CA  SER I 122      64.800   3.960  33.240  1.00  1.00      I    C
ATOM   1730  CA  SER I 123      65.140   1.240  35.890  1.00  1.00      I    C
ATOM   1731  CA  LYS I 124      64.460   3.480  38.820  1.00  1.00      I    C
ATOM   1732  CA  SER I 125      62.090   3.749  41.810  1.00  1.00      I    C
ATOM   1733  CA  LYS I 126      61.930   0.669  44.120  1.00  1.00      I    C
ATOM   1734  CA  SER I 127      58.790  -1.471  43.610  1.00  1.00      I    C
ATOM   1735  CA  LYS I 128      59.730  -2.941  40.280  1.00  1.00      I    C
TER
ATOM   1736  CA  PRO J   1      62.040  33.630  22.350  1.00  1.00      J    C
ATOM   1737  CA  GLU J   2      60.380  33.280  18.990  1.00  1.00      J    C
ATOM   1738  CA  PRO J   3      57.280  31.120  19.750  1.00  1.00      J    C
ATOM   1739  CA  ALA J   4      57.470  28.840  16.650  1.00  1.00      J    C
ATOM   1740  CA  LYS J   5      54.190  28.720  14.720  1.00  1.00      J    C
ATOM   1741  CA  SER J   6      54.020  26.330  11.860  1.00  1.00      J    C
ATOM   1742  CA  ALA J   7      51.370  25.360   9.300  1.00  1.00      J    C
ATOM   1743  CA  PRO J   8      50.810  27.770   7.640  1.00  1.00      J    C
ATOM   1744  CA  ALA J   9      47.270  28.250   9.160  1.00  1.00      J    C
ATOM   1745  CA  PRO J  10      47.950  27.720  12.010  1.00  1.00      J    C
ATOM   1746  CA  LYS J  11      45.830  25.080  13.870  1.00  1.00      J    C
ATOM   1747  CA  LYS J  12      42.320  25.550  12.670  1.00  1.00      J    C
ATOM   1748  CA  GLY J  13      39.890  24.020  10.130  1.00  1.00      J    C
ATOM   1749  CA  SER J  14      38.350  26.790   8.030  1.00  1.00      J    C
ATOM   1750  CA  LYS J  15      39.680  27.580   4.610  1.00  1.00      J    C
ATOM   1751  CA  LYS J  16      37.960  25.350   1.820  1.00  1.00      J    C
ATOM   1752  CA  ALA J  17      36.290  22.040   1.800  1.00  1.00      J    C
ATOM   1753  CA  VAL J  18      36.710  18.470   0.210  1.00  1.00      J    C
ATOM   1754  CA  THR J  19      39.740  16.170   0.050  1.00  1.00      J    C
ATOM   1755  CA  LYS J  20      41.800  17.580   2.970  1.00  1.00      J    C
ATOM   1756  CA  THR J  21      44.750  15.170   3.340  1.00  1.00      J    C
ATOM   1757  CA  GLN J  22      46.230  14.270  -0.070  1.00  1.00      J    C
ATOM   1758  CA  LYS J  23      46.560  10.540   0.440  1.00  1.00      J    C
ATOM   1759  CA  LYS J  24      49.760   8.360   0.570  1.00  1.00      J    C
ATOM   1760  CA  ASP J  25      49.040   7.550   4.240  1.00  1.00      J    C
ATOM   1761  CA  GLY J  26      51.390   9.990   5.910  1.00  1.00      J    C
ATOM   1762  CA  LYS J  27      54.300   8.090   7.340  1.00  1.00      J    C
ATOM   1763  CA  LYS J  28      53.370   7.000  10.900  1.00  1.00      J    C
ATOM   1764  CA  ARG J  29      49.690   5.960  10.600  1.00  1.00      J    C
ATOM   1765  CA  ARG J  30      50.250   2.850   8.500  1.00  1.00      J    C
ATOM   1766  CA  LYS J  31      47.610   2.080   5.830  1.00  1.00      J    C
ATOM   1767  CA  THR J  32      46.470  -1.480   5.660  1.00  1.00      J    C
ATOM   1768  CA  ARG J  33      48.190  -3.330   2.830  1.00  1.00      J    C
ATOM   1769  CA  LYS J  34      46.400  -3.960  -0.430  1.00  1.00      J    C
ATOM   1770  CA  GLU J  35      49.500  -3.010  -2.410  1.00  1.00      J    C
ATOM   1771  CA  SER J  36      52.280  -5.540  -2.930  1.00  1.00      J    C
ATOM   1772  CA  TYR J  37      54.860  -6.660  -5.420  1.00  1.00      J    C
ATOM   1773  CA  ALA J  38      55.160 -10.080  -3.590  1.00  1.00      J    C
ATOM   1774  CA  ILE J  39      54.120 -12.240  -6.570  1.00  1.00      J    C
ATOM   1775  CA  TYR J  40      56.850 -10.600  -8.640  1.00  1.00      J    C
ATOM   1776  CA  VAL J  41      59.470 -10.870  -5.970  1.00  1.00      J    C
ATOM   1777  CA  TYR J  42      58.430 -14.650  -5.840  1.00  1.00      J    C
ATOM   1778  CA  LYS J  43      58.360 -15.000  -9.470  1.00  1.00      J    C
ATOM   1779  CA  VAL J  44      61.780 -13.580  -9.870  1.00  1.00      J    C
ATOM   1780  CA  LEU J  45      63.300 -15.740  -7.170  1.00  1.00      J    C
ATOM   1781  CA  LYS J  46      62.210 -18.990  -8.960  1.00  1.00      J    C
ATOM   1782  CA  GLN J  47      63.960 -17.810 -12.100  1.00  1.00      J    C
ATOM   1783  CA  VAL J  48      67.230 -17.230 -10.400  1.00  1.00      J    C
ATOM   1784  CA  HIS J  49      67.220 -19.880  -7.620  1.00  1.00      J    C
ATOM   1785  CA  PRO J  50      64.780 -22.650  -8.610  1.00  1.00      J    C
ATOM   1786  CA  ASP J  51      65.510 -24.620  -5.310  1.00  1.00      J    C
ATOM   1787  CA  THR J  52      65.710 -21.560  -2.990  1.00  1.00      J    C
ATOM   1788  CA  GLY J  53      62.730 -20.300  -1.020  1.00  1.00      J    C
ATOM   1789  CA  ILE J  54      62.360 -16.960   0.820  1.00  1.00      J    C
ATOM   1790  CA  SER J  55      60.410 -16.020   3.960  1.00  1.00      J    C
ATOM   1791  CA  SER J  56      57.790 -13.380   4.060  1.00  1.00      J    C
ATOM   1792  CA  LYS J  57      60.000 -11.190   6.300  1.00  1.00      J    C
ATOM   1793  CA  ALA J  58      62.660 -11.490   3.520  1.00  1.00      J    C
ATOM   1794  CA  MET J  59      59.880 -10.860   1.090  1.00  1.00      J    C
ATOM   1795  CA  SER J  60      58.940  -7.730   3.140  1.00  1.00      J    C
ATOM   1796  CA  ILE J  61      62.550  -6.680   2.850  1.00  1.00      J    C
ATOM   1797  CA  MET J  62      62.540  -7.320  -1.010  1.00  1.00      J    C
ATOM   1798  CA  ASN J  63      59.380  -5.200  -1.290  1.00  1.00      J    C
ATOM   1799  CA  SER J  64      60.930  -2.450   0.730  1.00  1.00      J    C
ATOM   1800  CA  PHE J  65      64.010  -2.610  -1.520  1.00  1.00      J    C
ATOM   1801  CA  VAL J  66      61.780  -2.550  -4.570  1.00  1.00      J    C
ATOM   1802  CA  ASN J  67      59.680   0.310  -3.130  1.00  1.00      J    C
ATOM   1803  CA  ASP J  68      62.700   2.310  -2.300  1.00  1.00      J    C
ATOM   1804  CA  VAL J  69      64.250   2.110  -5.770  1.00  1.00      J    C
ATOM   1805  CA  PHE J  70      60.830   2.710  -7.410  1.00  1.00      J    C
ATOM   1806  CA  GLU J  71      60.490   5.960  -5.410  1.00  1.00      J    C
ATOM   1807  CA  ARG J  72      64.180   6.990  -5.920  1.00  1.00      J    C
ATOM   1808  CA  ILE J  73      64.090   6.480  -9.580  1.00  1.00      J    C
ATOM   1809  CA  ALA J  74      60.560   8.100 -10.030  1.00  1.00      J    C
ATOM   1810  CA  GLY J  75      61.670  11.190  -8.050  1.00  1.00      J    C
ATOM   1811  CA  GLU J  76      64.740  11.600 -10.090  1.00  1.00      J    C
ATOM   1812  CA  ALA J  77      62.640  11.150 -13.340  1.00  1.00      J    C
ATOM   1813  CA  SER J  78      60.110  13.640 -12.050  1.00  1.00      J    C
ATOM   1814  CA  ARG J  79      62.810  16.210 -11.250  1.00  1.00      J    C
ATOM   1815  CA  LEU J  80      64.670  15.520 -14.530  1.00  1.00      J    C
ATOM   1816  CA  ALA J  81      61.390  16.510 -16.270  1.00  1.00      J    C
ATOM   1817  CA  HIS J  82      60.920  19.690 -14.330  1.00  1.00      J    C
ATOM   1818  CA  TYR J  83      64.420  21.080 -14.800  1.00  1.00      J    C
ATOM   1819  CA  ASN J  84      63.850  20.930 -18.520  1.00  1.00      J    C
ATOM   1820  CA  LYS J  85      60.360  22.140 -18.520  1.00  1.00      J    C
ATOM   1821  CA  ARG J  86      58.980  19.020 -20.190  1.00  1.00      J    C
ATOM   1822  CA  SER J  87      55.770  17.800 -18.710  1.00  1.00      J    C
ATOM   1823  CA  THR J  88      56.130  14.220 -19.910  1.00  1.00      J    C
ATOM   1824  CA  ILE J  89      58.240  11.430 -18.360  1.00  1.00      J    C
ATOM   1825  CA  THR J  90      59.460   9.490 -21.210  1.00  1.00      J    C
ATOM   1826  CA  SER J  91      61.800   6.570 -21.470  1.00  1.00      J    C
ATOM   1827  CA  ARG J  92      64.490   9.100 -22.060  1.00  1.00      J    C
ATOM   1828  CA  GLU J  93      63.950  10.810 -18.580  1.00  1.00      J    C
ATOM   1829  CA  ILE J  94      63.780   7.370 -17.000  1.00  1.00      J    C
ATOM   1830  CA  GLN J  95      67.090   6.420 -18.500  1.00  1.00      J    C
ATOM   1831  CA  THR J  96      68.850   9.540 -17.180  1.00  1.00      J    C
ATOM   1832  CA  ALA J  97      67.340   9.100 -13.660  1.00  1.00      J    C
ATOM   1833  CA  VAL J  98      68.640   5.530 -13.720  1.00  1.00      J    C
ATOM   1834  CA  ARG J  99      72.150   6.610 -14.480  1.00  1.00      J    C
ATOM   1835  CA  LEU J 100      72.070   9.310 -11.790  1.00  1.00      J    C
ATOM   1836  CA  LEU J 101      70.810   7.050  -9.060  1.00  1.00      J    C
ATOM   1837  CA  LEU J 102      72.380   3.700  -9.620  1.00  1.00      J    C
ATOM   1838  CA  PRO J 103      75.940   2.640  -9.300  1.00  1.00      J    C
ATOM   1839  CA  GLY J 104      78.020   2.050 -12.390  1.00  1.00      J    C
ATOM   1840  CA  GLU J 105      77.710  -1.440 -13.720  1.00  1.00      J    C
ATOM   1841  CA  LEU J 106      74.290  -1.960 -12.350  1.00  1.00      J    C
ATOM   1842  CA  ALA J 107      72.920   1.110 -14.050  1.00  1.00      J    C
ATOM   1843  CA  LYS J 108      74.660   0.260 -17.330  1.00  1.00      J    C
ATOM   1844  CA  HIS J 109      73.200  -3.260 -17.470  1.00  1.00      J    C
ATOM   1845  CA  ALA J 110      69.780  -1.940 -16.220  1.00  1.00      J    C
ATOM   1846  CA  VAL J 111      69.810   0.660 -19.130  1.00  1.00      J    C
ATOM   1847  CA  SER J 112      70.760  -2.200 -21.620  1.00  1.00      J    C
ATOM   1848  CA  GLU J 113      67.960  -4.480 -20.250  1.00  1.00      J    C
ATOM   1849  CA  GLY J 114      65.480  -1.620 -20.110  1.00  1.00      J    C
ATOM   1850  CA  THR J 115      66.210  -0.440 -23.640  1.00  1.00      J    C
ATOM   1851  CA  LYS J 116      66.170  -3.910 -25.000  1.00  1.00      J    C
ATOM   1852  CA  ALA J 117      62.770  -4.600 -23.360  1.00  1.00      J    C
ATOM   1853  CA  VAL J 118      61.420  -1.330 -24.840  1.00  1.00      J    C
ATOM   1854  CA  THR J 119      62.860  -2.130 -28.320  1.00  1.00      J    C
ATOM   1855  CA  LYS J 120      61.250  -5.690 -28.050  1.00  1.00      J    C
ATOM   1856  CA  TYR J 121      57.970  -4.430 -26.790  1.00  1.00      J    C
ATOM   1857  CA  THR J 122      57.500  -2.140 -29.700  1.00  1.00      J    C
ATOM   1858  CA  SER J 123      58.540  -4.800 -32.310  1.00  1.00      J    C
ATOM   1859  CA  ALA J 124      55.430  -6.700 -31.630  1.00  1.00      J    C
ATOM   1860  CA  LYS J 125      54.160  -9.670 -33.450  1.00  1.00      J    C
TER
