# Supplementary material for: The kinetic landscape of nucleosome assembly: A coarse-grained molecular dynamics study
Source: PLoS Comput Biol. 2021 Jul 27;17(7):e1009253. doi: 10.1371/journal.pcbi.1009253 (PMC8345847; doi:10.1371/journal.pcbi.1009253)
Supplement: S1 Data — For each of the 11 metastable states identified from our MSM at 400 mM using PCCA clustering, we deposited 4 representative coarse-grained nucleosome conformations in PDB format. The conformations are named “state*conf#.pdb”, where * corresponds to the state name as described in the text (T, TL, TR, HL0, HL1, HL2, HR0, HR1, HR2 and HR3, N), and # goes from 1 to 4. The file “msm_hmm11.dat” contains the equilibrium probabilities of the various basins and the transition probabilities between them. The data also contain 4 representative partially opened conformations for each of the left hexasome, right hexasome, and tetrasome states, named “partially-opened_*_conf#.pdb”, where * is HL, HR or T and # goes from 1 to 4. (ZIP) [file pcbi.1009253.s006.zip › S1_Data/stateHR0conf2.pdb]

ATOM      1 DS   DC  A   1      -1.292 167.660  29.129  1.00  1.00      A    S
ATOM      2 DB   DC  A   1      -0.722 164.840  26.279  1.00  1.00      A    B
ATOM      3 DP   DT  A   2      -4.942 167.710  30.129  1.00  1.00      A    P
ATOM      4 DS   DT  A   2      -6.312 166.710  26.599  1.00  1.00      A    S
ATOM      5 DB   DT  A   2      -4.132 163.020  25.879  1.00  1.00      A    B
ATOM      6 DP   DG  A   3     -10.812 165.950  26.319  1.00  1.00      A    P
ATOM      7 DS   DG  A   3     -10.762 163.260  23.359  1.00  1.00      A    S
ATOM      8 DB   DG  A   3      -6.832 160.310  24.049  1.00  1.00      A    B
ATOM      9 DP   DG  A   4     -13.762 161.470  22.269  1.00  1.00      A    P
ATOM     10 DS   DG  A   4     -12.062 158.080  21.259  1.00  1.00      A    S
ATOM     11 DB   DG  A   4      -7.752 156.870  23.899  1.00  1.00      A    B
ATOM     12 DP   DA  A   5     -13.552 155.440  19.049  1.00  1.00      A    P
ATOM     13 DS   DA  A   5     -10.372 153.410  19.319  1.00  1.00      A    S
ATOM     14 DB   DA  A   5      -9.072 153.540  23.749  1.00  1.00      A    B
ATOM     15 DP   DG  A   6      -9.962 149.940  17.489  1.00  1.00      A    P
ATOM     16 DS   DG  A   6      -8.062 148.400  19.819  1.00  1.00      A    S
ATOM     17 DB   DG  A   6      -8.982 149.740  24.209  1.00  1.00      A    B
ATOM     18 DP   DA  A   7      -6.411 144.720  19.469  1.00  1.00      A    P
ATOM     19 DS   DA  A   7      -5.312 144.760  23.059  1.00  1.00      A    S
ATOM     20 DB   DA  A   7      -9.242 146.430  25.199  1.00  1.00      A    B
ATOM     21 DP   DA  A   8      -4.061 141.560  24.829  1.00  1.00      A    P
ATOM     22 DS   DA  A   8      -5.032 142.700  28.239  1.00  1.00      A    S
ATOM     23 DB   DA  A   8      -9.682 144.130  27.849  1.00  1.00      A    B
ATOM     24 DP   DT  A   9      -4.732 140.110  31.069  1.00  1.00      A    P
ATOM     25 DS   DT  A   9      -7.792 141.620  32.669  1.00  1.00      A    S
ATOM     26 DB   DT  A   9     -10.552 141.290  29.759  1.00  1.00      A    B
ATOM     27 DP   DC  A  10      -8.402 139.880  36.079  1.00  1.00      A    P
ATOM     28 DS   DC  A  10     -12.272 140.210  35.979  1.00  1.00      A    S
ATOM     29 DB   DC  A  10     -13.572 139.220  31.819  1.00  1.00      A    B
ATOM     30 DP   DC  A  11     -14.532 139.230  38.469  1.00  1.00      A    P
ATOM     31 DS   DC  A  11     -17.522 138.520  36.339  1.00  1.00      A    S
ATOM     32 DB   DC  A  11     -16.262 136.670  32.569  1.00  1.00      A    B
ATOM     33 DP   DC  A  12     -20.312 136.490  37.819  1.00  1.00      A    P
ATOM     34 DS   DC  A  12     -21.582 134.870  34.549  1.00  1.00      A    S
ATOM     35 DB   DC  A  12     -18.691 133.880  32.349  1.00  1.00      A    B
ATOM     36 DP   DG  A  13     -24.921 131.620  34.949  1.00  1.00      A    P
ATOM     37 DS   DG  A  13     -24.401 130.150  31.699  1.00  1.00      A    S
ATOM     38 DB   DG  A  13     -19.461 129.890  30.679  1.00  1.00      A    B
ATOM     39 DP   DG  A  14     -26.001 126.960  30.849  1.00  1.00      A    P
ATOM     40 DS   DG  A  14     -24.281 126.140  28.079  1.00  1.00      A    S
ATOM     41 DB   DG  A  14     -19.921 126.050  29.259  1.00  1.00      A    B
ATOM     42 DP   DT  A  15     -24.911 123.490  26.369  1.00  1.00      A    P
ATOM     43 DS   DT  A  15     -21.611 122.760  25.279  1.00  1.00      A    S
ATOM     44 DB   DT  A  15     -20.281 122.650  29.039  1.00  1.00      A    B
ATOM     45 DP   DC  A  16     -21.481 119.260  23.419  1.00  1.00      A    P
ATOM     46 DS   DC  A  16     -17.801 118.930  24.469  1.00  1.00      A    S
ATOM     47 DB   DC  A  16     -18.401 119.190  28.709  1.00  1.00      A    B
ATOM     48 DP   DT  A  17     -15.041 115.750  23.319  1.00  1.00      A    P
ATOM     49 DS   DT  A  17     -13.091 115.800  26.059  1.00  1.00      A    S
ATOM     50 DB   DT  A  17     -16.241 115.830  29.069  1.00  1.00      A    B
ATOM     51 DP   DG  A  18      -9.861 113.040  26.469  1.00  1.00      A    P
ATOM     52 DS   DG  A  18     -10.461 112.340  29.859  1.00  1.00      A    S
ATOM     53 DB   DG  A  18     -14.821 112.830  31.629  1.00  1.00      A    B
ATOM     54 DP   DC  A  19      -8.231 110.640  31.529  1.00  1.00      A    P
ATOM     55 DS   DC  A  19     -10.111 110.120  34.699  1.00  1.00      A    S
ATOM     56 DB   DC  A  19     -13.891 110.000  33.299  1.00  1.00      A    B
ATOM     57 DP   DA  A  20      -9.291 106.640  36.779  1.00  1.00      A    P
ATOM     58 DS   DA  A  20     -12.651 106.680  38.479  1.00  1.00      A    S
ATOM     59 DB   DA  A  20     -16.061 106.890  34.739  1.00  1.00      A    B
ATOM     60 DP   DG  A  21     -13.081 103.070  40.759  1.00  1.00      A    P
ATOM     61 DS   DG  A  21     -16.671 102.970  39.999  1.00  1.00      A    S
ATOM     62 DB   DG  A  21     -17.661 103.390  34.949  1.00  1.00      A    B
ATOM     63 DP   DG  A  22     -18.961 100.730  41.659  1.00  1.00      A    P
ATOM     64 DS   DG  A  22     -22.001 100.830  38.999  1.00  1.00      A    S
ATOM     65 DB   DG  A  22     -19.841 100.410  34.879  1.00  1.00      A    B
ATOM     66 DP   DC  A  23     -24.841  99.180  39.779  1.00  1.00      A    P
ATOM     67 DS   DC  A  23     -25.771  99.270  36.639  1.00  1.00      A    S
ATOM     68 DB   DC  A  23     -21.931  97.720  34.289  1.00  1.00      A    B
ATOM     69 DP   DC  A  24     -28.421  97.560  35.729  1.00  1.00      A    P
ATOM     70 DS   DC  A  24     -26.831  96.620  31.949  1.00  1.00      A    S
ATOM     71 DB   DC  A  24     -23.111  94.390  33.019  1.00  1.00      A    B
ATOM     72 DP   DG  A  25     -29.941  93.750  29.259  1.00  1.00      A    P
ATOM     73 DS   DG  A  25     -27.081  92.560  27.039  1.00  1.00      A    S
ATOM     74 DB   DG  A  25     -22.971  91.080  30.039  1.00  1.00      A    B
ATOM     75 DP   DC  A  26     -27.541  91.160  23.999  1.00  1.00      A    P
ATOM     76 DS   DC  A  26     -23.861  89.110  24.339  1.00  1.00      A    S
ATOM     77 DB   DC  A  26     -23.971  88.090  28.249  1.00  1.00      A    B
ATOM     78 DP   DT  A  27     -23.371  85.420  21.949  1.00  1.00      A    P
ATOM     79 DS   DT  A  27     -21.001  83.510  24.309  1.00  1.00      A    S
ATOM     80 DB   DT  A  27     -23.741  83.860  27.499  1.00  1.00      A    B
ATOM     81 DP   DC  A  28     -20.511  80.450  23.249  1.00  1.00      A    P
ATOM     82 DS   DC  A  28     -20.001  79.150  26.859  1.00  1.00      A    S
ATOM     83 DB   DC  A  28     -23.451  80.280  28.719  1.00  1.00      A    B
ATOM     84 DP   DA  A  29     -18.621  74.890  28.099  1.00  1.00      A    P
ATOM     85 DS   DA  A  29     -20.391  74.890  31.549  1.00  1.00      A    S
ATOM     86 DB   DA  A  29     -24.831  77.220  31.109  1.00  1.00      A    B
ATOM     87 DP   DA  A  30     -20.231  71.700  33.979  1.00  1.00      A    P
ATOM     88 DS   DA  A  30     -23.871  71.950  35.069  1.00  1.00      A    S
ATOM     89 DB   DA  A  30     -26.471  74.280  31.679  1.00  1.00      A    B
ATOM     90 DP   DT  A  31     -25.051  69.360  35.989  1.00  1.00      A    P
ATOM     91 DS   DT  A  31     -28.281  69.790  35.549  1.00  1.00      A    S
ATOM     92 DB   DT  A  31     -28.511  71.420  31.669  1.00  1.00      A    B
ATOM     93 DP   DT  A  32     -30.621  66.800  35.979  1.00  1.00      A    P
ATOM     94 DS   DT  A  32     -33.501  68.230  34.109  1.00  1.00      A    S
ATOM     95 DB   DT  A  32     -31.411  68.890  30.469  1.00  1.00      A    B
ATOM     96 DP   DG  A  33     -36.771  65.590  33.609  1.00  1.00      A    P
ATOM     97 DS   DG  A  33     -37.761  66.650  30.269  1.00  1.00      A    S
ATOM     98 DB   DG  A  33     -33.771  68.220  27.119  1.00  1.00      A    B
ATOM     99 DP   DG  A  34     -40.601  65.210  28.449  1.00  1.00      A    P
ATOM    100 DS   DG  A  34     -39.451  66.240  25.259  1.00  1.00      A    S
ATOM    101 DB   DG  A  34     -34.611  66.140  24.359  1.00  1.00      A    B
ATOM    102 DP   DT  A  35     -41.241  65.480  22.659  1.00  1.00      A    P
ATOM    103 DS   DT  A  35     -38.741  66.250  20.219  1.00  1.00      A    S
ATOM    104 DB   DT  A  35     -35.631  63.850  22.189  1.00  1.00      A    B
ATOM    105 DP   DC  A  36     -39.831  65.280  16.439  1.00  1.00      A    P
ATOM    106 DS   DC  A  36     -36.501  64.020  15.209  1.00  1.00      A    S
ATOM    107 DB   DC  A  36     -34.861  62.310  18.699  1.00  1.00      A    B
ATOM    108 DP   DG  A  37     -37.221  61.180  11.069  1.00  1.00      A    P
ATOM    109 DS   DG  A  37     -34.321  59.610  11.859  1.00  1.00      A    S
ATOM    110 DB   DG  A  37     -34.621  58.300  16.819  1.00  1.00      A    B
ATOM    111 DP   DT  A  38     -32.771  57.050   9.839  1.00  1.00      A    P
ATOM    112 DS   DT  A  38     -31.061  55.470  12.699  1.00  1.00      A    S
ATOM    113 DB   DT  A  38     -34.681  55.070  15.509  1.00  1.00      A    B
ATOM    114 DP   DA  A  39     -28.701  52.230  12.059  1.00  1.00      A    P
ATOM    115 DS   DA  A  39     -28.931  50.840  15.489  1.00  1.00      A    S
ATOM    116 DB   DA  A  39     -33.651  51.360  17.069  1.00  1.00      A    B
ATOM    117 DP   DG  A  40     -28.011  47.060  15.889  1.00  1.00      A    P
ATOM    118 DS   DG  A  40     -30.271  46.620  19.179  1.00  1.00      A    S
ATOM    119 DB   DG  A  40     -34.891  47.600  18.339  1.00  1.00      A    B
ATOM    120 DP   DA  A  41     -29.691  44.290  21.649  1.00  1.00      A    P
ATOM    121 DS   DA  A  41     -33.141  44.470  23.059  1.00  1.00      A    S
ATOM    122 DB   DA  A  41     -36.011  44.330  19.059  1.00  1.00      A    B
ATOM    123 DP   DC  A  42     -33.631  42.320  25.009  1.00  1.00      A    P
ATOM    124 DS   DC  A  42     -37.181  41.700  24.259  1.00  1.00      A    S
ATOM    125 DB   DC  A  42     -37.391  41.360  19.789  1.00  1.00      A    B
ATOM    126 DP   DA  A  43     -39.161  37.570  25.539  1.00  1.00      A    P
ATOM    127 DS   DA  A  43     -41.711  36.930  22.519  1.00  1.00      A    S
ATOM    128 DB   DA  A  43     -39.051  37.800  18.119  1.00  1.00      A    B
ATOM    129 DP   DG  A  44     -43.851  33.340  22.419  1.00  1.00      A    P
ATOM    130 DS   DG  A  44     -44.351  33.870  18.889  1.00  1.00      A    S
ATOM    131 DB   DG  A  44     -40.141  34.720  16.079  1.00  1.00      A    B
ATOM    132 DP   DC  A  45     -46.791  32.140  17.559  1.00  1.00      A    P
ATOM    133 DS   DC  A  45     -45.680  32.340  14.229  1.00  1.00      A    S
ATOM    134 DB   DC  A  45     -41.440  31.760  14.779  1.00  1.00      A    B
ATOM    135 DP   DT  A  46     -47.340  30.110  11.429  1.00  1.00      A    P
ATOM    136 DS   DT  A  46     -44.380  29.780   9.339  1.00  1.00      A    S
ATOM    137 DB   DT  A  46     -41.570  28.490  12.679  1.00  1.00      A    B
ATOM    138 DP   DC  A  47     -44.800  27.130   6.649  1.00  1.00      A    P
ATOM    139 DS   DC  A  47     -41.130  26.330   6.609  1.00  1.00      A    S
ATOM    140 DB   DC  A  47     -40.400  25.210  10.749  1.00  1.00      A    B
ATOM    141 DP   DT  A  48     -40.300  23.360   4.589  1.00  1.00      A    P
ATOM    142 DS   DT  A  48     -37.270  22.390   6.460  1.00  1.00      A    S
ATOM    143 DB   DT  A  48     -38.610  21.640  10.339  1.00  1.00      A    B
ATOM    144 DP   DA  A  49     -35.100  19.340   5.190  1.00  1.00      A    P
ATOM    145 DS   DA  A  49     -33.360  18.560   9.080  1.00  1.00      A    S
ATOM    146 DB   DA  A  49     -36.980  18.190  11.700  1.00  1.00      A    B
ATOM    147 DP   DG  A  50     -31.050  15.350   9.130  1.00  1.00      A    P
ATOM    148 DS   DG  A  50     -31.560  14.810  12.540  1.00  1.00      A    S
ATOM    149 DB   DG  A  50     -36.000  14.880  13.730  1.00  1.00      A    B
ATOM    150 DP   DC  A  51     -29.560  13.180  14.360  1.00  1.00      A    P
ATOM    151 DS   DC  A  51     -32.140  12.350  16.590  1.00  1.00      A    S
ATOM    152 DB   DC  A  51     -35.580  11.620  14.410  1.00  1.00      A    B
ATOM    153 DP   DA  A  52     -31.400   9.180  20.040  1.00  1.00      A    P
ATOM    154 DS   DA  A  52     -34.850   8.430  20.280  1.00  1.00      A    S
ATOM    155 DB   DA  A  52     -37.080   8.110  15.580  1.00  1.00      A    B
ATOM    156 DP   DC  A  53     -35.810   6.130  22.050  1.00  1.00      A    P
ATOM    157 DS   DC  A  53     -39.080   5.620  20.060  1.00  1.00      A    S
ATOM    158 DB   DC  A  53     -37.550   4.670  16.050  1.00  1.00      A    B
ATOM    159 DP   DC  A  54     -41.550   2.890  21.300  1.00  1.00      A    P
ATOM    160 DS   DC  A  54     -43.240   2.310  17.710  1.00  1.00      A    S
ATOM    161 DB   DC  A  54     -39.670   1.390  15.110  1.00  1.00      A    B
ATOM    162 DP   DG  A  55     -47.050  -0.490  17.190  1.00  1.00      A    P
ATOM    163 DS   DG  A  55     -46.070  -1.090  13.320  1.00  1.00      A    S
ATOM    164 DB   DG  A  55     -41.240  -1.700  12.640  1.00  1.00      A    B
ATOM    165 DP   DC  A  56     -47.900  -2.570  11.310  1.00  1.00      A    P
ATOM    166 DS   DC  A  56     -44.920  -3.180   8.730  1.00  1.00      A    S
ATOM    167 DB   DC  A  56     -42.330  -4.590  11.300  1.00  1.00      A    B
ATOM    168 DP   DT  A  57     -45.180  -5.850   5.580  1.00  1.00      A    P
ATOM    169 DS   DT  A  57     -41.460  -6.480   5.240  1.00  1.00      A    S
ATOM    170 DB   DT  A  57     -40.790  -7.680   9.000  1.00  1.00      A    B
ATOM    171 DP   DT  A  58     -40.180  -8.890   2.650  1.00  1.00      A    P
ATOM    172 DS   DT  A  58     -37.360  -9.030   4.490  1.00  1.00      A    S
ATOM    173 DB   DT  A  58     -39.120 -11.490   8.310  1.00  1.00      A    B
ATOM    174 DP   DA  A  59     -33.700 -10.890   2.870  1.00  1.00      A    P
ATOM    175 DS   DA  A  59     -31.850 -10.830   6.350  1.00  1.00      A    S
ATOM    176 DB   DA  A  59     -34.980 -13.710   9.380  1.00  1.00      A    B
ATOM    177 DP   DA  A  60     -28.730 -11.810   6.700  1.00  1.00      A    P
ATOM    178 DS   DA  A  60     -29.050 -13.600  10.350  1.00  1.00      A    S
ATOM    179 DB   DA  A  60     -32.610 -16.560  10.270  1.00  1.00      A    B
ATOM    180 DP   DA  A  61     -26.100 -15.110  11.790  1.00  1.00      A    P
ATOM    181 DS   DA  A  61     -27.730 -17.710  13.740  1.00  1.00      A    S
ATOM    182 DB   DA  A  61     -31.180 -19.780  10.870  1.00  1.00      A    B
ATOM    183 DP   DC  A  62     -25.910 -19.630  14.820  1.00  1.00      A    P
ATOM    184 DS   DC  A  62     -28.710 -22.710  14.850  1.00  1.00      A    S
ATOM    185 DB   DC  A  62     -29.980 -23.100  10.810  1.00  1.00      A    B
ATOM    186 DP   DG  A  63     -26.670 -26.080  16.510  1.00  1.00      A    P
ATOM    187 DS   DG  A  63     -29.070 -29.010  14.470  1.00  1.00      A    S
ATOM    188 DB   DG  A  63     -29.640 -27.410   9.970  1.00  1.00      A    B
ATOM    189 DP   DC  A  64     -28.280 -32.630  14.830  1.00  1.00      A    P
ATOM    190 DS   DC  A  64     -29.200 -33.510  11.310  1.00  1.00      A    S
ATOM    191 DB   DC  A  64     -27.510 -30.050   9.090  1.00  1.00      A    B
ATOM    192 DP   DA  A  65     -27.800 -37.010   9.860  1.00  1.00      A    P
ATOM    193 DS   DA  A  65     -27.420 -35.820   6.100  1.00  1.00      A    S
ATOM    194 DB   DA  A  65     -25.180 -31.530   6.110  1.00  1.00      A    B
ATOM    195 DP   DC  A  66     -25.960 -38.060   4.170  1.00  1.00      A    P
ATOM    196 DS   DC  A  66     -25.060 -35.750   1.720  1.00  1.00      A    S
ATOM    197 DB   DC  A  66     -23.140 -32.870   3.570  1.00  1.00      A    B
ATOM    198 DP   DG  A  67     -22.690 -37.400  -1.580  1.00  1.00      A    P
ATOM    199 DS   DG  A  67     -20.980 -34.170  -2.410  1.00  1.00      A    S
ATOM    200 DB   DG  A  67     -19.240 -32.420   1.650  1.00  1.00      A    B
ATOM    201 DP   DT  A  68     -18.700 -33.750  -4.860  1.00  1.00      A    P
ATOM    202 DS   DT  A  68     -16.570 -30.670  -3.070  1.00  1.00      A    S
ATOM    203 DB   DT  A  68     -15.740 -32.400   1.000  1.00  1.00      A    B
ATOM    204 DP   DA  A  69     -13.580 -28.930  -4.870  1.00  1.00      A    P
ATOM    205 DS   DA  A  69     -11.900 -27.920  -1.990  1.00  1.00      A    S
ATOM    206 DB   DA  A  69     -11.750 -31.480   1.920  1.00  1.00      A    B
ATOM    207 DP   DC  A  70      -9.070 -26.290  -2.520  1.00  1.00      A    P
ATOM    208 DS   DC  A  70      -7.800 -26.800   0.800  1.00  1.00      A    S
ATOM    209 DB   DC  A  70      -8.400 -31.480   1.560  1.00  1.00      A    B
ATOM    210 DP   DG  A  71      -3.810 -24.760   1.660  1.00  1.00      A    P
ATOM    211 DS   DG  A  71      -2.760 -27.010   4.200  1.00  1.00      A    S
ATOM    212 DB   DG  A  71      -4.420 -31.830   3.200  1.00  1.00      A    B
ATOM    213 DP   DC  A  72      -0.070 -26.370   6.350  1.00  1.00      A    P
ATOM    214 DS   DC  A  72      -0.340 -30.390   7.180  1.00  1.00      A    S
ATOM    215 DB   DC  A  72      -1.080 -32.630   3.060  1.00  1.00      A    B
ATOM    216 DP   DG  A  73       3.110 -31.780   9.850  1.00  1.00      A    P
ATOM    217 DS   DG  A  73       3.640 -35.130   8.210  1.00  1.00      A    S
ATOM    218 DB   DG  A  73       2.150 -35.590   3.580  1.00  1.00      A    B
ATOM    219 DP   DC  A  74       6.200 -36.770   8.770  1.00  1.00      A    P
ATOM    220 DS   DC  A  74       6.330 -39.060   5.810  1.00  1.00      A    S
ATOM    221 DB   DC  A  74       5.370 -36.600   2.760  1.00  1.00      A    B
ATOM    222 DP   DT  A  75       8.970 -41.340   5.060  1.00  1.00      A    P
ATOM    223 DS   DT  A  75       8.430 -41.460   0.970  1.00  1.00      A    S
ATOM    224 DB   DT  A  75       8.200 -36.970   0.010  1.00  1.00      A    B
ATOM    225 DP   DG  A  76      11.270 -43.720  -1.180  1.00  1.00      A    P
ATOM    226 DS   DG  A  76      10.710 -41.780  -4.750  1.00  1.00      A    S
ATOM    227 DB   DG  A  76      11.020 -36.940  -3.540  1.00  1.00      A    B
ATOM    228 DP   DT  A  77      11.730 -42.370  -7.450  1.00  1.00      A    P
ATOM    229 DS   DT  A  77      11.390 -38.900  -8.910  1.00  1.00      A    S
ATOM    230 DB   DT  A  77      13.700 -36.620  -5.840  1.00  1.00      A    B
ATOM    231 DP   DC  A  78      12.910 -38.170 -12.580  1.00  1.00      A    P
ATOM    232 DS   DC  A  78      13.470 -34.300 -11.540  1.00  1.00      A    S
ATOM    233 DB   DC  A  78      16.080 -34.340  -8.180  1.00  1.00      A    B
ATOM    234 DP   DC  A  79      14.280 -31.550 -14.030  1.00  1.00      A    P
ATOM    235 DS   DC  A  79      14.940 -29.230 -11.700  1.00  1.00      A    S
ATOM    236 DB   DC  A  79      18.080 -31.110  -9.010  1.00  1.00      A    B
ATOM    237 DP   DC  A  80      15.240 -25.850 -12.110  1.00  1.00      A    P
ATOM    238 DS   DC  A  80      16.750 -25.260  -9.160  1.00  1.00      A    S
ATOM    239 DB   DC  A  80      20.300 -27.870  -9.070  1.00  1.00      A    B
ATOM    240 DP   DC  A  81      17.380 -22.380  -8.000  1.00  1.00      A    P
ATOM    241 DS   DC  A  81      20.250 -23.210  -5.530  1.00  1.00      A    S
ATOM    242 DB   DC  A  81      23.090 -25.620  -7.760  1.00  1.00      A    B
ATOM    243 DP   DC  A  82      21.940 -20.570  -3.970  1.00  1.00      A    P
ATOM    244 DS   DC  A  82      24.340 -22.510  -2.780  1.00  1.00      A    S
ATOM    245 DB   DC  A  82      26.280 -24.020  -6.370  1.00  1.00      A    B
ATOM    246 DP   DG  A  83      27.410 -20.249   0.360  1.00  1.00      A    P
ATOM    247 DS   DG  A  83      30.410 -22.419  -0.580  1.00  1.00      A    S
ATOM    248 DB   DG  A  83      30.610 -23.069  -5.790  1.00  1.00      A    B
ATOM    249 DP   DC  A  84      33.690 -22.249   1.260  1.00  1.00      A    P
ATOM    250 DS   DC  A  84      35.630 -23.779  -2.040  1.00  1.00      A    S
ATOM    251 DB   DC  A  84      33.750 -21.629  -5.310  1.00  1.00      A    B
ATOM    252 DP   DG  A  85      40.620 -23.819  -1.680  1.00  1.00      A    P
ATOM    253 DS   DG  A  85      41.030 -23.259  -5.740  1.00  1.00      A    S
ATOM    254 DB   DG  A  85      37.130 -20.489  -7.830  1.00  1.00      A    B
ATOM    255 DP   DT  A  86      43.840 -22.699  -7.350  1.00  1.00      A    P
ATOM    256 DS   DT  A  86      42.300 -21.419 -10.500  1.00  1.00      A    S
ATOM    257 DB   DT  A  86      39.670 -18.249  -8.250  1.00  1.00      A    B
ATOM    258 DP   DT  A  87      44.790 -19.959 -12.790  1.00  1.00      A    P
ATOM    259 DS   DT  A  87      42.310 -17.159 -14.150  1.00  1.00      A    S
ATOM    260 DB   DT  A  87      41.390 -15.419 -10.480  1.00  1.00      A    B
ATOM    261 DP   DT  A  88      43.480 -14.749 -16.830  1.00  1.00      A    P
ATOM    262 DS   DT  A  88      40.660 -12.339 -16.300  1.00  1.00      A    S
ATOM    263 DB   DT  A  88      42.130 -11.389 -11.920  1.00  1.00      A    B
ATOM    264 DP   DT  A  89      40.090  -8.899 -18.540  1.00  1.00      A    P
ATOM    265 DS   DT  A  89      37.880  -7.249 -16.130  1.00  1.00      A    S
ATOM    266 DB   DT  A  89      40.700  -7.649 -12.210  1.00  1.00      A    B
ATOM    267 DP   DA  A  90      36.790  -3.799 -16.560  1.00  1.00      A    P
ATOM    268 DS   DA  A  90      35.990  -3.499 -13.120  1.00  1.00      A    S
ATOM    269 DB   DA  A  90      40.490  -3.619 -10.890  1.00  1.00      A    B
ATOM    270 DP   DA  A  91      33.620  -0.519 -12.030  1.00  1.00      A    P
ATOM    271 DS   DA  A  91      35.070  -0.329  -8.870  1.00  1.00      A    S
ATOM    272 DB   DA  A  91      39.890  -0.319  -9.420  1.00  1.00      A    B
ATOM    273 DP   DC  A  92      33.900   2.191  -6.990  1.00  1.00      A    P
ATOM    274 DS   DC  A  92      36.560   2.801  -5.260  1.00  1.00      A    S
ATOM    275 DB   DC  A  92      40.030   2.991  -8.430  1.00  1.00      A    B
ATOM    276 DP   DC  A  93      36.720   4.981  -2.710  1.00  1.00      A    P
ATOM    277 DS   DC  A  93      40.390   6.401  -3.010  1.00  1.00      A    S
ATOM    278 DB   DC  A  93      41.070   6.471  -7.530  1.00  1.00      A    B
ATOM    279 DP   DG  A  94      40.870  10.621  -0.980  1.00  1.00      A    P
ATOM    280 DS   DG  A  94      44.050  11.641  -3.060  1.00  1.00      A    S
ATOM    281 DB   DG  A  94      42.850  10.641  -8.020  1.00  1.00      A    B
ATOM    282 DP   DC  A  95      45.340  14.961  -2.900  1.00  1.00      A    P
ATOM    283 DS   DC  A  95      46.680  15.011  -6.340  1.00  1.00      A    S
ATOM    284 DB   DC  A  95      43.130  14.021  -8.840  1.00  1.00      A    B
ATOM    285 DP   DC  A  96      47.930  18.301  -7.760  1.00  1.00      A    P
ATOM    286 DS   DC  A  96      47.070  18.181 -11.410  1.00  1.00      A    S
ATOM    287 DB   DC  A  96      42.980  16.711 -11.360  1.00  1.00      A    B
ATOM    288 DP   DA  A  97      47.510  21.631 -13.970  1.00  1.00      A    P
ATOM    289 DS   DA  A  97      44.930  20.471 -16.360  1.00  1.00      A    S
ATOM    290 DB   DA  A  97      40.840  19.821 -13.690  1.00  1.00      A    B
ATOM    291 DP   DA  A  98      44.370  21.451 -19.500  1.00  1.00      A    P
ATOM    292 DS   DA  A  98      40.400  20.551 -19.450  1.00  1.00      A    S
ATOM    293 DB   DA  A  98      38.180  21.551 -15.140  1.00  1.00      A    B
ATOM    294 DP   DG  A  99      38.390  22.291 -22.290  1.00  1.00      A    P
ATOM    295 DS   DG  A  99      35.180  22.210 -20.360  1.00  1.00      A    S
ATOM    296 DB   DG  A  99      35.230  23.761 -15.850  1.00  1.00      A    B
ATOM    297 DP   DG  A 100      32.340  23.180 -21.900  1.00  1.00      A    P
ATOM    298 DS   DG  A 100      30.520  23.300 -18.770  1.00  1.00      A    S
ATOM    299 DB   DG  A 100      32.580  26.160 -15.420  1.00  1.00      A    B
ATOM    300 DP   DG  A 101      27.300  23.560 -18.920  1.00  1.00      A    P
ATOM    301 DS   DG  A 101      26.960  25.020 -15.200  1.00  1.00      A    S
ATOM    302 DB   DG  A 101      29.770  28.630 -14.400  1.00  1.00      A    B
ATOM    303 DP   DG  A 102      23.710  26.150 -14.310  1.00  1.00      A    P
ATOM    304 DS   DG  A 102      24.870  28.280 -11.140  1.00  1.00      A    S
ATOM    305 DB   DG  A 102      28.080  31.800 -12.970  1.00  1.00      A    B
ATOM    306 DP   DA  A 103      22.110  29.710  -8.590  1.00  1.00      A    P
ATOM    307 DS   DA  A 103      24.240  32.520  -7.220  1.00  1.00      A    S
ATOM    308 DB   DA  A 103      26.190  34.490 -11.240  1.00  1.00      A    B
ATOM    309 DP   DT  A 104      22.760  34.870  -4.920  1.00  1.00      A    P
ATOM    310 DS   DT  A 104      24.320  37.890  -6.490  1.00  1.00      A    S
ATOM    311 DB   DT  A 104      23.870  37.020 -10.790  1.00  1.00      A    B
ATOM    312 DP   DT  A 105      22.630  41.170  -5.750  1.00  1.00      A    P
ATOM    313 DS   DT  A 105      23.620  42.880  -8.900  1.00  1.00      A    S
ATOM    314 DB   DT  A 105      21.620  40.360 -11.690  1.00  1.00      A    B
ATOM    315 DP   DA  A 106      23.610  47.170  -9.750  1.00  1.00      A    P
ATOM    316 DS   DA  A 106      23.170  46.810 -13.410  1.00  1.00      A    S
ATOM    317 DB   DA  A 106      20.130  43.150 -14.380  1.00  1.00      A    B
ATOM    318 DP   DC  A 107      22.430  49.360 -14.670  1.00  1.00      A    P
ATOM    319 DS   DC  A 107      20.590  47.720 -17.470  1.00  1.00      A    S
ATOM    320 DB   DC  A 107      17.690  45.080 -15.630  1.00  1.00      A    B
ATOM    321 DP   DT  A 108      19.030  49.920 -20.530  1.00  1.00      A    P
ATOM    322 DS   DT  A 108      16.290  47.500 -21.610  1.00  1.00      A    S
ATOM    323 DB   DT  A 108      14.740  46.680 -17.920  1.00  1.00      A    B
ATOM    324 DP   DC  A 109      13.490  49.150 -23.810  1.00  1.00      A    P
ATOM    325 DS   DC  A 109      11.600  46.520 -22.860  1.00  1.00      A    S
ATOM    326 DB   DC  A 109      11.030  47.070 -18.690  1.00  1.00      A    B
ATOM    327 DP   DC  A 110       8.430  46.270 -24.330  1.00  1.00      A    P
ATOM    328 DS   DC  A 110       7.130  44.040 -21.980  1.00  1.00      A    S
ATOM    329 DB   DC  A 110       7.240  46.530 -18.180  1.00  1.00      A    B
ATOM    330 DP   DC  A 111       4.220  42.400 -22.330  1.00  1.00      A    P
ATOM    331 DS   DC  A 111       3.540  41.870 -18.340  1.00  1.00      A    S
ATOM    332 DB   DC  A 111       3.920  45.520 -16.750  1.00  1.00      A    B
ATOM    333 DP   DT  A 112       0.350  40.090 -16.950  1.00  1.00      A    P
ATOM    334 DS   DT  A 112       0.770  40.970 -13.190  1.00  1.00      A    S
ATOM    335 DB   DT  A 112       0.030  45.300 -13.280  1.00  1.00      A    B
ATOM    336 DP   DA  A 113      -2.160  39.230 -10.260  1.00  1.00      A    P
ATOM    337 DS   DA  A 113      -2.660  42.170  -8.700  1.00  1.00      A    S
ATOM    338 DB   DA  A 113      -3.850  45.400 -12.160  1.00  1.00      A    B
ATOM    339 DP   DG  A 114      -5.280  42.360  -5.530  1.00  1.00      A    P
ATOM    340 DS   DG  A 114      -6.080  46.440  -5.850  1.00  1.00      A    S
ATOM    341 DB   DG  A 114      -5.440  48.470 -10.520  1.00  1.00      A    B
ATOM    342 DP   DT  A 115      -8.790  47.900  -3.820  1.00  1.00      A    P
ATOM    343 DS   DT  A 115      -9.051  51.280  -5.500  1.00  1.00      A    S
ATOM    344 DB   DT  A 115      -8.670  49.560 -10.050  1.00  1.00      A    B
ATOM    345 DP   DC  A 116     -12.301  53.190  -4.700  1.00  1.00      A    P
ATOM    346 DS   DC  A 116     -12.641  54.810  -8.530  1.00  1.00      A    S
ATOM    347 DB   DC  A 116     -12.030  51.460 -11.010  1.00  1.00      A    B
ATOM    348 DP   DT  A 117     -16.451  56.540  -9.530  1.00  1.00      A    P
ATOM    349 DS   DT  A 117     -16.910  55.370 -13.440  1.00  1.00      A    S
ATOM    350 DB   DT  A 117     -15.100  50.910 -13.340  1.00  1.00      A    B
ATOM    351 DP   DC  A 118     -20.340  55.740 -14.821  1.00  1.00      A    P
ATOM    352 DS   DC  A 118     -20.240  52.750 -17.060  1.00  1.00      A    S
ATOM    353 DB   DC  A 118     -18.320  49.620 -15.050  1.00  1.00      A    B
ATOM    354 DP   DC  A 119     -22.600  51.930 -19.261  1.00  1.00      A    P
ATOM    355 DS   DC  A 119     -21.640  48.450 -19.810  1.00  1.00      A    S
ATOM    356 DB   DC  A 119     -20.800  46.860 -15.800  1.00  1.00      A    B
ATOM    357 DP   DA  A 120     -23.330  45.930 -22.550  1.00  1.00      A    P
ATOM    358 DS   DA  A 120     -22.060  42.730 -21.140  1.00  1.00      A    S
ATOM    359 DB   DA  A 120     -21.560  42.810 -16.400  1.00  1.00      A    B
ATOM    360 DP   DG  A 121     -23.730  39.530 -22.390  1.00  1.00      A    P
ATOM    361 DS   DG  A 121     -21.750  37.600 -20.000  1.00  1.00      A    S
ATOM    362 DB   DG  A 121     -23.070  38.880 -15.550  1.00  1.00      A    B
ATOM    363 DP   DG  A 122     -21.090  33.720 -20.250  1.00  1.00      A    P
ATOM    364 DS   DG  A 122     -21.030  32.970 -16.690  1.00  1.00      A    S
ATOM    365 DB   DG  A 122     -24.260  35.570 -14.540  1.00  1.00      A    B
ATOM    366 DP   DC  A 123     -20.370  29.910 -15.750  1.00  1.00      A    P
ATOM    367 DS   DC  A 123     -22.120  30.520 -12.460  1.00  1.00      A    S
ATOM    368 DB   DC  A 123     -25.450  32.610 -13.530  1.00  1.00      A    B
ATOM    369 DP   DA  A 124     -23.340  26.650 -10.120  1.00  1.00      A    P
ATOM    370 DS   DA  A 124     -26.390  28.020  -8.830  1.00  1.00      A    S
ATOM    371 DB   DA  A 124     -29.000  30.290 -12.680  1.00  1.00      A    B
ATOM    372 DP   DC  A 125     -27.760  25.990  -6.980  1.00  1.00      A    P
ATOM    373 DS   DC  A 125     -31.390  27.730  -7.180  1.00  1.00      A    S
ATOM    374 DB   DC  A 125     -31.980  28.540 -11.980  1.00  1.00      A    B
ATOM    375 DP   DG  A 126     -34.800  25.160  -5.220  1.00  1.00      A    P
ATOM    376 DS   DG  A 126     -37.460  26.470  -7.431  1.00  1.00      A    S
ATOM    377 DB   DG  A 126     -36.070  27.300 -12.551  1.00  1.00      A    B
ATOM    378 DP   DT  A 127     -40.480  25.010  -7.311  1.00  1.00      A    P
ATOM    379 DS   DT  A 127     -41.610  26.360 -10.591  1.00  1.00      A    S
ATOM    380 DB   DT  A 127     -38.490  24.910 -13.051  1.00  1.00      A    B
ATOM    381 DP   DG  A 128     -45.840  24.900 -11.091  1.00  1.00      A    P
ATOM    382 DS   DG  A 128     -45.450  24.220 -15.111  1.00  1.00      A    S
ATOM    383 DB   DG  A 128     -40.580  22.460 -16.111  1.00  1.00      A    B
ATOM    384 DP   DT  A 129     -47.920  23.110 -17.321  1.00  1.00      A    P
ATOM    385 DS   DT  A 129     -45.510  22.320 -20.361  1.00  1.00      A    S
ATOM    386 DB   DT  A 129     -42.640  20.020 -17.601  1.00  1.00      A    B
ATOM    387 DP   DC  A 130     -47.020  21.040 -23.141  1.00  1.00      A    P
ATOM    388 DS   DC  A 130     -43.960  19.670 -24.111  1.00  1.00      A    S
ATOM    389 DB   DC  A 130     -42.540  17.440 -20.461  1.00  1.00      A    B
ATOM    390 DP   DA  A 131     -44.100  17.290 -27.631  1.00  1.00      A    P
ATOM    391 DS   DA  A 131     -40.900  15.030 -26.600  1.00  1.00      A    S
ATOM    392 DB   DA  A 131     -42.040  13.370 -21.930  1.00  1.00      A    B
ATOM    393 DP   DG  A 132     -40.140  12.340 -28.860  1.00  1.00      A    P
ATOM    394 DS   DG  A 132     -38.330  10.010 -26.320  1.00  1.00      A    S
ATOM    395 DB   DG  A 132     -41.130   9.630 -22.300  1.00  1.00      A    B
ATOM    396 DP   DA  A 133     -36.150   6.860 -27.070  1.00  1.00      A    P
ATOM    397 DS   DA  A 133     -36.650   5.440 -23.650  1.00  1.00      A    S
ATOM    398 DB   DA  A 133     -40.970   5.950 -22.540  1.00  1.00      A    B
ATOM    399 DP   DT  A 134     -35.740   2.560 -23.140  1.00  1.00      A    P
ATOM    400 DS   DT  A 134     -39.280   1.210 -21.500  1.00  1.00      A    S
ATOM    401 DB   DT  A 134     -42.480   3.160 -24.110  1.00  1.00      A    B
ATOM    402 DP   DA  A 135     -39.880  -3.360 -20.880  1.00  1.00      A    P
ATOM    403 DS   DA  A 135     -43.880  -3.170 -20.160  1.00  1.00      A    S
ATOM    404 DB   DA  A 135     -45.390   0.260 -23.670  1.00  1.00      A    B
ATOM    405 DP   DT  A 136     -45.710  -5.690 -20.030  1.00  1.00      A    P
ATOM    406 DS   DT  A 136     -48.790  -3.990 -20.890  1.00  1.00      A    S
ATOM    407 DB   DT  A 136     -47.620  -2.130 -24.890  1.00  1.00      A    B
ATOM    408 DP   DA  A 137     -51.960  -6.190 -21.690  1.00  1.00      A    P
ATOM    409 DS   DA  A 137     -53.330  -3.580 -24.701  1.00  1.00      A    S
ATOM    410 DB   DA  A 137     -50.180  -3.120 -27.900  1.00  1.00      A    B
ATOM    411 DP   DT  A 138     -56.430  -3.930 -25.711  1.00  1.00      A    P
ATOM    412 DS   DT  A 138     -56.210  -2.780 -29.351  1.00  1.00      A    S
ATOM    413 DB   DT  A 138     -52.220  -4.740 -30.500  1.00  1.00      A    B
ATOM    414 DP   DA  A 139     -59.170  -3.850 -31.841  1.00  1.00      A    P
ATOM    415 DS   DA  A 139     -57.010  -3.330 -35.111  1.00  1.00      A    S
ATOM    416 DB   DA  A 139     -52.860  -5.760 -34.690  1.00  1.00      A    B
ATOM    417 DP   DC  A 140     -58.150  -3.320 -37.831  1.00  1.00      A    P
ATOM    418 DS   DC  A 140     -54.590  -3.840 -39.731  1.00  1.00      A    S
ATOM    419 DB   DC  A 140     -52.710  -7.530 -37.620  1.00  1.00      A    B
ATOM    420 DP   DA  A 141     -54.240  -3.660 -44.501  1.00  1.00      A    P
ATOM    421 DS   DA  A 141     -50.870  -5.600 -44.820  1.00  1.00      A    S
ATOM    422 DB   DA  A 141     -50.780  -9.290 -41.460  1.00  1.00      A    B
ATOM    423 DP   DT  A 142     -50.170  -6.500 -47.760  1.00  1.00      A    P
ATOM    424 DS   DT  A 142     -48.410 -10.190 -47.120  1.00  1.00      A    S
ATOM    425 DB   DT  A 142     -51.410 -11.870 -44.030  1.00  1.00      A    B
ATOM    426 DP   DC  A 143     -48.340 -11.900 -50.760  1.00  1.00      A    P
ATOM    427 DS   DC  A 143     -48.720 -15.480 -49.400  1.00  1.00      A    S
ATOM    428 DB   DC  A 143     -51.680 -15.210 -46.510  1.00  1.00      A    B
ATOM    429 DP   DC  A 144     -48.540 -18.780 -51.490  1.00  1.00      A    P
ATOM    430 DS   DC  A 144     -50.630 -20.850 -49.670  1.00  1.00      A    S
ATOM    431 DB   DC  A 144     -53.470 -18.130 -48.580  1.00  1.00      A    B
ATOM    432 DP   DT  A 145     -51.940 -24.090 -50.740  1.00  1.00      A    P
ATOM    433 DS   DT  A 145     -54.770 -24.360 -48.040  1.00  1.00      A    S
ATOM    434 DB   DT  A 145     -56.650 -20.440 -48.680  1.00  1.00      A    B
ATOM    435 DP   DG  A 146     -57.710 -27.600 -49.140  1.00  1.00      A    P
ATOM    436 DS   DG  A 146     -60.900 -25.610 -47.800  1.00  1.00      A    S
ATOM    437 DB   DG  A 146     -61.040 -20.710 -49.090  1.00  1.00      A    B
ATOM    438 DP   DT  A 147     -63.940 -26.950 -47.110  1.00  1.00      A    P
ATOM    439 DS   DT  A 147     -65.750 -23.820 -46.621  1.00  1.00      A    S
ATOM    440 DB   DT  A 147     -64.240 -21.420 -49.981  1.00  1.00      A    B
TER
ATOM    441 DS   DA  B   1     -65.390 -11.400 -51.791  1.00  1.00      B    S
ATOM    442 DB   DA  B   1     -63.920 -15.730 -51.571  1.00  1.00      B    B
ATOM    443 DP   DC  B   2     -65.870  -9.750 -48.761  1.00  1.00      B    P
ATOM    444 DS   DC  B   2     -65.620 -12.830 -46.611  1.00  1.00      B    S
ATOM    445 DB   DC  B   2     -62.340 -15.650 -48.381  1.00  1.00      B    B
ATOM    446 DP   DA  B   3     -64.530 -12.160 -42.271  1.00  1.00      B    P
ATOM    447 DS   DA  B   3     -62.860 -15.750 -41.671  1.00  1.00      B    S
ATOM    448 DB   DA  B   3     -59.500 -16.590 -45.301  1.00  1.00      B    B
ATOM    449 DP   DG  B   4     -61.770 -16.510 -38.261  1.00  1.00      B    P
ATOM    450 DS   DG  B   4     -58.830 -19.070 -39.650  1.00  1.00      B    S
ATOM    451 DB   DG  B   4     -56.250 -17.520 -43.590  1.00  1.00      B    B
ATOM    452 DP   DG  B   5     -56.550 -21.010 -36.890  1.00  1.00      B    P
ATOM    453 DS   DG  B   5     -53.070 -20.870 -38.460  1.00  1.00      B    S
ATOM    454 DB   DG  B   5     -52.880 -17.650 -41.890  1.00  1.00      B    B
ATOM    455 DP   DA  B   6     -50.080 -21.780 -36.810  1.00  1.00      B    P
ATOM    456 DS   DA  B   6     -47.910 -19.600 -38.640  1.00  1.00      B    S
ATOM    457 DB   DA  B   6     -50.510 -15.730 -39.820  1.00  1.00      B    B
ATOM    458 DP   DT  B   7     -44.850 -18.770 -37.170  1.00  1.00      B    P
ATOM    459 DS   DT  B   7     -44.180 -15.210 -38.860  1.00  1.00      B    S
ATOM    460 DB   DT  B   7     -48.350 -13.350 -38.250  1.00  1.00      B    B
ATOM    461 DP   DG  B   8     -41.240 -13.380 -36.300  1.00  1.00      B    P
ATOM    462 DS   DG  B   8     -42.220  -9.890 -37.250  1.00  1.00      B    S
ATOM    463 DB   DG  B   8     -47.370  -9.140 -37.010  1.00  1.00      B    B
ATOM    464 DP   DT  B   9     -40.530  -7.000 -36.430  1.00  1.00      B    P
ATOM    465 DS   DT  B   9     -42.940  -4.830 -37.580  1.00  1.00      B    S
ATOM    466 DB   DT  B   9     -46.600  -6.220 -35.160  1.00  1.00      B    B
ATOM    467 DP   DA  B  10     -42.770  -0.450 -37.620  1.00  1.00      B    P
ATOM    468 DS   DA  B  10     -46.500   0.430 -37.380  1.00  1.00      B    S
ATOM    469 DB   DA  B  10     -47.960  -2.810 -33.510  1.00  1.00      B    B
ATOM    470 DP   DT  B  11     -47.150   3.480 -36.710  1.00  1.00      B    P
ATOM    471 DS   DT  B  11     -50.170   2.700 -35.001  1.00  1.00      B    S
ATOM    472 DB   DT  B  11     -48.110   0.440 -32.130  1.00  1.00      B    B
ATOM    473 DP   DA  B  12     -51.620   6.070 -33.141  1.00  1.00      B    P
ATOM    474 DS   DA  B  12     -52.820   4.650 -30.221  1.00  1.00      B    S
ATOM    475 DB   DA  B  12     -49.360   2.080 -28.521  1.00  1.00      B    B
ATOM    476 DP   DT  B  13     -54.220   7.030 -27.741  1.00  1.00      B    P
ATOM    477 DS   DT  B  13     -53.710   5.150 -25.061  1.00  1.00      B    S
ATOM    478 DB   DT  B  13     -49.210   4.310 -25.901  1.00  1.00      B    B
ATOM    479 DP   DA  B  14     -54.410   6.910 -21.321  1.00  1.00      B    P
ATOM    480 DS   DA  B  14     -51.580   5.170 -19.191  1.00  1.00      B    S
ATOM    481 DB   DA  B  14     -47.450   5.330 -22.071  1.00  1.00      B    B
ATOM    482 DP   DT  B  15     -50.930   6.300 -16.061  1.00  1.00      B    P
ATOM    483 DS   DT  B  15     -47.260   4.860 -15.801  1.00  1.00      B    S
ATOM    484 DB   DT  B  15     -45.910   6.810 -19.210  1.00  1.00      B    B
ATOM    485 DP   DC  B  16     -45.470   5.650 -12.540  1.00  1.00      B    P
ATOM    486 DS   DC  B  16     -42.350   6.040 -14.220  1.00  1.00      B    S
ATOM    487 DB   DC  B  16     -43.180   8.460 -17.430  1.00  1.00      B    B
ATOM    488 DP   DT  B  17     -39.210   7.450 -12.320  1.00  1.00      B    P
ATOM    489 DS   DT  B  17     -37.470   9.230 -15.460  1.00  1.00      B    S
ATOM    490 DB   DT  B  17     -40.600  11.420 -16.590  1.00  1.00      B    B
ATOM    491 DP   DG  B  18     -34.020  11.320 -14.380  1.00  1.00      B    P
ATOM    492 DS   DG  B  18     -33.770  13.340 -17.300  1.00  1.00      B    S
ATOM    493 DB   DG  B  18     -38.350  15.170 -18.140  1.00  1.00      B    B
ATOM    494 DP   DA  B  19     -31.160  15.580 -18.310  1.00  1.00      B    P
ATOM    495 DS   DA  B  19     -32.910  17.090 -20.710  1.00  1.00      B    S
ATOM    496 DB   DA  B  19     -36.810  18.280 -18.530  1.00  1.00      B    B
ATOM    497 DP   DC  B  20     -31.500  19.300 -21.280  1.00  1.00      B    P
ATOM    498 DS   DC  B  20     -34.200  21.130 -22.170  1.00  1.00      B    S
ATOM    499 DB   DC  B  20     -35.790  21.640 -18.540  1.00  1.00      B    B
ATOM    500 DP   DA  B  21     -33.560  24.720 -24.250  1.00  1.00      B    P
ATOM    501 DS   DA  B  21     -36.670  26.470 -22.891  1.00  1.00      B    S
ATOM    502 DB   DA  B  21     -36.530  25.750 -18.301  1.00  1.00      B    B
ATOM    503 DP   DC  B  22     -36.970  29.720 -24.091  1.00  1.00      B    P
ATOM    504 DS   DC  B  22     -38.100  31.320 -20.921  1.00  1.00      B    S
ATOM    505 DB   DC  B  22     -35.610  29.010 -17.741  1.00  1.00      B    B
ATOM    506 DP   DG  B  23     -37.200  36.060 -20.741  1.00  1.00      B    P
ATOM    507 DS   DG  B  23     -36.990  36.000 -16.701  1.00  1.00      B    S
ATOM    508 DB   DG  B  23     -34.370  32.280 -15.131  1.00  1.00      B    B
ATOM    509 DP   DT  B  24     -36.880  38.860 -14.721  1.00  1.00      B    P
ATOM    510 DS   DT  B  24     -35.450  37.410 -11.881  1.00  1.00      B    S
ATOM    511 DB   DT  B  24     -32.270  34.860 -14.111  1.00  1.00      B    B
ATOM    512 DP   DG  B  25     -33.860  40.380  -8.761  1.00  1.00      B    P
ATOM    513 DS   DG  B  25     -31.390  38.390  -7.561  1.00  1.00      B    S
ATOM    514 DB   DG  B  25     -28.970  36.270 -11.340  1.00  1.00      B    B
ATOM    515 DP   DC  B  26     -29.620  39.130  -4.821  1.00  1.00      B    P
ATOM    516 DS   DC  B  26     -27.160  37.130  -5.690  1.00  1.00      B    S
ATOM    517 DB   DC  B  26     -26.590  38.450 -10.070  1.00  1.00      B    B
ATOM    518 DP   DC  B  27     -23.560  37.180  -3.810  1.00  1.00      B    P
ATOM    519 DS   DC  B  27     -21.440  36.620  -6.520  1.00  1.00      B    S
ATOM    520 DB   DC  B  27     -22.890  39.380 -10.020  1.00  1.00      B    B
ATOM    521 DP   DT  B  28     -17.190  36.770  -6.370  1.00  1.00      B    P
ATOM    522 DS   DT  B  28     -16.780  37.220 -10.170  1.00  1.00      B    S
ATOM    523 DB   DT  B  28     -19.250  41.050 -10.340  1.00  1.00      B    B
ATOM    524 DP   DG  B  29     -12.900  37.640 -11.470  1.00  1.00      B    P
ATOM    525 DS   DG  B  29     -13.780  39.190 -14.510  1.00  1.00      B    S
ATOM    526 DB   DG  B  29     -16.960  43.560 -14.170  1.00  1.00      B    B
ATOM    527 DP   DG  B  30     -11.820  39.040 -17.260  1.00  1.00      B    P
ATOM    528 DS   DG  B  30     -12.760  42.170 -19.090  1.00  1.00      B    S
ATOM    529 DB   DG  B  30     -14.650  45.460 -16.360  1.00  1.00      B    B
ATOM    530 DP   DA  B  31     -11.100  43.090 -22.360  1.00  1.00      B    P
ATOM    531 DS   DA  B  31     -11.640  46.650 -22.250  1.00  1.00      B    S
ATOM    532 DB   DA  B  31     -12.430  47.960 -17.690  1.00  1.00      B    B
ATOM    533 DP   DG  B  32      -8.970  48.370 -23.800  1.00  1.00      B    P
ATOM    534 DS   DG  B  32      -9.290  51.690 -21.300  1.00  1.00      B    S
ATOM    535 DB   DG  B  32     -10.530  50.970 -16.440  1.00  1.00      B    B
ATOM    536 DP   DA  B  33      -7.290  54.700 -21.850  1.00  1.00      B    P
ATOM    537 DS   DA  B  33      -7.550  55.860 -17.920  1.00  1.00      B    S
ATOM    538 DB   DA  B  33      -7.580  52.360 -15.270  1.00  1.00      B    B
ATOM    539 DP   DC  B  34      -5.730  57.840 -17.490  1.00  1.00      B    P
ATOM    540 DS   DC  B  34      -4.920  57.010 -14.200  1.00  1.00      B    S
ATOM    541 DB   DC  B  34      -4.440  53.220 -14.050  1.00  1.00      B    B
ATOM    542 DP   DT  B  35      -1.541  58.740 -12.550  1.00  1.00      B    P
ATOM    543 DS   DT  B  35      -0.831  56.560  -9.800  1.00  1.00      B    S
ATOM    544 DB   DT  B  35      -1.130  52.790 -11.950  1.00  1.00      B    B
ATOM    545 DP   DA  B  36       2.879  56.640  -7.940  1.00  1.00      B    P
ATOM    546 DS   DA  B  36       2.319  53.080  -7.020  1.00  1.00      B    S
ATOM    547 DB   DA  B  36       1.840  50.100 -10.950  1.00  1.00      B    B
ATOM    548 DP   DG  B  37       5.199  51.540  -4.810  1.00  1.00      B    P
ATOM    549 DS   DG  B  37       5.070  48.120  -6.420  1.00  1.00      B    S
ATOM    550 DB   DG  B  37       4.930  48.060 -11.940  1.00  1.00      B    B
ATOM    551 DP   DG  B  38       7.300  45.950  -5.440  1.00  1.00      B    P
ATOM    552 DS   DG  B  38       7.220  43.930  -8.110  1.00  1.00      B    S
ATOM    553 DB   DG  B  38       7.770  45.970 -12.620  1.00  1.00      B    B
ATOM    554 DP   DG  B  39       8.390  40.690  -7.970  1.00  1.00      B    P
ATOM    555 DS   DG  B  39       8.010  39.690 -11.530  1.00  1.00      B    S
ATOM    556 DB   DG  B  39       9.990  43.610 -14.400  1.00  1.00      B    B
ATOM    557 DP   DA  B  40       7.920  36.730 -12.910  1.00  1.00      B    P
ATOM    558 DS   DA  B  40       9.540  37.800 -16.660  1.00  1.00      B    S
ATOM    559 DB   DA  B  40      12.350  41.820 -16.150  1.00  1.00      B    B
ATOM    560 DP   DG  B  41      11.330  34.820 -18.410  1.00  1.00      B    P
ATOM    561 DS   DG  B  41      14.070  36.990 -20.260  1.00  1.00      B    S
ATOM    562 DB   DG  B  41      15.520  40.380 -17.450  1.00  1.00      B    B
ATOM    563 DP   DT  B  42      16.400  35.530 -22.040  1.00  1.00      B    P
ATOM    564 DS   DT  B  42      18.630  38.350 -22.240  1.00  1.00      B    S
ATOM    565 DB   DT  B  42      18.600  38.810 -18.060  1.00  1.00      B    B
ATOM    566 DP   DA  B  43      22.390  37.990 -24.510  1.00  1.00      B    P
ATOM    567 DS   DA  B  43      24.150  40.390 -21.900  1.00  1.00      B    S
ATOM    568 DB   DA  B  43      22.660  39.100 -17.500  1.00  1.00      B    B
ATOM    569 DP   DA  B  44      27.850  41.290 -22.170  1.00  1.00      B    P
ATOM    570 DS   DA  B  44      28.530  42.180 -18.560  1.00  1.00      B    S
ATOM    571 DB   DA  B  44      25.980  39.240 -15.840  1.00  1.00      B    B
ATOM    572 DP   DT  B  45      31.150  42.820 -17.900  1.00  1.00      B    P
ATOM    573 DS   DT  B  45      31.040  41.850 -14.320  1.00  1.00      B    S
ATOM    574 DB   DT  B  45      29.120  38.020 -14.690  1.00  1.00      B    B
ATOM    575 DP   DC  B  46      34.330  41.551 -13.210  1.00  1.00      B    P
ATOM    576 DS   DC  B  46      33.520  38.411 -10.970  1.00  1.00      B    S
ATOM    577 DB   DC  B  46      31.930  35.640 -13.510  1.00  1.00      B    B
ATOM    578 DP   DC  B  47      35.710  37.131  -8.920  1.00  1.00      B    P
ATOM    579 DS   DC  B  47      33.350  33.551  -7.730  1.00  1.00      B    S
ATOM    580 DB   DC  B  47      33.410  31.631 -11.610  1.00  1.00      B    B
ATOM    581 DP   DC  B  48      34.070  31.591  -5.110  1.00  1.00      B    P
ATOM    582 DS   DC  B  48      32.410  28.821  -6.500  1.00  1.00      B    S
ATOM    583 DB   DC  B  48      33.940  27.941 -10.320  1.00  1.00      B    B
ATOM    584 DP   DC  B  49      31.670  25.831  -4.970  1.00  1.00      B    P
ATOM    585 DS   DC  B  49      30.850  23.661  -7.890  1.00  1.00      B    S
ATOM    586 DB   DC  B  49      34.380  23.961 -10.280  1.00  1.00      B    B
ATOM    587 DP   DT  B  50      29.420  19.390  -7.870  1.00  1.00      B    P
ATOM    588 DS   DT  B  50      30.190  18.880 -11.470  1.00  1.00      B    S
ATOM    589 DB   DT  B  50      34.170  19.961 -11.420  1.00  1.00      B    B
ATOM    590 DP   DT  B  51      29.780  15.070 -12.690  1.00  1.00      B    P
ATOM    591 DS   DT  B  51      32.770  15.330 -15.390  1.00  1.00      B    S
ATOM    592 DB   DT  B  51      35.860  16.661 -12.700  1.00  1.00      B    B
ATOM    593 DP   DG  B  52      33.100  11.750 -17.470  1.00  1.00      B    P
ATOM    594 DS   DG  B  52      36.890  12.361 -18.270  1.00  1.00      B    S
ATOM    595 DB   DG  B  52      39.370  14.101 -14.540  1.00  1.00      B    B
ATOM    596 DP   DG  B  53      38.730  10.241 -19.980  1.00  1.00      B    P
ATOM    597 DS   DG  B  53      42.370  11.011 -18.560  1.00  1.00      B    S
ATOM    598 DB   DG  B  53      41.860  11.641 -13.570  1.00  1.00      B    B
ATOM    599 DP   DC  B  54      44.710   8.961 -19.430  1.00  1.00      B    P
ATOM    600 DS   DC  B  54      46.840   9.421 -16.340  1.00  1.00      B    S
ATOM    601 DB   DC  B  54      44.150   8.761 -13.120  1.00  1.00      B    B
ATOM    602 DP   DG  B  55      50.690   6.101 -16.310  1.00  1.00      B    P
ATOM    603 DS   DG  B  55      50.650   5.661 -12.120  1.00  1.00      B    S
ATOM    604 DB   DG  B  55      45.670   5.721 -10.570  1.00  1.00      B    B
ATOM    605 DP   DG  B  56      52.330   2.821 -10.410  1.00  1.00      B    P
ATOM    606 DS   DG  B  56      50.230   2.451  -7.350  1.00  1.00      B    S
ATOM    607 DB   DG  B  56      45.460   2.381  -8.630  1.00  1.00      B    B
ATOM    608 DP   DT  B  57      50.880  -0.259  -5.060  1.00  1.00      B    P
ATOM    609 DS   DT  B  57      47.800  -0.479  -3.750  1.00  1.00      B    S
ATOM    610 DB   DT  B  57      45.400  -1.149  -7.530  1.00  1.00      B    B
ATOM    611 DP   DT  B  58      47.410  -3.469  -1.200  1.00  1.00      B    P
ATOM    612 DS   DT  B  58      43.890  -3.829  -1.690  1.00  1.00      B    S
ATOM    613 DB   DT  B  58      43.890  -4.719  -6.260  1.00  1.00      B    B
ATOM    614 DP   DA  B  59      41.460  -6.149   0.600  1.00  1.00      B    P
ATOM    615 DS   DA  B  59      38.610  -5.919  -1.900  1.00  1.00      B    S
ATOM    616 DB   DA  B  59      40.420  -6.959  -6.370  1.00  1.00      B    B
ATOM    617 DP   DA  B  60      35.820  -7.319  -1.360  1.00  1.00      B    P
ATOM    618 DS   DA  B  60      34.920  -7.549  -5.410  1.00  1.00      B    S
ATOM    619 DB   DA  B  60      38.660  -9.869  -7.490  1.00  1.00      B    B
ATOM    620 DP   DA  B  61      31.800  -8.379  -6.640  1.00  1.00      B    P
ATOM    621 DS   DA  B  61      33.020  -9.409 -10.240  1.00  1.00      B    S
ATOM    622 DB   DA  B  61      36.620 -12.289  -9.410  1.00  1.00      B    B
ATOM    623 DP   DA  B  62      30.880 -10.410 -12.800  1.00  1.00      B    P
ATOM    624 DS   DA  B  62      33.080 -12.550 -14.150  1.00  1.00      B    S
ATOM    625 DB   DA  B  62      35.530 -15.379 -10.650  1.00  1.00      B    B
ATOM    626 DP   DC  B  63      31.660 -14.380 -16.240  1.00  1.00      B    P
ATOM    627 DS   DC  B  63      33.530 -17.810 -15.220  1.00  1.00      B    S
ATOM    628 DB   DC  B  63      33.480 -18.339 -11.190  1.00  1.00      B    B
ATOM    629 DP   DG  B  64      31.840 -21.770 -17.750  1.00  1.00      B    P
ATOM    630 DS   DG  B  64      33.400 -23.930 -15.260  1.00  1.00      B    S
ATOM    631 DB   DG  B  64      32.580 -22.449 -10.780  1.00  1.00      B    B
ATOM    632 DP   DC  B  65      34.340 -27.339 -15.980  1.00  1.00      B    P
ATOM    633 DS   DC  B  65      34.490 -28.149 -12.500  1.00  1.00      B    S
ATOM    634 DB   DC  B  65      31.530 -25.669 -10.640  1.00  1.00      B    B
ATOM    635 DP   DG  B  66      33.920 -32.599 -11.340  1.00  1.00      B    P
ATOM    636 DS   DG  B  66      32.940 -31.959  -7.930  1.00  1.00      B    S
ATOM    637 DB   DG  B  66      29.280 -28.350  -8.200  1.00  1.00      B    B
ATOM    638 DP   DG  B  67      31.900 -34.839  -5.820  1.00  1.00      B    P
ATOM    639 DS   DG  B  67      30.000 -32.659  -3.480  1.00  1.00      B    S
ATOM    640 DB   DG  B  67      26.880 -30.070  -6.090  1.00  1.00      B    B
ATOM    641 DP   DG  B  68      28.340 -33.909  -0.330  1.00  1.00      B    P
ATOM    642 DS   DG  B  68      25.970 -31.100  -0.220  1.00  1.00      B    S
ATOM    643 DB   DG  B  68      23.420 -30.470  -4.910  1.00  1.00      B    B
ATOM    644 DP   DG  B  69      23.830 -30.720   2.390  1.00  1.00      B    P
ATOM    645 DS   DG  B  69      21.280 -28.510   0.590  1.00  1.00      B    S
ATOM    646 DB   DG  B  69      19.710 -30.900  -3.390  1.00  1.00      B    B
ATOM    647 DP   DG  B  70      18.140 -26.980   2.620  1.00  1.00      B    P
ATOM    648 DS   DG  B  70      15.890 -26.810  -0.830  1.00  1.00      B    S
ATOM    649 DB   DG  B  70      16.030 -31.280  -3.650  1.00  1.00      B    B
ATOM    650 DP   DA  B  71      12.880 -24.720  -1.210  1.00  1.00      B    P
ATOM    651 DS   DA  B  71      11.990 -26.180  -4.450  1.00  1.00      B    S
ATOM    652 DB   DA  B  71      12.680 -30.980  -3.930  1.00  1.00      B    B
ATOM    653 DP   DC  B  72       9.240 -25.450  -5.060  1.00  1.00      B    P
ATOM    654 DS   DC  B  72       8.180 -28.730  -6.720  1.00  1.00      B    S
ATOM    655 DB   DC  B  72       9.240 -31.630  -3.730  1.00  1.00      B    B
ATOM    656 DP   DA  B  73       3.950 -29.220  -8.610  1.00  1.00      B    P
ATOM    657 DS   DA  B  73       3.720 -32.700  -8.310  1.00  1.00      B    S
ATOM    658 DB   DA  B  73       5.650 -33.890  -4.160  1.00  1.00      B    B
ATOM    659 DP   DG  B  74       0.180 -34.500  -8.950  1.00  1.00      B    P
ATOM    660 DS   DG  B  74       0.720 -37.440  -6.710  1.00  1.00      B    S
ATOM    661 DB   DG  B  74       2.960 -36.210  -2.360  1.00  1.00      B    B
ATOM    662 DP   DC  B  75      -1.380 -39.690  -6.720  1.00  1.00      B    P
ATOM    663 DS   DC  B  75      -0.850 -40.930  -3.060  1.00  1.00      B    S
ATOM    664 DB   DC  B  75      -0.160 -36.990  -1.120  1.00  1.00      B    B
ATOM    665 DP   DG  B  76      -4.680 -43.690  -1.350  1.00  1.00      B    P
ATOM    666 DS   DG  B  76      -4.270 -42.180   2.060  1.00  1.00      B    S
ATOM    667 DB   DG  B  76      -3.330 -37.590   1.770  1.00  1.00      B    B
ATOM    668 DP   DC  B  77      -5.750 -43.680   4.790  1.00  1.00      B    P
ATOM    669 DS   DC  B  77      -5.150 -40.580   7.240  1.00  1.00      B    S
ATOM    670 DB   DC  B  77      -5.880 -37.330   4.190  1.00  1.00      B    B
ATOM    671 DP   DG  B  78      -7.910 -40.360  11.320  1.00  1.00      B    P
ATOM    672 DS   DG  B  78      -8.380 -36.670  11.280  1.00  1.00      B    S
ATOM    673 DB   DG  B  78      -8.640 -34.670   6.260  1.00  1.00      B    B
ATOM    674 DP   DT  B  79     -10.470 -35.180  13.030  1.00  1.00      B    P
ATOM    675 DS   DT  B  79     -10.450 -31.760  11.240  1.00  1.00      B    S
ATOM    676 DB   DT  B  79     -11.710 -33.270   7.440  1.00  1.00      B    B
ATOM    677 DP   DA  B  80     -12.970 -29.050  12.770  1.00  1.00      B    P
ATOM    678 DS   DA  B  80     -13.570 -27.530   9.770  1.00  1.00      B    S
ATOM    679 DB   DA  B  80     -15.030 -30.500   6.390  1.00  1.00      B    B
ATOM    680 DP   DC  B  81     -14.920 -24.570   9.620  1.00  1.00      B    P
ATOM    681 DS   DC  B  81     -15.640 -25.060   5.820  1.00  1.00      B    S
ATOM    682 DB   DC  B  81     -18.070 -28.780   5.720  1.00  1.00      B    B
ATOM    683 DP   DG  B  82     -17.550 -21.620   4.270  1.00  1.00      B    P
ATOM    684 DS   DG  B  82     -19.920 -23.400   1.520  1.00  1.00      B    S
ATOM    685 DB   DG  B  82     -21.490 -27.680   3.400  1.00  1.00      B    B
ATOM    686 DP   DT  B  83     -22.080 -22.140   0.180  1.00  1.00      B    P
ATOM    687 DS   DT  B  83     -24.110 -25.280  -0.490  1.00  1.00      B    S
ATOM    688 DB   DT  B  83     -24.850 -26.240   3.460  1.00  1.00      B    B
ATOM    689 DP   DG  B  84     -28.150 -24.460  -2.630  1.00  1.00      B    P
ATOM    690 DS   DG  B  84     -30.400 -27.280  -0.460  1.00  1.00      B    S
ATOM    691 DB   DG  B  84     -28.780 -27.590   4.130  1.00  1.00      B    B
ATOM    692 DP   DC  B  85     -33.550 -27.550  -1.160  1.00  1.00      B    P
ATOM    693 DS   DC  B  85     -34.500 -28.500   2.500  1.00  1.00      B    S
ATOM    694 DB   DC  B  85     -31.830 -26.260   4.790  1.00  1.00      B    B
ATOM    695 DP   DG  B  86     -39.000 -27.940   3.370  1.00  1.00      B    P
ATOM    696 DS   DG  B  86     -38.590 -27.170   7.170  1.00  1.00      B    S
ATOM    697 DB   DG  B  86     -34.440 -25.050   8.310  1.00  1.00      B    B
ATOM    698 DP   DT  B  87     -41.290 -26.500   9.690  1.00  1.00      B    P
ATOM    699 DS   DT  B  87     -39.360 -24.720  12.370  1.00  1.00      B    S
ATOM    700 DB   DT  B  87     -36.430 -22.230  10.110  1.00  1.00      B    B
ATOM    701 DP   DT  B  88     -41.010 -23.240  15.650  1.00  1.00      B    P
ATOM    702 DS   DT  B  88     -38.000 -21.000  16.630  1.00  1.00      B    S
ATOM    703 DB   DT  B  88     -37.130 -19.200  12.570  1.00  1.00      B    B
ATOM    704 DP   DT  B  89     -38.010 -18.200  19.650  1.00  1.00      B    P
ATOM    705 DS   DT  B  89     -35.350 -16.290  18.270  1.00  1.00      B    S
ATOM    706 DB   DT  B  89     -37.150 -15.420  14.210  1.00  1.00      B    B
ATOM    707 DP   DA  B  90     -33.450 -13.250  19.980  1.00  1.00      B    P
ATOM    708 DS   DA  B  90     -32.570 -11.820  16.610  1.00  1.00      B    S
ATOM    709 DB   DA  B  90     -36.930 -11.250  13.650  1.00  1.00      B    B
ATOM    710 DP   DA  B  91     -30.250  -8.910  16.380  1.00  1.00      B    P
ATOM    711 DS   DA  B  91     -31.340  -8.000  13.060  1.00  1.00      B    S
ATOM    712 DB   DA  B  91     -36.430  -7.580  12.690  1.00  1.00      B    B
ATOM    713 DP   DG  B  92     -29.640  -5.120  11.930  1.00  1.00      B    P
ATOM    714 DS   DG  B  92     -32.160  -4.570   9.310  1.00  1.00      B    S
ATOM    715 DB   DG  B  92     -36.850  -4.020  11.550  1.00  1.00      B    B
ATOM    716 DP   DC  B  93     -31.450  -2.220   6.750  1.00  1.00      B    P
ATOM    717 DS   DC  B  93     -35.080  -1.500   6.020  1.00  1.00      B    S
ATOM    718 DB   DC  B  93     -36.600  -1.220   9.600  1.00  1.00      B    B
ATOM    719 DP   DG  B  94     -36.120   2.240   2.950  1.00  1.00      B    P
ATOM    720 DS   DG  B  94     -39.690   2.860   4.760  1.00  1.00      B    S
ATOM    721 DB   DG  B  94     -39.160   2.400   9.880  1.00  1.00      B    B
ATOM    722 DP   DG  B  95     -41.840   5.570   4.230  1.00  1.00      B    P
ATOM    723 DS   DG  B  95     -43.150   5.830   7.270  1.00  1.00      B    S
ATOM    724 DB   DG  B  95     -39.340   5.930  10.900  1.00  1.00      B    B
ATOM    725 DP   DT  B  96     -45.990   7.970   7.989  1.00  1.00      B    P
ATOM    726 DS   DT  B  96     -45.740   8.370  11.309  1.00  1.00      B    S
ATOM    727 DB   DT  B  96     -41.000   8.930  11.220  1.00  1.00      B    B
ATOM    728 DP   DG  B  97     -48.090  11.960  13.199  1.00  1.00      B    P
ATOM    729 DS   DG  B  97     -45.400  12.130  15.959  1.00  1.00      B    S
ATOM    730 DB   DG  B  97     -41.120  12.190  14.130  1.00  1.00      B    B
ATOM    731 DP   DC  B  98     -46.030  13.700  19.189  1.00  1.00      B    P
ATOM    732 DS   DC  B  98     -42.270  14.290  19.859  1.00  1.00      B    S
ATOM    733 DB   DC  B  98     -41.070  15.020  16.140  1.00  1.00      B    B
ATOM    734 DP   DT  B  99     -40.710  16.720  22.729  1.00  1.00      B    P
ATOM    735 DS   DT  B  99     -37.660  17.320  21.050  1.00  1.00      B    S
ATOM    736 DB   DT  B  99     -39.240  18.340  17.080  1.00  1.00      B    B
ATOM    737 DP   DA  B 100     -34.930  19.900  23.020  1.00  1.00      B    P
ATOM    738 DS   DA  B 100     -33.200  21.350  19.460  1.00  1.00      B    S
ATOM    739 DB   DA  B 100     -36.680  22.030  15.910  1.00  1.00      B    B
ATOM    740 DP   DG  B 101     -30.460  23.910  19.550  1.00  1.00      B    P
ATOM    741 DS   DG  B 101     -31.150  25.100  15.760  1.00  1.00      B    S
ATOM    742 DB   DG  B 101     -35.930  25.620  14.689  1.00  1.00      B    B
ATOM    743 DP   DA  B 102     -29.110  27.820  13.880  1.00  1.00      B    P
ATOM    744 DS   DA  B 102     -31.290  28.600  11.320  1.00  1.00      B    S
ATOM    745 DB   DA  B 102     -35.620  28.660  12.949  1.00  1.00      B    B
ATOM    746 DP   DG  B 103     -30.420  32.100   9.400  1.00  1.00      B    P
ATOM    747 DS   DG  B 103     -33.680  32.890   8.379  1.00  1.00      B    S
ATOM    748 DB   DG  B 103     -36.660  32.410  12.099  1.00  1.00      B    B
ATOM    749 DP   DC  B 104     -34.200  35.910   6.649  1.00  1.00      B    P
ATOM    750 DS   DC  B 104     -37.480  36.110   7.589  1.00  1.00      B    S
ATOM    751 DB   DC  B 104     -37.221  35.810  11.609  1.00  1.00      B    B
ATOM    752 DP   DT  B 105     -39.610  39.250   6.459  1.00  1.00      B    P
ATOM    753 DS   DT  B 105     -41.731  39.490   9.099  1.00  1.00      B    S
ATOM    754 DB   DT  B 105     -38.581  40.040  12.419  1.00  1.00      B    B
ATOM    755 DP   DG  B 106     -44.471  43.010   8.749  1.00  1.00      B    P
ATOM    756 DS   DG  B 106     -44.831  43.820  12.589  1.00  1.00      B    S
ATOM    757 DB   DG  B 106     -40.791  42.860  15.159  1.00  1.00      B    B
ATOM    758 DP   DT  B 107     -46.841  46.290  14.349  1.00  1.00      B    P
ATOM    759 DS   DT  B 107     -45.581  45.850  17.819  1.00  1.00      B    S
ATOM    760 DB   DT  B 107     -40.941  46.030  16.679  1.00  1.00      B    B
ATOM    761 DP   DC  B 108     -46.531  48.820  20.159  1.00  1.00      B    P
ATOM    762 DS   DC  B 108     -43.031  48.360  22.239  1.00  1.00      B    S
ATOM    763 DB   DC  B 108     -40.281  48.540  19.549  1.00  1.00      B    B
ATOM    764 DP   DT  B 109     -42.011  50.570  25.179  1.00  1.00      B    P
ATOM    765 DS   DT  B 109     -38.591  49.760  24.959  1.00  1.00      B    S
ATOM    766 DB   DT  B 109     -38.081  51.530  20.969  1.00  1.00      B    B
ATOM    767 DP   DA  B 110     -36.211  51.300  27.349  1.00  1.00      B    P
ATOM    768 DS   DA  B 110     -33.551  51.740  25.109  1.00  1.00      B    S
ATOM    769 DB   DA  B 110     -34.981  54.140  21.229  1.00  1.00      B    B
ATOM    770 DP   DC  B 111     -30.581  52.800  26.309  1.00  1.00      B    P
ATOM    771 DS   DC  B 111     -29.611  54.540  23.129  1.00  1.00      B    S
ATOM    772 DB   DC  B 111     -32.871  57.000  21.929  1.00  1.00      B    B
ATOM    773 DP   DG  B 112     -25.611  56.530  23.459  1.00  1.00      B    P
ATOM    774 DS   DG  B 112     -25.911  58.350  20.479  1.00  1.00      B    S
ATOM    775 DB   DG  B 112     -30.221  60.180  20.869  1.00  1.00      B    B
ATOM    776 DP   DA  B 113     -23.591  60.930  20.099  1.00  1.00      B    P
ATOM    777 DS   DA  B 113     -26.081  63.290  18.229  1.00  1.00      B    S
ATOM    778 DB   DA  B 113     -30.141  63.590  21.229  1.00  1.00      B    B
ATOM    779 DP   DC  B 114     -24.951  65.670  18.059  1.00  1.00      B    P
ATOM    780 DS   DC  B 114     -28.221  67.440  17.899  1.00  1.00      B    S
ATOM    781 DB   DC  B 114     -29.641  66.920  22.019  1.00  1.00      B    B
ATOM    782 DP   DC  B 115     -28.801  71.010  17.159  1.00  1.00      B    P
ATOM    783 DS   DC  B 115     -31.661  72.120  19.369  1.00  1.00      B    S
ATOM    784 DB   DC  B 115     -30.511  70.590  23.269  1.00  1.00      B    B
ATOM    785 DP   DA  B 116     -33.001  76.530  19.939  1.00  1.00      B    P
ATOM    786 DS   DA  B 116     -34.781  75.850  23.289  1.00  1.00      B    S
ATOM    787 DB   DA  B 116     -31.671  73.380  26.289  1.00  1.00      B    B
ATOM    788 DP   DA  B 117     -37.001  78.770  24.859  1.00  1.00      B    P
ATOM    789 DS   DA  B 117     -36.461  77.650  28.379  1.00  1.00      B    S
ATOM    790 DB   DA  B 117     -32.271  75.550  29.279  1.00  1.00      B    B
ATOM    791 DP   DT  B 118     -37.561  79.470  30.889  1.00  1.00      B    P
ATOM    792 DS   DT  B 118     -34.441  79.040  33.619  1.00  1.00      B    S
ATOM    793 DB   DT  B 118     -31.091  78.430  30.969  1.00  1.00      B    B
ATOM    794 DP   DT  B 119     -33.941  81.540  36.559  1.00  1.00      B    P
ATOM    795 DS   DT  B 119     -30.881  80.240  37.319  1.00  1.00      B    S
ATOM    796 DB   DT  B 119     -29.151  80.470  33.449  1.00  1.00      B    B
ATOM    797 DP   DG  B 120     -28.731  82.590  40.199  1.00  1.00      B    P
ATOM    798 DS   DG  B 120     -25.281  81.740  38.649  1.00  1.00      B    S
ATOM    799 DB   DG  B 120     -25.011  81.440  33.819  1.00  1.00      B    B
ATOM    800 DP   DA  B 121     -22.201  82.320  40.439  1.00  1.00      B    P
ATOM    801 DS   DA  B 121     -19.751  81.840  37.339  1.00  1.00      B    S
ATOM    802 DB   DA  B 121     -22.611  83.740  32.989  1.00  1.00      B    B
ATOM    803 DP   DG  B 122     -16.561  84.020  38.069  1.00  1.00      B    P
ATOM    804 DS   DG  B 122     -15.821  85.030  34.469  1.00  1.00      B    S
ATOM    805 DB   DG  B 122     -20.191  86.800  32.019  1.00  1.00      B    B
ATOM    806 DP   DC  B 123     -12.861  86.230  33.939  1.00  1.00      B    P
ATOM    807 DS   DC  B 123     -14.691  87.490  30.509  1.00  1.00      B    S
ATOM    808 DB   DC  B 123     -17.841  89.430  31.749  1.00  1.00      B    B
ATOM    809 DP   DG  B 124     -11.821  90.620  28.469  1.00  1.00      B    P
ATOM    810 DS   DG  B 124     -14.541  92.490  27.319  1.00  1.00      B    S
ATOM    811 DB   DG  B 124     -17.991  93.740  31.129  1.00  1.00      B    B
ATOM    812 DP   DG  B 125     -14.591  95.120  24.209  1.00  1.00      B    P
ATOM    813 DS   DG  B 125     -18.221  96.250  24.849  1.00  1.00      B    S
ATOM    814 DB   DG  B 125     -18.671  97.060  29.819  1.00  1.00      B    B
ATOM    815 DP   DC  B 126     -19.831  98.430  22.929  1.00  1.00      B    P
ATOM    816 DS   DC  B 126     -22.021  99.960  25.789  1.00  1.00      B    S
ATOM    817 DB   DC  B 126     -19.321 100.650  29.329  1.00  1.00      B    B
ATOM    818 DP   DC  B 127     -24.561 102.470  25.179  1.00  1.00      B    P
ATOM    819 DS   DC  B 127     -24.931 103.820  28.679  1.00  1.00      B    S
ATOM    820 DB   DC  B 127     -20.941 104.010  30.359  1.00  1.00      B    B
ATOM    821 DP   DT  B 128     -27.191 107.300  29.799  1.00  1.00      B    P
ATOM    822 DS   DT  B 128     -25.441 107.580  33.259  1.00  1.00      B    S
ATOM    823 DB   DT  B 128     -21.061 107.810  31.879  1.00  1.00      B    B
ATOM    824 DP   DG  B 129     -26.581 111.110  35.589  1.00  1.00      B    P
ATOM    825 DS   DG  B 129     -23.421 111.570  37.749  1.00  1.00      B    S
ATOM    826 DB   DG  B 129     -19.041 110.670  34.869  1.00  1.00      B    B
ATOM    827 DP   DC  B 130     -23.241 114.360  39.779  1.00  1.00      B    P
ATOM    828 DS   DC  B 130     -19.661 114.130  39.799  1.00  1.00      B    S
ATOM    829 DB   DC  B 130     -18.851 114.020  35.529  1.00  1.00      B    B
ATOM    830 DP   DA  B 131     -17.621 117.400  42.179  1.00  1.00      B    P
ATOM    831 DS   DA  B 131     -14.541 117.440  39.469  1.00  1.00      B    S
ATOM    832 DB   DA  B 131     -16.451 117.470  35.239  1.00  1.00      B    B
ATOM    833 DP   DG  B 132     -11.921 120.550  39.829  1.00  1.00      B    P
ATOM    834 DS   DG  B 132     -11.061 120.640  35.999  1.00  1.00      B    S
ATOM    835 DB   DG  B 132     -15.161 120.310  33.169  1.00  1.00      B    B
ATOM    836 DP   DA  B 133      -8.451 122.860  34.549  1.00  1.00      B    P
ATOM    837 DS   DA  B 133      -9.961 122.220  30.819  1.00  1.00      B    S
ATOM    838 DB   DA  B 133     -14.641 122.920  30.679  1.00  1.00      B    B
ATOM    839 DP   DC  B 134      -8.321 124.140  28.799  1.00  1.00      B    P
ATOM    840 DS   DC  B 134     -10.771 124.780  26.559  1.00  1.00      B    S
ATOM    841 DB   DC  B 134     -14.031 125.830  29.209  1.00  1.00      B    B
ATOM    842 DP   DC  B 135     -10.421 127.080  23.799  1.00  1.00      B    P
ATOM    843 DS   DC  B 135     -14.101 127.580  23.679  1.00  1.00      B    S
ATOM    844 DB   DC  B 135     -14.981 129.330  27.489  1.00  1.00      B    B
ATOM    845 DP   DG  B 136     -15.151 130.740  20.299  1.00  1.00      B    P
ATOM    846 DS   DG  B 136     -18.301 131.890  22.099  1.00  1.00      B    S
ATOM    847 DB   DG  B 136     -17.461 132.710  27.129  1.00  1.00      B    B
ATOM    848 DP   DG  B 137     -20.201 134.200  20.849  1.00  1.00      B    P
ATOM    849 DS   DG  B 137     -21.821 136.220  24.179  1.00  1.00      B    S
ATOM    850 DB   DG  B 137     -18.371 136.450  27.509  1.00  1.00      B    B
ATOM    851 DP   DG  B 138     -23.751 139.370  23.949  1.00  1.00      B    P
ATOM    852 DS   DG  B 138     -22.652 140.930  27.769  1.00  1.00      B    S
ATOM    853 DB   DG  B 138     -17.822 139.980  28.449  1.00  1.00      B    B
ATOM    854 DP   DA  B 139     -23.542 144.360  29.139  1.00  1.00      B    P
ATOM    855 DS   DA  B 139     -20.272 144.880  31.429  1.00  1.00      B    S
ATOM    856 DB   DA  B 139     -16.462 143.170  29.249  1.00  1.00      B    B
ATOM    857 DP   DT  B 140     -19.502 147.890  32.879  1.00  1.00      B    P
ATOM    858 DS   DT  B 140     -16.102 147.230  33.579  1.00  1.00      B    S
ATOM    859 DB   DT  B 140     -14.822 146.390  29.399  1.00  1.00      B    B
ATOM    860 DP   DT  B 141     -14.132 149.450  35.479  1.00  1.00      B    P
ATOM    861 DS   DT  B 141     -10.852 148.320  34.069  1.00  1.00      B    S
ATOM    862 DB   DT  B 141     -11.592 149.160  29.989  1.00  1.00      B    B
ATOM    863 DP   DC  B 142      -7.832 150.160  35.809  1.00  1.00      B    P
ATOM    864 DS   DC  B 142      -5.732 149.700  32.799  1.00  1.00      B    S
ATOM    865 DB   DC  B 142      -8.192 150.810  29.529  1.00  1.00      B    B
ATOM    866 DP   DT  B 143      -1.552 150.150  32.249  1.00  1.00      B    P
ATOM    867 DS   DT  B 143      -1.362 150.000  28.809  1.00  1.00      B    S
ATOM    868 DB   DT  B 143      -4.932 152.690  27.939  1.00  1.00      B    B
ATOM    869 DP   DC  B 144       1.978 151.190  27.129  1.00  1.00      B    P
ATOM    870 DS   DC  B 144       0.078 152.160  24.059  1.00  1.00      B    S
ATOM    871 DB   DC  B 144      -3.042 154.630  25.229  1.00  1.00      B    B
ATOM    872 DP   DC  B 145       1.858 153.090  21.539  1.00  1.00      B    P
ATOM    873 DS   DC  B 145      -1.002 155.280  19.859  1.00  1.00      B    S
ATOM    874 DB   DC  B 145      -2.002 157.580  23.049  1.00  1.00      B    B
ATOM    875 DP   DA  B 146      -0.662 157.100  15.909  1.00  1.00      B    P
ATOM    876 DS   DA  B 146      -3.562 159.930  16.429  1.00  1.00      B    S
ATOM    877 DB   DA  B 146      -3.042 160.840  20.539  1.00  1.00      B    B
ATOM    878 DP   DG  B 147      -3.932 162.690  14.149  1.00  1.00      B    P
ATOM    879 DS   DG  B 147      -4.782 165.420  17.019  1.00  1.00      B    S
ATOM    880 DB   DG  B 147      -2.252 164.740  20.849  1.00  1.00      B    B
TER
ATOM    881  CA  ALA C   1     -21.810 -42.980  -3.730  1.00  1.00      C    C
ATOM    882  CA  ARG C   2     -19.320 -44.150  -1.230  1.00  1.00      C    C
ATOM    883  CA  THR C   3     -21.680 -46.110   0.980  1.00  1.00      C    C
ATOM    884  CA  LYS C   4     -24.390 -47.370  -1.370  1.00  1.00      C    C
ATOM    885  CA  GLN C   5     -27.660 -46.780   0.600  1.00  1.00      C    C
ATOM    886  CA  THR C   6     -29.270 -50.090   1.220  1.00  1.00      C    C
ATOM    887  CA  ALA C   7     -27.550 -53.480   1.020  1.00  1.00      C    C
ATOM    888  CA  ARG C   8     -28.800 -55.150   4.050  1.00  1.00      C    C
ATOM    889  CA  LYS C   9     -32.210 -54.290   5.600  1.00  1.00      C    C
ATOM    890  CA  SER C  10     -34.260 -51.140   6.530  1.00  1.00      C    C
ATOM    891  CA  THR C  11     -36.460 -51.080   3.330  1.00  1.00      C    C
ATOM    892  CA  GLY C  12     -38.850 -53.920   4.200  1.00  1.00      C    C
ATOM    893  CA  GLY C  13     -39.110 -57.460   5.730  1.00  1.00      C    C
ATOM    894  CA  LYS C  14     -37.430 -60.090   7.890  1.00  1.00      C    C
ATOM    895  CA  ALA C  15     -34.560 -57.830   8.960  1.00  1.00      C    C
ATOM    896  CA  PRO C  16     -31.950 -60.640   9.270  1.00  1.00      C    C
ATOM    897  CA  ARG C  17     -31.420 -63.410   6.700  1.00  1.00      C    C
ATOM    898  CA  LYS C  18     -31.540 -64.360   3.040  1.00  1.00      C    C
ATOM    899  CA  GLN C  19     -27.740 -64.450   2.520  1.00  1.00      C    C
ATOM    900  CA  LEU C  20     -26.080 -67.200   0.470  1.00  1.00      C    C
ATOM    901  CA  ALA C  21     -24.450 -66.350  -2.860  1.00  1.00      C    C
ATOM    902  CA  THR C  22     -26.330 -69.330  -4.260  1.00  1.00      C    C
ATOM    903  CA  LYS C  23     -29.559 -70.210  -6.170  1.00  1.00      C    C
ATOM    904  CA  ALA C  24     -31.130 -66.940  -5.080  1.00  1.00      C    C
ATOM    905  CA  ALA C  25     -33.830 -65.060  -3.150  1.00  1.00      C    C
ATOM    906  CA  ARG C  26     -35.050 -61.550  -4.400  1.00  1.00      C    C
ATOM    907  CA  LYS C  27     -34.020 -58.820  -1.890  1.00  1.00      C    C
ATOM    908  CA  SER C  28     -33.450 -55.370  -2.990  1.00  1.00      C    C
ATOM    909  CA  ALA C  29     -34.800 -53.950  -6.290  1.00  1.00      C    C
ATOM    910  CA  PRO C  30     -32.510 -53.930  -9.350  1.00  1.00      C    C
ATOM    911  CA  ALA C  31     -34.120 -51.540 -11.830  1.00  1.00      C    C
ATOM    912  CA  THR C  32     -35.890 -48.610 -10.180  1.00  1.00      C    C
ATOM    913  CA  GLY C  33     -33.320 -49.040  -7.430  1.00  1.00      C    C
ATOM    914  CA  GLY C  34     -30.900 -46.990  -5.370  1.00  1.00      C    C
ATOM    915  CA  VAL C  35     -31.790 -43.410  -5.970  1.00  1.00      C    C
ATOM    916  CA  LYS C  36     -28.150 -42.730  -6.690  1.00  1.00      C    C
ATOM    917  CA  LYS C  37     -26.970 -39.490  -5.030  1.00  1.00      C    C
ATOM    918  CA  PRO C  38     -29.780 -37.000  -5.310  1.00  1.00      C    C
ATOM    919  CA  HIS C  39     -27.710 -35.290  -8.040  1.00  1.00      C    C
ATOM    920  CA  ARG C  40     -27.590 -31.480  -8.350  1.00  1.00      C    C
ATOM    921  CA  TYR C  41     -26.390 -28.730  -6.050  1.00  1.00      C    C
ATOM    922  CA  ARG C  42     -22.770 -29.070  -5.130  1.00  1.00      C    C
ATOM    923  CA  PRO C  43     -20.790 -27.270  -2.350  1.00  1.00      C    C
ATOM    924  CA  GLY C  44     -19.360 -24.220  -4.060  1.00  1.00      C    C
ATOM    925  CA  THR C  45     -22.070 -23.830  -6.740  1.00  1.00      C    C
ATOM    926  CA  VAL C  46     -24.050 -21.420  -4.750  1.00  1.00      C    C
ATOM    927  CA  ALA C  47     -21.080 -19.510  -3.280  1.00  1.00      C    C
ATOM    928  CA  LEU C  48     -19.910 -18.940  -6.860  1.00  1.00      C    C
ATOM    929  CA  ARG C  49     -23.480 -17.720  -7.760  1.00  1.00      C    C
ATOM    930  CA  GLU C  50     -23.190 -15.120  -4.950  1.00  1.00      C    C
ATOM    931  CA  ILE C  51     -19.990 -13.660  -6.270  1.00  1.00      C    C
ATOM    932  CA  ARG C  52     -21.610 -13.080  -9.690  1.00  1.00      C    C
ATOM    933  CA  ARG C  53     -24.760 -11.570  -8.070  1.00  1.00      C    C
ATOM    934  CA  TYR C  54     -22.860  -9.220  -5.760  1.00  1.00      C    C
ATOM    935  CA  GLN C  55     -20.330  -7.980  -8.340  1.00  1.00      C    C
ATOM    936  CA  LYS C  56     -23.140  -6.650 -10.460  1.00  1.00      C    C
ATOM    937  CA  SER C  57     -24.920  -4.720  -7.660  1.00  1.00      C    C
ATOM    938  CA  THR C  58     -24.090  -1.450  -5.930  1.00  1.00      C    C
ATOM    939  CA  GLU C  59     -25.870  -1.630  -2.570  1.00  1.00      C    C
ATOM    940  CA  LEU C  60     -24.030  -1.350   0.730  1.00  1.00      C    C
ATOM    941  CA  LEU C  61     -23.540  -4.860   2.210  1.00  1.00      C    C
ATOM    942  CA  ILE C  62     -23.850  -4.210   5.880  1.00  1.00      C    C
ATOM    943  CA  ARG C  63     -27.350  -3.300   7.200  1.00  1.00      C    C
ATOM    944  CA  LYS C  64     -27.730   0.470   7.780  1.00  1.00      C    C
ATOM    945  CA  LEU C  65     -29.100   0.550  11.360  1.00  1.00      C    C
ATOM    946  CA  PRO C  66     -26.530  -1.720  12.970  1.00  1.00      C    C
ATOM    947  CA  PHE C  67     -23.800   0.320  11.370  1.00  1.00      C    C
ATOM    948  CA  GLN C  68     -25.010   3.650  12.730  1.00  1.00      C    C
ATOM    949  CA  ARG C  69     -24.870   2.240  16.210  1.00  1.00      C    C
ATOM    950  CA  LEU C  70     -21.230   1.210  15.850  1.00  1.00      C    C
ATOM    951  CA  VAL C  71     -20.200   4.580  14.680  1.00  1.00      C    C
ATOM    952  CA  ARG C  72     -21.810   6.350  17.670  1.00  1.00      C    C
ATOM    953  CA  GLU C  73     -20.030   4.150  20.160  1.00  1.00      C    C
ATOM    954  CA  ILE C  74     -16.550   4.870  18.670  1.00  1.00      C    C
ATOM    955  CA  ALA C  75     -17.330   8.590  18.520  1.00  1.00      C    C
ATOM    956  CA  GLN C  76     -18.280   8.700  22.190  1.00  1.00      C    C
ATOM    957  CA  ASP C  77     -14.670   8.010  23.220  1.00  1.00      C    C
ATOM    958  CA  PHE C  78     -13.540  11.290  21.640  1.00  1.00      C    C
ATOM    959  CA  LYS C  79     -16.630  13.440  22.230  1.00  1.00      C    C
ATOM    960  CA  THR C  80     -19.570  13.110  24.680  1.00  1.00      C    C
ATOM    961  CA  ASP C  81     -22.850  14.510  23.630  1.00  1.00      C    C
ATOM    962  CA  LEU C  82     -22.410  14.140  19.960  1.00  1.00      C    C
ATOM    963  CA  ARG C  83     -24.850  14.020  17.090  1.00  1.00      C    C
ATOM    964  CA  PHE C  84     -24.020  13.050  13.520  1.00  1.00      C    C
ATOM    965  CA  GLN C  85     -25.580  14.470  10.360  1.00  1.00      C    C
ATOM    966  CA  SER C  86     -26.920  11.550   8.410  1.00  1.00      C    C
ATOM    967  CA  SER C  87     -24.470  12.030   5.680  1.00  1.00      C    C
ATOM    968  CA  ALA C  88     -21.480  11.750   8.030  1.00  1.00      C    C
ATOM    969  CA  VAL C  89     -22.520   8.240   9.080  1.00  1.00      C    C
ATOM    970  CA  MET C  90     -23.110   7.400   5.520  1.00  1.00      C    C
ATOM    971  CA  ALA C  91     -19.780   8.670   4.380  1.00  1.00      C    C
ATOM    972  CA  LEU C  92     -18.010   6.290   6.730  1.00  1.00      C    C
ATOM    973  CA  GLN C  93     -20.200   3.310   5.720  1.00  1.00      C    C
ATOM    974  CA  GLU C  94     -19.410   3.820   1.980  1.00  1.00      C    C
ATOM    975  CA  ALA C  95     -15.800   4.190   2.880  1.00  1.00      C    C
ATOM    976  CA  SER C  96     -15.900   1.140   5.320  1.00  1.00      C    C
ATOM    977  CA  GLU C  97     -17.430  -1.140   2.700  1.00  1.00      C    C
ATOM    978  CA  ALA C  98     -15.040  -0.030  -0.140  1.00  1.00      C    C
ATOM    979  CA  TYR C  99     -12.110  -0.590   2.220  1.00  1.00      C    C
ATOM    980  CA  LEU C 100     -13.380  -4.140   3.040  1.00  1.00      C    C
ATOM    981  CA  VAL C 101     -14.090  -5.150  -0.430  1.00  1.00      C    C
ATOM    982  CA  ALA C 102     -10.610  -4.130  -1.470  1.00  1.00      C    C
ATOM    983  CA  LEU C 103      -9.120  -6.050   1.510  1.00  1.00      C    C
ATOM    984  CA  PHE C 104     -10.890  -9.220   0.350  1.00  1.00      C    C
ATOM    985  CA  GLU C 105      -9.730  -8.800  -3.160  1.00  1.00      C    C
ATOM    986  CA  ASP C 106      -6.080  -8.700  -2.090  1.00  1.00      C    C
ATOM    987  CA  THR C 107      -6.800 -11.360   0.670  1.00  1.00      C    C
ATOM    988  CA  ASN C 108      -8.070 -13.710  -2.030  1.00  1.00      C    C
ATOM    989  CA  LEU C 109      -4.980 -13.170  -4.190  1.00  1.00      C    C
ATOM    990  CA  CYS C 110      -2.710 -14.300  -1.280  1.00  1.00      C    C
ATOM    991  CA  ALA C 111      -4.710 -17.560  -0.580  1.00  1.00      C    C
ATOM    992  CA  ILE C 112      -4.260 -18.020  -4.370  1.00  1.00      C    C
ATOM    993  CA  HIS C 113      -0.500 -16.990  -3.840  1.00  1.00      C    C
ATOM    994  CA  ALA C 114      -0.380 -20.100  -1.660  1.00  1.00      C    C
ATOM    995  CA  LYS C 115      -2.000 -22.390  -4.340  1.00  1.00      C    C
ATOM    996  CA  ARG C 116      -5.350 -22.580  -2.380  1.00  1.00      C    C
ATOM    997  CA  VAL C 117      -8.890 -21.250  -3.060  1.00  1.00      C    C
ATOM    998  CA  THR C 118      -9.590 -20.610   0.600  1.00  1.00      C    C
ATOM    999  CA  ILE C 119      -8.640 -17.290   2.250  1.00  1.00      C    C
ATOM   1000  CA  MET C 120      -7.520 -17.320   5.770  1.00  1.00      C    C
ATOM   1001  CA  PRO C 121      -6.060 -14.860   8.360  1.00  1.00      C    C
ATOM   1002  CA  LYS C 122      -2.570 -15.430   6.790  1.00  1.00      C    C
ATOM   1003  CA  ASP C 123      -3.940 -13.830   3.690  1.00  1.00      C    C
ATOM   1004  CA  ILE C 124      -5.200 -10.690   5.520  1.00  1.00      C    C
ATOM   1005  CA  GLN C 125      -1.930 -10.270   7.350  1.00  1.00      C    C
ATOM   1006  CA  LEU C 126       0.090 -10.740   4.070  1.00  1.00      C    C
ATOM   1007  CA  ALA C 127      -2.160  -8.240   2.270  1.00  1.00      C    C
ATOM   1008  CA  ARG C 128      -2.040  -5.700   5.180  1.00  1.00      C    C
ATOM   1009  CA  ARG C 129       1.690  -5.880   5.500  1.00  1.00      C    C
ATOM   1010  CA  ILE C 130       2.340  -5.200   1.910  1.00  1.00      C    C
ATOM   1011  CA  ARG C 131      -0.150  -2.440   1.720  1.00  1.00      C    C
ATOM   1012  CA  GLY C 132       1.640  -0.670   4.510  1.00  1.00      C    C
ATOM   1013  CA  GLU C 133      -1.140  -1.330   7.000  1.00  1.00      C    C
ATOM   1014  CA  ARG C 134       0.960  -3.570   9.290  1.00  1.00      C    C
ATOM   1015  CA  ALA C 135       4.250  -1.970   8.300  1.00  1.00      C    C
TER
ATOM   1016  CA  SER D   1     -31.750 -27.550  34.890  1.00  1.00      D    C
ATOM   1017  CA  GLY D   2     -29.950 -24.350  35.860  1.00  1.00      D    C
ATOM   1018  CA  ARG D   3     -29.770 -22.740  32.440  1.00  1.00      D    C
ATOM   1019  CA  GLY D   4     -30.960 -19.360  33.630  1.00  1.00      D    C
ATOM   1020  CA  LYS D   5     -33.090 -18.880  30.590  1.00  1.00      D    C
ATOM   1021  CA  GLY D   6     -30.160 -17.600  28.490  1.00  1.00      D    C
ATOM   1022  CA  GLY D   7     -26.320 -17.910  28.740  1.00  1.00      D    C
ATOM   1023  CA  LYS D   8     -25.600 -14.420  29.850  1.00  1.00      D    C
ATOM   1024  CA  GLY D   9     -24.430 -16.080  32.990  1.00  1.00      D    C
ATOM   1025  CA  LEU D  10     -21.240 -13.780  32.720  1.00  1.00      D    C
ATOM   1026  CA  GLY D  11     -21.020 -13.040  36.380  1.00  1.00      D    C
ATOM   1027  CA  LYS D  12     -20.040  -9.590  37.860  1.00  1.00      D    C
ATOM   1028  CA  GLY D  13     -17.740  -6.790  36.690  1.00  1.00      D    C
ATOM   1029  CA  GLY D  14     -14.210  -6.630  38.280  1.00  1.00      D    C
ATOM   1030  CA  ALA D  15     -12.540  -3.520  36.840  1.00  1.00      D    C
ATOM   1031  CA  LYS D  16     -13.650  -1.670  33.720  1.00  1.00      D    C
ATOM   1032  CA  ARG D  17     -17.110  -0.720  34.810  1.00  1.00      D    C
ATOM   1033  CA  HIS D  18     -18.190   2.870  33.990  1.00  1.00      D    C
ATOM   1034  CA  ARG D  19     -21.450   1.680  32.670  1.00  1.00      D    C
ATOM   1035  CA  LYS D  20     -22.010   1.630  28.950  1.00  1.00      D    C
ATOM   1036  CA  VAL D  21     -25.250   0.740  27.180  1.00  1.00      D    C
ATOM   1037  CA  LEU D  22     -24.800  -2.600  25.460  1.00  1.00      D    C
ATOM   1038  CA  ARG D  23     -25.660  -4.200  22.120  1.00  1.00      D    C
ATOM   1039  CA  ASP D  24     -23.390  -6.220  19.850  1.00  1.00      D    C
ATOM   1040  CA  ASN D  25     -22.220  -3.190  17.820  1.00  1.00      D    C
ATOM   1041  CA  ILE D  26     -19.120  -4.510  16.100  1.00  1.00      D    C
ATOM   1042  CA  GLN D  27     -20.520  -7.900  16.810  1.00  1.00      D    C
ATOM   1043  CA  GLY D  28     -23.630  -6.690  15.090  1.00  1.00      D    C
ATOM   1044  CA  ILE D  29     -21.930  -6.620  11.690  1.00  1.00      D    C
ATOM   1045  CA  THR D  30     -22.690 -10.270  11.280  1.00  1.00      D    C
ATOM   1046  CA  LYS D  31     -20.980 -13.170   9.550  1.00  1.00      D    C
ATOM   1047  CA  PRO D  32     -23.660 -12.880   6.760  1.00  1.00      D    C
ATOM   1048  CA  ALA D  33     -22.900  -9.220   6.080  1.00  1.00      D    C
ATOM   1049  CA  ILE D  34     -19.190  -9.990   5.880  1.00  1.00      D    C
ATOM   1050  CA  ARG D  35     -19.890 -12.890   3.500  1.00  1.00      D    C
ATOM   1051  CA  ARG D  36     -21.650 -10.490   1.110  1.00  1.00      D    C
ATOM   1052  CA  LEU D  37     -18.670  -8.130   1.290  1.00  1.00      D    C
ATOM   1053  CA  ALA D  38     -16.440 -11.180   0.510  1.00  1.00      D    C
ATOM   1054  CA  ARG D  39     -18.760 -12.070  -2.420  1.00  1.00      D    C
ATOM   1055  CA  ARG D  40     -18.360  -8.640  -3.880  1.00  1.00      D    C
ATOM   1056  CA  GLY D  41     -14.660  -9.140  -3.350  1.00  1.00      D    C
ATOM   1057  CA  GLY D  42     -14.820 -12.380  -5.450  1.00  1.00      D    C
ATOM   1058  CA  VAL D  43     -13.970 -14.790  -2.570  1.00  1.00      D    C
ATOM   1059  CA  LYS D  44     -15.220 -18.430  -3.050  1.00  1.00      D    C
ATOM   1060  CA  ARG D  45     -14.060 -19.920   0.200  1.00  1.00      D    C
ATOM   1061  CA  ILE D  46     -13.610 -18.490   3.680  1.00  1.00      D    C
ATOM   1062  CA  SER D  47     -11.860 -19.860   6.660  1.00  1.00      D    C
ATOM   1063  CA  GLY D  48     -13.370 -20.030  10.120  1.00  1.00      D    C
ATOM   1064  CA  LEU D  49     -11.050 -17.310  11.320  1.00  1.00      D    C
ATOM   1065  CA  ILE D  50     -11.970 -14.820   8.700  1.00  1.00      D    C
ATOM   1066  CA  TYR D  51     -15.110 -13.610  10.400  1.00  1.00      D    C
ATOM   1067  CA  GLU D  52     -13.470 -12.150  13.480  1.00  1.00      D    C
ATOM   1068  CA  GLU D  53     -10.320 -11.010  11.710  1.00  1.00      D    C
ATOM   1069  CA  THR D  54     -12.360  -8.810   9.400  1.00  1.00      D    C
ATOM   1070  CA  ARG D  55     -14.220  -7.200  12.240  1.00  1.00      D    C
ATOM   1071  CA  GLY D  56     -11.020  -6.320  14.080  1.00  1.00      D    C
ATOM   1072  CA  VAL D  57      -9.510  -4.490  11.170  1.00  1.00      D    C
ATOM   1073  CA  LEU D  58     -12.620  -2.520  10.440  1.00  1.00      D    C
ATOM   1074  CA  LYS D  59     -12.890  -1.340  14.060  1.00  1.00      D    C
ATOM   1075  CA  VAL D  60      -9.280   0.010  13.980  1.00  1.00      D    C
ATOM   1076  CA  PHE D  61     -10.110   1.980  10.760  1.00  1.00      D    C
ATOM   1077  CA  LEU D  62     -13.320   3.500  12.220  1.00  1.00      D    C
ATOM   1078  CA  GLU D  63     -11.430   4.480  15.430  1.00  1.00      D    C
ATOM   1079  CA  ASN D  64      -8.990   6.240  13.110  1.00  1.00      D    C
ATOM   1080  CA  VAL D  65     -11.390   8.140  11.030  1.00  1.00      D    C
ATOM   1081  CA  ILE D  66     -13.630   9.330  13.950  1.00  1.00      D    C
ATOM   1082  CA  ARG D  67     -10.640  10.690  15.860  1.00  1.00      D    C
ATOM   1083  CA  ASP D  68      -9.760  13.070  13.030  1.00  1.00      D    C
ATOM   1084  CA  ALA D  69     -13.390  14.040  12.280  1.00  1.00      D    C
ATOM   1085  CA  VAL D  70     -13.950  14.860  15.920  1.00  1.00      D    C
ATOM   1086  CA  THR D  71     -10.770  16.980  16.070  1.00  1.00      D    C
ATOM   1087  CA  TYR D  72     -12.290  19.090  13.220  1.00  1.00      D    C
ATOM   1088  CA  THR D  73     -15.770  18.970  15.070  1.00  1.00      D    C
ATOM   1089  CA  GLU D  74     -14.270  20.430  18.310  1.00  1.00      D    C
ATOM   1090  CA  HIS D  75     -12.330  23.120  16.410  1.00  1.00      D    C
ATOM   1091  CA  ALA D  76     -15.390  24.240  14.670  1.00  1.00      D    C
ATOM   1092  CA  LYS D  77     -17.090  24.700  18.110  1.00  1.00      D    C
ATOM   1093  CA  ARG D  78     -19.680  22.220  17.110  1.00  1.00      D    C
ATOM   1094  CA  LYS D  79     -21.220  19.380  18.810  1.00  1.00      D    C
ATOM   1095  CA  THR D  80     -22.480  17.610  15.670  1.00  1.00      D    C
ATOM   1096  CA  VAL D  81     -19.970  15.660  13.450  1.00  1.00      D    C
ATOM   1097  CA  THR D  82     -20.600  16.590   9.810  1.00  1.00      D    C
ATOM   1098  CA  ALA D  83     -20.000  14.670   6.640  1.00  1.00      D    C
ATOM   1099  CA  MET D  84     -17.460  17.290   5.500  1.00  1.00      D    C
ATOM   1100  CA  ASP D  85     -15.460  16.870   8.690  1.00  1.00      D    C
ATOM   1101  CA  VAL D  86     -15.240  13.190   7.850  1.00  1.00      D    C
ATOM   1102  CA  VAL D  87     -14.660  13.710   4.130  1.00  1.00      D    C
ATOM   1103  CA  TYR D  88     -11.690  16.030   4.930  1.00  1.00      D    C
ATOM   1104  CA  ALA D  89     -10.110  13.530   7.410  1.00  1.00      D    C
ATOM   1105  CA  LEU D  90     -10.660  10.660   4.910  1.00  1.00      D    C
ATOM   1106  CA  LYS D  91      -8.650  12.590   2.240  1.00  1.00      D    C
ATOM   1107  CA  ARG D  92      -5.620  13.010   4.550  1.00  1.00      D    C
ATOM   1108  CA  GLN D  93      -5.760   9.300   5.410  1.00  1.00      D    C
ATOM   1109  CA  GLY D  94      -5.510   8.600   1.660  1.00  1.00      D    C
ATOM   1110  CA  ARG D  95      -9.000   7.530   1.190  1.00  1.00      D    C
ATOM   1111  CA  THR D  96     -10.660  10.140  -1.050  1.00  1.00      D    C
ATOM   1112  CA  LEU D  97     -14.360   9.500  -1.560  1.00  1.00      D    C
ATOM   1113  CA  TYR D  98     -16.700  11.760  -3.430  1.00  1.00      D    C
ATOM   1114  CA  GLY D  99     -20.480  12.110  -2.730  1.00  1.00      D    C
ATOM   1115  CA  PHE D 100     -20.580  13.980   0.550  1.00  1.00      D    C
ATOM   1116  CA  GLY D 101     -22.140  17.400  -0.280  1.00  1.00      D    C
ATOM   1117  CA  GLY D 102     -25.800  16.590   0.350  1.00  1.00      D    C
TER
ATOM   1118  CA  SER E   1     122.768 224.321 -57.610  1.00  1.00      E    C
ATOM   1119  CA  GLY E   2     120.188 225.371 -55.040  1.00  1.00      E    C
ATOM   1120  CA  ARG E   3     117.928 222.151 -55.140  1.00  1.00      E    C
ATOM   1121  CA  GLY E   4     118.618 218.821 -53.210  1.00  1.00      E    C
ATOM   1122  CA  LYS E   5     115.588 216.541 -53.620  1.00  1.00      E    C
ATOM   1123  CA  GLN E   6     112.048 217.101 -54.470  1.00  1.00      E    C
ATOM   1124  CA  GLY E   7     110.018 217.561 -51.240  1.00  1.00      E    C
ATOM   1125  CA  GLY E   8     111.128 220.201 -48.630  1.00  1.00      E    C
ATOM   1126  CA  LYS E   9     112.348 219.211 -45.150  1.00  1.00      E    C
ATOM   1127  CA  THR E  10     115.758 217.441 -45.360  1.00  1.00      E    C
ATOM   1128  CA  ARG E  11     118.298 218.901 -42.910  1.00  1.00      E    C
ATOM   1129  CA  ALA E  12     118.988 215.311 -42.070  1.00  1.00      E    C
ATOM   1130  CA  LYS E  13     122.118 214.031 -43.790  1.00  1.00      E    C
ATOM   1131  CA  ALA E  14     122.468 210.541 -45.130  1.00  1.00      E    C
ATOM   1132  CA  LYS E  15     125.148 209.251 -42.810  1.00  1.00      E    C
ATOM   1133  CA  THR E  16     126.188 205.541 -43.430  1.00  1.00      E    C
ATOM   1134  CA  ARG E  17     127.519 203.261 -46.190  1.00  1.00      E    C
ATOM   1135  CA  SER E  18     124.659 201.001 -45.070  1.00  1.00      E    C
ATOM   1136  CA  SER E  19     122.079 203.671 -46.040  1.00  1.00      E    C
ATOM   1137  CA  ARG E  20     124.169 203.921 -49.340  1.00  1.00      E    C
ATOM   1138  CA  ALA E  21     123.509 200.141 -49.800  1.00  1.00      E    C
ATOM   1139  CA  GLY E  22     119.949 200.311 -48.540  1.00  1.00      E    C
ATOM   1140  CA  LEU E  23     120.749 198.061 -45.520  1.00  1.00      E    C
ATOM   1141  CA  GLN E  24     119.629 197.981 -41.870  1.00  1.00      E    C
ATOM   1142  CA  PHE E  25     122.909 196.601 -40.510  1.00  1.00      E    C
ATOM   1143  CA  PRO E  26     125.889 198.841 -39.700  1.00  1.00      E    C
ATOM   1144  CA  VAL E  27     128.749 198.711 -42.120  1.00  1.00      E    C
ATOM   1145  CA  GLY E  28     130.828 201.031 -40.210  1.00  1.00      E    C
ATOM   1146  CA  ARG E  29     130.788 198.921 -36.960  1.00  1.00      E    C
ATOM   1147  CA  VAL E  30     131.369 195.691 -38.630  1.00  1.00      E    C
ATOM   1148  CA  HIS E  31     134.229 197.241 -40.670  1.00  1.00      E    C
ATOM   1149  CA  ARG E  32     135.848 198.821 -37.620  1.00  1.00      E    C
ATOM   1150  CA  LEU E  33     135.459 195.481 -35.750  1.00  1.00      E    C
ATOM   1151  CA  LEU E  34     137.139 193.651 -38.490  1.00  1.00      E    C
ATOM   1152  CA  ARG E  35     139.929 196.181 -38.530  1.00  1.00      E    C
ATOM   1153  CA  LYS E  36     140.308 196.121 -34.760  1.00  1.00      E    C
ATOM   1154  CA  GLY E  37     140.069 192.261 -34.600  1.00  1.00      E    C
ATOM   1155  CA  ASN E  38     143.299 191.201 -36.070  1.00  1.00      E    C
ATOM   1156  CA  TYR E  39     141.819 188.991 -38.770  1.00  1.00      E    C
ATOM   1157  CA  ALA E  40     144.509 189.571 -41.220  1.00  1.00      E    C
ATOM   1158  CA  GLU E  41     146.569 192.791 -41.000  1.00  1.00      E    C
ATOM   1159  CA  ARG E  42     144.179 194.301 -43.670  1.00  1.00      E    C
ATOM   1160  CA  VAL E  43     140.529 193.841 -44.570  1.00  1.00      E    C
ATOM   1161  CA  GLY E  44     139.239 195.181 -47.880  1.00  1.00      E    C
ATOM   1162  CA  ALA E  45     136.629 197.881 -48.270  1.00  1.00      E    C
ATOM   1163  CA  GLY E  46     133.909 195.561 -49.440  1.00  1.00      E    C
ATOM   1164  CA  ALA E  47     134.369 192.731 -46.800  1.00  1.00      E    C
ATOM   1165  CA  PRO E  48     132.209 194.361 -44.090  1.00  1.00      E    C
ATOM   1166  CA  VAL E  49     129.679 195.291 -46.580  1.00  1.00      E    C
ATOM   1167  CA  TYR E  50     128.969 191.801 -47.780  1.00  1.00      E    C
ATOM   1168  CA  LEU E  51     129.039 190.431 -44.200  1.00  1.00      E    C
ATOM   1169  CA  ALA E  52     126.719 192.981 -42.750  1.00  1.00      E    C
ATOM   1170  CA  ALA E  53     124.169 192.331 -45.620  1.00  1.00      E    C
ATOM   1171  CA  VAL E  54     124.409 188.531 -45.050  1.00  1.00      E    C
ATOM   1172  CA  LEU E  55     124.029 188.921 -41.310  1.00  1.00      E    C
ATOM   1173  CA  GLU E  56     120.999 191.191 -41.720  1.00  1.00      E    C
ATOM   1174  CA  TYR E  57     119.379 188.721 -44.090  1.00  1.00      E    C
ATOM   1175  CA  LEU E  58     119.849 185.641 -41.920  1.00  1.00      E    C
ATOM   1176  CA  THR E  59     118.119 187.431 -39.020  1.00  1.00      E    C
ATOM   1177  CA  ALA E  60     115.029 187.661 -41.360  1.00  1.00      E    C
ATOM   1178  CA  GLU E  61     115.229 183.971 -41.930  1.00  1.00      E    C
ATOM   1179  CA  ILE E  62     114.949 182.971 -38.290  1.00  1.00      E    C
ATOM   1180  CA  LEU E  63     112.409 185.641 -37.420  1.00  1.00      E    C
ATOM   1181  CA  GLU E  64     110.009 184.671 -40.160  1.00  1.00      E    C
ATOM   1182  CA  LEU E  65     109.859 181.021 -39.100  1.00  1.00      E    C
ATOM   1183  CA  ALA E  66     109.869 181.901 -35.350  1.00  1.00      E    C
ATOM   1184  CA  GLY E  67     106.999 184.271 -35.590  1.00  1.00      E    C
ATOM   1185  CA  ASN E  68     105.089 181.271 -36.950  1.00  1.00      E    C
ATOM   1186  CA  ALA E  69     105.929 179.271 -33.880  1.00  1.00      E    C
ATOM   1187  CA  ALA E  70     104.769 181.851 -31.460  1.00  1.00      E    C
ATOM   1188  CA  ARG E  71     101.429 182.271 -33.250  1.00  1.00      E    C
ATOM   1189  CA  ASP E  72     100.949 178.371 -33.320  1.00  1.00      E    C
ATOM   1190  CA  ASN E  73     101.659 178.381 -29.660  1.00  1.00      E    C
ATOM   1191  CA  LYS E  74      99.199 181.191 -29.000  1.00  1.00      E    C
ATOM   1192  CA  LYS E  75     101.839 183.751 -28.110  1.00  1.00      E    C
ATOM   1193  CA  THR E  76     102.729 187.091 -29.690  1.00  1.00      E    C
ATOM   1194  CA  ARG E  77     106.159 187.411 -28.140  1.00  1.00      E    C
ATOM   1195  CA  ILE E  78     108.989 185.231 -29.410  1.00  1.00      E    C
ATOM   1196  CA  ILE E  79     110.779 183.311 -26.630  1.00  1.00      E    C
ATOM   1197  CA  PRO E  80     113.739 180.981 -27.070  1.00  1.00      E    C
ATOM   1198  CA  ARG E  81     111.489 177.991 -27.470  1.00  1.00      E    C
ATOM   1199  CA  HIS E  82     110.019 179.411 -30.760  1.00  1.00      E    C
ATOM   1200  CA  LEU E  83     113.359 180.231 -32.280  1.00  1.00      E    C
ATOM   1201  CA  GLN E  84     114.589 176.641 -31.450  1.00  1.00      E    C
ATOM   1202  CA  LEU E  85     111.519 174.991 -32.820  1.00  1.00      E    C
ATOM   1203  CA  ALA E  86     112.129 177.061 -36.080  1.00  1.00      E    C
ATOM   1204  CA  VAL E  87     115.719 176.031 -36.220  1.00  1.00      E    C
ATOM   1205  CA  ARG E  88     115.489 172.331 -35.240  1.00  1.00      E    C
ATOM   1206  CA  ASN E  89     112.649 171.661 -37.570  1.00  1.00      E    C
ATOM   1207  CA  ASP E  90     114.509 173.571 -40.340  1.00  1.00      E    C
ATOM   1208  CA  GLU E  91     117.279 171.321 -41.590  1.00  1.00      E    C
ATOM   1209  CA  GLU E  92     119.599 174.141 -42.800  1.00  1.00      E    C
ATOM   1210  CA  LEU E  93     119.459 176.431 -39.760  1.00  1.00      E    C
ATOM   1211  CA  ASN E  94     119.839 173.371 -37.480  1.00  1.00      E    C
ATOM   1212  CA  LYS E  95     123.179 172.661 -39.180  1.00  1.00      E    C
ATOM   1213  CA  LEU E  96     124.139 176.421 -39.010  1.00  1.00      E    C
ATOM   1214  CA  LEU E  97     123.449 176.241 -35.170  1.00  1.00      E    C
ATOM   1215  CA  GLY E  98     124.559 172.591 -34.820  1.00  1.00      E    C
ATOM   1216  CA  ARG E  99     126.789 173.401 -31.890  1.00  1.00      E    C
ATOM   1217  CA  VAL E 100     124.649 176.061 -30.340  1.00  1.00      E    C
ATOM   1218  CA  THR E 101     122.489 175.811 -27.250  1.00  1.00      E    C
ATOM   1219  CA  ILE E 102     119.659 178.201 -26.750  1.00  1.00      E    C
ATOM   1220  CA  ALA E 103     118.879 178.321 -23.060  1.00  1.00      E    C
ATOM   1221  CA  GLN E 104     115.489 177.251 -22.110  1.00  1.00      E    C
ATOM   1222  CA  GLY E 105     114.899 176.101 -25.750  1.00  1.00      E    C
ATOM   1223  CA  GLY E 106     114.879 172.351 -24.880  1.00  1.00      E    C
ATOM   1224  CA  VAL E 107     114.729 170.041 -27.920  1.00  1.00      E    C
ATOM   1225  CA  LEU E 108     111.729 168.841 -29.990  1.00  1.00      E    C
ATOM   1226  CA  PRO E 109     110.059 165.591 -28.660  1.00  1.00      E    C
ATOM   1227  CA  ASN E 110     108.309 164.301 -31.840  1.00  1.00      E    C
ATOM   1228  CA  ILE E 111     104.559 163.711 -31.720  1.00  1.00      E    C
ATOM   1229  CA  GLN E 112     103.249 161.301 -34.480  1.00  1.00      E    C
ATOM   1230  CA  SER E 113      99.769 159.821 -33.730  1.00  1.00      E    C
ATOM   1231  CA  VAL E 114      97.749 162.831 -34.690  1.00  1.00      E    C
ATOM   1232  CA  LEU E 115      99.139 162.661 -38.280  1.00  1.00      E    C
ATOM   1233  CA  LEU E 116      97.659 159.221 -39.120  1.00  1.00      E    C
ATOM   1234  CA  PRO E 117      94.999 159.071 -41.740  1.00  1.00      E    C
ATOM   1235  CA  LYS E 118      91.529 158.061 -40.440  1.00  1.00      E    C
ATOM   1236  CA  LYS E 119      91.259 155.401 -43.100  1.00  1.00      E    C
ATOM   1237  CA  THR E 120      94.759 154.811 -41.760  1.00  1.00      E    C
ATOM   1238  CA  GLU E 121      94.599 151.201 -43.190  1.00  1.00      E    C
ATOM   1239  CA  SER E 122      95.449 152.381 -46.770  1.00  1.00      E    C
ATOM   1240  CA  SER E 123      97.749 150.011 -48.650  1.00  1.00      E    C
ATOM   1241  CA  LYS E 124      96.479 146.831 -50.200  1.00  1.00      E    C
ATOM   1242  CA  SER E 125      96.419 143.251 -48.820  1.00  1.00      E    C
ATOM   1243  CA  LYS E 126      93.959 142.391 -45.990  1.00  1.00      E    C
ATOM   1244  CA  SER E 127      93.039 145.471 -43.960  1.00  1.00      E    C
ATOM   1245  CA  LYS E 128      89.279 146.071 -43.700  1.00  1.00      E    C
TER
ATOM   1246  CA  PRO F   1     145.859 175.271 -33.670  1.00  1.00      F    C
ATOM   1247  CA  GLU F   2     143.079 173.591 -31.920  1.00  1.00      F    C
ATOM   1248  CA  PRO F   3     140.369 176.061 -32.640  1.00  1.00      F    C
ATOM   1249  CA  ALA F   4     136.949 175.901 -30.730  1.00  1.00      F    C
ATOM   1250  CA  LYS F   5     136.259 179.641 -31.140  1.00  1.00      F    C
ATOM   1251  CA  SER F   6     139.829 180.311 -29.740  1.00  1.00      F    C
ATOM   1252  CA  ALA F   7     140.189 178.221 -26.620  1.00  1.00      F    C
ATOM   1253  CA  PRO F   8     139.549 175.291 -26.380  1.00  1.00      F    C
ATOM   1254  CA  ALA F   9     138.879 175.421 -22.560  1.00  1.00      F    C
ATOM   1255  CA  PRO F  10     136.209 176.581 -21.810  1.00  1.00      F    C
ATOM   1256  CA  LYS F  11     136.369 180.081 -20.430  1.00  1.00      F    C
ATOM   1257  CA  LYS F  12     139.839 181.791 -20.670  1.00  1.00      F    C
ATOM   1258  CA  GLY F  13     140.778 180.431 -17.210  1.00  1.00      F    C
ATOM   1259  CA  SER F  14     144.028 182.201 -17.110  1.00  1.00      F    C
ATOM   1260  CA  LYS F  15     142.348 185.401 -16.020  1.00  1.00      F    C
ATOM   1261  CA  LYS F  16     144.628 185.121 -12.930  1.00  1.00      F    C
ATOM   1262  CA  ALA F  17     146.778 188.081 -14.080  1.00  1.00      F    C
ATOM   1263  CA  VAL F  18     145.358 190.601 -16.580  1.00  1.00      F    C
ATOM   1264  CA  THR F  19     141.528 190.741 -16.070  1.00  1.00      F    C
ATOM   1265  CA  LYS F  20     139.748 192.521 -18.840  1.00  1.00      F    C
ATOM   1266  CA  THR F  21     140.948 196.091 -18.270  1.00  1.00      F    C
ATOM   1267  CA  GLN F  22     139.918 195.541 -14.670  1.00  1.00      F    C
ATOM   1268  CA  LYS F  23     136.678 197.441 -15.430  1.00  1.00      F    C
ATOM   1269  CA  LYS F  24     137.078 200.101 -12.790  1.00  1.00      F    C
ATOM   1270  CA  ASP F  25     134.548 199.851 -10.030  1.00  1.00      F    C
ATOM   1271  CA  GLY F  26     136.468 202.471  -8.180  1.00  1.00      F    C
ATOM   1272  CA  LYS F  27     137.938 203.701 -11.440  1.00  1.00      F    C
ATOM   1273  CA  LYS F  28     135.578 206.731 -11.840  1.00  1.00      F    C
ATOM   1274  CA  ARG F  29     133.608 205.991 -15.000  1.00  1.00      F    C
ATOM   1275  CA  ARG F  30     132.388 202.571 -15.570  1.00  1.00      F    C
ATOM   1276  CA  LYS F  31     129.598 201.971 -18.180  1.00  1.00      F    C
ATOM   1277  CA  THR F  32     130.738 199.331 -20.600  1.00  1.00      F    C
ATOM   1278  CA  ARG F  33     131.568 201.281 -23.800  1.00  1.00      F    C
ATOM   1279  CA  LYS F  34     128.438 200.021 -25.470  1.00  1.00      F    C
ATOM   1280  CA  GLU F  35     127.068 198.821 -28.810  1.00  1.00      F    C
ATOM   1281  CA  SER F  36     124.658 196.181 -29.700  1.00  1.00      F    C
ATOM   1282  CA  TYR F  37     122.718 194.911 -32.800  1.00  1.00      F    C
ATOM   1283  CA  ALA F  38     119.428 195.141 -31.060  1.00  1.00      F    C
ATOM   1284  CA  ILE F  39     117.988 198.271 -32.670  1.00  1.00      F    C
ATOM   1285  CA  TYR F  40     118.778 196.841 -36.120  1.00  1.00      F    C
ATOM   1286  CA  VAL F  41     117.549 193.331 -35.240  1.00  1.00      F    C
ATOM   1287  CA  TYR F  42     114.458 195.081 -33.770  1.00  1.00      F    C
ATOM   1288  CA  LYS F  43     113.819 196.811 -37.200  1.00  1.00      F    C
ATOM   1289  CA  VAL F  44     113.849 193.661 -39.260  1.00  1.00      F    C
ATOM   1290  CA  LEU F  45     111.529 191.741 -36.990  1.00  1.00      F    C
ATOM   1291  CA  LYS F  46     108.929 194.521 -37.220  1.00  1.00      F    C
ATOM   1292  CA  GLN F  47     109.039 194.371 -41.020  1.00  1.00      F    C
ATOM   1293  CA  VAL F  48     108.229 190.711 -41.170  1.00  1.00      F    C
ATOM   1294  CA  HIS F  49     106.059 190.431 -38.040  1.00  1.00      F    C
ATOM   1295  CA  PRO F  50     104.809 194.061 -37.150  1.00  1.00      F    C
ATOM   1296  CA  ASP F  51     102.499 192.991 -34.290  1.00  1.00      F    C
ATOM   1297  CA  THR F  52     104.739 190.451 -32.590  1.00  1.00      F    C
ATOM   1298  CA  GLY F  53     107.159 191.291 -29.810  1.00  1.00      F    C
ATOM   1299  CA  ILE F  54     110.249 189.281 -28.900  1.00  1.00      F    C
ATOM   1300  CA  SER F  55     111.178 189.391 -25.260  1.00  1.00      F    C
ATOM   1301  CA  SER F  56     114.588 190.271 -23.900  1.00  1.00      F    C
ATOM   1302  CA  LYS F  57     115.478 186.491 -23.590  1.00  1.00      F    C
ATOM   1303  CA  ALA F  58     114.809 185.951 -27.250  1.00  1.00      F    C
ATOM   1304  CA  MET F  59     116.489 189.261 -27.990  1.00  1.00      F    C
ATOM   1305  CA  SER F  60     119.659 188.081 -26.130  1.00  1.00      F    C
ATOM   1306  CA  ILE F  61     119.389 184.881 -28.160  1.00  1.00      F    C
ATOM   1307  CA  MET F  62     119.319 186.741 -31.490  1.00  1.00      F    C
ATOM   1308  CA  ASN F  63     122.139 189.091 -30.550  1.00  1.00      F    C
ATOM   1309  CA  SER F  64     124.369 186.131 -29.640  1.00  1.00      F    C
ATOM   1310  CA  PHE F  65     123.469 184.511 -32.780  1.00  1.00      F    C
ATOM   1311  CA  VAL F  66     124.299 187.251 -35.280  1.00  1.00      F    C
ATOM   1312  CA  ASN F  67     127.599 188.091 -33.610  1.00  1.00      F    C
ATOM   1313  CA  ASP F  68     128.379 184.391 -33.350  1.00  1.00      F    C
ATOM   1314  CA  VAL F  69     127.759 183.731 -37.130  1.00  1.00      F    C
ATOM   1315  CA  PHE F  70     129.629 187.001 -37.860  1.00  1.00      F    C
ATOM   1316  CA  GLU F  71     132.719 185.801 -35.890  1.00  1.00      F    C
ATOM   1317  CA  ARG F  72     132.629 182.371 -37.570  1.00  1.00      F    C
ATOM   1318  CA  ILE F  73     132.559 183.881 -41.090  1.00  1.00      F    C
ATOM   1319  CA  ALA F  74     135.359 186.341 -40.390  1.00  1.00      F    C
ATOM   1320  CA  GLY F  75     137.459 183.741 -38.670  1.00  1.00      F    C
ATOM   1321  CA  GLU F  76     136.779 181.161 -41.440  1.00  1.00      F    C
ATOM   1322  CA  ALA F  77     137.869 184.071 -43.840  1.00  1.00      F    C
ATOM   1323  CA  SER F  78     141.059 184.471 -41.830  1.00  1.00      F    C
ATOM   1324  CA  ARG F  79     142.089 180.741 -42.160  1.00  1.00      F    C
ATOM   1325  CA  LEU F  80     141.429 180.931 -45.940  1.00  1.00      F    C
ATOM   1326  CA  ALA F  81     143.609 183.981 -46.480  1.00  1.00      F    C
ATOM   1327  CA  HIS F  82     146.679 182.661 -44.890  1.00  1.00      F    C
ATOM   1328  CA  TYR F  83     146.469 179.141 -46.290  1.00  1.00      F    C
ATOM   1329  CA  ASN F  84     146.129 180.681 -49.730  1.00  1.00      F    C
ATOM   1330  CA  LYS F  85     148.959 183.151 -49.290  1.00  1.00      F    C
ATOM   1331  CA  ARG F  86     146.699 186.141 -49.340  1.00  1.00      F    C
ATOM   1332  CA  SER F  87     147.349 189.271 -47.380  1.00  1.00      F    C
ATOM   1333  CA  THR F  88     143.899 190.771 -47.980  1.00  1.00      F    C
ATOM   1334  CA  ILE F  89     140.569 189.381 -46.870  1.00  1.00      F    C
ATOM   1335  CA  THR F  90     138.119 190.641 -49.470  1.00  1.00      F    C
ATOM   1336  CA  SER F  91     134.369 189.921 -50.150  1.00  1.00      F    C
ATOM   1337  CA  ARG F  92     135.649 187.061 -52.230  1.00  1.00      F    C
ATOM   1338  CA  GLU F  93     137.189 185.391 -49.120  1.00  1.00      F    C
ATOM   1339  CA  ILE F  94     134.029 186.121 -47.160  1.00  1.00      F    C
ATOM   1340  CA  GLN F  95     131.689 184.761 -49.850  1.00  1.00      F    C
ATOM   1341  CA  THR F  96     133.819 181.491 -49.980  1.00  1.00      F    C
ATOM   1342  CA  ALA F  97     133.509 181.351 -46.070  1.00  1.00      F    C
ATOM   1343  CA  VAL F  98     129.789 181.691 -46.410  1.00  1.00      F    C
ATOM   1344  CA  ARG F  99     129.229 178.941 -48.930  1.00  1.00      F    C
ATOM   1345  CA  LEU F 100     131.439 176.621 -46.990  1.00  1.00      F    C
ATOM   1346  CA  LEU F 101     129.699 177.221 -43.610  1.00  1.00      F    C
ATOM   1347  CA  LEU F 102     125.999 177.561 -44.650  1.00  1.00      F    C
ATOM   1348  CA  PRO F 103     124.169 174.701 -46.350  1.00  1.00      F    C
ATOM   1349  CA  GLY F 104     122.829 175.111 -49.970  1.00  1.00      F    C
ATOM   1350  CA  GLU F 105     119.769 177.341 -50.080  1.00  1.00      F    C
ATOM   1351  CA  LEU F 106     120.869 179.481 -47.240  1.00  1.00      F    C
ATOM   1352  CA  ALA F 107     124.159 180.371 -48.820  1.00  1.00      F    C
ATOM   1353  CA  LYS F 108     122.249 181.171 -52.050  1.00  1.00      F    C
ATOM   1354  CA  HIS F 109     120.109 183.921 -50.370  1.00  1.00      F    C
ATOM   1355  CA  ALA F 110     123.079 184.971 -48.170  1.00  1.00      F    C
ATOM   1356  CA  VAL F 111     125.439 185.191 -51.170  1.00  1.00      F    C
ATOM   1357  CA  SER F 112     122.709 187.031 -53.190  1.00  1.00      F    C
ATOM   1358  CA  GLU F 113     121.919 189.451 -50.370  1.00  1.00      F    C
ATOM   1359  CA  GLY F 114     125.659 190.131 -49.700  1.00  1.00      F    C
ATOM   1360  CA  THR F 115     126.429 190.721 -53.360  1.00  1.00      F    C
ATOM   1361  CA  LYS F 116     123.339 192.991 -53.850  1.00  1.00      F    C
ATOM   1362  CA  ALA F 117     124.609 195.041 -51.020  1.00  1.00      F    C
ATOM   1363  CA  VAL F 118     128.059 195.461 -52.580  1.00  1.00      F    C
ATOM   1364  CA  THR F 119     126.649 196.081 -56.030  1.00  1.00      F    C
ATOM   1365  CA  LYS F 120     124.239 198.751 -54.740  1.00  1.00      F    C
ATOM   1366  CA  TYR F 121     126.769 200.591 -52.620  1.00  1.00      F    C
ATOM   1367  CA  THR F 122     129.159 200.971 -55.440  1.00  1.00      F    C
ATOM   1368  CA  SER F 123     126.809 202.891 -57.760  1.00  1.00      F    C
ATOM   1369  CA  ALA F 124     126.829 205.851 -55.330  1.00  1.00      F    C
ATOM   1370  CA  LYS F 125     127.889 209.481 -56.300  1.00  1.00      F    C
TER
ATOM   1371  CA  ALA G   1      64.700 -32.939  32.890  1.00  1.00      G    C
ATOM   1372  CA  ARG G   2      62.170 -31.649  30.350  1.00  1.00      G    C
ATOM   1373  CA  THR G   3      60.540 -35.159  30.260  1.00  1.00      G    C
ATOM   1374  CA  LYS G   4      59.000 -37.959  32.340  1.00  1.00      G    C
ATOM   1375  CA  GLN G   5      56.170 -38.579  34.750  1.00  1.00      G    C
ATOM   1376  CA  THR G   6      56.290 -42.159  35.980  1.00  1.00      G    C
ATOM   1377  CA  ALA G   7      52.940 -43.729  35.300  1.00  1.00      G    C
ATOM   1378  CA  ARG G   8      54.990 -46.019  33.090  1.00  1.00      G    C
ATOM   1379  CA  LYS G   9      57.560 -45.729  35.780  1.00  1.00      G    C
ATOM   1380  CA  SER G  10      57.320 -49.209  37.271  1.00  1.00      G    C
ATOM   1381  CA  THR G  11      60.680 -50.839  36.951  1.00  1.00      G    C
ATOM   1382  CA  GLY G  12      60.120 -53.489  34.181  1.00  1.00      G    C
ATOM   1383  CA  GLY G  13      56.950 -52.729  32.701  1.00  1.00      G    C
ATOM   1384  CA  LYS G  14      55.010 -52.719  29.291  1.00  1.00      G    C
ATOM   1385  CA  ALA G  15      51.280 -52.239  28.810  1.00  1.00      G    C
ATOM   1386  CA  PRO G  16      48.870 -55.329  28.190  1.00  1.00      G    C
ATOM   1387  CA  ARG G  17      48.430 -56.029  24.530  1.00  1.00      G    C
ATOM   1388  CA  LYS G  18      51.660 -54.719  23.100  1.00  1.00      G    C
ATOM   1389  CA  GLN G  19      50.120 -51.359  22.000  1.00  1.00      G    C
ATOM   1390  CA  LEU G  20      46.370 -51.469  22.900  1.00  1.00      G    C
ATOM   1391  CA  ALA G  21      45.660 -53.119  19.600  1.00  1.00      G    C
ATOM   1392  CA  THR G  22      41.960 -53.899  18.910  1.00  1.00      G    C
ATOM   1393  CA  LYS G  23      39.420 -51.229  19.950  1.00  1.00      G    C
ATOM   1394  CA  ALA G  24      40.380 -48.039  18.210  1.00  1.00      G    C
ATOM   1395  CA  ALA G  25      41.680 -44.479  18.750  1.00  1.00      G    C
ATOM   1396  CA  ARG G  26      40.070 -44.639  22.140  1.00  1.00      G    C
ATOM   1397  CA  LYS G  27      36.670 -43.939  20.700  1.00  1.00      G    C
ATOM   1398  CA  SER G  28      33.680 -42.619  22.630  1.00  1.00      G    C
ATOM   1399  CA  ALA G  29      33.400 -40.639  25.980  1.00  1.00      G    C
ATOM   1400  CA  PRO G  30      29.970 -39.039  26.290  1.00  1.00      G    C
ATOM   1401  CA  ALA G  31      29.420 -35.589  24.720  1.00  1.00      G    C
ATOM   1402  CA  THR G  32      29.420 -33.429  21.530  1.00  1.00      G    C
ATOM   1403  CA  GLY G  33      31.190 -34.299  18.400  1.00  1.00      G    C
ATOM   1404  CA  GLY G  34      34.570 -33.739  17.040  1.00  1.00      G    C
ATOM   1405  CA  VAL G  35      36.370 -31.709  14.420  1.00  1.00      G    C
ATOM   1406  CA  LYS G  36      39.030 -28.919  14.860  1.00  1.00      G    C
ATOM   1407  CA  LYS G  37      38.870 -26.669  11.910  1.00  1.00      G    C
ATOM   1408  CA  PRO G  38      37.250 -23.239  11.530  1.00  1.00      G    C
ATOM   1409  CA  HIS G  39      34.770 -22.649   8.680  1.00  1.00      G    C
ATOM   1410  CA  ARG G  40      32.470 -25.319   7.330  1.00  1.00      G    C
ATOM   1411  CA  TYR G  41      30.670 -25.639   4.030  1.00  1.00      G    C
ATOM   1412  CA  ARG G  42      27.180 -26.919   4.330  1.00  1.00      G    C
ATOM   1413  CA  PRO G  43      25.680 -25.259   1.390  1.00  1.00      G    C
ATOM   1414  CA  GLY G  44      23.740 -22.260   2.760  1.00  1.00      G    C
ATOM   1415  CA  THR G  45      25.820 -21.979   5.950  1.00  1.00      G    C
ATOM   1416  CA  VAL G  46      27.900 -19.289   4.460  1.00  1.00      G    C
ATOM   1417  CA  ALA G  47      24.870 -17.569   2.810  1.00  1.00      G    C
ATOM   1418  CA  LEU G  48      23.500 -17.159   6.380  1.00  1.00      G    C
ATOM   1419  CA  ARG G  49      26.730 -15.569   7.590  1.00  1.00      G    C
ATOM   1420  CA  GLU G  50      26.220 -13.089   4.560  1.00  1.00      G    C
ATOM   1421  CA  ILE G  51      22.730 -12.160   5.630  1.00  1.00      G    C
ATOM   1422  CA  ARG G  52      24.090 -11.269   9.100  1.00  1.00      G    C
ATOM   1423  CA  ARG G  53      26.990  -9.179   7.640  1.00  1.00      G    C
ATOM   1424  CA  TYR G  54      24.810  -7.089   5.340  1.00  1.00      G    C
ATOM   1425  CA  GLN G  55      21.880  -6.760   7.630  1.00  1.00      G    C
ATOM   1426  CA  LYS G  56      24.110  -5.019  10.060  1.00  1.00      G    C
ATOM   1427  CA  SER G  57      26.130  -2.279   8.320  1.00  1.00      G    C
ATOM   1428  CA  THR G  58      25.250   0.901   6.570  1.00  1.00      G    C
ATOM   1429  CA  GLU G  59      27.310   0.981   3.470  1.00  1.00      G    C
ATOM   1430  CA  LEU G  60      25.550   0.930   0.050  1.00  1.00      G    C
ATOM   1431  CA  LEU G  61      25.850  -2.390  -1.640  1.00  1.00      G    C
ATOM   1432  CA  ILE G  62      25.860  -1.460  -5.400  1.00  1.00      G    C
ATOM   1433  CA  ARG G  63      29.200  -0.130  -6.760  1.00  1.00      G    C
ATOM   1434  CA  LYS G  64      29.180   3.670  -6.990  1.00  1.00      G    C
ATOM   1435  CA  LEU G  65      30.520   4.240 -10.500  1.00  1.00      G    C
ATOM   1436  CA  PRO G  66      28.320   1.630 -12.290  1.00  1.00      G    C
ATOM   1437  CA  PHE G  67      25.230   3.160 -10.680  1.00  1.00      G    C
ATOM   1438  CA  GLN G  68      26.380   6.730 -11.500  1.00  1.00      G    C
ATOM   1439  CA  ARG G  69      26.600   5.670 -15.210  1.00  1.00      G    C
ATOM   1440  CA  LEU G  70      23.200   4.240 -15.120  1.00  1.00      G    C
ATOM   1441  CA  VAL G  71      21.640   7.420 -13.880  1.00  1.00      G    C
ATOM   1442  CA  ARG G  72      23.430   9.650 -16.490  1.00  1.00      G    C
ATOM   1443  CA  GLU G  73      22.560   7.180 -19.330  1.00  1.00      G    C
ATOM   1444  CA  ILE G  74      18.850   7.200 -18.410  1.00  1.00      G    C
ATOM   1445  CA  ALA G  75      18.660  11.040 -18.070  1.00  1.00      G    C
ATOM   1446  CA  GLN G  76      20.180  11.560 -21.620  1.00  1.00      G    C
ATOM   1447  CA  ASP G  77      17.040   9.870 -23.020  1.00  1.00      G    C
ATOM   1448  CA  PHE G  78      14.880  12.570 -21.500  1.00  1.00      G    C
ATOM   1449  CA  LYS G  79      17.140  15.690 -21.940  1.00  1.00      G    C
ATOM   1450  CA  THR G  80      20.700  15.820 -23.230  1.00  1.00      G    C
ATOM   1451  CA  ASP G  81      23.730  17.530 -21.670  1.00  1.00      G    C
ATOM   1452  CA  LEU G  82      22.650  17.300 -18.000  1.00  1.00      G    C
ATOM   1453  CA  ARG G  83      25.010  18.010 -15.130  1.00  1.00      G    C
ATOM   1454  CA  PHE G  84      24.440  16.330 -11.760  1.00  1.00      G    C
ATOM   1455  CA  GLN G  85      25.260  17.580  -8.290  1.00  1.00      G    C
ATOM   1456  CA  SER G  86      27.560  14.910  -6.780  1.00  1.00      G    C
ATOM   1457  CA  SER G  87      25.160  14.720  -3.740  1.00  1.00      G    C
ATOM   1458  CA  ALA G  88      22.180  14.080  -6.100  1.00  1.00      G    C
ATOM   1459  CA  VAL G  89      23.720  10.800  -7.100  1.00  1.00      G    C
ATOM   1460  CA  MET G  90      24.080   9.800  -3.320  1.00  1.00      G    C
ATOM   1461  CA  ALA G  91      20.450  10.930  -2.710  1.00  1.00      G    C
ATOM   1462  CA  LEU G  92      19.530   8.700  -5.620  1.00  1.00      G    C
ATOM   1463  CA  GLN G  93      21.400   5.710  -4.150  1.00  1.00      G    C
ATOM   1464  CA  GLU G  94      20.080   6.120  -0.620  1.00  1.00      G    C
ATOM   1465  CA  ALA G  95      16.520   5.990  -2.100  1.00  1.00      G    C
ATOM   1466  CA  SER G  96      17.410   3.010  -4.400  1.00  1.00      G    C
ATOM   1467  CA  GLU G  97      18.710   0.960  -1.520  1.00  1.00      G    C
ATOM   1468  CA  ALA G  98      15.730   1.770   0.690  1.00  1.00      G    C
ATOM   1469  CA  TYR G  99      13.540   0.990  -2.300  1.00  1.00      G    C
ATOM   1470  CA  LEU G 100      14.960  -2.290  -3.120  1.00  1.00      G    C
ATOM   1471  CA  VAL G 101      15.650  -3.600   0.240  1.00  1.00      G    C
ATOM   1472  CA  ALA G 102      12.000  -2.870   1.410  1.00  1.00      G    C
ATOM   1473  CA  LEU G 103      10.690  -4.590  -1.760  1.00  1.00      G    C
ATOM   1474  CA  PHE G 104      13.060  -7.540  -0.890  1.00  1.00      G    C
ATOM   1475  CA  GLU G 105      11.630  -7.790   2.560  1.00  1.00      G    C
ATOM   1476  CA  ASP G 106       8.100  -8.210   1.300  1.00  1.00      G    C
ATOM   1477  CA  THR G 107       9.120 -10.570  -1.660  1.00  1.00      G    C
ATOM   1478  CA  ASN G 108      10.590 -13.000   0.890  1.00  1.00      G    C
ATOM   1479  CA  LEU G 109       7.400 -12.860   2.930  1.00  1.00      G    C
ATOM   1480  CA  CYS G 110       5.390 -13.760  -0.250  1.00  1.00      G    C
ATOM   1481  CA  ALA G 111       7.760 -16.740  -0.950  1.00  1.00      G    C
ATOM   1482  CA  ILE G 112       7.500 -17.850   2.700  1.00  1.00      G    C
ATOM   1483  CA  HIS G 113       3.710 -17.590   2.370  1.00  1.00      G    C
ATOM   1484  CA  ALA G 114       3.850 -20.310  -0.160  1.00  1.00      G    C
ATOM   1485  CA  LYS G 115       6.070 -22.320   2.370  1.00  1.00      G    C
ATOM   1486  CA  ARG G 116       9.160 -21.580   0.240  1.00  1.00      G    C
ATOM   1487  CA  VAL G 117      12.490 -20.200   1.410  1.00  1.00      G    C
ATOM   1488  CA  THR G 118      13.600 -19.350  -2.160  1.00  1.00      G    C
ATOM   1489  CA  ILE G 119      12.540 -16.110  -3.750  1.00  1.00      G    C
ATOM   1490  CA  MET G 120      11.580 -16.020  -7.320  1.00  1.00      G    C
ATOM   1491  CA  PRO G 121      10.430 -13.410  -9.820  1.00  1.00      G    C
ATOM   1492  CA  LYS G 122       6.830 -14.390  -9.190  1.00  1.00      G    C
ATOM   1493  CA  ASP G 123       7.200 -13.390  -5.510  1.00  1.00      G    C
ATOM   1494  CA  ILE G 124       8.460  -9.860  -6.270  1.00  1.00      G    C
ATOM   1495  CA  GLN G 125       5.940  -9.480  -9.120  1.00  1.00      G    C
ATOM   1496  CA  LEU G 126       2.990 -10.470  -6.970  1.00  1.00      G    C
ATOM   1497  CA  ALA G 127       3.930  -8.090  -4.170  1.00  1.00      G    C
ATOM   1498  CA  ARG G 128       4.170  -5.180  -6.490  1.00  1.00      G    C
ATOM   1499  CA  ARG G 129       0.780  -6.040  -7.850  1.00  1.00      G    C
ATOM   1500  CA  ILE G 130      -0.910  -6.030  -4.410  1.00  1.00      G    C
ATOM   1501  CA  ARG G 131       0.780  -2.770  -3.480  1.00  1.00      G    C
ATOM   1502  CA  GLY G 132      -0.340  -1.210  -6.680  1.00  1.00      G    C
ATOM   1503  CA  GLU G 133       3.040  -0.310  -7.910  1.00  1.00      G    C
ATOM   1504  CA  ARG G 134       2.980  -2.590 -10.950  1.00  1.00      G    C
ATOM   1505  CA  ALA G 135      -0.780  -2.740 -11.200  1.00  1.00      G    C
TER
ATOM   1506  CA  SER H   1      53.770 -23.919 -31.560  1.00  1.00      H    C
ATOM   1507  CA  GLY H   2      57.290 -24.139 -29.940  1.00  1.00      H    C
ATOM   1508  CA  ARG H   3      60.150 -21.669 -30.540  1.00  1.00      H    C
ATOM   1509  CA  GLY H   4      59.520 -19.089 -27.890  1.00  1.00      H    C
ATOM   1510  CA  LYS H   5      59.980 -15.329 -28.090  1.00  1.00      H    C
ATOM   1511  CA  GLY H   6      56.830 -13.429 -27.240  1.00  1.00      H    C
ATOM   1512  CA  GLY H   7      55.270 -15.909 -25.070  1.00  1.00      H    C
ATOM   1513  CA  LYS H   8      53.510 -17.369 -28.130  1.00  1.00      H    C
ATOM   1514  CA  GLY H   9      50.260 -15.679 -29.440  1.00  1.00      H    C
ATOM   1515  CA  LEU H  10      47.160 -16.149 -27.300  1.00  1.00      H    C
ATOM   1516  CA  GLY H  11      43.690 -15.499 -28.800  1.00  1.00      H    C
ATOM   1517  CA  LYS H  12      43.610 -13.229 -25.780  1.00  1.00      H    C
ATOM   1518  CA  GLY H  13      40.400 -12.179 -24.050  1.00  1.00      H    C
ATOM   1519  CA  GLY H  14      38.610 -15.020 -25.840  1.00  1.00      H    C
ATOM   1520  CA  ALA H  15      35.400 -13.260 -24.690  1.00  1.00      H    C
ATOM   1521  CA  LYS H  16      34.180 -10.060 -26.460  1.00  1.00      H    C
ATOM   1522  CA  ARG H  17      35.870  -7.130 -24.700  1.00  1.00      H    C
ATOM   1523  CA  HIS H  18      34.870  -3.880 -22.830  1.00  1.00      H    C
ATOM   1524  CA  ARG H  19      34.820  -1.410 -25.760  1.00  1.00      H    C
ATOM   1525  CA  LYS H  20      31.800  -1.060 -27.970  1.00  1.00      H    C
ATOM   1526  CA  VAL H  21      31.270  -4.670 -27.060  1.00  1.00      H    C
ATOM   1527  CA  LEU H  22      28.190  -4.900 -24.920  1.00  1.00      H    C
ATOM   1528  CA  ARG H  23      28.810  -1.920 -22.650  1.00  1.00      H    C
ATOM   1529  CA  ASP H  24      26.390  -2.430 -19.720  1.00  1.00      H    C
ATOM   1530  CA  ASN H  25      24.930   0.350 -17.530  1.00  1.00      H    C
ATOM   1531  CA  ILE H  26      22.100  -1.520 -15.960  1.00  1.00      H    C
ATOM   1532  CA  GLN H  27      24.310  -4.520 -16.750  1.00  1.00      H    C
ATOM   1533  CA  GLY H  28      26.960  -2.810 -14.700  1.00  1.00      H    C
ATOM   1534  CA  ILE H  29      24.910  -3.460 -11.600  1.00  1.00      H    C
ATOM   1535  CA  THR H  30      25.910  -7.000 -11.270  1.00  1.00      H    C
ATOM   1536  CA  LYS H  31      24.610 -10.470 -10.500  1.00  1.00      H    C
ATOM   1537  CA  PRO H  32      26.710 -10.350  -7.210  1.00  1.00      H    C
ATOM   1538  CA  ALA H  33      25.190  -6.940  -6.250  1.00  1.00      H    C
ATOM   1539  CA  ILE H  34      21.650  -8.450  -6.660  1.00  1.00      H    C
ATOM   1540  CA  ARG H  35      22.330 -11.300  -4.230  1.00  1.00      H    C
ATOM   1541  CA  ARG H  36      23.750  -8.750  -1.780  1.00  1.00      H    C
ATOM   1542  CA  LEU H  37      20.670  -6.420  -2.130  1.00  1.00      H    C
ATOM   1543  CA  ALA H  38      18.480  -9.480  -1.530  1.00  1.00      H    C
ATOM   1544  CA  ARG H  39      20.770 -10.610   1.370  1.00  1.00      H    C
ATOM   1545  CA  ARG H  40      20.240  -7.250   3.070  1.00  1.00      H    C
ATOM   1546  CA  GLY H  41      16.570  -8.090   2.450  1.00  1.00      H    C
ATOM   1547  CA  GLY H  42      17.270 -11.400   4.450  1.00  1.00      H    C
ATOM   1548  CA  VAL H  43      16.860 -13.670   1.470  1.00  1.00      H    C
ATOM   1549  CA  LYS H  44      18.670 -17.070   1.650  1.00  1.00      H    C
ATOM   1550  CA  ARG H  45      17.900 -18.780  -1.580  1.00  1.00      H    C
ATOM   1551  CA  ILE H  46      17.330 -16.920  -4.780  1.00  1.00      H    C
ATOM   1552  CA  SER H  47      16.050 -18.190  -8.200  1.00  1.00      H    C
ATOM   1553  CA  GLY H  48      18.410 -18.050 -11.060  1.00  1.00      H    C
ATOM   1554  CA  LEU H  49      15.840 -15.990 -13.050  1.00  1.00      H    C
ATOM   1555  CA  ILE H  50      15.770 -13.250 -10.350  1.00  1.00      H    C
ATOM   1556  CA  TYR H  51      18.740 -11.360 -11.570  1.00  1.00      H    C
ATOM   1557  CA  GLU H  52      17.220 -10.280 -14.670  1.00  1.00      H    C
ATOM   1558  CA  GLU H  53      14.050  -9.470 -13.060  1.00  1.00      H    C
ATOM   1559  CA  THR H  54      15.750  -7.240 -10.460  1.00  1.00      H    C
ATOM   1560  CA  ARG H  55      17.700  -5.290 -13.160  1.00  1.00      H    C
ATOM   1561  CA  GLY H  56      14.450  -4.450 -14.910  1.00  1.00      H    C
ATOM   1562  CA  VAL H  57      13.000  -3.210 -11.630  1.00  1.00      H    C
ATOM   1563  CA  LEU H  58      16.070  -0.970 -11.100  1.00  1.00      H    C
ATOM   1564  CA  LYS H  59      15.620   0.680 -14.450  1.00  1.00      H    C
ATOM   1565  CA  VAL H  60      11.900   1.380 -13.780  1.00  1.00      H    C
ATOM   1566  CA  PHE H  61      12.660   3.030 -10.430  1.00  1.00      H    C
ATOM   1567  CA  LEU H  62      15.210   5.460 -11.940  1.00  1.00      H    C
ATOM   1568  CA  GLU H  63      13.140   6.140 -14.990  1.00  1.00      H    C
ATOM   1569  CA  ASN H  64      10.210   7.130 -12.730  1.00  1.00      H    C
ATOM   1570  CA  VAL H  65      12.080   9.360 -10.350  1.00  1.00      H    C
ATOM   1571  CA  ILE H  66      14.470  10.980 -12.740  1.00  1.00      H    C
ATOM   1572  CA  ARG H  67      11.750  11.740 -15.310  1.00  1.00      H    C
ATOM   1573  CA  ASP H  68       9.790  13.870 -12.860  1.00  1.00      H    C
ATOM   1574  CA  ALA H  69      12.900  15.430 -11.320  1.00  1.00      H    C
ATOM   1575  CA  VAL H  70      14.080  16.740 -14.650  1.00  1.00      H    C
ATOM   1576  CA  THR H  71      10.760  18.580 -15.150  1.00  1.00      H    C
ATOM   1577  CA  TYR H  72      11.360  20.320 -11.940  1.00  1.00      H    C
ATOM   1578  CA  THR H  73      14.930  20.910 -13.180  1.00  1.00      H    C
ATOM   1579  CA  GLU H  74      13.700  22.240 -16.630  1.00  1.00      H    C
ATOM   1580  CA  HIS H  75      10.910  24.280 -15.220  1.00  1.00      H    C
ATOM   1581  CA  ALA H  76      13.500  26.290 -13.210  1.00  1.00      H    C
ATOM   1582  CA  LYS H  77      15.620  26.770 -16.270  1.00  1.00      H    C
ATOM   1583  CA  ARG H  78      18.510  25.000 -14.440  1.00  1.00      H    C
ATOM   1584  CA  LYS H  79      21.370  23.060 -16.130  1.00  1.00      H    C
ATOM   1585  CA  THR H  80      22.080  21.150 -12.910  1.00  1.00      H    C
ATOM   1586  CA  VAL H  81      19.930  18.220 -11.580  1.00  1.00      H    C
ATOM   1587  CA  THR H  82      20.010  18.860  -7.840  1.00  1.00      H    C
ATOM   1588  CA  ALA H  83      19.540  16.550  -4.900  1.00  1.00      H    C
ATOM   1589  CA  MET H  84      16.390  18.650  -4.170  1.00  1.00      H    C
ATOM   1590  CA  ASP H  85      15.060  18.050  -7.650  1.00  1.00      H    C
ATOM   1591  CA  VAL H  86      15.240  14.320  -6.840  1.00  1.00      H    C
ATOM   1592  CA  VAL H  87      13.850  14.670  -3.350  1.00  1.00      H    C
ATOM   1593  CA  TYR H  88      10.840  16.650  -4.710  1.00  1.00      H    C
ATOM   1594  CA  ALA H  89      10.020  14.110  -7.400  1.00  1.00      H    C
ATOM   1595  CA  LEU H  90      10.220  11.320  -4.820  1.00  1.00      H    C
ATOM   1596  CA  LYS H  91       7.890  13.150  -2.370  1.00  1.00      H    C
ATOM   1597  CA  ARG H  92       4.950  13.370  -4.840  1.00  1.00      H    C
ATOM   1598  CA  GLN H  93       5.420   9.600  -5.520  1.00  1.00      H    C
ATOM   1599  CA  GLY H  94       4.890   8.660  -1.990  1.00  1.00      H    C
ATOM   1600  CA  ARG H  95       8.680   8.190  -1.300  1.00  1.00      H    C
ATOM   1601  CA  THR H  96       9.880  11.270   0.760  1.00  1.00      H    C
ATOM   1602  CA  LEU H  97      13.630  10.870   1.440  1.00  1.00      H    C
ATOM   1603  CA  TYR H  98      15.490  11.560   4.800  1.00  1.00      H    C
ATOM   1604  CA  GLY H  99      19.240  12.200   4.820  1.00  1.00      H    C
ATOM   1605  CA  PHE H 100      19.370  15.360   2.510  1.00  1.00      H    C
ATOM   1606  CA  GLY H 101      22.450  14.760   0.480  1.00  1.00      H    C
ATOM   1607  CA  GLY H 102      23.220  11.120   1.300  1.00  1.00      H    C
TER
ATOM   1608  CA  SER I   1     -14.780  54.570 -20.090  1.00  1.00      I    C
ATOM   1609  CA  GLY I   2     -18.320  56.060 -20.060  1.00  1.00      I    C
ATOM   1610  CA  ARG I   3     -19.670  59.400 -21.091  1.00  1.00      I    C
ATOM   1611  CA  GLY I   4     -21.660  59.990 -24.351  1.00  1.00      I    C
ATOM   1612  CA  LYS I   5     -19.300  58.640 -27.041  1.00  1.00      I    C
ATOM   1613  CA  GLN I   6     -20.490  56.060 -29.611  1.00  1.00      I    C
ATOM   1614  CA  GLY I   7     -24.130  57.110 -29.671  1.00  1.00      I    C
ATOM   1615  CA  GLY I   8     -25.580  54.020 -28.011  1.00  1.00      I    C
ATOM   1616  CA  LYS I   9     -23.540  51.820 -25.711  1.00  1.00      I    C
ATOM   1617  CA  THR I  10     -20.120  51.500 -27.420  1.00  1.00      I    C
ATOM   1618  CA  ARG I  11     -16.990  49.580 -26.350  1.00  1.00      I    C
ATOM   1619  CA  ALA I  12     -18.190  46.490 -24.540  1.00  1.00      I    C
ATOM   1620  CA  LYS I  13     -18.790  44.390 -27.770  1.00  1.00      I    C
ATOM   1621  CA  ALA I  14     -19.020  41.160 -25.780  1.00  1.00      I    C
ATOM   1622  CA  LYS I  15     -16.570  40.000 -23.180  1.00  1.00      I    C
ATOM   1623  CA  THR I  16     -16.010  37.020 -20.820  1.00  1.00      I    C
ATOM   1624  CA  ARG I  17     -12.570  35.480 -20.250  1.00  1.00      I    C
ATOM   1625  CA  SER I  18     -14.240  32.210 -21.140  1.00  1.00      I    C
ATOM   1626  CA  SER I  19     -15.370  33.510 -24.550  1.00  1.00      I    C
ATOM   1627  CA  ARG I  20     -12.050  34.860 -25.220  1.00  1.00      I    C
ATOM   1628  CA  ALA I  21     -10.510  31.380 -24.540  1.00  1.00      I    C
ATOM   1629  CA  GLY I  22     -13.350  29.730 -26.610  1.00  1.00      I    C
ATOM   1630  CA  LEU I  23     -13.980  27.100 -24.000  1.00  1.00      I    C
ATOM   1631  CA  GLN I  24     -17.130  26.560 -22.100  1.00  1.00      I    C
ATOM   1632  CA  PHE I  25     -15.570  26.130 -18.620  1.00  1.00      I    C
ATOM   1633  CA  PRO I  26     -15.350  29.510 -16.580  1.00  1.00      I    C
ATOM   1634  CA  VAL I  27     -11.790  30.990 -16.580  1.00  1.00      I    C
ATOM   1635  CA  GLY I  28     -12.970  33.830 -14.390  1.00  1.00      I    C
ATOM   1636  CA  ARG I  29     -14.270  31.480 -11.710  1.00  1.00      I    C
ATOM   1637  CA  VAL I  30     -11.070  29.340 -11.730  1.00  1.00      I    C
ATOM   1638  CA  HIS I  31      -9.030  32.630 -11.430  1.00  1.00      I    C
ATOM   1639  CA  ARG I  32     -11.100  33.710  -8.490  1.00  1.00      I    C
ATOM   1640  CA  LEU I  33     -10.970  30.310  -6.880  1.00  1.00      I    C
ATOM   1641  CA  LEU I  34      -7.150  30.230  -7.450  1.00  1.00      I    C
ATOM   1642  CA  ARG I  35      -6.770  33.570  -5.600  1.00  1.00      I    C
ATOM   1643  CA  LYS I  36      -9.190  32.570  -2.840  1.00  1.00      I    C
ATOM   1644  CA  GLY I  37      -7.320  29.180  -2.500  1.00  1.00      I    C
ATOM   1645  CA  ASN I  38      -4.130  30.520  -0.980  1.00  1.00      I    C
ATOM   1646  CA  TYR I  39      -1.790  28.690  -3.180  1.00  1.00      I    C
ATOM   1647  CA  ALA I  40       0.180  31.830  -4.250  1.00  1.00      I    C
ATOM   1648  CA  GLU I  41       0.520  35.510  -3.610  1.00  1.00      I    C
ATOM   1649  CA  ARG I  42      -0.080  36.110  -7.370  1.00  1.00      I    C
ATOM   1650  CA  VAL I  43      -1.890  34.150 -10.170  1.00  1.00      I    C
ATOM   1651  CA  GLY I  44      -1.420  36.010 -13.490  1.00  1.00      I    C
ATOM   1652  CA  ALA I  45      -4.180  36.210 -16.120  1.00  1.00      I    C
ATOM   1653  CA  GLY I  46      -2.810  33.290 -18.000  1.00  1.00      I    C
ATOM   1654  CA  ALA I  47      -2.940  30.740 -15.090  1.00  1.00      I    C
ATOM   1655  CA  PRO I  48      -6.660  30.220 -14.940  1.00  1.00      I    C
ATOM   1656  CA  VAL I  49      -6.900  30.040 -18.660  1.00  1.00      I    C
ATOM   1657  CA  TYR I  50      -4.580  27.080 -18.780  1.00  1.00      I    C
ATOM   1658  CA  LEU I  51      -6.140  25.500 -15.690  1.00  1.00      I    C
ATOM   1659  CA  ALA I  52      -9.730  25.950 -16.930  1.00  1.00      I    C
ATOM   1660  CA  ALA I  53      -8.760  24.310 -20.240  1.00  1.00      I    C
ATOM   1661  CA  VAL I  54      -7.160  21.330 -18.640  1.00  1.00      I    C
ATOM   1662  CA  LEU I  55     -10.150  20.460 -16.380  1.00  1.00      I    C
ATOM   1663  CA  GLU I  56     -12.520  21.140 -19.180  1.00  1.00      I    C
ATOM   1664  CA  TYR I  57     -10.660  18.910 -21.600  1.00  1.00      I    C
ATOM   1665  CA  LEU I  58     -10.480  16.000 -19.040  1.00  1.00      I    C
ATOM   1666  CA  THR I  59     -14.160  16.290 -18.380  1.00  1.00      I    C
ATOM   1667  CA  ALA I  60     -14.970  15.600 -22.070  1.00  1.00      I    C
ATOM   1668  CA  GLU I  61     -12.880  12.370 -21.950  1.00  1.00      I    C
ATOM   1669  CA  ILE I  62     -14.630  10.940 -18.980  1.00  1.00      I    C
ATOM   1670  CA  LEU I  63     -18.060  11.790 -20.250  1.00  1.00      I    C
ATOM   1671  CA  GLU I  64     -17.390  10.500 -23.680  1.00  1.00      I    C
ATOM   1672  CA  LEU I  65     -16.110   7.100 -22.360  1.00  1.00      I    C
ATOM   1673  CA  ALA I  66     -18.890   6.840 -19.700  1.00  1.00      I    C
ATOM   1674  CA  GLY I  67     -21.450   7.620 -22.330  1.00  1.00      I    C
ATOM   1675  CA  ASN I  68     -20.060   4.730 -24.330  1.00  1.00      I    C
ATOM   1676  CA  ALA I  69     -20.250   2.440 -21.240  1.00  1.00      I    C
ATOM   1677  CA  ALA I  70     -23.990   3.500 -20.750  1.00  1.00      I    C
ATOM   1678  CA  ARG I  71     -24.770   2.820 -24.390  1.00  1.00      I    C
ATOM   1679  CA  ASP I  72     -23.150  -0.680 -24.130  1.00  1.00      I    C
ATOM   1680  CA  ASN I  73     -25.390  -1.400 -21.070  1.00  1.00      I    C
ATOM   1681  CA  LYS I  74     -28.380   0.090 -23.110  1.00  1.00      I    C
ATOM   1682  CA  LYS I  75     -28.630   3.060 -20.790  1.00  1.00      I    C
ATOM   1683  CA  THR I  76     -29.500   6.700 -21.390  1.00  1.00      I    C
ATOM   1684  CA  ARG I  77     -28.420   8.110 -18.040  1.00  1.00      I    C
ATOM   1685  CA  ILE I  78     -25.050   7.900 -16.420  1.00  1.00      I    C
ATOM   1686  CA  ILE I  79     -24.860   6.660 -12.770  1.00  1.00      I    C
ATOM   1687  CA  PRO I  80     -21.640   6.150 -10.660  1.00  1.00      I    C
ATOM   1688  CA  ARG I  81     -21.070   2.720 -12.160  1.00  1.00      I    C
ATOM   1689  CA  HIS I  82     -20.700   4.200 -15.620  1.00  1.00      I    C
ATOM   1690  CA  LEU I  83     -18.110   6.740 -14.470  1.00  1.00      I    C
ATOM   1691  CA  GLN I  84     -16.410   3.960 -12.320  1.00  1.00      I    C
ATOM   1692  CA  LEU I  85     -16.470   1.550 -15.300  1.00  1.00      I    C
ATOM   1693  CA  ALA I  86     -14.780   3.990 -17.790  1.00  1.00      I    C
ATOM   1694  CA  VAL I  87     -12.030   4.800 -15.290  1.00  1.00      I    C
ATOM   1695  CA  ARG I  88     -11.130   1.390 -14.050  1.00  1.00      I    C
ATOM   1696  CA  ASN I  89     -11.100  -0.130 -17.560  1.00  1.00      I    C
ATOM   1697  CA  ASP I  90      -8.700   2.590 -18.690  1.00  1.00      I    C
ATOM   1698  CA  GLU I  91      -5.130   2.360 -17.490  1.00  1.00      I    C
ATOM   1699  CA  GLU I  92      -4.340   6.110 -17.300  1.00  1.00      I    C
ATOM   1700  CA  LEU I  93      -7.580   7.390 -15.810  1.00  1.00      I    C
ATOM   1701  CA  ASN I  94      -7.500   4.660 -13.210  1.00  1.00      I    C
ATOM   1702  CA  LYS I  95      -3.960   5.510 -12.420  1.00  1.00      I    C
ATOM   1703  CA  LEU I  96      -4.720   9.280 -11.800  1.00  1.00      I    C
ATOM   1704  CA  LEU I  97      -7.560   8.080  -9.560  1.00  1.00      I    C
ATOM   1705  CA  GLY I  98      -5.530   5.290  -7.920  1.00  1.00      I    C
ATOM   1706  CA  ARG I  99      -5.950   6.730  -4.400  1.00  1.00      I    C
ATOM   1707  CA  VAL I 100      -9.620   7.900  -4.810  1.00  1.00      I    C
ATOM   1708  CA  THR I 101     -12.610   5.800  -3.970  1.00  1.00      I    C
ATOM   1709  CA  ILE I 102     -15.630   5.960  -6.250  1.00  1.00      I    C
ATOM   1710  CA  ALA I 103     -18.700   5.890  -4.010  1.00  1.00      I    C
ATOM   1711  CA  GLN I 104     -21.630   3.760  -5.610  1.00  1.00      I    C
ATOM   1712  CA  GLY I 105     -19.210   2.290  -8.120  1.00  1.00      I    C
ATOM   1713  CA  GLY I 106     -19.060  -1.190  -6.950  1.00  1.00      I    C
ATOM   1714  CA  VAL I 107     -15.610  -2.690  -7.990  1.00  1.00      I    C
ATOM   1715  CA  LEU I 108     -14.590  -4.210 -11.410  1.00  1.00      I    C
ATOM   1716  CA  PRO I 109     -15.230  -8.070 -11.530  1.00  1.00      I    C
ATOM   1717  CA  ASN I 110     -11.690  -9.430 -11.230  1.00  1.00      I    C
ATOM   1718  CA  ILE I 111     -10.760 -13.000 -12.250  1.00  1.00      I    C
ATOM   1719  CA  GLN I 112     -12.080 -14.180 -15.510  1.00  1.00      I    C
ATOM   1720  CA  SER I 113     -11.370 -17.880 -16.260  1.00  1.00      I    C
ATOM   1721  CA  VAL I 114      -9.470 -17.310 -19.440  1.00  1.00      I    C
ATOM   1722  CA  LEU I 115      -6.640 -15.590 -17.540  1.00  1.00      I    C
ATOM   1723  CA  LEU I 116      -5.800 -18.660 -15.390  1.00  1.00      I    C
ATOM   1724  CA  PRO I 117      -2.730 -20.870 -15.480  1.00  1.00      I    C
ATOM   1725  CA  LYS I 118      -2.820 -24.650 -16.120  1.00  1.00      I    C
ATOM   1726  CA  LYS I 119       0.550 -25.750 -14.710  1.00  1.00      I    C
ATOM   1727  CA  THR I 120      -1.950 -28.020 -12.810  1.00  1.00      I    C
ATOM   1728  CA  GLU I 121      -1.470 -30.780 -15.440  1.00  1.00      I    C
ATOM   1729  CA  SER I 122       1.550 -32.240 -17.130  1.00  1.00      I    C
ATOM   1730  CA  SER I 123       2.670 -28.900 -18.480  1.00  1.00      I    C
ATOM   1731  CA  LYS I 124       6.050 -29.820 -16.860  1.00  1.00      I    C
ATOM   1732  CA  SER I 125       7.460 -32.270 -19.380  1.00  1.00      I    C
ATOM   1733  CA  LYS I 126       8.140 -34.680 -16.610  1.00  1.00      I    C
ATOM   1734  CA  SER I 127       5.900 -37.830 -16.790  1.00  1.00      I    C
ATOM   1735  CA  LYS I 128       3.910 -37.710 -13.470  1.00  1.00      I    C
TER
ATOM   1736  CA  PRO J   1     -54.580   6.610 -12.311  1.00  1.00      J    C
ATOM   1737  CA  GLU J   2     -55.010  10.170 -13.461  1.00  1.00      J    C
ATOM   1738  CA  PRO J   3     -57.600  11.040 -10.951  1.00  1.00      J    C
ATOM   1739  CA  ALA J   4     -60.470  12.940 -12.401  1.00  1.00      J    C
ATOM   1740  CA  LYS J   5     -61.780  13.490  -8.941  1.00  1.00      J    C
ATOM   1741  CA  SER J   6     -65.190  11.980  -9.901  1.00  1.00      J    C
ATOM   1742  CA  ALA J   7     -68.430  13.800  -9.441  1.00  1.00      J    C
ATOM   1743  CA  PRO J   8     -69.470  16.540  -9.331  1.00  1.00      J    C
ATOM   1744  CA  ALA J   9     -67.870  17.000  -5.841  1.00  1.00      J    C
ATOM   1745  CA  PRO J  10     -65.870  18.740  -6.981  1.00  1.00      J    C
ATOM   1746  CA  LYS J  11     -64.150  19.010  -3.611  1.00  1.00      J    C
ATOM   1747  CA  LYS J  12     -65.490  21.400  -0.891  1.00  1.00      J    C
ATOM   1748  CA  GLY J  13     -68.230  21.160   1.579  1.00  1.00      J    C
ATOM   1749  CA  SER J  14     -66.710  19.730   4.679  1.00  1.00      J    C
ATOM   1750  CA  LYS J  15     -62.860  20.400   4.359  1.00  1.00      J    C
ATOM   1751  CA  LYS J  16     -61.230  17.130   3.009  1.00  1.00      J    C
ATOM   1752  CA  ALA J  17     -58.540  15.090   4.729  1.00  1.00      J    C
ATOM   1753  CA  VAL J  18     -54.910  16.220   4.389  1.00  1.00      J    C
ATOM   1754  CA  THR J  19     -52.020  13.980   3.489  1.00  1.00      J    C
ATOM   1755  CA  LYS J  20     -48.540  14.980   2.069  1.00  1.00      J    C
ATOM   1756  CA  THR J  21     -46.260  16.160   4.809  1.00  1.00      J    C
ATOM   1757  CA  GLN J  22     -43.300  13.920   5.329  1.00  1.00      J    C
ATOM   1758  CA  LYS J  23     -40.380  14.750   3.170  1.00  1.00      J    C
ATOM   1759  CA  LYS J  24     -41.000  15.630  -0.530  1.00  1.00      J    C
ATOM   1760  CA  ASP J  25     -42.850  18.800   0.409  1.00  1.00      J    C
ATOM   1761  CA  GLY J  26     -39.850  19.980   2.389  1.00  1.00      J    C
ATOM   1762  CA  LYS J  27     -37.500  21.310  -0.360  1.00  1.00      J    C
ATOM   1763  CA  LYS J  28     -34.810  23.890  -0.070  1.00  1.00      J    C
ATOM   1764  CA  ARG J  29     -32.920  23.410   3.180  1.00  1.00      J    C
ATOM   1765  CA  ARG J  30     -30.150  25.770   2.090  1.00  1.00      J    C
ATOM   1766  CA  LYS J  31     -29.780  26.190  -1.680  1.00  1.00      J    C
ATOM   1767  CA  THR J  32     -26.210  25.840  -2.900  1.00  1.00      J    C
ATOM   1768  CA  ARG J  33     -24.810  29.340  -3.030  1.00  1.00      J    C
ATOM   1769  CA  LYS J  34     -22.510  28.840  -5.990  1.00  1.00      J    C
ATOM   1770  CA  GLU J  35     -21.570  25.280  -5.210  1.00  1.00      J    C
ATOM   1771  CA  SER J  36     -20.350  22.970  -7.880  1.00  1.00      J    C
ATOM   1772  CA  TYR J  37     -18.980  22.830 -11.420  1.00  1.00      J    C
ATOM   1773  CA  ALA J  38     -22.210  21.060 -12.510  1.00  1.00      J    C
ATOM   1774  CA  ILE J  39     -23.550  23.570 -15.020  1.00  1.00      J    C
ATOM   1775  CA  TYR J  40     -20.260  23.540 -16.740  1.00  1.00      J    C
ATOM   1776  CA  VAL J  41     -19.880  19.710 -16.630  1.00  1.00      J    C
ATOM   1777  CA  TYR J  42     -23.440  19.430 -18.010  1.00  1.00      J    C
ATOM   1778  CA  LYS J  43     -22.730  22.040 -20.700  1.00  1.00      J    C
ATOM   1779  CA  VAL J  44     -19.880  19.870 -22.090  1.00  1.00      J    C
ATOM   1780  CA  LEU J  45     -21.760  16.680 -21.850  1.00  1.00      J    C
ATOM   1781  CA  LYS J  46     -24.570  18.040 -24.130  1.00  1.00      J    C
ATOM   1782  CA  GLN J  47     -21.980  19.030 -26.730  1.00  1.00      J    C
ATOM   1783  CA  VAL J  48     -20.680  15.600 -27.200  1.00  1.00      J    C
ATOM   1784  CA  HIS J  49     -23.640  13.430 -26.450  1.00  1.00      J    C
ATOM   1785  CA  PRO J  50     -26.950  15.440 -26.430  1.00  1.00      J    C
ATOM   1786  CA  ASP J  51     -29.100  12.480 -25.440  1.00  1.00      J    C
ATOM   1787  CA  THR J  52     -26.570  10.810 -23.070  1.00  1.00      J    C
ATOM   1788  CA  GLY J  53     -28.060  12.040 -19.810  1.00  1.00      J    C
ATOM   1789  CA  ILE J  54     -26.610  12.090 -16.260  1.00  1.00      J    C
ATOM   1790  CA  SER J  55     -28.400  11.900 -12.880  1.00  1.00      J    C
ATOM   1791  CA  SER J  56     -27.600  13.880  -9.930  1.00  1.00      J    C
ATOM   1792  CA  LYS J  57     -25.610  11.080  -8.300  1.00  1.00      J    C
ATOM   1793  CA  ALA J  58     -23.260  10.710 -11.250  1.00  1.00      J    C
ATOM   1794  CA  MET J  59     -23.060  14.450 -11.610  1.00  1.00      J    C
ATOM   1795  CA  SER J  60     -22.020  14.870  -7.950  1.00  1.00      J    C
ATOM   1796  CA  ILE J  61     -19.210  12.330  -8.630  1.00  1.00      J    C
ATOM   1797  CA  MET J  62     -17.960  14.440 -11.570  1.00  1.00      J    C
ATOM   1798  CA  ASN J  63     -17.790  17.630  -9.550  1.00  1.00      J    C
ATOM   1799  CA  SER J  64     -15.820  15.790  -6.710  1.00  1.00      J    C
ATOM   1800  CA  PHE J  65     -13.390  14.400  -9.350  1.00  1.00      J    C
ATOM   1801  CA  VAL J  66     -12.670  17.780 -10.790  1.00  1.00      J    C
ATOM   1802  CA  ASN J  67     -12.330  19.340  -7.430  1.00  1.00      J    C
ATOM   1803  CA  ASP J  68      -9.730  16.790  -6.290  1.00  1.00      J    C
ATOM   1804  CA  VAL J  69      -7.660  17.090  -9.520  1.00  1.00      J    C
ATOM   1805  CA  PHE J  70      -8.050  20.890  -9.290  1.00  1.00      J    C
ATOM   1806  CA  GLU J  71      -6.710  20.770  -5.750  1.00  1.00      J    C
ATOM   1807  CA  ARG J  72      -3.840  18.240  -6.610  1.00  1.00      J    C
ATOM   1808  CA  ILE J  73      -2.630  20.410  -9.590  1.00  1.00      J    C
ATOM   1809  CA  ALA J  74      -3.200  23.700  -7.910  1.00  1.00      J    C
ATOM   1810  CA  GLY J  75      -1.260  22.880  -4.700  1.00  1.00      J    C
ATOM   1811  CA  GLU J  76       1.600  21.140  -6.630  1.00  1.00      J    C
ATOM   1812  CA  ALA J  77       1.800  24.400  -8.780  1.00  1.00      J    C
ATOM   1813  CA  SER J  78       2.090  26.480  -5.630  1.00  1.00      J    C
ATOM   1814  CA  ARG J  79       4.890  24.300  -4.200  1.00  1.00      J    C
ATOM   1815  CA  LEU J  80       6.570  24.400  -7.640  1.00  1.00      J    C
ATOM   1816  CA  ALA J  81       6.150  28.240  -7.540  1.00  1.00      J    C
ATOM   1817  CA  HIS J  82       7.570  28.410  -4.080  1.00  1.00      J    C
ATOM   1818  CA  TYR J  83      10.560  26.150  -4.730  1.00  1.00      J    C
ATOM   1819  CA  ASN J  84      11.860  28.690  -7.280  1.00  1.00      J    C
ATOM   1820  CA  LYS J  85      11.110  31.610  -5.050  1.00  1.00      J    C
ATOM   1821  CA  ARG J  86       8.570  33.160  -7.560  1.00  1.00      J    C
ATOM   1822  CA  SER J  87       5.340  34.240  -5.780  1.00  1.00      J    C
ATOM   1823  CA  THR J  88       3.340  33.850  -8.930  1.00  1.00      J    C
ATOM   1824  CA  ILE J  89       1.590  30.860 -10.430  1.00  1.00      J    C
ATOM   1825  CA  THR J  90       1.600  31.440 -14.230  1.00  1.00      J    C
ATOM   1826  CA  SER J  91       0.620  29.190 -17.120  1.00  1.00      J    C
ATOM   1827  CA  ARG J  92       4.060  27.760 -16.730  1.00  1.00      J    C
ATOM   1828  CA  GLU J  93       3.280  26.340 -13.270  1.00  1.00      J    C
ATOM   1829  CA  ILE J  94      -0.010  25.030 -14.620  1.00  1.00      J    C
ATOM   1830  CA  GLN J  95       1.810  23.330 -17.570  1.00  1.00      J    C
ATOM   1831  CA  THR J  96       4.430  21.750 -15.410  1.00  1.00      J    C
ATOM   1832  CA  ALA J  97       1.820  20.690 -12.830  1.00  1.00      J    C
ATOM   1833  CA  VAL J  98      -0.170  19.110 -15.540  1.00  1.00      J    C
ATOM   1834  CA  ARG J  99       2.780  17.090 -16.860  1.00  1.00      J    C
ATOM   1835  CA  LEU J 100       3.870  16.080 -13.470  1.00  1.00      J    C
ATOM   1836  CA  LEU J 101       0.520  14.890 -12.120  1.00  1.00      J    C
ATOM   1837  CA  LEU J 102      -1.230  13.460 -15.270  1.00  1.00      J    C
ATOM   1838  CA  PRO J 103      -0.630  10.150 -17.000  1.00  1.00      J    C
ATOM   1839  CA  GLY J 104       0.830  10.020 -20.600  1.00  1.00      J    C
ATOM   1840  CA  GLU J 105      -1.780  10.630 -23.250  1.00  1.00      J    C
ATOM   1841  CA  LEU J 106      -3.970  12.540 -20.950  1.00  1.00      J    C
ATOM   1842  CA  ALA J 107      -1.240  15.100 -20.330  1.00  1.00      J    C
ATOM   1843  CA  LYS J 108      -0.530  15.370 -24.010  1.00  1.00      J    C
ATOM   1844  CA  HIS J 109      -3.830  16.790 -25.010  1.00  1.00      J    C
ATOM   1845  CA  ALA J 110      -4.150  18.870 -21.810  1.00  1.00      J    C
ATOM   1846  CA  VAL J 111      -0.900  20.720 -22.580  1.00  1.00      J    C
ATOM   1847  CA  SER J 112      -2.230  21.450 -26.220  1.00  1.00      J    C
ATOM   1848  CA  GLU J 113      -5.640  22.760 -24.990  1.00  1.00      J    C
ATOM   1849  CA  GLY J 114      -4.030  24.680 -22.180  1.00  1.00      J    C
ATOM   1850  CA  THR J 115      -1.460  26.300 -24.600  1.00  1.00      J    C
ATOM   1851  CA  LYS J 116      -3.960  26.950 -27.320  1.00  1.00      J    C
ATOM   1852  CA  ALA J 117      -6.320  28.720 -24.850  1.00  1.00      J    C
ATOM   1853  CA  VAL J 118      -3.560  31.020 -23.500  1.00  1.00      J    C
ATOM   1854  CA  THR J 119      -2.240  32.140 -26.830  1.00  1.00      J    C
ATOM   1855  CA  LYS J 120      -5.910  32.830 -27.960  1.00  1.00      J    C
ATOM   1856  CA  TYR J 121      -6.500  34.710 -24.770  1.00  1.00      J    C
ATOM   1857  CA  THR J 122      -3.460  36.880 -25.390  1.00  1.00      J    C
ATOM   1858  CA  SER J 123      -4.590  37.940 -28.920  1.00  1.00      J    C
ATOM   1859  CA  ALA J 124      -7.610  39.590 -27.330  1.00  1.00      J    C
ATOM   1860  CA  LYS J 125      -8.330  43.180 -26.360  1.00  1.00      J    C
TER
