# Supplementary material for: The kinetic landscape of nucleosome assembly: A coarse-grained molecular dynamics study
Source: PLoS Comput Biol. 2021 Jul 27;17(7):e1009253. doi: 10.1371/journal.pcbi.1009253 (PMC8345847; doi:10.1371/journal.pcbi.1009253)
Supplement: S1 Data — For each of the 11 metastable states identified from our MSM at 400 mM using PCCA clustering, we deposited 4 representative coarse-grained nucleosome conformations in PDB format. The conformations are named “state*conf#.pdb”, where * corresponds to the state name as described in the text (T, TL, TR, HL0, HL1, HL2, HR0, HR1, HR2 and HR3, N), and # goes from 1 to 4. The file “msm_hmm11.dat” contains the equilibrium probabilities of the various basins and the transition probabilities between them. The data also contain 4 representative partially opened conformations for each of the left hexasome, right hexasome, and tetrasome states, named “partially-opened_*_conf#.pdb”, where * is HL, HR or T and # goes from 1 to 4. (ZIP) [file pcbi.1009253.s006.zip › S1_Data/stateHR1conf2.pdb]

ATOM      1 DS   DC  A   1      14.010 105.890  74.060  1.00  1.00      A    S
ATOM      2 DB   DC  A   1      15.300 109.200  77.090  1.00  1.00      A    B
ATOM      3 DP   DT  A   2      13.060 107.350  70.570  1.00  1.00      A    P
ATOM      4 DS   DT  A   2      15.510 109.880  70.340  1.00  1.00      A    S
ATOM      5 DB   DT  A   2      18.900 107.670  71.120  1.00  1.00      A    B
ATOM      6 DP   DG  A   3      15.410 112.290  66.620  1.00  1.00      A    P
ATOM      7 DS   DG  A   3      19.150 112.690  66.450  1.00  1.00      A    S
ATOM      8 DB   DG  A   3      21.940 108.510  68.240  1.00  1.00      A    B
ATOM      9 DP   DG  A   4      20.290 114.310  63.870  1.00  1.00      A    P
ATOM     10 DS   DG  A   4      24.070 112.490  64.210  1.00  1.00      A    S
ATOM     11 DB   DG  A   4      23.890 107.420  65.410  1.00  1.00      A    B
ATOM     12 DP   DA  A   5      26.670 113.340  62.100  1.00  1.00      A    P
ATOM     13 DS   DA  A   5      28.930 109.850  62.540  1.00  1.00      A    S
ATOM     14 DB   DA  A   5      25.860 105.980  62.580  1.00  1.00      A    B
ATOM     15 DP   DG  A   6      31.720 109.270  59.900  1.00  1.00      A    P
ATOM     16 DS   DG  A   6      31.870 105.680  60.380  1.00  1.00      A    S
ATOM     17 DB   DG  A   6      27.540 103.350  60.330  1.00  1.00      A    B
ATOM     18 DP   DA  A   7      34.430 103.840  59.350  1.00  1.00      A    P
ATOM     19 DS   DA  A   7      32.790 100.590  59.450  1.00  1.00      A    S
ATOM     20 DB   DA  A   7      28.340 100.860  57.970  1.00  1.00      A    B
ATOM     21 DP   DA  A   8      34.850  97.740  58.190  1.00  1.00      A    P
ATOM     22 DS   DA  A   8      32.250  95.750  57.660  1.00  1.00      A    S
ATOM     23 DB   DA  A   8      28.680  98.490  55.280  1.00  1.00      A    B
ATOM     24 DP   DT  A   9      32.590  93.070  56.730  1.00  1.00      A    P
ATOM     25 DS   DT  A   9      29.340  93.030  55.550  1.00  1.00      A    S
ATOM     26 DB   DT  A   9      29.610  96.190  52.490  1.00  1.00      A    B
ATOM     27 DP   DC  A  10      28.540  89.540  54.400  1.00  1.00      A    P
ATOM     28 DS   DC  A  10      25.920  90.970  51.890  1.00  1.00      A    S
ATOM     29 DB   DC  A  10      27.790  94.080  50.060  1.00  1.00      A    B
ATOM     30 DP   DC  A  11      23.550  89.090  49.850  1.00  1.00      A    P
ATOM     31 DS   DC  A  11      22.990  91.840  47.310  1.00  1.00      A    S
ATOM     32 DB   DC  A  11      27.090  93.180  46.260  1.00  1.00      A    B
ATOM     33 DP   DC  A  12      21.390  91.210  44.400  1.00  1.00      A    P
ATOM     34 DS   DC  A  12      22.920  94.230  42.090  1.00  1.00      A    S
ATOM     35 DB   DC  A  12      27.380  93.820  42.430  1.00  1.00      A    B
ATOM     36 DP   DG  A  13      21.400  94.210  37.640  1.00  1.00      A    P
ATOM     37 DS   DG  A  13      24.390  95.910  36.350  1.00  1.00      A    S
ATOM     38 DB   DG  A  13      28.440  93.960  38.180  1.00  1.00      A    B
ATOM     39 DP   DG  A  14      24.760  96.680  33.020  1.00  1.00      A    P
ATOM     40 DS   DG  A  14      28.600  96.170  32.460  1.00  1.00      A    S
ATOM     41 DB   DG  A  14      30.610  92.500  35.720  1.00  1.00      A    B
ATOM     42 DP   DT  A  15      29.950  96.240  29.440  1.00  1.00      A    P
ATOM     43 DS   DT  A  15      32.920  94.650  29.950  1.00  1.00      A    S
ATOM     44 DB   DT  A  15      31.620  91.340  32.550  1.00  1.00      A    B
ATOM     45 DP   DC  A  16      34.660  93.770  26.610  1.00  1.00      A    P
ATOM     46 DS   DC  A  16      36.050  90.980  27.750  1.00  1.00      A    S
ATOM     47 DB   DC  A  16      32.950  88.990  29.760  1.00  1.00      A    B
ATOM     48 DP   DT  A  17      38.160  88.240  25.560  1.00  1.00      A    P
ATOM     49 DS   DT  A  17      36.970  85.000  27.570  1.00  1.00      A    S
ATOM     50 DB   DT  A  17      32.910  85.470  27.760  1.00  1.00      A    B
ATOM     51 DP   DG  A  18      37.900  80.870  26.030  1.00  1.00      A    P
ATOM     52 DS   DG  A  18      35.530  78.960  27.900  1.00  1.00      A    S
ATOM     53 DB   DG  A  18      31.290  81.460  27.620  1.00  1.00      A    B
ATOM     54 DP   DC  A  19      35.420  75.770  27.370  1.00  1.00      A    P
ATOM     55 DS   DC  A  19      31.450  76.030  28.640  1.00  1.00      A    S
ATOM     56 DB   DC  A  19      29.760  78.730  26.000  1.00  1.00      A    B
ATOM     57 DP   DA  A  20      28.490  72.590  29.210  1.00  1.00      A    P
ATOM     58 DS   DA  A  20      25.380  74.970  28.700  1.00  1.00      A    S
ATOM     59 DB   DA  A  20      25.950  77.380  24.730  1.00  1.00      A    B
ATOM     60 DP   DG  A  21      22.060  72.950  28.460  1.00  1.00      A    P
ATOM     61 DS   DG  A  21      20.430  75.420  26.400  1.00  1.00      A    S
ATOM     62 DB   DG  A  21      23.280  76.760  21.910  1.00  1.00      A    B
ATOM     63 DP   DG  A  22      17.390  74.990  25.310  1.00  1.00      A    P
ATOM     64 DS   DG  A  22      17.240  78.030  22.430  1.00  1.00      A    S
ATOM     65 DB   DG  A  22      20.730  77.380  19.280  1.00  1.00      A    B
ATOM     66 DP   DC  A  23      14.280  78.810  21.230  1.00  1.00      A    P
ATOM     67 DS   DC  A  23      15.400  79.560  17.650  1.00  1.00      A    S
ATOM     68 DB   DC  A  23      18.640  76.300  16.660  1.00  1.00      A    B
ATOM     69 DP   DC  A  24      12.520  79.760  15.200  1.00  1.00      A    P
ATOM     70 DS   DC  A  24      14.840  79.050  11.780  1.00  1.00      A    S
ATOM     71 DB   DC  A  24      17.270  75.770  13.110  1.00  1.00      A    B
ATOM     72 DP   DG  A  25      12.750  79.230   8.080  1.00  1.00      A    P
ATOM     73 DS   DG  A  25      15.180  76.130   6.440  1.00  1.00      A    S
ATOM     74 DB   DG  A  25      16.280  72.920   9.850  1.00  1.00      A    B
ATOM     75 DP   DC  A  26      14.390  75.210   3.450  1.00  1.00      A    P
ATOM     76 DS   DC  A  26      15.560  72.140   3.780  1.00  1.00      A    S
ATOM     77 DB   DC  A  26      14.550  70.960   7.580  1.00  1.00      A    B
ATOM     78 DP   DT  A  27      14.430  69.190   1.260  1.00  1.00      A    P
ATOM     79 DS   DT  A  27      14.700  66.350   3.700  1.00  1.00      A    S
ATOM     80 DB   DT  A  27      12.420  67.630   7.310  1.00  1.00      A    B
ATOM     81 DP   DC  A  28      13.520  63.150   2.300  1.00  1.00      A    P
ATOM     82 DS   DC  A  28      13.070  61.820   5.910  1.00  1.00      A    S
ATOM     83 DB   DC  A  28      10.280  64.190   7.620  1.00  1.00      A    B
ATOM     84 DP   DA  A  29      12.440  57.790   6.670  1.00  1.00      A    P
ATOM     85 DS   DA  A  29      11.250  58.290  10.250  1.00  1.00      A    S
ATOM     86 DB   DA  A  29       8.000  61.680  10.140  1.00  1.00      A    B
ATOM     87 DP   DA  A  30      10.230  55.680  12.840  1.00  1.00      A    P
ATOM     88 DS   DA  A  30       7.380  58.200  14.580  1.00  1.00      A    S
ATOM     89 DB   DA  A  30       4.680  60.160  11.190  1.00  1.00      A    B
ATOM     90 DP   DT  A  31       5.710  57.110  16.670  1.00  1.00      A    P
ATOM     91 DS   DT  A  31       2.840  59.770  16.790  1.00  1.00      A    S
ATOM     92 DB   DT  A  31       1.530  59.660  12.880  1.00  1.00      A    B
ATOM     93 DP   DT  A  32      -0.080  59.590  19.590  1.00  1.00      A    P
ATOM     94 DS   DT  A  32      -2.260  61.740  17.810  1.00  1.00      A    S
ATOM     95 DB   DT  A  32      -2.290  59.170  14.130  1.00  1.00      A    B
ATOM     96 DP   DG  A  33      -6.210  61.950  19.480  1.00  1.00      A    P
ATOM     97 DS   DG  A  33      -7.740  62.660  16.050  1.00  1.00      A    S
ATOM     98 DB   DG  A  33      -6.410  59.020  12.740  1.00  1.00      A    B
ATOM     99 DP   DG  A  34     -10.940  63.560  15.740  1.00  1.00      A    P
ATOM    100 DS   DG  A  34     -12.030  61.770  12.500  1.00  1.00      A    S
ATOM    101 DB   DG  A  34      -9.750  57.600  12.020  1.00  1.00      A    B
ATOM    102 DP   DT  A  35     -15.030  61.350  11.760  1.00  1.00      A    P
ATOM    103 DS   DT  A  35     -14.370  58.620   9.290  1.00  1.00      A    S
ATOM    104 DB   DT  A  35     -12.470  55.590  11.870  1.00  1.00      A    B
ATOM    105 DP   DC  A  36     -16.840  57.510   7.080  1.00  1.00      A    P
ATOM    106 DS   DC  A  36     -15.480  53.470   6.580  1.00  1.00      A    S
ATOM    107 DB   DC  A  36     -14.840  52.700  10.580  1.00  1.00      A    B
ATOM    108 DP   DG  A  37     -18.640  50.760   4.720  1.00  1.00      A    P
ATOM    109 DS   DG  A  37     -17.170  47.740   6.060  1.00  1.00      A    S
ATOM    110 DB   DG  A  37     -16.330  48.370  10.690  1.00  1.00      A    B
ATOM    111 DP   DT  A  38     -18.280  44.910   5.380  1.00  1.00      A    P
ATOM    112 DS   DT  A  38     -17.140  43.320   8.180  1.00  1.00      A    S
ATOM    113 DB   DT  A  38     -18.640  45.870  11.100  1.00  1.00      A    B
ATOM    114 DP   DA  A  39     -18.320  39.730   8.960  1.00  1.00      A    P
ATOM    115 DS   DA  A  39     -18.360  39.570  12.600  1.00  1.00      A    S
ATOM    116 DB   DA  A  39     -20.620  43.390  13.920  1.00  1.00      A    B
ATOM    117 DP   DG  A  40     -19.730  36.750  14.090  1.00  1.00      A    P
ATOM    118 DS   DG  A  40     -20.690  38.710  17.780  1.00  1.00      A    S
ATOM    119 DB   DG  A  40     -23.410  42.810  16.730  1.00  1.00      A    B
ATOM    120 DP   DA  A  41     -21.630  36.720  20.360  1.00  1.00      A    P
ATOM    121 DS   DA  A  41     -23.750  39.440  21.990  1.00  1.00      A    S
ATOM    122 DB   DA  A  41     -26.160  41.910  18.570  1.00  1.00      A    B
ATOM    123 DP   DC  A  42     -25.410  38.360  24.390  1.00  1.00      A    P
ATOM    124 DS   DC  A  42     -28.540  40.310  23.620  1.00  1.00      A    S
ATOM    125 DB   DC  A  42     -28.950  39.890  19.270  1.00  1.00      A    B
ATOM    126 DP   DA  A  43     -32.140  39.510  26.020  1.00  1.00      A    P
ATOM    127 DS   DA  A  43     -34.710  40.200  22.770  1.00  1.00      A    S
ATOM    128 DB   DA  A  43     -32.890  39.500  18.110  1.00  1.00      A    B
ATOM    129 DP   DG  A  44     -38.010  39.540  23.040  1.00  1.00      A    P
ATOM    130 DS   DG  A  44     -38.750  38.580  19.430  1.00  1.00      A    S
ATOM    131 DB   DG  A  44     -35.030  36.470  16.980  1.00  1.00      A    B
ATOM    132 DP   DC  A  45     -41.450  38.500  18.140  1.00  1.00      A    P
ATOM    133 DS   DC  A  45     -40.500  36.570  15.170  1.00  1.00      A    S
ATOM    134 DB   DC  A  45     -37.550  34.220  16.530  1.00  1.00      A    B
ATOM    135 DP   DT  A  46     -43.090  34.300  12.890  1.00  1.00      A    P
ATOM    136 DS   DT  A  46     -40.410  32.400  11.070  1.00  1.00      A    S
ATOM    137 DB   DT  A  46     -38.170  30.740  14.630  1.00  1.00      A    B
ATOM    138 DP   DC  A  47     -41.820  29.810   9.090  1.00  1.00      A    P
ATOM    139 DS   DC  A  47     -38.890  28.230   9.120  1.00  1.00      A    S
ATOM    140 DB   DC  A  47     -38.190  27.200  13.090  1.00  1.00      A    B
ATOM    141 DP   DT  A  48     -37.700  25.620   6.730  1.00  1.00      A    P
ATOM    142 DS   DT  A  48     -35.460  24.120   8.700  1.00  1.00      A    S
ATOM    143 DB   DT  A  48     -37.600  23.520  12.070  1.00  1.00      A    B
ATOM    144 DP   DA  A  49     -33.180  20.380   7.400  1.00  1.00      A    P
ATOM    145 DS   DA  A  49     -32.460  19.080  10.690  1.00  1.00      A    S
ATOM    146 DB   DA  A  49     -36.180  19.860  13.180  1.00  1.00      A    B
ATOM    147 DP   DG  A  50     -30.580  15.700  11.110  1.00  1.00      A    P
ATOM    148 DS   DG  A  50     -32.430  14.630  14.100  1.00  1.00      A    S
ATOM    149 DB   DG  A  50     -36.890  16.260  14.140  1.00  1.00      A    B
ATOM    150 DP   DC  A  51     -31.350  11.990  16.010  1.00  1.00      A    P
ATOM    151 DS   DC  A  51     -34.700  11.690  17.490  1.00  1.00      A    S
ATOM    152 DB   DC  A  51     -37.790  12.830  14.120  1.00  1.00      A    B
ATOM    153 DP   DA  A  52     -35.620   8.360  20.020  1.00  1.00      A    P
ATOM    154 DS   DA  A  52     -39.610   8.820  20.040  1.00  1.00      A    S
ATOM    155 DB   DA  A  52     -40.820  10.250  14.990  1.00  1.00      A    B
ATOM    156 DP   DC  A  53     -41.490   6.540  21.450  1.00  1.00      A    P
ATOM    157 DS   DC  A  53     -44.670   6.740  18.990  1.00  1.00      A    S
ATOM    158 DB   DC  A  53     -43.190   7.530  15.130  1.00  1.00      A    B
ATOM    159 DP   DC  A  54     -47.100   4.100  18.970  1.00  1.00      A    P
ATOM    160 DS   DC  A  54     -48.220   4.120  15.410  1.00  1.00      A    S
ATOM    161 DB   DC  A  54     -44.750   4.570  13.250  1.00  1.00      A    B
ATOM    162 DP   DG  A  55     -51.460   0.970  14.140  1.00  1.00      A    P
ATOM    163 DS   DG  A  55     -50.070   0.490  10.720  1.00  1.00      A    S
ATOM    164 DB   DG  A  55     -45.590   1.450  10.520  1.00  1.00      A    B
ATOM    165 DP   DC  A  56     -51.210  -2.020   8.620  1.00  1.00      A    P
ATOM    166 DS   DC  A  56     -48.070  -1.820   6.030  1.00  1.00      A    S
ATOM    167 DB   DC  A  56     -44.700  -1.520   8.650  1.00  1.00      A    B
ATOM    168 DP   DT  A  57     -47.830  -4.040   3.010  1.00  1.00      A    P
ATOM    169 DS   DT  A  57     -44.460  -4.030   2.590  1.00  1.00      A    S
ATOM    170 DB   DT  A  57     -43.050  -4.900   6.900  1.00  1.00      A    B
ATOM    171 DP   DT  A  58     -42.730  -6.010  -0.100  1.00  1.00      A    P
ATOM    172 DS   DT  A  58     -39.580  -5.960   0.800  1.00  1.00      A    S
ATOM    173 DB   DT  A  58     -40.260  -7.170   4.800  1.00  1.00      A    B
ATOM    174 DP   DA  A  59     -36.570  -8.540  -1.300  1.00  1.00      A    P
ATOM    175 DS   DA  A  59     -34.580  -8.380   1.460  1.00  1.00      A    S
ATOM    176 DB   DA  A  59     -37.210 -10.360   4.850  1.00  1.00      A    B
ATOM    177 DP   DA  A  60     -31.250  -9.550   1.450  1.00  1.00      A    P
ATOM    178 DS   DA  A  60     -31.210 -10.070   4.940  1.00  1.00      A    S
ATOM    179 DB   DA  A  60     -35.260 -13.230   6.250  1.00  1.00      A    B
ATOM    180 DP   DA  A  61     -27.910 -10.630   6.880  1.00  1.00      A    P
ATOM    181 DS   DA  A  61     -29.160 -12.650   9.500  1.00  1.00      A    S
ATOM    182 DB   DA  A  61     -32.870 -15.530   7.450  1.00  1.00      A    B
ATOM    183 DP   DC  A  62     -27.410 -13.970  11.220  1.00  1.00      A    P
ATOM    184 DS   DC  A  62     -29.820 -16.540  11.970  1.00  1.00      A    S
ATOM    185 DB   DC  A  62     -31.060 -18.330   8.470  1.00  1.00      A    B
ATOM    186 DP   DG  A  63     -28.420 -20.020  15.350  1.00  1.00      A    P
ATOM    187 DS   DG  A  63     -30.980 -22.810  14.310  1.00  1.00      A    S
ATOM    188 DB   DG  A  63     -30.830 -22.840   9.120  1.00  1.00      A    B
ATOM    189 DP   DC  A  64     -30.260 -26.150  15.840  1.00  1.00      A    P
ATOM    190 DS   DC  A  64     -31.150 -28.200  12.300  1.00  1.00      A    S
ATOM    191 DB   DC  A  64     -29.330 -25.910   9.320  1.00  1.00      A    B
ATOM    192 DP   DA  A  65     -29.700 -32.730  12.310  1.00  1.00      A    P
ATOM    193 DS   DA  A  65     -29.550 -33.010   8.580  1.00  1.00      A    S
ATOM    194 DB   DA  A  65     -26.720 -29.600   7.270  1.00  1.00      A    B
ATOM    195 DP   DC  A  66     -28.410 -35.830   7.750  1.00  1.00      A    P
ATOM    196 DS   DC  A  66     -26.810 -33.980   4.450  1.00  1.00      A    S
ATOM    197 DB   DC  A  66     -24.110 -31.460   5.750  1.00  1.00      A    B
ATOM    198 DP   DG  A  67     -24.960 -37.520   1.290  1.00  1.00      A    P
ATOM    199 DS   DG  A  67     -22.930 -35.100  -0.050  1.00  1.00      A    S
ATOM    200 DB   DG  A  67     -20.670 -32.810   3.320  1.00  1.00      A    B
ATOM    201 DP   DT  A  68     -21.310 -35.350  -3.080  1.00  1.00      A    P
ATOM    202 DS   DT  A  68     -19.320 -32.370  -2.830  1.00  1.00      A    S
ATOM    203 DB   DT  A  68     -17.970 -33.170   1.030  1.00  1.00      A    B
ATOM    204 DP   DA  A  69     -16.270 -31.010  -6.230  1.00  1.00      A    P
ATOM    205 DS   DA  A  69     -13.900 -29.110  -3.250  1.00  1.00      A    S
ATOM    206 DB   DA  A  69     -13.720 -32.230   0.600  1.00  1.00      A    B
ATOM    207 DP   DC  A  70     -11.360 -27.930  -4.100  1.00  1.00      A    P
ATOM    208 DS   DC  A  70     -10.190 -28.000  -0.460  1.00  1.00      A    S
ATOM    209 DB   DC  A  70     -10.120 -31.990   0.670  1.00  1.00      A    B
ATOM    210 DP   DG  A  71      -6.190 -25.390   0.600  1.00  1.00      A    P
ATOM    211 DS   DG  A  71      -5.480 -27.520   3.830  1.00  1.00      A    S
ATOM    212 DB   DG  A  71      -6.130 -32.180   2.440  1.00  1.00      A    B
ATOM    213 DP   DC  A  72      -2.880 -26.720   6.010  1.00  1.00      A    P
ATOM    214 DS   DC  A  72      -2.640 -29.930   6.820  1.00  1.00      A    S
ATOM    215 DB   DC  A  72      -2.700 -32.170   3.140  1.00  1.00      A    B
ATOM    216 DP   DG  A  73       1.410 -30.750   9.460  1.00  1.00      A    P
ATOM    217 DS   DG  A  73       1.620 -34.450   8.150  1.00  1.00      A    S
ATOM    218 DB   DG  A  73       0.770 -34.510   3.370  1.00  1.00      A    B
ATOM    219 DP   DC  A  74       3.690 -36.650   9.550  1.00  1.00      A    P
ATOM    220 DS   DC  A  74       3.930 -38.940   6.530  1.00  1.00      A    S
ATOM    221 DB   DC  A  74       4.000 -36.000   3.480  1.00  1.00      A    B
ATOM    222 DP   DT  A  75       6.360 -41.700   5.940  1.00  1.00      A    P
ATOM    223 DS   DT  A  75       6.540 -41.530   2.170  1.00  1.00      A    S
ATOM    224 DB   DT  A  75       7.200 -37.540   1.830  1.00  1.00      A    B
ATOM    225 DP   DG  A  76       9.550 -43.850   0.780  1.00  1.00      A    P
ATOM    226 DS   DG  A  76       9.200 -42.090  -2.470  1.00  1.00      A    S
ATOM    227 DB   DG  A  76       9.340 -37.170  -1.930  1.00  1.00      A    B
ATOM    228 DP   DT  A  77      10.980 -43.090  -5.240  1.00  1.00      A    P
ATOM    229 DS   DT  A  77      10.750 -39.270  -7.160  1.00  1.00      A    S
ATOM    230 DB   DT  A  77      12.330 -36.720  -3.750  1.00  1.00      A    B
ATOM    231 DP   DC  A  78      12.260 -38.670 -10.220  1.00  1.00      A    P
ATOM    232 DS   DC  A  78      12.620 -35.040  -9.650  1.00  1.00      A    S
ATOM    233 DB   DC  A  78      14.950 -34.710  -6.070  1.00  1.00      A    B
ATOM    234 DP   DC  A  79      13.470 -32.620 -11.890  1.00  1.00      A    P
ATOM    235 DS   DC  A  79      14.090 -29.970 -10.040  1.00  1.00      A    S
ATOM    236 DB   DC  A  79      17.090 -31.650  -7.450  1.00  1.00      A    B
ATOM    237 DP   DC  A  80      15.010 -26.470 -11.330  1.00  1.00      A    P
ATOM    238 DS   DC  A  80      16.420 -25.350  -8.320  1.00  1.00      A    S
ATOM    239 DB   DC  A  80      19.420 -28.360  -7.730  1.00  1.00      A    B
ATOM    240 DP   DC  A  81      17.410 -22.400  -8.070  1.00  1.00      A    P
ATOM    241 DS   DC  A  81      19.790 -22.810  -5.860  1.00  1.00      A    S
ATOM    242 DB   DC  A  81      22.310 -25.790  -7.620  1.00  1.00      A    B
ATOM    243 DP   DC  A  82      21.590 -20.160  -4.650  1.00  1.00      A    P
ATOM    244 DS   DC  A  82      24.070 -21.940  -3.460  1.00  1.00      A    S
ATOM    245 DB   DC  A  82      25.640 -23.990  -7.270  1.00  1.00      A    B
ATOM    246 DP   DG  A  83      27.410 -19.590  -0.520  1.00  1.00      A    P
ATOM    247 DS   DG  A  83      30.080 -21.540  -1.650  1.00  1.00      A    S
ATOM    248 DB   DG  A  83      29.770 -23.470  -6.620  1.00  1.00      A    B
ATOM    249 DP   DC  A  84      32.790 -21.720  -0.250  1.00  1.00      A    P
ATOM    250 DS   DC  A  84      34.470 -23.650  -3.090  1.00  1.00      A    S
ATOM    251 DB   DC  A  84      32.660 -21.800  -6.350  1.00  1.00      A    B
ATOM    252 DP   DG  A  85      38.840 -23.480  -2.620  1.00  1.00      A    P
ATOM    253 DS   DG  A  85      39.330 -23.780  -6.540  1.00  1.00      A    S
ATOM    254 DB   DG  A  85      36.140 -21.040  -8.820  1.00  1.00      A    B
ATOM    255 DP   DT  A  86      42.450 -23.650  -7.940  1.00  1.00      A    P
ATOM    256 DS   DT  A  86      41.400 -22.030 -11.240  1.00  1.00      A    S
ATOM    257 DB   DT  A  86      38.580 -18.650  -9.430  1.00  1.00      A    B
ATOM    258 DP   DT  A  87      44.170 -20.170 -13.430  1.00  1.00      A    P
ATOM    259 DS   DT  A  87      41.600 -17.900 -15.670  1.00  1.00      A    S
ATOM    260 DB   DT  A  87      39.670 -15.880 -11.950  1.00  1.00      A    B
ATOM    261 DP   DT  A  88      42.840 -15.550 -18.060  1.00  1.00      A    P
ATOM    262 DS   DT  A  88      40.030 -13.450 -17.990  1.00  1.00      A    S
ATOM    263 DB   DT  A  88      40.500 -12.520 -13.720  1.00  1.00      A    B
ATOM    264 DP   DT  A  89      39.610 -10.780 -20.130  1.00  1.00      A    P
ATOM    265 DS   DT  A  89      37.740  -9.010 -17.660  1.00  1.00      A    S
ATOM    266 DB   DT  A  89      40.480  -8.700 -14.740  1.00  1.00      A    B
ATOM    267 DP   DA  A  90      35.720  -4.950 -18.900  1.00  1.00      A    P
ATOM    268 DS   DA  A  90      35.230  -3.720 -15.350  1.00  1.00      A    S
ATOM    269 DB   DA  A  90      39.360  -4.220 -13.070  1.00  1.00      A    B
ATOM    270 DP   DA  A  91      32.950  -0.640 -14.140  1.00  1.00      A    P
ATOM    271 DS   DA  A  91      35.130  -0.330 -10.730  1.00  1.00      A    S
ATOM    272 DB   DA  A  91      39.740  -0.750 -11.810  1.00  1.00      A    B
ATOM    273 DP   DC  A  92      34.290   2.030  -9.440  1.00  1.00      A    P
ATOM    274 DS   DC  A  92      37.210   2.740  -8.120  1.00  1.00      A    S
ATOM    275 DB   DC  A  92      40.370   2.490 -11.110  1.00  1.00      A    B
ATOM    276 DP   DC  A  93      37.690   5.400  -5.620  1.00  1.00      A    P
ATOM    277 DS   DC  A  93      41.520   5.930  -5.920  1.00  1.00      A    S
ATOM    278 DB   DC  A  93      42.350   5.780 -10.110  1.00  1.00      A    B
ATOM    279 DP   DG  A  94      43.510   9.120  -2.920  1.00  1.00      A    P
ATOM    280 DS   DG  A  94      46.320  10.430  -5.610  1.00  1.00      A    S
ATOM    281 DB   DG  A  94      45.340   9.310 -10.120  1.00  1.00      A    B
ATOM    282 DP   DC  A  95      47.930  13.060  -5.170  1.00  1.00      A    P
ATOM    283 DS   DC  A  95      48.440  13.770  -8.260  1.00  1.00      A    S
ATOM    284 DB   DC  A  95      45.160  12.760 -10.570  1.00  1.00      A    B
ATOM    285 DP   DC  A  96      49.760  17.230  -9.130  1.00  1.00      A    P
ATOM    286 DS   DC  A  96      48.250  17.270 -12.860  1.00  1.00      A    S
ATOM    287 DB   DC  A  96      43.950  15.770 -12.560  1.00  1.00      A    B
ATOM    288 DP   DA  A  97      48.720  21.050 -15.590  1.00  1.00      A    P
ATOM    289 DS   DA  A  97      45.960  20.280 -17.610  1.00  1.00      A    S
ATOM    290 DB   DA  A  97      42.180  18.620 -14.820  1.00  1.00      A    B
ATOM    291 DP   DA  A  98      44.790  22.750 -20.100  1.00  1.00      A    P
ATOM    292 DS   DA  A  98      41.630  21.440 -20.210  1.00  1.00      A    S
ATOM    293 DB   DA  A  98      39.750  21.330 -15.600  1.00  1.00      A    B
ATOM    294 DP   DG  A  99      39.600  23.130 -22.620  1.00  1.00      A    P
ATOM    295 DS   DG  A  99      36.480  22.110 -21.320  1.00  1.00      A    S
ATOM    296 DB   DG  A  99      36.340  23.250 -16.090  1.00  1.00      A    B
ATOM    297 DP   DG  A 100      33.760  23.000 -22.830  1.00  1.00      A    P
ATOM    298 DS   DG  A 100      31.400  22.920 -19.470  1.00  1.00      A    S
ATOM    299 DB   DG  A 100      33.280  25.330 -15.580  1.00  1.00      A    B
ATOM    300 DP   DG  A 101      27.770  23.750 -19.810  1.00  1.00      A    P
ATOM    301 DS   DG  A 101      27.350  24.300 -15.980  1.00  1.00      A    S
ATOM    302 DB   DG  A 101      30.750  27.220 -13.830  1.00  1.00      A    B
ATOM    303 DP   DG  A 102      23.980  24.990 -13.980  1.00  1.00      A    P
ATOM    304 DS   DG  A 102      25.350  26.460 -10.700  1.00  1.00      A    S
ATOM    305 DB   DG  A 102      28.290  29.830 -12.290  1.00  1.00      A    B
ATOM    306 DP   DA  A 103      23.210  27.530  -7.710  1.00  1.00      A    P
ATOM    307 DS   DA  A 103      25.540  30.550  -6.580  1.00  1.00      A    S
ATOM    308 DB   DA  A 103      26.700  32.800 -10.440  1.00  1.00      A    B
ATOM    309 DP   DT  A 104      24.400  32.870  -3.650  1.00  1.00      A    P
ATOM    310 DS   DT  A 104      25.900  36.150  -5.290  1.00  1.00      A    S
ATOM    311 DB   DT  A 104      24.420  35.390  -9.550  1.00  1.00      A    B
ATOM    312 DP   DT  A 105      25.340  39.710  -4.270  1.00  1.00      A    P
ATOM    313 DS   DT  A 105      26.670  41.210  -7.000  1.00  1.00      A    S
ATOM    314 DB   DT  A 105      23.870  39.260 -10.230  1.00  1.00      A    B
ATOM    315 DP   DA  A 106      26.250  45.900  -7.400  1.00  1.00      A    P
ATOM    316 DS   DA  A 106      25.360  46.160 -11.190  1.00  1.00      A    S
ATOM    317 DB   DA  A 106      22.320  42.620 -12.320  1.00  1.00      A    B
ATOM    318 DP   DC  A 107      24.520  48.710 -12.090  1.00  1.00      A    P
ATOM    319 DS   DC  A 107      22.120  47.070 -14.770  1.00  1.00      A    S
ATOM    320 DB   DC  A 107      19.740  44.630 -13.070  1.00  1.00      A    B
ATOM    321 DP   DT  A 108      20.000  49.410 -16.910  1.00  1.00      A    P
ATOM    322 DS   DT  A 108      17.420  46.870 -17.930  1.00  1.00      A    S
ATOM    323 DB   DT  A 108      15.890  45.730 -13.950  1.00  1.00      A    B
ATOM    324 DP   DC  A 109      15.280  47.950 -20.580  1.00  1.00      A    P
ATOM    325 DS   DC  A 109      12.560  45.540 -19.410  1.00  1.00      A    S
ATOM    326 DB   DC  A 109      12.150  46.030 -15.010  1.00  1.00      A    B
ATOM    327 DP   DC  A 110       9.420  44.640 -21.220  1.00  1.00      A    P
ATOM    328 DS   DC  A 110       7.890  42.720 -18.590  1.00  1.00      A    S
ATOM    329 DB   DC  A 110       8.230  45.410 -14.790  1.00  1.00      A    B
ATOM    330 DP   DC  A 111       5.110  41.270 -18.810  1.00  1.00      A    P
ATOM    331 DS   DC  A 111       4.670  40.480 -15.180  1.00  1.00      A    S
ATOM    332 DB   DC  A 111       4.740  44.310 -13.500  1.00  1.00      A    B
ATOM    333 DP   DT  A 112       1.370  38.680 -13.890  1.00  1.00      A    P
ATOM    334 DS   DT  A 112       1.330  40.260 -10.460  1.00  1.00      A    S
ATOM    335 DB   DT  A 112       1.190  44.710 -11.540  1.00  1.00      A    B
ATOM    336 DP   DA  A 113      -2.140  39.540  -7.700  1.00  1.00      A    P
ATOM    337 DS   DA  A 113      -1.340  42.600  -5.340  1.00  1.00      A    S
ATOM    338 DB   DA  A 113      -1.630  46.450  -7.840  1.00  1.00      A    B
ATOM    339 DP   DG  A 114      -3.420  42.870  -1.510  1.00  1.00      A    P
ATOM    340 DS   DG  A 114      -5.020  46.590  -2.190  1.00  1.00      A    S
ATOM    341 DB   DG  A 114      -4.790  48.320  -6.960  1.00  1.00      A    B
ATOM    342 DP   DT  A 115      -7.740  48.140  -0.460  1.00  1.00      A    P
ATOM    343 DS   DT  A 115      -8.440  51.110  -3.340  1.00  1.00      A    S
ATOM    344 DB   DT  A 115      -8.240  48.560  -7.240  1.00  1.00      A    B
ATOM    345 DP   DC  A 116     -11.620  53.130  -2.730  1.00  1.00      A    P
ATOM    346 DS   DC  A 116     -12.510  53.890  -6.550  1.00  1.00      A    S
ATOM    347 DB   DC  A 116     -11.710  49.920  -8.540  1.00  1.00      A    B
ATOM    348 DP   DT  A 117     -16.580  55.390  -7.790  1.00  1.00      A    P
ATOM    349 DS   DT  A 117     -16.690  53.990 -11.320  1.00  1.00      A    S
ATOM    350 DB   DT  A 117     -15.570  49.510 -10.060  1.00  1.00      A    B
ATOM    351 DP   DC  A 118     -19.920  54.100 -12.540  1.00  1.00      A    P
ATOM    352 DS   DC  A 118     -19.440  50.570 -14.970  1.00  1.00      A    S
ATOM    353 DB   DC  A 118     -17.800  47.120 -12.170  1.00  1.00      A    B
ATOM    354 DP   DC  A 119     -21.590  49.300 -17.060  1.00  1.00      A    P
ATOM    355 DS   DC  A 119     -19.870  45.490 -17.920  1.00  1.00      A    S
ATOM    356 DB   DC  A 119     -19.670  44.060 -13.810  1.00  1.00      A    B
ATOM    357 DP   DA  A 120     -21.610  42.300 -20.800  1.00  1.00      A    P
ATOM    358 DS   DA  A 120     -20.060  39.520 -19.320  1.00  1.00      A    S
ATOM    359 DB   DA  A 120     -21.000  40.130 -14.290  1.00  1.00      A    B
ATOM    360 DP   DG  A 121     -20.770  35.970 -20.640  1.00  1.00      A    P
ATOM    361 DS   DG  A 121     -21.360  34.340 -17.120  1.00  1.00      A    S
ATOM    362 DB   DG  A 121     -23.500  37.230 -13.400  1.00  1.00      A    B
ATOM    363 DP   DG  A 122     -21.630  30.480 -16.390  1.00  1.00      A    P
ATOM    364 DS   DG  A 122     -23.200  30.650 -12.610  1.00  1.00      A    S
ATOM    365 DB   DG  A 122     -25.580  34.860 -11.500  1.00  1.00      A    B
ATOM    366 DP   DC  A 123     -24.300  27.970 -11.280  1.00  1.00      A    P
ATOM    367 DS   DC  A 123     -26.710  29.790  -8.810  1.00  1.00      A    S
ATOM    368 DB   DC  A 123     -28.320  32.540 -11.160  1.00  1.00      A    B
ATOM    369 DP   DA  A 124     -29.420  27.370  -6.700  1.00  1.00      A    P
ATOM    370 DS   DA  A 124     -31.690  30.320  -6.100  1.00  1.00      A    S
ATOM    371 DB   DA  A 124     -32.400  32.730 -10.680  1.00  1.00      A    B
ATOM    372 DP   DC  A 125     -34.040  29.570  -4.410  1.00  1.00      A    P
ATOM    373 DS   DC  A 125     -36.320  32.470  -5.740  1.00  1.00      A    S
ATOM    374 DB   DC  A 125     -35.680  32.270  -9.580  1.00  1.00      A    B
ATOM    375 DP   DG  A 126     -40.810  31.380  -4.270  1.00  1.00      A    P
ATOM    376 DS   DG  A 126     -42.290  32.610  -7.470  1.00  1.00      A    S
ATOM    377 DB   DG  A 126     -39.290  31.270 -11.760  1.00  1.00      A    B
ATOM    378 DP   DT  A 127     -44.890  32.470  -8.390  1.00  1.00      A    P
ATOM    379 DS   DT  A 127     -44.140  32.740 -12.140  1.00  1.00      A    S
ATOM    380 DB   DT  A 127     -41.830  29.060 -12.660  1.00  1.00      A    B
ATOM    381 DP   DG  A 128     -48.130  32.450 -14.560  1.00  1.00      A    P
ATOM    382 DS   DG  A 128     -46.650  30.430 -17.680  1.00  1.00      A    S
ATOM    383 DB   DG  A 128     -42.810  27.200 -16.450  1.00  1.00      A    B
ATOM    384 DP   DT  A 129     -48.950  29.260 -20.130  1.00  1.00      A    P
ATOM    385 DS   DT  A 129     -46.590  26.460 -21.520  1.00  1.00      A    S
ATOM    386 DB   DT  A 129     -45.000  24.760 -17.750  1.00  1.00      A    B
ATOM    387 DP   DC  A 130     -48.520  23.830 -23.450  1.00  1.00      A    P
ATOM    388 DS   DC  A 130     -45.960  21.510 -22.720  1.00  1.00      A    S
ATOM    389 DB   DC  A 130     -45.950  21.050 -18.310  1.00  1.00      A    B
ATOM    390 DP   DA  A 131     -46.370  17.760 -24.720  1.00  1.00      A    P
ATOM    391 DS   DA  A 131     -44.270  15.700 -22.180  1.00  1.00      A    S
ATOM    392 DB   DA  A 131     -46.560  16.880 -18.090  1.00  1.00      A    B
ATOM    393 DP   DG  A 132     -44.420  11.530 -22.890  1.00  1.00      A    P
ATOM    394 DS   DG  A 132     -44.640  10.390 -19.490  1.00  1.00      A    S
ATOM    395 DB   DG  A 132     -47.620  13.480 -16.780  1.00  1.00      A    B
ATOM    396 DP   DA  A 133     -45.060   6.950 -18.820  1.00  1.00      A    P
ATOM    397 DS   DA  A 133     -46.610   7.550 -15.600  1.00  1.00      A    S
ATOM    398 DB   DA  A 133     -50.030  10.900 -15.970  1.00  1.00      A    B
ATOM    399 DP   DT  A 134     -47.770   4.440 -14.220  1.00  1.00      A    P
ATOM    400 DS   DT  A 134     -50.170   6.430 -11.930  1.00  1.00      A    S
ATOM    401 DB   DT  A 134     -52.650   8.160 -15.530  1.00  1.00      A    B
ATOM    402 DP   DA  A 135     -52.630   4.080  -9.860  1.00  1.00      A    P
ATOM    403 DS   DA  A 135     -55.420   6.330 -10.070  1.00  1.00      A    S
ATOM    404 DB   DA  A 135     -56.490   7.320 -14.180  1.00  1.00      A    B
ATOM    405 DP   DT  A 136     -58.230   5.710  -8.210  1.00  1.00      A    P
ATOM    406 DS   DT  A 136     -60.600   8.070 -10.570  1.00  1.00      A    S
ATOM    407 DB   DT  A 136     -59.930   6.270 -14.460  1.00  1.00      A    B
ATOM    408 DP   DA  A 137     -64.880   7.930  -9.970  1.00  1.00      A    P
ATOM    409 DS   DA  A 137     -65.660   9.270 -13.490  1.00  1.00      A    S
ATOM    410 DB   DA  A 137     -63.400   6.050 -16.890  1.00  1.00      A    B
ATOM    411 DP   DT  A 138     -68.660  10.150 -14.410  1.00  1.00      A    P
ATOM    412 DS   DT  A 138     -67.880   9.680 -18.260  1.00  1.00      A    S
ATOM    413 DB   DT  A 138     -66.630   5.890 -18.230  1.00  1.00      A    B
ATOM    414 DP   DA  A 139     -70.910  10.420 -20.840  1.00  1.00      A    P
ATOM    415 DS   DA  A 139     -69.590   8.270 -23.590  1.00  1.00      A    S
ATOM    416 DB   DA  A 139     -68.030   4.080 -21.580  1.00  1.00      A    B
ATOM    417 DP   DC  A 140     -71.480   7.910 -26.380  1.00  1.00      A    P
ATOM    418 DS   DC  A 140     -70.630   4.920 -26.790  1.00  1.00      A    S
ATOM    419 DB   DC  A 140     -70.870   3.040 -23.190  1.00  1.00      A    B
ATOM    420 DP   DA  A 141     -71.840   2.810 -30.010  1.00  1.00      A    P
ATOM    421 DS   DA  A 141     -71.340  -0.840 -28.280  1.00  1.00      A    S
ATOM    422 DB   DA  A 141     -73.360  -0.980 -23.860  1.00  1.00      A    B
ATOM    423 DP   DT  A 142     -72.200  -3.550 -29.750  1.00  1.00      A    P
ATOM    424 DS   DT  A 142     -71.860  -5.630 -26.620  1.00  1.00      A    S
ATOM    425 DB   DT  A 142     -75.170  -3.850 -24.690  1.00  1.00      A    B
ATOM    426 DP   DC  A 143     -72.370  -9.170 -27.400  1.00  1.00      A    P
ATOM    427 DS   DC  A 143     -73.820  -9.750 -24.040  1.00  1.00      A    S
ATOM    428 DB   DC  A 143     -77.190  -7.040 -23.820  1.00  1.00      A    B
ATOM    429 DP   DC  A 144     -75.030 -13.070 -22.810  1.00  1.00      A    P
ATOM    430 DS   DC  A 144     -77.540 -12.380 -20.220  1.00  1.00      A    S
ATOM    431 DB   DC  A 144     -79.530  -9.630 -22.090  1.00  1.00      A    B
ATOM    432 DP   DT  A 145     -79.820 -15.360 -18.420  1.00  1.00      A    P
ATOM    433 DS   DT  A 145     -82.640 -13.060 -17.230  1.00  1.00      A    S
ATOM    434 DB   DT  A 145     -83.140 -11.400 -21.390  1.00  1.00      A    B
ATOM    435 DP   DG  A 146     -86.220 -15.500 -16.100  1.00  1.00      A    P
ATOM    436 DS   DG  A 146     -88.270 -12.700 -17.000  1.00  1.00      A    S
ATOM    437 DB   DG  A 146     -87.380 -11.280 -21.970  1.00  1.00      A    B
ATOM    438 DP   DT  A 147     -91.220 -12.510 -16.290  1.00  1.00      A    P
ATOM    439 DS   DT  A 147     -92.310 -10.170 -19.510  1.00  1.00      A    S
ATOM    440 DB   DT  A 147     -90.580 -12.690 -23.060  1.00  1.00      A    B
TER
ATOM    441 DS   DA  B   1     -89.610  -8.140 -32.190  1.00  1.00      B    S
ATOM    442 DB   DA  B   1     -88.850 -10.780 -28.260  1.00  1.00      B    B
ATOM    443 DP   DC  B   2     -88.550  -5.310 -32.010  1.00  1.00      B    P
ATOM    444 DS   DC  B   2     -89.170  -4.850 -28.380  1.00  1.00      B    S
ATOM    445 DB   DC  B   2     -87.330  -8.280 -26.630  1.00  1.00      B    B
ATOM    446 DP   DA  B   3     -87.810  -0.800 -26.390  1.00  1.00      B    P
ATOM    447 DS   DA  B   3     -87.950  -2.570 -23.300  1.00  1.00      B    S
ATOM    448 DB   DA  B   3     -85.480  -6.380 -23.530  1.00  1.00      B    B
ATOM    449 DP   DG  B   4     -86.790  -0.400 -20.100  1.00  1.00      B    P
ATOM    450 DS   DG  B   4     -85.670  -2.810 -18.230  1.00  1.00      B    S
ATOM    451 DB   DG  B   4     -82.960  -5.460 -20.650  1.00  1.00      B    B
ATOM    452 DP   DG  B   5     -84.430  -2.040 -14.740  1.00  1.00      B    P
ATOM    453 DS   DG  B   5     -81.590  -3.980 -14.920  1.00  1.00      B    S
ATOM    454 DB   DG  B   5     -79.510  -4.530 -19.610  1.00  1.00      B    B
ATOM    455 DP   DA  B   6     -79.290  -3.870 -12.380  1.00  1.00      B    P
ATOM    456 DS   DA  B   6     -76.220  -5.560 -14.350  1.00  1.00      B    S
ATOM    457 DB   DA  B   6     -76.200  -3.230 -18.940  1.00  1.00      B    B
ATOM    458 DP   DT  B   7     -73.360  -5.490 -13.100  1.00  1.00      B    P
ATOM    459 DS   DT  B   7     -72.070  -6.530 -16.340  1.00  1.00      B    S
ATOM    460 DB   DT  B   7     -72.700  -2.450 -18.430  1.00  1.00      B    B
ATOM    461 DP   DG  B   8     -68.060  -7.610 -16.330  1.00  1.00      B    P
ATOM    462 DS   DG  B   8     -67.360  -6.380 -19.930  1.00  1.00      B    S
ATOM    463 DB   DG  B   8     -68.820  -1.230 -20.550  1.00  1.00      B    B
ATOM    464 DP   DT  B   9     -64.240  -6.730 -21.560  1.00  1.00      B    P
ATOM    465 DS   DT  B   9     -64.550  -3.940 -23.800  1.00  1.00      B    S
ATOM    466 DB   DT  B   9     -65.180  -0.950 -21.080  1.00  1.00      B    B
ATOM    467 DP   DA  B  10     -61.200  -3.040 -25.390  1.00  1.00      B    P
ATOM    468 DS   DA  B  10     -61.610   0.560 -25.830  1.00  1.00      B    S
ATOM    469 DB   DA  B  10     -63.200   2.470 -21.390  1.00  1.00      B    B
ATOM    470 DP   DT  B  11     -59.450   2.460 -27.180  1.00  1.00      B    P
ATOM    471 DS   DT  B  11     -61.110   5.620 -25.730  1.00  1.00      B    S
ATOM    472 DB   DT  B  11     -60.710   4.960 -21.840  1.00  1.00      B    B
ATOM    473 DP   DA  B  12     -59.710   9.070 -26.760  1.00  1.00      B    P
ATOM    474 DS   DA  B  12     -60.900  11.200 -23.650  1.00  1.00      B    S
ATOM    475 DB   DA  B  12     -59.010   8.470 -19.900  1.00  1.00      B    B
ATOM    476 DP   DT  B  13     -60.780  14.480 -23.210  1.00  1.00      B    P
ATOM    477 DS   DT  B  13     -60.610  14.520 -19.290  1.00  1.00      B    S
ATOM    478 DB   DT  B  13     -57.570  11.350 -18.550  1.00  1.00      B    B
ATOM    479 DP   DA  B  14     -60.660  17.870 -17.440  1.00  1.00      B    P
ATOM    480 DS   DA  B  14     -59.410  16.280 -14.450  1.00  1.00      B    S
ATOM    481 DB   DA  B  14     -56.010  13.330 -15.440  1.00  1.00      B    B
ATOM    482 DP   DT  B  15     -58.600  18.360 -11.670  1.00  1.00      B    P
ATOM    483 DS   DT  B  15     -55.980  16.220 -10.600  1.00  1.00      B    S
ATOM    484 DB   DT  B  15     -53.400  15.720 -14.270  1.00  1.00      B    B
ATOM    485 DP   DC  B  16     -53.910  17.600  -7.240  1.00  1.00      B    P
ATOM    486 DS   DC  B  16     -50.590  15.710  -7.700  1.00  1.00      B    S
ATOM    487 DB   DC  B  16     -49.950  16.320 -12.490  1.00  1.00      B    B
ATOM    488 DP   DT  B  17     -47.220  16.940  -6.020  1.00  1.00      B    P
ATOM    489 DS   DT  B  17     -44.650  15.470  -8.820  1.00  1.00      B    S
ATOM    490 DB   DT  B  17     -46.150  17.400 -12.320  1.00  1.00      B    B
ATOM    491 DP   DG  B  18     -40.440  15.970  -8.310  1.00  1.00      B    P
ATOM    492 DS   DG  B  18     -39.700  16.540 -11.800  1.00  1.00      B    S
ATOM    493 DB   DG  B  18     -42.700  19.050 -14.240  1.00  1.00      B    B
ATOM    494 DP   DA  B  19     -35.780  16.610 -13.410  1.00  1.00      B    P
ATOM    495 DS   DA  B  19     -36.730  18.230 -16.550  1.00  1.00      B    S
ATOM    496 DB   DA  B  19     -40.390  21.150 -15.840  1.00  1.00      B    B
ATOM    497 DP   DC  B  20     -34.060  19.600 -18.120  1.00  1.00      B    P
ATOM    498 DS   DC  B  20     -35.980  22.120 -19.580  1.00  1.00      B    S
ATOM    499 DB   DC  B  20     -38.300  23.940 -16.280  1.00  1.00      B    B
ATOM    500 DP   DA  B  21     -33.730  25.140 -22.370  1.00  1.00      B    P
ATOM    501 DS   DA  B  21     -36.010  28.030 -21.650  1.00  1.00      B    S
ATOM    502 DB   DA  B  21     -37.760  28.000 -16.830  1.00  1.00      B    B
ATOM    503 DP   DC  B  22     -34.850  30.660 -22.420  1.00  1.00      B    P
ATOM    504 DS   DC  B  22     -36.960  32.950 -20.080  1.00  1.00      B    S
ATOM    505 DB   DC  B  22     -36.530  31.370 -16.490  1.00  1.00      B    B
ATOM    506 DP   DG  B  23     -35.930  37.710 -20.830  1.00  1.00      B    P
ATOM    507 DS   DG  B  23     -37.290  38.590 -17.310  1.00  1.00      B    S
ATOM    508 DB   DG  B  23     -36.210  34.970 -14.160  1.00  1.00      B    B
ATOM    509 DP   DT  B  24     -37.150  41.250 -16.010  1.00  1.00      B    P
ATOM    510 DS   DT  B  24     -36.810  40.190 -12.910  1.00  1.00      B    S
ATOM    511 DB   DT  B  24     -33.590  37.610 -13.570  1.00  1.00      B    B
ATOM    512 DP   DG  B  25     -35.310  43.900 -10.900  1.00  1.00      B    P
ATOM    513 DS   DG  B  25     -33.130  41.430  -8.220  1.00  1.00      B    S
ATOM    514 DB   DG  B  25     -30.730  37.370 -10.130  1.00  1.00      B    B
ATOM    515 DP   DC  B  26     -32.210  42.490  -5.230  1.00  1.00      B    P
ATOM    516 DS   DC  B  26     -29.710  39.440  -5.000  1.00  1.00      B    S
ATOM    517 DB   DC  B  26     -28.030  38.770  -8.460  1.00  1.00      B    B
ATOM    518 DP   DC  B  27     -26.880  39.670  -2.180  1.00  1.00      B    P
ATOM    519 DS   DC  B  27     -24.340  37.470  -4.220  1.00  1.00      B    S
ATOM    520 DB   DC  B  27     -24.150  39.470  -8.420  1.00  1.00      B    B
ATOM    521 DP   DT  B  28     -20.330  36.590  -2.790  1.00  1.00      B    P
ATOM    522 DS   DT  B  28     -18.690  35.860  -6.290  1.00  1.00      B    S
ATOM    523 DB   DT  B  28     -20.230  39.410  -8.250  1.00  1.00      B    B
ATOM    524 DP   DG  B  29     -13.990  35.150  -6.250  1.00  1.00      B    P
ATOM    525 DS   DG  B  29     -13.520  36.180  -9.800  1.00  1.00      B    S
ATOM    526 DB   DG  B  29     -16.370  40.220 -11.050  1.00  1.00      B    B
ATOM    527 DP   DG  B  30     -10.420  36.250 -11.300  1.00  1.00      B    P
ATOM    528 DS   DG  B  30     -11.650  38.850 -14.130  1.00  1.00      B    S
ATOM    529 DB   DG  B  30     -14.040  42.860 -12.330  1.00  1.00      B    B
ATOM    530 DP   DA  B  31      -9.520  39.580 -17.060  1.00  1.00      B    P
ATOM    531 DS   DA  B  31     -11.350  43.100 -17.890  1.00  1.00      B    S
ATOM    532 DB   DA  B  31     -12.180  45.490 -13.660  1.00  1.00      B    B
ATOM    533 DP   DG  B  32      -9.220  45.420 -20.330  1.00  1.00      B    P
ATOM    534 DS   DG  B  32      -9.650  48.850 -18.310  1.00  1.00      B    S
ATOM    535 DB   DG  B  32      -9.830  48.440 -13.600  1.00  1.00      B    B
ATOM    536 DP   DA  B  33      -8.290  52.360 -19.660  1.00  1.00      B    P
ATOM    537 DS   DA  B  33      -8.180  54.260 -15.930  1.00  1.00      B    S
ATOM    538 DB   DA  B  33      -7.270  50.470 -12.620  1.00  1.00      B    B
ATOM    539 DP   DC  B  34      -6.300  55.960 -16.070  1.00  1.00      B    P
ATOM    540 DS   DC  B  34      -5.000  55.870 -12.190  1.00  1.00      B    S
ATOM    541 DB   DC  B  34      -4.140  51.290 -11.400  1.00  1.00      B    B
ATOM    542 DP   DT  B  35      -1.400  57.890 -11.370  1.00  1.00      B    P
ATOM    543 DS   DT  B  35       0.100  55.720  -8.240  1.00  1.00      B    S
ATOM    544 DB   DT  B  35      -0.510  51.740 -10.210  1.00  1.00      B    B
ATOM    545 DP   DA  B  36       3.800  56.330  -6.500  1.00  1.00      B    P
ATOM    546 DS   DA  B  36       3.620  52.390  -5.290  1.00  1.00      B    S
ATOM    547 DB   DA  B  36       2.980  49.560  -9.240  1.00  1.00      B    B
ATOM    548 DP   DG  B  37       6.840  51.090  -3.170  1.00  1.00      B    P
ATOM    549 DS   DG  B  37       6.140  47.370  -4.020  1.00  1.00      B    S
ATOM    550 DB   DG  B  37       5.820  46.930  -8.890  1.00  1.00      B    B
ATOM    551 DP   DG  B  38       8.210  44.590  -2.570  1.00  1.00      B    P
ATOM    552 DS   DG  B  38       7.480  42.140  -5.290  1.00  1.00      B    S
ATOM    553 DB   DG  B  38       8.550  43.840  -9.490  1.00  1.00      B    B
ATOM    554 DP   DG  B  39       9.090  39.090  -4.970  1.00  1.00      B    P
ATOM    555 DS   DG  B  39       9.230  38.370  -8.500  1.00  1.00      B    S
ATOM    556 DB   DG  B  39      11.550  42.130 -10.930  1.00  1.00      B    B
ATOM    557 DP   DA  B  40      10.030  34.920  -9.920  1.00  1.00      B    P
ATOM    558 DS   DA  B  40      11.300  36.120 -13.390  1.00  1.00      B    S
ATOM    559 DB   DA  B  40      14.140  40.030 -12.520  1.00  1.00      B    B
ATOM    560 DP   DG  B  41      13.170  33.560 -15.430  1.00  1.00      B    P
ATOM    561 DS   DG  B  41      15.490  35.760 -17.180  1.00  1.00      B    S
ATOM    562 DB   DG  B  41      17.240  39.660 -15.020  1.00  1.00      B    B
ATOM    563 DP   DT  B  42      17.500  34.790 -20.160  1.00  1.00      B    P
ATOM    564 DS   DT  B  42      20.130  37.820 -20.070  1.00  1.00      B    S
ATOM    565 DB   DT  B  42      20.200  38.500 -16.070  1.00  1.00      B    B
ATOM    566 DP   DA  B  43      23.650  37.900 -22.900  1.00  1.00      B    P
ATOM    567 DS   DA  B  43      26.110  39.780 -20.430  1.00  1.00      B    S
ATOM    568 DB   DA  B  43      24.280  38.440 -15.910  1.00  1.00      B    B
ATOM    569 DP   DA  B  44      29.470  39.650 -20.990  1.00  1.00      B    P
ATOM    570 DS   DA  B  44      30.170  39.850 -17.640  1.00  1.00      B    S
ATOM    571 DB   DA  B  44      27.280  36.520 -15.030  1.00  1.00      B    B
ATOM    572 DP   DT  B  45      33.220  39.580 -16.790  1.00  1.00      B    P
ATOM    573 DS   DT  B  45      32.710  39.210 -13.350  1.00  1.00      B    S
ATOM    574 DB   DT  B  45      30.350  35.570 -13.900  1.00  1.00      B    B
ATOM    575 DP   DC  B  46      36.040  38.780 -11.380  1.00  1.00      B    P
ATOM    576 DS   DC  B  46      34.460  35.860  -9.060  1.00  1.00      B    S
ATOM    577 DB   DC  B  46      32.850  32.810 -12.330  1.00  1.00      B    B
ATOM    578 DP   DC  B  47      36.540  34.150  -6.380  1.00  1.00      B    P
ATOM    579 DS   DC  B  47      34.280  30.870  -6.460  1.00  1.00      B    S
ATOM    580 DB   DC  B  47      33.920  29.650 -10.180  1.00  1.00      B    B
ATOM    581 DP   DC  B  48      34.650  28.210  -4.400  1.00  1.00      B    P
ATOM    582 DS   DC  B  48      32.560  25.750  -6.360  1.00  1.00      B    S
ATOM    583 DB   DC  B  48      34.720  25.950 -10.210  1.00  1.00      B    B
ATOM    584 DP   DC  B  49      32.100  22.780  -5.140  1.00  1.00      B    P
ATOM    585 DS   DC  B  49      31.670  21.120  -8.290  1.00  1.00      B    S
ATOM    586 DB   DC  B  49      35.130  22.150 -10.520  1.00  1.00      B    B
ATOM    587 DP   DT  B  50      31.370  17.330  -8.510  1.00  1.00      B    P
ATOM    588 DS   DT  B  50      31.890  16.930 -11.890  1.00  1.00      B    S
ATOM    589 DB   DT  B  50      36.350  18.640 -11.870  1.00  1.00      B    B
ATOM    590 DP   DT  B  51      31.570  13.630 -13.560  1.00  1.00      B    P
ATOM    591 DS   DT  B  51      34.170  14.360 -16.590  1.00  1.00      B    S
ATOM    592 DB   DT  B  51      37.440  15.440 -14.320  1.00  1.00      B    B
ATOM    593 DP   DG  B  52      34.750  11.060 -19.160  1.00  1.00      B    P
ATOM    594 DS   DG  B  52      38.260  12.520 -19.950  1.00  1.00      B    S
ATOM    595 DB   DG  B  52      40.640  13.050 -15.890  1.00  1.00      B    B
ATOM    596 DP   DG  B  53      40.840  10.820 -22.830  1.00  1.00      B    P
ATOM    597 DS   DG  B  53      44.140  10.130 -20.610  1.00  1.00      B    S
ATOM    598 DB   DG  B  53      43.510  10.780 -15.540  1.00  1.00      B    B
ATOM    599 DP   DC  B  54      46.440   8.340 -21.770  1.00  1.00      B    P
ATOM    600 DS   DC  B  54      48.220   8.090 -18.910  1.00  1.00      B    S
ATOM    601 DB   DC  B  54      45.380   8.030 -15.630  1.00  1.00      B    B
ATOM    602 DP   DG  B  55      51.190   5.060 -19.010  1.00  1.00      B    P
ATOM    603 DS   DG  B  55      51.280   4.550 -14.940  1.00  1.00      B    S
ATOM    604 DB   DG  B  55      46.650   4.310 -13.510  1.00  1.00      B    B
ATOM    605 DP   DG  B  56      52.950   1.840 -13.730  1.00  1.00      B    P
ATOM    606 DS   DG  B  56      50.430   1.180 -10.630  1.00  1.00      B    S
ATOM    607 DB   DG  B  56      45.690   1.140 -11.940  1.00  1.00      B    B
ATOM    608 DP   DT  B  57      51.090  -1.050  -8.730  1.00  1.00      B    P
ATOM    609 DS   DT  B  57      47.620  -1.130  -7.080  1.00  1.00      B    S
ATOM    610 DB   DT  B  57      45.240  -1.990 -10.460  1.00  1.00      B    B
ATOM    611 DP   DT  B  58      46.800  -3.390  -4.020  1.00  1.00      B    P
ATOM    612 DS   DT  B  58      43.000  -3.700  -4.680  1.00  1.00      B    S
ATOM    613 DB   DT  B  58      43.190  -4.770  -8.720  1.00  1.00      B    B
ATOM    614 DP   DA  B  59      40.840  -5.900  -2.230  1.00  1.00      B    P
ATOM    615 DS   DA  B  59      37.680  -6.470  -4.680  1.00  1.00      B    S
ATOM    616 DB   DA  B  59      39.640  -8.250  -9.070  1.00  1.00      B    B
ATOM    617 DP   DA  B  60      34.660  -7.720  -3.800  1.00  1.00      B    P
ATOM    618 DS   DA  B  60      34.040  -8.090  -7.190  1.00  1.00      B    S
ATOM    619 DB   DA  B  60      37.490 -11.070  -9.170  1.00  1.00      B    B
ATOM    620 DP   DA  B  61      30.530  -8.720  -8.240  1.00  1.00      B    P
ATOM    621 DS   DA  B  61      31.470  -9.940 -11.660  1.00  1.00      B    S
ATOM    622 DB   DA  B  61      35.000 -12.800 -10.880  1.00  1.00      B    B
ATOM    623 DP   DA  B  62      29.140 -11.250 -14.140  1.00  1.00      B    P
ATOM    624 DS   DA  B  62      31.160 -14.090 -15.190  1.00  1.00      B    S
ATOM    625 DB   DA  B  62      33.590 -16.150 -11.480  1.00  1.00      B    B
ATOM    626 DP   DC  B  63      29.560 -15.870 -17.000  1.00  1.00      B    P
ATOM    627 DS   DC  B  63      31.270 -19.030 -16.380  1.00  1.00      B    S
ATOM    628 DB   DC  B  63      32.020 -19.340 -12.280  1.00  1.00      B    B
ATOM    629 DP   DG  B  64      29.340 -22.760 -18.270  1.00  1.00      B    P
ATOM    630 DS   DG  B  64      31.260 -24.960 -16.350  1.00  1.00      B    S
ATOM    631 DB   DG  B  64      31.370 -23.630 -11.660  1.00  1.00      B    B
ATOM    632 DP   DC  B  65      31.300 -28.450 -16.880  1.00  1.00      B    P
ATOM    633 DS   DC  B  65      32.450 -28.940 -13.160  1.00  1.00      B    S
ATOM    634 DB   DC  B  65      29.910 -26.620 -11.430  1.00  1.00      B    B
ATOM    635 DP   DG  B  66      33.060 -32.840 -11.550  1.00  1.00      B    P
ATOM    636 DS   DG  B  66      32.020 -31.760  -7.780  1.00  1.00      B    S
ATOM    637 DB   DG  B  66      28.080 -28.750  -7.760  1.00  1.00      B    B
ATOM    638 DP   DG  B  67      31.780 -34.220  -5.060  1.00  1.00      B    P
ATOM    639 DS   DG  B  67      29.400 -31.630  -2.980  1.00  1.00      B    S
ATOM    640 DB   DG  B  67      25.820 -29.800  -5.310  1.00  1.00      B    B
ATOM    641 DP   DG  B  68      28.190 -32.530   0.670  1.00  1.00      B    P
ATOM    642 DS   DG  B  68      25.280 -29.680   0.530  1.00  1.00      B    S
ATOM    643 DB   DG  B  68      22.520 -29.610  -3.510  1.00  1.00      B    B
ATOM    644 DP   DG  B  69      23.030 -29.760   3.420  1.00  1.00      B    P
ATOM    645 DS   DG  B  69      20.590 -28.160   1.760  1.00  1.00      B    S
ATOM    646 DB   DG  B  69      19.270 -31.010  -2.450  1.00  1.00      B    B
ATOM    647 DP   DG  B  70      17.520 -26.670   3.420  1.00  1.00      B    P
ATOM    648 DS   DG  B  70      15.540 -26.590   0.250  1.00  1.00      B    S
ATOM    649 DB   DG  B  70      15.480 -30.980  -2.020  1.00  1.00      B    B
ATOM    650 DP   DA  B  71      12.770 -24.600  -0.350  1.00  1.00      B    P
ATOM    651 DS   DA  B  71      11.720 -26.660  -3.200  1.00  1.00      B    S
ATOM    652 DB   DA  B  71      12.010 -31.380  -1.820  1.00  1.00      B    B
ATOM    653 DP   DC  B  72       8.830 -25.880  -4.170  1.00  1.00      B    P
ATOM    654 DS   DC  B  72       8.660 -29.110  -5.800  1.00  1.00      B    S
ATOM    655 DB   DC  B  72       8.510 -31.820  -2.580  1.00  1.00      B    B
ATOM    656 DP   DA  B  73       5.040 -29.970  -8.690  1.00  1.00      B    P
ATOM    657 DS   DA  B  73       4.530 -33.310  -8.030  1.00  1.00      B    S
ATOM    658 DB   DA  B  73       5.240 -34.010  -3.700  1.00  1.00      B    B
ATOM    659 DP   DG  B  74       1.240 -34.980  -9.640  1.00  1.00      B    P
ATOM    660 DS   DG  B  74       0.920 -37.830  -6.800  1.00  1.00      B    S
ATOM    661 DB   DG  B  74       2.220 -35.910  -1.810  1.00  1.00      B    B
ATOM    662 DP   DC  B  75      -1.670 -40.090  -7.020  1.00  1.00      B    P
ATOM    663 DS   DC  B  75      -1.190 -40.990  -2.910  1.00  1.00      B    S
ATOM    664 DB   DC  B  75      -1.070 -36.770  -1.270  1.00  1.00      B    B
ATOM    665 DP   DG  B  76      -4.800 -43.460  -1.530  1.00  1.00      B    P
ATOM    666 DS   DG  B  76      -4.760 -42.230   1.950  1.00  1.00      B    S
ATOM    667 DB   DG  B  76      -3.920 -37.450   1.960  1.00  1.00      B    B
ATOM    668 DP   DC  B  77      -6.400 -43.220   4.400  1.00  1.00      B    P
ATOM    669 DS   DC  B  77      -6.180 -40.410   6.150  1.00  1.00      B    S
ATOM    670 DB   DC  B  77      -7.070 -37.510   3.160  1.00  1.00      B    B
ATOM    671 DP   DG  B  78      -9.190 -40.220   9.770  1.00  1.00      B    P
ATOM    672 DS   DG  B  78      -8.720 -37.020   9.510  1.00  1.00      B    S
ATOM    673 DB   DG  B  78     -10.250 -35.490   5.180  1.00  1.00      B    B
ATOM    674 DP   DT  B  79      -9.790 -35.070  11.880  1.00  1.00      B    P
ATOM    675 DS   DT  B  79     -10.160 -31.800   9.440  1.00  1.00      B    S
ATOM    676 DB   DT  B  79     -12.960 -33.270   6.240  1.00  1.00      B    B
ATOM    677 DP   DA  B  80     -11.900 -28.170  10.810  1.00  1.00      B    P
ATOM    678 DS   DA  B  80     -12.830 -27.040   7.990  1.00  1.00      B    S
ATOM    679 DB   DA  B  80     -15.790 -30.220   5.530  1.00  1.00      B    B
ATOM    680 DP   DC  B  81     -13.780 -24.710   7.770  1.00  1.00      B    P
ATOM    681 DS   DC  B  81     -15.500 -25.240   4.710  1.00  1.00      B    S
ATOM    682 DB   DC  B  81     -18.650 -28.280   5.590  1.00  1.00      B    B
ATOM    683 DP   DG  B  82     -17.210 -21.200   2.600  1.00  1.00      B    P
ATOM    684 DS   DG  B  82     -20.500 -23.220   0.900  1.00  1.00      B    S
ATOM    685 DB   DG  B  82     -22.170 -26.200   4.070  1.00  1.00      B    B
ATOM    686 DP   DT  B  83     -23.040 -21.630  -0.800  1.00  1.00      B    P
ATOM    687 DS   DT  B  83     -25.360 -24.780  -0.580  1.00  1.00      B    S
ATOM    688 DB   DT  B  83     -25.540 -25.400   3.400  1.00  1.00      B    B
ATOM    689 DP   DG  B  84     -29.470 -23.810  -2.880  1.00  1.00      B    P
ATOM    690 DS   DG  B  84     -31.550 -25.950  -0.430  1.00  1.00      B    S
ATOM    691 DB   DG  B  84     -30.350 -24.880   3.950  1.00  1.00      B    B
ATOM    692 DP   DC  B  85     -35.010 -26.350  -0.850  1.00  1.00      B    P
ATOM    693 DS   DC  B  85     -35.950 -25.750   2.540  1.00  1.00      B    S
ATOM    694 DB   DC  B  85     -33.320 -23.250   4.100  1.00  1.00      B    B
ATOM    695 DP   DG  B  86     -40.720 -25.320   3.340  1.00  1.00      B    P
ATOM    696 DS   DG  B  86     -40.060 -23.540   6.690  1.00  1.00      B    S
ATOM    697 DB   DG  B  86     -35.690 -21.010   6.980  1.00  1.00      B    B
ATOM    698 DP   DT  B  87     -42.370 -22.550   8.600  1.00  1.00      B    P
ATOM    699 DS   DT  B  87     -40.050 -20.900  10.960  1.00  1.00      B    S
ATOM    700 DB   DT  B  87     -37.870 -18.400   7.720  1.00  1.00      B    B
ATOM    701 DP   DT  B  88     -41.770 -18.580  14.240  1.00  1.00      B    P
ATOM    702 DS   DT  B  88     -39.260 -16.480  14.270  1.00  1.00      B    S
ATOM    703 DB   DT  B  88     -39.440 -15.290   9.570  1.00  1.00      B    B
ATOM    704 DP   DT  B  89     -39.150 -13.710  16.570  1.00  1.00      B    P
ATOM    705 DS   DT  B  89     -36.680 -11.920  14.950  1.00  1.00      B    S
ATOM    706 DB   DT  B  89     -38.670 -11.040  11.180  1.00  1.00      B    B
ATOM    707 DP   DA  B  90     -35.070  -8.220  17.020  1.00  1.00      B    P
ATOM    708 DS   DA  B  90     -34.020  -6.820  13.790  1.00  1.00      B    S
ATOM    709 DB   DA  B  90     -37.770  -7.070  10.400  1.00  1.00      B    B
ATOM    710 DP   DA  B  91     -32.250  -3.800  13.530  1.00  1.00      B    P
ATOM    711 DS   DA  B  91     -33.000  -3.310   9.800  1.00  1.00      B    S
ATOM    712 DB   DA  B  91     -37.860  -3.670   9.330  1.00  1.00      B    B
ATOM    713 DP   DG  B  92     -31.840   0.230   8.870  1.00  1.00      B    P
ATOM    714 DS   DG  B  92     -34.950   1.330   6.410  1.00  1.00      B    S
ATOM    715 DB   DG  B  92     -39.250  -0.050   8.070  1.00  1.00      B    B
ATOM    716 DP   DC  B  93     -34.710   4.250   5.630  1.00  1.00      B    P
ATOM    717 DS   DC  B  93     -38.820   4.450   4.530  1.00  1.00      B    S
ATOM    718 DB   DC  B  93     -40.780   3.370   8.310  1.00  1.00      B    B
ATOM    719 DP   DG  B  94     -39.500   8.360   2.350  1.00  1.00      B    P
ATOM    720 DS   DG  B  94     -42.440   8.910   3.780  1.00  1.00      B    S
ATOM    721 DB   DG  B  94     -42.900   7.090   8.660  1.00  1.00      B    B
ATOM    722 DP   DG  B  95     -44.670  12.270   3.060  1.00  1.00      B    P
ATOM    723 DS   DG  B  95     -47.210  12.070   6.180  1.00  1.00      B    S
ATOM    724 DB   DG  B  95     -44.700   9.730  10.290  1.00  1.00      B    B
ATOM    725 DP   DT  B  96     -48.970  14.340   7.300  1.00  1.00      B    P
ATOM    726 DS   DT  B  96     -48.640  13.680  10.810  1.00  1.00      B    S
ATOM    727 DB   DT  B  96     -44.360  13.110  10.960  1.00  1.00      B    B
ATOM    728 DP   DG  B  97     -49.670  17.550  13.090  1.00  1.00      B    P
ATOM    729 DS   DG  B  97     -47.450  16.500  16.310  1.00  1.00      B    S
ATOM    730 DB   DG  B  97     -43.010  14.920  14.680  1.00  1.00      B    B
ATOM    731 DP   DC  B  98     -47.570  18.250  19.050  1.00  1.00      B    P
ATOM    732 DS   DC  B  98     -44.350  17.430  19.940  1.00  1.00      B    S
ATOM    733 DB   DC  B  98     -41.720  17.720  16.230  1.00  1.00      B    B
ATOM    734 DP   DT  B  99     -42.430  19.100  23.300  1.00  1.00      B    P
ATOM    735 DS   DT  B  99     -38.790  18.750  22.110  1.00  1.00      B    S
ATOM    736 DB   DT  B  99     -39.370  20.280  18.130  1.00  1.00      B    B
ATOM    737 DP   DA  B 100     -35.540  20.730  24.050  1.00  1.00      B    P
ATOM    738 DS   DA  B 100     -33.500  20.960  21.220  1.00  1.00      B    S
ATOM    739 DB   DA  B 100     -36.310  23.140  17.560  1.00  1.00      B    B
ATOM    740 DP   DG  B 101     -30.000  22.710  21.730  1.00  1.00      B    P
ATOM    741 DS   DG  B 101     -29.830  24.110  18.110  1.00  1.00      B    S
ATOM    742 DB   DG  B 101     -34.040  25.990  16.510  1.00  1.00      B    B
ATOM    743 DP   DA  B 102     -26.630  25.920  16.760  1.00  1.00      B    P
ATOM    744 DS   DA  B 102     -28.560  27.020  13.730  1.00  1.00      B    S
ATOM    745 DB   DA  B 102     -32.440  28.940  15.270  1.00  1.00      B    B
ATOM    746 DP   DG  B 103     -26.530  29.530  11.340  1.00  1.00      B    P
ATOM    747 DS   DG  B 103     -29.200  31.400  10.290  1.00  1.00      B    S
ATOM    748 DB   DG  B 103     -32.820  32.450  14.030  1.00  1.00      B    B
ATOM    749 DP   DC  B 104     -28.250  33.950   7.960  1.00  1.00      B    P
ATOM    750 DS   DC  B 104     -30.950  35.850   8.700  1.00  1.00      B    S
ATOM    751 DB   DC  B 104     -31.410  35.540  12.970  1.00  1.00      B    B
ATOM    752 DP   DT  B 105     -31.420  39.880   7.020  1.00  1.00      B    P
ATOM    753 DS   DT  B 105     -33.100  41.360   9.620  1.00  1.00      B    S
ATOM    754 DB   DT  B 105     -30.620  39.780  12.870  1.00  1.00      B    B
ATOM    755 DP   DG  B 106     -33.440  45.810   9.200  1.00  1.00      B    P
ATOM    756 DS   DG  B 106     -33.570  46.490  12.750  1.00  1.00      B    S
ATOM    757 DB   DG  B 106     -30.320  43.380  15.300  1.00  1.00      B    B
ATOM    758 DP   DT  B 107     -33.930  49.420  14.270  1.00  1.00      B    P
ATOM    759 DS   DT  B 107     -31.650  49.130  17.370  1.00  1.00      B    S
ATOM    760 DB   DT  B 107     -28.890  46.410  16.190  1.00  1.00      B    B
ATOM    761 DP   DC  B 108     -30.090  52.680  19.060  1.00  1.00      B    P
ATOM    762 DS   DC  B 108     -27.340  50.260  20.930  1.00  1.00      B    S
ATOM    763 DB   DC  B 108     -25.720  47.620  17.570  1.00  1.00      B    B
ATOM    764 DP   DT  B 109     -24.450  51.180  23.610  1.00  1.00      B    P
ATOM    765 DS   DT  B 109     -21.880  47.630  22.950  1.00  1.00      B    S
ATOM    766 DB   DT  B 109     -21.480  48.110  18.490  1.00  1.00      B    B
ATOM    767 DP   DA  B 110     -18.090  47.940  24.170  1.00  1.00      B    P
ATOM    768 DS   DA  B 110     -16.470  45.550  21.340  1.00  1.00      B    S
ATOM    769 DB   DA  B 110     -17.720  47.150  16.860  1.00  1.00      B    B
ATOM    770 DP   DC  B 111     -13.300  45.310  21.910  1.00  1.00      B    P
ATOM    771 DS   DC  B 111     -12.420  44.990  17.940  1.00  1.00      B    S
ATOM    772 DB   DC  B 111     -14.510  48.100  15.910  1.00  1.00      B    B
ATOM    773 DP   DG  B 112      -7.750  44.890  17.170  1.00  1.00      B    P
ATOM    774 DS   DG  B 112      -8.240  45.390  13.830  1.00  1.00      B    S
ATOM    775 DB   DG  B 112     -11.330  49.210  13.190  1.00  1.00      B    B
ATOM    776 DP   DA  B 113      -5.210  45.410  11.320  1.00  1.00      B    P
ATOM    777 DS   DA  B 113      -6.820  47.500   8.970  1.00  1.00      B    S
ATOM    778 DB   DA  B 113      -8.900  51.080  11.180  1.00  1.00      B    B
ATOM    779 DP   DC  B 114      -5.120  48.100   6.950  1.00  1.00      B    P
ATOM    780 DS   DC  B 114      -6.790  51.550   5.940  1.00  1.00      B    S
ATOM    781 DB   DC  B 114      -7.210  53.610   9.470  1.00  1.00      B    B
ATOM    782 DP   DC  B 115      -5.060  53.800   3.070  1.00  1.00      B    P
ATOM    783 DS   DC  B 115      -6.390  56.840   3.910  1.00  1.00      B    S
ATOM    784 DB   DC  B 115      -5.510  56.770   7.730  1.00  1.00      B    B
ATOM    785 DP   DA  B 116      -4.820  60.610   1.720  1.00  1.00      B    P
ATOM    786 DS   DA  B 116      -5.570  62.790   4.600  1.00  1.00      B    S
ATOM    787 DB   DA  B 116      -3.310  60.260   8.540  1.00  1.00      B    B
ATOM    788 DP   DA  B 117      -5.090  66.580   4.520  1.00  1.00      B    P
ATOM    789 DS   DA  B 117      -4.310  66.810   8.360  1.00  1.00      B    S
ATOM    790 DB   DA  B 117      -1.380  63.320   9.380  1.00  1.00      B    B
ATOM    791 DP   DT  B 118      -3.420  69.330   9.370  1.00  1.00      B    P
ATOM    792 DS   DT  B 118      -1.390  67.910  11.930  1.00  1.00      B    S
ATOM    793 DB   DT  B 118       1.440  65.300   9.640  1.00  1.00      B    B
ATOM    794 DP   DT  B 119       0.110  69.670  14.860  1.00  1.00      B    P
ATOM    795 DS   DT  B 119       2.700  66.910  15.800  1.00  1.00      B    S
ATOM    796 DB   DT  B 119       4.510  66.050  11.760  1.00  1.00      B    B
ATOM    797 DP   DG  B 120       5.460  68.520  18.510  1.00  1.00      B    P
ATOM    798 DS   DG  B 120       8.210  66.470  17.700  1.00  1.00      B    S
ATOM    799 DB   DG  B 120       8.830  66.230  12.550  1.00  1.00      B    B
ATOM    800 DP   DA  B 121      11.300  65.820  19.950  1.00  1.00      B    P
ATOM    801 DS   DA  B 121      13.200  64.280  17.420  1.00  1.00      B    S
ATOM    802 DB   DA  B 121      12.360  66.730  13.390  1.00  1.00      B    B
ATOM    803 DP   DG  B 122      16.720  63.790  18.560  1.00  1.00      B    P
ATOM    804 DS   DG  B 122      18.360  64.270  14.840  1.00  1.00      B    S
ATOM    805 DB   DG  B 122      16.000  67.950  11.980  1.00  1.00      B    B
ATOM    806 DP   DC  B 123      21.740  63.560  14.520  1.00  1.00      B    P
ATOM    807 DS   DC  B 123      21.960  65.950  11.760  1.00  1.00      B    S
ATOM    808 DB   DC  B 123      19.120  69.050  12.730  1.00  1.00      B    B
ATOM    809 DP   DG  B 124      26.090  66.970  10.700  1.00  1.00      B    P
ATOM    810 DS   DG  B 124      25.160  70.240   9.130  1.00  1.00      B    S
ATOM    811 DB   DG  B 124      22.140  72.350  11.860  1.00  1.00      B    B
ATOM    812 DP   DG  B 125      27.740  72.700   8.070  1.00  1.00      B    P
ATOM    813 DS   DG  B 125      25.880  75.970   9.280  1.00  1.00      B    S
ATOM    814 DB   DG  B 125      22.840  75.620  13.270  1.00  1.00      B    B
ATOM    815 DP   DC  B 126      27.540  78.850   9.070  1.00  1.00      B    P
ATOM    816 DS   DC  B 126      25.380  80.740  11.560  1.00  1.00      B    S
ATOM    817 DB   DC  B 126      24.650  77.800  15.260  1.00  1.00      B    B
ATOM    818 DP   DC  B 127      25.950  83.880  12.400  1.00  1.00      B    P
ATOM    819 DS   DC  B 127      23.770  84.000  15.680  1.00  1.00      B    S
ATOM    820 DB   DC  B 127      25.180  80.410  18.010  1.00  1.00      B    B
ATOM    821 DP   DT  B 128      23.170  86.960  17.870  1.00  1.00      B    P
ATOM    822 DS   DT  B 128      22.260  85.270  21.190  1.00  1.00      B    S
ATOM    823 DB   DT  B 128      25.780  82.140  21.570  1.00  1.00      B    B
ATOM    824 DP   DG  B 129      21.160  87.560  24.130  1.00  1.00      B    P
ATOM    825 DS   DG  B 129      21.430  85.130  26.500  1.00  1.00      B    S
ATOM    826 DB   DG  B 129      25.630  82.600  25.880  1.00  1.00      B    B
ATOM    827 DP   DC  B 130      20.080  85.500  29.530  1.00  1.00      B    P
ATOM    828 DS   DC  B 130      22.540  82.840  30.860  1.00  1.00      B    S
ATOM    829 DB   DC  B 130      26.460  83.910  28.960  1.00  1.00      B    B
ATOM    830 DP   DA  B 131      23.150  82.410  35.450  1.00  1.00      B    P
ATOM    831 DS   DA  B 131      26.680  81.190  35.100  1.00  1.00      B    S
ATOM    832 DB   DA  B 131      29.130  84.540  32.220  1.00  1.00      B    B
ATOM    833 DP   DG  B 132      28.620  81.090  38.790  1.00  1.00      B    P
ATOM    834 DS   DG  B 132      32.210  82.080  37.370  1.00  1.00      B    S
ATOM    835 DB   DG  B 132      32.190  86.220  34.310  1.00  1.00      B    B
ATOM    836 DP   DA  B 133      35.560  81.600  39.350  1.00  1.00      B    P
ATOM    837 DS   DA  B 133      37.580  84.720  37.740  1.00  1.00      B    S
ATOM    838 DB   DA  B 133      34.520  87.680  36.290  1.00  1.00      B    B
ATOM    839 DP   DC  B 134      39.380  85.710  39.640  1.00  1.00      B    P
ATOM    840 DS   DC  B 134      38.590  89.470  38.660  1.00  1.00      B    S
ATOM    841 DB   DC  B 134      34.530  89.960  38.880  1.00  1.00      B    B
ATOM    842 DP   DC  B 135      40.380  92.290  40.470  1.00  1.00      B    P
ATOM    843 DS   DC  B 135      38.150  95.070  39.790  1.00  1.00      B    S
ATOM    844 DB   DC  B 135      33.860  93.310  40.590  1.00  1.00      B    B
ATOM    845 DP   DG  B 136      38.990  99.130  41.530  1.00  1.00      B    P
ATOM    846 DS   DG  B 136      35.430 100.320  41.330  1.00  1.00      B    S
ATOM    847 DB   DG  B 136      31.940  96.860  42.700  1.00  1.00      B    B
ATOM    848 DP   DG  B 137      33.800 103.620  42.220  1.00  1.00      B    P
ATOM    849 DS   DG  B 137      30.250 102.250  42.510  1.00  1.00      B    S
ATOM    850 DB   DG  B 137      29.450  98.070  45.340  1.00  1.00      B    B
ATOM    851 DP   DG  B 138      27.240 104.410  42.670  1.00  1.00      B    P
ATOM    852 DS   DG  B 138      24.900 102.310  44.900  1.00  1.00      B    S
ATOM    853 DB   DG  B 138      26.940  99.090  47.910  1.00  1.00      B    B
ATOM    854 DP   DA  B 139      21.570 103.260  45.760  1.00  1.00      B    P
ATOM    855 DS   DA  B 139      20.970 100.650  48.320  1.00  1.00      B    S
ATOM    856 DB   DA  B 139      25.340  99.740  50.950  1.00  1.00      B    B
ATOM    857 DP   DT  B 140      18.390 101.210  50.230  1.00  1.00      B    P
ATOM    858 DS   DT  B 140      19.540  98.840  52.540  1.00  1.00      B    S
ATOM    859 DB   DT  B 140      23.320 100.670  53.640  1.00  1.00      B    B
ATOM    860 DP   DT  B 141      17.050  97.760  55.620  1.00  1.00      B    P
ATOM    861 DS   DT  B 141      19.700  96.350  57.690  1.00  1.00      B    S
ATOM    862 DB   DT  B 141      22.380  99.870  57.480  1.00  1.00      B    B
ATOM    863 DP   DC  B 142      18.710  95.360  61.250  1.00  1.00      B    P
ATOM    864 DS   DC  B 142      21.870  95.980  62.500  1.00  1.00      B    S
ATOM    865 DB   DC  B 142      23.030  99.950  61.380  1.00  1.00      B    B
ATOM    866 DP   DT  B 143      23.210  94.810  65.830  1.00  1.00      B    P
ATOM    867 DS   DT  B 143      26.100  96.950  66.310  1.00  1.00      B    S
ATOM    868 DB   DT  B 143      24.290 100.790  64.960  1.00  1.00      B    B
ATOM    869 DP   DC  B 144      27.530  96.740  69.840  1.00  1.00      B    P
ATOM    870 DS   DC  B 144      28.830 100.400  69.600  1.00  1.00      B    S
ATOM    871 DB   DC  B 144      25.540 102.760  68.040  1.00  1.00      B    B
ATOM    872 DP   DC  B 145      30.640 102.130  72.330  1.00  1.00      B    P
ATOM    873 DS   DC  B 145      29.800 105.620  70.900  1.00  1.00      B    S
ATOM    874 DB   DC  B 145      25.710 105.330  70.700  1.00  1.00      B    B
ATOM    875 DP   DA  B 146      31.260 109.160  72.440  1.00  1.00      B    P
ATOM    876 DS   DA  B 146      28.150 111.310  70.930  1.00  1.00      B    S
ATOM    877 DB   DA  B 146      24.340 108.930  72.070  1.00  1.00      B    B
ATOM    878 DP   DG  B 147      27.970 114.570  72.190  1.00  1.00      B    P
ATOM    879 DS   DG  B 147      28.120 113.510  75.940  1.00  1.00      B    S
ATOM    880 DB   DG  B 147      24.220 115.110  78.570  1.00  1.00      B    B
TER
ATOM    881  CA  ALA C   1     -36.360 -25.790 -45.980  1.00  1.00      C    C
ATOM    882  CA  ARG C   2     -34.940 -22.300 -46.020  1.00  1.00      C    C
ATOM    883  CA  THR C   3     -36.140 -22.070 -49.600  1.00  1.00      C    C
ATOM    884  CA  LYS C   4     -39.360 -21.210 -47.830  1.00  1.00      C    C
ATOM    885  CA  GLN C   5     -41.570 -21.230 -51.110  1.00  1.00      C    C
ATOM    886  CA  THR C   6     -41.940 -17.390 -51.460  1.00  1.00      C    C
ATOM    887  CA  ALA C   7     -40.610 -16.920 -54.920  1.00  1.00      C    C
ATOM    888  CA  ARG C   8     -40.120 -13.190 -54.680  1.00  1.00      C    C
ATOM    889  CA  LYS C   9     -36.730 -12.230 -53.350  1.00  1.00      C    C
ATOM    890  CA  SER C  10     -37.020 -13.330 -49.590  1.00  1.00      C    C
ATOM    891  CA  THR C  11     -39.800 -10.920 -48.580  1.00  1.00      C    C
ATOM    892  CA  GLY C  12     -41.580 -12.560 -45.730  1.00  1.00      C    C
ATOM    893  CA  GLY C  13     -39.660 -14.120 -42.890  1.00  1.00      C    C
ATOM    894  CA  LYS C  14     -36.880 -16.600 -42.650  1.00  1.00      C    C
ATOM    895  CA  ALA C  15     -36.180 -19.680 -40.450  1.00  1.00      C    C
ATOM    896  CA  PRO C  16     -38.890 -22.220 -41.760  1.00  1.00      C    C
ATOM    897  CA  ARG C  17     -41.080 -24.540 -39.570  1.00  1.00      C    C
ATOM    898  CA  LYS C  18     -43.920 -24.200 -37.190  1.00  1.00      C    C
ATOM    899  CA  GLN C  19     -45.030 -26.180 -34.100  1.00  1.00      C    C
ATOM    900  CA  LEU C  20     -41.400 -26.460 -33.040  1.00  1.00      C    C
ATOM    901  CA  ALA C  21     -40.550 -29.680 -31.230  1.00  1.00      C    C
ATOM    902  CA  THR C  22     -42.910 -31.730 -33.250  1.00  1.00      C    C
ATOM    903  CA  LYS C  23     -44.730 -32.590 -30.040  1.00  1.00      C    C
ATOM    904  CA  ALA C  24     -48.420 -33.440 -29.430  1.00  1.00      C    C
ATOM    905  CA  ALA C  25     -50.340 -35.900 -31.570  1.00  1.00      C    C
ATOM    906  CA  ARG C  26     -48.910 -39.280 -31.990  1.00  1.00      C    C
ATOM    907  CA  LYS C  27     -51.410 -40.650 -29.420  1.00  1.00      C    C
ATOM    908  CA  SER C  28     -50.100 -41.110 -25.760  1.00  1.00      C    C
ATOM    909  CA  ALA C  29     -49.590 -39.440 -22.440  1.00  1.00      C    C
ATOM    910  CA  PRO C  30     -45.690 -39.290 -22.210  1.00  1.00      C    C
ATOM    911  CA  ALA C  31     -43.990 -42.610 -22.300  1.00  1.00      C    C
ATOM    912  CA  THR C  32     -42.760 -42.920 -18.600  1.00  1.00      C    C
ATOM    913  CA  GLY C  33     -39.060 -42.090 -18.570  1.00  1.00      C    C
ATOM    914  CA  GLY C  34     -36.380 -41.050 -16.110  1.00  1.00      C    C
ATOM    915  CA  VAL C  35     -35.910 -39.080 -12.930  1.00  1.00      C    C
ATOM    916  CA  LYS C  36     -33.710 -36.470 -14.810  1.00  1.00      C    C
ATOM    917  CA  LYS C  37     -30.410 -36.400 -12.760  1.00  1.00      C    C
ATOM    918  CA  PRO C  38     -28.710 -33.150 -13.780  1.00  1.00      C    C
ATOM    919  CA  HIS C  39     -24.910 -33.150 -14.420  1.00  1.00      C    C
ATOM    920  CA  ARG C  40     -22.880 -30.670 -12.580  1.00  1.00      C    C
ATOM    921  CA  TYR C  41     -22.860 -29.390  -9.070  1.00  1.00      C    C
ATOM    922  CA  ARG C  42     -19.940 -27.140  -8.230  1.00  1.00      C    C
ATOM    923  CA  PRO C  43     -18.860 -26.630  -4.550  1.00  1.00      C    C
ATOM    924  CA  GLY C  44     -19.710 -22.900  -4.170  1.00  1.00      C    C
ATOM    925  CA  THR C  45     -22.550 -22.810  -6.700  1.00  1.00      C    C
ATOM    926  CA  VAL C  46     -24.530 -20.170  -4.890  1.00  1.00      C    C
ATOM    927  CA  ALA C  47     -21.400 -18.290  -3.690  1.00  1.00      C    C
ATOM    928  CA  LEU C  48     -20.440 -17.930  -7.510  1.00  1.00      C    C
ATOM    929  CA  ARG C  49     -24.090 -16.810  -8.210  1.00  1.00      C    C
ATOM    930  CA  GLU C  50     -23.940 -14.210  -5.270  1.00  1.00      C    C
ATOM    931  CA  ILE C  51     -20.600 -12.800  -6.500  1.00  1.00      C    C
ATOM    932  CA  ARG C  52     -22.330 -12.120  -9.900  1.00  1.00      C    C
ATOM    933  CA  ARG C  53     -25.460 -10.600  -8.010  1.00  1.00      C    C
ATOM    934  CA  TYR C  54     -23.440  -8.300  -5.720  1.00  1.00      C    C
ATOM    935  CA  GLN C  55     -20.800  -7.090  -8.130  1.00  1.00      C    C
ATOM    936  CA  LYS C  56     -23.600  -5.770 -10.320  1.00  1.00      C    C
ATOM    937  CA  SER C  57     -25.430  -3.820  -7.590  1.00  1.00      C    C
ATOM    938  CA  THR C  58     -24.610  -0.760  -5.600  1.00  1.00      C    C
ATOM    939  CA  GLU C  59     -26.490  -1.320  -2.320  1.00  1.00      C    C
ATOM    940  CA  LEU C  60     -24.500  -0.890   0.990  1.00  1.00      C    C
ATOM    941  CA  LEU C  61     -24.140  -4.510   2.470  1.00  1.00      C    C
ATOM    942  CA  ILE C  62     -23.650  -3.890   6.170  1.00  1.00      C    C
ATOM    943  CA  ARG C  63     -26.910  -3.060   7.890  1.00  1.00      C    C
ATOM    944  CA  LYS C  64     -27.500   0.570   8.700  1.00  1.00      C    C
ATOM    945  CA  LEU C  65     -28.570   0.330  12.350  1.00  1.00      C    C
ATOM    946  CA  PRO C  66     -25.950  -2.240  13.350  1.00  1.00      C    C
ATOM    947  CA  PHE C  67     -23.290  -0.040  11.890  1.00  1.00      C    C
ATOM    948  CA  GLN C  68     -24.800   3.080  13.440  1.00  1.00      C    C
ATOM    949  CA  ARG C  69     -24.720   1.370  16.870  1.00  1.00      C    C
ATOM    950  CA  LEU C  70     -21.040   0.450  16.590  1.00  1.00      C    C
ATOM    951  CA  VAL C  71     -20.120   3.940  15.360  1.00  1.00      C    C
ATOM    952  CA  ARG C  72     -21.800   5.640  18.270  1.00  1.00      C    C
ATOM    953  CA  GLU C  73     -20.230   3.400  20.830  1.00  1.00      C    C
ATOM    954  CA  ILE C  74     -16.710   3.630  19.450  1.00  1.00      C    C
ATOM    955  CA  ALA C  75     -17.140   7.520  19.150  1.00  1.00      C    C
ATOM    956  CA  GLN C  76     -18.340   7.740  22.780  1.00  1.00      C    C
ATOM    957  CA  ASP C  77     -14.710   6.810  23.700  1.00  1.00      C    C
ATOM    958  CA  PHE C  78     -13.490  10.070  22.200  1.00  1.00      C    C
ATOM    959  CA  LYS C  79     -16.190  12.540  23.030  1.00  1.00      C    C
ATOM    960  CA  THR C  80     -19.420  11.810  24.900  1.00  1.00      C    C
ATOM    961  CA  ASP C  81     -22.860  12.790  23.850  1.00  1.00      C    C
ATOM    962  CA  LEU C  82     -22.280  13.330  20.250  1.00  1.00      C    C
ATOM    963  CA  ARG C  83     -24.920  14.080  17.610  1.00  1.00      C    C
ATOM    964  CA  PHE C  84     -24.440  12.880  14.020  1.00  1.00      C    C
ATOM    965  CA  GLN C  85     -25.410  14.500  10.720  1.00  1.00      C    C
ATOM    966  CA  SER C  86     -27.340  11.870   8.690  1.00  1.00      C    C
ATOM    967  CA  SER C  87     -24.680  12.270   5.860  1.00  1.00      C    C
ATOM    968  CA  ALA C  88     -22.130  11.470   8.480  1.00  1.00      C    C
ATOM    969  CA  VAL C  89     -23.500   7.980   8.930  1.00  1.00      C    C
ATOM    970  CA  MET C  90     -23.890   7.510   5.230  1.00  1.00      C    C
ATOM    971  CA  ALA C  91     -20.300   8.720   4.560  1.00  1.00      C    C
ATOM    972  CA  LEU C  92     -18.880   6.160   6.890  1.00  1.00      C    C
ATOM    973  CA  GLN C  93     -20.680   3.210   5.330  1.00  1.00      C    C
ATOM    974  CA  GLU C  94     -19.830   4.230   1.780  1.00  1.00      C    C
ATOM    975  CA  ALA C  95     -16.150   4.800   2.480  1.00  1.00      C    C
ATOM    976  CA  SER C  96     -15.850   1.780   4.780  1.00  1.00      C    C
ATOM    977  CA  GLU C  97     -17.550  -0.650   2.540  1.00  1.00      C    C
ATOM    978  CA  ALA C  98     -15.430   0.220  -0.550  1.00  1.00      C    C
ATOM    979  CA  TYR C  99     -12.400  -0.250   1.830  1.00  1.00      C    C
ATOM    980  CA  LEU C 100     -13.610  -3.850   2.680  1.00  1.00      C    C
ATOM    981  CA  VAL C 101     -14.240  -4.940  -0.840  1.00  1.00      C    C
ATOM    982  CA  ALA C 102     -10.790  -3.960  -2.090  1.00  1.00      C    C
ATOM    983  CA  LEU C 103      -9.280  -5.790   0.960  1.00  1.00      C    C
ATOM    984  CA  PHE C 104     -11.010  -8.930  -0.020  1.00  1.00      C    C
ATOM    985  CA  GLU C 105      -9.760  -8.690  -3.610  1.00  1.00      C    C
ATOM    986  CA  ASP C 106      -6.170  -8.470  -2.290  1.00  1.00      C    C
ATOM    987  CA  THR C 107      -6.890 -11.140   0.350  1.00  1.00      C    C
ATOM    988  CA  ASN C 108      -7.950 -13.540  -2.330  1.00  1.00      C    C
ATOM    989  CA  LEU C 109      -4.810 -12.960  -4.380  1.00  1.00      C    C
ATOM    990  CA  CYS C 110      -2.850 -14.090  -1.300  1.00  1.00      C    C
ATOM    991  CA  ALA C 111      -4.700 -17.430  -1.140  1.00  1.00      C    C
ATOM    992  CA  ILE C 112      -4.150 -18.360  -4.740  1.00  1.00      C    C
ATOM    993  CA  HIS C 113      -0.550 -17.570  -4.470  1.00  1.00      C    C
ATOM    994  CA  ALA C 114      -0.060 -20.180  -1.900  1.00  1.00      C    C
ATOM    995  CA  LYS C 115      -1.740 -22.690  -4.160  1.00  1.00      C    C
ATOM    996  CA  ARG C 116      -4.990 -22.640  -2.150  1.00  1.00      C    C
ATOM    997  CA  VAL C 117      -8.570 -21.720  -2.830  1.00  1.00      C    C
ATOM    998  CA  THR C 118      -9.450 -21.050   0.840  1.00  1.00      C    C
ATOM    999  CA  ILE C 119      -8.880 -17.460   2.120  1.00  1.00      C    C
ATOM   1000  CA  MET C 120      -7.830 -17.240   5.860  1.00  1.00      C    C
ATOM   1001  CA  PRO C 121      -6.820 -14.600   8.340  1.00  1.00      C    C
ATOM   1002  CA  LYS C 122      -3.060 -15.200   7.650  1.00  1.00      C    C
ATOM   1003  CA  ASP C 123      -3.710 -14.020   4.110  1.00  1.00      C    C
ATOM   1004  CA  ILE C 124      -5.440 -10.920   5.210  1.00  1.00      C    C
ATOM   1005  CA  GLN C 125      -2.690 -10.270   7.770  1.00  1.00      C    C
ATOM   1006  CA  LEU C 126      -0.030 -10.590   5.080  1.00  1.00      C    C
ATOM   1007  CA  ALA C 127      -2.120  -8.250   2.930  1.00  1.00      C    C
ATOM   1008  CA  ARG C 128      -2.330  -5.540   5.550  1.00  1.00      C    C
ATOM   1009  CA  ARG C 129       1.380  -5.920   6.440  1.00  1.00      C    C
ATOM   1010  CA  ILE C 130       2.470  -5.670   2.850  1.00  1.00      C    C
ATOM   1011  CA  ARG C 131       0.230  -2.640   2.260  1.00  1.00      C    C
ATOM   1012  CA  GLY C 132       1.970  -1.040   5.140  1.00  1.00      C    C
ATOM   1013  CA  GLU C 133      -1.340  -0.930   7.060  1.00  1.00      C    C
ATOM   1014  CA  ARG C 134      -0.230  -3.330   9.770  1.00  1.00      C    C
ATOM   1015  CA  ALA C 135       3.490  -2.900   9.040  1.00  1.00      C    C
TER
ATOM   1016  CA  SER D   1     -31.610 -34.900  -8.100  1.00  1.00      D    C
ATOM   1017  CA  GLY D   2     -29.380 -33.910  -5.190  1.00  1.00      D    C
ATOM   1018  CA  ARG D   3     -31.770 -31.370  -3.540  1.00  1.00      D    C
ATOM   1019  CA  GLY D   4     -34.160 -33.700  -1.660  1.00  1.00      D    C
ATOM   1020  CA  LYS D   5     -34.570 -30.930   0.840  1.00  1.00      D    C
ATOM   1021  CA  GLY D   6     -33.640 -33.040   3.880  1.00  1.00      D    C
ATOM   1022  CA  GLY D   7     -36.010 -34.370   6.560  1.00  1.00      D    C
ATOM   1023  CA  LYS D   8     -35.380 -31.350   8.820  1.00  1.00      D    C
ATOM   1024  CA  GLY D   9     -36.950 -31.810  12.300  1.00  1.00      D    C
ATOM   1025  CA  LEU D  10     -34.050 -31.590  14.650  1.00  1.00      D    C
ATOM   1026  CA  GLY D  11     -33.660 -33.760  17.730  1.00  1.00      D    C
ATOM   1027  CA  LYS D  12     -31.790 -31.890  20.340  1.00  1.00      D    C
ATOM   1028  CA  GLY D  13     -28.140 -32.220  21.140  1.00  1.00      D    C
ATOM   1029  CA  GLY D  14     -28.130 -28.940  23.050  1.00  1.00      D    C
ATOM   1030  CA  ALA D  15     -24.410 -29.370  23.910  1.00  1.00      D    C
ATOM   1031  CA  LYS D  16     -22.940 -26.730  26.170  1.00  1.00      D    C
ATOM   1032  CA  ARG D  17     -26.170 -26.220  28.240  1.00  1.00      D    C
ATOM   1033  CA  HIS D  18     -27.430 -22.850  26.890  1.00  1.00      D    C
ATOM   1034  CA  ARG D  19     -27.100 -20.690  23.780  1.00  1.00      D    C
ATOM   1035  CA  LYS D  20     -27.340 -17.020  24.620  1.00  1.00      D    C
ATOM   1036  CA  VAL D  21     -26.630 -14.550  21.700  1.00  1.00      D    C
ATOM   1037  CA  LEU D  22     -23.780 -12.150  20.720  1.00  1.00      D    C
ATOM   1038  CA  ARG D  23     -23.220  -9.100  22.780  1.00  1.00      D    C
ATOM   1039  CA  ASP D  24     -23.490  -7.030  19.580  1.00  1.00      D    C
ATOM   1040  CA  ASN D  25     -21.930  -3.990  18.050  1.00  1.00      D    C
ATOM   1041  CA  ILE D  26     -19.000  -5.570  16.260  1.00  1.00      D    C
ATOM   1042  CA  GLN D  27     -20.980  -8.680  16.430  1.00  1.00      D    C
ATOM   1043  CA  GLY D  28     -23.800  -6.760  14.730  1.00  1.00      D    C
ATOM   1044  CA  ILE D  29     -21.870  -7.030  11.430  1.00  1.00      D    C
ATOM   1045  CA  THR D  30     -23.190 -10.560  10.810  1.00  1.00      D    C
ATOM   1046  CA  LYS D  31     -21.650 -13.480   8.950  1.00  1.00      D    C
ATOM   1047  CA  PRO D  32     -24.180 -12.920   6.220  1.00  1.00      D    C
ATOM   1048  CA  ALA D  33     -23.360  -9.320   5.610  1.00  1.00      D    C
ATOM   1049  CA  ILE D  34     -19.640 -10.170   5.530  1.00  1.00      D    C
ATOM   1050  CA  ARG D  35     -20.190 -13.060   3.200  1.00  1.00      D    C
ATOM   1051  CA  ARG D  36     -21.960 -10.870   0.740  1.00  1.00      D    C
ATOM   1052  CA  LEU D  37     -19.260  -8.240   0.990  1.00  1.00      D    C
ATOM   1053  CA  ALA D  38     -16.660 -10.830   0.370  1.00  1.00      D    C
ATOM   1054  CA  ARG D  39     -18.210 -11.960  -2.980  1.00  1.00      D    C
ATOM   1055  CA  ARG D  40     -18.150  -8.370  -4.180  1.00  1.00      D    C
ATOM   1056  CA  GLY D  41     -14.420  -8.850  -4.040  1.00  1.00      D    C
ATOM   1057  CA  GLY D  42     -14.570 -12.070  -6.120  1.00  1.00      D    C
ATOM   1058  CA  VAL D  43     -13.990 -14.370  -3.100  1.00  1.00      D    C
ATOM   1059  CA  LYS D  44     -15.530 -17.840  -3.470  1.00  1.00      D    C
ATOM   1060  CA  ARG D  45     -14.160 -19.820  -0.510  1.00  1.00      D    C
ATOM   1061  CA  ILE D  46     -13.920 -18.020   2.810  1.00  1.00      D    C
ATOM   1062  CA  SER D  47     -12.970 -19.910   5.820  1.00  1.00      D    C
ATOM   1063  CA  GLY D  48     -15.040 -19.920   8.950  1.00  1.00      D    C
ATOM   1064  CA  LEU D  49     -12.520 -17.560  10.520  1.00  1.00      D    C
ATOM   1065  CA  ILE D  50     -12.850 -14.770   7.940  1.00  1.00      D    C
ATOM   1066  CA  TYR D  51     -15.820 -13.150   9.780  1.00  1.00      D    C
ATOM   1067  CA  GLU D  52     -13.960 -12.580  13.020  1.00  1.00      D    C
ATOM   1068  CA  GLU D  53     -10.870 -11.600  11.120  1.00  1.00      D    C
ATOM   1069  CA  THR D  54     -12.860  -9.000   9.170  1.00  1.00      D    C
ATOM   1070  CA  ARG D  55     -14.450  -7.620  12.280  1.00  1.00      D    C
ATOM   1071  CA  GLY D  56     -11.050  -6.880  13.790  1.00  1.00      D    C
ATOM   1072  CA  VAL D  57      -9.850  -5.090  10.600  1.00  1.00      D    C
ATOM   1073  CA  LEU D  58     -13.170  -3.350  10.210  1.00  1.00      D    C
ATOM   1074  CA  LYS D  59     -12.950  -1.850  13.700  1.00  1.00      D    C
ATOM   1075  CA  VAL D  60      -9.470  -0.530  12.900  1.00  1.00      D    C
ATOM   1076  CA  PHE D  61     -10.620   1.450   9.860  1.00  1.00      D    C
ATOM   1077  CA  LEU D  62     -13.540   3.000  11.920  1.00  1.00      D    C
ATOM   1078  CA  GLU D  63     -11.520   3.990  14.930  1.00  1.00      D    C
ATOM   1079  CA  ASN D  64      -9.060   5.790  12.560  1.00  1.00      D    C
ATOM   1080  CA  VAL D  65     -11.690   7.570  10.450  1.00  1.00      D    C
ATOM   1081  CA  ILE D  66     -13.920   8.470  13.370  1.00  1.00      D    C
ATOM   1082  CA  ARG D  67     -11.020   9.750  15.490  1.00  1.00      D    C
ATOM   1083  CA  ASP D  68     -10.140  12.240  12.800  1.00  1.00      D    C
ATOM   1084  CA  ALA D  69     -13.740  13.350  12.040  1.00  1.00      D    C
ATOM   1085  CA  VAL D  70     -14.230  13.970  15.840  1.00  1.00      D    C
ATOM   1086  CA  THR D  71     -10.910  15.880  15.650  1.00  1.00      D    C
ATOM   1087  CA  TYR D  72     -12.710  18.410  13.350  1.00  1.00      D    C
ATOM   1088  CA  THR D  73     -15.730  18.270  15.820  1.00  1.00      D    C
ATOM   1089  CA  GLU D  74     -13.700  19.330  18.730  1.00  1.00      D    C
ATOM   1090  CA  HIS D  75     -12.050  22.290  17.060  1.00  1.00      D    C
ATOM   1091  CA  ALA D  76     -15.310  23.400  15.750  1.00  1.00      D    C
ATOM   1092  CA  LYS D  77     -16.750  23.440  19.220  1.00  1.00      D    C
ATOM   1093  CA  ARG D  78     -19.870  21.780  17.720  1.00  1.00      D    C
ATOM   1094  CA  LYS D  79     -21.770  18.860  19.250  1.00  1.00      D    C
ATOM   1095  CA  THR D  80     -22.740  17.420  15.820  1.00  1.00      D    C
ATOM   1096  CA  VAL D  81     -20.440  15.500  13.450  1.00  1.00      D    C
ATOM   1097  CA  THR D  82     -20.780  17.020  10.070  1.00  1.00      D    C
ATOM   1098  CA  ALA D  83     -20.300  15.730   6.490  1.00  1.00      D    C
ATOM   1099  CA  MET D  84     -17.270  17.950   6.100  1.00  1.00      D    C
ATOM   1100  CA  ASP D  85     -15.650  16.390   9.160  1.00  1.00      D    C
ATOM   1101  CA  VAL D  86     -15.990  12.990   7.470  1.00  1.00      D    C
ATOM   1102  CA  VAL D  87     -14.710  14.240   4.090  1.00  1.00      D    C
ATOM   1103  CA  TYR D  88     -11.650  15.770   5.460  1.00  1.00      D    C
ATOM   1104  CA  ALA D  89     -10.760  12.640   7.470  1.00  1.00      D    C
ATOM   1105  CA  LEU D  90     -10.940  10.580   4.350  1.00  1.00      D    C
ATOM   1106  CA  LYS D  91      -9.020  12.990   2.150  1.00  1.00      D    C
ATOM   1107  CA  ARG D  92      -6.190  13.630   4.510  1.00  1.00      D    C
ATOM   1108  CA  GLN D  93      -5.750   9.840   5.080  1.00  1.00      D    C
ATOM   1109  CA  GLY D  94      -5.180   9.220   1.330  1.00  1.00      D    C
ATOM   1110  CA  ARG D  95      -8.770   8.190   0.760  1.00  1.00      D    C
ATOM   1111  CA  THR D  96     -10.440  10.770  -1.390  1.00  1.00      D    C
ATOM   1112  CA  LEU D  97     -14.290  10.410  -1.270  1.00  1.00      D    C
ATOM   1113  CA  TYR D  98     -16.520  12.090  -3.880  1.00  1.00      D    C
ATOM   1114  CA  GLY D  99     -20.270  12.680  -3.480  1.00  1.00      D    C
ATOM   1115  CA  PHE D 100     -20.460  14.060  -0.010  1.00  1.00      D    C
ATOM   1116  CA  GLY D 101     -24.110  15.060   0.700  1.00  1.00      D    C
ATOM   1117  CA  GLY D 102     -25.560  11.620   1.390  1.00  1.00      D    C
TER
ATOM   1118  CA  SER E   1      36.300  68.590  25.650  1.00  1.00      E    C
ATOM   1119  CA  GLY E   2      36.660  71.520  23.090  1.00  1.00      E    C
ATOM   1120  CA  ARG E   3      40.450  71.330  23.220  1.00  1.00      E    C
ATOM   1121  CA  GLY E   4      43.150  70.490  25.850  1.00  1.00      E    C
ATOM   1122  CA  LYS E   5      42.820  67.760  28.360  1.00  1.00      E    C
ATOM   1123  CA  GLN E   6      40.000  68.320  30.980  1.00  1.00      E    C
ATOM   1124  CA  GLY E   7      42.190  68.340  34.000  1.00  1.00      E    C
ATOM   1125  CA  GLY E   8      44.320  71.180  35.110  1.00  1.00      E    C
ATOM   1126  CA  LYS E   9      42.560  73.850  33.000  1.00  1.00      E    C
ATOM   1127  CA  THR E  10      40.360  75.660  35.330  1.00  1.00      E    C
ATOM   1128  CA  ARG E  11      37.130  76.990  33.980  1.00  1.00      E    C
ATOM   1129  CA  ALA E  12      33.750  76.170  35.570  1.00  1.00      E    C
ATOM   1130  CA  LYS E  13      30.990  74.250  34.070  1.00  1.00      E    C
ATOM   1131  CA  ALA E  14      28.060  76.240  35.310  1.00  1.00      E    C
ATOM   1132  CA  LYS E  15      25.760  75.340  38.260  1.00  1.00      E    C
ATOM   1133  CA  THR E  16      22.920  77.580  36.830  1.00  1.00      E    C
ATOM   1134  CA  ARG E  17      20.610  79.620  38.920  1.00  1.00      E    C
ATOM   1135  CA  SER E  18      17.990  77.520  37.310  1.00  1.00      E    C
ATOM   1136  CA  SER E  19      19.510  74.210  38.660  1.00  1.00      E    C
ATOM   1137  CA  ARG E  20      20.050  76.050  41.880  1.00  1.00      E    C
ATOM   1138  CA  ALA E  21      16.260  76.680  42.290  1.00  1.00      E    C
ATOM   1139  CA  GLY E  22      15.260  73.240  40.990  1.00  1.00      E    C
ATOM   1140  CA  LEU E  23      13.090  74.890  38.220  1.00  1.00      E    C
ATOM   1141  CA  GLN E  24      12.090  74.190  34.650  1.00  1.00      E    C
ATOM   1142  CA  PHE E  25      11.390  77.800  33.750  1.00  1.00      E    C
ATOM   1143  CA  PRO E  26      14.400  79.980  32.790  1.00  1.00      E    C
ATOM   1144  CA  VAL E  27      15.970  82.000  35.540  1.00  1.00      E    C
ATOM   1145  CA  GLY E  28      18.670  83.470  33.260  1.00  1.00      E    C
ATOM   1146  CA  ARG E  29      16.070  84.440  30.680  1.00  1.00      E    C
ATOM   1147  CA  VAL E  30      13.660  85.900  33.340  1.00  1.00      E    C
ATOM   1148  CA  HIS E  31      16.510  88.180  34.570  1.00  1.00      E    C
ATOM   1149  CA  ARG E  32      17.340  89.310  31.110  1.00  1.00      E    C
ATOM   1150  CA  LEU E  33      13.750  89.690  30.000  1.00  1.00      E    C
ATOM   1151  CA  LEU E  34      12.840  91.810  33.090  1.00  1.00      E    C
ATOM   1152  CA  ARG E  35      15.570  94.210  32.600  1.00  1.00      E    C
ATOM   1153  CA  LYS E  36      15.200  94.640  28.810  1.00  1.00      E    C
ATOM   1154  CA  GLY E  37      11.410  95.670  29.050  1.00  1.00      E    C
ATOM   1155  CA  ASN E  38      11.790  99.030  30.800  1.00  1.00      E    C
ATOM   1156  CA  TYR E  39      10.380  97.880  33.990  1.00  1.00      E    C
ATOM   1157  CA  ALA E  40      12.720  99.790  36.350  1.00  1.00      E    C
ATOM   1158  CA  GLU E  41      16.300 100.580  36.530  1.00  1.00      E    C
ATOM   1159  CA  ARG E  42      16.910  97.620  38.900  1.00  1.00      E    C
ATOM   1160  CA  VAL E  43      16.300  93.990  39.490  1.00  1.00      E    C
ATOM   1161  CA  GLY E  44      17.000  92.510  42.950  1.00  1.00      E    C
ATOM   1162  CA  ALA E  45      18.350  88.940  42.280  1.00  1.00      E    C
ATOM   1163  CA  GLY E  46      15.130  87.460  43.610  1.00  1.00      E    C
ATOM   1164  CA  ALA E  47      12.610  89.200  41.440  1.00  1.00      E    C
ATOM   1165  CA  PRO E  48      13.170  87.090  38.160  1.00  1.00      E    C
ATOM   1166  CA  VAL E  49      13.200  83.980  40.300  1.00  1.00      E    C
ATOM   1167  CA  TYR E  50       9.800  84.640  41.840  1.00  1.00      E    C
ATOM   1168  CA  LEU E  51       8.250  85.670  38.590  1.00  1.00      E    C
ATOM   1169  CA  ALA E  52       9.690  82.760  36.680  1.00  1.00      E    C
ATOM   1170  CA  ALA E  53       8.530  80.260  39.390  1.00  1.00      E    C
ATOM   1171  CA  VAL E  54       4.930  81.790  39.350  1.00  1.00      E    C
ATOM   1172  CA  LEU E  55       4.690  81.560  35.570  1.00  1.00      E    C
ATOM   1173  CA  GLU E  56       5.730  77.900  35.700  1.00  1.00      E    C
ATOM   1174  CA  TYR E  57       3.090  77.230  38.380  1.00  1.00      E    C
ATOM   1175  CA  LEU E  58       0.370  78.890  36.200  1.00  1.00      E    C
ATOM   1176  CA  THR E  59       1.500  76.590  33.450  1.00  1.00      E    C
ATOM   1177  CA  ALA E  60       1.460  73.340  35.460  1.00  1.00      E    C
ATOM   1178  CA  GLU E  61      -1.990  74.240  36.790  1.00  1.00      E    C
ATOM   1179  CA  ILE E  62      -3.400  74.960  33.330  1.00  1.00      E    C
ATOM   1180  CA  LEU E  63      -1.850  71.820  31.770  1.00  1.00      E    C
ATOM   1181  CA  GLU E  64      -3.020  69.780  34.710  1.00  1.00      E    C
ATOM   1182  CA  LEU E  65      -6.660  70.910  34.110  1.00  1.00      E    C
ATOM   1183  CA  ALA E  66      -6.440  70.860  30.380  1.00  1.00      E    C
ATOM   1184  CA  GLY E  67      -4.890  67.390  30.210  1.00  1.00      E    C
ATOM   1185  CA  ASN E  68      -7.570  66.140  32.660  1.00  1.00      E    C
ATOM   1186  CA  ALA E  69     -10.290  67.440  30.390  1.00  1.00      E    C
ATOM   1187  CA  ALA E  70      -8.530  65.630  27.560  1.00  1.00      E    C
ATOM   1188  CA  ARG E  71      -8.900  62.310  29.330  1.00  1.00      E    C
ATOM   1189  CA  ASP E  72     -12.560  63.080  30.100  1.00  1.00      E    C
ATOM   1190  CA  ASN E  73     -13.000  63.650  26.310  1.00  1.00      E    C
ATOM   1191  CA  LYS E  74     -11.120  60.380  25.620  1.00  1.00      E    C
ATOM   1192  CA  LYS E  75      -8.280  62.180  23.780  1.00  1.00      E    C
ATOM   1193  CA  THR E  76      -4.630  62.130  24.390  1.00  1.00      E    C
ATOM   1194  CA  ARG E  77      -3.790  65.360  22.620  1.00  1.00      E    C
ATOM   1195  CA  ILE E  78      -4.400  68.740  24.270  1.00  1.00      E    C
ATOM   1196  CA  ILE E  79      -5.770  71.140  21.650  1.00  1.00      E    C
ATOM   1197  CA  PRO E  80      -7.230  74.690  22.310  1.00  1.00      E    C
ATOM   1198  CA  ARG E  81     -10.590  73.270  22.980  1.00  1.00      E    C
ATOM   1199  CA  HIS E  82      -9.340  71.380  25.950  1.00  1.00      E    C
ATOM   1200  CA  LEU E  83      -7.630  74.350  27.370  1.00  1.00      E    C
ATOM   1201  CA  GLN E  84     -10.950  76.390  27.100  1.00  1.00      E    C
ATOM   1202  CA  LEU E  85     -12.900  73.770  28.870  1.00  1.00      E    C
ATOM   1203  CA  ALA E  86     -10.320  73.910  31.820  1.00  1.00      E    C
ATOM   1204  CA  VAL E  87     -10.400  77.760  31.850  1.00  1.00      E    C
ATOM   1205  CA  ARG E  88     -14.100  78.270  31.770  1.00  1.00      E    C
ATOM   1206  CA  ASN E  89     -14.740  75.480  34.310  1.00  1.00      E    C
ATOM   1207  CA  ASP E  90     -12.200  76.990  36.720  1.00  1.00      E    C
ATOM   1208  CA  GLU E  91     -13.560  80.040  38.470  1.00  1.00      E    C
ATOM   1209  CA  GLU E  92     -10.180  81.700  39.050  1.00  1.00      E    C
ATOM   1210  CA  LEU E  93      -8.600  80.830  35.600  1.00  1.00      E    C
ATOM   1211  CA  ASN E  94     -11.820  82.130  33.850  1.00  1.00      E    C
ATOM   1212  CA  LYS E  95     -11.170  85.360  35.790  1.00  1.00      E    C
ATOM   1213  CA  LEU E  96      -7.570  85.630  34.810  1.00  1.00      E    C
ATOM   1214  CA  LEU E  97      -8.660  85.540  31.200  1.00  1.00      E    C
ATOM   1215  CA  GLY E  98     -11.960  87.420  31.600  1.00  1.00      E    C
ATOM   1216  CA  ARG E  99     -11.310  89.700  28.640  1.00  1.00      E    C
ATOM   1217  CA  VAL E 100      -9.290  87.130  26.560  1.00  1.00      E    C
ATOM   1218  CA  THR E 101     -10.520  84.700  23.950  1.00  1.00      E    C
ATOM   1219  CA  ILE E 102      -8.920  81.280  23.710  1.00  1.00      E    C
ATOM   1220  CA  ALA E 103      -8.500  80.580  19.940  1.00  1.00      E    C
ATOM   1221  CA  GLN E 104     -10.260  77.550  18.730  1.00  1.00      E    C
ATOM   1222  CA  GLY E 105     -11.950  77.230  22.150  1.00  1.00      E    C
ATOM   1223  CA  GLY E 106     -15.520  76.900  20.900  1.00  1.00      E    C
ATOM   1224  CA  VAL E 107     -18.350  77.860  23.190  1.00  1.00      E    C
ATOM   1225  CA  LEU E 108     -20.010  75.940  26.100  1.00  1.00      E    C
ATOM   1226  CA  PRO E 109     -22.080  72.860  25.110  1.00  1.00      E    C
ATOM   1227  CA  ASN E 110     -25.510  73.640  26.830  1.00  1.00      E    C
ATOM   1228  CA  ILE E 111     -25.750  70.130  28.120  1.00  1.00      E    C
ATOM   1229  CA  GLN E 112     -22.640  68.250  29.050  1.00  1.00      E    C
ATOM   1230  CA  SER E 113     -19.930  67.800  26.440  1.00  1.00      E    C
ATOM   1231  CA  VAL E 114     -19.350  64.100  27.000  1.00  1.00      E    C
ATOM   1232  CA  LEU E 115     -23.040  63.420  26.390  1.00  1.00      E    C
ATOM   1233  CA  LEU E 116     -22.980  64.720  22.760  1.00  1.00      E    C
ATOM   1234  CA  PRO E 117     -24.380  62.830  19.890  1.00  1.00      E    C
ATOM   1235  CA  LYS E 118     -22.390  61.740  16.790  1.00  1.00      E    C
ATOM   1236  CA  LYS E 119     -19.100  60.570  15.330  1.00  1.00      E    C
ATOM   1237  CA  THR E 120     -19.630  63.250  12.820  1.00  1.00      E    C
ATOM   1238  CA  GLU E 121     -20.470  66.640  14.230  1.00  1.00      E    C
ATOM   1239  CA  SER E 122     -23.230  67.490  11.730  1.00  1.00      E    C
ATOM   1240  CA  SER E 123     -25.480  64.600  10.640  1.00  1.00      E    C
ATOM   1241  CA  LYS E 124     -25.080  62.810   7.380  1.00  1.00      E    C
ATOM   1242  CA  SER E 125     -21.610  64.370   7.750  1.00  1.00      E    C
ATOM   1243  CA  LYS E 126     -20.230  62.780   4.450  1.00  1.00      E    C
ATOM   1244  CA  SER E 127     -17.240  64.430   3.000  1.00  1.00      E    C
ATOM   1245  CA  LYS E 128     -14.540  64.780   0.270  1.00  1.00      E    C
TER
ATOM   1246  CA  PRO F   1     -22.320  94.040  -0.630  1.00  1.00      F    C
ATOM   1247  CA  GLU F   2     -25.180  95.290   1.470  1.00  1.00      F    C
ATOM   1248  CA  PRO F   3     -25.260  98.460  -0.380  1.00  1.00      F    C
ATOM   1249  CA  ALA F   4     -25.580 100.770   2.540  1.00  1.00      F    C
ATOM   1250  CA  LYS F   5     -22.550  99.900   4.800  1.00  1.00      F    C
ATOM   1251  CA  SER F   6     -19.540 102.160   4.860  1.00  1.00      F    C
ATOM   1252  CA  ALA F   7     -17.660 102.510   8.200  1.00  1.00      F    C
ATOM   1253  CA  PRO F   8     -15.100 102.990   7.100  1.00  1.00      F    C
ATOM   1254  CA  ALA F   9     -11.770 101.740   8.570  1.00  1.00      F    C
ATOM   1255  CA  PRO F  10     -10.110 100.820   6.240  1.00  1.00      F    C
ATOM   1256  CA  LYS F  11      -7.110  98.750   7.260  1.00  1.00      F    C
ATOM   1257  CA  LYS F  12      -8.140  95.180   8.160  1.00  1.00      F    C
ATOM   1258  CA  GLY F  13      -6.710  92.810  10.720  1.00  1.00      F    C
ATOM   1259  CA  SER F  14      -3.010  93.250   9.970  1.00  1.00      F    C
ATOM   1260  CA  LYS F  15      -1.670  91.010   7.090  1.00  1.00      F    C
ATOM   1261  CA  LYS F  16       1.050  93.290   5.480  1.00  1.00      F    C
ATOM   1262  CA  ALA F  17       4.700  92.380   5.750  1.00  1.00      F    C
ATOM   1263  CA  VAL F  18       7.520  92.590   3.460  1.00  1.00      F    C
ATOM   1264  CA  THR F  19       9.610  89.520   2.400  1.00  1.00      F    C
ATOM   1265  CA  LYS F  20       7.720  88.510  -0.740  1.00  1.00      F    C
ATOM   1266  CA  THR F  21       6.750  91.210  -3.270  1.00  1.00      F    C
ATOM   1267  CA  GLN F  22       8.820  94.270  -2.380  1.00  1.00      F    C
ATOM   1268  CA  LYS F  23      12.420  95.330  -3.160  1.00  1.00      F    C
ATOM   1269  CA  LYS F  24      15.190  96.410  -0.770  1.00  1.00      F    C
ATOM   1270  CA  ASP F  25      17.910  94.050   0.020  1.00  1.00      F    C
ATOM   1271  CA  GLY F  26      17.510  91.540   2.710  1.00  1.00      F    C
ATOM   1272  CA  LYS F  27      20.620  89.730   1.710  1.00  1.00      F    C
ATOM   1273  CA  LYS F  28      20.370  87.030   4.320  1.00  1.00      F    C
ATOM   1274  CA  ARG F  29      16.700  87.680   5.260  1.00  1.00      F    C
ATOM   1275  CA  ARG F  30      16.580  85.280   8.160  1.00  1.00      F    C
ATOM   1276  CA  LYS F  31      14.670  86.410  11.140  1.00  1.00      F    C
ATOM   1277  CA  THR F  32      13.260  83.950  13.690  1.00  1.00      F    C
ATOM   1278  CA  ARG F  33      14.770  85.040  17.030  1.00  1.00      F    C
ATOM   1279  CA  LYS F  34      13.230  85.880  20.410  1.00  1.00      F    C
ATOM   1280  CA  GLU F  35      12.570  82.550  22.240  1.00  1.00      F    C
ATOM   1281  CA  SER F  36       9.180  81.500  23.450  1.00  1.00      F    C
ATOM   1282  CA  TYR F  37       8.500  79.640  26.630  1.00  1.00      F    C
ATOM   1283  CA  ALA F  38       7.200  76.650  24.700  1.00  1.00      F    C
ATOM   1284  CA  ILE F  39       9.930  74.060  25.220  1.00  1.00      F    C
ATOM   1285  CA  TYR F  40       9.710  74.760  29.080  1.00  1.00      F    C
ATOM   1286  CA  VAL F  41       5.900  74.660  28.920  1.00  1.00      F    C
ATOM   1287  CA  TYR F  42       6.280  71.320  27.040  1.00  1.00      F    C
ATOM   1288  CA  LYS F  43       8.610  70.190  29.840  1.00  1.00      F    C
ATOM   1289  CA  VAL F  44       5.930  70.780  32.510  1.00  1.00      F    C
ATOM   1290  CA  LEU F  45       3.190  69.170  30.500  1.00  1.00      F    C
ATOM   1291  CA  LYS F  46       5.140  65.890  30.460  1.00  1.00      F    C
ATOM   1292  CA  GLN F  47       5.710  66.140  34.360  1.00  1.00      F    C
ATOM   1293  CA  VAL F  48       2.130  66.350  35.050  1.00  1.00      F    C
ATOM   1294  CA  HIS F  49       0.580  64.230  32.230  1.00  1.00      F    C
ATOM   1295  CA  PRO F  50       3.400  61.820  31.090  1.00  1.00      F    C
ATOM   1296  CA  ASP F  51       1.220  60.100  28.510  1.00  1.00      F    C
ATOM   1297  CA  THR F  52      -0.540  63.130  27.030  1.00  1.00      F    C
ATOM   1298  CA  GLY F  53       0.600  64.860  23.860  1.00  1.00      F    C
ATOM   1299  CA  ILE F  54       0.040  68.430  22.640  1.00  1.00      F    C
ATOM   1300  CA  SER F  55      -1.180  70.100  19.460  1.00  1.00      F    C
ATOM   1301  CA  SER F  56       0.850  72.810  17.760  1.00  1.00      F    C
ATOM   1302  CA  LYS F  57      -2.110  75.220  18.230  1.00  1.00      F    C
ATOM   1303  CA  ALA F  58      -2.220  74.570  21.980  1.00  1.00      F    C
ATOM   1304  CA  MET F  59       1.440  75.280  22.180  1.00  1.00      F    C
ATOM   1305  CA  SER F  60       0.900  78.760  20.560  1.00  1.00      F    C
ATOM   1306  CA  ILE F  61      -1.850  79.300  23.100  1.00  1.00      F    C
ATOM   1307  CA  MET F  62       0.400  78.120  25.950  1.00  1.00      F    C
ATOM   1308  CA  ASN F  63       3.170  80.560  24.730  1.00  1.00      F    C
ATOM   1309  CA  SER F  64       0.690  83.540  24.540  1.00  1.00      F    C
ATOM   1310  CA  PHE F  65      -0.650  82.800  28.050  1.00  1.00      F    C
ATOM   1311  CA  VAL F  66       2.800  82.650  29.560  1.00  1.00      F    C
ATOM   1312  CA  ASN F  67       3.820  85.880  27.710  1.00  1.00      F    C
ATOM   1313  CA  ASP F  68       0.700  87.750  28.920  1.00  1.00      F    C
ATOM   1314  CA  VAL F  69       1.310  86.850  32.580  1.00  1.00      F    C
ATOM   1315  CA  PHE F  70       4.970  87.920  32.300  1.00  1.00      F    C
ATOM   1316  CA  GLU F  71       3.730  91.380  30.900  1.00  1.00      F    C
ATOM   1317  CA  ARG F  72       1.010  91.630  33.530  1.00  1.00      F    C
ATOM   1318  CA  ILE F  73       3.210  90.980  36.480  1.00  1.00      F    C
ATOM   1319  CA  ALA F  74       6.100  93.150  35.340  1.00  1.00      F    C
ATOM   1320  CA  GLY F  75       3.770  96.030  34.690  1.00  1.00      F    C
ATOM   1321  CA  GLU F  76       2.220  95.660  38.120  1.00  1.00      F    C
ATOM   1322  CA  ALA F  77       5.510  95.450  40.030  1.00  1.00      F    C
ATOM   1323  CA  SER F  78       6.890  98.470  38.270  1.00  1.00      F    C
ATOM   1324  CA  ARG F  79       3.890 100.630  39.250  1.00  1.00      F    C
ATOM   1325  CA  LEU F  80       4.090  99.370  42.730  1.00  1.00      F    C
ATOM   1326  CA  ALA F  81       7.710 100.420  42.920  1.00  1.00      F    C
ATOM   1327  CA  HIS F  82       6.940 103.830  41.340  1.00  1.00      F    C
ATOM   1328  CA  TYR F  83       4.300 104.680  43.870  1.00  1.00      F    C
ATOM   1329  CA  ASN F  84       6.970 104.210  46.660  1.00  1.00      F    C
ATOM   1330  CA  LYS F  85       9.730 105.910  44.640  1.00  1.00      F    C
ATOM   1331  CA  ARG F  86      11.840 102.660  44.630  1.00  1.00      F    C
ATOM   1332  CA  SER F  87      13.600 101.850  41.350  1.00  1.00      F    C
ATOM   1333  CA  THR F  88      14.730  98.350  42.530  1.00  1.00      F    C
ATOM   1334  CA  ILE F  89      12.160  95.590  41.880  1.00  1.00      F    C
ATOM   1335  CA  THR F  90      12.610  93.120  44.670  1.00  1.00      F    C
ATOM   1336  CA  SER F  91      11.110  89.710  45.210  1.00  1.00      F    C
ATOM   1337  CA  ARG F  92       8.810  91.370  47.710  1.00  1.00      F    C
ATOM   1338  CA  GLU F  93       7.290  93.720  45.200  1.00  1.00      F    C
ATOM   1339  CA  ILE F  94       6.930  91.070  42.560  1.00  1.00      F    C
ATOM   1340  CA  GLN F  95       5.110  88.900  45.110  1.00  1.00      F    C
ATOM   1341  CA  THR F  96       2.860  91.730  46.170  1.00  1.00      F    C
ATOM   1342  CA  ALA F  97       2.310  92.600  42.490  1.00  1.00      F    C
ATOM   1343  CA  VAL F  98       1.230  88.850  42.040  1.00  1.00      F    C
ATOM   1344  CA  ARG F  99      -1.100  89.050  45.030  1.00  1.00      F    C
ATOM   1345  CA  LEU F 100      -2.590  92.270  43.790  1.00  1.00      F    C
ATOM   1346  CA  LEU F 101      -3.140  91.090  40.230  1.00  1.00      F    C
ATOM   1347  CA  LEU F 102      -4.060  87.450  40.620  1.00  1.00      F    C
ATOM   1348  CA  PRO F 103      -7.250  85.970  41.940  1.00  1.00      F    C
ATOM   1349  CA  GLY F 104      -7.350  84.380  45.440  1.00  1.00      F    C
ATOM   1350  CA  GLU F 105      -6.040  80.870  45.230  1.00  1.00      F    C
ATOM   1351  CA  LEU F 106      -3.880  81.400  42.250  1.00  1.00      F    C
ATOM   1352  CA  ALA F 107      -2.170  84.350  43.970  1.00  1.00      F    C
ATOM   1353  CA  LYS F 108      -1.960  82.200  47.090  1.00  1.00      F    C
ATOM   1354  CA  HIS F 109      -0.380  79.180  45.340  1.00  1.00      F    C
ATOM   1355  CA  ALA F 110       1.760  81.290  42.950  1.00  1.00      F    C
ATOM   1356  CA  VAL F 111       3.210  83.300  45.920  1.00  1.00      F    C
ATOM   1357  CA  SER F 112       3.830  80.030  47.750  1.00  1.00      F    C
ATOM   1358  CA  GLU F 113       5.820  78.620  44.740  1.00  1.00      F    C
ATOM   1359  CA  GLY F 114       7.770  81.780  44.270  1.00  1.00      F    C
ATOM   1360  CA  THR F 115       8.920  81.790  47.870  1.00  1.00      F    C
ATOM   1361  CA  LYS F 116       9.820  78.170  47.850  1.00  1.00      F    C
ATOM   1362  CA  ALA F 117      12.090  78.600  44.800  1.00  1.00      F    C
ATOM   1363  CA  VAL F 118      13.740  81.540  46.570  1.00  1.00      F    C
ATOM   1364  CA  THR F 119      14.320  79.370  49.640  1.00  1.00      F    C
ATOM   1365  CA  LYS F 120      15.870  76.700  47.270  1.00  1.00      F    C
ATOM   1366  CA  TYR F 121      17.860  79.270  45.490  1.00  1.00      F    C
ATOM   1367  CA  THR F 122      19.450  80.350  48.710  1.00  1.00      F    C
ATOM   1368  CA  SER F 123      19.980  76.780  49.920  1.00  1.00      F    C
ATOM   1369  CA  ALA F 124      23.430  76.560  48.400  1.00  1.00      F    C
ATOM   1370  CA  LYS F 125      26.020  79.210  47.480  1.00  1.00      F    C
TER
ATOM   1371  CA  ALA G   1      66.090 -11.960   7.190  1.00  1.00      G    C
ATOM   1372  CA  ARG G   2      65.270 -12.510  10.820  1.00  1.00      G    C
ATOM   1373  CA  THR G   3      68.590 -14.320  11.210  1.00  1.00      G    C
ATOM   1374  CA  LYS G   4      70.400 -12.700  14.210  1.00  1.00      G    C
ATOM   1375  CA  GLN G   5      74.110 -12.700  14.080  1.00  1.00      G    C
ATOM   1376  CA  THR G   6      73.930 -14.700  17.310  1.00  1.00      G    C
ATOM   1377  CA  ALA G   7      75.190 -11.730  19.180  1.00  1.00      G    C
ATOM   1378  CA  ARG G   8      72.360  -9.660  18.150  1.00  1.00      G    C
ATOM   1379  CA  LYS G   9      71.210  -6.590  20.110  1.00  1.00      G    C
ATOM   1380  CA  SER G  10      68.170  -5.410  18.070  1.00  1.00      G    C
ATOM   1381  CA  THR G  11      65.010  -7.530  18.930  1.00  1.00      G    C
ATOM   1382  CA  GLY G  12      62.810  -5.520  16.580  1.00  1.00      G    C
ATOM   1383  CA  GLY G  13      60.640  -8.110  15.060  1.00  1.00      G    C
ATOM   1384  CA  LYS G  14      61.560 -11.720  15.880  1.00  1.00      G    C
ATOM   1385  CA  ALA G  15      58.120 -12.740  16.990  1.00  1.00      G    C
ATOM   1386  CA  PRO G  16      57.680 -16.210  18.770  1.00  1.00      G    C
ATOM   1387  CA  ARG G  17      56.230 -18.900  16.440  1.00  1.00      G    C
ATOM   1388  CA  LYS G  18      53.640 -21.710  16.440  1.00  1.00      G    C
ATOM   1389  CA  GLN G  19      50.710 -20.000  14.760  1.00  1.00      G    C
ATOM   1390  CA  LEU G  20      48.820 -21.480  11.870  1.00  1.00      G    C
ATOM   1391  CA  ALA G  21      47.450 -19.210   9.050  1.00  1.00      G    C
ATOM   1392  CA  THR G  22      43.750 -19.800   9.620  1.00  1.00      G    C
ATOM   1393  CA  LYS G  23      42.900 -16.540   8.020  1.00  1.00      G    C
ATOM   1394  CA  ALA G  24      41.780 -14.350  10.830  1.00  1.00      G    C
ATOM   1395  CA  ALA G  25      37.860 -13.600  11.190  1.00  1.00      G    C
ATOM   1396  CA  ARG G  26      36.540 -13.530  14.840  1.00  1.00      G    C
ATOM   1397  CA  LYS G  27      34.820 -16.780  15.120  1.00  1.00      G    C
ATOM   1398  CA  SER G  28      36.730 -16.730  18.370  1.00  1.00      G    C
ATOM   1399  CA  ALA G  29      38.230 -20.250  18.220  1.00  1.00      G    C
ATOM   1400  CA  PRO G  30      41.820 -21.530  18.220  1.00  1.00      G    C
ATOM   1401  CA  ALA G  31      40.910 -24.160  15.670  1.00  1.00      G    C
ATOM   1402  CA  THR G  32      42.190 -26.810  18.010  1.00  1.00      G    C
ATOM   1403  CA  GLY G  33      43.150 -29.750  15.850  1.00  1.00      G    C
ATOM   1404  CA  GLY G  34      44.880 -30.640  12.580  1.00  1.00      G    C
ATOM   1405  CA  VAL G  35      47.010 -28.270  10.300  1.00  1.00      G    C
ATOM   1406  CA  LYS G  36      45.180 -27.530   6.900  1.00  1.00      G    C
ATOM   1407  CA  LYS G  37      41.540 -27.620   7.840  1.00  1.00      G    C
ATOM   1408  CA  PRO G  38      39.680 -28.940   4.850  1.00  1.00      G    C
ATOM   1409  CA  HIS G  39      37.490 -25.790   4.700  1.00  1.00      G    C
ATOM   1410  CA  ARG G  40      33.720 -26.170   4.410  1.00  1.00      G    C
ATOM   1411  CA  TYR G  41      30.910 -23.790   5.570  1.00  1.00      G    C
ATOM   1412  CA  ARG G  42      27.510 -25.020   4.380  1.00  1.00      G    C
ATOM   1413  CA  PRO G  43      25.730 -23.540   1.470  1.00  1.00      G    C
ATOM   1414  CA  GLY G  44      23.720 -20.620   2.860  1.00  1.00      G    C
ATOM   1415  CA  THR G  45      26.280 -20.150   5.690  1.00  1.00      G    C
ATOM   1416  CA  VAL G  46      28.140 -17.420   3.870  1.00  1.00      G    C
ATOM   1417  CA  ALA G  47      24.800 -16.140   2.480  1.00  1.00      G    C
ATOM   1418  CA  LEU G  48      23.560 -15.860   6.160  1.00  1.00      G    C
ATOM   1419  CA  ARG G  49      26.750 -14.330   7.360  1.00  1.00      G    C
ATOM   1420  CA  GLU G  50      26.570 -11.550   4.640  1.00  1.00      G    C
ATOM   1421  CA  ILE G  51      22.950 -10.770   5.420  1.00  1.00      G    C
ATOM   1422  CA  ARG G  52      23.910 -10.150   9.000  1.00  1.00      G    C
ATOM   1423  CA  ARG G  53      26.980  -8.030   8.020  1.00  1.00      G    C
ATOM   1424  CA  TYR G  54      25.370  -5.820   5.530  1.00  1.00      G    C
ATOM   1425  CA  GLN G  55      22.220  -4.920   7.480  1.00  1.00      G    C
ATOM   1426  CA  LYS G  56      24.500  -3.810  10.310  1.00  1.00      G    C
ATOM   1427  CA  SER G  57      26.700  -1.560   8.010  1.00  1.00      G    C
ATOM   1428  CA  THR G  58      25.320   1.100   5.630  1.00  1.00      G    C
ATOM   1429  CA  GLU G  59      27.890   1.250   2.870  1.00  1.00      G    C
ATOM   1430  CA  LEU G  60      26.440   1.090  -0.610  1.00  1.00      G    C
ATOM   1431  CA  LEU G  61      27.140  -2.250  -2.230  1.00  1.00      G    C
ATOM   1432  CA  ILE G  62      26.740  -1.590  -5.950  1.00  1.00      G    C
ATOM   1433  CA  ARG G  63      29.890  -0.390  -7.710  1.00  1.00      G    C
ATOM   1434  CA  LYS G  64      29.940   3.370  -8.460  1.00  1.00      G    C
ATOM   1435  CA  LEU G  65      30.870   3.440 -12.130  1.00  1.00      G    C
ATOM   1436  CA  PRO G  66      28.280   0.960 -13.230  1.00  1.00      G    C
ATOM   1437  CA  PHE G  67      25.700   2.920 -11.070  1.00  1.00      G    C
ATOM   1438  CA  GLN G  68      26.780   6.230 -12.610  1.00  1.00      G    C
ATOM   1439  CA  ARG G  69      26.580   4.650 -16.110  1.00  1.00      G    C
ATOM   1440  CA  LEU G  70      22.990   3.440 -15.650  1.00  1.00      G    C
ATOM   1441  CA  VAL G  71      21.950   6.750 -14.250  1.00  1.00      G    C
ATOM   1442  CA  ARG G  72      23.310   8.710 -17.210  1.00  1.00      G    C
ATOM   1443  CA  GLU G  73      21.650   6.240 -19.590  1.00  1.00      G    C
ATOM   1444  CA  ILE G  74      18.110   6.700 -18.130  1.00  1.00      G    C
ATOM   1445  CA  ALA G  75      18.680  10.400 -17.830  1.00  1.00      G    C
ATOM   1446  CA  GLN G  76      19.960  10.670 -21.430  1.00  1.00      G    C
ATOM   1447  CA  ASP G  77      16.480   9.710 -22.560  1.00  1.00      G    C
ATOM   1448  CA  PHE G  78      14.920  12.720 -20.990  1.00  1.00      G    C
ATOM   1449  CA  LYS G  79      17.690  15.210 -21.820  1.00  1.00      G    C
ATOM   1450  CA  THR G  80      20.810  14.940 -23.860  1.00  1.00      G    C
ATOM   1451  CA  ASP G  81      24.250  16.120 -22.670  1.00  1.00      G    C
ATOM   1452  CA  LEU G  82      23.470  16.260 -19.020  1.00  1.00      G    C
ATOM   1453  CA  ARG G  83      25.870  17.270 -16.210  1.00  1.00      G    C
ATOM   1454  CA  PHE G  84      25.470  15.770 -12.670  1.00  1.00      G    C
ATOM   1455  CA  GLN G  85      27.020  16.940  -9.450  1.00  1.00      G    C
ATOM   1456  CA  SER G  86      28.780  13.930  -7.790  1.00  1.00      G    C
ATOM   1457  CA  SER G  87      26.220  14.230  -4.840  1.00  1.00      G    C
ATOM   1458  CA  ALA G  88      23.290  13.710  -7.430  1.00  1.00      G    C
ATOM   1459  CA  VAL G  89      24.570  10.320  -8.490  1.00  1.00      G    C
ATOM   1460  CA  MET G  90      25.230   9.310  -4.930  1.00  1.00      G    C
ATOM   1461  CA  ALA G  91      21.750  10.280  -3.910  1.00  1.00      G    C
ATOM   1462  CA  LEU G  92      20.200   8.090  -6.610  1.00  1.00      G    C
ATOM   1463  CA  GLN G  93      22.190   5.070  -5.420  1.00  1.00      G    C
ATOM   1464  CA  GLU G  94      20.970   5.380  -1.790  1.00  1.00      G    C
ATOM   1465  CA  ALA G  95      17.350   5.850  -2.910  1.00  1.00      G    C
ATOM   1466  CA  SER G  96      17.660   2.760  -5.240  1.00  1.00      G    C
ATOM   1467  CA  GLU G  97      19.270   0.660  -2.610  1.00  1.00      G    C
ATOM   1468  CA  ALA G  98      16.820   1.720   0.070  1.00  1.00      G    C
ATOM   1469  CA  TYR G  99      13.940   0.810  -2.320  1.00  1.00      G    C
ATOM   1470  CA  LEU G 100      15.380  -2.550  -3.190  1.00  1.00      G    C
ATOM   1471  CA  VAL G 101      16.120  -3.560   0.490  1.00  1.00      G    C
ATOM   1472  CA  ALA G 102      12.750  -2.650   2.090  1.00  1.00      G    C
ATOM   1473  CA  LEU G 103      11.070  -3.990  -1.130  1.00  1.00      G    C
ATOM   1474  CA  PHE G 104      12.950  -7.210  -0.820  1.00  1.00      G    C
ATOM   1475  CA  GLU G 105      11.840  -7.600   2.810  1.00  1.00      G    C
ATOM   1476  CA  ASP G 106       8.160  -7.680   1.620  1.00  1.00      G    C
ATOM   1477  CA  THR G 107       9.010  -9.930  -1.360  1.00  1.00      G    C
ATOM   1478  CA  ASN G 108      10.730 -12.300   1.130  1.00  1.00      G    C
ATOM   1479  CA  LEU G 109       7.650 -12.360   3.300  1.00  1.00      G    C
ATOM   1480  CA  CYS G 110       5.510 -13.430   0.320  1.00  1.00      G    C
ATOM   1481  CA  ALA G 111       7.700 -16.500  -0.570  1.00  1.00      G    C
ATOM   1482  CA  ILE G 112       7.680 -17.690   2.990  1.00  1.00      G    C
ATOM   1483  CA  HIS G 113       3.790 -17.310   2.810  1.00  1.00      G    C
ATOM   1484  CA  ALA G 114       4.100 -20.090   0.160  1.00  1.00      G    C
ATOM   1485  CA  LYS G 115       6.310 -22.180   2.460  1.00  1.00      G    C
ATOM   1486  CA  ARG G 116       9.430 -21.300   0.390  1.00  1.00      G    C
ATOM   1487  CA  VAL G 117      12.910 -20.370   1.430  1.00  1.00      G    C
ATOM   1488  CA  THR G 118      13.920 -19.030  -1.970  1.00  1.00      G    C
ATOM   1489  CA  ILE G 119      12.300 -15.770  -3.100  1.00  1.00      G    C
ATOM   1490  CA  MET G 120      11.040 -15.690  -6.540  1.00  1.00      G    C
ATOM   1491  CA  PRO G 121       9.810 -13.440  -9.380  1.00  1.00      G    C
ATOM   1492  CA  LYS G 122       6.160 -14.310  -8.490  1.00  1.00      G    C
ATOM   1493  CA  ASP G 123       6.970 -13.060  -4.860  1.00  1.00      G    C
ATOM   1494  CA  ILE G 124       8.390  -9.810  -6.320  1.00  1.00      G    C
ATOM   1495  CA  GLN G 125       5.180  -9.620  -8.480  1.00  1.00      G    C
ATOM   1496  CA  LEU G 126       2.940 -10.130  -5.500  1.00  1.00      G    C
ATOM   1497  CA  ALA G 127       4.810  -7.380  -3.470  1.00  1.00      G    C
ATOM   1498  CA  ARG G 128       4.460  -4.950  -6.420  1.00  1.00      G    C
ATOM   1499  CA  ARG G 129       0.750  -5.900  -6.800  1.00  1.00      G    C
ATOM   1500  CA  ILE G 130       0.150  -5.520  -3.030  1.00  1.00      G    C
ATOM   1501  CA  ARG G 131       2.050  -2.250  -3.050  1.00  1.00      G    C
ATOM   1502  CA  GLY G 132      -0.210  -1.020  -5.940  1.00  1.00      G    C
ATOM   1503  CA  GLU G 133       2.760  -0.610  -8.190  1.00  1.00      G    C
ATOM   1504  CA  ARG G 134       1.480  -3.260 -10.630  1.00  1.00      G    C
ATOM   1505  CA  ALA G 135      -1.960  -3.260  -9.390  1.00  1.00      G    C
TER
ATOM   1506  CA  SER H   1      61.470   6.010 -56.400  1.00  1.00      H    C
ATOM   1507  CA  GLY H   2      58.310   4.260 -55.540  1.00  1.00      H    C
ATOM   1508  CA  ARG H   3      59.850   2.270 -52.730  1.00  1.00      H    C
ATOM   1509  CA  GLY H   4      58.290   0.830 -49.660  1.00  1.00      H    C
ATOM   1510  CA  LYS H   5      54.980   0.220 -47.980  1.00  1.00      H    C
ATOM   1511  CA  GLY H   6      53.540   3.750 -47.520  1.00  1.00      H    C
ATOM   1512  CA  GLY H   7      52.410   6.010 -44.570  1.00  1.00      H    C
ATOM   1513  CA  LYS H   8      51.940   6.410 -40.800  1.00  1.00      H    C
ATOM   1514  CA  GLY H   9      49.040   7.690 -38.690  1.00  1.00      H    C
ATOM   1515  CA  LEU H  10      46.510   7.410 -41.640  1.00  1.00      H    C
ATOM   1516  CA  GLY H  11      42.790   6.910 -41.310  1.00  1.00      H    C
ATOM   1517  CA  LYS H  12      42.970   3.070 -41.310  1.00  1.00      H    C
ATOM   1518  CA  GLY H  13      39.550   3.020 -39.660  1.00  1.00      H    C
ATOM   1519  CA  GLY H  14      39.610   0.500 -36.820  1.00  1.00      H    C
ATOM   1520  CA  ALA H  15      42.240  -1.570 -34.970  1.00  1.00      H    C
ATOM   1521  CA  LYS H  16      40.090  -4.660 -33.850  1.00  1.00      H    C
ATOM   1522  CA  ARG H  17      38.980  -4.000 -30.350  1.00  1.00      H    C
ATOM   1523  CA  HIS H  18      35.310  -5.020 -30.980  1.00  1.00      H    C
ATOM   1524  CA  ARG H  19      32.310  -3.290 -29.560  1.00  1.00      H    C
ATOM   1525  CA  LYS H  20      29.150  -4.960 -30.550  1.00  1.00      H    C
ATOM   1526  CA  VAL H  21      27.080  -2.180 -29.160  1.00  1.00      H    C
ATOM   1527  CA  LEU H  22      26.830  -3.380 -25.630  1.00  1.00      H    C
ATOM   1528  CA  ARG H  23      29.240  -2.360 -22.830  1.00  1.00      H    C
ATOM   1529  CA  ASP H  24      26.840  -3.840 -20.250  1.00  1.00      H    C
ATOM   1530  CA  ASN H  25      25.670  -0.750 -18.360  1.00  1.00      H    C
ATOM   1531  CA  ILE H  26      22.490  -2.130 -16.650  1.00  1.00      H    C
ATOM   1532  CA  GLN H  27      24.100  -5.460 -17.160  1.00  1.00      H    C
ATOM   1533  CA  GLY H  28      26.900  -4.120 -15.070  1.00  1.00      H    C
ATOM   1534  CA  ILE H  29      24.800  -4.440 -11.930  1.00  1.00      H    C
ATOM   1535  CA  THR H  30      25.890  -8.040 -11.270  1.00  1.00      H    C
ATOM   1536  CA  LYS H  31      24.130 -10.980  -9.680  1.00  1.00      H    C
ATOM   1537  CA  PRO H  32      26.470 -10.470  -6.620  1.00  1.00      H    C
ATOM   1538  CA  ALA H  33      25.410  -6.840  -6.260  1.00  1.00      H    C
ATOM   1539  CA  ILE H  34      21.750  -8.060  -6.690  1.00  1.00      H    C
ATOM   1540  CA  ARG H  35      22.290 -10.730  -4.080  1.00  1.00      H    C
ATOM   1541  CA  ARG H  36      23.750  -7.970  -1.790  1.00  1.00      H    C
ATOM   1542  CA  LEU H  37      20.650  -5.850  -2.260  1.00  1.00      H    C
ATOM   1543  CA  ALA H  38      18.770  -8.990  -1.170  1.00  1.00      H    C
ATOM   1544  CA  ARG H  39      21.080  -9.700   1.610  1.00  1.00      H    C
ATOM   1545  CA  ARG H  40      20.510  -6.290   3.220  1.00  1.00      H    C
ATOM   1546  CA  GLY H  41      16.760  -7.310   3.030  1.00  1.00      H    C
ATOM   1547  CA  GLY H  42      17.240 -10.630   4.760  1.00  1.00      H    C
ATOM   1548  CA  VAL H  43      17.140 -12.950   1.820  1.00  1.00      H    C
ATOM   1549  CA  LYS H  44      18.750 -16.340   2.240  1.00  1.00      H    C
ATOM   1550  CA  ARG H  45      18.120 -18.090  -1.110  1.00  1.00      H    C
ATOM   1551  CA  ILE H  46      17.530 -16.490  -4.520  1.00  1.00      H    C
ATOM   1552  CA  SER H  47      15.780 -18.000  -7.550  1.00  1.00      H    C
ATOM   1553  CA  GLY H  48      17.900 -18.090 -10.780  1.00  1.00      H    C
ATOM   1554  CA  LEU H  49      15.320 -15.990 -12.490  1.00  1.00      H    C
ATOM   1555  CA  ILE H  50      15.440 -13.190  -9.990  1.00  1.00      H    C
ATOM   1556  CA  TYR H  51      18.420 -11.450 -11.630  1.00  1.00      H    C
ATOM   1557  CA  GLU H  52      16.680 -10.590 -14.770  1.00  1.00      H    C
ATOM   1558  CA  GLU H  53      13.510  -9.820 -12.830  1.00  1.00      H    C
ATOM   1559  CA  THR H  54      15.430  -7.530 -10.540  1.00  1.00      H    C
ATOM   1560  CA  ARG H  55      16.980  -5.690 -13.370  1.00  1.00      H    C
ATOM   1561  CA  GLY H  56      13.660  -4.880 -14.950  1.00  1.00      H    C
ATOM   1562  CA  VAL H  57      12.120  -3.500 -11.780  1.00  1.00      H    C
ATOM   1563  CA  LEU H  58      15.300  -1.590 -10.890  1.00  1.00      H    C
ATOM   1564  CA  LYS H  59      15.290  -0.040 -14.320  1.00  1.00      H    C
ATOM   1565  CA  VAL H  60      11.570   1.140 -14.090  1.00  1.00      H    C
ATOM   1566  CA  PHE H  61      12.270   2.470 -10.640  1.00  1.00      H    C
ATOM   1567  CA  LEU H  62      15.220   4.600 -11.840  1.00  1.00      H    C
ATOM   1568  CA  GLU H  63      13.350   5.670 -14.950  1.00  1.00      H    C
ATOM   1569  CA  ASN H  64      10.600   7.010 -12.720  1.00  1.00      H    C
ATOM   1570  CA  VAL H  65      12.580   8.770 -10.140  1.00  1.00      H    C
ATOM   1571  CA  ILE H  66      15.120  10.220 -12.580  1.00  1.00      H    C
ATOM   1572  CA  ARG H  67      12.450  11.280 -14.960  1.00  1.00      H    C
ATOM   1573  CA  ASP H  68      10.890  13.570 -12.300  1.00  1.00      H    C
ATOM   1574  CA  ALA H  69      14.210  15.000 -11.120  1.00  1.00      H    C
ATOM   1575  CA  VAL H  70      15.220  15.770 -14.710  1.00  1.00      H    C
ATOM   1576  CA  THR H  71      11.800  17.400 -15.290  1.00  1.00      H    C
ATOM   1577  CA  TYR H  72      12.420  19.790 -12.350  1.00  1.00      H    C
ATOM   1578  CA  THR H  73      15.990  20.260 -13.700  1.00  1.00      H    C
ATOM   1579  CA  GLU H  74      14.530  21.310 -17.130  1.00  1.00      H    C
ATOM   1580  CA  HIS H  75      11.930  23.440 -15.490  1.00  1.00      H    C
ATOM   1581  CA  ALA H  76      14.650  25.400 -13.780  1.00  1.00      H    C
ATOM   1582  CA  LYS H  77      16.300  25.970 -17.170  1.00  1.00      H    C
ATOM   1583  CA  ARG H  78      19.380  24.110 -15.860  1.00  1.00      H    C
ATOM   1584  CA  LYS H  79      22.210  22.390 -17.730  1.00  1.00      H    C
ATOM   1585  CA  THR H  80      22.860  19.990 -14.770  1.00  1.00      H    C
ATOM   1586  CA  VAL H  81      21.100  17.300 -12.580  1.00  1.00      H    C
ATOM   1587  CA  THR H  82      21.550  18.450  -9.020  1.00  1.00      H    C
ATOM   1588  CA  ALA H  83      21.340  16.400  -5.830  1.00  1.00      H    C
ATOM   1589  CA  MET H  84      18.430  18.750  -4.800  1.00  1.00      H    C
ATOM   1590  CA  ASP H  85      16.570  17.930  -8.030  1.00  1.00      H    C
ATOM   1591  CA  VAL H  86      16.700  14.350  -7.040  1.00  1.00      H    C
ATOM   1592  CA  VAL H  87      15.480  14.830  -3.500  1.00  1.00      H    C
ATOM   1593  CA  TYR H  88      12.340  16.760  -4.810  1.00  1.00      H    C
ATOM   1594  CA  ALA H  89      11.620  13.860  -7.230  1.00  1.00      H    C
ATOM   1595  CA  LEU H  90      11.820  11.280  -4.260  1.00  1.00      H    C
ATOM   1596  CA  LYS H  91       9.750  13.530  -1.990  1.00  1.00      H    C
ATOM   1597  CA  ARG H  92       6.970  13.620  -4.500  1.00  1.00      H    C
ATOM   1598  CA  GLN H  93       7.190   9.820  -4.940  1.00  1.00      H    C
ATOM   1599  CA  GLY H  94       6.700   9.560  -1.160  1.00  1.00      H    C
ATOM   1600  CA  ARG H  95      10.180   8.530  -0.320  1.00  1.00      H    C
ATOM   1601  CA  THR H  96      11.410  11.710   1.180  1.00  1.00      H    C
ATOM   1602  CA  LEU H  97      15.150  11.760   1.950  1.00  1.00      H    C
ATOM   1603  CA  TYR H  98      16.300  11.660   5.470  1.00  1.00      H    C
ATOM   1604  CA  GLY H  99      16.520  15.390   6.190  1.00  1.00      H    C
ATOM   1605  CA  PHE H 100      13.150  16.750   5.000  1.00  1.00      H    C
ATOM   1606  CA  GLY H 101      13.330  19.110   7.950  1.00  1.00      H    C
ATOM   1607  CA  GLY H 102      12.380  22.350   6.350  1.00  1.00      H    C
TER
ATOM   1608  CA  SER I   1     -28.110  30.610 -38.710  1.00  1.00      I    C
ATOM   1609  CA  GLY I   2     -27.240  28.080 -36.020  1.00  1.00      I    C
ATOM   1610  CA  ARG I   3     -23.980  29.960 -35.080  1.00  1.00      I    C
ATOM   1611  CA  GLY I   4     -25.900  33.160 -33.840  1.00  1.00      I    C
ATOM   1612  CA  LYS I   5     -23.250  35.640 -34.460  1.00  1.00      I    C
ATOM   1613  CA  GLN I   6     -24.480  38.040 -37.160  1.00  1.00      I    C
ATOM   1614  CA  GLY I   7     -25.520  41.290 -35.530  1.00  1.00      I    C
ATOM   1615  CA  GLY I   8     -28.950  41.120 -37.090  1.00  1.00      I    C
ATOM   1616  CA  LYS I   9     -29.980  44.240 -35.130  1.00  1.00      I    C
ATOM   1617  CA  THR I  10     -28.890  44.080 -31.470  1.00  1.00      I    C
ATOM   1618  CA  ARG I  11     -25.210  43.110 -30.950  1.00  1.00      I    C
ATOM   1619  CA  ALA I  12     -23.500  42.510 -27.700  1.00  1.00      I    C
ATOM   1620  CA  LYS I  13     -19.790  42.660 -26.810  1.00  1.00      I    C
ATOM   1621  CA  ALA I  14     -18.450  41.580 -23.390  1.00  1.00      I    C
ATOM   1622  CA  LYS I  15     -15.240  40.490 -21.760  1.00  1.00      I    C
ATOM   1623  CA  THR I  16     -15.180  37.540 -19.390  1.00  1.00      I    C
ATOM   1624  CA  ARG I  17     -11.650  36.050 -19.440  1.00  1.00      I    C
ATOM   1625  CA  SER I  18     -13.450  32.770 -20.300  1.00  1.00      I    C
ATOM   1626  CA  SER I  19     -14.790  34.330 -23.510  1.00  1.00      I    C
ATOM   1627  CA  ARG I  20     -11.400  35.910 -24.060  1.00  1.00      I    C
ATOM   1628  CA  ALA I  21      -9.670  32.510 -23.670  1.00  1.00      I    C
ATOM   1629  CA  GLY I  22     -12.340  30.690 -25.750  1.00  1.00      I    C
ATOM   1630  CA  LEU I  23     -13.060  28.220 -22.870  1.00  1.00      I    C
ATOM   1631  CA  GLN I  24     -16.090  26.760 -21.090  1.00  1.00      I    C
ATOM   1632  CA  PHE I  25     -14.490  26.490 -17.690  1.00  1.00      I    C
ATOM   1633  CA  PRO I  26     -14.260  29.780 -15.720  1.00  1.00      I    C
ATOM   1634  CA  VAL I  27     -11.050  31.730 -15.900  1.00  1.00      I    C
ATOM   1635  CA  GLY I  28     -12.210  34.150 -13.390  1.00  1.00      I    C
ATOM   1636  CA  ARG I  29     -13.180  31.590 -10.680  1.00  1.00      I    C
ATOM   1637  CA  VAL I  30      -9.920  29.640 -11.180  1.00  1.00      I    C
ATOM   1638  CA  HIS I  31      -7.900  32.880 -10.830  1.00  1.00      I    C
ATOM   1639  CA  ARG I  32      -9.960  33.650  -7.700  1.00  1.00      I    C
ATOM   1640  CA  LEU I  33      -9.480  30.070  -6.400  1.00  1.00      I    C
ATOM   1641  CA  LEU I  34      -5.720  30.380  -6.760  1.00  1.00      I    C
ATOM   1642  CA  ARG I  35      -5.700  33.610  -4.810  1.00  1.00      I    C
ATOM   1643  CA  LYS I  36      -8.160  32.340  -2.110  1.00  1.00      I    C
ATOM   1644  CA  GLY I  37      -6.090  29.110  -1.530  1.00  1.00      I    C
ATOM   1645  CA  ASN I  38      -2.790  30.480  -0.410  1.00  1.00      I    C
ATOM   1646  CA  TYR I  39      -0.740  28.790  -3.260  1.00  1.00      I    C
ATOM   1647  CA  ALA I  40       2.000  31.360  -3.730  1.00  1.00      I    C
ATOM   1648  CA  GLU I  41       2.000  34.910  -2.820  1.00  1.00      I    C
ATOM   1649  CA  ARG I  42       1.440  35.840  -6.530  1.00  1.00      I    C
ATOM   1650  CA  VAL I  43      -0.650  34.220  -9.320  1.00  1.00      I    C
ATOM   1651  CA  GLY I  44       0.140  35.020 -12.980  1.00  1.00      I    C
ATOM   1652  CA  ALA I  45      -2.690  35.930 -15.440  1.00  1.00      I    C
ATOM   1653  CA  GLY I  46      -1.980  32.900 -17.600  1.00  1.00      I    C
ATOM   1654  CA  ALA I  47      -2.050  30.300 -14.800  1.00  1.00      I    C
ATOM   1655  CA  PRO I  48      -5.760  30.230 -14.100  1.00  1.00      I    C
ATOM   1656  CA  VAL I  49      -6.420  30.300 -17.850  1.00  1.00      I    C
ATOM   1657  CA  TYR I  50      -4.080  27.340 -18.300  1.00  1.00      I    C
ATOM   1658  CA  LEU I  51      -5.620  25.480 -15.320  1.00  1.00      I    C
ATOM   1659  CA  ALA I  52      -9.310  25.870 -16.440  1.00  1.00      I    C
ATOM   1660  CA  ALA I  53      -8.360  24.880 -20.050  1.00  1.00      I    C
ATOM   1661  CA  VAL I  54      -6.790  21.620 -18.560  1.00  1.00      I    C
ATOM   1662  CA  LEU I  55      -9.740  21.000 -16.320  1.00  1.00      I    C
ATOM   1663  CA  GLU I  56     -12.250  21.460 -19.060  1.00  1.00      I    C
ATOM   1664  CA  TYR I  57     -10.340  19.070 -21.200  1.00  1.00      I    C
ATOM   1665  CA  LEU I  58     -10.220  16.450 -18.270  1.00  1.00      I    C
ATOM   1666  CA  THR I  59     -13.960  16.960 -17.820  1.00  1.00      I    C
ATOM   1667  CA  ALA I  60     -14.570  16.070 -21.500  1.00  1.00      I    C
ATOM   1668  CA  GLU I  61     -12.560  12.860 -21.060  1.00  1.00      I    C
ATOM   1669  CA  ILE I  62     -14.390  11.560 -18.170  1.00  1.00      I    C
ATOM   1670  CA  LEU I  63     -17.910  12.470 -19.420  1.00  1.00      I    C
ATOM   1671  CA  GLU I  64     -17.550  11.070 -22.860  1.00  1.00      I    C
ATOM   1672  CA  LEU I  65     -16.730   7.560 -21.780  1.00  1.00      I    C
ATOM   1673  CA  ALA I  66     -19.390   7.530 -19.090  1.00  1.00      I    C
ATOM   1674  CA  GLY I  67     -22.130   8.930 -21.350  1.00  1.00      I    C
ATOM   1675  CA  ASN I  68     -21.160   6.080 -23.690  1.00  1.00      I    C
ATOM   1676  CA  ALA I  69     -21.780   3.570 -20.890  1.00  1.00      I    C
ATOM   1677  CA  ALA I  70     -25.100   5.230 -20.180  1.00  1.00      I    C
ATOM   1678  CA  ARG I  71     -25.960   4.810 -23.990  1.00  1.00      I    C
ATOM   1679  CA  ASP I  72     -25.020   1.080 -23.880  1.00  1.00      I    C
ATOM   1680  CA  ASN I  73     -27.540   0.760 -21.030  1.00  1.00      I    C
ATOM   1681  CA  LYS I  74     -30.310   2.570 -23.060  1.00  1.00      I    C
ATOM   1682  CA  LYS I  75     -30.370   5.350 -20.470  1.00  1.00      I    C
ATOM   1683  CA  THR I  76     -30.070   9.070 -21.060  1.00  1.00      I    C
ATOM   1684  CA  ARG I  77     -28.780  10.150 -17.710  1.00  1.00      I    C
ATOM   1685  CA  ILE I  78     -25.320   9.830 -16.340  1.00  1.00      I    C
ATOM   1686  CA  ILE I  79     -25.130   8.490 -12.800  1.00  1.00      I    C
ATOM   1687  CA  PRO I  80     -22.000   7.860 -10.640  1.00  1.00      I    C
ATOM   1688  CA  ARG I  81     -22.070   4.180 -11.620  1.00  1.00      I    C
ATOM   1689  CA  HIS I  82     -21.600   5.020 -15.330  1.00  1.00      I    C
ATOM   1690  CA  LEU I  83     -18.680   7.360 -14.540  1.00  1.00      I    C
ATOM   1691  CA  GLN I  84     -17.150   4.530 -12.430  1.00  1.00      I    C
ATOM   1692  CA  LEU I  85     -17.600   1.940 -15.260  1.00  1.00      I    C
ATOM   1693  CA  ALA I  86     -15.920   4.640 -17.510  1.00  1.00      I    C
ATOM   1694  CA  VAL I  87     -13.120   5.260 -15.120  1.00  1.00      I    C
ATOM   1695  CA  ARG I  88     -12.270   1.790 -14.050  1.00  1.00      I    C
ATOM   1696  CA  ASN I  89     -12.170   0.050 -17.490  1.00  1.00      I    C
ATOM   1697  CA  ASP I  90      -9.660   2.770 -18.770  1.00  1.00      I    C
ATOM   1698  CA  GLU I  91      -6.010   2.390 -17.900  1.00  1.00      I    C
ATOM   1699  CA  GLU I  92      -5.080   6.140 -17.700  1.00  1.00      I    C
ATOM   1700  CA  LEU I  93      -8.310   7.470 -16.100  1.00  1.00      I    C
ATOM   1701  CA  ASN I  94      -8.210   4.490 -13.600  1.00  1.00      I    C
ATOM   1702  CA  LYS I  95      -4.690   5.460 -12.720  1.00  1.00      I    C
ATOM   1703  CA  LEU I  96      -5.610   9.200 -12.640  1.00  1.00      I    C
ATOM   1704  CA  LEU I  97      -8.220   8.390 -10.140  1.00  1.00      I    C
ATOM   1705  CA  GLY I  98      -6.300   5.760  -8.300  1.00  1.00      I    C
ATOM   1706  CA  ARG I  99      -7.070   7.110  -4.950  1.00  1.00      I    C
ATOM   1707  CA  VAL I 100     -10.550   8.400  -5.750  1.00  1.00      I    C
ATOM   1708  CA  THR I 101     -13.840   7.120  -4.430  1.00  1.00      I    C
ATOM   1709  CA  ILE I 102     -17.040   7.630  -6.460  1.00  1.00      I    C
ATOM   1710  CA  ALA I 103     -19.820   7.090  -3.950  1.00  1.00      I    C
ATOM   1711  CA  GLN I 104     -22.500   4.670  -5.190  1.00  1.00      I    C
ATOM   1712  CA  GLY I 105     -20.300   3.790  -8.070  1.00  1.00      I    C
ATOM   1713  CA  GLY I 106     -19.570   0.270  -7.310  1.00  1.00      I    C
ATOM   1714  CA  VAL I 107     -16.990  -1.740  -9.180  1.00  1.00      I    C
ATOM   1715  CA  LEU I 108     -17.210  -3.770 -12.430  1.00  1.00      I    C
ATOM   1716  CA  PRO I 109     -17.920  -7.500 -12.150  1.00  1.00      I    C
ATOM   1717  CA  ASN I 110     -14.600  -9.110 -12.150  1.00  1.00      I    C
ATOM   1718  CA  ILE I 111     -13.300 -10.840 -15.130  1.00  1.00      I    C
ATOM   1719  CA  GLN I 112      -9.970 -10.820 -16.650  1.00  1.00      I    C
ATOM   1720  CA  SER I 113      -6.970 -10.040 -14.440  1.00  1.00      I    C
ATOM   1721  CA  VAL I 114      -7.630 -12.810 -11.870  1.00  1.00      I    C
ATOM   1722  CA  LEU I 115      -7.410 -15.340 -14.770  1.00  1.00      I    C
ATOM   1723  CA  LEU I 116      -3.710 -14.360 -15.560  1.00  1.00      I    C
ATOM   1724  CA  PRO I 117      -2.640 -15.540 -19.100  1.00  1.00      I    C
ATOM   1725  CA  LYS I 118      -0.950 -18.920 -19.650  1.00  1.00      I    C
ATOM   1726  CA  LYS I 119       1.300 -17.670 -22.460  1.00  1.00      I    C
ATOM   1727  CA  THR I 120      -1.290 -19.700 -24.310  1.00  1.00      I    C
ATOM   1728  CA  GLU I 121      -4.900 -19.240 -25.180  1.00  1.00      I    C
ATOM   1729  CA  SER I 122      -7.150 -16.300 -24.970  1.00  1.00      I    C
ATOM   1730  CA  SER I 123      -4.250 -13.890 -24.450  1.00  1.00      I    C
ATOM   1731  CA  LYS I 124      -6.290 -12.050 -21.810  1.00  1.00      I    C
ATOM   1732  CA  SER I 125      -8.080 -14.960 -20.420  1.00  1.00      I    C
ATOM   1733  CA  LYS I 126     -11.220 -16.900 -21.130  1.00  1.00      I    C
ATOM   1734  CA  SER I 127     -12.860 -18.170 -17.840  1.00  1.00      I    C
ATOM   1735  CA  LYS I 128     -15.690 -15.590 -17.950  1.00  1.00      I    C
TER
ATOM   1736  CA  PRO J   1     -26.890  63.430  -3.110  1.00  1.00      J    C
ATOM   1737  CA  GLU J   2     -27.760  61.760  -6.330  1.00  1.00      J    C
ATOM   1738  CA  PRO J   3     -28.730  58.560  -7.690  1.00  1.00      J    C
ATOM   1739  CA  ALA J   4     -27.000  55.360  -9.020  1.00  1.00      J    C
ATOM   1740  CA  LYS J   5     -29.660  53.580 -11.210  1.00  1.00      J    C
ATOM   1741  CA  SER J   6     -30.470  53.380 -14.900  1.00  1.00      J    C
ATOM   1742  CA  ALA J   7     -28.010  55.190 -17.140  1.00  1.00      J    C
ATOM   1743  CA  PRO J   8     -28.850  57.690 -18.130  1.00  1.00      J    C
ATOM   1744  CA  ALA J   9     -30.260  56.250 -21.360  1.00  1.00      J    C
ATOM   1745  CA  PRO J  10     -29.530  57.430 -23.860  1.00  1.00      J    C
ATOM   1746  CA  LYS J  11     -33.040  58.090 -25.240  1.00  1.00      J    C
ATOM   1747  CA  LYS J  12     -34.910  54.720 -25.040  1.00  1.00      J    C
ATOM   1748  CA  GLY J  13     -36.480  53.420 -21.790  1.00  1.00      J    C
ATOM   1749  CA  SER J  14     -40.060  53.910 -20.470  1.00  1.00      J    C
ATOM   1750  CA  LYS J  15     -42.280  51.140 -19.150  1.00  1.00      J    C
ATOM   1751  CA  LYS J  16     -42.940  50.190 -15.630  1.00  1.00      J    C
ATOM   1752  CA  ALA J  17     -43.970  52.440 -12.760  1.00  1.00      J    C
ATOM   1753  CA  VAL J  18     -41.440  52.600 -10.000  1.00  1.00      J    C
ATOM   1754  CA  THR J  19     -41.140  52.400  -6.200  1.00  1.00      J    C
ATOM   1755  CA  LYS J  20     -44.290  51.950  -4.030  1.00  1.00      J    C
ATOM   1756  CA  THR J  21     -45.070  48.580  -2.360  1.00  1.00      J    C
ATOM   1757  CA  GLN J  22     -42.910  47.680   0.610  1.00  1.00      J    C
ATOM   1758  CA  LYS J  23     -41.020  44.960  -1.150  1.00  1.00      J    C
ATOM   1759  CA  LYS J  24     -43.030  41.830  -0.260  1.00  1.00      J    C
ATOM   1760  CA  ASP J  25     -42.050  38.260  -0.980  1.00  1.00      J    C
ATOM   1761  CA  GLY J  26     -39.440  38.420   1.760  1.00  1.00      J    C
ATOM   1762  CA  LYS J  27     -37.070  36.370  -0.180  1.00  1.00      J    C
ATOM   1763  CA  LYS J  28     -34.480  36.980   2.560  1.00  1.00      J    C
ATOM   1764  CA  ARG J  29     -32.410  39.720   0.770  1.00  1.00      J    C
ATOM   1765  CA  ARG J  30     -29.290  37.660   1.650  1.00  1.00      J    C
ATOM   1766  CA  LYS J  31     -29.300  34.240  -0.100  1.00  1.00      J    C
ATOM   1767  CA  THR J  32     -26.740  31.870   1.140  1.00  1.00      J    C
ATOM   1768  CA  ARG J  33     -24.210  31.230  -1.510  1.00  1.00      J    C
ATOM   1769  CA  LYS J  34     -23.800  28.230  -3.650  1.00  1.00      J    C
ATOM   1770  CA  GLU J  35     -22.180  29.140  -6.920  1.00  1.00      J    C
ATOM   1771  CA  SER J  36     -21.040  25.720  -8.150  1.00  1.00      J    C
ATOM   1772  CA  TYR J  37     -19.350  24.010 -11.100  1.00  1.00      J    C
ATOM   1773  CA  ALA J  38     -22.620  22.430 -12.180  1.00  1.00      J    C
ATOM   1774  CA  ILE J  39     -23.710  25.020 -14.930  1.00  1.00      J    C
ATOM   1775  CA  TYR J  40     -20.240  24.550 -16.530  1.00  1.00      J    C
ATOM   1776  CA  VAL J  41     -20.380  20.830 -16.210  1.00  1.00      J    C
ATOM   1777  CA  TYR J  42     -23.810  21.050 -17.890  1.00  1.00      J    C
ATOM   1778  CA  LYS J  43     -22.440  23.060 -20.870  1.00  1.00      J    C
ATOM   1779  CA  VAL J  44     -19.510  20.710 -21.380  1.00  1.00      J    C
ATOM   1780  CA  LEU J  45     -21.590  17.640 -21.080  1.00  1.00      J    C
ATOM   1781  CA  LYS J  46     -23.860  18.890 -23.920  1.00  1.00      J    C
ATOM   1782  CA  GLN J  47     -20.780  19.420 -26.060  1.00  1.00      J    C
ATOM   1783  CA  VAL J  48     -19.750  15.940 -25.890  1.00  1.00      J    C
ATOM   1784  CA  HIS J  49     -23.030  13.960 -25.570  1.00  1.00      J    C
ATOM   1785  CA  PRO J  50     -25.900  16.310 -26.840  1.00  1.00      J    C
ATOM   1786  CA  ASP J  51     -28.810  14.100 -25.690  1.00  1.00      J    C
ATOM   1787  CA  THR J  52     -27.300  13.040 -22.340  1.00  1.00      J    C
ATOM   1788  CA  GLY J  53     -28.530  14.690 -19.230  1.00  1.00      J    C
ATOM   1789  CA  ILE J  54     -27.390  14.460 -15.520  1.00  1.00      J    C
ATOM   1790  CA  SER J  55     -28.580  13.600 -12.180  1.00  1.00      J    C
ATOM   1791  CA  SER J  56     -27.720  15.780  -9.140  1.00  1.00      J    C
ATOM   1792  CA  LYS J  57     -25.610  13.020  -7.600  1.00  1.00      J    C
ATOM   1793  CA  ALA J  58     -23.560  12.540 -10.660  1.00  1.00      J    C
ATOM   1794  CA  MET J  59     -23.130  16.420 -10.960  1.00  1.00      J    C
ATOM   1795  CA  SER J  60     -22.030  16.340  -7.230  1.00  1.00      J    C
ATOM   1796  CA  ILE J  61     -19.550  13.560  -8.110  1.00  1.00      J    C
ATOM   1797  CA  MET J  62     -18.160  15.530 -11.170  1.00  1.00      J    C
ATOM   1798  CA  ASN J  63     -18.110  18.810  -9.200  1.00  1.00      J    C
ATOM   1799  CA  SER J  64     -16.140  17.270  -6.370  1.00  1.00      J    C
ATOM   1800  CA  PHE J  65     -13.620  15.900  -8.770  1.00  1.00      J    C
ATOM   1801  CA  VAL J  66     -12.910  19.190 -10.580  1.00  1.00      J    C
ATOM   1802  CA  ASN J  67     -12.180  21.040  -7.360  1.00  1.00      J    C
ATOM   1803  CA  ASP J  68      -9.970  18.060  -6.000  1.00  1.00      J    C
ATOM   1804  CA  VAL J  69      -7.950  18.210  -9.200  1.00  1.00      J    C
ATOM   1805  CA  PHE J  70      -7.700  22.050  -8.990  1.00  1.00      J    C
ATOM   1806  CA  GLU J  71      -6.090  21.550  -5.530  1.00  1.00      J    C
ATOM   1807  CA  ARG J  72      -3.660  18.910  -6.570  1.00  1.00      J    C
ATOM   1808  CA  ILE J  73      -2.350  20.770  -9.540  1.00  1.00      J    C
ATOM   1809  CA  ALA J  74      -2.410  24.150  -7.710  1.00  1.00      J    C
ATOM   1810  CA  GLY J  75      -0.770  22.610  -4.550  1.00  1.00      J    C
ATOM   1811  CA  GLU J  76       1.930  20.960  -6.730  1.00  1.00      J    C
ATOM   1812  CA  ALA J  77       2.470  24.230  -8.660  1.00  1.00      J    C
ATOM   1813  CA  SER J  78       2.690  26.200  -5.430  1.00  1.00      J    C
ATOM   1814  CA  ARG J  79       5.380  23.860  -4.090  1.00  1.00      J    C
ATOM   1815  CA  LEU J  80       7.270  23.940  -7.430  1.00  1.00      J    C
ATOM   1816  CA  ALA J  81       7.330  27.720  -7.430  1.00  1.00      J    C
ATOM   1817  CA  HIS J  82       8.590  27.720  -3.790  1.00  1.00      J    C
ATOM   1818  CA  TYR J  83      11.370  25.170  -4.590  1.00  1.00      J    C
ATOM   1819  CA  ASN J  84      12.640  27.610  -7.140  1.00  1.00      J    C
ATOM   1820  CA  LYS J  85      12.240  30.590  -4.950  1.00  1.00      J    C
ATOM   1821  CA  ARG J  86       9.630  32.260  -7.140  1.00  1.00      J    C
ATOM   1822  CA  SER J  87       6.840  34.200  -5.590  1.00  1.00      J    C
ATOM   1823  CA  THR J  88       4.670  33.870  -8.790  1.00  1.00      J    C
ATOM   1824  CA  ILE J  89       2.910  30.920 -10.030  1.00  1.00      J    C
ATOM   1825  CA  THR J  90       2.690  31.370 -13.800  1.00  1.00      J    C
ATOM   1826  CA  SER J  91       1.110  29.330 -16.460  1.00  1.00      J    C
ATOM   1827  CA  ARG J  92       4.320  27.480 -16.700  1.00  1.00      J    C
ATOM   1828  CA  GLU J  93       4.150  26.250 -13.140  1.00  1.00      J    C
ATOM   1829  CA  ILE J  94       0.620  25.010 -13.780  1.00  1.00      J    C
ATOM   1830  CA  GLN J  95       1.890  23.170 -16.940  1.00  1.00      J    C
ATOM   1831  CA  THR J  96       4.820  21.710 -15.080  1.00  1.00      J    C
ATOM   1832  CA  ALA J  97       2.540  20.700 -12.110  1.00  1.00      J    C
ATOM   1833  CA  VAL J  98       0.230  19.160 -14.710  1.00  1.00      J    C
ATOM   1834  CA  ARG J  99       3.030  17.000 -16.100  1.00  1.00      J    C
ATOM   1835  CA  LEU J 100       4.030  15.820 -12.650  1.00  1.00      J    C
ATOM   1836  CA  LEU J 101       0.280  15.200 -11.870  1.00  1.00      J    C
ATOM   1837  CA  LEU J 102      -1.290  13.750 -14.930  1.00  1.00      J    C
ATOM   1838  CA  PRO J 103      -0.640  10.360 -16.420  1.00  1.00      J    C
ATOM   1839  CA  GLY J 104       1.100  10.290 -19.920  1.00  1.00      J    C
ATOM   1840  CA  GLU J 105      -1.320  11.250 -22.640  1.00  1.00      J    C
ATOM   1841  CA  LEU J 106      -3.460  13.440 -20.420  1.00  1.00      J    C
ATOM   1842  CA  ALA J 107      -0.470  15.570 -19.640  1.00  1.00      J    C
ATOM   1843  CA  LYS J 108       0.400  15.570 -23.320  1.00  1.00      J    C
ATOM   1844  CA  HIS J 109      -3.040  16.840 -24.240  1.00  1.00      J    C
ATOM   1845  CA  ALA J 110      -3.200  18.940 -21.030  1.00  1.00      J    C
ATOM   1846  CA  VAL J 111      -0.180  20.920 -22.170  1.00  1.00      J    C
ATOM   1847  CA  SER J 112      -1.640  21.340 -25.660  1.00  1.00      J    C
ATOM   1848  CA  GLU J 113      -5.070  22.610 -24.400  1.00  1.00      J    C
ATOM   1849  CA  GLY J 114      -3.380  24.750 -21.690  1.00  1.00      J    C
ATOM   1850  CA  THR J 115      -0.890  26.380 -24.180  1.00  1.00      J    C
ATOM   1851  CA  LYS J 116      -3.550  26.950 -26.670  1.00  1.00      J    C
ATOM   1852  CA  ALA J 117      -5.740  28.700 -24.180  1.00  1.00      J    C
ATOM   1853  CA  VAL J 118      -3.000  31.090 -22.890  1.00  1.00      J    C
ATOM   1854  CA  THR J 119      -1.930  32.140 -26.400  1.00  1.00      J    C
ATOM   1855  CA  LYS J 120      -5.610  33.140 -27.150  1.00  1.00      J    C
ATOM   1856  CA  TYR J 121      -5.960  35.010 -23.860  1.00  1.00      J    C
ATOM   1857  CA  THR J 122      -2.740  36.960 -24.690  1.00  1.00      J    C
ATOM   1858  CA  SER J 123      -4.020  37.830 -28.140  1.00  1.00      J    C
ATOM   1859  CA  ALA J 124      -6.700  39.950 -26.510  1.00  1.00      J    C
ATOM   1860  CA  LYS J 125      -6.600  43.410 -24.870  1.00  1.00      J    C
TER
