# Supplementary material for: The kinetic landscape of nucleosome assembly: A coarse-grained molecular dynamics study
Source: PLoS Comput Biol. 2021 Jul 27;17(7):e1009253. doi: 10.1371/journal.pcbi.1009253 (PMC8345847; doi:10.1371/journal.pcbi.1009253)
Supplement: S1 Data — For each of the 11 metastable states identified from our MSM at 400 mM using PCCA clustering, we deposited 4 representative coarse-grained nucleosome conformations in PDB format. The conformations are named “state*conf#.pdb”, where * corresponds to the state name as described in the text (T, TL, TR, HL0, HL1, HL2, HR0, HR1, HR2 and HR3, N), and # goes from 1 to 4. The file “msm_hmm11.dat” contains the equilibrium probabilities of the various basins and the transition probabilities between them. The data also contain 4 representative partially opened conformations for each of the left hexasome, right hexasome, and tetrasome states, named “partially-opened_*_conf#.pdb”, where * is HL, HR or T and # goes from 1 to 4. (ZIP) [file pcbi.1009253.s006.zip › S1_Data/stateHR1conf3.pdb]

ATOM      1 DS   DC  A   1     -19.820 153.130  60.282  1.00  1.00      A    S
ATOM      2 DB   DC  A   1     -17.700 155.560  57.782  1.00  1.00      A    B
ATOM      3 DP   DT  A   2     -22.950 152.080  58.422  1.00  1.00      A    P
ATOM      4 DS   DT  A   2     -23.190 155.030  56.272  1.00  1.00      A    S
ATOM      5 DB   DT  A   2     -19.050 154.930  54.152  1.00  1.00      A    B
ATOM      6 DP   DG  A   3     -26.860 154.680  53.092  1.00  1.00      A    P
ATOM      7 DS   DG  A   3     -25.520 156.950  50.292  1.00  1.00      A    S
ATOM      8 DB   DG  A   3     -20.700 156.430  50.332  1.00  1.00      A    B
ATOM      9 DP   DG  A   4     -26.710 156.570  46.832  1.00  1.00      A    P
ATOM     10 DS   DG  A   4     -23.890 157.100  45.272  1.00  1.00      A    S
ATOM     11 DB   DG  A   4     -20.150 154.110  47.482  1.00  1.00      A    B
ATOM     12 DP   DA  A   5     -23.630 157.760  41.732  1.00  1.00      A    P
ATOM     13 DS   DA  A   5     -20.020 156.050  41.342  1.00  1.00      A    S
ATOM     14 DB   DA  A   5     -19.370 152.280  44.502  1.00  1.00      A    B
ATOM     15 DP   DG  A   6     -19.540 155.060  37.782  1.00  1.00      A    P
ATOM     16 DS   DG  A   6     -17.100 152.110  38.712  1.00  1.00      A    S
ATOM     17 DB   DG  A   6     -18.600 149.230  42.282  1.00  1.00      A    B
ATOM     18 DP   DA  A   7     -14.870 150.310  35.982  1.00  1.00      A    P
ATOM     19 DS   DA  A   7     -14.620 146.750  37.882  1.00  1.00      A    S
ATOM     20 DB   DA  A   7     -18.740 145.970  40.342  1.00  1.00      A    B
ATOM     21 DP   DA  A   8     -13.310 143.820  36.222  1.00  1.00      A    P
ATOM     22 DS   DA  A   8     -15.340 141.430  38.212  1.00  1.00      A    S
ATOM     23 DB   DA  A   8     -19.810 142.910  38.862  1.00  1.00      A    B
ATOM     24 DP   DT  A   9     -15.270 137.940  37.522  1.00  1.00      A    P
ATOM     25 DS   DT  A   9     -18.080 137.180  39.822  1.00  1.00      A    S
ATOM     26 DB   DT  A   9     -21.030 139.690  37.872  1.00  1.00      A    B
ATOM     27 DP   DC  A  10     -18.630 133.370  39.952  1.00  1.00      A    P
ATOM     28 DS   DC  A  10     -21.920 133.790  40.322  1.00  1.00      A    S
ATOM     29 DB   DC  A  10     -22.970 136.420  37.712  1.00  1.00      A    B
ATOM     30 DP   DC  A  11     -24.260 130.630  41.032  1.00  1.00      A    P
ATOM     31 DS   DC  A  11     -27.060 131.940  39.612  1.00  1.00      A    S
ATOM     32 DB   DC  A  11     -25.750 134.380  35.892  1.00  1.00      A    B
ATOM     33 DP   DC  A  12     -30.270 129.960  39.012  1.00  1.00      A    P
ATOM     34 DS   DC  A  12     -32.080 132.070  36.292  1.00  1.00      A    S
ATOM     35 DB   DC  A  12     -28.560 132.960  33.642  1.00  1.00      A    B
ATOM     36 DP   DG  A  13     -35.660 130.580  34.642  1.00  1.00      A    P
ATOM     37 DS   DG  A  13     -35.220 132.500  31.112  1.00  1.00      A    S
ATOM     38 DB   DG  A  13     -30.750 132.260  29.682  1.00  1.00      A    B
ATOM     39 DP   DG  A  14     -37.390 132.010  28.132  1.00  1.00      A    P
ATOM     40 DS   DG  A  14     -34.840 132.240  25.232  1.00  1.00      A    S
ATOM     41 DB   DG  A  14     -30.010 130.570  26.432  1.00  1.00      A    B
ATOM     42 DP   DT  A  15     -35.740 131.000  22.442  1.00  1.00      A    P
ATOM     43 DS   DT  A  15     -31.980 130.680  20.662  1.00  1.00      A    S
ATOM     44 DB   DT  A  15     -30.190 128.260  23.662  1.00  1.00      A    B
ATOM     45 DP   DC  A  16     -32.240 128.830  17.352  1.00  1.00      A    P
ATOM     46 DS   DC  A  16     -29.000 127.220  17.602  1.00  1.00      A    S
ATOM     47 DB   DC  A  16     -28.870 125.270  21.732  1.00  1.00      A    B
ATOM     48 DP   DT  A  17     -27.560 125.290  15.012  1.00  1.00      A    P
ATOM     49 DS   DT  A  17     -25.290 122.940  17.422  1.00  1.00      A    S
ATOM     50 DB   DT  A  17     -28.390 121.630  19.982  1.00  1.00      A    B
ATOM     51 DP   DG  A  18     -23.280 119.950  15.652  1.00  1.00      A    P
ATOM     52 DS   DG  A  18     -23.080 118.540  19.292  1.00  1.00      A    S
ATOM     53 DB   DG  A  18     -27.240 117.360  21.082  1.00  1.00      A    B
ATOM     54 DP   DC  A  19     -20.570 116.330  20.162  1.00  1.00      A    P
ATOM     55 DS   DC  A  19     -22.430 115.480  22.962  1.00  1.00      A    S
ATOM     56 DB   DC  A  19     -25.740 114.290  21.352  1.00  1.00      A    B
ATOM     57 DP   DA  A  20     -21.160 112.200  25.812  1.00  1.00      A    P
ATOM     58 DS   DA  A  20     -24.400 111.370  26.942  1.00  1.00      A    S
ATOM     59 DB   DA  A  20     -26.720 110.790  23.052  1.00  1.00      A    B
ATOM     60 DP   DG  A  21     -24.740 108.150  29.321  1.00  1.00      A    P
ATOM     61 DS   DG  A  21     -28.260 107.570  28.491  1.00  1.00      A    S
ATOM     62 DB   DG  A  21     -28.930 107.770  23.591  1.00  1.00      A    B
ATOM     63 DP   DG  A  22     -30.500 104.720  30.501  1.00  1.00      A    P
ATOM     64 DS   DG  A  22     -32.860 103.980  27.681  1.00  1.00      A    S
ATOM     65 DB   DG  A  22     -30.800 104.220  23.141  1.00  1.00      A    B
ATOM     66 DP   DC  A  23     -35.530 102.430  28.231  1.00  1.00      A    P
ATOM     67 DS   DC  A  23     -35.990 101.270  24.201  1.00  1.00      A    S
ATOM     68 DB   DC  A  23     -31.890 100.760  23.471  1.00  1.00      A    B
ATOM     69 DP   DC  A  24     -38.350  98.320  23.081  1.00  1.00      A    P
ATOM     70 DS   DC  A  24     -36.790  97.580  20.281  1.00  1.00      A    S
ATOM     71 DB   DC  A  24     -32.280  97.760  21.301  1.00  1.00      A    B
ATOM     72 DP   DG  A  25     -37.910  93.470  18.111  1.00  1.00      A    P
ATOM     73 DS   DG  A  25     -34.520  93.000  16.951  1.00  1.00      A    S
ATOM     74 DB   DG  A  25     -31.280  93.570  20.461  1.00  1.00      A    B
ATOM     75 DP   DC  A  26     -33.930  90.910  14.491  1.00  1.00      A    P
ATOM     76 DS   DC  A  26     -30.140  90.310  15.141  1.00  1.00      A    S
ATOM     77 DB   DC  A  26     -30.290  90.540  19.501  1.00  1.00      A    B
ATOM     78 DP   DT  A  27     -27.920  87.060  13.901  1.00  1.00      A    P
ATOM     79 DS   DT  A  27     -25.390  86.820  16.411  1.00  1.00      A    S
ATOM     80 DB   DT  A  27     -27.960  87.240  19.411  1.00  1.00      A    B
ATOM     81 DP   DC  A  28     -23.360  83.880  16.401  1.00  1.00      A    P
ATOM     82 DS   DC  A  28     -22.830  83.820  19.821  1.00  1.00      A    S
ATOM     83 DB   DC  A  28     -26.750  83.950  21.811  1.00  1.00      A    B
ATOM     84 DP   DA  A  29     -20.260  80.510  21.601  1.00  1.00      A    P
ATOM     85 DS   DA  A  29     -21.820  80.010  24.761  1.00  1.00      A    S
ATOM     86 DB   DA  A  29     -26.570  80.670  24.251  1.00  1.00      A    B
ATOM     87 DP   DA  A  30     -20.880  76.980  27.061  1.00  1.00      A    P
ATOM     88 DS   DA  A  30     -23.950  77.050  28.771  1.00  1.00      A    S
ATOM     89 DB   DA  A  30     -27.860  77.670  25.731  1.00  1.00      A    B
ATOM     90 DP   DT  A  31     -24.360  74.750  31.081  1.00  1.00      A    P
ATOM     91 DS   DT  A  31     -28.410  74.800  30.751  1.00  1.00      A    S
ATOM     92 DB   DT  A  31     -28.640  74.220  26.391  1.00  1.00      A    B
ATOM     93 DP   DT  A  32     -30.730  72.000  32.841  1.00  1.00      A    P
ATOM     94 DS   DT  A  32     -33.540  72.130  30.571  1.00  1.00      A    S
ATOM     95 DB   DT  A  32     -31.340  71.390  26.641  1.00  1.00      A    B
ATOM     96 DP   DG  A  33     -36.360  69.120  31.481  1.00  1.00      A    P
ATOM     97 DS   DG  A  33     -37.290  69.320  27.441  1.00  1.00      A    S
ATOM     98 DB   DG  A  33     -33.430  68.500  24.121  1.00  1.00      A    B
ATOM     99 DP   DG  A  34     -40.610  67.580  25.931  1.00  1.00      A    P
ATOM    100 DS   DG  A  34     -39.670  66.590  22.151  1.00  1.00      A    S
ATOM    101 DB   DG  A  34     -34.420  65.690  21.941  1.00  1.00      A    B
ATOM    102 DP   DT  A  35     -41.540  64.570  19.761  1.00  1.00      A    P
ATOM    103 DS   DT  A  35     -38.750  63.850  17.371  1.00  1.00      A    S
ATOM    104 DB   DT  A  35     -35.810  63.120  20.071  1.00  1.00      A    B
ATOM    105 DP   DC  A  36     -39.630  61.600  14.661  1.00  1.00      A    P
ATOM    106 DS   DC  A  36     -35.820  60.060  14.431  1.00  1.00      A    S
ATOM    107 DB   DC  A  36     -34.890  59.550  19.071  1.00  1.00      A    B
ATOM    108 DP   DG  A  37     -34.750  56.440  11.861  1.00  1.00      A    P
ATOM    109 DS   DG  A  37     -31.760  55.630  13.711  1.00  1.00      A    S
ATOM    110 DB   DG  A  37     -32.720  55.790  18.731  1.00  1.00      A    B
ATOM    111 DP   DT  A  38     -29.330  53.360  12.921  1.00  1.00      A    P
ATOM    112 DS   DT  A  38     -27.960  52.660  16.421  1.00  1.00      A    S
ATOM    113 DB   DT  A  38     -31.990  52.460  18.491  1.00  1.00      A    B
ATOM    114 DP   DA  A  39     -25.050  49.890  16.921  1.00  1.00      A    P
ATOM    115 DS   DA  A  39     -26.330  48.830  20.501  1.00  1.00      A    S
ATOM    116 DB   DA  A  39     -31.250  49.140  20.851  1.00  1.00      A    B
ATOM    117 DP   DG  A  40     -24.980  45.730  22.071  1.00  1.00      A    P
ATOM    118 DS   DG  A  40     -27.320  45.480  24.811  1.00  1.00      A    S
ATOM    119 DB   DG  A  40     -32.380  46.030  23.081  1.00  1.00      A    B
ATOM    120 DP   DA  A  41     -26.830  42.880  27.431  1.00  1.00      A    P
ATOM    121 DS   DA  A  41     -30.460  43.050  28.601  1.00  1.00      A    S
ATOM    122 DB   DA  A  41     -33.230  42.850  24.721  1.00  1.00      A    B
ATOM    123 DP   DC  A  42     -31.040  40.880  31.121  1.00  1.00      A    P
ATOM    124 DS   DC  A  42     -34.830  40.100  30.001  1.00  1.00      A    S
ATOM    125 DB   DC  A  42     -34.690  39.790  26.101  1.00  1.00      A    B
ATOM    126 DP   DA  A  43     -36.830  36.560  31.661  1.00  1.00      A    P
ATOM    127 DS   DA  A  43     -38.990  36.130  29.021  1.00  1.00      A    S
ATOM    128 DB   DA  A  43     -36.500  36.290  25.001  1.00  1.00      A    B
ATOM    129 DP   DG  A  44     -41.000  33.280  29.121  1.00  1.00      A    P
ATOM    130 DS   DG  A  44     -41.350  32.930  25.591  1.00  1.00      A    S
ATOM    131 DB   DG  A  44     -36.920  32.910  23.401  1.00  1.00      A    B
ATOM    132 DP   DC  A  45     -43.340  31.360  24.531  1.00  1.00      A    P
ATOM    133 DS   DC  A  45     -41.490  31.300  21.041  1.00  1.00      A    S
ATOM    134 DB   DC  A  45     -37.900  29.820  21.881  1.00  1.00      A    B
ATOM    135 DP   DT  A  46     -43.270  29.200  18.311  1.00  1.00      A    P
ATOM    136 DS   DT  A  46     -40.430  28.030  16.121  1.00  1.00      A    S
ATOM    137 DB   DT  A  46     -37.480  26.560  19.431  1.00  1.00      A    B
ATOM    138 DP   DC  A  47     -41.100  25.530  13.521  1.00  1.00      A    P
ATOM    139 DS   DC  A  47     -37.230  24.160  13.251  1.00  1.00      A    S
ATOM    140 DB   DC  A  47     -36.080  23.250  17.551  1.00  1.00      A    B
ATOM    141 DP   DT  A  48     -36.080  20.950  10.580  1.00  1.00      A    P
ATOM    142 DS   DT  A  48     -32.970  19.810  12.820  1.00  1.00      A    S
ATOM    143 DB   DT  A  48     -35.130  19.430  16.450  1.00  1.00      A    B
ATOM    144 DP   DA  A  49     -30.590  16.370  11.530  1.00  1.00      A    P
ATOM    145 DS   DA  A  49     -29.570  15.620  15.190  1.00  1.00      A    S
ATOM    146 DB   DA  A  49     -33.690  15.800  17.900  1.00  1.00      A    B
ATOM    147 DP   DG  A  50     -27.620  12.320  15.740  1.00  1.00      A    P
ATOM    148 DS   DG  A  50     -28.850  11.670  19.000  1.00  1.00      A    S
ATOM    149 DB   DG  A  50     -33.230  12.280  19.350  1.00  1.00      A    B
ATOM    150 DP   DC  A  51     -27.590   9.450  20.510  1.00  1.00      A    P
ATOM    151 DS   DC  A  51     -30.350   8.850  22.630  1.00  1.00      A    S
ATOM    152 DB   DC  A  51     -33.590   8.850  20.010  1.00  1.00      A    B
ATOM    153 DP   DA  A  52     -30.120   5.150  25.020  1.00  1.00      A    P
ATOM    154 DS   DA  A  52     -33.890   4.710  25.180  1.00  1.00      A    S
ATOM    155 DB   DA  A  52     -35.810   5.260  20.570  1.00  1.00      A    B
ATOM    156 DP   DC  A  53     -34.990   2.170  26.710  1.00  1.00      A    P
ATOM    157 DS   DC  A  53     -38.420   1.750  24.700  1.00  1.00      A    S
ATOM    158 DB   DC  A  53     -37.120   2.180  20.160  1.00  1.00      A    B
ATOM    159 DP   DC  A  54     -40.490  -0.890  25.120  1.00  1.00      A    P
ATOM    160 DS   DC  A  54     -42.400  -0.910  21.560  1.00  1.00      A    S
ATOM    161 DB   DC  A  54     -39.060  -0.960  18.830  1.00  1.00      A    B
ATOM    162 DP   DG  A  55     -45.780  -4.250  21.150  1.00  1.00      A    P
ATOM    163 DS   DG  A  55     -45.470  -4.110  17.030  1.00  1.00      A    S
ATOM    164 DB   DG  A  55     -40.640  -3.650  15.900  1.00  1.00      A    B
ATOM    165 DP   DC  A  56     -47.610  -5.380  14.840  1.00  1.00      A    P
ATOM    166 DS   DC  A  56     -45.060  -5.640  12.270  1.00  1.00      A    S
ATOM    167 DB   DC  A  56     -41.210  -6.860  14.610  1.00  1.00      A    B
ATOM    168 DP   DT  A  57     -45.270  -7.800   8.800  1.00  1.00      A    P
ATOM    169 DS   DT  A  57     -41.680  -7.850   8.180  1.00  1.00      A    S
ATOM    170 DB   DT  A  57     -40.120  -9.770  12.080  1.00  1.00      A    B
ATOM    171 DP   DT  A  58     -40.080  -9.020   5.110  1.00  1.00      A    P
ATOM    172 DS   DT  A  58     -36.720  -9.040   6.720  1.00  1.00      A    S
ATOM    173 DB   DT  A  58     -37.540 -12.060  10.080  1.00  1.00      A    B
ATOM    174 DP   DA  A  59     -33.850 -10.650   4.250  1.00  1.00      A    P
ATOM    175 DS   DA  A  59     -31.670 -11.900   6.860  1.00  1.00      A    S
ATOM    176 DB   DA  A  59     -34.600 -14.880  10.090  1.00  1.00      A    B
ATOM    177 DP   DA  A  60     -28.750 -12.980   6.440  1.00  1.00      A    P
ATOM    178 DS   DA  A  60     -28.710 -14.820   9.810  1.00  1.00      A    S
ATOM    179 DB   DA  A  60     -32.280 -17.510  10.360  1.00  1.00      A    B
ATOM    180 DP   DA  A  61     -25.340 -16.200  10.920  1.00  1.00      A    P
ATOM    181 DS   DA  A  61     -26.940 -18.490  13.340  1.00  1.00      A    S
ATOM    182 DB   DA  A  61     -30.980 -20.620  11.340  1.00  1.00      A    B
ATOM    183 DP   DC  A  62     -25.160 -19.990  14.470  1.00  1.00      A    P
ATOM    184 DS   DC  A  62     -27.300 -22.740  15.120  1.00  1.00      A    S
ATOM    185 DB   DC  A  62     -29.270 -23.540  11.680  1.00  1.00      A    B
ATOM    186 DP   DG  A  63     -25.560 -26.560  17.230  1.00  1.00      A    P
ATOM    187 DS   DG  A  63     -28.140 -28.670  16.160  1.00  1.00      A    S
ATOM    188 DB   DG  A  63     -29.190 -27.890  11.270  1.00  1.00      A    B
ATOM    189 DP   DC  A  64     -28.280 -32.390  17.380  1.00  1.00      A    P
ATOM    190 DS   DC  A  64     -28.980 -33.700  13.890  1.00  1.00      A    S
ATOM    191 DB   DC  A  64     -27.350 -30.740  11.290  1.00  1.00      A    B
ATOM    192 DP   DA  A  65     -27.690 -37.580  12.860  1.00  1.00      A    P
ATOM    193 DS   DA  A  65     -27.880 -37.120   8.600  1.00  1.00      A    S
ATOM    194 DB   DA  A  65     -25.720 -32.990   7.820  1.00  1.00      A    B
ATOM    195 DP   DC  A  66     -26.500 -39.480   7.100  1.00  1.00      A    P
ATOM    196 DS   DC  A  66     -25.400 -37.400   4.160  1.00  1.00      A    S
ATOM    197 DB   DC  A  66     -23.200 -33.840   5.850  1.00  1.00      A    B
ATOM    198 DP   DG  A  67     -22.670 -39.790   1.010  1.00  1.00      A    P
ATOM    199 DS   DG  A  67     -21.450 -36.560  -0.170  1.00  1.00      A    S
ATOM    200 DB   DG  A  67     -19.650 -33.760   3.300  1.00  1.00      A    B
ATOM    201 DP   DT  A  68     -19.860 -35.910  -3.060  1.00  1.00      A    P
ATOM    202 DS   DT  A  68     -17.870 -32.400  -1.750  1.00  1.00      A    S
ATOM    203 DB   DT  A  68     -16.460 -34.040   1.780  1.00  1.00      A    B
ATOM    204 DP   DA  A  69     -14.730 -30.980  -4.170  1.00  1.00      A    P
ATOM    205 DS   DA  A  69     -13.310 -29.220  -1.500  1.00  1.00      A    S
ATOM    206 DB   DA  A  69     -12.550 -32.920   1.910  1.00  1.00      A    B
ATOM    207 DP   DC  A  70     -10.820 -28.030  -2.310  1.00  1.00      A    P
ATOM    208 DS   DC  A  70      -9.380 -28.500   0.710  1.00  1.00      A    S
ATOM    209 DB   DC  A  70      -9.160 -32.640   1.250  1.00  1.00      A    B
ATOM    210 DP   DG  A  71      -5.580 -26.050   1.250  1.00  1.00      A    P
ATOM    211 DS   DG  A  71      -4.360 -27.860   3.580  1.00  1.00      A    S
ATOM    212 DB   DG  A  71      -4.960 -32.860   2.880  1.00  1.00      A    B
ATOM    213 DP   DC  A  72      -1.650 -26.930   5.630  1.00  1.00      A    P
ATOM    214 DS   DC  A  72      -1.060 -30.750   6.900  1.00  1.00      A    S
ATOM    215 DB   DC  A  72      -1.460 -33.150   2.870  1.00  1.00      A    B
ATOM    216 DP   DG  A  73       3.280 -31.340   9.370  1.00  1.00      A    P
ATOM    217 DS   DG  A  73       4.010 -34.970   7.750  1.00  1.00      A    S
ATOM    218 DB   DG  A  73       2.100 -35.770   3.100  1.00  1.00      A    B
ATOM    219 DP   DC  A  74       6.730 -36.650   8.430  1.00  1.00      A    P
ATOM    220 DS   DC  A  74       6.610 -39.270   5.350  1.00  1.00      A    S
ATOM    221 DB   DC  A  74       5.350 -36.820   2.520  1.00  1.00      A    B
ATOM    222 DP   DT  A  75       9.760 -41.310   3.980  1.00  1.00      A    P
ATOM    223 DS   DT  A  75       9.000 -41.530   0.260  1.00  1.00      A    S
ATOM    224 DB   DT  A  75       8.550 -37.110  -0.300  1.00  1.00      A    B
ATOM    225 DP   DG  A  76      12.690 -42.910  -1.670  1.00  1.00      A    P
ATOM    226 DS   DG  A  76      12.060 -41.030  -4.970  1.00  1.00      A    S
ATOM    227 DB   DG  A  76      10.860 -36.470  -4.100  1.00  1.00      A    B
ATOM    228 DP   DT  A  77      14.010 -41.300  -7.610  1.00  1.00      A    P
ATOM    229 DS   DT  A  77      12.590 -38.410  -9.420  1.00  1.00      A    S
ATOM    230 DB   DT  A  77      13.290 -35.600  -6.360  1.00  1.00      A    B
ATOM    231 DP   DC  A  78      14.120 -37.680 -12.940  1.00  1.00      A    P
ATOM    232 DS   DC  A  78      13.960 -33.960 -12.370  1.00  1.00      A    S
ATOM    233 DB   DC  A  78      15.580 -33.420  -8.830  1.00  1.00      A    B
ATOM    234 DP   DC  A  79      15.200 -31.480 -15.050  1.00  1.00      A    P
ATOM    235 DS   DC  A  79      15.510 -29.050 -12.680  1.00  1.00      A    S
ATOM    236 DB   DC  A  79      18.400 -30.710  -9.770  1.00  1.00      A    B
ATOM    237 DP   DC  A  80      15.980 -25.320 -13.360  1.00  1.00      A    P
ATOM    238 DS   DC  A  80      17.140 -24.420 -10.030  1.00  1.00      A    S
ATOM    239 DB   DC  A  80      20.480 -27.560  -9.020  1.00  1.00      A    B
ATOM    240 DP   DC  A  81      17.990 -21.320  -9.370  1.00  1.00      A    P
ATOM    241 DS   DC  A  81      20.090 -22.230  -6.540  1.00  1.00      A    S
ATOM    242 DB   DC  A  81      23.290 -25.100  -8.300  1.00  1.00      A    B
ATOM    243 DP   DC  A  82      21.560 -20.050  -4.300  1.00  1.00      A    P
ATOM    244 DS   DC  A  82      24.240 -21.880  -2.670  1.00  1.00      A    S
ATOM    245 DB   DC  A  82      26.130 -23.490  -5.870  1.00  1.00      A    B
ATOM    246 DP   DG  A  83      27.190 -19.100  -0.260  1.00  1.00      A    P
ATOM    247 DS   DG  A  83      29.940 -21.320  -0.820  1.00  1.00      A    S
ATOM    248 DB   DG  A  83      30.360 -22.460  -5.580  1.00  1.00      A    B
ATOM    249 DP   DC  A  84      32.670 -21.690   1.300  1.00  1.00      A    P
ATOM    250 DS   DC  A  84      34.800 -23.350  -1.470  1.00  1.00      A    S
ATOM    251 DB   DC  A  84      33.410 -21.300  -4.720  1.00  1.00      A    B
ATOM    252 DP   DG  A  85      39.460 -23.110  -0.490  1.00  1.00      A    P
ATOM    253 DS   DG  A  85      40.570 -22.320  -4.210  1.00  1.00      A    S
ATOM    254 DB   DG  A  85      36.860 -19.370  -6.320  1.00  1.00      A    B
ATOM    255 DP   DT  A  86      43.580 -21.600  -5.240  1.00  1.00      A    P
ATOM    256 DS   DT  A  86      42.640 -19.960  -8.610  1.00  1.00      A    S
ATOM    257 DB   DT  A  86      39.360 -17.060  -7.170  1.00  1.00      A    B
ATOM    258 DP   DT  A  87      45.200 -18.150 -11.080  1.00  1.00      A    P
ATOM    259 DS   DT  A  87      42.410 -15.650 -12.880  1.00  1.00      A    S
ATOM    260 DB   DT  A  87      40.650 -13.610  -8.870  1.00  1.00      A    B
ATOM    261 DP   DT  A  88      43.460 -13.180 -16.030  1.00  1.00      A    P
ATOM    262 DS   DT  A  88      40.270 -11.070 -15.680  1.00  1.00      A    S
ATOM    263 DB   DT  A  88      40.600 -10.180 -11.150  1.00  1.00      A    B
ATOM    264 DP   DT  A  89      39.390  -8.400 -17.780  1.00  1.00      A    P
ATOM    265 DS   DT  A  89      37.020  -6.910 -15.580  1.00  1.00      A    S
ATOM    266 DB   DT  A  89      40.020  -6.330 -11.890  1.00  1.00      A    B
ATOM    267 DP   DA  A  90      34.460  -3.320 -16.520  1.00  1.00      A    P
ATOM    268 DS   DA  A  90      34.410  -2.110 -13.210  1.00  1.00      A    S
ATOM    269 DB   DA  A  90      38.890  -2.160 -11.020  1.00  1.00      A    B
ATOM    270 DP   DA  A  91      32.320   0.400 -11.810  1.00  1.00      A    P
ATOM    271 DS   DA  A  91      34.400   0.700  -8.870  1.00  1.00      A    S
ATOM    272 DB   DA  A  91      38.810   1.230 -10.010  1.00  1.00      A    B
ATOM    273 DP   DC  A  92      33.370   3.130  -7.020  1.00  1.00      A    P
ATOM    274 DS   DC  A  92      36.800   3.780  -5.760  1.00  1.00      A    S
ATOM    275 DB   DC  A  92      39.390   4.520  -9.330  1.00  1.00      A    B
ATOM    276 DP   DC  A  93      37.260   6.660  -3.290  1.00  1.00      A    P
ATOM    277 DS   DC  A  93      40.470   7.580  -3.840  1.00  1.00      A    S
ATOM    278 DB   DC  A  93      40.910   7.650  -7.790  1.00  1.00      A    B
ATOM    279 DP   DG  A  94      41.580  11.020  -1.240  1.00  1.00      A    P
ATOM    280 DS   DG  A  94      44.440  12.090  -3.650  1.00  1.00      A    S
ATOM    281 DB   DG  A  94      43.010  11.160  -8.890  1.00  1.00      A    B
ATOM    282 DP   DC  A  95      46.460  14.340  -2.900  1.00  1.00      A    P
ATOM    283 DS   DC  A  95      46.740  15.170  -6.660  1.00  1.00      A    S
ATOM    284 DB   DC  A  95      42.950  14.460  -8.860  1.00  1.00      A    B
ATOM    285 DP   DC  A  96      48.350  18.110  -7.750  1.00  1.00      A    P
ATOM    286 DS   DC  A  96      47.030  18.040 -11.440  1.00  1.00      A    S
ATOM    287 DB   DC  A  96      42.830  17.730 -11.190  1.00  1.00      A    B
ATOM    288 DP   DA  A  97      47.920  22.210 -13.880  1.00  1.00      A    P
ATOM    289 DS   DA  A  97      44.570  21.790 -16.280  1.00  1.00      A    S
ATOM    290 DB   DA  A  97      40.760  19.860 -13.990  1.00  1.00      A    B
ATOM    291 DP   DA  A  98      43.530  24.480 -19.040  1.00  1.00      A    P
ATOM    292 DS   DA  A  98      40.240  23.740 -19.060  1.00  1.00      A    S
ATOM    293 DB   DA  A  98      38.400  22.930 -14.490  1.00  1.00      A    B
ATOM    294 DP   DG  A  99      38.130  25.880 -21.280  1.00  1.00      A    P
ATOM    295 DS   DG  A  99      35.260  24.920 -19.880  1.00  1.00      A    S
ATOM    296 DB   DG  A  99      35.310  25.540 -14.870  1.00  1.00      A    B
ATOM    297 DP   DG  A 100      31.850  25.930 -21.290  1.00  1.00      A    P
ATOM    298 DS   DG  A 100      30.270  25.250 -18.080  1.00  1.00      A    S
ATOM    299 DB   DG  A 100      32.120  27.240 -14.410  1.00  1.00      A    B
ATOM    300 DP   DG  A 101      26.300  25.160 -17.580  1.00  1.00      A    P
ATOM    301 DS   DG  A 101      26.250  25.930 -14.080  1.00  1.00      A    S
ATOM    302 DB   DG  A 101      29.260  29.390 -13.250  1.00  1.00      A    B
ATOM    303 DP   DG  A 102      23.120  26.770 -12.610  1.00  1.00      A    P
ATOM    304 DS   DG  A 102      24.310  28.770  -9.890  1.00  1.00      A    S
ATOM    305 DB   DG  A 102      27.290  32.110 -11.570  1.00  1.00      A    B
ATOM    306 DP   DA  A 103      21.860  30.310  -7.040  1.00  1.00      A    P
ATOM    307 DS   DA  A 103      23.730  33.390  -6.230  1.00  1.00      A    S
ATOM    308 DB   DA  A 103      25.740  35.340 -10.410  1.00  1.00      A    B
ATOM    309 DP   DT  A 104      22.260  35.780  -4.280  1.00  1.00      A    P
ATOM    310 DS   DT  A 104      24.070  38.520  -5.570  1.00  1.00      A    S
ATOM    311 DB   DT  A 104      23.300  37.890 -10.230  1.00  1.00      A    B
ATOM    312 DP   DT  A 105      23.340  42.360  -4.289  1.00  1.00      A    P
ATOM    313 DS   DT  A 105      24.330  44.290  -7.329  1.00  1.00      A    S
ATOM    314 DB   DT  A 105      22.910  41.650 -10.399  1.00  1.00      A    B
ATOM    315 DP   DA  A 106      24.170  48.750  -7.689  1.00  1.00      A    P
ATOM    316 DS   DA  A 106      23.080  48.780 -11.209  1.00  1.00      A    S
ATOM    317 DB   DA  A 106      20.810  44.500 -12.569  1.00  1.00      A    B
ATOM    318 DP   DC  A 107      21.530  51.490 -12.319  1.00  1.00      A    P
ATOM    319 DS   DC  A 107      20.220  49.880 -15.079  1.00  1.00      A    S
ATOM    320 DB   DC  A 107      18.040  46.550 -13.239  1.00  1.00      A    B
ATOM    321 DP   DT  A 108      18.060  51.890 -17.649  1.00  1.00      A    P
ATOM    322 DS   DT  A 108      16.050  49.330 -18.649  1.00  1.00      A    S
ATOM    323 DB   DT  A 108      14.610  47.640 -15.109  1.00  1.00      A    B
ATOM    324 DP   DC  A 109      13.490  50.130 -21.719  1.00  1.00      A    P
ATOM    325 DS   DC  A 109      11.400  46.920 -20.739  1.00  1.00      A    S
ATOM    326 DB   DC  A 109      10.860  47.500 -16.279  1.00  1.00      A    B
ATOM    327 DP   DC  A 110       8.170  46.340 -22.759  1.00  1.00      A    P
ATOM    328 DS   DC  A 110       6.670  44.010 -19.719  1.00  1.00      A    S
ATOM    329 DB   DC  A 110       7.130  46.430 -15.809  1.00  1.00      A    B
ATOM    330 DP   DC  A 111       3.710  42.210 -20.209  1.00  1.00      A    P
ATOM    331 DS   DC  A 111       3.150  41.550 -16.389  1.00  1.00      A    S
ATOM    332 DB   DC  A 111       3.050  45.670 -14.669  1.00  1.00      A    B
ATOM    333 DP   DT  A 112       0.400  39.400 -14.809  1.00  1.00      A    P
ATOM    334 DS   DT  A 112       0.310  40.740 -11.129  1.00  1.00      A    S
ATOM    335 DB   DT  A 112       0.180  45.070 -12.189  1.00  1.00      A    B
ATOM    336 DP   DA  A 113      -2.500  39.840  -8.369  1.00  1.00      A    P
ATOM    337 DS   DA  A 113      -2.400  43.350  -6.379  1.00  1.00      A    S
ATOM    338 DB   DA  A 113      -2.850  46.460  -9.609  1.00  1.00      A    B
ATOM    339 DP   DG  A 114      -5.000  43.770  -3.859  1.00  1.00      A    P
ATOM    340 DS   DG  A 114      -6.090  47.080  -4.649  1.00  1.00      A    S
ATOM    341 DB   DG  A 114      -5.890  48.440  -8.809  1.00  1.00      A    B
ATOM    342 DP   DT  A 115      -8.780  48.540  -2.819  1.00  1.00      A    P
ATOM    343 DS   DT  A 115      -9.740  51.040  -5.029  1.00  1.00      A    S
ATOM    344 DB   DT  A 115      -9.500  48.980  -8.599  1.00  1.00      A    B
ATOM    345 DP   DC  A 116     -13.570  52.510  -4.109  1.00  1.00      A    P
ATOM    346 DS   DC  A 116     -14.300  53.340  -7.799  1.00  1.00      A    S
ATOM    347 DB   DC  A 116     -13.210  49.940  -9.569  1.00  1.00      A    B
ATOM    348 DP   DT  A 117     -18.090  54.450  -8.769  1.00  1.00      A    P
ATOM    349 DS   DT  A 117     -17.970  53.200 -12.399  1.00  1.00      A    S
ATOM    350 DB   DT  A 117     -16.580  49.560 -11.819  1.00  1.00      A    B
ATOM    351 DP   DC  A 118     -21.000  53.420 -14.059  1.00  1.00      A    P
ATOM    352 DS   DC  A 118     -20.230  50.710 -16.179  1.00  1.00      A    S
ATOM    353 DB   DC  A 118     -19.550  47.570 -13.429  1.00  1.00      A    B
ATOM    354 DP   DC  A 119     -22.560  49.440 -19.059  1.00  1.00      A    P
ATOM    355 DS   DC  A 119     -20.900  46.160 -19.119  1.00  1.00      A    S
ATOM    356 DB   DC  A 119     -21.710  44.830 -15.269  1.00  1.00      A    B
ATOM    357 DP   DA  A 120     -21.740  42.890 -21.959  1.00  1.00      A    P
ATOM    358 DS   DA  A 120     -20.390  39.900 -19.769  1.00  1.00      A    S
ATOM    359 DB   DA  A 120     -22.030  40.350 -15.589  1.00  1.00      A    B
ATOM    360 DP   DG  A 121     -20.370  36.130 -21.199  1.00  1.00      A    P
ATOM    361 DS   DG  A 121     -21.220  34.800 -18.109  1.00  1.00      A    S
ATOM    362 DB   DG  A 121     -24.440  37.460 -15.249  1.00  1.00      A    B
ATOM    363 DP   DG  A 122     -21.460  31.600 -17.479  1.00  1.00      A    P
ATOM    364 DS   DG  A 122     -23.320  31.600 -13.959  1.00  1.00      A    S
ATOM    365 DB   DG  A 122     -26.600  34.830 -13.909  1.00  1.00      A    B
ATOM    366 DP   DC  A 123     -23.560  28.870 -12.369  1.00  1.00      A    P
ATOM    367 DS   DC  A 123     -26.710  30.010 -10.789  1.00  1.00      A    S
ATOM    368 DB   DC  A 123     -28.830  32.270 -13.689  1.00  1.00      A    B
ATOM    369 DP   DA  A 124     -29.390  27.100  -8.069  1.00  1.00      A    P
ATOM    370 DS   DA  A 124     -32.350  29.120  -8.159  1.00  1.00      A    S
ATOM    371 DB   DA  A 124     -32.720  31.220 -12.539  1.00  1.00      A    B
ATOM    372 DP   DC  A 125     -34.690  27.680  -7.389  1.00  1.00      A    P
ATOM    373 DS   DC  A 125     -36.850  29.010  -9.889  1.00  1.00      A    S
ATOM    374 DB   DC  A 125     -35.210  28.700 -13.479  1.00  1.00      A    B
ATOM    375 DP   DG  A 126     -41.710  27.670  -9.559  1.00  1.00      A    P
ATOM    376 DS   DG  A 126     -42.460  28.810 -12.919  1.00  1.00      A    S
ATOM    377 DB   DG  A 126     -38.920  27.550 -15.919  1.00  1.00      A    B
ATOM    378 DP   DT  A 127     -45.470  29.290 -14.289  1.00  1.00      A    P
ATOM    379 DS   DT  A 127     -44.570  29.100 -18.019  1.00  1.00      A    S
ATOM    380 DB   DT  A 127     -41.410  25.850 -17.599  1.00  1.00      A    B
ATOM    381 DP   DG  A 128     -48.060  27.740 -20.279  1.00  1.00      A    P
ATOM    382 DS   DG  A 128     -46.270  25.561 -22.709  1.00  1.00      A    S
ATOM    383 DB   DG  A 128     -42.400  23.130 -20.869  1.00  1.00      A    B
ATOM    384 DP   DT  A 129     -47.850  23.611 -25.109  1.00  1.00      A    P
ATOM    385 DS   DT  A 129     -44.770  21.091 -25.689  1.00  1.00      A    S
ATOM    386 DB   DT  A 129     -43.940  20.061 -21.999  1.00  1.00      A    B
ATOM    387 DP   DC  A 130     -45.170  18.511 -28.120  1.00  1.00      A    P
ATOM    388 DS   DC  A 130     -42.500  16.611 -26.490  1.00  1.00      A    S
ATOM    389 DB   DC  A 130     -43.900  16.351 -22.700  1.00  1.00      A    B
ATOM    390 DP   DA  A 131     -41.380  12.961 -27.690  1.00  1.00      A    P
ATOM    391 DS   DA  A 131     -40.120  11.711 -24.630  1.00  1.00      A    S
ATOM    392 DB   DA  A 131     -43.480  12.421 -21.510  1.00  1.00      A    B
ATOM    393 DP   DG  A 132     -39.180   7.811 -25.160  1.00  1.00      A    P
ATOM    394 DS   DG  A 132     -40.630   6.841 -21.430  1.00  1.00      A    S
ATOM    395 DB   DG  A 132     -44.340   8.950 -19.780  1.00  1.00      A    B
ATOM    396 DP   DA  A 133     -40.100   3.290 -20.130  1.00  1.00      A    P
ATOM    397 DS   DA  A 133     -42.430   3.940 -17.100  1.00  1.00      A    S
ATOM    398 DB   DA  A 133     -46.330   6.240 -18.800  1.00  1.00      A    B
ATOM    399 DP   DT  A 134     -43.260   1.550 -15.490  1.00  1.00      A    P
ATOM    400 DS   DT  A 134     -47.060   3.000 -14.530  1.00  1.00      A    S
ATOM    401 DB   DT  A 134     -48.390   3.360 -18.420  1.00  1.00      A    B
ATOM    402 DP   DA  A 135     -49.360   0.750 -11.780  1.00  1.00      A    P
ATOM    403 DS   DA  A 135     -52.160   2.580 -12.770  1.00  1.00      A    S
ATOM    404 DB   DA  A 135     -52.410   1.940 -17.980  1.00  1.00      A    B
ATOM    405 DP   DT  A 136     -55.440   2.040 -11.170  1.00  1.00      A    P
ATOM    406 DS   DT  A 136     -57.750   2.410 -14.540  1.00  1.00      A    S
ATOM    407 DB   DT  A 136     -55.370   0.130 -17.100  1.00  1.00      A    B
ATOM    408 DP   DA  A 137     -61.990   0.900 -14.290  1.00  1.00      A    P
ATOM    409 DS   DA  A 137     -62.510  -0.170 -17.900  1.00  1.00      A    S
ATOM    410 DB   DA  A 137     -57.800  -2.390 -19.210  1.00  1.00      A    B
ATOM    411 DP   DT  A 138     -64.950  -1.750 -18.990  1.00  1.00      A    P
ATOM    412 DS   DT  A 138     -63.080  -3.839 -21.860  1.00  1.00      A    S
ATOM    413 DB   DT  A 138     -59.690  -5.300 -20.150  1.00  1.00      A    B
ATOM    414 DP   DA  A 139     -65.610  -6.719 -24.130  1.00  1.00      A    P
ATOM    415 DS   DA  A 139     -63.090  -8.599 -25.350  1.00  1.00      A    S
ATOM    416 DB   DA  A 139     -59.560  -9.369 -22.280  1.00  1.00      A    B
ATOM    417 DP   DC  A 140     -63.800 -11.039 -27.020  1.00  1.00      A    P
ATOM    418 DS   DC  A 140     -60.870 -13.159 -26.540  1.00  1.00      A    S
ATOM    419 DB   DC  A 140     -59.970 -12.809 -22.130  1.00  1.00      A    B
ATOM    420 DP   DA  A 141     -60.580 -17.359 -28.410  1.00  1.00      A    P
ATOM    421 DS   DA  A 141     -57.770 -18.479 -26.190  1.00  1.00      A    S
ATOM    422 DB   DA  A 141     -59.390 -17.559 -21.530  1.00  1.00      A    B
ATOM    423 DP   DT  A 142     -56.250 -21.689 -26.200  1.00  1.00      A    P
ATOM    424 DS   DT  A 142     -54.690 -20.659 -23.190  1.00  1.00      A    S
ATOM    425 DB   DT  A 142     -58.200 -20.610 -20.360  1.00  1.00      A    B
ATOM    426 DP   DC  A 143     -52.000 -22.969 -22.270  1.00  1.00      A    P
ATOM    427 DS   DC  A 143     -52.610 -22.380 -18.310  1.00  1.00      A    S
ATOM    428 DB   DC  A 143     -56.540 -23.040 -17.730  1.00  1.00      A    B
ATOM    429 DP   DC  A 144     -50.780 -23.970 -15.510  1.00  1.00      A    P
ATOM    430 DS   DC  A 144     -53.820 -24.280 -12.540  1.00  1.00      A    S
ATOM    431 DB   DC  A 144     -57.280 -25.260 -14.500  1.00  1.00      A    B
ATOM    432 DP   DT  A 145     -53.290 -26.110  -9.360  1.00  1.00      A    P
ATOM    433 DS   DT  A 145     -56.830 -27.020  -8.580  1.00  1.00      A    S
ATOM    434 DB   DT  A 145     -57.730 -28.690 -12.400  1.00  1.00      A    B
ATOM    435 DP   DG  A 146     -57.340 -29.680  -5.430  1.00  1.00      A    P
ATOM    436 DS   DG  A 146     -60.390 -30.970  -6.450  1.00  1.00      A    S
ATOM    437 DB   DG  A 146     -60.490 -31.970 -11.580  1.00  1.00      A    B
ATOM    438 DP   DT  A 147     -62.160 -33.080  -4.750  1.00  1.00      A    P
ATOM    439 DS   DT  A 147     -65.050 -33.690  -7.640  1.00  1.00      A    S
ATOM    440 DB   DT  A 147     -62.120 -34.990 -11.200  1.00  1.00      A    B
TER
ATOM    441 DS   DA  B   1     -62.910 -35.469 -21.840  1.00  1.00      B    S
ATOM    442 DB   DA  B   1     -61.780 -35.090 -16.990  1.00  1.00      B    B
ATOM    443 DP   DC  B   2     -65.140 -34.259 -22.550  1.00  1.00      B    P
ATOM    444 DS   DC  B   2     -65.900 -32.860 -19.570  1.00  1.00      B    S
ATOM    445 DB   DC  B   2     -62.010 -31.840 -17.620  1.00  1.00      B    B
ATOM    446 DP   DA  B   3     -68.850 -29.910 -19.400  1.00  1.00      B    P
ATOM    447 DS   DA  B   3     -67.680 -28.070 -16.060  1.00  1.00      B    S
ATOM    448 DB   DA  B   3     -62.740 -28.310 -15.540  1.00  1.00      B    B
ATOM    449 DP   DG  B   4     -69.310 -24.720 -15.340  1.00  1.00      B    P
ATOM    450 DS   DG  B   4     -67.190 -23.710 -13.110  1.00  1.00      B    S
ATOM    451 DB   DG  B   4     -62.690 -24.620 -14.580  1.00  1.00      B    B
ATOM    452 DP   DG  B   5     -67.440 -20.390 -10.950  1.00  1.00      B    P
ATOM    453 DS   DG  B   5     -63.450 -20.010 -10.780  1.00  1.00      B    S
ATOM    454 DB   DG  B   5     -60.970 -21.370 -14.940  1.00  1.00      B    B
ATOM    455 DP   DA  B   6     -61.420 -16.840  -9.180  1.00  1.00      B    P
ATOM    456 DS   DA  B   6     -58.650 -17.380 -10.800  1.00  1.00      B    S
ATOM    457 DB   DA  B   6     -59.600 -18.210 -15.390  1.00  1.00      B    B
ATOM    458 DP   DT  B   7     -56.190 -15.400 -10.370  1.00  1.00      B    P
ATOM    459 DS   DT  B   7     -54.530 -16.270 -13.210  1.00  1.00      B    S
ATOM    460 DB   DT  B   7     -57.990 -15.080 -16.220  1.00  1.00      B    B
ATOM    461 DP   DG  B   8     -50.390 -14.400 -13.660  1.00  1.00      B    P
ATOM    462 DS   DG  B   8     -50.570 -14.510 -17.100  1.00  1.00      B    S
ATOM    463 DB   DG  B   8     -55.200 -13.490 -19.140  1.00  1.00      B    B
ATOM    464 DP   DT  B   9     -48.560 -13.060 -18.660  1.00  1.00      B    P
ATOM    465 DS   DT  B   9     -50.560 -12.469 -21.640  1.00  1.00      B    S
ATOM    466 DB   DT  B   9     -54.220 -10.370 -20.040  1.00  1.00      B    B
ATOM    467 DP   DA  B  10     -48.770 -10.409 -24.420  1.00  1.00      B    P
ATOM    468 DS   DA  B  10     -51.510  -8.809 -25.900  1.00  1.00      B    S
ATOM    469 DB   DA  B  10     -54.690  -7.159 -22.420  1.00  1.00      B    B
ATOM    470 DP   DT  B  11     -51.200  -6.679 -27.990  1.00  1.00      B    P
ATOM    471 DS   DT  B  11     -54.080  -4.719 -27.630  1.00  1.00      B    S
ATOM    472 DB   DT  B  11     -53.980  -3.789 -23.400  1.00  1.00      B    B
ATOM    473 DP   DA  B  12     -53.840  -1.629 -30.000  1.00  1.00      B    P
ATOM    474 DS   DA  B  12     -56.310   0.741 -27.900  1.00  1.00      B    S
ATOM    475 DB   DA  B  12     -54.740   0.321 -23.030  1.00  1.00      B    B
ATOM    476 DP   DT  B  13     -56.770   4.161 -28.680  1.00  1.00      B    P
ATOM    477 DS   DT  B  13     -57.500   5.621 -24.860  1.00  1.00      B    S
ATOM    478 DB   DT  B  13     -54.180   3.871 -23.020  1.00  1.00      B    B
ATOM    479 DP   DA  B  14     -57.650   9.321 -24.040  1.00  1.00      B    P
ATOM    480 DS   DA  B  14     -56.980   9.001 -20.680  1.00  1.00      B    S
ATOM    481 DB   DA  B  14     -53.100   6.780 -20.370  1.00  1.00      B    B
ATOM    482 DP   DT  B  15     -56.960  11.630 -18.670  1.00  1.00      B    P
ATOM    483 DS   DT  B  15     -54.360  10.710 -16.250  1.00  1.00      B    S
ATOM    484 DB   DT  B  15     -51.020   9.370 -18.970  1.00  1.00      B    B
ATOM    485 DP   DC  B  16     -53.430  13.570 -13.670  1.00  1.00      B    P
ATOM    486 DS   DC  B  16     -50.060  11.940 -12.700  1.00  1.00      B    S
ATOM    487 DB   DC  B  16     -48.470  11.610 -16.680  1.00  1.00      B    B
ATOM    488 DP   DT  B  17     -47.070  13.170  -9.870  1.00  1.00      B    P
ATOM    489 DS   DT  B  17     -43.920  11.920 -12.340  1.00  1.00      B    S
ATOM    490 DB   DT  B  17     -45.170  13.930 -16.050  1.00  1.00      B    B
ATOM    491 DP   DG  B  18     -40.000  12.740 -11.010  1.00  1.00      B    P
ATOM    492 DS   DG  B  18     -38.440  13.020 -14.510  1.00  1.00      B    S
ATOM    493 DB   DG  B  18     -41.310  15.540 -17.850  1.00  1.00      B    B
ATOM    494 DP   DA  B  19     -35.050  14.190 -14.840  1.00  1.00      B    P
ATOM    495 DS   DA  B  19     -35.320  14.830 -18.300  1.00  1.00      B    S
ATOM    496 DB   DA  B  19     -39.260  18.290 -18.590  1.00  1.00      B    B
ATOM    497 DP   DC  B  20     -32.450  16.350 -19.820  1.00  1.00      B    P
ATOM    498 DS   DC  B  20     -34.320  18.791 -22.170  1.00  1.00      B    S
ATOM    499 DB   DC  B  20     -37.390  20.730 -19.820  1.00  1.00      B    B
ATOM    500 DP   DA  B  21     -31.880  21.351 -25.280  1.00  1.00      B    P
ATOM    501 DS   DA  B  21     -34.640  24.351 -25.209  1.00  1.00      B    S
ATOM    502 DB   DA  B  21     -36.570  24.740 -20.639  1.00  1.00      B    B
ATOM    503 DP   DC  B  22     -33.460  27.161 -26.449  1.00  1.00      B    P
ATOM    504 DS   DC  B  22     -35.850  29.461 -24.439  1.00  1.00      B    S
ATOM    505 DB   DC  B  22     -35.380  28.040 -20.299  1.00  1.00      B    B
ATOM    506 DP   DG  B  23     -35.170  34.001 -25.149  1.00  1.00      B    P
ATOM    507 DS   DG  B  23     -37.120  35.030 -21.649  1.00  1.00      B    S
ATOM    508 DB   DG  B  23     -35.600  31.820 -18.029  1.00  1.00      B    B
ATOM    509 DP   DT  B  24     -37.720  38.080 -20.859  1.00  1.00      B    P
ATOM    510 DS   DT  B  24     -37.840  37.750 -17.089  1.00  1.00      B    S
ATOM    511 DB   DT  B  24     -34.520  34.800 -16.829  1.00  1.00      B    B
ATOM    512 DP   DG  B  25     -37.060  41.780 -15.239  1.00  1.00      B    P
ATOM    513 DS   DG  B  25     -35.090  40.060 -12.349  1.00  1.00      B    S
ATOM    514 DB   DG  B  25     -32.350  36.490 -13.489  1.00  1.00      B    B
ATOM    515 DP   DC  B  26     -34.750  41.700  -9.539  1.00  1.00      B    P
ATOM    516 DS   DC  B  26     -32.630  39.510  -8.299  1.00  1.00      B    S
ATOM    517 DB   DC  B  26     -30.150  38.740 -11.719  1.00  1.00      B    B
ATOM    518 DP   DC  B  27     -30.540  39.880  -5.279  1.00  1.00      B    P
ATOM    519 DS   DC  B  27     -27.190  37.740  -6.629  1.00  1.00      B    S
ATOM    520 DB   DC  B  27     -26.550  39.570 -10.579  1.00  1.00      B    B
ATOM    521 DP   DT  B  28     -23.650  37.230  -4.629  1.00  1.00      B    P
ATOM    522 DS   DT  B  28     -21.590  36.520  -7.529  1.00  1.00      B    S
ATOM    523 DB   DT  B  28     -22.720  39.740  -9.809  1.00  1.00      B    B
ATOM    524 DP   DG  B  29     -17.600  35.920  -7.019  1.00  1.00      B    P
ATOM    525 DS   DG  B  29     -16.480  37.050 -10.479  1.00  1.00      B    S
ATOM    526 DB   DG  B  29     -19.250  41.380 -12.009  1.00  1.00      B    B
ATOM    527 DP   DG  B  30     -12.910  37.100 -11.619  1.00  1.00      B    P
ATOM    528 DS   DG  B  30     -13.650  39.410 -14.779  1.00  1.00      B    S
ATOM    529 DB   DG  B  30     -16.090  43.320 -13.089  1.00  1.00      B    B
ATOM    530 DP   DA  B  31     -11.170  40.090 -17.879  1.00  1.00      B    P
ATOM    531 DS   DA  B  31     -12.500  42.920 -18.539  1.00  1.00      B    S
ATOM    532 DB   DA  B  31     -13.530  45.230 -14.539  1.00  1.00      B    B
ATOM    533 DP   DG  B  32     -10.000  45.100 -20.789  1.00  1.00      B    P
ATOM    534 DS   DG  B  32     -11.120  48.510 -19.529  1.00  1.00      B    S
ATOM    535 DB   DG  B  32     -11.540  48.660 -14.769  1.00  1.00      B    B
ATOM    536 DP   DA  B  33      -9.740  51.640 -21.169  1.00  1.00      B    P
ATOM    537 DS   DA  B  33      -9.310  53.540 -17.939  1.00  1.00      B    S
ATOM    538 DB   DA  B  33      -8.680  50.890 -14.279  1.00  1.00      B    B
ATOM    539 DP   DC  B  34      -7.050  55.870 -18.259  1.00  1.00      B    P
ATOM    540 DS   DC  B  34      -5.650  55.570 -14.429  1.00  1.00      B    S
ATOM    541 DB   DC  B  34      -5.450  51.630 -13.459  1.00  1.00      B    B
ATOM    542 DP   DT  B  35      -2.520  58.260 -13.089  1.00  1.00      B    P
ATOM    543 DS   DT  B  35      -1.520  56.200  -9.859  1.00  1.00      B    S
ATOM    544 DB   DT  B  35      -1.820  51.830 -11.379  1.00  1.00      B    B
ATOM    545 DP   DA  B  36       1.850  57.340  -7.139  1.00  1.00      B    P
ATOM    546 DS   DA  B  36       2.220  53.630  -5.789  1.00  1.00      B    S
ATOM    547 DB   DA  B  36       1.430  50.310  -9.579  1.00  1.00      B    B
ATOM    548 DP   DG  B  37       5.210  52.380  -3.389  1.00  1.00      B    P
ATOM    549 DS   DG  B  37       5.020  48.920  -4.529  1.00  1.00      B    S
ATOM    550 DB   DG  B  37       4.770  48.380  -9.819  1.00  1.00      B    B
ATOM    551 DP   DG  B  38       7.050  46.320  -3.079  1.00  1.00      B    P
ATOM    552 DS   DG  B  38       6.700  44.250  -5.799  1.00  1.00      B    S
ATOM    553 DB   DG  B  38       7.770  46.290 -10.289  1.00  1.00      B    B
ATOM    554 DP   DG  B  39       8.300  40.570  -5.699  1.00  1.00      B    P
ATOM    555 DS   DG  B  39       8.290  40.180  -9.389  1.00  1.00      B    S
ATOM    556 DB   DG  B  39      10.470  44.020 -11.999  1.00  1.00      B    B
ATOM    557 DP   DA  B  40       9.120  36.840 -10.919  1.00  1.00      B    P
ATOM    558 DS   DA  B  40      10.220  38.340 -14.349  1.00  1.00      B    S
ATOM    559 DB   DA  B  40      12.990  42.260 -13.359  1.00  1.00      B    B
ATOM    560 DP   DG  B  41      11.880  35.800 -16.530  1.00  1.00      B    P
ATOM    561 DS   DG  B  41      14.520  38.260 -18.349  1.00  1.00      B    S
ATOM    562 DB   DG  B  41      16.540  41.730 -15.219  1.00  1.00      B    B
ATOM    563 DP   DT  B  42      16.400  37.520 -20.520  1.00  1.00      B    P
ATOM    564 DS   DT  B  42      18.490  40.010 -20.159  1.00  1.00      B    S
ATOM    565 DB   DT  B  42      19.460  39.900 -15.659  1.00  1.00      B    B
ATOM    566 DP   DA  B  43      22.370  39.510 -22.590  1.00  1.00      B    P
ATOM    567 DS   DA  B  43      24.380  41.870 -20.409  1.00  1.00      B    S
ATOM    568 DB   DA  B  43      23.650  41.050 -16.129  1.00  1.00      B    B
ATOM    569 DP   DA  B  44      28.140  42.220 -21.069  1.00  1.00      B    P
ATOM    570 DS   DA  B  44      29.130  42.720 -17.569  1.00  1.00      B    S
ATOM    571 DB   DA  B  44      26.550  39.700 -14.650  1.00  1.00      B    B
ATOM    572 DP   DT  B  45      32.310  42.620 -16.680  1.00  1.00      B    P
ATOM    573 DS   DT  B  45      31.670  41.390 -13.030  1.00  1.00      B    S
ATOM    574 DB   DT  B  45      29.660  37.910 -13.840  1.00  1.00      B    B
ATOM    575 DP   DC  B  46      34.880  41.380 -10.760  1.00  1.00      B    P
ATOM    576 DS   DC  B  46      33.670  38.360  -8.440  1.00  1.00      B    S
ATOM    577 DB   DC  B  46      31.710  35.640 -11.480  1.00  1.00      B    B
ATOM    578 DP   DC  B  47      35.810  36.680  -6.290  1.00  1.00      B    P
ATOM    579 DS   DC  B  47      33.160  33.490  -5.830  1.00  1.00      B    S
ATOM    580 DB   DC  B  47      32.690  32.230 -10.040  1.00  1.00      B    B
ATOM    581 DP   DC  B  48      33.770  30.900  -3.890  1.00  1.00      B    P
ATOM    582 DS   DC  B  48      31.640  28.750  -5.270  1.00  1.00      B    S
ATOM    583 DB   DC  B  48      33.320  28.640  -9.160  1.00  1.00      B    B
ATOM    584 DP   DC  B  49      31.020  25.450  -4.140  1.00  1.00      B    P
ATOM    585 DS   DC  B  49      30.570  23.950  -7.060  1.00  1.00      B    S
ATOM    586 DB   DC  B  49      33.900  24.850  -9.460  1.00  1.00      B    B
ATOM    587 DP   DT  B  50      29.370  20.320  -7.280  1.00  1.00      B    P
ATOM    588 DS   DT  B  50      30.210  19.980 -11.230  1.00  1.00      B    S
ATOM    589 DB   DT  B  50      34.570  20.680 -10.860  1.00  1.00      B    B
ATOM    590 DP   DT  B  51      29.430  16.550 -13.250  1.00  1.00      B    P
ATOM    591 DS   DT  B  51      31.980  16.770 -15.700  1.00  1.00      B    S
ATOM    592 DB   DT  B  51      35.090  17.620 -13.500  1.00  1.00      B    B
ATOM    593 DP   DG  B  52      32.270  13.170 -17.490  1.00  1.00      B    P
ATOM    594 DS   DG  B  52      35.950  13.720 -18.200  1.00  1.00      B    S
ATOM    595 DB   DG  B  52      38.710  15.300 -14.120  1.00  1.00      B    B
ATOM    596 DP   DG  B  53      37.980  11.430 -20.410  1.00  1.00      B    P
ATOM    597 DS   DG  B  53      41.220  12.160 -19.290  1.00  1.00      B    S
ATOM    598 DB   DG  B  53      41.490  12.930 -14.190  1.00  1.00      B    B
ATOM    599 DP   DC  B  54      43.920  11.160 -21.010  1.00  1.00      B    P
ATOM    600 DS   DC  B  54      46.190  11.010 -17.620  1.00  1.00      B    S
ATOM    601 DB   DC  B  54      43.550  10.120 -14.440  1.00  1.00      B    B
ATOM    602 DP   DG  B  55      49.840   7.560 -17.770  1.00  1.00      B    P
ATOM    603 DS   DG  B  55      49.770   6.800 -13.990  1.00  1.00      B    S
ATOM    604 DB   DG  B  55      44.880   7.000 -11.670  1.00  1.00      B    B
ATOM    605 DP   DG  B  56      51.740   4.000 -12.230  1.00  1.00      B    P
ATOM    606 DS   DG  B  56      49.800   3.790  -9.070  1.00  1.00      B    S
ATOM    607 DB   DG  B  56      44.780   3.600 -10.140  1.00  1.00      B    B
ATOM    608 DP   DT  B  57      50.440   1.830  -6.770  1.00  1.00      B    P
ATOM    609 DS   DT  B  57      46.940   1.670  -5.100  1.00  1.00      B    S
ATOM    610 DB   DT  B  57      44.480   0.550  -8.340  1.00  1.00      B    B
ATOM    611 DP   DT  B  58      46.470  -0.500  -1.900  1.00  1.00      B    P
ATOM    612 DS   DT  B  58      42.530  -0.950  -2.560  1.00  1.00      B    S
ATOM    613 DB   DT  B  58      42.600  -2.230  -6.360  1.00  1.00      B    B
ATOM    614 DP   DA  B  59      40.040  -2.550   0.130  1.00  1.00      B    P
ATOM    615 DS   DA  B  59      36.850  -2.570  -2.550  1.00  1.00      B    S
ATOM    616 DB   DA  B  59      38.860  -4.630  -6.090  1.00  1.00      B    B
ATOM    617 DP   DA  B  60      33.950  -3.910  -1.450  1.00  1.00      B    P
ATOM    618 DS   DA  B  60      33.110  -5.230  -5.250  1.00  1.00      B    S
ATOM    619 DB   DA  B  60      37.290  -8.020  -6.670  1.00  1.00      B    B
ATOM    620 DP   DA  B  61      30.090  -6.830  -6.050  1.00  1.00      B    P
ATOM    621 DS   DA  B  61      31.560  -8.690  -9.250  1.00  1.00      B    S
ATOM    622 DB   DA  B  61      35.400 -11.460  -7.620  1.00  1.00      B    B
ATOM    623 DP   DA  B  62      29.200 -10.620 -11.590  1.00  1.00      B    P
ATOM    624 DS   DA  B  62      31.900 -12.350 -13.110  1.00  1.00      B    S
ATOM    625 DB   DA  B  62      34.630 -14.460  -9.520  1.00  1.00      B    B
ATOM    626 DP   DC  B  63      30.900 -14.140 -15.130  1.00  1.00      B    P
ATOM    627 DS   DC  B  63      33.530 -16.940 -14.470  1.00  1.00      B    S
ATOM    628 DB   DC  B  63      33.340 -17.650 -10.270  1.00  1.00      B    B
ATOM    629 DP   DG  B  64      33.080 -21.000 -17.400  1.00  1.00      B    P
ATOM    630 DS   DG  B  64      34.120 -23.280 -14.930  1.00  1.00      B    S
ATOM    631 DB   DG  B  64      32.820 -21.900 -10.150  1.00  1.00      B    B
ATOM    632 DP   DC  B  65      34.610 -26.530 -15.390  1.00  1.00      B    P
ATOM    633 DS   DC  B  65      34.820 -27.540 -11.530  1.00  1.00      B    S
ATOM    634 DB   DC  B  65      31.570 -25.130 -10.190  1.00  1.00      B    B
ATOM    635 DP   DG  B  66      35.000 -31.860 -10.090  1.00  1.00      B    P
ATOM    636 DS   DG  B  66      33.410 -30.760  -6.890  1.00  1.00      B    S
ATOM    637 DB   DG  B  66      29.440 -27.480  -7.610  1.00  1.00      B    B
ATOM    638 DP   DG  B  67      32.470 -33.120  -4.370  1.00  1.00      B    P
ATOM    639 DS   DG  B  67      29.760 -31.000  -2.640  1.00  1.00      B    S
ATOM    640 DB   DG  B  67      26.570 -29.040  -5.970  1.00  1.00      B    B
ATOM    641 DP   DG  B  68      27.520 -32.600  -0.130  1.00  1.00      B    P
ATOM    642 DS   DG  B  68      25.270 -30.020  -0.310  1.00  1.00      B    S
ATOM    643 DB   DG  B  68      23.260 -29.780  -4.640  1.00  1.00      B    B
ATOM    644 DP   DG  B  69      22.520 -29.450   2.490  1.00  1.00      B    P
ATOM    645 DS   DG  B  69      20.530 -27.150   0.280  1.00  1.00      B    S
ATOM    646 DB   DG  B  69      19.380 -29.560  -4.060  1.00  1.00      B    B
ATOM    647 DP   DG  B  70      17.480 -25.400   1.510  1.00  1.00      B    P
ATOM    648 DS   DG  B  70      15.760 -25.340  -2.050  1.00  1.00      B    S
ATOM    649 DB   DG  B  70      15.660 -30.060  -4.310  1.00  1.00      B    B
ATOM    650 DP   DA  B  71      12.500 -23.170  -2.780  1.00  1.00      B    P
ATOM    651 DS   DA  B  71      11.710 -25.410  -5.810  1.00  1.00      B    S
ATOM    652 DB   DA  B  71      12.280 -30.280  -4.750  1.00  1.00      B    B
ATOM    653 DP   DC  B  72       8.810 -24.860  -6.970  1.00  1.00      B    P
ATOM    654 DS   DC  B  72       7.980 -28.770  -8.090  1.00  1.00      B    S
ATOM    655 DB   DC  B  72       8.970 -31.310  -4.530  1.00  1.00      B    B
ATOM    656 DP   DA  B  73       3.730 -29.700  -9.870  1.00  1.00      B    P
ATOM    657 DS   DA  B  73       4.060 -33.600  -9.090  1.00  1.00      B    S
ATOM    658 DB   DA  B  73       5.420 -34.170  -4.140  1.00  1.00      B    B
ATOM    659 DP   DG  B  74       0.740 -35.470  -9.620  1.00  1.00      B    P
ATOM    660 DS   DG  B  74       0.960 -38.270  -6.720  1.00  1.00      B    S
ATOM    661 DB   DG  B  74       2.710 -36.490  -2.190  1.00  1.00      B    B
ATOM    662 DP   DC  B  75      -0.810 -41.170  -6.810  1.00  1.00      B    P
ATOM    663 DS   DC  B  75      -0.770 -41.970  -3.520  1.00  1.00      B    S
ATOM    664 DB   DC  B  75      -0.170 -37.800  -1.440  1.00  1.00      B    B
ATOM    665 DP   DG  B  76      -4.260 -44.870  -2.000  1.00  1.00      B    P
ATOM    666 DS   DG  B  76      -4.060 -43.390   1.790  1.00  1.00      B    S
ATOM    667 DB   DG  B  76      -3.150 -38.400   1.490  1.00  1.00      B    B
ATOM    668 DP   DC  B  77      -5.540 -44.460   4.180  1.00  1.00      B    P
ATOM    669 DS   DC  B  77      -4.790 -41.020   6.310  1.00  1.00      B    S
ATOM    670 DB   DC  B  77      -6.030 -38.320   3.580  1.00  1.00      B    B
ATOM    671 DP   DG  B  78      -7.200 -40.850  10.380  1.00  1.00      B    P
ATOM    672 DS   DG  B  78      -7.750 -37.260  10.440  1.00  1.00      B    S
ATOM    673 DB   DG  B  78      -8.830 -35.620   5.920  1.00  1.00      B    B
ATOM    674 DP   DT  B  79      -9.530 -35.600  12.780  1.00  1.00      B    P
ATOM    675 DS   DT  B  79     -10.020 -32.550  11.110  1.00  1.00      B    S
ATOM    676 DB   DT  B  79     -11.630 -34.120   7.420  1.00  1.00      B    B
ATOM    677 DP   DA  B  80     -12.020 -28.910  12.860  1.00  1.00      B    P
ATOM    678 DS   DA  B  80     -13.040 -27.610   9.310  1.00  1.00      B    S
ATOM    679 DB   DA  B  80     -14.800 -31.360   6.800  1.00  1.00      B    B
ATOM    680 DP   DC  B  81     -14.750 -25.250   9.120  1.00  1.00      B    P
ATOM    681 DS   DC  B  81     -15.800 -25.780   5.480  1.00  1.00      B    S
ATOM    682 DB   DC  B  81     -17.490 -29.450   5.820  1.00  1.00      B    B
ATOM    683 DP   DG  B  82     -18.690 -22.270   3.660  1.00  1.00      B    P
ATOM    684 DS   DG  B  82     -20.630 -24.450   1.570  1.00  1.00      B    S
ATOM    685 DB   DG  B  82     -21.910 -28.630   4.160  1.00  1.00      B    B
ATOM    686 DP   DT  B  83     -23.160 -23.580  -0.080  1.00  1.00      B    P
ATOM    687 DS   DT  B  83     -25.400 -26.640   0.370  1.00  1.00      B    S
ATOM    688 DB   DT  B  83     -25.040 -26.990   4.620  1.00  1.00      B    B
ATOM    689 DP   DG  B  84     -29.180 -25.620  -1.240  1.00  1.00      B    P
ATOM    690 DS   DG  B  84     -31.090 -28.130   1.390  1.00  1.00      B    S
ATOM    691 DB   DG  B  84     -28.790 -28.880   5.930  1.00  1.00      B    B
ATOM    692 DP   DC  B  85     -33.920 -28.360   1.060  1.00  1.00      B    P
ATOM    693 DS   DC  B  85     -34.690 -29.620   4.170  1.00  1.00      B    S
ATOM    694 DB   DC  B  85     -32.050 -27.370   6.540  1.00  1.00      B    B
ATOM    695 DP   DG  B  86     -39.330 -28.950   5.350  1.00  1.00      B    P
ATOM    696 DS   DG  B  86     -38.250 -28.490   9.210  1.00  1.00      B    S
ATOM    697 DB   DG  B  86     -33.940 -25.730   9.900  1.00  1.00      B    B
ATOM    698 DP   DT  B  87     -40.170 -28.070  11.610  1.00  1.00      B    P
ATOM    699 DS   DT  B  87     -37.940 -26.800  13.700  1.00  1.00      B    S
ATOM    700 DB   DT  B  87     -36.080 -23.060  11.510  1.00  1.00      B    B
ATOM    701 DP   DT  B  88     -39.220 -25.550  17.230  1.00  1.00      B    P
ATOM    702 DS   DT  B  88     -35.960 -22.850  17.630  1.00  1.00      B    S
ATOM    703 DB   DT  B  88     -36.560 -20.080  13.970  1.00  1.00      B    B
ATOM    704 DP   DT  B  89     -35.050 -21.000  20.730  1.00  1.00      B    P
ATOM    705 DS   DT  B  89     -32.680 -18.150  18.840  1.00  1.00      B    S
ATOM    706 DB   DT  B  89     -35.840 -16.670  15.430  1.00  1.00      B    B
ATOM    707 DP   DA  B  90     -30.620 -15.230  21.220  1.00  1.00      B    P
ATOM    708 DS   DA  B  90     -30.860 -12.520  18.460  1.00  1.00      B    S
ATOM    709 DB   DA  B  90     -34.950 -12.670  15.560  1.00  1.00      B    B
ATOM    710 DP   DA  B  91     -29.150  -9.590  18.360  1.00  1.00      B    P
ATOM    711 DS   DA  B  91     -29.830  -9.050  14.980  1.00  1.00      B    S
ATOM    712 DB   DA  B  91     -35.020  -9.270  14.720  1.00  1.00      B    B
ATOM    713 DP   DG  B  92     -28.210  -5.380  13.200  1.00  1.00      B    P
ATOM    714 DS   DG  B  92     -31.590  -4.850  11.210  1.00  1.00      B    S
ATOM    715 DB   DG  B  92     -35.760  -5.670  13.790  1.00  1.00      B    B
ATOM    716 DP   DC  B  93     -31.620  -2.920   8.800  1.00  1.00      B    P
ATOM    717 DS   DC  B  93     -35.410  -2.550   8.740  1.00  1.00      B    S
ATOM    718 DB   DC  B  93     -36.370  -2.450  12.670  1.00  1.00      B    B
ATOM    719 DP   DG  B  94     -36.850   1.460   6.220  1.00  1.00      B    P
ATOM    720 DS   DG  B  94     -39.490   2.230   8.930  1.00  1.00      B    S
ATOM    721 DB   DG  B  94     -38.620   1.250  13.640  1.00  1.00      B    B
ATOM    722 DP   DG  B  95     -41.810   4.910   8.830  1.00  1.00      B    P
ATOM    723 DS   DG  B  95     -43.050   5.170  12.480  1.00  1.00      B    S
ATOM    724 DB   DG  B  95     -39.820   3.970  15.860  1.00  1.00      B    B
ATOM    725 DP   DT  B  96     -45.230   7.590  13.860  1.00  1.00      B    P
ATOM    726 DS   DT  B  96     -44.420   7.180  16.970  1.00  1.00      B    S
ATOM    727 DB   DT  B  96     -39.940   7.350  16.710  1.00  1.00      B    B
ATOM    728 DP   DG  B  97     -46.330  10.030  19.540  1.00  1.00      B    P
ATOM    729 DS   DG  B  97     -43.210  10.380  22.080  1.00  1.00      B    S
ATOM    730 DB   DG  B  97     -38.890  10.090  20.250  1.00  1.00      B    B
ATOM    731 DP   DC  B  98     -43.410  12.130  25.030  1.00  1.00      B    P
ATOM    732 DS   DC  B  98     -39.820  12.260  25.730  1.00  1.00      B    S
ATOM    733 DB   DC  B  98     -38.310  13.280  21.570  1.00  1.00      B    B
ATOM    734 DP   DT  B  99     -38.150  14.410  28.630  1.00  1.00      B    P
ATOM    735 DS   DT  B  99     -34.630  14.760  26.760  1.00  1.00      B    S
ATOM    736 DB   DT  B  99     -35.850  16.390  23.240  1.00  1.00      B    B
ATOM    737 DP   DA  B 100     -31.760  16.070  28.550  1.00  1.00      B    P
ATOM    738 DS   DA  B 100     -29.860  17.780  25.290  1.00  1.00      B    S
ATOM    739 DB   DA  B 100     -33.090  19.080  21.900  1.00  1.00      B    B
ATOM    740 DP   DG  B 101     -27.300  20.690  26.120  1.00  1.00      B    P
ATOM    741 DS   DG  B 101     -27.600  22.270  22.380  1.00  1.00      B    S
ATOM    742 DB   DG  B 101     -31.920  22.910  21.280  1.00  1.00      B    B
ATOM    743 DP   DA  B 102     -25.300  24.640  21.570  1.00  1.00      B    P
ATOM    744 DS   DA  B 102     -27.210  26.090  18.831  1.00  1.00      B    S
ATOM    745 DB   DA  B 102     -31.870  26.330  20.501  1.00  1.00      B    B
ATOM    746 DP   DG  B 103     -26.120  29.950  17.381  1.00  1.00      B    P
ATOM    747 DS   DG  B 103     -29.400  30.560  15.961  1.00  1.00      B    S
ATOM    748 DB   DG  B 103     -33.130  29.960  19.301  1.00  1.00      B    B
ATOM    749 DP   DC  B 104     -29.770  32.190  13.821  1.00  1.00      B    P
ATOM    750 DS   DC  B 104     -33.550  32.780  14.701  1.00  1.00      B    S
ATOM    751 DB   DC  B 104     -33.410  33.340  19.071  1.00  1.00      B    B
ATOM    752 DP   DT  B 105     -35.140  35.630  13.671  1.00  1.00      B    P
ATOM    753 DS   DT  B 105     -38.090  35.360  15.801  1.00  1.00      B    S
ATOM    754 DB   DT  B 105     -35.930  36.430  19.481  1.00  1.00      B    B
ATOM    755 DP   DG  B 106     -40.750  38.490  14.701  1.00  1.00      B    P
ATOM    756 DS   DG  B 106     -41.600  39.450  18.641  1.00  1.00      B    S
ATOM    757 DB   DG  B 106     -37.740  39.770  21.541  1.00  1.00      B    B
ATOM    758 DP   DT  B 107     -44.030  41.910  19.391  1.00  1.00      B    P
ATOM    759 DS   DT  B 107     -42.610  43.160  22.891  1.00  1.00      B    S
ATOM    760 DB   DT  B 107     -38.020  43.290  21.611  1.00  1.00      B    B
ATOM    761 DP   DC  B 108     -44.010  46.030  24.411  1.00  1.00      B    P
ATOM    762 DS   DC  B 108     -41.150  46.450  26.311  1.00  1.00      B    S
ATOM    763 DB   DC  B 108     -37.980  46.860  23.241  1.00  1.00      B    B
ATOM    764 DP   DT  B 109     -40.920  49.580  28.731  1.00  1.00      B    P
ATOM    765 DS   DT  B 109     -37.400  50.220  28.751  1.00  1.00      B    S
ATOM    766 DB   DT  B 109     -36.800  50.370  24.541  1.00  1.00      B    B
ATOM    767 DP   DA  B 110     -35.770  53.310  30.771  1.00  1.00      B    P
ATOM    768 DS   DA  B 110     -32.350  53.330  28.981  1.00  1.00      B    S
ATOM    769 DB   DA  B 110     -33.640  53.230  24.111  1.00  1.00      B    B
ATOM    770 DP   DC  B 111     -30.580  55.390  29.741  1.00  1.00      B    P
ATOM    771 DS   DC  B 111     -28.930  55.370  26.611  1.00  1.00      B    S
ATOM    772 DB   DC  B 111     -31.830  56.250  24.111  1.00  1.00      B    B
ATOM    773 DP   DG  B 112     -25.510  58.650  26.571  1.00  1.00      B    P
ATOM    774 DS   DG  B 112     -25.780  58.950  23.271  1.00  1.00      B    S
ATOM    775 DB   DG  B 112     -30.330  59.650  22.011  1.00  1.00      B    B
ATOM    776 DP   DA  B 113     -23.010  61.010  21.111  1.00  1.00      B    P
ATOM    777 DS   DA  B 113     -25.570  61.480  17.761  1.00  1.00      B    S
ATOM    778 DB   DA  B 113     -30.030  62.280  19.761  1.00  1.00      B    B
ATOM    779 DP   DC  B 114     -24.650  63.810  15.991  1.00  1.00      B    P
ATOM    780 DS   DC  B 114     -28.220  65.220  15.351  1.00  1.00      B    S
ATOM    781 DB   DC  B 114     -29.400  65.620  19.561  1.00  1.00      B    B
ATOM    782 DP   DC  B 115     -28.610  67.890  13.531  1.00  1.00      B    P
ATOM    783 DS   DC  B 115     -32.110  69.110  14.981  1.00  1.00      B    S
ATOM    784 DB   DC  B 115     -31.060  69.040  19.291  1.00  1.00      B    B
ATOM    785 DP   DA  B 116     -33.990  72.590  13.491  1.00  1.00      B    P
ATOM    786 DS   DA  B 116     -35.620  73.680  16.991  1.00  1.00      B    S
ATOM    787 DB   DA  B 116     -32.350  72.640  20.851  1.00  1.00      B    B
ATOM    788 DP   DA  B 117     -37.740  76.690  17.381  1.00  1.00      B    P
ATOM    789 DS   DA  B 117     -37.620  76.690  21.491  1.00  1.00      B    S
ATOM    790 DB   DA  B 117     -32.760  75.680  22.671  1.00  1.00      B    B
ATOM    791 DP   DT  B 118     -38.990  78.820  22.871  1.00  1.00      B    P
ATOM    792 DS   DT  B 118     -36.900  78.590  25.891  1.00  1.00      B    S
ATOM    793 DB   DT  B 118     -33.160  78.830  24.121  1.00  1.00      B    B
ATOM    794 DP   DT  B 119     -37.700  81.450  29.131  1.00  1.00      B    P
ATOM    795 DS   DT  B 119     -33.750  81.540  30.211  1.00  1.00      B    S
ATOM    796 DB   DT  B 119     -31.660  81.930  26.351  1.00  1.00      B    B
ATOM    797 DP   DG  B 120     -33.150  84.850  32.721  1.00  1.00      B    P
ATOM    798 DS   DG  B 120     -29.720  85.880  31.371  1.00  1.00      B    S
ATOM    799 DB   DG  B 120     -29.240  85.320  26.631  1.00  1.00      B    B
ATOM    800 DP   DA  B 121     -28.160  88.560  32.411  1.00  1.00      B    P
ATOM    801 DS   DA  B 121     -25.400  88.740  29.711  1.00  1.00      B    S
ATOM    802 DB   DA  B 121     -27.820  88.490  25.071  1.00  1.00      B    B
ATOM    803 DP   DG  B 122     -22.920  91.890  29.901  1.00  1.00      B    P
ATOM    804 DS   DG  B 122     -22.620  92.340  25.971  1.00  1.00      B    S
ATOM    805 DB   DG  B 122     -26.650  91.880  23.471  1.00  1.00      B    B
ATOM    806 DP   DC  B 123     -20.360  94.400  24.641  1.00  1.00      B    P
ATOM    807 DS   DC  B 123     -22.280  94.390  21.321  1.00  1.00      B    S
ATOM    808 DB   DC  B 123     -26.570  95.160  22.361  1.00  1.00      B    B
ATOM    809 DP   DG  B 124     -20.270  96.710  17.541  1.00  1.00      B    P
ATOM    810 DS   DG  B 124     -23.590  96.920  16.021  1.00  1.00      B    S
ATOM    811 DB   DG  B 124     -26.950  98.090  19.281  1.00  1.00      B    B
ATOM    812 DP   DG  B 125     -24.230  99.430  13.241  1.00  1.00      B    P
ATOM    813 DS   DG  B 125     -28.090 100.620  13.981  1.00  1.00      B    S
ATOM    814 DB   DG  B 125     -28.840 101.230  19.011  1.00  1.00      B    B
ATOM    815 DP   DC  B 126     -29.770 102.570  11.621  1.00  1.00      B    P
ATOM    816 DS   DC  B 126     -31.890 103.310  13.951  1.00  1.00      B    S
ATOM    817 DB   DC  B 126     -29.490 104.380  17.821  1.00  1.00      B    B
ATOM    818 DP   DC  B 127     -34.650 105.870  13.401  1.00  1.00      B    P
ATOM    819 DS   DC  B 127     -35.420 107.150  17.202  1.00  1.00      B    S
ATOM    820 DB   DC  B 127     -31.690 107.370  18.772  1.00  1.00      B    B
ATOM    821 DP   DT  B 128     -37.830 110.410  18.042  1.00  1.00      B    P
ATOM    822 DS   DT  B 128     -36.390 110.520  21.542  1.00  1.00      B    S
ATOM    823 DB   DT  B 128     -31.800 110.990  20.452  1.00  1.00      B    B
ATOM    824 DP   DG  B 129     -38.270 113.200  24.332  1.00  1.00      B    P
ATOM    825 DS   DG  B 129     -34.910 114.070  26.302  1.00  1.00      B    S
ATOM    826 DB   DG  B 129     -31.110 114.740  22.952  1.00  1.00      B    B
ATOM    827 DP   DC  B 130     -35.010 115.810  29.422  1.00  1.00      B    P
ATOM    828 DS   DC  B 130     -31.370 116.040  28.962  1.00  1.00      B    S
ATOM    829 DB   DC  B 130     -30.890 117.460  25.032  1.00  1.00      B    B
ATOM    830 DP   DA  B 131     -28.890 118.260  32.082  1.00  1.00      B    P
ATOM    831 DS   DA  B 131     -26.040 118.350  29.692  1.00  1.00      B    S
ATOM    832 DB   DA  B 131     -27.810 120.350  25.752  1.00  1.00      B    B
ATOM    833 DP   DG  B 132     -22.820 120.430  31.152  1.00  1.00      B    P
ATOM    834 DS   DG  B 132     -21.770 122.000  27.702  1.00  1.00      B    S
ATOM    835 DB   DG  B 132     -25.550 123.540  25.702  1.00  1.00      B    B
ATOM    836 DP   DA  B 133     -18.580 124.760  27.772  1.00  1.00      B    P
ATOM    837 DS   DA  B 133     -19.870 126.710  25.012  1.00  1.00      B    S
ATOM    838 DB   DA  B 133     -24.790 126.930  25.892  1.00  1.00      B    B
ATOM    839 DP   DC  B 134     -18.180 129.960  24.862  1.00  1.00      B    P
ATOM    840 DS   DC  B 134     -21.020 131.830  24.132  1.00  1.00      B    S
ATOM    841 DB   DC  B 134     -24.450 130.280  26.622  1.00  1.00      B    B
ATOM    842 DP   DC  B 135     -20.910 135.210  24.442  1.00  1.00      B    P
ATOM    843 DS   DC  B 135     -24.240 136.310  24.542  1.00  1.00      B    S
ATOM    844 DB   DC  B 135     -25.850 133.730  28.002  1.00  1.00      B    B
ATOM    845 DP   DG  B 136     -24.860 140.660  24.922  1.00  1.00      B    P
ATOM    846 DS   DG  B 136     -28.070 140.420  26.602  1.00  1.00      B    S
ATOM    847 DB   DG  B 136     -27.490 137.260  30.122  1.00  1.00      B    B
ATOM    848 DP   DG  B 137     -29.910 143.580  27.842  1.00  1.00      B    P
ATOM    849 DS   DG  B 137     -31.540 141.970  31.362  1.00  1.00      B    S
ATOM    850 DB   DG  B 137     -28.290 138.630  33.392  1.00  1.00      B    B
ATOM    851 DP   DG  B 138     -33.350 144.160  33.712  1.00  1.00      B    P
ATOM    852 DS   DG  B 138     -31.970 142.100  36.832  1.00  1.00      B    S
ATOM    853 DB   DG  B 138     -27.060 140.050  36.492  1.00  1.00      B    B
ATOM    854 DP   DA  B 139     -33.660 142.760  40.412  1.00  1.00      B    P
ATOM    855 DS   DA  B 139     -30.750 141.050  42.252  1.00  1.00      B    S
ATOM    856 DB   DA  B 139     -26.170 141.570  39.482  1.00  1.00      B    B
ATOM    857 DP   DT  B 140     -30.380 141.370  45.242  1.00  1.00      B    P
ATOM    858 DS   DT  B 140     -26.620 140.580  45.242  1.00  1.00      B    S
ATOM    859 DB   DT  B 140     -24.740 143.590  42.102  1.00  1.00      B    B
ATOM    860 DP   DT  B 141     -24.450 140.260  48.542  1.00  1.00      B    P
ATOM    861 DS   DT  B 141     -21.350 140.300  46.832  1.00  1.00      B    S
ATOM    862 DB   DT  B 141     -21.720 143.880  44.872  1.00  1.00      B    B
ATOM    863 DP   DC  B 142     -18.360 140.040  49.572  1.00  1.00      B    P
ATOM    864 DS   DC  B 142     -16.110 142.500  47.472  1.00  1.00      B    S
ATOM    865 DB   DC  B 142     -18.500 145.720  46.522  1.00  1.00      B    B
ATOM    866 DP   DT  B 143     -12.110 143.660  48.282  1.00  1.00      B    P
ATOM    867 DS   DT  B 143     -11.880 147.190  46.362  1.00  1.00      B    S
ATOM    868 DB   DT  B 143     -16.050 148.890  47.602  1.00  1.00      B    B
ATOM    869 DP   DC  B 144      -8.620 149.560  47.292  1.00  1.00      B    P
ATOM    870 DS   DC  B 144     -10.670 153.090  46.352  1.00  1.00      B    S
ATOM    871 DB   DC  B 144     -14.840 152.690  48.512  1.00  1.00      B    B
ATOM    872 DP   DC  B 145      -9.200 156.320  46.982  1.00  1.00      B    P
ATOM    873 DS   DC  B 145     -12.420 158.570  46.672  1.00  1.00      B    S
ATOM    874 DB   DC  B 145     -15.090 156.620  48.822  1.00  1.00      B    B
ATOM    875 DP   DA  B 146     -12.250 162.550  47.152  1.00  1.00      B    P
ATOM    876 DS   DA  B 146     -15.930 162.940  48.772  1.00  1.00      B    S
ATOM    877 DB   DA  B 146     -16.560 159.590  51.772  1.00  1.00      B    B
ATOM    878 DP   DG  B 147     -16.630 166.410  50.182  1.00  1.00      B    P
ATOM    879 DS   DG  B 147     -19.110 165.200  53.222  1.00  1.00      B    S
ATOM    880 DB   DG  B 147     -17.700 161.000  55.602  1.00  1.00      B    B
TER
ATOM    881  CA  ALA C   1     -56.280  -0.750   2.330  1.00  1.00      C    C
ATOM    882  CA  ARG C   2     -59.210  -1.540   4.600  1.00  1.00      C    C
ATOM    883  CA  THR C   3     -57.770  -5.060   5.280  1.00  1.00      C    C
ATOM    884  CA  LYS C   4     -60.060  -6.310   7.990  1.00  1.00      C    C
ATOM    885  CA  GLN C   5     -61.660  -9.660   7.150  1.00  1.00      C    C
ATOM    886  CA  THR C   6     -58.910 -11.340   9.040  1.00  1.00      C    C
ATOM    887  CA  ALA C   7     -55.760 -13.060   7.740  1.00  1.00      C    C
ATOM    888  CA  ARG C   8     -56.050 -16.280   9.830  1.00  1.00      C    C
ATOM    889  CA  LYS C   9     -56.570 -18.780   6.910  1.00  1.00      C    C
ATOM    890  CA  SER C  10     -55.430 -22.050   8.160  1.00  1.00      C    C
ATOM    891  CA  THR C  11     -51.980 -20.800   9.270  1.00  1.00      C    C
ATOM    892  CA  GLY C  12     -53.000 -22.860  12.290  1.00  1.00      C    C
ATOM    893  CA  GLY C  13     -53.740 -25.840  10.100  1.00  1.00      C    C
ATOM    894  CA  LYS C  14     -50.100 -26.530  10.010  1.00  1.00      C    C
ATOM    895  CA  ALA C  15     -48.010 -24.550  12.460  1.00  1.00      C    C
ATOM    896  CA  PRO C  16     -46.690 -25.240  16.050  1.00  1.00      C    C
ATOM    897  CA  ARG C  17     -47.340 -21.600  16.690  1.00  1.00      C    C
ATOM    898  CA  LYS C  18     -44.170 -19.660  16.950  1.00  1.00      C    C
ATOM    899  CA  GLN C  19     -42.340 -19.510  13.510  1.00  1.00      C    C
ATOM    900  CA  LEU C  20     -43.450 -17.830  10.290  1.00  1.00      C    C
ATOM    901  CA  ALA C  21     -43.550 -18.670   6.500  1.00  1.00      C    C
ATOM    902  CA  THR C  22     -43.740 -14.890   5.990  1.00  1.00      C    C
ATOM    903  CA  LYS C  23     -43.650 -13.740   2.350  1.00  1.00      C    C
ATOM    904  CA  ALA C  24     -44.160 -10.470   0.540  1.00  1.00      C    C
ATOM    905  CA  ALA C  25     -40.480 -10.130  -0.040  1.00  1.00      C    C
ATOM    906  CA  ARG C  26     -38.800 -11.810  -2.960  1.00  1.00      C    C
ATOM    907  CA  LYS C  27     -37.650 -15.370  -2.390  1.00  1.00      C    C
ATOM    908  CA  SER C  28     -35.440 -18.090  -3.910  1.00  1.00      C    C
ATOM    909  CA  ALA C  29     -32.690 -18.370  -6.660  1.00  1.00      C    C
ATOM    910  CA  PRO C  30     -35.260 -18.030  -9.480  1.00  1.00      C    C
ATOM    911  CA  ALA C  31     -35.000 -20.690 -12.140  1.00  1.00      C    C
ATOM    912  CA  THR C  32     -34.440 -23.950 -10.220  1.00  1.00      C    C
ATOM    913  CA  GLY C  33     -38.090 -24.920 -10.530  1.00  1.00      C    C
ATOM    914  CA  GLY C  34     -38.240 -28.760 -10.430  1.00  1.00      C    C
ATOM    915  CA  VAL C  35     -36.370 -31.560  -8.650  1.00  1.00      C    C
ATOM    916  CA  LYS C  36     -33.080 -32.720 -10.340  1.00  1.00      C    C
ATOM    917  CA  LYS C  37     -31.460 -34.980  -7.720  1.00  1.00      C    C
ATOM    918  CA  PRO C  38     -32.220 -33.290  -4.370  1.00  1.00      C    C
ATOM    919  CA  HIS C  39     -29.550 -33.190  -1.670  1.00  1.00      C    C
ATOM    920  CA  ARG C  40     -26.800 -30.600  -2.120  1.00  1.00      C    C
ATOM    921  CA  TYR C  41     -26.190 -28.100  -4.890  1.00  1.00      C    C
ATOM    922  CA  ARG C  42     -22.910 -28.560  -6.730  1.00  1.00      C    C
ATOM    923  CA  PRO C  43     -19.550 -27.700  -4.840  1.00  1.00      C    C
ATOM    924  CA  GLY C  44     -18.650 -24.270  -6.310  1.00  1.00      C    C
ATOM    925  CA  THR C  45     -22.120 -23.170  -7.300  1.00  1.00      C    C
ATOM    926  CA  VAL C  46     -24.330 -20.970  -5.110  1.00  1.00      C    C
ATOM    927  CA  ALA C  47     -21.410 -19.040  -3.670  1.00  1.00      C    C
ATOM    928  CA  LEU C  48     -20.350 -18.320  -7.250  1.00  1.00      C    C
ATOM    929  CA  ARG C  49     -23.950 -17.330  -8.130  1.00  1.00      C    C
ATOM    930  CA  GLU C  50     -23.930 -14.820  -5.280  1.00  1.00      C    C
ATOM    931  CA  ILE C  51     -20.420 -13.530  -6.200  1.00  1.00      C    C
ATOM    932  CA  ARG C  52     -21.870 -12.710  -9.640  1.00  1.00      C    C
ATOM    933  CA  ARG C  53     -24.690 -10.820  -7.910  1.00  1.00      C    C
ATOM    934  CA  TYR C  54     -22.470  -8.920  -5.430  1.00  1.00      C    C
ATOM    935  CA  GLN C  55     -19.900  -7.830  -7.870  1.00  1.00      C    C
ATOM    936  CA  LYS C  56     -22.620  -6.510 -10.140  1.00  1.00      C    C
ATOM    937  CA  SER C  57     -24.170  -4.230  -7.550  1.00  1.00      C    C
ATOM    938  CA  THR C  58     -23.790  -1.480  -5.000  1.00  1.00      C    C
ATOM    939  CA  GLU C  59     -26.200  -2.350  -2.190  1.00  1.00      C    C
ATOM    940  CA  LEU C  60     -25.090  -2.120   1.450  1.00  1.00      C    C
ATOM    941  CA  LEU C  61     -23.710  -5.350   2.690  1.00  1.00      C    C
ATOM    942  CA  ILE C  62     -23.600  -5.040   6.450  1.00  1.00      C    C
ATOM    943  CA  ARG C  63     -26.970  -3.990   7.980  1.00  1.00      C    C
ATOM    944  CA  LYS C  64     -27.120  -0.170   8.200  1.00  1.00      C    C
ATOM    945  CA  LEU C  65     -28.100   0.290  11.880  1.00  1.00      C    C
ATOM    946  CA  PRO C  66     -25.370  -2.060  13.360  1.00  1.00      C    C
ATOM    947  CA  PHE C  67     -22.960  -0.040  11.220  1.00  1.00      C    C
ATOM    948  CA  GLN C  68     -24.090   3.300  12.510  1.00  1.00      C    C
ATOM    949  CA  ARG C  69     -23.790   2.050  16.110  1.00  1.00      C    C
ATOM    950  CA  LEU C  70     -20.250   0.850  15.780  1.00  1.00      C    C
ATOM    951  CA  VAL C  71     -19.170   4.270  14.490  1.00  1.00      C    C
ATOM    952  CA  ARG C  72     -20.590   6.230  17.540  1.00  1.00      C    C
ATOM    953  CA  GLU C  73     -18.960   3.780  19.950  1.00  1.00      C    C
ATOM    954  CA  ILE C  74     -15.490   4.260  18.340  1.00  1.00      C    C
ATOM    955  CA  ALA C  75     -15.990   8.080  18.250  1.00  1.00      C    C
ATOM    956  CA  GLN C  76     -16.970   8.010  21.930  1.00  1.00      C    C
ATOM    957  CA  ASP C  77     -13.340   6.850  22.610  1.00  1.00      C    C
ATOM    958  CA  PHE C  78     -11.740   9.810  21.040  1.00  1.00      C    C
ATOM    959  CA  LYS C  79     -14.110  12.640  21.700  1.00  1.00      C    C
ATOM    960  CA  THR C  80     -17.260  12.400  23.740  1.00  1.00      C    C
ATOM    961  CA  ASP C  81     -20.670  13.960  23.550  1.00  1.00      C    C
ATOM    962  CA  LEU C  82     -20.710  14.170  19.750  1.00  1.00      C    C
ATOM    963  CA  ARG C  83     -23.500  14.030  17.340  1.00  1.00      C    C
ATOM    964  CA  PHE C  84     -23.310  13.000  13.680  1.00  1.00      C    C
ATOM    965  CA  GLN C  85     -24.460  14.420  10.400  1.00  1.00      C    C
ATOM    966  CA  SER C  86     -26.640  11.650   8.930  1.00  1.00      C    C
ATOM    967  CA  SER C  87     -24.490  11.820   5.800  1.00  1.00      C    C
ATOM    968  CA  ALA C  88     -21.290  11.670   7.770  1.00  1.00      C    C
ATOM    969  CA  VAL C  89     -22.230   8.240   9.030  1.00  1.00      C    C
ATOM    970  CA  MET C  90     -23.280   7.190   5.540  1.00  1.00      C    C
ATOM    971  CA  ALA C  91     -20.060   8.490   4.080  1.00  1.00      C    C
ATOM    972  CA  LEU C  92     -18.070   6.450   6.490  1.00  1.00      C    C
ATOM    973  CA  GLN C  93     -20.070   3.380   5.500  1.00  1.00      C    C
ATOM    974  CA  GLU C  94     -19.660   3.660   1.710  1.00  1.00      C    C
ATOM    975  CA  ALA C  95     -15.880   4.120   2.190  1.00  1.00      C    C
ATOM    976  CA  SER C  96     -15.420   1.560   4.820  1.00  1.00      C    C
ATOM    977  CA  GLU C  97     -17.470  -1.150   3.160  1.00  1.00      C    C
ATOM    978  CA  ALA C  98     -15.800  -0.490  -0.230  1.00  1.00      C    C
ATOM    979  CA  TYR C  99     -12.510  -0.670   1.560  1.00  1.00      C    C
ATOM    980  CA  LEU C 100     -13.320  -4.240   3.120  1.00  1.00      C    C
ATOM    981  CA  VAL C 101     -14.420  -5.650  -0.180  1.00  1.00      C    C
ATOM    982  CA  ALA C 102     -11.090  -4.570  -1.750  1.00  1.00      C    C
ATOM    983  CA  LEU C 103      -9.180  -5.760   1.270  1.00  1.00      C    C
ATOM    984  CA  PHE C 104     -10.930  -9.270   0.890  1.00  1.00      C    C
ATOM    985  CA  GLU C 105      -9.950  -9.140  -2.770  1.00  1.00      C    C
ATOM    986  CA  ASP C 106      -6.300  -8.720  -1.880  1.00  1.00      C    C
ATOM    987  CA  THR C 107      -6.570 -11.570   0.640  1.00  1.00      C    C
ATOM    988  CA  ASN C 108      -8.230 -13.700  -2.160  1.00  1.00      C    C
ATOM    989  CA  LEU C 109      -5.370 -13.040  -4.620  1.00  1.00      C    C
ATOM    990  CA  CYS C 110      -3.030 -14.260  -1.760  1.00  1.00      C    C
ATOM    991  CA  ALA C 111      -5.080 -17.460  -1.180  1.00  1.00      C    C
ATOM    992  CA  ILE C 112      -4.870 -18.370  -4.850  1.00  1.00      C    C
ATOM    993  CA  HIS C 113      -1.160 -17.750  -4.920  1.00  1.00      C    C
ATOM    994  CA  ALA C 114      -0.920 -20.340  -2.110  1.00  1.00      C    C
ATOM    995  CA  LYS C 115      -2.870 -22.800  -4.320  1.00  1.00      C    C
ATOM    996  CA  ARG C 116      -5.950 -22.540  -2.180  1.00  1.00      C    C
ATOM    997  CA  VAL C 117      -9.500 -21.500  -2.760  1.00  1.00      C    C
ATOM    998  CA  THR C 118     -10.140 -21.000   0.940  1.00  1.00      C    C
ATOM    999  CA  ILE C 119      -9.210 -17.560   2.300  1.00  1.00      C    C
ATOM   1000  CA  MET C 120      -7.930 -17.430   5.850  1.00  1.00      C    C
ATOM   1001  CA  PRO C 121      -6.430 -15.080   8.420  1.00  1.00      C    C
ATOM   1002  CA  LYS C 122      -2.860 -15.900   7.110  1.00  1.00      C    C
ATOM   1003  CA  ASP C 123      -4.010 -14.090   3.850  1.00  1.00      C    C
ATOM   1004  CA  ILE C 124      -5.430 -11.210   5.640  1.00  1.00      C    C
ATOM   1005  CA  GLN C 125      -2.230 -10.760   7.610  1.00  1.00      C    C
ATOM   1006  CA  LEU C 126      -0.080 -11.260   4.470  1.00  1.00      C    C
ATOM   1007  CA  ALA C 127      -2.110  -8.860   2.420  1.00  1.00      C    C
ATOM   1008  CA  ARG C 128      -2.060  -6.210   5.230  1.00  1.00      C    C
ATOM   1009  CA  ARG C 129       1.640  -6.490   5.780  1.00  1.00      C    C
ATOM   1010  CA  ILE C 130       2.330  -5.910   2.020  1.00  1.00      C    C
ATOM   1011  CA  ARG C 131      -0.150  -3.010   1.990  1.00  1.00      C    C
ATOM   1012  CA  GLY C 132       1.720  -1.220   4.750  1.00  1.00      C    C
ATOM   1013  CA  GLU C 133      -1.330  -1.300   7.010  1.00  1.00      C    C
ATOM   1014  CA  ARG C 134       0.350  -3.710   9.400  1.00  1.00      C    C
ATOM   1015  CA  ALA C 135       3.880  -3.050   8.230  1.00  1.00      C    C
TER
ATOM   1016  CA  SER D   1     -19.090   5.270  48.610  1.00  1.00      D    C
ATOM   1017  CA  GLY D   2     -21.440   8.100  47.540  1.00  1.00      D    C
ATOM   1018  CA  ARG D   3     -20.880   7.730  43.840  1.00  1.00      D    C
ATOM   1019  CA  GLY D   4     -20.300  10.840  41.770  1.00  1.00      D    C
ATOM   1020  CA  LYS D   5     -23.050  10.490  39.270  1.00  1.00      D    C
ATOM   1021  CA  GLY D   6     -25.940   9.700  41.530  1.00  1.00      D    C
ATOM   1022  CA  GLY D   7     -27.480   7.240  39.020  1.00  1.00      D    C
ATOM   1023  CA  LYS D   8     -29.470   5.570  41.750  1.00  1.00      D    C
ATOM   1024  CA  GLY D   9     -33.360   5.860  41.380  1.00  1.00      D    C
ATOM   1025  CA  LEU D  10     -33.710   9.320  42.860  1.00  1.00      D    C
ATOM   1026  CA  GLY D  11     -35.880  10.890  40.140  1.00  1.00      D    C
ATOM   1027  CA  LYS D  12     -39.660  11.040  39.410  1.00  1.00      D    C
ATOM   1028  CA  GLY D  13     -41.190   7.740  38.500  1.00  1.00      D    C
ATOM   1029  CA  GLY D  14     -38.990   4.620  38.640  1.00  1.00      D    C
ATOM   1030  CA  ALA D  15     -38.210   2.280  35.910  1.00  1.00      D    C
ATOM   1031  CA  LYS D  16     -38.720  -1.210  34.370  1.00  1.00      D    C
ATOM   1032  CA  ARG D  17     -35.190  -2.180  35.220  1.00  1.00      D    C
ATOM   1033  CA  HIS D  18     -34.830  -4.390  32.210  1.00  1.00      D    C
ATOM   1034  CA  ARG D  19     -32.840  -7.580  32.060  1.00  1.00      D    C
ATOM   1035  CA  LYS D  20     -29.990  -7.990  29.710  1.00  1.00      D    C
ATOM   1036  CA  VAL D  21     -26.610  -6.310  29.810  1.00  1.00      D    C
ATOM   1037  CA  LEU D  22     -26.020  -7.300  26.180  1.00  1.00      D    C
ATOM   1038  CA  ARG D  23     -24.940  -5.110  23.220  1.00  1.00      D    C
ATOM   1039  CA  ASP D  24     -23.180  -6.530  20.140  1.00  1.00      D    C
ATOM   1040  CA  ASN D  25     -22.040  -3.440  18.190  1.00  1.00      D    C
ATOM   1041  CA  ILE D  26     -18.980  -4.810  16.440  1.00  1.00      D    C
ATOM   1042  CA  GLN D  27     -20.540  -8.180  17.150  1.00  1.00      D    C
ATOM   1043  CA  GLY D  28     -23.510  -6.830  15.280  1.00  1.00      D    C
ATOM   1044  CA  ILE D  29     -21.550  -6.920  12.050  1.00  1.00      D    C
ATOM   1045  CA  THR D  30     -22.680 -10.530  11.330  1.00  1.00      D    C
ATOM   1046  CA  LYS D  31     -20.990 -13.650   9.910  1.00  1.00      D    C
ATOM   1047  CA  PRO D  32     -23.660 -13.560   7.180  1.00  1.00      D    C
ATOM   1048  CA  ALA D  33     -22.910 -10.060   6.190  1.00  1.00      D    C
ATOM   1049  CA  ILE D  34     -19.100 -10.670   6.090  1.00  1.00      D    C
ATOM   1050  CA  ARG D  35     -19.700 -13.530   3.710  1.00  1.00      D    C
ATOM   1051  CA  ARG D  36     -21.590 -11.020   1.450  1.00  1.00      D    C
ATOM   1052  CA  LEU D  37     -18.690  -8.570   1.630  1.00  1.00      D    C
ATOM   1053  CA  ALA D  38     -16.330 -11.390   0.970  1.00  1.00      D    C
ATOM   1054  CA  ARG D  39     -18.540 -12.510  -2.100  1.00  1.00      D    C
ATOM   1055  CA  ARG D  40     -18.150  -9.110  -3.600  1.00  1.00      D    C
ATOM   1056  CA  GLY D  41     -14.400  -9.740  -3.090  1.00  1.00      D    C
ATOM   1057  CA  GLY D  42     -14.710 -13.110  -4.950  1.00  1.00      D    C
ATOM   1058  CA  VAL D  43     -14.270 -15.240  -1.780  1.00  1.00      D    C
ATOM   1059  CA  LYS D  44     -15.980 -18.780  -2.170  1.00  1.00      D    C
ATOM   1060  CA  ARG D  45     -14.950 -20.640   0.980  1.00  1.00      D    C
ATOM   1061  CA  ILE D  46     -14.270 -19.160   4.350  1.00  1.00      D    C
ATOM   1062  CA  SER D  47     -11.810 -20.240   6.940  1.00  1.00      D    C
ATOM   1063  CA  GLY D  48     -14.220 -20.330   9.950  1.00  1.00      D    C
ATOM   1064  CA  LEU D  49     -11.920 -17.990  11.820  1.00  1.00      D    C
ATOM   1065  CA  ILE D  50     -12.170 -15.140   9.230  1.00  1.00      D    C
ATOM   1066  CA  TYR D  51     -15.130 -13.520  10.820  1.00  1.00      D    C
ATOM   1067  CA  GLU D  52     -13.470 -12.660  14.100  1.00  1.00      D    C
ATOM   1068  CA  GLU D  53     -10.340 -11.670  12.320  1.00  1.00      D    C
ATOM   1069  CA  THR D  54     -12.240  -9.240  10.110  1.00  1.00      D    C
ATOM   1070  CA  ARG D  55     -13.850  -7.640  13.270  1.00  1.00      D    C
ATOM   1071  CA  GLY D  56     -10.410  -7.010  14.630  1.00  1.00      D    C
ATOM   1072  CA  VAL D  57      -9.230  -5.420  11.390  1.00  1.00      D    C
ATOM   1073  CA  LEU D  58     -12.440  -3.500  11.010  1.00  1.00      D    C
ATOM   1074  CA  LYS D  59     -12.110  -2.200  14.540  1.00  1.00      D    C
ATOM   1075  CA  VAL D  60      -8.520  -1.040  13.740  1.00  1.00      D    C
ATOM   1076  CA  PHE D  61      -9.800   0.430  10.390  1.00  1.00      D    C
ATOM   1077  CA  LEU D  62     -12.430   2.470  12.160  1.00  1.00      D    C
ATOM   1078  CA  GLU D  63     -10.290   3.740  14.880  1.00  1.00      D    C
ATOM   1079  CA  ASN D  64      -7.950   5.230  12.360  1.00  1.00      D    C
ATOM   1080  CA  VAL D  65     -10.520   6.860  10.160  1.00  1.00      D    C
ATOM   1081  CA  ILE D  66     -13.200   8.350  12.550  1.00  1.00      D    C
ATOM   1082  CA  ARG D  67     -10.410   9.890  14.600  1.00  1.00      D    C
ATOM   1083  CA  ASP D  68      -9.530  12.320  11.760  1.00  1.00      D    C
ATOM   1084  CA  ALA D  69     -13.100  13.300  11.100  1.00  1.00      D    C
ATOM   1085  CA  VAL D  70     -13.650  14.180  14.820  1.00  1.00      D    C
ATOM   1086  CA  THR D  71     -10.320  16.030  14.710  1.00  1.00      D    C
ATOM   1087  CA  TYR D  72     -11.680  18.260  11.990  1.00  1.00      D    C
ATOM   1088  CA  THR D  73     -14.970  18.570  14.040  1.00  1.00      D    C
ATOM   1089  CA  GLU D  74     -13.040  19.640  17.170  1.00  1.00      D    C
ATOM   1090  CA  HIS D  75     -10.770  22.130  15.380  1.00  1.00      D    C
ATOM   1091  CA  ALA D  76     -13.970  23.910  14.320  1.00  1.00      D    C
ATOM   1092  CA  LYS D  77     -15.170  23.990  17.880  1.00  1.00      D    C
ATOM   1093  CA  ARG D  78     -18.280  21.970  16.950  1.00  1.00      D    C
ATOM   1094  CA  LYS D  79     -19.580  18.620  18.310  1.00  1.00      D    C
ATOM   1095  CA  THR D  80     -21.350  17.730  15.080  1.00  1.00      D    C
ATOM   1096  CA  VAL D  81     -19.300  15.560  12.640  1.00  1.00      D    C
ATOM   1097  CA  THR D  82     -19.990  17.010   9.220  1.00  1.00      D    C
ATOM   1098  CA  ALA D  83     -19.850  15.240   5.890  1.00  1.00      D    C
ATOM   1099  CA  MET D  84     -17.050  17.490   4.820  1.00  1.00      D    C
ATOM   1100  CA  ASP D  85     -15.070  16.580   7.960  1.00  1.00      D    C
ATOM   1101  CA  VAL D  86     -15.430  13.010   6.840  1.00  1.00      D    C
ATOM   1102  CA  VAL D  87     -14.670  14.050   3.210  1.00  1.00      D    C
ATOM   1103  CA  TYR D  88     -11.440  15.830   4.360  1.00  1.00      D    C
ATOM   1104  CA  ALA D  89     -10.500  12.850   6.520  1.00  1.00      D    C
ATOM   1105  CA  LEU D  90     -11.130  10.460   3.620  1.00  1.00      D    C
ATOM   1106  CA  LYS D  91      -9.090  12.550   1.350  1.00  1.00      D    C
ATOM   1107  CA  ARG D  92      -6.040  12.850   3.680  1.00  1.00      D    C
ATOM   1108  CA  GLN D  93      -6.020   9.020   4.070  1.00  1.00      D    C
ATOM   1109  CA  GLY D  94      -5.840   8.690   0.330  1.00  1.00      D    C
ATOM   1110  CA  ARG D  95      -9.580   7.850  -0.110  1.00  1.00      D    C
ATOM   1111  CA  THR D  96     -10.890  10.910  -2.020  1.00  1.00      D    C
ATOM   1112  CA  LEU D  97     -14.720  10.870  -2.040  1.00  1.00      D    C
ATOM   1113  CA  TYR D  98     -16.790  12.590  -4.630  1.00  1.00      D    C
ATOM   1114  CA  GLY D  99     -20.610  12.840  -4.730  1.00  1.00      D    C
ATOM   1115  CA  PHE D 100     -21.400  13.860  -1.170  1.00  1.00      D    C
ATOM   1116  CA  GLY D 101     -22.620  17.440  -0.280  1.00  1.00      D    C
ATOM   1117  CA  GLY D 102     -25.960  16.800  -1.970  1.00  1.00      D    C
TER
ATOM   1118  CA  SER E   1     -13.090 121.170   4.432  1.00  1.00      E    C
ATOM   1119  CA  GLY E   2     -15.350 121.100   7.432  1.00  1.00      E    C
ATOM   1120  CA  ARG E   3     -15.330 117.320   7.952  1.00  1.00      E    C
ATOM   1121  CA  GLY E   4     -18.170 117.250  10.362  1.00  1.00      E    C
ATOM   1122  CA  LYS E   5     -20.790 119.870  10.982  1.00  1.00      E    C
ATOM   1123  CA  GLN E   6     -18.210 121.100  13.602  1.00  1.00      E    C
ATOM   1124  CA  GLY E   7     -17.010 124.180  11.772  1.00  1.00      E    C
ATOM   1125  CA  GLY E   8     -13.570 125.610  12.202  1.00  1.00      E    C
ATOM   1126  CA  LYS E   9     -13.100 128.590  14.472  1.00  1.00      E    C
ATOM   1127  CA  THR E  10     -15.410 128.440  17.482  1.00  1.00      E    C
ATOM   1128  CA  ARG E  11     -16.250 124.890  18.252  1.00  1.00      E    C
ATOM   1129  CA  ALA E  12     -13.790 122.060  17.912  1.00  1.00      E    C
ATOM   1130  CA  LYS E  13     -15.620 120.590  20.912  1.00  1.00      E    C
ATOM   1131  CA  ALA E  14     -15.030 121.870  24.322  1.00  1.00      E    C
ATOM   1132  CA  LYS E  15     -15.190 119.860  27.532  1.00  1.00      E    C
ATOM   1133  CA  THR E  16     -17.830 118.920  30.072  1.00  1.00      E    C
ATOM   1134  CA  ARG E  17     -17.630 119.700  33.782  1.00  1.00      E    C
ATOM   1135  CA  SER E  18     -17.310 115.960  34.272  1.00  1.00      E    C
ATOM   1136  CA  SER E  19     -14.030 115.840  32.222  1.00  1.00      E    C
ATOM   1137  CA  ARG E  20     -13.010 119.050  33.852  1.00  1.00      E    C
ATOM   1138  CA  ALA E  21     -13.420 117.310  37.272  1.00  1.00      E    C
ATOM   1139  CA  GLY E  22     -11.670 114.080  36.392  1.00  1.00      E    C
ATOM   1140  CA  LEU E  23     -14.840 111.960  36.832  1.00  1.00      E    C
ATOM   1141  CA  GLN E  24     -16.820 109.130  35.501  1.00  1.00      E    C
ATOM   1142  CA  PHE E  25     -20.060 110.090  37.291  1.00  1.00      E    C
ATOM   1143  CA  PRO E  26     -22.280 112.780  35.772  1.00  1.00      E    C
ATOM   1144  CA  VAL E  27     -21.590 116.300  37.322  1.00  1.00      E    C
ATOM   1145  CA  GLY E  28     -24.440 117.840  35.302  1.00  1.00      E    C
ATOM   1146  CA  ARG E  29     -27.020 115.350  36.492  1.00  1.00      E    C
ATOM   1147  CA  VAL E  30     -26.200 115.630  40.172  1.00  1.00      E    C
ATOM   1148  CA  HIS E  31     -26.600 119.460  39.832  1.00  1.00      E    C
ATOM   1149  CA  ARG E  32     -29.940 118.990  38.072  1.00  1.00      E    C
ATOM   1150  CA  LEU E  33     -31.370 116.590  40.642  1.00  1.00      E    C
ATOM   1151  CA  LEU E  34     -30.140 118.890  43.532  1.00  1.00      E    C
ATOM   1152  CA  ARG E  35     -31.740 121.890  41.972  1.00  1.00      E    C
ATOM   1153  CA  LYS E  36     -34.990 120.120  41.072  1.00  1.00      E    C
ATOM   1154  CA  GLY E  37     -35.420 118.860  44.642  1.00  1.00      E    C
ATOM   1155  CA  ASN E  38     -35.600 122.290  46.332  1.00  1.00      E    C
ATOM   1156  CA  TYR E  39     -33.030 121.340  49.032  1.00  1.00      E    C
ATOM   1157  CA  ALA E  40     -31.530 124.810  49.072  1.00  1.00      E    C
ATOM   1158  CA  GLU E  41     -32.330 128.170  47.622  1.00  1.00      E    C
ATOM   1159  CA  ARG E  42     -29.060 128.140  45.742  1.00  1.00      E    C
ATOM   1160  CA  VAL E  43     -26.830 125.340  44.362  1.00  1.00      E    C
ATOM   1161  CA  GLY E  44     -23.150 126.130  43.642  1.00  1.00      E    C
ATOM   1162  CA  ALA E  45     -20.960 124.720  40.952  1.00  1.00      E    C
ATOM   1163  CA  GLY E  46     -18.540 122.900  43.232  1.00  1.00      E    C
ATOM   1164  CA  ALA E  47     -21.210 121.060  45.232  1.00  1.00      E    C
ATOM   1165  CA  PRO E  48     -22.280 118.520  42.582  1.00  1.00      E    C
ATOM   1166  CA  VAL E  49     -18.670 117.620  41.762  1.00  1.00      E    C
ATOM   1167  CA  TYR E  50     -18.040 116.720  45.272  1.00  1.00      E    C
ATOM   1168  CA  LEU E  51     -21.340 114.870  45.742  1.00  1.00      E    C
ATOM   1169  CA  ALA E  52     -20.930 113.040  42.282  1.00  1.00      E    C
ATOM   1170  CA  ALA E  53     -17.310 112.090  43.132  1.00  1.00      E    C
ATOM   1171  CA  VAL E  54     -18.430 110.490  46.501  1.00  1.00      E    C
ATOM   1172  CA  LEU E  55     -21.320 108.580  44.891  1.00  1.00      E    C
ATOM   1173  CA  GLU E  56     -19.080 107.190  42.081  1.00  1.00      E    C
ATOM   1174  CA  TYR E  57     -16.410 106.370  44.611  1.00  1.00      E    C
ATOM   1175  CA  LEU E  58     -18.630 104.230  46.721  1.00  1.00      E    C
ATOM   1176  CA  THR E  59     -19.950 102.370  43.721  1.00  1.00      E    C
ATOM   1177  CA  ALA E  60     -16.350 101.580  42.811  1.00  1.00      E    C
ATOM   1178  CA  GLU E  61     -15.660 100.540  46.501  1.00  1.00      E    C
ATOM   1179  CA  ILE E  62     -18.610  98.190  46.531  1.00  1.00      E    C
ATOM   1180  CA  LEU E  63     -17.960  96.900  42.891  1.00  1.00      E    C
ATOM   1181  CA  GLU E  64     -14.280  96.250  43.571  1.00  1.00      E    C
ATOM   1182  CA  LEU E  65     -15.220  94.040  46.641  1.00  1.00      E    C
ATOM   1183  CA  ALA E  66     -18.090  92.540  44.761  1.00  1.00      E    C
ATOM   1184  CA  GLY E  67     -15.990  91.480  41.811  1.00  1.00      E    C
ATOM   1185  CA  ASN E  68     -13.370  89.990  44.141  1.00  1.00      E    C
ATOM   1186  CA  ALA E  69     -16.280  88.140  45.861  1.00  1.00      E    C
ATOM   1187  CA  ALA E  70     -17.530  86.880  42.521  1.00  1.00      E    C
ATOM   1188  CA  ARG E  71     -13.910  85.620  41.601  1.00  1.00      E    C
ATOM   1189  CA  ASP E  72     -13.500  84.020  44.971  1.00  1.00      E    C
ATOM   1190  CA  ASN E  73     -16.790  82.260  44.451  1.00  1.00      E    C
ATOM   1191  CA  LYS E  74     -15.580  81.170  40.971  1.00  1.00      E    C
ATOM   1192  CA  LYS E  75     -17.800  83.510  39.061  1.00  1.00      E    C
ATOM   1193  CA  THR E  76     -17.540  85.960  36.291  1.00  1.00      E    C
ATOM   1194  CA  ARG E  77     -21.020  87.460  36.511  1.00  1.00      E    C
ATOM   1195  CA  ILE E  78     -21.580  89.520  39.681  1.00  1.00      E    C
ATOM   1196  CA  ILE E  79     -24.740  88.650  41.581  1.00  1.00      E    C
ATOM   1197  CA  PRO E  80     -26.580  89.920  44.621  1.00  1.00      E    C
ATOM   1198  CA  ARG E  81     -25.150  87.090  46.831  1.00  1.00      E    C
ATOM   1199  CA  HIS E  82     -21.720  88.580  46.171  1.00  1.00      E    C
ATOM   1200  CA  LEU E  83     -22.840  92.010  46.891  1.00  1.00      E    C
ATOM   1201  CA  GLN E  84     -24.320  90.920  50.281  1.00  1.00      E    C
ATOM   1202  CA  LEU E  85     -21.060  89.100  51.091  1.00  1.00      E    C
ATOM   1203  CA  ALA E  86     -19.100  92.300  50.211  1.00  1.00      E    C
ATOM   1204  CA  VAL E  87     -21.240  94.710  52.271  1.00  1.00      E    C
ATOM   1205  CA  ARG E  88     -21.770  92.440  55.271  1.00  1.00      E    C
ATOM   1206  CA  ASN E  89     -18.230  91.400  55.581  1.00  1.00      E    C
ATOM   1207  CA  ASP E  90     -16.900  94.990  55.731  1.00  1.00      E    C
ATOM   1208  CA  GLU E  91     -17.520  96.750  59.051  1.00  1.00      E    C
ATOM   1209  CA  GLU E  92     -17.930 100.210  57.521  1.00  1.00      E    C
ATOM   1210  CA  LEU E  93     -20.190  99.290  54.421  1.00  1.00      E    C
ATOM   1211  CA  ASN E  94     -22.270  97.170  56.831  1.00  1.00      E    C
ATOM   1212  CA  LYS E  95     -23.340 100.230  58.891  1.00  1.00      E    C
ATOM   1213  CA  LEU E  96     -23.480 102.470  55.831  1.00  1.00      E    C
ATOM   1214  CA  LEU E  97     -26.130 100.040  54.371  1.00  1.00      E    C
ATOM   1215  CA  GLY E  98     -27.920  99.670  57.751  1.00  1.00      E    C
ATOM   1216  CA  ARG E  99     -31.370  99.970  56.521  1.00  1.00      E    C
ATOM   1217  CA  VAL E 100     -30.950  98.210  53.161  1.00  1.00      E    C
ATOM   1218  CA  THR E 101     -31.700  94.480  53.511  1.00  1.00      E    C
ATOM   1219  CA  ILE E 102     -30.030  93.220  50.251  1.00  1.00      E    C
ATOM   1220  CA  ALA E 103     -32.980  91.220  48.941  1.00  1.00      E    C
ATOM   1221  CA  GLN E 104     -32.230  87.650  47.821  1.00  1.00      E    C
ATOM   1222  CA  GLY E 105     -28.700  87.710  49.111  1.00  1.00      E    C
ATOM   1223  CA  GLY E 106     -28.940  85.370  52.011  1.00  1.00      E    C
ATOM   1224  CA  VAL E 107     -26.770  85.370  55.011  1.00  1.00      E    C
ATOM   1225  CA  LEU E 108     -23.720  83.280  54.381  1.00  1.00      E    C
ATOM   1226  CA  PRO E 109     -23.680  79.660  55.281  1.00  1.00      E    C
ATOM   1227  CA  ASN E 110     -20.050  78.710  56.071  1.00  1.00      E    C
ATOM   1228  CA  ILE E 111     -19.810  75.300  54.651  1.00  1.00      E    C
ATOM   1229  CA  GLN E 112     -16.310  74.030  53.501  1.00  1.00      E    C
ATOM   1230  CA  SER E 113     -16.820  72.150  50.101  1.00  1.00      E    C
ATOM   1231  CA  VAL E 114     -14.910  69.020  51.171  1.00  1.00      E    C
ATOM   1232  CA  LEU E 115     -17.650  68.470  53.771  1.00  1.00      E    C
ATOM   1233  CA  LEU E 116     -20.480  67.910  51.251  1.00  1.00      E    C
ATOM   1234  CA  PRO E 117     -23.940  66.700  52.431  1.00  1.00      E    C
ATOM   1235  CA  LYS E 118     -24.930  63.100  51.861  1.00  1.00      E    C
ATOM   1236  CA  LYS E 119     -26.510  61.710  48.701  1.00  1.00      E    C
ATOM   1237  CA  THR E 120     -22.840  62.420  47.691  1.00  1.00      E    C
ATOM   1238  CA  GLU E 121     -24.020  66.100  47.591  1.00  1.00      E    C
ATOM   1239  CA  SER E 122     -23.810  65.930  44.011  1.00  1.00      E    C
ATOM   1240  CA  SER E 123     -26.580  68.550  43.801  1.00  1.00      E    C
ATOM   1241  CA  LYS E 124     -27.440  72.270  44.121  1.00  1.00      E    C
ATOM   1242  CA  SER E 125     -25.180  75.150  42.881  1.00  1.00      E    C
ATOM   1243  CA  LYS E 126     -26.770  77.690  40.571  1.00  1.00      E    C
ATOM   1244  CA  SER E 127     -23.660  79.270  39.161  1.00  1.00      E    C
ATOM   1245  CA  LYS E 128     -21.180  77.950  36.541  1.00  1.00      E    C
TER
ATOM   1246  CA  PRO F   1     -49.350  85.860  -1.239  1.00  1.00      F    C
ATOM   1247  CA  GLU F   2     -52.330  87.840  -1.819  1.00  1.00      F    C
ATOM   1248  CA  PRO F   3     -50.260  90.840  -1.579  1.00  1.00      F    C
ATOM   1249  CA  ALA F   4     -50.420  93.160   1.371  1.00  1.00      F    C
ATOM   1250  CA  LYS F   5     -46.800  93.800   2.351  1.00  1.00      F    C
ATOM   1251  CA  SER F   6     -45.970  93.430   5.961  1.00  1.00      F    C
ATOM   1252  CA  ALA F   7     -47.510  89.890   6.261  1.00  1.00      F    C
ATOM   1253  CA  PRO F   8     -50.300  90.780   6.441  1.00  1.00      F    C
ATOM   1254  CA  ALA F   9     -51.980  90.380   9.841  1.00  1.00      F    C
ATOM   1255  CA  PRO F  10     -54.630  90.370   8.401  1.00  1.00      F    C
ATOM   1256  CA  LYS F  11     -55.730  93.740  10.011  1.00  1.00      F    C
ATOM   1257  CA  LYS F  12     -58.930  95.970   9.671  1.00  1.00      F    C
ATOM   1258  CA  GLY F  13     -57.700  99.070  11.652  1.00  1.00      F    C
ATOM   1259  CA  SER F  14     -54.510 100.910  12.342  1.00  1.00      F    C
ATOM   1260  CA  LYS F  15     -53.030  98.300  14.791  1.00  1.00      F    C
ATOM   1261  CA  LYS F  16     -53.710 100.760  17.502  1.00  1.00      F    C
ATOM   1262  CA  ALA F  17     -50.690 100.830  19.681  1.00  1.00      F    C
ATOM   1263  CA  VAL F  18     -50.870 103.330  22.542  1.00  1.00      F    C
ATOM   1264  CA  THR F  19     -54.090 102.730  24.552  1.00  1.00      F    C
ATOM   1265  CA  LYS F  20     -53.580 102.140  28.272  1.00  1.00      F    C
ATOM   1266  CA  THR F  21     -55.390 104.380  30.822  1.00  1.00      F    C
ATOM   1267  CA  GLN F  22     -52.660 105.820  33.162  1.00  1.00      F    C
ATOM   1268  CA  LYS F  23     -53.490 109.410  34.122  1.00  1.00      F    C
ATOM   1269  CA  LYS F  24     -50.240 111.240  33.592  1.00  1.00      F    C
ATOM   1270  CA  ASP F  25     -48.860 114.650  34.412  1.00  1.00      F    C
ATOM   1271  CA  GLY F  26     -45.990 114.550  32.002  1.00  1.00      F    C
ATOM   1272  CA  LYS F  27     -48.480 113.460  29.232  1.00  1.00      F    C
ATOM   1273  CA  LYS F  28     -48.120 115.760  26.122  1.00  1.00      F    C
ATOM   1274  CA  ARG F  29     -45.580 114.190  23.842  1.00  1.00      F    C
ATOM   1275  CA  ARG F  30     -43.270 113.430  26.832  1.00  1.00      F    C
ATOM   1276  CA  LYS F  31     -43.030 109.830  27.912  1.00  1.00      F    C
ATOM   1277  CA  THR F  32     -41.570 109.290  31.322  1.00  1.00      F    C
ATOM   1278  CA  ARG F  33     -38.230 107.680  30.932  1.00  1.00      F    C
ATOM   1279  CA  LYS F  34     -37.190 107.770  34.562  1.00  1.00      F    C
ATOM   1280  CA  GLU F  35     -33.460 107.850  34.482  1.00  1.00      F    C
ATOM   1281  CA  SER F  36     -31.040 105.440  36.001  1.00  1.00      F    C
ATOM   1282  CA  TYR F  37     -27.320 105.490  36.981  1.00  1.00      F    C
ATOM   1283  CA  ALA F  38     -26.690 102.330  34.961  1.00  1.00      F    C
ATOM   1284  CA  ILE F  39     -24.190 103.770  32.431  1.00  1.00      F    C
ATOM   1285  CA  TYR F  40     -22.170 105.160  35.341  1.00  1.00      F    C
ATOM   1286  CA  VAL F  41     -22.430 101.970  37.321  1.00  1.00      F    C
ATOM   1287  CA  TYR F  42     -21.340 100.130  34.051  1.00  1.00      F    C
ATOM   1288  CA  LYS F  43     -18.360 102.440  33.571  1.00  1.00      F    C
ATOM   1289  CA  VAL F  44     -17.200 101.960  37.161  1.00  1.00      F    C
ATOM   1290  CA  LEU F  45     -17.400  98.250  37.001  1.00  1.00      F    C
ATOM   1291  CA  LYS F  46     -15.210  98.060  33.911  1.00  1.00      F    C
ATOM   1292  CA  GLN F  47     -12.610 100.450  35.631  1.00  1.00      F    C
ATOM   1293  CA  VAL F  48     -12.180  98.140  38.471  1.00  1.00      F    C
ATOM   1294  CA  HIS F  49     -12.720  94.730  36.881  1.00  1.00      F    C
ATOM   1295  CA  PRO F  50     -11.900  94.760  33.191  1.00  1.00      F    C
ATOM   1296  CA  ASP F  51     -13.290  91.210  32.661  1.00  1.00      F    C
ATOM   1297  CA  THR F  52     -16.310  91.380  34.931  1.00  1.00      F    C
ATOM   1298  CA  GLY F  53     -19.860  91.590  33.681  1.00  1.00      F    C
ATOM   1299  CA  ILE F  54     -22.790  92.490  36.091  1.00  1.00      F    C
ATOM   1300  CA  SER F  55     -26.230  90.730  36.211  1.00  1.00      F    C
ATOM   1301  CA  SER F  56     -29.440  92.700  35.911  1.00  1.00      F    C
ATOM   1302  CA  LYS F  57     -30.360  91.820  39.561  1.00  1.00      F    C
ATOM   1303  CA  ALA F  58     -27.150  93.320  40.861  1.00  1.00      F    C
ATOM   1304  CA  MET F  59     -27.770  96.340  38.601  1.00  1.00      F    C
ATOM   1305  CA  SER F  60     -31.070  96.890  40.181  1.00  1.00      F    C
ATOM   1306  CA  ILE F  61     -29.400  96.730  43.611  1.00  1.00      F    C
ATOM   1307  CA  MET F  62     -26.800  99.320  42.571  1.00  1.00      F    C
ATOM   1308  CA  ASN F  63     -29.330 101.850  41.201  1.00  1.00      F    C
ATOM   1309  CA  SER F  64     -31.040 101.990  44.611  1.00  1.00      F    C
ATOM   1310  CA  PHE F  65     -27.640 102.250  46.361  1.00  1.00      F    C
ATOM   1311  CA  VAL F  66     -26.460 105.070  44.081  1.00  1.00      F    C
ATOM   1312  CA  ASN F  67     -29.910 106.870  44.631  1.00  1.00      F    C
ATOM   1313  CA  ASP F  68     -29.830 106.200  48.391  1.00  1.00      F    C
ATOM   1314  CA  VAL F  69     -26.570 107.950  49.191  1.00  1.00      F    C
ATOM   1315  CA  PHE F  70     -27.550 110.830  46.922  1.00  1.00      F    C
ATOM   1316  CA  GLU F  71     -30.770 111.240  49.032  1.00  1.00      F    C
ATOM   1317  CA  ARG F  72     -28.940 110.780  52.312  1.00  1.00      F    C
ATOM   1318  CA  ILE F  73     -26.000 113.070  51.822  1.00  1.00      F    C
ATOM   1319  CA  ALA F  74     -27.940 115.810  49.992  1.00  1.00      F    C
ATOM   1320  CA  GLY F  75     -30.510 115.880  52.922  1.00  1.00      F    C
ATOM   1321  CA  GLU F  76     -27.760 116.090  55.542  1.00  1.00      F    C
ATOM   1322  CA  ALA F  77     -26.070 118.820  53.552  1.00  1.00      F    C
ATOM   1323  CA  SER F  78     -29.330 120.660  53.002  1.00  1.00      F    C
ATOM   1324  CA  ARG F  79     -30.240 120.520  56.712  1.00  1.00      F    C
ATOM   1325  CA  LEU F  80     -26.740 121.730  57.642  1.00  1.00      F    C
ATOM   1326  CA  ALA F  81     -27.250 124.890  55.602  1.00  1.00      F    C
ATOM   1327  CA  HIS F  82     -30.550 125.730  57.172  1.00  1.00      F    C
ATOM   1328  CA  TYR F  83     -28.720 124.830  60.562  1.00  1.00      F    C
ATOM   1329  CA  ASN F  84     -26.210 127.440  59.552  1.00  1.00      F    C
ATOM   1330  CA  LYS F  85     -28.660 129.780  58.112  1.00  1.00      F    C
ATOM   1331  CA  ARG F  86     -27.320 129.550  54.582  1.00  1.00      F    C
ATOM   1332  CA  SER F  87     -29.230 129.420  51.372  1.00  1.00      F    C
ATOM   1333  CA  THR F  88     -26.370 127.960  49.362  1.00  1.00      F    C
ATOM   1334  CA  ILE F  89     -25.030 124.440  49.482  1.00  1.00      F    C
ATOM   1335  CA  THR F  90     -21.440 124.540  48.472  1.00  1.00      F    C
ATOM   1336  CA  SER F  91     -18.970 121.680  48.322  1.00  1.00      F    C
ATOM   1337  CA  ARG F  92     -18.160 122.570  51.852  1.00  1.00      F    C
ATOM   1338  CA  GLU F  93     -21.630 121.720  53.232  1.00  1.00      F    C
ATOM   1339  CA  ILE F  94     -21.630 118.560  51.142  1.00  1.00      F    C
ATOM   1340  CA  GLN F  95     -18.160 117.720  52.562  1.00  1.00      F    C
ATOM   1341  CA  THR F  96     -19.370 118.220  56.192  1.00  1.00      F    C
ATOM   1342  CA  ALA F  97     -22.500 116.130  55.452  1.00  1.00      F    C
ATOM   1343  CA  VAL F  98     -19.990 113.480  54.152  1.00  1.00      F    C
ATOM   1344  CA  ARG F  99     -17.960 113.740  57.382  1.00  1.00      F    C
ATOM   1345  CA  LEU F 100     -21.110 113.210  59.472  1.00  1.00      F    C
ATOM   1346  CA  LEU F 101     -22.380 110.410  57.422  1.00  1.00      F    C
ATOM   1347  CA  LEU F 102     -19.660 108.080  56.401  1.00  1.00      F    C
ATOM   1348  CA  PRO F 103     -17.870 105.840  58.791  1.00  1.00      F    C
ATOM   1349  CA  GLY F 104     -14.190 106.400  59.521  1.00  1.00      F    C
ATOM   1350  CA  GLU F 105     -12.000 105.420  56.541  1.00  1.00      F    C
ATOM   1351  CA  LEU F 106     -14.880 105.860  54.191  1.00  1.00      F    C
ATOM   1352  CA  ALA F 107     -15.570 109.430  55.061  1.00  1.00      F    C
ATOM   1353  CA  LYS F 108     -11.860 110.270  54.681  1.00  1.00      F    C
ATOM   1354  CA  HIS F 109     -11.690 108.880  51.181  1.00  1.00      F    C
ATOM   1355  CA  ALA F 110     -15.000 110.500  50.221  1.00  1.00      F    C
ATOM   1356  CA  VAL F 111     -13.780 113.970  51.602  1.00  1.00      F    C
ATOM   1357  CA  SER F 112     -10.450 113.310  49.661  1.00  1.00      F    C
ATOM   1358  CA  GLU F 113     -12.460 112.860  46.371  1.00  1.00      F    C
ATOM   1359  CA  GLY F 114     -14.410 116.050  47.002  1.00  1.00      F    C
ATOM   1360  CA  THR F 115     -11.300 118.130  47.222  1.00  1.00      F    C
ATOM   1361  CA  LYS F 116      -9.430 116.910  44.162  1.00  1.00      F    C
ATOM   1362  CA  ALA F 117     -12.380 117.290  41.922  1.00  1.00      F    C
ATOM   1363  CA  VAL F 118     -13.000 121.030  42.742  1.00  1.00      F    C
ATOM   1364  CA  THR F 119      -9.350 121.870  42.462  1.00  1.00      F    C
ATOM   1365  CA  LYS F 120      -9.340 120.270  38.912  1.00  1.00      F    C
ATOM   1366  CA  TYR F 121     -12.610 121.960  38.012  1.00  1.00      F    C
ATOM   1367  CA  THR F 122     -11.220 125.370  39.032  1.00  1.00      F    C
ATOM   1368  CA  SER F 123      -8.000 124.550  37.132  1.00  1.00      F    C
ATOM   1369  CA  ALA F 124      -9.950 124.780  33.862  1.00  1.00      F    C
ATOM   1370  CA  LYS F 125      -8.390 125.360  30.422  1.00  1.00      F    C
TER
ATOM   1371  CA  ALA G   1       2.480   1.339  72.540  1.00  1.00      G    C
ATOM   1372  CA  ARG G   2      -0.330  -1.071  71.860  1.00  1.00      G    C
ATOM   1373  CA  THR G   3       0.850  -1.171  68.340  1.00  1.00      G    C
ATOM   1374  CA  LYS G   4       1.320  -4.411  66.410  1.00  1.00      G    C
ATOM   1375  CA  GLN G   5       4.750  -5.001  64.710  1.00  1.00      G    C
ATOM   1376  CA  THR G   6       5.650  -7.441  61.850  1.00  1.00      G    C
ATOM   1377  CA  ALA G   7       9.350  -7.441  62.440  1.00  1.00      G    C
ATOM   1378  CA  ARG G   8       9.980 -10.641  60.590  1.00  1.00      G    C
ATOM   1379  CA  LYS G   9      10.860 -13.371  63.000  1.00  1.00      G    C
ATOM   1380  CA  SER G  10      14.270 -13.221  61.400  1.00  1.00      G    C
ATOM   1381  CA  THR G  11      15.390 -15.290  58.320  1.00  1.00      G    C
ATOM   1382  CA  GLY G  12      14.300 -13.500  55.220  1.00  1.00      G    C
ATOM   1383  CA  GLY G  13      15.730 -11.260  52.620  1.00  1.00      G    C
ATOM   1384  CA  LYS G  14      15.080 -13.690  49.890  1.00  1.00      G    C
ATOM   1385  CA  ALA G  15      16.940 -14.380  46.680  1.00  1.00      G    C
ATOM   1386  CA  PRO G  16      15.490 -12.470  43.610  1.00  1.00      G    C
ATOM   1387  CA  ARG G  17      13.250 -14.370  41.100  1.00  1.00      G    C
ATOM   1388  CA  LYS G  18      15.280 -15.440  37.960  1.00  1.00      G    C
ATOM   1389  CA  GLN G  19      18.380 -16.870  39.720  1.00  1.00      G    C
ATOM   1390  CA  LEU G  20      21.860 -15.900  40.810  1.00  1.00      G    C
ATOM   1391  CA  ALA G  21      23.330 -18.930  38.970  1.00  1.00      G    C
ATOM   1392  CA  THR G  22      26.670 -20.420  38.190  1.00  1.00      G    C
ATOM   1393  CA  LYS G  23      28.720 -21.970  35.420  1.00  1.00      G    C
ATOM   1394  CA  ALA G  24      31.950 -20.400  34.410  1.00  1.00      G    C
ATOM   1395  CA  ALA G  25      31.600 -18.630  31.130  1.00  1.00      G    C
ATOM   1396  CA  ARG G  26      34.460 -20.660  29.490  1.00  1.00      G    C
ATOM   1397  CA  LYS G  27      34.990 -17.560  27.340  1.00  1.00      G    C
ATOM   1398  CA  SER G  28      37.030 -19.790  25.090  1.00  1.00      G    C
ATOM   1399  CA  ALA G  29      35.020 -22.780  23.990  1.00  1.00      G    C
ATOM   1400  CA  PRO G  30      31.290 -22.770  23.420  1.00  1.00      G    C
ATOM   1401  CA  ALA G  31      30.700 -25.500  25.920  1.00  1.00      G    C
ATOM   1402  CA  THR G  32      27.640 -26.880  24.000  1.00  1.00      G    C
ATOM   1403  CA  GLY G  33      28.090 -30.440  22.920  1.00  1.00      G    C
ATOM   1404  CA  GLY G  34      30.390 -31.320  19.960  1.00  1.00      G    C
ATOM   1405  CA  VAL G  35      33.670 -29.790  18.560  1.00  1.00      G    C
ATOM   1406  CA  LYS G  36      33.420 -28.040  15.140  1.00  1.00      G    C
ATOM   1407  CA  LYS G  37      35.390 -30.240  12.600  1.00  1.00      G    C
ATOM   1408  CA  PRO G  38      37.170 -27.150  11.300  1.00  1.00      G    C
ATOM   1409  CA  HIS G  39      35.990 -25.760   7.880  1.00  1.00      G    C
ATOM   1410  CA  ARG G  40      32.310 -26.400   6.920  1.00  1.00      G    C
ATOM   1411  CA  TYR G  41      29.940 -24.410   4.780  1.00  1.00      G    C
ATOM   1412  CA  ARG G  42      26.440 -25.920   4.330  1.00  1.00      G    C
ATOM   1413  CA  PRO G  43      24.190 -24.470   1.560  1.00  1.00      G    C
ATOM   1414  CA  GLY G  44      22.570 -21.370   3.040  1.00  1.00      G    C
ATOM   1415  CA  THR G  45      24.850 -20.860   5.940  1.00  1.00      G    C
ATOM   1416  CA  VAL G  46      27.000 -18.240   4.230  1.00  1.00      G    C
ATOM   1417  CA  ALA G  47      23.850 -16.530   2.700  1.00  1.00      G    C
ATOM   1418  CA  LEU G  48      22.560 -16.250   6.210  1.00  1.00      G    C
ATOM   1419  CA  ARG G  49      25.960 -14.980   7.440  1.00  1.00      G    C
ATOM   1420  CA  GLU G  50      25.800 -12.240   4.730  1.00  1.00      G    C
ATOM   1421  CA  ILE G  51      22.290 -11.170   5.650  1.00  1.00      G    C
ATOM   1422  CA  ARG G  52      23.410 -10.770   9.280  1.00  1.00      G    C
ATOM   1423  CA  ARG G  53      26.590  -8.830   8.280  1.00  1.00      G    C
ATOM   1424  CA  TYR G  54      24.520  -6.650   5.820  1.00  1.00      G    C
ATOM   1425  CA  GLN G  55      21.740  -6.090   8.080  1.00  1.00      G    C
ATOM   1426  CA  LYS G  56      24.050  -4.890  10.780  1.00  1.00      G    C
ATOM   1427  CA  SER G  57      26.020  -2.440   8.470  1.00  1.00      G    C
ATOM   1428  CA  THR G  58      24.680   0.870   7.000  1.00  1.00      G    C
ATOM   1429  CA  GLU G  59      26.950   1.340   3.890  1.00  1.00      G    C
ATOM   1430  CA  LEU G  60      25.030   1.560   0.580  1.00  1.00      G    C
ATOM   1431  CA  LEU G  61      25.420  -1.600  -1.390  1.00  1.00      G    C
ATOM   1432  CA  ILE G  62      25.680  -0.520  -4.930  1.00  1.00      G    C
ATOM   1433  CA  ARG G  63      29.040   0.710  -6.240  1.00  1.00      G    C
ATOM   1434  CA  LYS G  64      29.110   4.550  -6.780  1.00  1.00      G    C
ATOM   1435  CA  LEU G  65      30.240   4.640 -10.350  1.00  1.00      G    C
ATOM   1436  CA  PRO G  66      28.060   1.950 -12.100  1.00  1.00      G    C
ATOM   1437  CA  PHE G  67      25.070   3.610 -10.290  1.00  1.00      G    C
ATOM   1438  CA  GLN G  68      26.000   7.130 -11.260  1.00  1.00      G    C
ATOM   1439  CA  ARG G  69      26.310   6.080 -14.860  1.00  1.00      G    C
ATOM   1440  CA  LEU G  70      23.040   4.490 -15.190  1.00  1.00      G    C
ATOM   1441  CA  VAL G  71      21.160   7.520 -13.860  1.00  1.00      G    C
ATOM   1442  CA  ARG G  72      22.860   9.870 -16.210  1.00  1.00      G    C
ATOM   1443  CA  GLU G  73      22.280   7.630 -19.190  1.00  1.00      G    C
ATOM   1444  CA  ILE G  74      18.530   7.430 -18.620  1.00  1.00      G    C
ATOM   1445  CA  ALA G  75      18.320  11.090 -18.120  1.00  1.00      G    C
ATOM   1446  CA  GLN G  76      20.040  11.970 -21.360  1.00  1.00      G    C
ATOM   1447  CA  ASP G  77      16.940  10.580 -23.100  1.00  1.00      G    C
ATOM   1448  CA  PHE G  78      14.960  13.450 -21.460  1.00  1.00      G    C
ATOM   1449  CA  LYS G  79      17.710  16.090 -21.390  1.00  1.00      G    C
ATOM   1450  CA  THR G  80      21.190  16.010 -22.950  1.00  1.00      G    C
ATOM   1451  CA  ASP G  81      24.280  17.630 -21.660  1.00  1.00      G    C
ATOM   1452  CA  LEU G  82      23.210  17.620 -18.010  1.00  1.00      G    C
ATOM   1453  CA  ARG G  83      25.400  17.860 -15.050  1.00  1.00      G    C
ATOM   1454  CA  PHE G  84      24.800  16.260 -11.630  1.00  1.00      G    C
ATOM   1455  CA  GLN G  85      25.890  17.240  -8.150  1.00  1.00      G    C
ATOM   1456  CA  SER G  86      27.520  14.160  -6.460  1.00  1.00      G    C
ATOM   1457  CA  SER G  87      25.090  14.430  -3.610  1.00  1.00      G    C
ATOM   1458  CA  ALA G  88      22.070  14.440  -6.040  1.00  1.00      G    C
ATOM   1459  CA  VAL G  89      22.990  11.030  -7.210  1.00  1.00      G    C
ATOM   1460  CA  MET G  90      23.900   9.880  -3.600  1.00  1.00      G    C
ATOM   1461  CA  ALA G  91      20.410  10.780  -2.420  1.00  1.00      G    C
ATOM   1462  CA  LEU G  92      19.000   8.890  -5.360  1.00  1.00      G    C
ATOM   1463  CA  GLN G  93      20.990   5.760  -4.810  1.00  1.00      G    C
ATOM   1464  CA  GLU G  94      20.140   5.600  -0.990  1.00  1.00      G    C
ATOM   1465  CA  ALA G  95      16.460   6.080  -2.030  1.00  1.00      G    C
ATOM   1466  CA  SER G  96      16.780   3.630  -4.980  1.00  1.00      G    C
ATOM   1467  CA  GLU G  97      18.370   0.890  -2.750  1.00  1.00      G    C
ATOM   1468  CA  ALA G  98      16.080   1.630   0.230  1.00  1.00      G    C
ATOM   1469  CA  TYR G  99      13.080   1.350  -2.130  1.00  1.00      G    C
ATOM   1470  CA  LEU G 100      14.380  -2.040  -3.450  1.00  1.00      G    C
ATOM   1471  CA  VAL G 101      15.300  -3.240   0.070  1.00  1.00      G    C
ATOM   1472  CA  ALA G 102      11.760  -2.550   1.180  1.00  1.00      G    C
ATOM   1473  CA  LEU G 103      10.310  -4.030  -1.920  1.00  1.00      G    C
ATOM   1474  CA  PHE G 104      12.560  -7.090  -1.560  1.00  1.00      G    C
ATOM   1475  CA  GLU G 105      11.560  -7.560   2.090  1.00  1.00      G    C
ATOM   1476  CA  ASP G 106       7.840  -7.710   0.910  1.00  1.00      G    C
ATOM   1477  CA  THR G 107       8.780 -10.150  -1.880  1.00  1.00      G    C
ATOM   1478  CA  ASN G 108      10.250 -12.390   0.880  1.00  1.00      G    C
ATOM   1479  CA  LEU G 109       6.980 -12.420   2.760  1.00  1.00      G    C
ATOM   1480  CA  CYS G 110       5.120 -13.370  -0.390  1.00  1.00      G    C
ATOM   1481  CA  ALA G 111       7.460 -16.360  -1.140  1.00  1.00      G    C
ATOM   1482  CA  ILE G 112       6.990 -17.800   2.330  1.00  1.00      G    C
ATOM   1483  CA  HIS G 113       3.270 -17.450   2.030  1.00  1.00      G    C
ATOM   1484  CA  ALA G 114       3.460 -19.890  -0.910  1.00  1.00      G    C
ATOM   1485  CA  LYS G 115       5.280 -22.390   1.090  1.00  1.00      G    C
ATOM   1486  CA  ARG G 116       8.700 -21.550  -0.500  1.00  1.00      G    C
ATOM   1487  CA  VAL G 117      11.950 -20.380   1.130  1.00  1.00      G    C
ATOM   1488  CA  THR G 118      13.040 -18.640  -2.090  1.00  1.00      G    C
ATOM   1489  CA  ILE G 119      12.380 -15.290  -3.890  1.00  1.00      G    C
ATOM   1490  CA  MET G 120      10.670 -15.590  -7.250  1.00  1.00      G    C
ATOM   1491  CA  PRO G 121       9.360 -13.140  -9.950  1.00  1.00      G    C
ATOM   1492  CA  LYS G 122       5.790 -14.000  -8.940  1.00  1.00      G    C
ATOM   1493  CA  ASP G 123       6.540 -12.880  -5.390  1.00  1.00      G    C
ATOM   1494  CA  ILE G 124       7.950  -9.540  -6.710  1.00  1.00      G    C
ATOM   1495  CA  GLN G 125       4.770  -9.350  -8.930  1.00  1.00      G    C
ATOM   1496  CA  LEU G 126       2.430 -10.190  -6.070  1.00  1.00      G    C
ATOM   1497  CA  ALA G 127       4.130  -7.650  -3.840  1.00  1.00      G    C
ATOM   1498  CA  ARG G 128       3.970  -4.930  -6.400  1.00  1.00      G    C
ATOM   1499  CA  ARG G 129       0.410  -5.840  -7.260  1.00  1.00      G    C
ATOM   1500  CA  ILE G 130      -0.730  -5.640  -3.620  1.00  1.00      G    C
ATOM   1501  CA  ARG G 131       1.160  -2.380  -3.230  1.00  1.00      G    C
ATOM   1502  CA  GLY G 132      -0.930  -0.870  -6.060  1.00  1.00      G    C
ATOM   1503  CA  GLU G 133       2.150  -0.500  -8.320  1.00  1.00      G    C
ATOM   1504  CA  ARG G 134       0.720  -2.930 -10.940  1.00  1.00      G    C
ATOM   1505  CA  ALA G 135      -2.810  -2.650  -9.890  1.00  1.00      G    C
TER
ATOM   1506  CA  SER H   1      51.380   2.401 -30.190  1.00  1.00      H    C
ATOM   1507  CA  GLY H   2      47.830   3.021 -31.200  1.00  1.00      H    C
ATOM   1508  CA  ARG H   3      48.610   3.441 -34.900  1.00  1.00      H    C
ATOM   1509  CA  GLY H   4      45.310   4.181 -36.360  1.00  1.00      H    C
ATOM   1510  CA  LYS H   5      44.740   3.591 -40.040  1.00  1.00      H    C
ATOM   1511  CA  GLY H   6      41.420   2.211 -41.220  1.00  1.00      H    C
ATOM   1512  CA  GLY H   7      39.610   5.351 -39.930  1.00  1.00      H    C
ATOM   1513  CA  LYS H   8      37.470   3.841 -37.210  1.00  1.00      H    C
ATOM   1514  CA  GLY H   9      34.230   1.961 -36.280  1.00  1.00      H    C
ATOM   1515  CA  LEU H  10      32.970   0.011 -39.300  1.00  1.00      H    C
ATOM   1516  CA  GLY H  11      33.140  -3.779 -39.210  1.00  1.00      H    C
ATOM   1517  CA  LYS H  12      33.360  -6.959 -37.250  1.00  1.00      H    C
ATOM   1518  CA  GLY H  13      34.570  -5.539 -33.900  1.00  1.00      H    C
ATOM   1519  CA  GLY H  14      37.730  -7.599 -33.100  1.00  1.00      H    C
ATOM   1520  CA  ALA H  15      37.960  -5.859 -29.750  1.00  1.00      H    C
ATOM   1521  CA  LYS H  16      39.750  -8.689 -27.880  1.00  1.00      H    C
ATOM   1522  CA  ARG H  17      38.300  -8.910 -24.270  1.00  1.00      H    C
ATOM   1523  CA  HIS H  18      35.520 -11.389 -25.130  1.00  1.00      H    C
ATOM   1524  CA  ARG H  19      31.880 -12.329 -24.310  1.00  1.00      H    C
ATOM   1525  CA  LYS H  20      31.290 -10.030 -21.320  1.00  1.00      H    C
ATOM   1526  CA  VAL H  21      29.260  -7.440 -23.050  1.00  1.00      H    C
ATOM   1527  CA  LEU H  22      30.650  -3.900 -23.690  1.00  1.00      H    C
ATOM   1528  CA  ARG H  23      29.840  -2.000 -20.390  1.00  1.00      H    C
ATOM   1529  CA  ASP H  24      26.540  -2.810 -18.730  1.00  1.00      H    C
ATOM   1530  CA  ASN H  25      24.670   0.140 -17.240  1.00  1.00      H    C
ATOM   1531  CA  ILE H  26      21.370  -1.510 -16.150  1.00  1.00      H    C
ATOM   1532  CA  GLN H  27      23.550  -4.640 -16.360  1.00  1.00      H    C
ATOM   1533  CA  GLY H  28      25.920  -2.690 -14.190  1.00  1.00      H    C
ATOM   1534  CA  ILE H  29      23.590  -2.960 -11.230  1.00  1.00      H    C
ATOM   1535  CA  THR H  30      25.510  -6.290 -10.380  1.00  1.00      H    C
ATOM   1536  CA  LYS H  31      24.180  -9.520  -9.070  1.00  1.00      H    C
ATOM   1537  CA  PRO H  32      26.330  -8.950  -5.960  1.00  1.00      H    C
ATOM   1538  CA  ALA H  33      25.010  -5.420  -5.370  1.00  1.00      H    C
ATOM   1539  CA  ILE H  34      21.410  -6.730  -5.810  1.00  1.00      H    C
ATOM   1540  CA  ARG H  35      21.960  -9.790  -3.740  1.00  1.00      H    C
ATOM   1541  CA  ARG H  36      23.230  -7.630  -0.870  1.00  1.00      H    C
ATOM   1542  CA  LEU H  37      20.070  -5.440  -1.140  1.00  1.00      H    C
ATOM   1543  CA  ALA H  38      17.830  -8.490  -0.870  1.00  1.00      H    C
ATOM   1544  CA  ARG H  39      19.900  -9.890   2.100  1.00  1.00      H    C
ATOM   1545  CA  ARG H  40      19.600  -6.520   3.830  1.00  1.00      H    C
ATOM   1546  CA  GLY H  41      15.890  -6.990   3.080  1.00  1.00      H    C
ATOM   1547  CA  GLY H  42      15.830 -10.330   4.950  1.00  1.00      H    C
ATOM   1548  CA  VAL H  43      15.850 -12.690   2.080  1.00  1.00      H    C
ATOM   1549  CA  LYS H  44      17.010 -16.250   2.680  1.00  1.00      H    C
ATOM   1550  CA  ARG H  45      17.550 -17.720  -0.810  1.00  1.00      H    C
ATOM   1551  CA  ILE H  46      18.080 -16.410  -4.170  1.00  1.00      H    C
ATOM   1552  CA  SER H  47      16.380 -17.690  -7.280  1.00  1.00      H    C
ATOM   1553  CA  GLY H  48      18.460 -17.330 -10.390  1.00  1.00      H    C
ATOM   1554  CA  LEU H  49      15.820 -15.650 -12.330  1.00  1.00      H    C
ATOM   1555  CA  ILE H  50      15.440 -12.890  -9.640  1.00  1.00      H    C
ATOM   1556  CA  TYR H  51      18.380 -10.910 -11.070  1.00  1.00      H    C
ATOM   1557  CA  GLU H  52      16.890 -10.240 -14.520  1.00  1.00      H    C
ATOM   1558  CA  GLU H  53      13.540  -9.630 -12.810  1.00  1.00      H    C
ATOM   1559  CA  THR H  54      15.210  -7.100 -10.370  1.00  1.00      H    C
ATOM   1560  CA  ARG H  55      16.930  -5.240 -13.130  1.00  1.00      H    C
ATOM   1561  CA  GLY H  56      13.670  -4.700 -15.140  1.00  1.00      H    C
ATOM   1562  CA  VAL H  57      11.910  -3.710 -11.920  1.00  1.00      H    C
ATOM   1563  CA  LEU H  58      14.590  -1.260 -10.830  1.00  1.00      H    C
ATOM   1564  CA  LYS H  59      14.560   0.490 -14.160  1.00  1.00      H    C
ATOM   1565  CA  VAL H  60      10.890   1.360 -13.760  1.00  1.00      H    C
ATOM   1566  CA  PHE H  61      11.540   2.840 -10.340  1.00  1.00      H    C
ATOM   1567  CA  LEU H  62      14.560   4.860 -11.460  1.00  1.00      H    C
ATOM   1568  CA  GLU H  63      13.070   6.030 -14.740  1.00  1.00      H    C
ATOM   1569  CA  ASN H  64      10.080   7.320 -12.880  1.00  1.00      H    C
ATOM   1570  CA  VAL H  65      11.950   9.190 -10.270  1.00  1.00      H    C
ATOM   1571  CA  ILE H  66      14.590  10.640 -12.630  1.00  1.00      H    C
ATOM   1572  CA  ARG H  67      12.050  11.960 -15.020  1.00  1.00      H    C
ATOM   1573  CA  ASP H  68      10.580  14.120 -12.230  1.00  1.00      H    C
ATOM   1574  CA  ALA H  69      13.950  15.570 -11.120  1.00  1.00      H    C
ATOM   1575  CA  VAL H  70      14.800  16.450 -14.700  1.00  1.00      H    C
ATOM   1576  CA  THR H  71      11.250  18.090 -14.960  1.00  1.00      H    C
ATOM   1577  CA  TYR H  72      12.170  20.180 -12.030  1.00  1.00      H    C
ATOM   1578  CA  THR H  73      15.600  21.010 -13.420  1.00  1.00      H    C
ATOM   1579  CA  GLU H  74      14.050  22.300 -16.820  1.00  1.00      H    C
ATOM   1580  CA  HIS H  75      11.640  24.560 -15.020  1.00  1.00      H    C
ATOM   1581  CA  ALA H  76      14.600  26.110 -13.280  1.00  1.00      H    C
ATOM   1582  CA  LYS H  77      16.360  26.510 -16.610  1.00  1.00      H    C
ATOM   1583  CA  ARG H  78      19.360  24.800 -15.350  1.00  1.00      H    C
ATOM   1584  CA  LYS H  79      21.950  22.460 -16.770  1.00  1.00      H    C
ATOM   1585  CA  THR H  80      22.300  20.610 -13.410  1.00  1.00      H    C
ATOM   1586  CA  VAL H  81      20.150  18.340 -11.330  1.00  1.00      H    C
ATOM   1587  CA  THR H  82      20.410  19.270  -7.670  1.00  1.00      H    C
ATOM   1588  CA  ALA H  83      19.910  17.120  -4.740  1.00  1.00      H    C
ATOM   1589  CA  MET H  84      16.680  18.960  -4.180  1.00  1.00      H    C
ATOM   1590  CA  ASP H  85      15.430  17.950  -7.710  1.00  1.00      H    C
ATOM   1591  CA  VAL H  86      15.790  14.270  -6.590  1.00  1.00      H    C
ATOM   1592  CA  VAL H  87      14.270  15.080  -3.050  1.00  1.00      H    C
ATOM   1593  CA  TYR H  88      11.210  16.670  -4.670  1.00  1.00      H    C
ATOM   1594  CA  ALA H  89      10.860  13.770  -7.120  1.00  1.00      H    C
ATOM   1595  CA  LEU H  90      11.100  11.190  -4.380  1.00  1.00      H    C
ATOM   1596  CA  LYS H  91       8.620  13.230  -2.270  1.00  1.00      H    C
ATOM   1597  CA  ARG H  92       6.000  13.250  -5.070  1.00  1.00      H    C
ATOM   1598  CA  GLN H  93       6.210   9.460  -5.360  1.00  1.00      H    C
ATOM   1599  CA  GLY H  94       5.710   9.290  -1.550  1.00  1.00      H    C
ATOM   1600  CA  ARG H  95       9.370   8.670  -0.830  1.00  1.00      H    C
ATOM   1601  CA  THR H  96      10.400  11.430   1.710  1.00  1.00      H    C
ATOM   1602  CA  LEU H  97      14.200  11.260   2.210  1.00  1.00      H    C
ATOM   1603  CA  TYR H  98      15.850  12.610   5.330  1.00  1.00      H    C
ATOM   1604  CA  GLY H  99      19.500  13.460   5.650  1.00  1.00      H    C
ATOM   1605  CA  PHE H 100      20.190  15.810   2.720  1.00  1.00      H    C
ATOM   1606  CA  GLY H 101      22.940  13.810   1.040  1.00  1.00      H    C
ATOM   1607  CA  GLY H 102      22.260  10.560   2.740  1.00  1.00      H    C
TER
ATOM   1608  CA  SER I   1     -27.720  34.881 -33.409  1.00  1.00      I    C
ATOM   1609  CA  GLY I   2     -28.830  33.941 -29.909  1.00  1.00      I    C
ATOM   1610  CA  ARG I   3     -27.050  35.051 -26.619  1.00  1.00      I    C
ATOM   1611  CA  GLY I   4     -27.420  38.751 -27.709  1.00  1.00      I    C
ATOM   1612  CA  LYS I   5     -28.560  41.451 -30.069  1.00  1.00      I    C
ATOM   1613  CA  GLN I   6     -28.030  41.271 -33.729  1.00  1.00      I    C
ATOM   1614  CA  GLY I   7     -25.840  42.701 -36.429  1.00  1.00      I    C
ATOM   1615  CA  GLY I   8     -22.930  40.371 -35.549  1.00  1.00      I    C
ATOM   1616  CA  LYS I   9     -20.220  43.081 -36.069  1.00  1.00      I    C
ATOM   1617  CA  THR I  10     -18.690  44.671 -32.949  1.00  1.00      I    C
ATOM   1618  CA  ARG I  11     -19.610  46.981 -30.139  1.00  1.00      I    C
ATOM   1619  CA  ALA I  12     -20.320  44.661 -27.319  1.00  1.00      I    C
ATOM   1620  CA  LYS I  13     -17.630  46.251 -25.169  1.00  1.00      I    C
ATOM   1621  CA  ALA I  14     -15.130  43.871 -23.589  1.00  1.00      I    C
ATOM   1622  CA  LYS I  15     -14.810  40.301 -25.089  1.00  1.00      I    C
ATOM   1623  CA  THR I  16     -14.190  37.740 -22.349  1.00  1.00      I    C
ATOM   1624  CA  ARG I  17     -10.980  35.930 -21.979  1.00  1.00      I    C
ATOM   1625  CA  SER I  18     -12.940  32.861 -22.749  1.00  1.00      I    C
ATOM   1626  CA  SER I  19     -13.820  34.231 -26.239  1.00  1.00      I    C
ATOM   1627  CA  ARG I  20     -10.210  35.341 -26.619  1.00  1.00      I    C
ATOM   1628  CA  ALA I  21      -8.860  31.841 -25.919  1.00  1.00      I    C
ATOM   1629  CA  GLY I  22     -11.480  30.051 -27.969  1.00  1.00      I    C
ATOM   1630  CA  LEU I  23     -12.570  27.801 -25.020  1.00  1.00      I    C
ATOM   1631  CA  GLN I  24     -15.810  27.201 -23.230  1.00  1.00      I    C
ATOM   1632  CA  PHE I  25     -14.350  26.830 -19.730  1.00  1.00      I    C
ATOM   1633  CA  PRO I  26     -14.310  30.250 -17.789  1.00  1.00      I    C
ATOM   1634  CA  VAL I  27     -10.880  31.820 -17.639  1.00  1.00      I    C
ATOM   1635  CA  GLY I  28     -12.100  34.740 -15.529  1.00  1.00      I    C
ATOM   1636  CA  ARG I  29     -13.570  32.440 -12.959  1.00  1.00      I    C
ATOM   1637  CA  VAL I  30     -10.560  30.050 -13.010  1.00  1.00      I    C
ATOM   1638  CA  HIS I  31      -8.260  33.200 -12.429  1.00  1.00      I    C
ATOM   1639  CA  ARG I  32     -10.320  34.120  -9.349  1.00  1.00      I    C
ATOM   1640  CA  LEU I  33     -10.070  30.690  -7.879  1.00  1.00      I    C
ATOM   1641  CA  LEU I  34      -6.210  30.980  -8.440  1.00  1.00      I    C
ATOM   1642  CA  ARG I  35      -6.310  34.250  -6.509  1.00  1.00      I    C
ATOM   1643  CA  LYS I  36      -8.540  33.110  -3.699  1.00  1.00      I    C
ATOM   1644  CA  GLY I  37      -6.630  29.860  -3.110  1.00  1.00      I    C
ATOM   1645  CA  ASN I  38      -3.300  31.500  -1.970  1.00  1.00      I    C
ATOM   1646  CA  TYR I  39      -1.240  29.290  -4.380  1.00  1.00      I    C
ATOM   1647  CA  ALA I  40       1.260  32.030  -5.060  1.00  1.00      I    C
ATOM   1648  CA  GLU I  41       1.120  35.850  -4.239  1.00  1.00      I    C
ATOM   1649  CA  ARG I  42       1.140  36.570  -7.989  1.00  1.00      I    C
ATOM   1650  CA  VAL I  43      -0.850  34.730 -10.719  1.00  1.00      I    C
ATOM   1651  CA  GLY I  44      -0.010  36.020 -14.189  1.00  1.00      I    C
ATOM   1652  CA  ALA I  45      -2.730  36.370 -16.749  1.00  1.00      I    C
ATOM   1653  CA  GLY I  46      -1.930  33.310 -18.919  1.00  1.00      I    C
ATOM   1654  CA  ALA I  47      -1.960  30.690 -16.170  1.00  1.00      I    C
ATOM   1655  CA  PRO I  48      -5.680  30.230 -15.830  1.00  1.00      I    C
ATOM   1656  CA  VAL I  49      -5.950  30.410 -19.630  1.00  1.00      I    C
ATOM   1657  CA  TYR I  50      -3.640  27.470 -20.140  1.00  1.00      I    C
ATOM   1658  CA  LEU I  51      -4.980  25.640 -17.040  1.00  1.00      I    C
ATOM   1659  CA  ALA I  52      -8.730  25.950 -18.000  1.00  1.00      I    C
ATOM   1660  CA  ALA I  53      -7.830  24.620 -21.490  1.00  1.00      I    C
ATOM   1661  CA  VAL I  54      -6.480  21.390 -19.830  1.00  1.00      I    C
ATOM   1662  CA  LEU I  55      -9.620  20.990 -17.530  1.00  1.00      I    C
ATOM   1663  CA  GLU I  56     -11.700  21.530 -20.620  1.00  1.00      I    C
ATOM   1664  CA  TYR I  57      -9.750  18.851 -22.500  1.00  1.00      I    C
ATOM   1665  CA  LEU I  58      -9.900  16.260 -19.720  1.00  1.00      I    C
ATOM   1666  CA  THR I  59     -13.610  16.790 -19.230  1.00  1.00      I    C
ATOM   1667  CA  ALA I  60     -14.050  16.161 -23.020  1.00  1.00      I    C
ATOM   1668  CA  GLU I  61     -12.010  12.871 -22.830  1.00  1.00      I    C
ATOM   1669  CA  ILE I  62     -14.010  11.480 -19.910  1.00  1.00      I    C
ATOM   1670  CA  LEU I  63     -17.280  12.340 -21.670  1.00  1.00      I    C
ATOM   1671  CA  GLU I  64     -16.110  10.801 -24.880  1.00  1.00      I    C
ATOM   1672  CA  LEU I  65     -15.390   7.431 -23.240  1.00  1.00      I    C
ATOM   1673  CA  ALA I  66     -18.410   7.450 -21.020  1.00  1.00      I    C
ATOM   1674  CA  GLY I  67     -20.720   8.241 -23.900  1.00  1.00      I    C
ATOM   1675  CA  ASN I  68     -19.510   5.001 -25.410  1.00  1.00      I    C
ATOM   1676  CA  ALA I  69     -20.390   3.161 -22.160  1.00  1.00      I    C
ATOM   1677  CA  ALA I  70     -23.900   4.501 -22.280  1.00  1.00      I    C
ATOM   1678  CA  ARG I  71     -24.200   3.501 -25.930  1.00  1.00      I    C
ATOM   1679  CA  ASP I  72     -22.670   0.011 -25.240  1.00  1.00      I    C
ATOM   1680  CA  ASN I  73     -25.650  -0.609 -22.780  1.00  1.00      I    C
ATOM   1681  CA  LYS I  74     -28.200   1.031 -25.160  1.00  1.00      I    C
ATOM   1682  CA  LYS I  75     -29.020   3.841 -22.780  1.00  1.00      I    C
ATOM   1683  CA  THR I  76     -29.410   7.481 -23.610  1.00  1.00      I    C
ATOM   1684  CA  ARG I  77     -28.860   8.850 -20.110  1.00  1.00      I    C
ATOM   1685  CA  ILE I  78     -25.430   9.060 -18.440  1.00  1.00      I    C
ATOM   1686  CA  ILE I  79     -25.120   7.290 -15.160  1.00  1.00      I    C
ATOM   1687  CA  PRO I  80     -22.220   7.110 -12.470  1.00  1.00      I    C
ATOM   1688  CA  ARG I  81     -21.610   3.520 -13.620  1.00  1.00      I    C
ATOM   1689  CA  HIS I  82     -20.710   4.590 -17.160  1.00  1.00      I    C
ATOM   1690  CA  LEU I  83     -18.170   7.150 -16.070  1.00  1.00      I    C
ATOM   1691  CA  GLN I  84     -16.540   4.410 -13.920  1.00  1.00      I    C
ATOM   1692  CA  LEU I  85     -16.310   2.030 -16.910  1.00  1.00      I    C
ATOM   1693  CA  ALA I  86     -14.780   4.750 -19.130  1.00  1.00      I    C
ATOM   1694  CA  VAL I  87     -12.010   5.490 -16.550  1.00  1.00      I    C
ATOM   1695  CA  ARG I  88     -11.150   2.030 -15.520  1.00  1.00      I    C
ATOM   1696  CA  ASN I  89     -10.990   0.700 -19.040  1.00  1.00      I    C
ATOM   1697  CA  ASP I  90      -8.460   3.540 -19.920  1.00  1.00      I    C
ATOM   1698  CA  GLU I  91      -4.840   2.860 -18.710  1.00  1.00      I    C
ATOM   1699  CA  GLU I  92      -3.940   6.550 -18.510  1.00  1.00      I    C
ATOM   1700  CA  LEU I  93      -7.060   7.930 -17.050  1.00  1.00      I    C
ATOM   1701  CA  ASN I  94      -6.980   5.160 -14.360  1.00  1.00      I    C
ATOM   1702  CA  LYS I  95      -3.600   6.350 -13.160  1.00  1.00      I    C
ATOM   1703  CA  LEU I  96      -4.660  10.040 -13.240  1.00  1.00      I    C
ATOM   1704  CA  LEU I  97      -7.660   9.120 -11.150  1.00  1.00      I    C
ATOM   1705  CA  GLY I  98      -6.090   6.380  -9.000  1.00  1.00      I    C
ATOM   1706  CA  ARG I  99      -7.330   7.900  -5.690  1.00  1.00      I    C
ATOM   1707  CA  VAL I 100     -10.840   8.660  -6.900  1.00  1.00      I    C
ATOM   1708  CA  THR I 101     -13.920   6.640  -5.890  1.00  1.00      I    C
ATOM   1709  CA  ILE I 102     -17.180   7.370  -7.840  1.00  1.00      I    C
ATOM   1710  CA  ALA I 103     -19.900   6.560  -5.270  1.00  1.00      I    C
ATOM   1711  CA  GLN I 104     -22.140   3.770  -6.490  1.00  1.00      I    C
ATOM   1712  CA  GLY I 105     -19.940   3.210  -9.480  1.00  1.00      I    C
ATOM   1713  CA  GLY I 106     -20.100  -0.470  -9.780  1.00  1.00      I    C
ATOM   1714  CA  VAL I 107     -16.950  -2.630  -9.370  1.00  1.00      I    C
ATOM   1715  CA  LEU I 108     -16.810  -3.970 -12.910  1.00  1.00      I    C
ATOM   1716  CA  PRO I 109     -14.870  -7.230 -13.400  1.00  1.00      I    C
ATOM   1717  CA  ASN I 110     -14.400  -7.680 -17.150  1.00  1.00      I    C
ATOM   1718  CA  ILE I 111     -12.900  -5.610 -19.780  1.00  1.00      I    C
ATOM   1719  CA  GLN I 112     -13.790  -5.679 -23.400  1.00  1.00      I    C
ATOM   1720  CA  SER I 113     -16.940  -7.569 -24.290  1.00  1.00      I    C
ATOM   1721  CA  VAL I 114     -15.390  -9.959 -26.650  1.00  1.00      I    C
ATOM   1722  CA  LEU I 115     -13.130 -11.309 -23.900  1.00  1.00      I    C
ATOM   1723  CA  LEU I 116     -15.920 -12.610 -21.650  1.00  1.00      I    C
ATOM   1724  CA  PRO I 117     -16.490 -16.250 -21.360  1.00  1.00      I    C
ATOM   1725  CA  LYS I 118     -19.360 -16.449 -23.880  1.00  1.00      I    C
ATOM   1726  CA  LYS I 119     -17.910 -19.329 -25.720  1.00  1.00      I    C
ATOM   1727  CA  THR I 120     -20.560 -21.069 -23.580  1.00  1.00      I    C
ATOM   1728  CA  GLU I 121     -23.190 -22.639 -25.790  1.00  1.00      I    C
ATOM   1729  CA  SER I 122     -25.860 -25.369 -25.420  1.00  1.00      I    C
ATOM   1730  CA  SER I 123     -26.870 -26.000 -21.760  1.00  1.00      I    C
ATOM   1731  CA  LYS I 124     -27.860 -29.530 -20.680  1.00  1.00      I    C
ATOM   1732  CA  SER I 125     -31.170 -28.970 -18.890  1.00  1.00      I    C
ATOM   1733  CA  LYS I 126     -29.690 -30.360 -15.640  1.00  1.00      I    C
ATOM   1734  CA  SER I 127     -26.710 -28.060 -16.020  1.00  1.00      I    C
ATOM   1735  CA  LYS I 128     -25.580 -24.400 -16.020  1.00  1.00      I    C
TER
ATOM   1736  CA  PRO J   1     -85.350  35.080 -17.709  1.00  1.00      J    C
ATOM   1737  CA  GLU J   2     -81.740  34.410 -18.259  1.00  1.00      J    C
ATOM   1738  CA  PRO J   3     -81.490  32.111 -21.129  1.00  1.00      J    C
ATOM   1739  CA  ALA J   4     -77.730  32.721 -21.399  1.00  1.00      J    C
ATOM   1740  CA  LYS J   5     -74.930  33.600 -19.019  1.00  1.00      J    C
ATOM   1741  CA  SER J   6     -72.600  30.730 -19.779  1.00  1.00      J    C
ATOM   1742  CA  ALA J   7     -69.340  32.700 -19.829  1.00  1.00      J    C
ATOM   1743  CA  PRO J   8     -68.750  31.850 -17.019  1.00  1.00      J    C
ATOM   1744  CA  ALA J   9     -66.320  34.080 -15.179  1.00  1.00      J    C
ATOM   1745  CA  PRO J  10     -65.600  37.000 -14.929  1.00  1.00      J    C
ATOM   1746  CA  LYS J  11     -61.930  37.960 -15.489  1.00  1.00      J    C
ATOM   1747  CA  LYS J  12     -60.660  40.550 -13.159  1.00  1.00      J    C
ATOM   1748  CA  GLY J  13     -59.990  37.980 -10.459  1.00  1.00      J    C
ATOM   1749  CA  SER J  14     -59.280  34.280 -11.169  1.00  1.00      J    C
ATOM   1750  CA  LYS J  15     -56.830  31.720  -9.969  1.00  1.00      J    C
ATOM   1751  CA  LYS J  16     -55.530  31.860  -6.439  1.00  1.00      J    C
ATOM   1752  CA  ALA J  17     -52.420  33.210  -4.889  1.00  1.00      J    C
ATOM   1753  CA  VAL J  18     -52.440  29.940  -3.119  1.00  1.00      J    C
ATOM   1754  CA  THR J  19     -49.150  28.530  -1.889  1.00  1.00      J    C
ATOM   1755  CA  LYS J  20     -47.250  25.340  -1.509  1.00  1.00      J    C
ATOM   1756  CA  THR J  21     -43.990  25.330  -3.539  1.00  1.00      J    C
ATOM   1757  CA  GLN J  22     -42.910  21.830  -4.579  1.00  1.00      J    C
ATOM   1758  CA  LYS J  23     -39.260  21.380  -4.529  1.00  1.00      J    C
ATOM   1759  CA  LYS J  24     -37.900  17.810  -4.580  1.00  1.00      J    C
ATOM   1760  CA  ASP J  25     -37.010  16.690  -0.970  1.00  1.00      J    C
ATOM   1761  CA  GLY J  26     -34.510  16.510   1.970  1.00  1.00      J    C
ATOM   1762  CA  LYS J  27     -34.370  20.300   2.030  1.00  1.00      J    C
ATOM   1763  CA  LYS J  28     -35.760  23.340   0.211  1.00  1.00      J    C
ATOM   1764  CA  ARG J  29     -32.880  25.150  -1.559  1.00  1.00      J    C
ATOM   1765  CA  ARG J  30     -31.840  22.160  -3.490  1.00  1.00      J    C
ATOM   1766  CA  LYS J  31     -28.210  21.780  -2.120  1.00  1.00      J    C
ATOM   1767  CA  THR J  32     -25.630  21.160  -4.970  1.00  1.00      J    C
ATOM   1768  CA  ARG J  33     -22.410  22.750  -3.750  1.00  1.00      J    C
ATOM   1769  CA  LYS J  34     -21.970  26.420  -4.260  1.00  1.00      J    C
ATOM   1770  CA  GLU J  35     -20.640  27.160  -7.679  1.00  1.00      J    C
ATOM   1771  CA  SER J  36     -19.640  24.370 -10.310  1.00  1.00      J    C
ATOM   1772  CA  TYR J  37     -18.650  24.140 -13.870  1.00  1.00      J    C
ATOM   1773  CA  ALA J  38     -21.840  22.320 -14.810  1.00  1.00      J    C
ATOM   1774  CA  ILE J  39     -22.900  24.750 -17.670  1.00  1.00      J    C
ATOM   1775  CA  TYR J  40     -19.460  24.170 -19.220  1.00  1.00      J    C
ATOM   1776  CA  VAL J  41     -19.500  20.510 -18.790  1.00  1.00      J    C
ATOM   1777  CA  TYR J  42     -22.970  20.370 -20.520  1.00  1.00      J    C
ATOM   1778  CA  LYS J  43     -21.720  22.701 -23.290  1.00  1.00      J    C
ATOM   1779  CA  VAL J  44     -18.680  20.321 -23.780  1.00  1.00      J    C
ATOM   1780  CA  LEU J  45     -20.920  17.171 -23.840  1.00  1.00      J    C
ATOM   1781  CA  LYS J  46     -22.610  18.481 -27.000  1.00  1.00      J    C
ATOM   1782  CA  GLN J  47     -19.210  18.791 -28.770  1.00  1.00      J    C
ATOM   1783  CA  VAL J  48     -18.160  15.351 -28.030  1.00  1.00      J    C
ATOM   1784  CA  HIS J  49     -21.390  13.331 -27.920  1.00  1.00      J    C
ATOM   1785  CA  PRO J  50     -24.250  15.131 -29.720  1.00  1.00      J    C
ATOM   1786  CA  ASP J  51     -26.990  12.651 -28.840  1.00  1.00      J    C
ATOM   1787  CA  THR J  52     -25.890  12.171 -25.240  1.00  1.00      J    C
ATOM   1788  CA  GLY J  53     -27.770  13.421 -22.180  1.00  1.00      J    C
ATOM   1789  CA  ILE J  54     -26.440  13.880 -18.600  1.00  1.00      J    C
ATOM   1790  CA  SER J  55     -27.980  12.980 -15.200  1.00  1.00      J    C
ATOM   1791  CA  SER J  56     -27.180  15.090 -12.130  1.00  1.00      J    C
ATOM   1792  CA  LYS J  57     -25.110  12.300 -10.500  1.00  1.00      J    C
ATOM   1793  CA  ALA J  58     -22.710  12.080 -13.360  1.00  1.00      J    C
ATOM   1794  CA  MET J  59     -22.540  15.880 -13.400  1.00  1.00      J    C
ATOM   1795  CA  SER J  60     -21.570  15.840  -9.720  1.00  1.00      J    C
ATOM   1796  CA  ILE J  61     -18.970  13.070 -10.580  1.00  1.00      J    C
ATOM   1797  CA  MET J  62     -17.470  15.510 -13.230  1.00  1.00      J    C
ATOM   1798  CA  ASN J  63     -17.640  18.410 -10.800  1.00  1.00      J    C
ATOM   1799  CA  SER J  64     -15.480  16.600  -8.220  1.00  1.00      J    C
ATOM   1800  CA  PHE J  65     -13.030  15.650 -10.950  1.00  1.00      J    C
ATOM   1801  CA  VAL J  66     -12.800  19.120 -12.310  1.00  1.00      J    C
ATOM   1802  CA  ASN J  67     -12.260  20.600  -8.770  1.00  1.00      J    C
ATOM   1803  CA  ASP J  68      -9.600  17.960  -8.020  1.00  1.00      J    C
ATOM   1804  CA  VAL J  69      -7.540  18.500 -11.220  1.00  1.00      J    C
ATOM   1805  CA  PHE J  70      -7.800  22.230 -10.760  1.00  1.00      J    C
ATOM   1806  CA  GLU J  71      -6.470  21.820  -7.090  1.00  1.00      J    C
ATOM   1807  CA  ARG J  72      -3.740  19.310  -8.160  1.00  1.00      J    C
ATOM   1808  CA  ILE J  73      -2.480  21.410 -11.020  1.00  1.00      J    C
ATOM   1809  CA  ALA J  74      -2.650  24.750  -8.930  1.00  1.00      J    C
ATOM   1810  CA  GLY J  75      -0.810  23.040  -6.010  1.00  1.00      J    C
ATOM   1811  CA  GLU J  76       1.980  21.820  -8.290  1.00  1.00      J    C
ATOM   1812  CA  ALA J  77       2.430  25.350  -9.660  1.00  1.00      J    C
ATOM   1813  CA  SER J  78       2.740  26.720  -6.200  1.00  1.00      J    C
ATOM   1814  CA  ARG J  79       5.460  24.180  -5.260  1.00  1.00      J    C
ATOM   1815  CA  LEU J  80       7.180  24.720  -8.470  1.00  1.00      J    C
ATOM   1816  CA  ALA J  81       7.300  28.560  -7.840  1.00  1.00      J    C
ATOM   1817  CA  HIS J  82       8.340  28.170  -4.180  1.00  1.00      J    C
ATOM   1818  CA  TYR J  83      11.080  25.570  -5.030  1.00  1.00      J    C
ATOM   1819  CA  ASN J  84      12.530  28.140  -7.350  1.00  1.00      J    C
ATOM   1820  CA  LYS J  85      12.060  31.210  -5.000  1.00  1.00      J    C
ATOM   1821  CA  ARG J  86       9.550  32.800  -7.470  1.00  1.00      J    C
ATOM   1822  CA  SER J  87       6.430  34.720  -6.260  1.00  1.00      J    C
ATOM   1823  CA  THR J  88       4.410  33.930  -9.330  1.00  1.00      J    C
ATOM   1824  CA  ILE J  89       2.530  31.210 -10.940  1.00  1.00      J    C
ATOM   1825  CA  THR J  90       2.540  31.720 -14.610  1.00  1.00      J    C
ATOM   1826  CA  SER J  91       1.410  29.670 -17.570  1.00  1.00      J    C
ATOM   1827  CA  ARG J  92       4.930  28.330 -17.540  1.00  1.00      J    C
ATOM   1828  CA  GLU J  93       4.550  26.980 -13.990  1.00  1.00      J    C
ATOM   1829  CA  ILE J  94       1.030  25.670 -14.890  1.00  1.00      J    C
ATOM   1830  CA  GLN J  95       2.530  23.990 -17.980  1.00  1.00      J    C
ATOM   1831  CA  THR J  96       5.290  22.280 -16.030  1.00  1.00      J    C
ATOM   1832  CA  ALA J  97       2.830  21.230 -13.380  1.00  1.00      J    C
ATOM   1833  CA  VAL J  98       0.710  19.650 -16.160  1.00  1.00      J    C
ATOM   1834  CA  ARG J  99       3.650  17.790 -17.410  1.00  1.00      J    C
ATOM   1835  CA  LEU J 100       4.330  16.510 -13.790  1.00  1.00      J    C
ATOM   1836  CA  LEU J 101       0.720  15.850 -12.960  1.00  1.00      J    C
ATOM   1837  CA  LEU J 102      -0.520  13.980 -15.940  1.00  1.00      J    C
ATOM   1838  CA  PRO J 103       0.430  10.680 -17.240  1.00  1.00      J    C
ATOM   1839  CA  GLY J 104       2.260  10.380 -20.560  1.00  1.00      J    C
ATOM   1840  CA  GLU J 105      -0.030  10.651 -23.590  1.00  1.00      J    C
ATOM   1841  CA  LEU J 106      -2.660  12.720 -21.770  1.00  1.00      J    C
ATOM   1842  CA  ALA J 107      -0.050  15.140 -20.640  1.00  1.00      J    C
ATOM   1843  CA  LYS J 108       1.180  15.321 -24.260  1.00  1.00      J    C
ATOM   1844  CA  HIS J 109      -2.260  16.201 -25.610  1.00  1.00      J    C
ATOM   1845  CA  ALA J 110      -3.110  18.510 -22.710  1.00  1.00      J    C
ATOM   1846  CA  VAL J 111       0.130  20.531 -23.240  1.00  1.00      J    C
ATOM   1847  CA  SER J 112      -0.850  20.781 -26.990  1.00  1.00      J    C
ATOM   1848  CA  GLU J 113      -4.430  21.931 -26.190  1.00  1.00      J    C
ATOM   1849  CA  GLY J 114      -3.170  24.351 -23.560  1.00  1.00      J    C
ATOM   1850  CA  THR J 115      -0.540  25.871 -25.860  1.00  1.00      J    C
ATOM   1851  CA  LYS J 116      -3.230  26.481 -28.550  1.00  1.00      J    C
ATOM   1852  CA  ALA J 117      -5.260  28.421 -26.110  1.00  1.00      J    C
ATOM   1853  CA  VAL J 118      -2.300  30.601 -25.170  1.00  1.00      J    C
ATOM   1854  CA  THR J 119      -1.240  31.301 -28.730  1.00  1.00      J    C
ATOM   1855  CA  LYS J 120      -4.910  32.301 -29.769  1.00  1.00      J    C
ATOM   1856  CA  TYR J 121      -5.430  34.281 -26.689  1.00  1.00      J    C
ATOM   1857  CA  THR J 122      -2.140  36.271 -27.349  1.00  1.00      J    C
ATOM   1858  CA  SER J 123      -3.240  36.851 -30.959  1.00  1.00      J    C
ATOM   1859  CA  ALA J 124      -5.300  39.791 -29.799  1.00  1.00      J    C
ATOM   1860  CA  LYS J 125      -4.460  43.341 -29.009  1.00  1.00      J    C
TER
