# Supplementary material for: The kinetic landscape of nucleosome assembly: A coarse-grained molecular dynamics study
Source: PLoS Comput Biol. 2021 Jul 27;17(7):e1009253. doi: 10.1371/journal.pcbi.1009253 (PMC8345847; doi:10.1371/journal.pcbi.1009253)
Supplement: S1 Data — For each of the 11 metastable states identified from our MSM at 400 mM using PCCA clustering, we deposited 4 representative coarse-grained nucleosome conformations in PDB format. The conformations are named “state*conf#.pdb”, where * corresponds to the state name as described in the text (T, TL, TR, HL0, HL1, HL2, HR0, HR1, HR2 and HR3, N), and # goes from 1 to 4. The file “msm_hmm11.dat” contains the equilibrium probabilities of the various basins and the transition probabilities between them. The data also contain 4 representative partially opened conformations for each of the left hexasome, right hexasome, and tetrasome states, named “partially-opened_*_conf#.pdb”, where * is HL, HR or T and # goes from 1 to 4. (ZIP) [file pcbi.1009253.s006.zip › S1_Data/stateHR0conf3.pdb]

ATOM      1 DS   DC  A   1      21.966 158.450 -18.563  1.00  1.00      A    S
ATOM      2 DB   DC  A   1      20.796 158.150 -22.853  1.00  1.00      A    B
ATOM      3 DP   DT  A   2      19.206 157.020 -16.413  1.00  1.00      A    P
ATOM      4 DS   DT  A   2      16.246 157.610 -18.373  1.00  1.00      A    S
ATOM      5 DB   DT  A   2      17.556 156.080 -21.553  1.00  1.00      A    B
ATOM      6 DP   DG  A   3      12.996 155.540 -16.463  1.00  1.00      A    P
ATOM      7 DS   DG  A   3      11.226 154.330 -19.823  1.00  1.00      A    S
ATOM      8 DB   DG  A   3      14.557 153.130 -23.113  1.00  1.00      A    B
ATOM      9 DP   DG  A   4       8.417 151.560 -20.003  1.00  1.00      A    P
ATOM     10 DS   DG  A   4       8.947 150.779 -23.293  1.00  1.00      A    S
ATOM     11 DB   DG  A   4      13.627 149.790 -24.503  1.00  1.00      A    B
ATOM     12 DP   DA  A   5       6.387 148.279 -24.733  1.00  1.00      A    P
ATOM     13 DS   DA  A   5       8.667 146.499 -26.473  1.00  1.00      A    S
ATOM     14 DB   DA  A   5      12.907 146.420 -24.543  1.00  1.00      A    B
ATOM     15 DP   DG  A   6       7.437 142.849 -27.343  1.00  1.00      A    P
ATOM     16 DS   DG  A   6      10.417 140.859 -27.553  1.00  1.00      A    S
ATOM     17 DB   DG  A   6      14.117 142.440 -23.983  1.00  1.00      A    B
ATOM     18 DP   DA  A   7      10.397 136.889 -28.563  1.00  1.00      A    P
ATOM     19 DS   DA  A   7      13.767 135.929 -26.863  1.00  1.00      A    S
ATOM     20 DB   DA  A   7      14.297 138.930 -22.753  1.00  1.00      A    B
ATOM     21 DP   DA  A   8      15.167 132.500 -26.623  1.00  1.00      A    P
ATOM     22 DS   DA  A   8      16.977 133.030 -23.843  1.00  1.00      A    S
ATOM     23 DB   DA  A   8      14.107 136.170 -20.393  1.00  1.00      A    B
ATOM     24 DP   DT  A   9      18.757 130.590 -22.303  1.00  1.00      A    P
ATOM     25 DS   DT  A   9      18.977 131.990 -19.103  1.00  1.00      A    S
ATOM     26 DB   DT  A   9      14.807 133.440 -18.333  1.00  1.00      A    B
ATOM     27 DP   DC  A  10      20.197 129.340 -16.383  1.00  1.00      A    P
ATOM     28 DS   DC  A  10      18.037 130.770 -13.293  1.00  1.00      A    S
ATOM     29 DB   DC  A  10      14.057 131.440 -15.093  1.00  1.00      A    B
ATOM     30 DP   DC  A  11      18.117 129.300  -9.763  1.00  1.00      A    P
ATOM     31 DS   DC  A  11      14.427 131.030  -8.683  1.00  1.00      A    S
ATOM     32 DB   DC  A  11      11.917 130.140 -12.033  1.00  1.00      A    B
ATOM     33 DP   DC  A  12      13.117 130.120  -5.943  1.00  1.00      A    P
ATOM     34 DS   DC  A  12       9.447 130.340  -6.943  1.00  1.00      A    S
ATOM     35 DB   DC  A  12       9.137 128.090 -10.323  1.00  1.00      A    B
ATOM     36 DP   DG  A  13       6.087 129.900  -3.723  1.00  1.00      A    P
ATOM     37 DS   DG  A  13       3.247 127.940  -6.353  1.00  1.00      A    S
ATOM     38 DB   DG  A  13       5.567 125.600 -10.083  1.00  1.00      A    B
ATOM     39 DP   DG  A  14       0.287 126.840  -5.623  1.00  1.00      A    P
ATOM     40 DS   DG  A  14      -0.223 124.480  -8.643  1.00  1.00      A    S
ATOM     41 DB   DG  A  14       3.837 122.300 -10.473  1.00  1.00      A    B
ATOM     42 DP   DT  A  15      -2.963 122.460  -9.393  1.00  1.00      A    P
ATOM     43 DS   DT  A  15      -1.453 120.929 -12.022  1.00  1.00      A    S
ATOM     44 DB   DT  A  15       2.367 119.410  -9.772  1.00  1.00      A    B
ATOM     45 DP   DC  A  16      -3.653 117.959 -13.272  1.00  1.00      A    P
ATOM     46 DS   DC  A  16      -1.043 116.169 -14.402  1.00  1.00      A    S
ATOM     47 DB   DC  A  16       1.517 115.850 -11.132  1.00  1.00      A    B
ATOM     48 DP   DT  A  17      -1.693 112.239 -16.652  1.00  1.00      A    P
ATOM     49 DS   DT  A  17       1.757 110.689 -15.452  1.00  1.00      A    S
ATOM     50 DB   DT  A  17       1.997 111.970 -11.182  1.00  1.00      A    B
ATOM     51 DP   DG  A  18       2.368 106.410 -15.682  1.00  1.00      A    P
ATOM     52 DS   DG  A  18       4.128 106.030 -12.862  1.00  1.00      A    S
ATOM     53 DB   DG  A  18       2.668 108.300  -9.042  1.00  1.00      A    B
ATOM     54 DP   DC  A  19       5.978 102.980 -12.442  1.00  1.00      A    P
ATOM     55 DS   DC  A  19       6.378 103.530  -8.792  1.00  1.00      A    S
ATOM     56 DB   DC  A  19       2.928 105.310  -7.482  1.00  1.00      A    B
ATOM     57 DP   DA  A  20       7.558 100.470  -6.162  1.00  1.00      A    P
ATOM     58 DS   DA  A  20       6.948 102.540  -3.212  1.00  1.00      A    S
ATOM     59 DB   DA  A  20       2.008 103.500  -3.892  1.00  1.00      A    B
ATOM     60 DP   DG  A  21       7.408 100.390   0.068  1.00  1.00      A    P
ATOM     61 DS   DG  A  21       4.308 101.700   1.728  1.00  1.00      A    S
ATOM     62 DB   DG  A  21       0.408 101.260  -1.072  1.00  1.00      A    B
ATOM     63 DP   DG  A  22       3.398 100.560   5.038  1.00  1.00      A    P
ATOM     64 DS   DG  A  22      -0.562 101.550   4.718  1.00  1.00      A    S
ATOM     65 DB   DG  A  22      -2.472  99.950   0.858  1.00  1.00      A    B
ATOM     66 DP   DC  A  23      -2.682 101.650   7.308  1.00  1.00      A    P
ATOM     67 DS   DC  A  23      -5.512 101.100   5.708  1.00  1.00      A    S
ATOM     68 DB   DC  A  23      -4.482  98.070   2.888  1.00  1.00      A    B
ATOM     69 DP   DC  A  24      -8.672 100.110   7.468  1.00  1.00      A    P
ATOM     70 DS   DC  A  24     -10.362  97.650   4.488  1.00  1.00      A    S
ATOM     71 DB   DC  A  24      -6.902  95.210   3.508  1.00  1.00      A    B
ATOM     72 DP   DG  A  25     -14.542  94.960   5.738  1.00  1.00      A    P
ATOM     73 DS   DG  A  25     -14.202  92.600   3.128  1.00  1.00      A    S
ATOM     74 DB   DG  A  25      -9.292  91.230   3.388  1.00  1.00      A    B
ATOM     75 DP   DC  A  26     -16.522  89.829   2.938  1.00  1.00      A    P
ATOM     76 DS   DC  A  26     -13.762  88.270   1.108  1.00  1.00      A    S
ATOM     77 DB   DC  A  26     -10.452  88.040   4.308  1.00  1.00      A    B
ATOM     78 DP   DT  A  27     -14.342  85.129  -0.862  1.00  1.00      A    P
ATOM     79 DS   DT  A  27     -11.262  83.710  -0.682  1.00  1.00      A    S
ATOM     80 DB   DT  A  27     -10.752  84.210   3.768  1.00  1.00      A    B
ATOM     81 DP   DC  A  28     -10.842  80.340  -2.102  1.00  1.00      A    P
ATOM     82 DS   DC  A  28      -8.412  79.190   0.608  1.00  1.00      A    S
ATOM     83 DB   DC  A  28      -9.722  80.500   4.058  1.00  1.00      A    B
ATOM     84 DP   DA  A  29      -7.082  74.650   0.559  1.00  1.00      A    P
ATOM     85 DS   DA  A  29      -5.872  74.550   4.189  1.00  1.00      A    S
ATOM     86 DB   DA  A  29      -9.412  77.460   6.798  1.00  1.00      A    B
ATOM     87 DP   DA  A  30      -4.512  71.300   5.989  1.00  1.00      A    P
ATOM     88 DS   DA  A  30      -5.552  72.560   9.409  1.00  1.00      A    S
ATOM     89 DB   DA  A  30      -9.872  74.620   8.929  1.00  1.00      A    B
ATOM     90 DP   DT  A  31      -5.642  69.970  11.649  1.00  1.00      A    P
ATOM     91 DS   DT  A  31      -8.732  71.310  13.579  1.00  1.00      A    S
ATOM     92 DB   DT  A  31     -11.572  71.940  10.579  1.00  1.00      A    B
ATOM     93 DP   DT  A  32     -10.062  69.680  16.889  1.00  1.00      A    P
ATOM     94 DS   DT  A  32     -12.962  71.580  16.769  1.00  1.00      A    S
ATOM     95 DB   DT  A  32     -14.312  70.340  12.999  1.00  1.00      A    B
ATOM     96 DP   DG  A  33     -16.002  70.100  19.779  1.00  1.00      A    P
ATOM     97 DS   DG  A  33     -19.362  70.050  17.419  1.00  1.00      A    S
ATOM     98 DB   DG  A  33     -18.332  68.370  13.239  1.00  1.00      A    B
ATOM     99 DP   DG  A  34     -22.632  68.640  18.719  1.00  1.00      A    P
ATOM    100 DS   DG  A  34     -24.272  68.200  15.699  1.00  1.00      A    S
ATOM    101 DB   DG  A  34     -21.282  66.090  11.949  1.00  1.00      A    B
ATOM    102 DP   DT  A  35     -27.352  66.630  15.679  1.00  1.00      A    P
ATOM    103 DS   DT  A  35     -27.332  65.249  12.049  1.00  1.00      A    S
ATOM    104 DB   DT  A  35     -23.421  63.130  12.739  1.00  1.00      A    B
ATOM    105 DP   DC  A  36     -30.291  63.309  11.189  1.00  1.00      A    P
ATOM    106 DS   DC  A  36     -28.581  61.169   9.299  1.00  1.00      A    S
ATOM    107 DB   DC  A  36     -25.351  60.129  11.669  1.00  1.00      A    B
ATOM    108 DP   DG  A  37     -31.111  57.879   7.489  1.00  1.00      A    P
ATOM    109 DS   DG  A  37     -27.921  55.579   6.729  1.00  1.00      A    S
ATOM    110 DB   DG  A  37     -25.611  55.509  10.639  1.00  1.00      A    B
ATOM    111 DP   DT  A  38     -28.111  52.709   5.259  1.00  1.00      A    P
ATOM    112 DS   DT  A  38     -24.981  51.039   6.949  1.00  1.00      A    S
ATOM    113 DB   DT  A  38     -25.561  52.029  11.289  1.00  1.00      A    B
ATOM    114 DP   DA  A  39     -24.371  47.429   6.299  1.00  1.00      A    P
ATOM    115 DS   DA  A  39     -22.181  46.910   9.719  1.00  1.00      A    S
ATOM    116 DB   DA  A  39     -25.021  48.280  13.199  1.00  1.00      A    B
ATOM    117 DP   DG  A  40     -20.851  43.360  10.229  1.00  1.00      A    P
ATOM    118 DS   DG  A  40     -20.841  43.670  14.369  1.00  1.00      A    S
ATOM    119 DB   DG  A  40     -24.871  46.020  16.419  1.00  1.00      A    B
ATOM    120 DP   DA  A  41     -19.071  40.860  16.569  1.00  1.00      A    P
ATOM    121 DS   DA  A  41     -21.321  41.980  19.819  1.00  1.00      A    S
ATOM    122 DB   DA  A  41     -25.531  42.850  18.539  1.00  1.00      A    B
ATOM    123 DP   DC  A  42     -20.961  39.560  22.139  1.00  1.00      A    P
ATOM    124 DS   DC  A  42     -24.021  39.890  23.429  1.00  1.00      A    S
ATOM    125 DB   DC  A  42     -26.961  39.620  19.799  1.00  1.00      A    B
ATOM    126 DP   DA  A  43     -25.401  37.430  27.299  1.00  1.00      A    P
ATOM    127 DS   DA  A  43     -29.161  37.990  26.679  1.00  1.00      A    S
ATOM    128 DB   DA  A  43     -29.901  37.720  22.139  1.00  1.00      A    B
ATOM    129 DP   DG  A  44     -31.291  35.740  28.509  1.00  1.00      A    P
ATOM    130 DS   DG  A  44     -34.081  35.400  25.979  1.00  1.00      A    S
ATOM    131 DB   DG  A  44     -32.111  34.570  21.679  1.00  1.00      A    B
ATOM    132 DP   DC  A  45     -36.771  34.410  26.539  1.00  1.00      A    P
ATOM    133 DS   DC  A  45     -37.451  33.659  23.310  1.00  1.00      A    S
ATOM    134 DB   DC  A  45     -33.561  31.560  21.860  1.00  1.00      A    B
ATOM    135 DP   DT  A  46     -40.941  32.149  21.990  1.00  1.00      A    P
ATOM    136 DS   DT  A  46     -39.651  31.079  18.820  1.00  1.00      A    S
ATOM    137 DB   DT  A  46     -35.871  28.559  20.470  1.00  1.00      A    B
ATOM    138 DP   DC  A  47     -42.021  29.389  16.720  1.00  1.00      A    P
ATOM    139 DS   DC  A  47     -39.181  27.649  14.840  1.00  1.00      A    S
ATOM    140 DB   DC  A  47     -36.831  25.899  17.930  1.00  1.00      A    B
ATOM    141 DP   DT  A  48     -39.301  25.369  11.560  1.00  1.00      A    P
ATOM    142 DS   DT  A  48     -35.871  24.129  12.020  1.00  1.00      A    S
ATOM    143 DB   DT  A  48     -36.571  22.209  15.830  1.00  1.00      A    B
ATOM    144 DP   DA  A  49     -34.451  21.169   9.930  1.00  1.00      A    P
ATOM    145 DS   DA  A  49     -32.861  18.929  12.630  1.00  1.00      A    S
ATOM    146 DB   DA  A  49     -35.571  18.269  16.260  1.00  1.00      A    B
ATOM    147 DP   DG  A  50     -31.260  15.649  11.560  1.00  1.00      A    P
ATOM    148 DS   DG  A  50     -31.310  14.029  15.270  1.00  1.00      A    S
ATOM    149 DB   DG  A  50     -35.480  14.489  17.330  1.00  1.00      A    B
ATOM    150 DP   DC  A  51     -29.270  11.210  16.070  1.00  1.00      A    P
ATOM    151 DS   DC  A  51     -31.300  10.550  19.580  1.00  1.00      A    S
ATOM    152 DB   DC  A  51     -35.590  11.219  18.200  1.00  1.00      A    B
ATOM    153 DP   DA  A  52     -30.860   7.240  22.460  1.00  1.00      A    P
ATOM    154 DS   DA  A  52     -34.750   7.530  23.980  1.00  1.00      A    S
ATOM    155 DB   DA  A  52     -37.720   8.039  20.090  1.00  1.00      A    B
ATOM    156 DP   DC  A  53     -35.560   4.780  26.100  1.00  1.00      A    P
ATOM    157 DS   DC  A  53     -39.010   4.670  25.460  1.00  1.00      A    S
ATOM    158 DB   DC  A  53     -39.210   5.019  20.950  1.00  1.00      A    B
ATOM    159 DP   DC  A  54     -40.570   2.309  26.540  1.00  1.00      A    P
ATOM    160 DS   DC  A  54     -43.460   1.599  23.850  1.00  1.00      A    S
ATOM    161 DB   DC  A  54     -41.500   1.999  19.860  1.00  1.00      A    B
ATOM    162 DP   DG  A  55     -45.870  -2.601  24.460  1.00  1.00      A    P
ATOM    163 DS   DG  A  55     -46.350  -3.041  20.690  1.00  1.00      A    S
ATOM    164 DB   DG  A  55     -42.530  -1.641  17.580  1.00  1.00      A    B
ATOM    165 DP   DC  A  56     -48.360  -5.171  19.920  1.00  1.00      A    P
ATOM    166 DS   DC  A  56     -47.390  -4.871  16.040  1.00  1.00      A    S
ATOM    167 DB   DC  A  56     -42.760  -4.921  16.440  1.00  1.00      A    B
ATOM    168 DP   DT  A  57     -48.730  -7.501  13.480  1.00  1.00      A    P
ATOM    169 DS   DT  A  57     -45.510  -7.161  10.770  1.00  1.00      A    S
ATOM    170 DB   DT  A  57     -41.930  -7.921  13.730  1.00  1.00      A    B
ATOM    171 DP   DT  A  58     -45.440  -9.461   7.330  1.00  1.00      A    P
ATOM    172 DS   DT  A  58     -41.790  -8.921   6.930  1.00  1.00      A    S
ATOM    173 DB   DT  A  58     -40.470 -10.151  10.720  1.00  1.00      A    B
ATOM    174 DP   DA  A  59     -39.390 -10.261   3.850  1.00  1.00      A    P
ATOM    175 DS   DA  A  59     -36.390 -10.221   5.760  1.00  1.00      A    S
ATOM    176 DB   DA  A  59     -37.340 -12.871   9.980  1.00  1.00      A    B
ATOM    177 DP   DA  A  60     -32.800 -11.161   4.220  1.00  1.00      A    P
ATOM    178 DS   DA  A  60     -31.440 -11.781   7.440  1.00  1.00      A    S
ATOM    179 DB   DA  A  60     -34.270 -14.841  10.241  1.00  1.00      A    B
ATOM    180 DP   DA  A  61     -28.120 -11.521   8.170  1.00  1.00      A    P
ATOM    181 DS   DA  A  61     -28.680 -13.261  11.500  1.00  1.00      A    S
ATOM    182 DB   DA  A  61     -31.590 -17.071  11.061  1.00  1.00      A    B
ATOM    183 DP   DC  A  62     -25.940 -13.750  13.010  1.00  1.00      A    P
ATOM    184 DS   DC  A  62     -27.160 -16.850  14.681  1.00  1.00      A    S
ATOM    185 DB   DC  A  62     -29.150 -19.341  11.611  1.00  1.00      A    B
ATOM    186 DP   DG  A  63     -24.270 -18.720  17.461  1.00  1.00      A    P
ATOM    187 DS   DG  A  63     -25.840 -22.350  17.241  1.00  1.00      A    S
ATOM    188 DB   DG  A  63     -27.950 -23.321  12.711  1.00  1.00      A    B
ATOM    189 DP   DC  A  64     -24.810 -25.150  19.541  1.00  1.00      A    P
ATOM    190 DS   DC  A  64     -26.040 -27.480  17.291  1.00  1.00      A    S
ATOM    191 DB   DC  A  64     -25.460 -25.570  12.801  1.00  1.00      A    B
ATOM    192 DP   DA  A  65     -24.559 -32.130  17.281  1.00  1.00      A    P
ATOM    193 DS   DA  A  65     -25.419 -33.100  13.281  1.00  1.00      A    S
ATOM    194 DB   DA  A  65     -24.210 -28.881  10.651  1.00  1.00      A    B
ATOM    195 DP   DC  A  66     -24.339 -35.710  12.051  1.00  1.00      A    P
ATOM    196 DS   DC  A  66     -24.329 -34.691   8.651  1.00  1.00      A    S
ATOM    197 DB   DC  A  66     -21.740 -30.990   8.731  1.00  1.00      A    B
ATOM    198 DP   DG  A  67     -22.859 -38.021   5.661  1.00  1.00      A    P
ATOM    199 DS   DG  A  67     -21.679 -35.301   3.421  1.00  1.00      A    S
ATOM    200 DB   DG  A  67     -18.710 -32.240   5.791  1.00  1.00      A    B
ATOM    201 DP   DT  A  68     -20.479 -35.381   0.381  1.00  1.00      A    P
ATOM    202 DS   DT  A  68     -18.200 -32.091   0.341  1.00  1.00      A    S
ATOM    203 DB   DT  A  68     -15.870 -33.190   4.091  1.00  1.00      A    B
ATOM    204 DP   DA  A  69     -15.940 -30.791  -2.689  1.00  1.00      A    P
ATOM    205 DS   DA  A  69     -13.820 -28.241   0.091  1.00  1.00      A    S
ATOM    206 DB   DA  A  69     -12.320 -31.070   3.521  1.00  1.00      A    B
ATOM    207 DP   DC  A  70     -11.820 -26.430  -1.059  1.00  1.00      A    P
ATOM    208 DS   DC  A  70      -9.390 -26.570   2.211  1.00  1.00      A    S
ATOM    209 DB   DC  A  70      -8.910 -30.910   3.191  1.00  1.00      A    B
ATOM    210 DP   DG  A  71      -5.640 -23.920   1.661  1.00  1.00      A    P
ATOM    211 DS   DG  A  71      -3.630 -26.090   4.471  1.00  1.00      A    S
ATOM    212 DB   DG  A  71      -4.360 -30.950   3.621  1.00  1.00      A    B
ATOM    213 DP   DC  A  72      -0.260 -25.110   5.011  1.00  1.00      A    P
ATOM    214 DS   DC  A  72       0.770 -28.760   6.071  1.00  1.00      A    S
ATOM    215 DB   DC  A  72      -1.060 -30.900   3.181  1.00  1.00      A    B
ATOM    216 DP   DG  A  73       5.660 -29.030   6.651  1.00  1.00      A    P
ATOM    217 DS   DG  A  73       5.660 -32.500   5.771  1.00  1.00      A    S
ATOM    218 DB   DG  A  73       2.950 -33.070   1.671  1.00  1.00      A    B
ATOM    219 DP   DC  A  74       8.401 -34.110   6.341  1.00  1.00      A    P
ATOM    220 DS   DC  A  74       7.341 -37.160   4.341  1.00  1.00      A    S
ATOM    221 DB   DC  A  74       5.591 -35.170   1.181  1.00  1.00      A    B
ATOM    222 DP   DT  A  75      10.171 -40.210   2.871  1.00  1.00      A    P
ATOM    223 DS   DT  A  75       8.351 -40.540  -0.839  1.00  1.00      A    S
ATOM    224 DB   DT  A  75       7.891 -36.540  -1.729  1.00  1.00      A    B
ATOM    225 DP   DG  A  76      10.681 -42.990  -3.789  1.00  1.00      A    P
ATOM    226 DS   DG  A  76      10.211 -40.820  -6.869  1.00  1.00      A    S
ATOM    227 DB   DG  A  76       9.471 -35.780  -5.739  1.00  1.00      A    B
ATOM    228 DP   DT  A  77      12.021 -41.210 -10.069  1.00  1.00      A    P
ATOM    229 DS   DT  A  77      11.301 -37.580 -10.999  1.00  1.00      A    S
ATOM    230 DB   DT  A  77      12.341 -35.830  -7.619  1.00  1.00      A    B
ATOM    231 DP   DC  A  78      13.500 -36.700 -14.179  1.00  1.00      A    P
ATOM    232 DS   DC  A  78      13.160 -33.550 -13.479  1.00  1.00      A    S
ATOM    233 DB   DC  A  78      14.470 -33.450  -9.559  1.00  1.00      A    B
ATOM    234 DP   DC  A  79      14.740 -31.370 -15.379  1.00  1.00      A    P
ATOM    235 DS   DC  A  79      14.750 -28.930 -12.929  1.00  1.00      A    S
ATOM    236 DB   DC  A  79      17.290 -30.740 -10.109  1.00  1.00      A    B
ATOM    237 DP   DC  A  80      15.760 -25.490 -13.379  1.00  1.00      A    P
ATOM    238 DS   DC  A  80      16.610 -25.110  -9.979  1.00  1.00      A    S
ATOM    239 DB   DC  A  80      19.650 -27.840  -9.269  1.00  1.00      A    B
ATOM    240 DP   DC  A  81      18.070 -21.760  -8.970  1.00  1.00      A    P
ATOM    241 DS   DC  A  81      19.860 -22.870  -6.150  1.00  1.00      A    S
ATOM    242 DB   DC  A  81      22.870 -25.800  -7.789  1.00  1.00      A    B
ATOM    243 DP   DC  A  82      21.090 -20.740  -4.080  1.00  1.00      A    P
ATOM    244 DS   DC  A  82      23.710 -22.570  -2.930  1.00  1.00      A    S
ATOM    245 DB   DC  A  82      25.690 -23.820  -6.210  1.00  1.00      A    B
ATOM    246 DP   DG  A  83      26.270 -20.860   0.590  1.00  1.00      A    P
ATOM    247 DS   DG  A  83      29.420 -22.990  -0.310  1.00  1.00      A    S
ATOM    248 DB   DG  A  83      29.930 -23.630  -5.210  1.00  1.00      A    B
ATOM    249 DP   DC  A  84      31.920 -23.000   1.520  1.00  1.00      A    P
ATOM    250 DS   DC  A  84      34.560 -23.950  -1.510  1.00  1.00      A    S
ATOM    251 DB   DC  A  84      32.890 -21.800  -4.740  1.00  1.00      A    B
ATOM    252 DP   DG  A  85      39.330 -23.699  -0.580  1.00  1.00      A    P
ATOM    253 DS   DG  A  85      39.970 -23.409  -4.750  1.00  1.00      A    S
ATOM    254 DB   DG  A  85      36.650 -20.930  -6.770  1.00  1.00      A    B
ATOM    255 DP   DT  A  86      43.260 -22.689  -6.130  1.00  1.00      A    P
ATOM    256 DS   DT  A  86      42.130 -21.230  -9.870  1.00  1.00      A    S
ATOM    257 DB   DT  A  86      38.990 -18.370  -8.210  1.00  1.00      A    B
ATOM    258 DP   DT  A  87      44.530 -19.600 -12.170  1.00  1.00      A    P
ATOM    259 DS   DT  A  87      41.660 -17.740 -14.130  1.00  1.00      A    S
ATOM    260 DB   DT  A  87      39.750 -15.420 -10.750  1.00  1.00      A    B
ATOM    261 DP   DT  A  88      42.350 -15.390 -17.000  1.00  1.00      A    P
ATOM    262 DS   DT  A  88      39.080 -13.930 -16.340  1.00  1.00      A    S
ATOM    263 DB   DT  A  88      39.940 -12.040 -12.670  1.00  1.00      A    B
ATOM    264 DP   DT  A  89      37.810 -11.640 -18.990  1.00  1.00      A    P
ATOM    265 DS   DT  A  89      35.880  -9.700 -16.400  1.00  1.00      A    S
ATOM    266 DB   DT  A  89      39.050  -8.400 -14.010  1.00  1.00      A    B
ATOM    267 DP   DA  A  90      33.520  -6.410 -17.500  1.00  1.00      A    P
ATOM    268 DS   DA  A  90      33.610  -5.060 -14.050  1.00  1.00      A    S
ATOM    269 DB   DA  A  90      38.640  -4.490 -12.890  1.00  1.00      A    B
ATOM    270 DP   DA  A  91      31.790  -2.440 -13.000  1.00  1.00      A    P
ATOM    271 DS   DA  A  91      34.250  -1.640 -10.020  1.00  1.00      A    S
ATOM    272 DB   DA  A  91      38.930  -1.110 -11.390  1.00  1.00      A    B
ATOM    273 DP   DC  A  92      33.290   0.910  -8.240  1.00  1.00      A    P
ATOM    274 DS   DC  A  92      36.860   1.850  -7.020  1.00  1.00      A    S
ATOM    275 DB   DC  A  92      39.150   2.210 -10.300  1.00  1.00      A    B
ATOM    276 DP   DC  A  93      37.050   4.730  -4.980  1.00  1.00      A    P
ATOM    277 DS   DC  A  93      40.850   5.941  -6.030  1.00  1.00      A    S
ATOM    278 DB   DC  A  93      41.000   5.830 -10.300  1.00  1.00      A    B
ATOM    279 DP   DG  A  94      42.240   9.961  -3.650  1.00  1.00      A    P
ATOM    280 DS   DG  A  94      43.990  11.501  -6.750  1.00  1.00      A    S
ATOM    281 DB   DG  A  94      42.310   9.680 -11.250  1.00  1.00      A    B
ATOM    282 DP   DC  A  95      44.789  15.151  -6.690  1.00  1.00      A    P
ATOM    283 DS   DC  A  95      45.899  15.261 -10.360  1.00  1.00      A    S
ATOM    284 DB   DC  A  95      42.299  13.250 -12.330  1.00  1.00      A    B
ATOM    285 DP   DC  A  96      46.669  18.110 -11.901  1.00  1.00      A    P
ATOM    286 DS   DC  A  96      45.629  17.510 -15.250  1.00  1.00      A    S
ATOM    287 DB   DC  A  96      41.599  16.350 -14.240  1.00  1.00      A    B
ATOM    288 DP   DA  A  97      46.309  20.230 -18.431  1.00  1.00      A    P
ATOM    289 DS   DA  A  97      43.149  19.280 -20.371  1.00  1.00      A    S
ATOM    290 DB   DA  A  97      39.409  18.100 -17.360  1.00  1.00      A    B
ATOM    291 DP   DA  A  98      41.899  21.270 -23.071  1.00  1.00      A    P
ATOM    292 DS   DA  A  98      38.449  20.250 -22.451  1.00  1.00      A    S
ATOM    293 DB   DA  A  98      37.189  21.000 -17.741  1.00  1.00      A    B
ATOM    294 DP   DG  A  99      35.849  22.000 -24.631  1.00  1.00      A    P
ATOM    295 DS   DG  A  99      32.759  21.110 -22.221  1.00  1.00      A    S
ATOM    296 DB   DG  A  99      33.859  22.850 -17.851  1.00  1.00      A    B
ATOM    297 DP   DG  A 100      29.269  22.190 -23.361  1.00  1.00      A    P
ATOM    298 DS   DG  A 100      28.009  22.230 -19.881  1.00  1.00      A    S
ATOM    299 DB   DG  A 100      31.039  24.940 -16.811  1.00  1.00      A    B
ATOM    300 DP   DG  A 101      24.249  22.610 -18.791  1.00  1.00      A    P
ATOM    301 DS   DG  A 101      25.129  24.450 -15.351  1.00  1.00      A    S
ATOM    302 DB   DG  A 101      28.379  27.870 -15.891  1.00  1.00      A    B
ATOM    303 DP   DG  A 102      22.589  25.790 -13.301  1.00  1.00      A    P
ATOM    304 DS   DG  A 102      24.289  28.540 -11.681  1.00  1.00      A    S
ATOM    305 DB   DG  A 102      27.179  31.260 -15.001  1.00  1.00      A    B
ATOM    306 DP   DA  A 103      22.739  30.360  -8.561  1.00  1.00      A    P
ATOM    307 DS   DA  A 103      25.019  33.100  -8.521  1.00  1.00      A    S
ATOM    308 DB   DA  A 103      26.349  34.260 -13.441  1.00  1.00      A    B
ATOM    309 DP   DT  A 104      24.059  35.650  -6.471  1.00  1.00      A    P
ATOM    310 DS   DT  A 104      25.689  38.420  -8.581  1.00  1.00      A    S
ATOM    311 DB   DT  A 104      24.149  36.730 -12.241  1.00  1.00      A    B
ATOM    312 DP   DT  A 105      24.719  42.260  -8.011  1.00  1.00      A    P
ATOM    313 DS   DT  A 105      25.329  43.380 -10.981  1.00  1.00      A    S
ATOM    314 DB   DT  A 105      23.249  40.460 -13.111  1.00  1.00      A    B
ATOM    315 DP   DA  A 106      24.259  46.860 -11.821  1.00  1.00      A    P
ATOM    316 DS   DA  A 106      23.229  46.130 -15.301  1.00  1.00      A    S
ATOM    317 DB   DA  A 106      20.329  42.610 -15.361  1.00  1.00      A    B
ATOM    318 DP   DC  A 107      22.179  48.770 -16.521  1.00  1.00      A    P
ATOM    319 DS   DC  A 107      19.589  47.010 -18.971  1.00  1.00      A    S
ATOM    320 DB   DC  A 107      17.479  43.730 -16.741  1.00  1.00      A    B
ATOM    321 DP   DT  A 108      17.549  48.280 -21.741  1.00  1.00      A    P
ATOM    322 DS   DT  A 108      15.049  45.500 -21.901  1.00  1.00      A    S
ATOM    323 DB   DT  A 108      13.869  45.310 -17.991  1.00  1.00      A    B
ATOM    324 DP   DC  A 109      12.209  46.660 -24.461  1.00  1.00      A    P
ATOM    325 DS   DC  A 109       9.809  44.359 -23.131  1.00  1.00      A    S
ATOM    326 DB   DC  A 109      10.239  45.080 -18.981  1.00  1.00      A    B
ATOM    327 DP   DC  A 110       6.709  43.829 -24.481  1.00  1.00      A    P
ATOM    328 DS   DC  A 110       5.519  41.909 -21.791  1.00  1.00      A    S
ATOM    329 DB   DC  A 110       6.369  44.790 -18.331  1.00  1.00      A    B
ATOM    330 DP   DC  A 111       2.789  40.649 -21.691  1.00  1.00      A    P
ATOM    331 DS   DC  A 111       2.349  39.999 -18.351  1.00  1.00      A    S
ATOM    332 DB   DC  A 111       2.979  43.889 -16.561  1.00  1.00      A    B
ATOM    333 DP   DT  A 112      -1.201  38.319 -16.481  1.00  1.00      A    P
ATOM    334 DS   DT  A 112      -0.801  39.639 -12.931  1.00  1.00      A    S
ATOM    335 DB   DT  A 112      -0.851  44.209 -14.381  1.00  1.00      A    B
ATOM    336 DP   DA  A 113      -3.851  38.839 -10.321  1.00  1.00      A    P
ATOM    337 DS   DA  A 113      -3.491  42.060  -8.371  1.00  1.00      A    S
ATOM    338 DB   DA  A 113      -3.791  45.979 -11.151  1.00  1.00      A    B
ATOM    339 DP   DG  A 114      -5.871  42.190  -4.951  1.00  1.00      A    P
ATOM    340 DS   DG  A 114      -7.051  45.770  -5.311  1.00  1.00      A    S
ATOM    341 DB   DG  A 114      -7.281  47.269 -10.381  1.00  1.00      A    B
ATOM    342 DP   DT  A 115      -9.651  46.979  -3.531  1.00  1.00      A    P
ATOM    343 DS   DT  A 115     -10.831  49.229  -5.511  1.00  1.00      A    S
ATOM    344 DB   DT  A 115     -10.841  46.969  -9.501  1.00  1.00      A    B
ATOM    345 DP   DC  A 116     -14.491  50.489  -4.281  1.00  1.00      A    P
ATOM    346 DS   DC  A 116     -15.441  51.919  -8.041  1.00  1.00      A    S
ATOM    347 DB   DC  A 116     -14.121  48.469 -10.551  1.00  1.00      A    B
ATOM    348 DP   DT  A 117     -19.071  53.079  -9.101  1.00  1.00      A    P
ATOM    349 DS   DT  A 117     -18.861  52.039 -13.141  1.00  1.00      A    S
ATOM    350 DB   DT  A 117     -17.921  48.249 -12.351  1.00  1.00      A    B
ATOM    351 DP   DC  A 118     -22.451  52.569 -15.081  1.00  1.00      A    P
ATOM    352 DS   DC  A 118     -21.591  49.359 -17.261  1.00  1.00      A    S
ATOM    353 DB   DC  A 118     -20.691  46.479 -14.261  1.00  1.00      A    B
ATOM    354 DP   DC  A 119     -23.631  47.849 -19.731  1.00  1.00      A    P
ATOM    355 DS   DC  A 119     -21.631  45.209 -19.811  1.00  1.00      A    S
ATOM    356 DB   DC  A 119     -22.501  43.479 -16.091  1.00  1.00      A    B
ATOM    357 DP   DA  A 120     -22.461  41.819 -22.821  1.00  1.00      A    P
ATOM    358 DS   DA  A 120     -22.551  38.949 -20.061  1.00  1.00      A    S
ATOM    359 DB   DA  A 120     -25.241  40.299 -16.581  1.00  1.00      A    B
ATOM    360 DP   DG  A 121     -23.691  35.249 -21.391  1.00  1.00      A    P
ATOM    361 DS   DG  A 121     -23.261  33.889 -17.581  1.00  1.00      A    S
ATOM    362 DB   DG  A 121     -25.521  37.169 -14.261  1.00  1.00      A    B
ATOM    363 DP   DG  A 122     -23.831  30.809 -16.990  1.00  1.00      A    P
ATOM    364 DS   DG  A 122     -24.431  31.069 -13.650  1.00  1.00      A    S
ATOM    365 DB   DG  A 122     -27.661  34.479 -12.871  1.00  1.00      A    B
ATOM    366 DP   DC  A 123     -24.881  28.269 -11.830  1.00  1.00      A    P
ATOM    367 DS   DC  A 123     -26.941  29.529  -9.360  1.00  1.00      A    S
ATOM    368 DB   DC  A 123     -29.631  31.959 -11.300  1.00  1.00      A    B
ATOM    369 DP   DA  A 124     -28.761  26.969  -6.190  1.00  1.00      A    P
ATOM    370 DS   DA  A 124     -31.851  28.799  -5.790  1.00  1.00      A    S
ATOM    371 DB   DA  A 124     -33.121  30.339 -10.210  1.00  1.00      A    B
ATOM    372 DP   DC  A 125     -33.991  27.259  -4.180  1.00  1.00      A    P
ATOM    373 DS   DC  A 125     -36.811  28.849  -5.850  1.00  1.00      A    S
ATOM    374 DB   DC  A 125     -36.251  28.769 -10.300  1.00  1.00      A    B
ATOM    375 DP   DG  A 126     -41.081  27.179  -4.500  1.00  1.00      A    P
ATOM    376 DS   DG  A 126     -42.901  28.569  -7.690  1.00  1.00      A    S
ATOM    377 DB   DG  A 126     -40.121  28.169 -11.760  1.00  1.00      A    B
ATOM    378 DP   DT  A 127     -46.211  27.169  -8.470  1.00  1.00      A    P
ATOM    379 DS   DT  A 127     -45.981  28.039 -12.000  1.00  1.00      A    S
ATOM    380 DB   DT  A 127     -42.431  25.719 -13.070  1.00  1.00      A    B
ATOM    381 DP   DG  A 128     -49.861  26.548 -14.030  1.00  1.00      A    P
ATOM    382 DS   DG  A 128     -48.331  25.248 -16.590  1.00  1.00      A    S
ATOM    383 DB   DG  A 128     -44.151  22.659 -15.450  1.00  1.00      A    B
ATOM    384 DP   DT  A 129     -49.801  23.398 -19.230  1.00  1.00      A    P
ATOM    385 DS   DT  A 129     -46.641  21.908 -20.580  1.00  1.00      A    S
ATOM    386 DB   DT  A 129     -45.381  19.558 -16.660  1.00  1.00      A    B
ATOM    387 DP   DC  A 130     -46.861  20.258 -23.970  1.00  1.00      A    P
ATOM    388 DS   DC  A 130     -44.411  17.288 -23.090  1.00  1.00      A    S
ATOM    389 DB   DC  A 130     -45.081  16.318 -18.710  1.00  1.00      A    B
ATOM    390 DP   DA  A 131     -44.131  13.568 -25.970  1.00  1.00      A    P
ATOM    391 DS   DA  A 131     -43.011  11.208 -23.430  1.00  1.00      A    S
ATOM    392 DB   DA  A 131     -44.731  11.868 -19.000  1.00  1.00      A    B
ATOM    393 DP   DG  A 132     -42.490   7.878 -24.550  1.00  1.00      A    P
ATOM    394 DS   DG  A 132     -42.690   6.158 -20.830  1.00  1.00      A    S
ATOM    395 DB   DG  A 132     -46.120   8.618 -17.810  1.00  1.00      A    B
ATOM    396 DP   DA  A 133     -42.360   2.448 -20.090  1.00  1.00      A    P
ATOM    397 DS   DA  A 133     -43.880   2.759 -16.560  1.00  1.00      A    S
ATOM    398 DB   DA  A 133     -48.100   5.848 -16.700  1.00  1.00      A    B
ATOM    399 DP   DT  A 134     -44.020   0.339 -14.870  1.00  1.00      A    P
ATOM    400 DS   DT  A 134     -47.050   1.559 -12.800  1.00  1.00      A    S
ATOM    401 DB   DT  A 134     -49.660   2.868 -15.520  1.00  1.00      A    B
ATOM    402 DP   DA  A 135     -48.830  -0.991 -10.020  1.00  1.00      A    P
ATOM    403 DS   DA  A 135     -52.480   0.068 -10.840  1.00  1.00      A    S
ATOM    404 DB   DA  A 135     -53.490   1.108 -14.890  1.00  1.00      A    B
ATOM    405 DP   DT  A 136     -55.140  -1.892  -9.290  1.00  1.00      A    P
ATOM    406 DS   DT  A 136     -57.820  -0.002 -11.450  1.00  1.00      A    S
ATOM    407 DB   DT  A 136     -56.610  -0.802 -15.180  1.00  1.00      A    B
ATOM    408 DP   DA  A 137     -61.610  -1.222 -10.650  1.00  1.00      A    P
ATOM    409 DS   DA  A 137     -62.800   0.268 -14.120  1.00  1.00      A    S
ATOM    410 DB   DA  A 137     -59.970  -1.172 -17.440  1.00  1.00      A    B
ATOM    411 DP   DT  A 138     -65.670  -0.002 -14.830  1.00  1.00      A    P
ATOM    412 DS   DT  A 138     -65.250  -0.262 -18.830  1.00  1.00      A    S
ATOM    413 DB   DT  A 138     -62.060  -3.752 -18.890  1.00  1.00      A    B
ATOM    414 DP   DA  A 139     -68.750  -0.562 -21.890  1.00  1.00      A    P
ATOM    415 DS   DA  A 139     -67.020  -1.992 -24.360  1.00  1.00      A    S
ATOM    416 DB   DA  A 139     -63.800  -5.122 -22.470  1.00  1.00      A    B
ATOM    417 DP   DC  A 140     -68.210  -2.682 -27.240  1.00  1.00      A    P
ATOM    418 DS   DC  A 140     -65.380  -4.942 -28.170  1.00  1.00      A    S
ATOM    419 DB   DC  A 140     -65.360  -7.162 -24.900  1.00  1.00      A    B
ATOM    420 DP   DA  A 141     -65.760  -7.812 -31.620  1.00  1.00      A    P
ATOM    421 DS   DA  A 141     -63.380 -11.002 -29.989  1.00  1.00      A    S
ATOM    422 DB   DA  A 141     -65.140 -11.582 -25.199  1.00  1.00      A    B
ATOM    423 DP   DT  A 142     -63.250 -13.532 -31.399  1.00  1.00      A    P
ATOM    424 DS   DT  A 142     -62.650 -15.502 -28.399  1.00  1.00      A    S
ATOM    425 DB   DT  A 142     -65.990 -14.912 -25.899  1.00  1.00      A    B
ATOM    426 DP   DC  A 143     -62.260 -18.922 -29.079  1.00  1.00      A    P
ATOM    427 DS   DC  A 143     -63.750 -20.142 -25.389  1.00  1.00      A    S
ATOM    428 DB   DC  A 143     -67.320 -18.382 -24.929  1.00  1.00      A    B
ATOM    429 DP   DC  A 144     -63.770 -23.382 -24.619  1.00  1.00      A    P
ATOM    430 DS   DC  A 144     -66.380 -23.772 -22.189  1.00  1.00      A    S
ATOM    431 DB   DC  A 144     -69.290 -22.082 -24.209  1.00  1.00      A    B
ATOM    432 DP   DT  A 145     -67.620 -27.172 -20.689  1.00  1.00      A    P
ATOM    433 DS   DT  A 145     -71.270 -25.812 -19.129  1.00  1.00      A    S
ATOM    434 DB   DT  A 145     -73.400 -24.402 -23.239  1.00  1.00      A    B
ATOM    435 DP   DG  A 146     -73.730 -28.782 -16.569  1.00  1.00      A    P
ATOM    436 DS   DG  A 146     -76.720 -26.822 -17.119  1.00  1.00      A    S
ATOM    437 DB   DG  A 146     -77.280 -25.942 -22.039  1.00  1.00      A    B
ATOM    438 DP   DT  A 147     -80.080 -27.182 -15.569  1.00  1.00      A    P
ATOM    439 DS   DT  A 147     -81.740 -24.992 -18.019  1.00  1.00      A    S
ATOM    440 DB   DT  A 147     -80.390 -27.142 -21.549  1.00  1.00      A    B
TER
ATOM    441 DS   DA  B   1     -82.890 -23.773 -31.039  1.00  1.00      B    S
ATOM    442 DB   DA  B   1     -80.750 -25.362 -27.179  1.00  1.00      B    B
ATOM    443 DP   DC  B   2     -83.170 -20.993 -31.339  1.00  1.00      B    P
ATOM    444 DS   DC  B   2     -82.470 -19.923 -27.469  1.00  1.00      B    S
ATOM    445 DB   DC  B   2     -78.900 -22.672 -26.189  1.00  1.00      B    B
ATOM    446 DP   DA  B   3     -81.750 -15.702 -26.609  1.00  1.00      B    P
ATOM    447 DS   DA  B   3     -79.790 -16.482 -23.619  1.00  1.00      B    S
ATOM    448 DB   DA  B   3     -76.490 -19.672 -24.519  1.00  1.00      B    B
ATOM    449 DP   DG  B   4     -78.670 -13.272 -21.619  1.00  1.00      B    P
ATOM    450 DS   DG  B   4     -76.180 -14.782 -19.799  1.00  1.00      B    S
ATOM    451 DB   DG  B   4     -73.410 -17.722 -22.319  1.00  1.00      B    B
ATOM    452 DP   DG  B   5     -74.570 -13.372 -16.539  1.00  1.00      B    P
ATOM    453 DS   DG  B   5     -72.020 -15.402 -16.589  1.00  1.00      B    S
ATOM    454 DB   DG  B   5     -70.300 -16.512 -20.639  1.00  1.00      B    B
ATOM    455 DP   DA  B   6     -69.510 -15.212 -13.579  1.00  1.00      B    P
ATOM    456 DS   DA  B   6     -66.730 -16.582 -15.629  1.00  1.00      B    S
ATOM    457 DB   DA  B   6     -67.290 -14.702 -19.779  1.00  1.00      B    B
ATOM    458 DP   DT  B   7     -64.090 -16.662 -14.599  1.00  1.00      B    P
ATOM    459 DS   DT  B   7     -62.460 -16.472 -18.339  1.00  1.00      B    S
ATOM    460 DB   DT  B   7     -64.240 -13.162 -19.709  1.00  1.00      B    B
ATOM    461 DP   DG  B   8     -57.900 -16.612 -18.399  1.00  1.00      B    P
ATOM    462 DS   DG  B   8     -57.500 -14.252 -21.509  1.00  1.00      B    S
ATOM    463 DB   DG  B   8     -61.240 -11.262 -22.349  1.00  1.00      B    B
ATOM    464 DP   DT  B   9     -54.700 -12.962 -22.959  1.00  1.00      B    P
ATOM    465 DS   DT  B   9     -56.580  -9.922 -24.939  1.00  1.00      B    S
ATOM    466 DB   DT  B   9     -59.240  -8.502 -22.070  1.00  1.00      B    B
ATOM    467 DP   DA  B  10     -54.310  -7.442 -27.800  1.00  1.00      B    P
ATOM    468 DS   DA  B  10     -56.470  -4.792 -27.310  1.00  1.00      B    S
ATOM    469 DB   DA  B  10     -57.970  -4.602 -22.940  1.00  1.00      B    B
ATOM    470 DP   DT  B  11     -56.120  -1.842 -28.920  1.00  1.00      B    P
ATOM    471 DS   DT  B  11     -58.780  -0.052 -26.380  1.00  1.00      B    S
ATOM    472 DB   DT  B  11     -57.100  -1.132 -22.660  1.00  1.00      B    B
ATOM    473 DP   DA  B  12     -59.030   3.668 -26.650  1.00  1.00      B    P
ATOM    474 DS   DA  B  12     -59.830   4.768 -23.190  1.00  1.00      B    S
ATOM    475 DB   DA  B  12     -56.840   2.058 -20.040  1.00  1.00      B    B
ATOM    476 DP   DT  B  13     -60.560   7.998 -22.310  1.00  1.00      B    P
ATOM    477 DS   DT  B  13     -59.990   7.728 -18.630  1.00  1.00      B    S
ATOM    478 DB   DT  B  13     -56.140   5.198 -18.570  1.00  1.00      B    B
ATOM    479 DP   DA  B  14     -59.900  10.788 -16.170  1.00  1.00      B    P
ATOM    480 DS   DA  B  14     -57.570   9.288 -13.400  1.00  1.00      B    S
ATOM    481 DB   DA  B  14     -53.750   7.158 -15.590  1.00  1.00      B    B
ATOM    482 DP   DT  B  15     -56.840  10.998 -10.890  1.00  1.00      B    P
ATOM    483 DS   DT  B  15     -53.720   8.988  -9.880  1.00  1.00      B    S
ATOM    484 DB   DT  B  15     -51.620   9.258 -13.670  1.00  1.00      B    B
ATOM    485 DP   DC  B  16     -52.010  10.279  -7.330  1.00  1.00      B    P
ATOM    486 DS   DC  B  16     -48.400   9.309  -8.730  1.00  1.00      B    S
ATOM    487 DB   DC  B  16     -48.150  10.578 -13.150  1.00  1.00      B    B
ATOM    488 DP   DT  B  17     -44.910   9.879  -7.130  1.00  1.00      B    P
ATOM    489 DS   DT  B  17     -42.670   9.549 -10.220  1.00  1.00      B    S
ATOM    490 DB   DT  B  17     -44.671  12.349 -12.960  1.00  1.00      B    B
ATOM    491 DP   DG  B  18     -38.850  10.669  -9.560  1.00  1.00      B    P
ATOM    492 DS   DG  B  18     -38.181  11.899 -13.020  1.00  1.00      B    S
ATOM    493 DB   DG  B  18     -41.631  14.459 -14.990  1.00  1.00      B    B
ATOM    494 DP   DA  B  19     -34.641  12.919 -14.150  1.00  1.00      B    P
ATOM    495 DS   DA  B  19     -35.731  15.009 -16.590  1.00  1.00      B    S
ATOM    496 DB   DA  B  19     -40.051  17.469 -15.320  1.00  1.00      B    B
ATOM    497 DP   DC  B  20     -33.621  16.809 -17.870  1.00  1.00      B    P
ATOM    498 DS   DC  B  20     -36.161  19.389 -19.600  1.00  1.00      B    S
ATOM    499 DB   DC  B  20     -39.041  20.579 -16.370  1.00  1.00      B    B
ATOM    500 DP   DA  B  21     -34.511  22.619 -21.900  1.00  1.00      B    P
ATOM    501 DS   DA  B  21     -37.701  24.469 -21.780  1.00  1.00      B    S
ATOM    502 DB   DA  B  21     -39.271  24.489 -17.580  1.00  1.00      B    B
ATOM    503 DP   DC  B  22     -37.631  27.349 -23.240  1.00  1.00      B    P
ATOM    504 DS   DC  B  22     -39.321  29.429 -20.640  1.00  1.00      B    S
ATOM    505 DB   DC  B  22     -38.081  28.129 -17.080  1.00  1.00      B    B
ATOM    506 DP   DG  B  23     -39.331  33.919 -21.180  1.00  1.00      B    P
ATOM    507 DS   DG  B  23     -40.091  34.439 -17.380  1.00  1.00      B    S
ATOM    508 DB   DG  B  23     -37.611  31.809 -14.850  1.00  1.00      B    B
ATOM    509 DP   DT  B  24     -39.911  37.589 -16.311  1.00  1.00      B    P
ATOM    510 DS   DT  B  24     -39.151  36.919 -12.951  1.00  1.00      B    S
ATOM    511 DB   DT  B  24     -35.421  34.429 -13.441  1.00  1.00      B    B
ATOM    512 DP   DG  B  25     -38.241  40.699 -10.781  1.00  1.00      B    P
ATOM    513 DS   DG  B  25     -35.931  39.389  -8.411  1.00  1.00      B    S
ATOM    514 DB   DG  B  25     -32.671  36.439 -10.771  1.00  1.00      B    B
ATOM    515 DP   DC  B  26     -34.601  41.669  -5.881  1.00  1.00      B    P
ATOM    516 DS   DC  B  26     -31.531  39.259  -5.221  1.00  1.00      B    S
ATOM    517 DB   DC  B  26     -30.271  38.459  -9.501  1.00  1.00      B    B
ATOM    518 DP   DC  B  27     -28.941  39.789  -2.941  1.00  1.00      B    P
ATOM    519 DS   DC  B  27     -26.091  38.169  -4.741  1.00  1.00      B    S
ATOM    520 DB   DC  B  27     -26.651  39.319  -9.201  1.00  1.00      B    B
ATOM    521 DP   DT  B  28     -22.711  38.609  -3.511  1.00  1.00      B    P
ATOM    522 DS   DT  B  28     -21.071  36.609  -6.901  1.00  1.00      B    S
ATOM    523 DB   DT  B  28     -22.841  38.689  -9.831  1.00  1.00      B    B
ATOM    524 DP   DG  B  29     -16.661  36.629  -6.781  1.00  1.00      B    P
ATOM    525 DS   DG  B  29     -16.471  36.799 -10.281  1.00  1.00      B    S
ATOM    526 DB   DG  B  29     -19.751  39.869 -12.521  1.00  1.00      B    B
ATOM    527 DP   DG  B  30     -13.431  36.569 -12.131  1.00  1.00      B    P
ATOM    528 DS   DG  B  30     -14.271  38.279 -14.821  1.00  1.00      B    S
ATOM    529 DB   DG  B  30     -17.231  42.389 -13.301  1.00  1.00      B    B
ATOM    530 DP   DA  B  31     -12.131  38.719 -17.691  1.00  1.00      B    P
ATOM    531 DS   DA  B  31     -13.481  41.839 -18.791  1.00  1.00      B    S
ATOM    532 DB   DA  B  31     -14.721  44.229 -15.341  1.00  1.00      B    B
ATOM    533 DP   DG  B  32     -11.141  43.919 -21.291  1.00  1.00      B    P
ATOM    534 DS   DG  B  32     -12.011  47.009 -19.941  1.00  1.00      B    S
ATOM    535 DB   DG  B  32     -12.121  46.979 -15.381  1.00  1.00      B    B
ATOM    536 DP   DA  B  33     -10.831  50.179 -21.521  1.00  1.00      B    P
ATOM    537 DS   DA  B  33     -10.441  52.139 -18.461  1.00  1.00      B    S
ATOM    538 DB   DA  B  33      -9.581  49.139 -14.751  1.00  1.00      B    B
ATOM    539 DP   DC  B  34      -8.211  54.369 -19.021  1.00  1.00      B    P
ATOM    540 DS   DC  B  34      -7.211  54.629 -15.661  1.00  1.00      B    S
ATOM    541 DB   DC  B  34      -6.651  50.879 -14.601  1.00  1.00      B    B
ATOM    542 DP   DT  B  35      -3.771  56.839 -14.881  1.00  1.00      B    P
ATOM    543 DS   DT  B  35      -2.931  55.219 -11.891  1.00  1.00      B    S
ATOM    544 DB   DT  B  35      -3.061  51.359 -13.111  1.00  1.00      B    B
ATOM    545 DP   DA  B  36       1.009  56.200  -9.701  1.00  1.00      B    P
ATOM    546 DS   DA  B  36       1.469  52.780  -8.251  1.00  1.00      B    S
ATOM    547 DB   DA  B  36       0.469  49.400 -11.911  1.00  1.00      B    B
ATOM    548 DP   DG  B  37       4.849  51.770  -6.591  1.00  1.00      B    P
ATOM    549 DS   DG  B  37       4.349  48.280  -6.871  1.00  1.00      B    S
ATOM    550 DB   DG  B  37       3.539  46.840 -11.871  1.00  1.00      B    B
ATOM    551 DP   DG  B  38       6.549  46.000  -5.261  1.00  1.00      B    P
ATOM    552 DS   DG  B  38       6.169  43.370  -7.671  1.00  1.00      B    S
ATOM    553 DB   DG  B  38       6.779  44.530 -12.561  1.00  1.00      B    B
ATOM    554 DP   DG  B  39       7.949  40.020  -6.801  1.00  1.00      B    P
ATOM    555 DS   DG  B  39       8.129  38.870 -10.081  1.00  1.00      B    S
ATOM    556 DB   DG  B  39       9.489  42.430 -13.701  1.00  1.00      B    B
ATOM    557 DP   DA  B  40       9.149  35.460 -10.921  1.00  1.00      B    P
ATOM    558 DS   DA  B  40       9.929  36.380 -14.551  1.00  1.00      B    S
ATOM    559 DB   DA  B  40      12.379  40.510 -15.271  1.00  1.00      B    B
ATOM    560 DP   DG  B  41      10.839  33.540 -16.871  1.00  1.00      B    P
ATOM    561 DS   DG  B  41      12.979  35.260 -19.021  1.00  1.00      B    S
ATOM    562 DB   DG  B  41      15.509  38.530 -16.991  1.00  1.00      B    B
ATOM    563 DP   DT  B  42      15.099  33.780 -21.441  1.00  1.00      B    P
ATOM    564 DS   DT  B  42      17.499  37.090 -22.021  1.00  1.00      B    S
ATOM    565 DB   DT  B  42      18.729  37.640 -18.241  1.00  1.00      B    B
ATOM    566 DP   DA  B  43      20.439  36.610 -24.801  1.00  1.00      B    P
ATOM    567 DS   DA  B  43      22.759  39.640 -23.041  1.00  1.00      B    S
ATOM    568 DB   DA  B  43      22.629  38.970 -18.531  1.00  1.00      B    B
ATOM    569 DP   DA  B  44      25.909  40.500 -24.411  1.00  1.00      B    P
ATOM    570 DS   DA  B  44      27.709  41.210 -21.101  1.00  1.00      B    S
ATOM    571 DB   DA  B  44      25.959  38.010 -17.671  1.00  1.00      B    B
ATOM    572 DP   DT  B  45      31.239  41.210 -20.911  1.00  1.00      B    P
ATOM    573 DS   DT  B  45      31.659  40.190 -17.421  1.00  1.00      B    S
ATOM    574 DB   DT  B  45      29.269  36.910 -17.311  1.00  1.00      B    B
ATOM    575 DP   DC  B  46      35.369  39.460 -16.621  1.00  1.00      B    P
ATOM    576 DS   DC  B  46      34.409  36.860 -13.951  1.00  1.00      B    S
ATOM    577 DB   DC  B  46      31.869  34.080 -16.261  1.00  1.00      B    B
ATOM    578 DP   DC  B  47      36.869  35.030 -11.741  1.00  1.00      B    P
ATOM    579 DS   DC  B  47      34.129  33.030 -10.681  1.00  1.00      B    S
ATOM    580 DB   DC  B  47      32.679  30.910 -14.051  1.00  1.00      B    B
ATOM    581 DP   DC  B  48      34.699  30.820  -7.691  1.00  1.00      B    P
ATOM    582 DS   DC  B  48      32.449  27.690  -8.591  1.00  1.00      B    S
ATOM    583 DB   DC  B  48      33.479  27.170 -12.441  1.00  1.00      B    B
ATOM    584 DP   DC  B  49      32.299  24.560  -6.541  1.00  1.00      B    P
ATOM    585 DS   DC  B  49      31.169  22.680  -8.981  1.00  1.00      B    S
ATOM    586 DB   DC  B  49      33.949  23.440 -12.381  1.00  1.00      B    B
ATOM    587 DP   DT  B  50      30.109  18.870  -8.760  1.00  1.00      B    P
ATOM    588 DS   DT  B  50      29.889  18.150 -12.090  1.00  1.00      B    S
ATOM    589 DB   DT  B  50      34.169  19.380 -13.090  1.00  1.00      B    B
ATOM    590 DP   DT  B  51      28.539  14.470 -13.270  1.00  1.00      B    P
ATOM    591 DS   DT  B  51      30.709  14.810 -16.750  1.00  1.00      B    S
ATOM    592 DB   DT  B  51      34.339  15.920 -15.430  1.00  1.00      B    B
ATOM    593 DP   DG  B  52      30.999  11.010 -19.130  1.00  1.00      B    P
ATOM    594 DS   DG  B  52      34.719  11.940 -20.750  1.00  1.00      B    S
ATOM    595 DB   DG  B  52      37.759  13.620 -17.270  1.00  1.00      B    B
ATOM    596 DP   DG  B  53      36.540   9.680 -23.270  1.00  1.00      B    P
ATOM    597 DS   DG  B  53      40.319  10.360 -21.730  1.00  1.00      B    S
ATOM    598 DB   DG  B  53      40.389  10.940 -17.090  1.00  1.00      B    B
ATOM    599 DP   DC  B  54      42.310   8.230 -22.880  1.00  1.00      B    P
ATOM    600 DS   DC  B  54      44.880   8.170 -20.170  1.00  1.00      B    S
ATOM    601 DB   DC  B  54      42.190   8.180 -16.510  1.00  1.00      B    B
ATOM    602 DP   DG  B  55      47.620   4.540 -20.380  1.00  1.00      B    P
ATOM    603 DS   DG  B  55      48.560   4.780 -17.180  1.00  1.00      B    S
ATOM    604 DB   DG  B  55      44.260   4.530 -14.490  1.00  1.00      B    B
ATOM    605 DP   DG  B  56      51.070   3.131 -15.460  1.00  1.00      B    P
ATOM    606 DS   DG  B  56      49.340   1.921 -11.980  1.00  1.00      B    S
ATOM    607 DB   DG  B  56      44.410   1.580 -12.240  1.00  1.00      B    B
ATOM    608 DP   DT  B  57      50.700  -0.619  -9.940  1.00  1.00      B    P
ATOM    609 DS   DT  B  57      47.750  -1.059  -7.970  1.00  1.00      B    S
ATOM    610 DB   DT  B  57      44.700  -1.750 -11.190  1.00  1.00      B    B
ATOM    611 DP   DT  B  58      47.400  -3.489  -4.850  1.00  1.00      B    P
ATOM    612 DS   DT  B  58      44.100  -2.919  -4.700  1.00  1.00      B    S
ATOM    613 DB   DT  B  58      43.110  -4.350  -8.970  1.00  1.00      B    B
ATOM    614 DP   DA  B  59      41.990  -3.809  -1.640  1.00  1.00      B    P
ATOM    615 DS   DA  B  59      38.630  -4.510  -4.240  1.00  1.00      B    S
ATOM    616 DB   DA  B  59      39.830  -7.040  -8.390  1.00  1.00      B    B
ATOM    617 DP   DA  B  60      35.280  -5.180  -3.220  1.00  1.00      B    P
ATOM    618 DS   DA  B  60      34.190  -6.400  -6.660  1.00  1.00      B    S
ATOM    619 DB   DA  B  60      37.410  -9.630  -8.220  1.00  1.00      B    B
ATOM    620 DP   DA  B  61      30.360  -7.820  -7.020  1.00  1.00      B    P
ATOM    621 DS   DA  B  61      30.980  -9.800  -9.970  1.00  1.00      B    S
ATOM    622 DB   DA  B  61      34.970 -12.290  -9.350  1.00  1.00      B    B
ATOM    623 DP   DA  B  62      28.550 -11.710 -11.760  1.00  1.00      B    P
ATOM    624 DS   DA  B  62      30.890 -14.460 -13.190  1.00  1.00      B    S
ATOM    625 DB   DA  B  62      34.110 -15.810  -9.640  1.00  1.00      B    B
ATOM    626 DP   DC  B  63      29.450 -16.580 -14.520  1.00  1.00      B    P
ATOM    627 DS   DC  B  63      32.210 -18.730 -14.450  1.00  1.00      B    S
ATOM    628 DB   DC  B  63      32.950 -19.030 -10.420  1.00  1.00      B    B
ATOM    629 DP   DG  B  64      31.130 -22.720 -16.610  1.00  1.00      B    P
ATOM    630 DS   DG  B  64      33.010 -24.640 -14.560  1.00  1.00      B    S
ATOM    631 DB   DG  B  64      32.450 -23.170  -9.930  1.00  1.00      B    B
ATOM    632 DP   DC  B  65      33.580 -27.620 -14.939  1.00  1.00      B    P
ATOM    633 DS   DC  B  65      33.380 -28.440 -11.159  1.00  1.00      B    S
ATOM    634 DB   DC  B  65      30.670 -25.950  -9.940  1.00  1.00      B    B
ATOM    635 DP   DG  B  66      32.590 -32.970 -10.149  1.00  1.00      B    P
ATOM    636 DS   DG  B  66      31.490 -32.210  -7.189  1.00  1.00      B    S
ATOM    637 DB   DG  B  66      28.400 -28.400  -7.249  1.00  1.00      B    B
ATOM    638 DP   DG  B  67      30.251 -34.980  -4.769  1.00  1.00      B    P
ATOM    639 DS   DG  B  67      28.030 -32.770  -2.549  1.00  1.00      B    S
ATOM    640 DB   DG  B  67      25.670 -29.890  -5.419  1.00  1.00      B    B
ATOM    641 DP   DG  B  68      25.471 -34.380   0.051  1.00  1.00      B    P
ATOM    642 DS   DG  B  68      23.170 -31.530  -0.009  1.00  1.00      B    S
ATOM    643 DB   DG  B  68      21.620 -30.420  -4.799  1.00  1.00      B    B
ATOM    644 DP   DG  B  69      20.120 -31.220   2.491  1.00  1.00      B    P
ATOM    645 DS   DG  B  69      18.870 -28.660   0.101  1.00  1.00      B    S
ATOM    646 DB   DG  B  69      17.990 -30.370  -4.629  1.00  1.00      B    B
ATOM    647 DP   DG  B  70      15.850 -27.030   0.941  1.00  1.00      B    P
ATOM    648 DS   DG  B  70      14.760 -26.330  -2.379  1.00  1.00      B    S
ATOM    649 DB   DG  B  70      14.450 -30.500  -5.119  1.00  1.00      B    B
ATOM    650 DP   DA  B  71      12.000 -23.870  -2.949  1.00  1.00      B    P
ATOM    651 DS   DA  B  71      10.830 -25.370  -6.109  1.00  1.00      B    S
ATOM    652 DB   DA  B  71      11.050 -30.460  -5.549  1.00  1.00      B    B
ATOM    653 DP   DC  B  72       7.910 -24.400  -7.219  1.00  1.00      B    P
ATOM    654 DS   DC  B  72       6.710 -27.960  -8.769  1.00  1.00      B    S
ATOM    655 DB   DC  B  72       7.700 -30.480  -5.919  1.00  1.00      B    B
ATOM    656 DP   DA  B  73       1.960 -28.510  -9.969  1.00  1.00      B    P
ATOM    657 DS   DA  B  73       1.890 -32.330  -9.449  1.00  1.00      B    S
ATOM    658 DB   DA  B  73       4.680 -33.020  -4.959  1.00  1.00      B    B
ATOM    659 DP   DG  B  74      -1.790 -34.260  -9.549  1.00  1.00      B    P
ATOM    660 DS   DG  B  74      -0.519 -37.280  -7.029  1.00  1.00      B    S
ATOM    661 DB   DG  B  74       2.061 -35.540  -3.209  1.00  1.00      B    B
ATOM    662 DP   DC  B  75      -3.039 -39.820  -6.299  1.00  1.00      B    P
ATOM    663 DS   DC  B  75      -1.389 -40.250  -2.459  1.00  1.00      B    S
ATOM    664 DB   DC  B  75      -0.739 -35.830  -1.409  1.00  1.00      B    B
ATOM    665 DP   DG  B  76      -4.179 -42.700   0.151  1.00  1.00      B    P
ATOM    666 DS   DG  B  76      -3.209 -41.130   3.191  1.00  1.00      B    S
ATOM    667 DB   DG  B  76      -2.709 -35.880   2.271  1.00  1.00      B    B
ATOM    668 DP   DC  B  77      -4.229 -42.040   6.111  1.00  1.00      B    P
ATOM    669 DS   DC  B  77      -3.489 -39.030   7.451  1.00  1.00      B    S
ATOM    670 DB   DC  B  77      -5.069 -36.440   4.701  1.00  1.00      B    B
ATOM    671 DP   DG  B  78      -4.819 -38.770  12.261  1.00  1.00      B    P
ATOM    672 DS   DG  B  78      -5.729 -35.220  11.871  1.00  1.00      B    S
ATOM    673 DB   DG  B  78      -7.599 -34.180   7.401  1.00  1.00      B    B
ATOM    674 DP   DT  B  79      -6.879 -32.970  14.151  1.00  1.00      B    P
ATOM    675 DS   DT  B  79      -7.520 -30.070  11.611  1.00  1.00      B    S
ATOM    676 DB   DT  B  79     -10.190 -32.270   8.821  1.00  1.00      B    B
ATOM    677 DP   DA  B  80      -9.240 -26.410  12.991  1.00  1.00      B    P
ATOM    678 DS   DA  B  80     -10.850 -25.440   9.571  1.00  1.00      B    S
ATOM    679 DB   DA  B  80     -13.600 -29.840   8.401  1.00  1.00      B    B
ATOM    680 DP   DC  B  81     -12.380 -23.000   9.311  1.00  1.00      B    P
ATOM    681 DS   DC  B  81     -14.290 -24.440   6.221  1.00  1.00      B    S
ATOM    682 DB   DC  B  81     -16.180 -27.760   7.801  1.00  1.00      B    B
ATOM    683 DP   DG  B  82     -16.650 -21.320   3.741  1.00  1.00      B    P
ATOM    684 DS   DG  B  82     -19.260 -23.931   2.391  1.00  1.00      B    S
ATOM    685 DB   DG  B  82     -20.420 -26.521   6.121  1.00  1.00      B    B
ATOM    686 DP   DT  B  83     -22.050 -23.491   0.281  1.00  1.00      B    P
ATOM    687 DS   DT  B  83     -24.320 -26.291   1.811  1.00  1.00      B    S
ATOM    688 DB   DT  B  83     -23.660 -25.401   5.901  1.00  1.00      B    B
ATOM    689 DP   DG  B  84     -28.730 -25.381   0.641  1.00  1.00      B    P
ATOM    690 DS   DG  B  84     -29.870 -27.371   3.481  1.00  1.00      B    S
ATOM    691 DB   DG  B  84     -27.840 -25.561   7.791  1.00  1.00      B    B
ATOM    692 DP   DC  B  85     -33.440 -28.181   3.431  1.00  1.00      B    P
ATOM    693 DS   DC  B  85     -33.730 -28.331   7.291  1.00  1.00      B    S
ATOM    694 DB   DC  B  85     -31.130 -25.061   8.521  1.00  1.00      B    B
ATOM    695 DP   DG  B  86     -38.000 -28.391   9.171  1.00  1.00      B    P
ATOM    696 DS   DG  B  86     -36.780 -26.921  12.291  1.00  1.00      B    S
ATOM    697 DB   DG  B  86     -33.630 -22.921  11.121  1.00  1.00      B    B
ATOM    698 DP   DT  B  87     -38.340 -26.081  14.781  1.00  1.00      B    P
ATOM    699 DS   DT  B  87     -35.910 -23.661  16.361  1.00  1.00      B    S
ATOM    700 DB   DT  B  87     -35.710 -20.881  13.011  1.00  1.00      B    B
ATOM    701 DP   DT  B  88     -36.700 -21.741  19.411  1.00  1.00      B    P
ATOM    702 DS   DT  B  88     -34.480 -19.151  18.421  1.00  1.00      B    S
ATOM    703 DB   DT  B  88     -36.570 -17.461  14.791  1.00  1.00      B    B
ATOM    704 DP   DT  B  89     -33.730 -16.160  21.041  1.00  1.00      B    P
ATOM    705 DS   DT  B  89     -32.460 -13.601  18.090  1.00  1.00      B    S
ATOM    706 DB   DT  B  89     -36.070 -13.651  15.501  1.00  1.00      B    B
ATOM    707 DP   DA  B  90     -30.850  -9.690  19.100  1.00  1.00      B    P
ATOM    708 DS   DA  B  90     -31.460  -8.301  15.880  1.00  1.00      B    S
ATOM    709 DB   DA  B  90     -35.770  -9.611  14.510  1.00  1.00      B    B
ATOM    710 DP   DA  B  91     -30.100  -5.001  14.500  1.00  1.00      B    P
ATOM    711 DS   DA  B  91     -32.140  -4.861  12.210  1.00  1.00      B    S
ATOM    712 DB   DA  B  91     -36.680  -5.961  14.150  1.00  1.00      B    B
ATOM    713 DP   DG  B  92     -31.930  -1.611   9.950  1.00  1.00      B    P
ATOM    714 DS   DG  B  92     -35.720  -1.281   9.090  1.00  1.00      B    S
ATOM    715 DB   DG  B  92     -38.820  -2.801  13.110  1.00  1.00      B    B
ATOM    716 DP   DC  B  93     -36.590   1.229   7.500  1.00  1.00      B    P
ATOM    717 DS   DC  B  93     -40.190   1.399   8.800  1.00  1.00      B    S
ATOM    718 DB   DC  B  93     -39.830   0.499  13.260  1.00  1.00      B    B
ATOM    719 DP   DG  B  94     -42.500   5.459   7.630  1.00  1.00      B    P
ATOM    720 DS   DG  B  94     -44.480   5.359  10.250  1.00  1.00      B    S
ATOM    721 DB   DG  B  94     -41.780   4.049  14.750  1.00  1.00      B    B
ATOM    722 DP   DG  B  95     -47.390   7.529  10.880  1.00  1.00      B    P
ATOM    723 DS   DG  B  95     -47.300   8.289  14.700  1.00  1.00      B    S
ATOM    724 DB   DG  B  95     -42.670   7.049  16.720  1.00  1.00      B    B
ATOM    725 DP   DT  B  96     -48.710  10.979  16.190  1.00  1.00      B    P
ATOM    726 DS   DT  B  96     -46.690  10.739  19.820  1.00  1.00      B    S
ATOM    727 DB   DT  B  96     -43.100   9.939  18.350  1.00  1.00      B    B
ATOM    728 DP   DG  B  97     -47.020  14.159  21.990  1.00  1.00      B    P
ATOM    729 DS   DG  B  97     -43.810  13.609  23.770  1.00  1.00      B    S
ATOM    730 DB   DG  B  97     -40.330  12.469  20.750  1.00  1.00      B    B
ATOM    731 DP   DC  B  98     -42.880  15.759  26.460  1.00  1.00      B    P
ATOM    732 DS   DC  B  98     -39.390  14.630  26.310  1.00  1.00      B    S
ATOM    733 DB   DC  B  98     -38.750  15.359  21.680  1.00  1.00      B    B
ATOM    734 DP   DT  B  99     -36.410  16.440  28.230  1.00  1.00      B    P
ATOM    735 DS   DT  B  99     -33.540  16.340  25.250  1.00  1.00      B    S
ATOM    736 DB   DT  B  99     -36.050  18.249  22.050  1.00  1.00      B    B
ATOM    737 DP   DA  B 100     -29.600  17.550  25.880  1.00  1.00      B    P
ATOM    738 DS   DA  B 100     -29.101  18.440  22.410  1.00  1.00      B    S
ATOM    739 DB   DA  B 100     -33.271  20.340  20.330  1.00  1.00      B    B
ATOM    740 DP   DG  B 101     -26.121  20.130  21.420  1.00  1.00      B    P
ATOM    741 DS   DG  B 101     -27.661  21.500  18.380  1.00  1.00      B    S
ATOM    742 DB   DG  B 101     -31.931  23.800  19.250  1.00  1.00      B    B
ATOM    743 DP   DA  B 102     -25.801  22.600  15.570  1.00  1.00      B    P
ATOM    744 DS   DA  B 102     -28.861  24.809  13.870  1.00  1.00      B    S
ATOM    745 DB   DA  B 102     -31.361  26.889  17.600  1.00  1.00      B    B
ATOM    746 DP   DG  B 103     -28.381  27.389  11.080  1.00  1.00      B    P
ATOM    747 DS   DG  B 103     -31.551  29.669  12.040  1.00  1.00      B    S
ATOM    748 DB   DG  B 103     -31.401  30.689  16.780  1.00  1.00      B    B
ATOM    749 DP   DC  B 104     -32.601  31.879  10.000  1.00  1.00      B    P
ATOM    750 DS   DC  B 104     -34.851  33.469  13.260  1.00  1.00      B    S
ATOM    751 DB   DC  B 104     -31.821  34.029  16.179  1.00  1.00      B    B
ATOM    752 DP   DT  B 105     -37.021  37.089  12.669  1.00  1.00      B    P
ATOM    753 DS   DT  B 105     -37.171  38.319  16.379  1.00  1.00      B    S
ATOM    754 DB   DT  B 105     -32.571  37.939  17.069  1.00  1.00      B    B
ATOM    755 DP   DG  B 106     -38.721  42.559  17.119  1.00  1.00      B    P
ATOM    756 DS   DG  B 106     -36.421  43.229  19.719  1.00  1.00      B    S
ATOM    757 DB   DG  B 106     -31.851  41.760  18.779  1.00  1.00      B    B
ATOM    758 DP   DT  B 107     -36.401  46.559  21.269  1.00  1.00      B    P
ATOM    759 DS   DT  B 107     -33.201  46.680  22.599  1.00  1.00      B    S
ATOM    760 DB   DT  B 107     -30.761  45.370  18.549  1.00  1.00      B    B
ATOM    761 DP   DC  B 108     -32.541  50.100  24.179  1.00  1.00      B    P
ATOM    762 DS   DC  B 108     -29.121  49.660  23.639  1.00  1.00      B    S
ATOM    763 DB   DC  B 108     -28.571  48.380  19.539  1.00  1.00      B    B
ATOM    764 DP   DT  B 109     -25.961  52.460  25.019  1.00  1.00      B    P
ATOM    765 DS   DT  B 109     -23.311  51.510  22.569  1.00  1.00      B    S
ATOM    766 DB   DT  B 109     -25.711  51.130  18.419  1.00  1.00      B    B
ATOM    767 DP   DA  B 110     -19.521  53.520  22.649  1.00  1.00      B    P
ATOM    768 DS   DA  B 110     -18.611  52.440  18.799  1.00  1.00      B    S
ATOM    769 DB   DA  B 110     -22.361  53.410  15.909  1.00  1.00      B    B
ATOM    770 DP   DC  B 111     -15.881  53.610  17.669  1.00  1.00      B    P
ATOM    771 DS   DC  B 111     -16.991  53.230  13.709  1.00  1.00      B    S
ATOM    772 DB   DC  B 111     -20.901  55.420  13.579  1.00  1.00      B    B
ATOM    773 DP   DG  B 112     -13.561  55.030  10.959  1.00  1.00      B    P
ATOM    774 DS   DG  B 112     -16.011  56.360   8.269  1.00  1.00      B    S
ATOM    775 DB   DG  B 112     -20.221  58.290  10.479  1.00  1.00      B    B
ATOM    776 DP   DA  B 113     -15.021  57.620   5.129  1.00  1.00      B    P
ATOM    777 DS   DA  B 113     -18.331  59.269   4.619  1.00  1.00      B    S
ATOM    778 DB   DA  B 113     -19.211  61.420   8.879  1.00  1.00      B    B
ATOM    779 DP   DC  B 114     -18.281  61.369   1.969  1.00  1.00      B    P
ATOM    780 DS   DC  B 114     -20.392  63.749   3.159  1.00  1.00      B    S
ATOM    781 DB   DC  B 114     -18.942  64.450   7.259  1.00  1.00      B    B
ATOM    782 DP   DC  B 115     -20.782  67.209   1.429  1.00  1.00      B    P
ATOM    783 DS   DC  B 115     -21.742  69.199   4.729  1.00  1.00      B    S
ATOM    784 DB   DC  B 115     -18.772  68.330   7.549  1.00  1.00      B    B
ATOM    785 DP   DA  B 116     -22.412  73.689   4.349  1.00  1.00      B    P
ATOM    786 DS   DA  B 116     -21.562  74.339   7.479  1.00  1.00      B    S
ATOM    787 DB   DA  B 116     -18.072  72.070   9.159  1.00  1.00      B    B
ATOM    788 DP   DA  B 117     -22.122  77.670   8.879  1.00  1.00      B    P
ATOM    789 DS   DA  B 117     -19.692  77.310  11.579  1.00  1.00      B    S
ATOM    790 DB   DA  B 117     -16.252  75.330   9.869  1.00  1.00      B    B
ATOM    791 DP   DT  B 118     -18.812  80.500  13.328  1.00  1.00      B    P
ATOM    792 DS   DT  B 118     -15.732  79.280  14.698  1.00  1.00      B    S
ATOM    793 DB   DT  B 118     -14.202  77.990  10.888  1.00  1.00      B    B
ATOM    794 DP   DT  B 119     -13.322  81.670  16.768  1.00  1.00      B    P
ATOM    795 DS   DT  B 119     -10.222  80.280  15.708  1.00  1.00      B    S
ATOM    796 DB   DT  B 119     -11.172  80.260  11.768  1.00  1.00      B    B
ATOM    797 DP   DG  B 120      -6.562  82.810  16.438  1.00  1.00      B    P
ATOM    798 DS   DG  B 120      -4.692  82.020  13.178  1.00  1.00      B    S
ATOM    799 DB   DG  B 120      -8.072  82.130   9.098  1.00  1.00      B    B
ATOM    800 DP   DA  B 121      -1.102  83.290  12.238  1.00  1.00      B    P
ATOM    801 DS   DA  B 121      -1.622  82.580   8.708  1.00  1.00      B    S
ATOM    802 DB   DA  B 121      -6.092  84.390   7.278  1.00  1.00      B    B
ATOM    803 DP   DG  B 122       1.398  83.970   6.518  1.00  1.00      B    P
ATOM    804 DS   DG  B 122      -0.662  84.940   3.208  1.00  1.00      B    S
ATOM    805 DB   DG  B 122      -5.222  86.900   4.228  1.00  1.00      B    B
ATOM    806 DP   DC  B 123       0.748  85.420   0.108  1.00  1.00      B    P
ATOM    807 DS   DC  B 123      -3.032  86.450  -1.262  1.00  1.00      B    S
ATOM    808 DB   DC  B 123      -4.192  89.400   1.788  1.00  1.00      B    B
ATOM    809 DP   DG  B 124      -3.352  88.000  -5.502  1.00  1.00      B    P
ATOM    810 DS   DG  B 124      -6.012  89.850  -5.002  1.00  1.00      B    S
ATOM    811 DB   DG  B 124      -5.272  92.460  -1.072  1.00  1.00      B    B
ATOM    812 DP   DG  B 125      -7.102  91.819  -7.672  1.00  1.00      B    P
ATOM    813 DS   DG  B 125      -8.542  94.489  -5.882  1.00  1.00      B    S
ATOM    814 DB   DG  B 125      -5.562  95.850  -2.372  1.00  1.00      B    B
ATOM    815 DP   DC  B 126     -10.362  96.729  -7.292  1.00  1.00      B    P
ATOM    816 DS   DC  B 126      -9.732  99.239  -4.482  1.00  1.00      B    S
ATOM    817 DB   DC  B 126      -5.402  99.090  -3.652  1.00  1.00      B    B
ATOM    818 DP   DC  B 127     -10.752 102.889  -4.742  1.00  1.00      B    P
ATOM    819 DS   DC  B 127      -8.302 104.310  -2.182  1.00  1.00      B    S
ATOM    820 DB   DC  B 127      -4.382 102.840  -3.602  1.00  1.00      B    B
ATOM    821 DP   DT  B 128      -8.002 108.160  -0.692  1.00  1.00      B    P
ATOM    822 DS   DT  B 128      -4.592 108.240   0.388  1.00  1.00      B    S
ATOM    823 DB   DT  B 128      -2.892 106.510  -2.942  1.00  1.00      B    B
ATOM    824 DP   DG  B 129      -2.923 111.970   1.308  1.00  1.00      B    P
ATOM    825 DS   DG  B 129       0.627 110.600   0.548  1.00  1.00      B    S
ATOM    826 DB   DG  B 129       0.968 108.430  -3.502  1.00  1.00      B    B
ATOM    827 DP   DC  B 130       3.677 111.910   1.828  1.00  1.00      B    P
ATOM    828 DS   DC  B 130       5.737 110.300  -0.672  1.00  1.00      B    S
ATOM    829 DB   DC  B 130       3.397 110.660  -3.912  1.00  1.00      B    B
ATOM    830 DP   DA  B 131      10.407 111.020  -1.372  1.00  1.00      B    P
ATOM    831 DS   DA  B 131      10.257 110.420  -5.452  1.00  1.00      B    S
ATOM    832 DB   DA  B 131       5.747 112.280  -7.042  1.00  1.00      B    B
ATOM    833 DP   DG  B 132      13.017 112.100  -7.722  1.00  1.00      B    P
ATOM    834 DS   DG  B 132      11.127 112.420 -10.532  1.00  1.00      B    S
ATOM    835 DB   DG  B 132       6.747 114.830  -9.942  1.00  1.00      B    B
ATOM    836 DP   DA  B 133      12.847 113.080 -13.672  1.00  1.00      B    P
ATOM    837 DS   DA  B 133       9.717 114.640 -15.312  1.00  1.00      B    S
ATOM    838 DB   DA  B 133       7.337 117.430 -12.062  1.00  1.00      B    B
ATOM    839 DP   DC  B 134      10.427 116.000 -17.822  1.00  1.00      B    P
ATOM    840 DS   DC  B 134       7.027 118.070 -17.782  1.00  1.00      B    S
ATOM    841 DB   DC  B 134       7.257 120.180 -14.082  1.00  1.00      B    B
ATOM    842 DP   DC  B 135       6.257 120.199 -20.822  1.00  1.00      B    P
ATOM    843 DS   DC  B 135       4.337 122.809 -18.533  1.00  1.00      B    S
ATOM    844 DB   DC  B 135       6.757 123.820 -15.243  1.00  1.00      B    B
ATOM    845 DP   DG  B 136       2.477 126.779 -21.203  1.00  1.00      B    P
ATOM    846 DS   DG  B 136       2.147 128.889 -18.053  1.00  1.00      B    S
ATOM    847 DB   DG  B 136       5.567 128.140 -14.963  1.00  1.00      B    B
ATOM    848 DP   DG  B 137       1.117 132.389 -17.933  1.00  1.00      B    P
ATOM    849 DS   DG  B 137       2.937 133.170 -14.613  1.00  1.00      B    S
ATOM    850 DB   DG  B 137       7.107 131.700 -14.313  1.00  1.00      B    B
ATOM    851 DP   DG  B 138       2.427 136.790 -13.123  1.00  1.00      B    P
ATOM    852 DS   DG  B 138       6.007 137.170 -11.983  1.00  1.00      B    S
ATOM    853 DB   DG  B 138       9.417 134.460 -14.673  1.00  1.00      B    B
ATOM    854 DP   DA  B 139       7.407 140.580 -10.653  1.00  1.00      B    P
ATOM    855 DS   DA  B 139      11.087 139.450 -10.973  1.00  1.00      B    S
ATOM    856 DB   DA  B 139      11.757 137.400 -15.113  1.00  1.00      B    B
ATOM    857 DP   DT  B 140      12.987 141.920 -10.563  1.00  1.00      B    P
ATOM    858 DS   DT  B 140      15.277 140.590 -12.423  1.00  1.00      B    S
ATOM    859 DB   DT  B 140      13.457 140.370 -16.313  1.00  1.00      B    B
ATOM    860 DP   DT  B 141      18.587 142.540 -12.293  1.00  1.00      B    P
ATOM    861 DS   DT  B 141      19.997 141.160 -15.923  1.00  1.00      B    S
ATOM    862 DB   DT  B 141      16.847 141.920 -18.363  1.00  1.00      B    B
ATOM    863 DP   DC  B 142      22.957 142.600 -16.743  1.00  1.00      B    P
ATOM    864 DS   DC  B 142      22.237 142.620 -20.883  1.00  1.00      B    S
ATOM    865 DB   DC  B 142      18.437 144.290 -21.293  1.00  1.00      B    B
ATOM    866 DP   DT  B 143      24.627 144.160 -23.243  1.00  1.00      B    P
ATOM    867 DS   DT  B 143      21.837 144.360 -26.293  1.00  1.00      B    S
ATOM    868 DB   DT  B 143      18.737 146.710 -24.253  1.00  1.00      B    B
ATOM    869 DP   DC  B 144      23.307 146.390 -29.323  1.00  1.00      B    P
ATOM    870 DS   DC  B 144      19.917 147.960 -30.453  1.00  1.00      B    S
ATOM    871 DB   DC  B 144      18.637 149.400 -26.973  1.00  1.00      B    B
ATOM    872 DP   DC  B 145      19.237 150.329 -33.403  1.00  1.00      B    P
ATOM    873 DS   DC  B 145      16.526 152.429 -31.693  1.00  1.00      B    S
ATOM    874 DB   DC  B 145      17.676 153.010 -27.713  1.00  1.00      B    B
ATOM    875 DP   DA  B 146      14.956 155.519 -33.863  1.00  1.00      B    P
ATOM    876 DS   DA  B 146      13.426 156.959 -31.273  1.00  1.00      B    S
ATOM    877 DB   DA  B 146      16.436 156.660 -27.503  1.00  1.00      B    B
ATOM    878 DP   DG  B 147      12.586 160.239 -32.063  1.00  1.00      B    P
ATOM    879 DS   DG  B 147      13.266 162.029 -28.783  1.00  1.00      B    S
ATOM    880 DB   DG  B 147      17.616 160.330 -26.703  1.00  1.00      B    B
TER
ATOM    881  CA  ALA C   1     -48.330 -14.932 -28.489  1.00  1.00      C    C
ATOM    882  CA  ARG C   2     -46.040 -15.602 -25.649  1.00  1.00      C    C
ATOM    883  CA  THR C   3     -46.780 -19.382 -25.529  1.00  1.00      C    C
ATOM    884  CA  LYS C   4     -44.300 -21.992 -26.579  1.00  1.00      C    C
ATOM    885  CA  GLN C   5     -44.660 -24.842 -29.179  1.00  1.00      C    C
ATOM    886  CA  THR C   6     -46.860 -23.152 -31.649  1.00  1.00      C    C
ATOM    887  CA  ALA C   7     -48.750 -26.362 -32.149  1.00  1.00      C    C
ATOM    888  CA  ARG C   8     -51.580 -25.742 -29.739  1.00  1.00      C    C
ATOM    889  CA  LYS C   9     -54.780 -27.752 -29.509  1.00  1.00      C    C
ATOM    890  CA  SER C  10     -54.580 -30.972 -27.469  1.00  1.00      C    C
ATOM    891  CA  THR C  11     -51.760 -33.182 -26.309  1.00  1.00      C    C
ATOM    892  CA  GLY C  12     -48.950 -34.542 -28.479  1.00  1.00      C    C
ATOM    893  CA  GLY C  13     -45.270 -34.192 -29.119  1.00  1.00      C    C
ATOM    894  CA  LYS C  14     -44.100 -34.742 -32.659  1.00  1.00      C    C
ATOM    895  CA  ALA C  15     -42.290 -31.392 -32.969  1.00  1.00      C    C
ATOM    896  CA  PRO C  16     -44.510 -29.352 -35.409  1.00  1.00      C    C
ATOM    897  CA  ARG C  17     -43.610 -29.042 -39.179  1.00  1.00      C    C
ATOM    898  CA  LYS C  18     -40.180 -28.922 -41.009  1.00  1.00      C    C
ATOM    899  CA  GLN C  19     -39.110 -32.232 -42.349  1.00  1.00      C    C
ATOM    900  CA  LEU C  20     -36.390 -33.192 -39.999  1.00  1.00      C    C
ATOM    901  CA  ALA C  21     -33.300 -32.722 -42.279  1.00  1.00      C    C
ATOM    902  CA  THR C  22     -31.290 -30.002 -40.559  1.00  1.00      C    C
ATOM    903  CA  LYS C  23     -32.070 -26.282 -39.649  1.00  1.00      C    C
ATOM    904  CA  ALA C  24     -28.570 -24.902 -39.729  1.00  1.00      C    C
ATOM    905  CA  ALA C  25     -28.400 -21.762 -37.679  1.00  1.00      C    C
ATOM    906  CA  ARG C  26     -31.090 -23.162 -35.479  1.00  1.00      C    C
ATOM    907  CA  LYS C  27     -29.920 -25.252 -32.479  1.00  1.00      C    C
ATOM    908  CA  SER C  28     -26.810 -23.521 -31.279  1.00  1.00      C    C
ATOM    909  CA  ALA C  29     -26.720 -19.621 -31.889  1.00  1.00      C    C
ATOM    910  CA  PRO C  30     -25.500 -18.401 -28.419  1.00  1.00      C    C
ATOM    911  CA  ALA C  31     -28.600 -16.091 -28.349  1.00  1.00      C    C
ATOM    912  CA  THR C  32     -32.290 -17.032 -28.979  1.00  1.00      C    C
ATOM    913  CA  GLY C  33     -32.040 -19.421 -26.169  1.00  1.00      C    C
ATOM    914  CA  GLY C  34     -29.710 -17.601 -23.909  1.00  1.00      C    C
ATOM    915  CA  VAL C  35     -27.920 -18.751 -20.749  1.00  1.00      C    C
ATOM    916  CA  LYS C  36     -29.440 -18.141 -17.299  1.00  1.00      C    C
ATOM    917  CA  LYS C  37     -28.990 -20.941 -14.859  1.00  1.00      C    C
ATOM    918  CA  PRO C  38     -29.150 -22.021 -11.119  1.00  1.00      C    C
ATOM    919  CA  HIS C  39     -26.520 -24.631 -10.199  1.00  1.00      C    C
ATOM    920  CA  ARG C  40     -26.880 -26.421  -6.779  1.00  1.00      C    C
ATOM    921  CA  TYR C  41     -24.410 -28.721  -5.069  1.00  1.00      C    C
ATOM    922  CA  ARG C  42     -21.150 -29.241  -6.889  1.00  1.00      C    C
ATOM    923  CA  PRO C  43     -19.540 -27.751  -3.669  1.00  1.00      C    C
ATOM    924  CA  GLY C  44     -18.990 -24.041  -4.239  1.00  1.00      C    C
ATOM    925  CA  THR C  45     -21.830 -23.581  -6.679  1.00  1.00      C    C
ATOM    926  CA  VAL C  46     -23.690 -21.311  -4.169  1.00  1.00      C    C
ATOM    927  CA  ALA C  47     -20.660 -19.481  -3.049  1.00  1.00      C    C
ATOM    928  CA  LEU C  48     -20.170 -18.541  -6.799  1.00  1.00      C    C
ATOM    929  CA  ARG C  49     -23.850 -17.691  -7.299  1.00  1.00      C    C
ATOM    930  CA  GLU C  50     -23.330 -15.281  -4.360  1.00  1.00      C    C
ATOM    931  CA  ILE C  51     -20.120 -13.951  -5.900  1.00  1.00      C    C
ATOM    932  CA  ARG C  52     -21.970 -13.341  -9.230  1.00  1.00      C    C
ATOM    933  CA  ARG C  53     -24.980 -11.781  -7.580  1.00  1.00      C    C
ATOM    934  CA  TYR C  54     -23.040  -9.251  -5.600  1.00  1.00      C    C
ATOM    935  CA  GLN C  55     -20.590  -8.251  -8.250  1.00  1.00      C    C
ATOM    936  CA  LYS C  56     -23.460  -7.111 -10.350  1.00  1.00      C    C
ATOM    937  CA  SER C  57     -25.070  -4.951  -7.600  1.00  1.00      C    C
ATOM    938  CA  THR C  58     -23.750  -2.041  -5.540  1.00  1.00      C    C
ATOM    939  CA  GLU C  59     -26.280  -1.771  -2.680  1.00  1.00      C    C
ATOM    940  CA  LEU C  60     -24.710  -1.631   0.720  1.00  1.00      C    C
ATOM    941  CA  LEU C  61     -24.040  -5.061   2.150  1.00  1.00      C    C
ATOM    942  CA  ILE C  62     -23.770  -4.541   5.870  1.00  1.00      C    C
ATOM    943  CA  ARG C  63     -26.990  -3.521   7.740  1.00  1.00      C    C
ATOM    944  CA  LYS C  64     -27.310   0.329   8.060  1.00  1.00      C    C
ATOM    945  CA  LEU C  65     -28.440   0.629  11.720  1.00  1.00      C    C
ATOM    946  CA  PRO C  66     -26.000  -1.780  13.280  1.00  1.00      C    C
ATOM    947  CA  PHE C  67     -23.270   0.110  11.440  1.00  1.00      C    C
ATOM    948  CA  GLN C  68     -24.470   3.380  12.750  1.00  1.00      C    C
ATOM    949  CA  ARG C  69     -24.190   2.010  16.280  1.00  1.00      C    C
ATOM    950  CA  LEU C  70     -20.650   0.820  15.870  1.00  1.00      C    C
ATOM    951  CA  VAL C  71     -19.610   4.130  14.360  1.00  1.00      C    C
ATOM    952  CA  ARG C  72     -21.160   6.250  17.130  1.00  1.00      C    C
ATOM    953  CA  GLU C  73     -19.500   3.970  19.690  1.00  1.00      C    C
ATOM    954  CA  ILE C  74     -16.070   4.680  18.300  1.00  1.00      C    C
ATOM    955  CA  ALA C  75     -16.740   8.450  18.200  1.00  1.00      C    C
ATOM    956  CA  GLN C  76     -17.750   8.670  21.690  1.00  1.00      C    C
ATOM    957  CA  ASP C  77     -14.350   7.470  22.760  1.00  1.00      C    C
ATOM    958  CA  PHE C  78     -12.470  10.490  21.170  1.00  1.00      C    C
ATOM    959  CA  LYS C  79     -15.110  13.230  21.920  1.00  1.00      C    C
ATOM    960  CA  THR C  80     -18.220  12.750  24.090  1.00  1.00      C    C
ATOM    961  CA  ASP C  81     -21.720  13.760  23.460  1.00  1.00      C    C
ATOM    962  CA  LEU C  82     -21.580  14.060  19.700  1.00  1.00      C    C
ATOM    963  CA  ARG C  83     -24.240  14.080  17.040  1.00  1.00      C    C
ATOM    964  CA  PHE C  84     -24.210  12.640  13.550  1.00  1.00      C    C
ATOM    965  CA  GLN C  85     -25.540  14.169  10.280  1.00  1.00      C    C
ATOM    966  CA  SER C  86     -27.190  11.399   8.320  1.00  1.00      C    C
ATOM    967  CA  SER C  87     -24.620  12.069   5.480  1.00  1.00      C    C
ATOM    968  CA  ALA C  88     -21.770  11.579   8.050  1.00  1.00      C    C
ATOM    969  CA  VAL C  89     -22.950   8.069   8.700  1.00  1.00      C    C
ATOM    970  CA  MET C  90     -23.250   7.429   4.910  1.00  1.00      C    C
ATOM    971  CA  ALA C  91     -19.630   8.329   4.190  1.00  1.00      C    C
ATOM    972  CA  LEU C  92     -18.570   5.940   6.810  1.00  1.00      C    C
ATOM    973  CA  GLN C  93     -20.630   3.059   5.480  1.00  1.00      C    C
ATOM    974  CA  GLU C  94     -19.880   3.729   1.760  1.00  1.00      C    C
ATOM    975  CA  ALA C  95     -16.270   4.229   2.900  1.00  1.00      C    C
ATOM    976  CA  SER C  96     -16.280   1.000   5.000  1.00  1.00      C    C
ATOM    977  CA  GLU C  97     -17.580  -1.191   2.230  1.00  1.00      C    C
ATOM    978  CA  ALA C  98     -15.110   0.289  -0.310  1.00  1.00      C    C
ATOM    979  CA  TYR C  99     -12.310  -0.570   2.040  1.00  1.00      C    C
ATOM    980  CA  LEU C 100     -13.440  -4.090   2.700  1.00  1.00      C    C
ATOM    981  CA  VAL C 101     -14.300  -4.871  -0.920  1.00  1.00      C    C
ATOM    982  CA  ALA C 102     -10.910  -3.660  -2.160  1.00  1.00      C    C
ATOM    983  CA  LEU C 103      -9.350  -5.450   0.870  1.00  1.00      C    C
ATOM    984  CA  PHE C 104     -11.090  -8.650  -0.080  1.00  1.00      C    C
ATOM    985  CA  GLU C 105      -9.520  -8.450  -3.630  1.00  1.00      C    C
ATOM    986  CA  ASP C 106      -5.960  -8.160  -2.190  1.00  1.00      C    C
ATOM    987  CA  THR C 107      -6.660 -10.870   0.430  1.00  1.00      C    C
ATOM    988  CA  ASN C 108      -7.760 -13.200  -2.430  1.00  1.00      C    C
ATOM    989  CA  LEU C 109      -4.630 -12.400  -4.420  1.00  1.00      C    C
ATOM    990  CA  CYS C 110      -2.570 -13.590  -1.380  1.00  1.00      C    C
ATOM    991  CA  ALA C 111      -4.460 -16.830  -1.000  1.00  1.00      C    C
ATOM    992  CA  ILE C 112      -4.140 -17.760  -4.590  1.00  1.00      C    C
ATOM    993  CA  HIS C 113      -0.320 -16.990  -4.330  1.00  1.00      C    C
ATOM    994  CA  ALA C 114      -0.080 -19.690  -1.580  1.00  1.00      C    C
ATOM    995  CA  LYS C 115      -1.930 -22.200  -3.879  1.00  1.00      C    C
ATOM    996  CA  ARG C 116      -5.170 -21.970  -1.849  1.00  1.00      C    C
ATOM    997  CA  VAL C 117      -8.640 -20.880  -2.959  1.00  1.00      C    C
ATOM    998  CA  THR C 118      -9.620 -20.190   0.681  1.00  1.00      C    C
ATOM    999  CA  ILE C 119      -8.510 -17.050   2.300  1.00  1.00      C    C
ATOM   1000  CA  MET C 120      -7.260 -17.190   5.840  1.00  1.00      C    C
ATOM   1001  CA  PRO C 121      -6.070 -14.670   8.360  1.00  1.00      C    C
ATOM   1002  CA  LYS C 122      -2.460 -14.790   6.960  1.00  1.00      C    C
ATOM   1003  CA  ASP C 123      -3.660 -13.460   3.690  1.00  1.00      C    C
ATOM   1004  CA  ILE C 124      -5.440 -10.420   5.080  1.00  1.00      C    C
ATOM   1005  CA  GLN C 125      -2.310  -9.810   7.140  1.00  1.00      C    C
ATOM   1006  CA  LEU C 126       0.050 -10.270   4.290  1.00  1.00      C    C
ATOM   1007  CA  ALA C 127      -1.910  -8.060   1.990  1.00  1.00      C    C
ATOM   1008  CA  ARG C 128      -1.890  -5.460   4.720  1.00  1.00      C    C
ATOM   1009  CA  ARG C 129       1.800  -5.830   5.420  1.00  1.00      C    C
ATOM   1010  CA  ILE C 130       2.660  -5.180   1.690  1.00  1.00      C    C
ATOM   1011  CA  ARG C 131       0.580  -2.090   1.550  1.00  1.00      C    C
ATOM   1012  CA  GLY C 132       2.520  -0.580   4.500  1.00  1.00      C    C
ATOM   1013  CA  GLU C 133      -0.380  -0.700   6.860  1.00  1.00      C    C
ATOM   1014  CA  ARG C 134       1.130  -3.340   9.100  1.00  1.00      C    C
ATOM   1015  CA  ALA C 135       4.630  -2.790   8.050  1.00  1.00      C    C
TER
ATOM   1016  CA  SER D   1     -41.440   3.220  42.690  1.00  1.00      D    C
ATOM   1017  CA  GLY D   2     -38.160   2.050  44.250  1.00  1.00      D    C
ATOM   1018  CA  ARG D   3     -36.340   2.670  47.510  1.00  1.00      D    C
ATOM   1019  CA  GLY D   4     -32.860   4.230  46.850  1.00  1.00      D    C
ATOM   1020  CA  LYS D   5     -29.630   2.600  45.830  1.00  1.00      D    C
ATOM   1021  CA  GLY D   6     -27.250   4.100  43.350  1.00  1.00      D    C
ATOM   1022  CA  GLY D   7     -26.540   7.840  43.560  1.00  1.00      D    C
ATOM   1023  CA  LYS D   8     -24.020  10.350  42.190  1.00  1.00      D    C
ATOM   1024  CA  GLY D   9     -23.260  11.970  38.870  1.00  1.00      D    C
ATOM   1025  CA  LEU D  10     -27.120  12.500  38.270  1.00  1.00      D    C
ATOM   1026  CA  GLY D  11     -27.560   9.790  35.590  1.00  1.00      D    C
ATOM   1027  CA  LYS D  12     -27.830  12.160  32.690  1.00  1.00      D    C
ATOM   1028  CA  GLY D  13     -25.150  13.110  30.210  1.00  1.00      D    C
ATOM   1029  CA  GLY D  14     -22.000  12.170  28.290  1.00  1.00      D    C
ATOM   1030  CA  ALA D  15     -20.200   9.350  29.860  1.00  1.00      D    C
ATOM   1031  CA  LYS D  16     -21.930   5.800  29.870  1.00  1.00      D    C
ATOM   1032  CA  ARG D  17     -23.660   4.300  26.810  1.00  1.00      D    C
ATOM   1033  CA  HIS D  18     -23.610   0.610  27.900  1.00  1.00      D    C
ATOM   1034  CA  ARG D  19     -20.710  -1.120  26.230  1.00  1.00      D    C
ATOM   1035  CA  LYS D  20     -22.380  -4.390  27.060  1.00  1.00      D    C
ATOM   1036  CA  VAL D  21     -19.500  -6.810  27.470  1.00  1.00      D    C
ATOM   1037  CA  LEU D  22     -17.350  -7.170  24.310  1.00  1.00      D    C
ATOM   1038  CA  ARG D  23     -19.210  -8.390  21.210  1.00  1.00      D    C
ATOM   1039  CA  ASP D  24     -22.690  -7.170  20.100  1.00  1.00      D    C
ATOM   1040  CA  ASN D  25     -21.940  -3.870  18.300  1.00  1.00      D    C
ATOM   1041  CA  ILE D  26     -18.740  -4.780  16.250  1.00  1.00      D    C
ATOM   1042  CA  GLN D  27     -20.190  -8.260  16.560  1.00  1.00      D    C
ATOM   1043  CA  GLY D  28     -23.310  -6.710  15.070  1.00  1.00      D    C
ATOM   1044  CA  ILE D  29     -21.620  -6.540  11.680  1.00  1.00      D    C
ATOM   1045  CA  THR D  30     -22.530 -10.190  11.050  1.00  1.00      D    C
ATOM   1046  CA  LYS D  31     -20.770 -13.030   9.400  1.00  1.00      D    C
ATOM   1047  CA  PRO D  32     -23.520 -12.781   6.550  1.00  1.00      D    C
ATOM   1048  CA  ALA D  33     -22.530  -9.181   5.870  1.00  1.00      D    C
ATOM   1049  CA  ILE D  34     -18.780 -10.190   5.910  1.00  1.00      D    C
ATOM   1050  CA  ARG D  35     -19.480 -13.041   3.510  1.00  1.00      D    C
ATOM   1051  CA  ARG D  36     -21.220 -10.691   1.180  1.00  1.00      D    C
ATOM   1052  CA  LEU D  37     -18.400  -8.261   0.950  1.00  1.00      D    C
ATOM   1053  CA  ALA D  38     -15.930 -11.111   0.470  1.00  1.00      D    C
ATOM   1054  CA  ARG D  39     -18.030 -12.561  -2.400  1.00  1.00      D    C
ATOM   1055  CA  ARG D  40     -18.160  -9.201  -4.190  1.00  1.00      D    C
ATOM   1056  CA  GLY D  41     -14.420  -9.411  -3.850  1.00  1.00      D    C
ATOM   1057  CA  GLY D  42     -14.370 -12.751  -5.760  1.00  1.00      D    C
ATOM   1058  CA  VAL D  43     -13.610 -14.931  -2.640  1.00  1.00      D    C
ATOM   1059  CA  LYS D  44     -14.870 -18.701  -3.039  1.00  1.00      D    C
ATOM   1060  CA  ARG D  45     -14.320 -20.021   0.511  1.00  1.00      D    C
ATOM   1061  CA  ILE D  46     -13.240 -18.120   3.621  1.00  1.00      D    C
ATOM   1062  CA  SER D  47     -11.580 -19.450   6.811  1.00  1.00      D    C
ATOM   1063  CA  GLY D  48     -13.760 -19.300   9.861  1.00  1.00      D    C
ATOM   1064  CA  LEU D  49     -11.450 -16.780  11.550  1.00  1.00      D    C
ATOM   1065  CA  ILE D  50     -11.740 -14.190   8.860  1.00  1.00      D    C
ATOM   1066  CA  TYR D  51     -14.850 -12.710  10.350  1.00  1.00      D    C
ATOM   1067  CA  GLU D  52     -13.210 -11.720  13.720  1.00  1.00      D    C
ATOM   1068  CA  GLU D  53     -10.020 -10.820  11.990  1.00  1.00      D    C
ATOM   1069  CA  THR D  54     -12.000  -8.500   9.700  1.00  1.00      D    C
ATOM   1070  CA  ARG D  55     -13.690  -6.700  12.550  1.00  1.00      D    C
ATOM   1071  CA  GLY D  56     -10.280  -5.710  13.910  1.00  1.00      D    C
ATOM   1072  CA  VAL D  57      -9.060  -4.320  10.420  1.00  1.00      D    C
ATOM   1073  CA  LEU D  58     -12.390  -2.540  10.010  1.00  1.00      D    C
ATOM   1074  CA  LYS D  59     -12.270  -1.180  13.570  1.00  1.00      D    C
ATOM   1075  CA  VAL D  60      -8.770   0.400  12.880  1.00  1.00      D    C
ATOM   1076  CA  PHE D  61     -10.010   1.990   9.710  1.00  1.00      D    C
ATOM   1077  CA  LEU D  62     -13.070   3.440  11.540  1.00  1.00      D    C
ATOM   1078  CA  GLU D  63     -11.080   4.650  14.580  1.00  1.00      D    C
ATOM   1079  CA  ASN D  64      -8.740   6.450  12.010  1.00  1.00      D    C
ATOM   1080  CA  VAL D  65     -11.440   7.980   9.970  1.00  1.00      D    C
ATOM   1081  CA  ILE D  66     -13.600   9.120  12.900  1.00  1.00      D    C
ATOM   1082  CA  ARG D  67     -10.730  10.470  14.930  1.00  1.00      D    C
ATOM   1083  CA  ASP D  68     -10.050  13.160  12.230  1.00  1.00      D    C
ATOM   1084  CA  ALA D  69     -13.680  13.940  11.610  1.00  1.00      D    C
ATOM   1085  CA  VAL D  70     -14.280  14.670  15.160  1.00  1.00      D    C
ATOM   1086  CA  THR D  71     -11.130  16.860  15.250  1.00  1.00      D    C
ATOM   1087  CA  TYR D  72     -12.621  18.900  12.390  1.00  1.00      D    C
ATOM   1088  CA  THR D  73     -15.961  19.170  14.180  1.00  1.00      D    C
ATOM   1089  CA  GLU D  74     -14.381  20.650  17.330  1.00  1.00      D    C
ATOM   1090  CA  HIS D  75     -12.161  23.020  15.270  1.00  1.00      D    C
ATOM   1091  CA  ALA D  76     -15.361  24.660  13.950  1.00  1.00      D    C
ATOM   1092  CA  LYS D  77     -16.541  24.800  17.590  1.00  1.00      D    C
ATOM   1093  CA  ARG D  78     -19.451  22.480  16.520  1.00  1.00      D    C
ATOM   1094  CA  LYS D  79     -21.221  19.700  18.370  1.00  1.00      D    C
ATOM   1095  CA  THR D  80     -22.341  17.980  15.230  1.00  1.00      D    C
ATOM   1096  CA  VAL D  81     -20.180  15.720  13.010  1.00  1.00      D    C
ATOM   1097  CA  THR D  82     -20.901  16.820   9.430  1.00  1.00      D    C
ATOM   1098  CA  ALA D  83     -20.541  15.329   6.010  1.00  1.00      D    C
ATOM   1099  CA  MET D  84     -17.631  17.780   5.530  1.00  1.00      D    C
ATOM   1100  CA  ASP D  85     -15.841  16.310   8.570  1.00  1.00      D    C
ATOM   1101  CA  VAL D  86     -15.980  12.940   6.880  1.00  1.00      D    C
ATOM   1102  CA  VAL D  87     -14.810  14.140   3.500  1.00  1.00      D    C
ATOM   1103  CA  TYR D  88     -11.941  16.110   5.010  1.00  1.00      D    C
ATOM   1104  CA  ALA D  89     -10.950  13.330   7.450  1.00  1.00      D    C
ATOM   1105  CA  LEU D  90     -11.130  10.820   4.550  1.00  1.00      D    C
ATOM   1106  CA  LYS D  91      -9.090  12.900   2.270  1.00  1.00      D    C
ATOM   1107  CA  ARG D  92      -6.160  13.190   4.590  1.00  1.00      D    C
ATOM   1108  CA  GLN D  93      -6.130   9.370   4.910  1.00  1.00      D    C
ATOM   1109  CA  GLY D  94      -6.110   9.140   1.090  1.00  1.00      D    C
ATOM   1110  CA  ARG D  95      -9.700   7.660   0.890  1.00  1.00      D    C
ATOM   1111  CA  THR D  96     -11.300  10.310  -1.330  1.00  1.00      D    C
ATOM   1112  CA  LEU D  97     -15.040   9.849  -1.390  1.00  1.00      D    C
ATOM   1113  CA  TYR D  98     -17.340  11.439  -3.940  1.00  1.00      D    C
ATOM   1114  CA  GLY D  99     -21.080  11.889  -4.120  1.00  1.00      D    C
ATOM   1115  CA  PHE D 100     -21.670  13.379  -0.710  1.00  1.00      D    C
ATOM   1116  CA  GLY D 101     -24.551  15.789  -1.560  1.00  1.00      D    C
ATOM   1117  CA  GLY D 102     -23.701  18.489   0.980  1.00  1.00      D    C
TER
ATOM   1118  CA  SER E   1     -36.952  89.617 -98.092  1.00  1.00      E    C
ATOM   1119  CA  GLY E   2     -38.053  92.117-100.872  1.00  1.00      E    C
ATOM   1120  CA  ARG E   3     -39.913  94.787 -99.192  1.00  1.00      E    C
ATOM   1121  CA  GLY E   4     -40.493  98.467 -99.882  1.00  1.00      E    C
ATOM   1122  CA  LYS E   5     -38.653  98.777-103.122  1.00  1.00      E    C
ATOM   1123  CA  GLN E   6     -39.073  95.247-104.402  1.00  1.00      E    C
ATOM   1124  CA  GLY E   7     -42.103  93.067-105.122  1.00  1.00      E    C
ATOM   1125  CA  GLY E   8     -42.333  89.617-106.542  1.00  1.00      E    C
ATOM   1126  CA  LYS E   9     -44.013  90.767-109.772  1.00  1.00      E    C
ATOM   1127  CA  THR E  10     -41.333  89.077-111.772  1.00  1.00      E    C
ATOM   1128  CA  ARG E  11     -38.353  89.677-113.992  1.00  1.00      E    C
ATOM   1129  CA  ALA E  12     -36.813  92.497-111.842  1.00  1.00      E    C
ATOM   1130  CA  LYS E  13     -35.733  95.547-113.932  1.00  1.00      E    C
ATOM   1131  CA  ALA E  14     -36.143  99.107-112.732  1.00  1.00      E    C
ATOM   1132  CA  LYS E  15     -32.903  99.777-114.642  1.00  1.00      E    C
ATOM   1133  CA  THR E  16     -31.953  98.127-117.812  1.00  1.00      E    C
ATOM   1134  CA  ARG E  17     -32.333 100.077-121.082  1.00  1.00      E    C
ATOM   1135  CA  SER E  18     -34.233  97.066-122.192  1.00  1.00      E    C
ATOM   1136  CA  SER E  19     -36.963  97.096-119.552  1.00  1.00      E    C
ATOM   1137  CA  ARG E  20     -37.073 100.826-119.742  1.00  1.00      E    C
ATOM   1138  CA  ALA E  21     -37.953 100.686-123.402  1.00  1.00      E    C
ATOM   1139  CA  GLY E  22     -40.303  97.676-123.052  1.00  1.00      E    C
ATOM   1140  CA  LEU E  23     -38.083  95.356-125.132  1.00  1.00      E    C
ATOM   1141  CA  GLN E  24     -37.063  91.726-124.772  1.00  1.00      E    C
ATOM   1142  CA  PHE E  25     -33.843  92.066-126.792  1.00  1.00      E    C
ATOM   1143  CA  PRO E  26     -30.893  93.886-124.992  1.00  1.00      E    C
ATOM   1144  CA  VAL E  27     -30.623  97.616-125.752  1.00  1.00      E    C
ATOM   1145  CA  GLY E  28     -27.053  97.697-124.442  1.00  1.00      E    C
ATOM   1146  CA  ARG E  29     -25.933  94.927-126.622  1.00  1.00      E    C
ATOM   1147  CA  VAL E  30     -27.463  96.336-129.772  1.00  1.00      E    C
ATOM   1148  CA  HIS E  31     -25.813  99.787-129.112  1.00  1.00      E    C
ATOM   1149  CA  ARG E  32     -22.473  98.097-128.532  1.00  1.00      E    C
ATOM   1150  CA  LEU E  33     -22.483  95.657-131.542  1.00  1.00      E    C
ATOM   1151  CA  LEU E  34     -23.243  98.766-133.772  1.00  1.00      E    C
ATOM   1152  CA  ARG E  35     -20.353 100.557-132.312  1.00  1.00      E    C
ATOM   1153  CA  LYS E  36     -17.783  97.767-132.652  1.00  1.00      E    C
ATOM   1154  CA  GLY E  37     -18.413  97.637-136.532  1.00  1.00      E    C
ATOM   1155  CA  ASN E  38     -17.883 101.267-137.262  1.00  1.00      E    C
ATOM   1156  CA  TYR E  39     -21.093 101.986-138.832  1.00  1.00      E    C
ATOM   1157  CA  ALA E  40     -21.243 105.816-138.432  1.00  1.00      E    C
ATOM   1158  CA  GLU E  41     -19.193 108.426-136.742  1.00  1.00      E    C
ATOM   1159  CA  ARG E  42     -21.763 108.817-133.892  1.00  1.00      E    C
ATOM   1160  CA  VAL E  43     -24.753 106.546-132.912  1.00  1.00      E    C
ATOM   1161  CA  GLY E  44     -27.213 108.386-130.782  1.00  1.00      E    C
ATOM   1162  CA  ALA E  45     -28.263 106.727-127.502  1.00  1.00      E    C
ATOM   1163  CA  GLY E  46     -31.763 106.136-128.822  1.00  1.00      E    C
ATOM   1164  CA  ALA E  47     -30.703 104.576-132.182  1.00  1.00      E    C
ATOM   1165  CA  PRO E  48     -30.183 100.986-130.932  1.00  1.00      E    C
ATOM   1166  CA  VAL E  49     -33.353 101.256-128.892  1.00  1.00      E    C
ATOM   1167  CA  TYR E  50     -35.393 101.946-132.112  1.00  1.00      E    C
ATOM   1168  CA  LEU E  51     -33.443  99.226-133.942  1.00  1.00      E    C
ATOM   1169  CA  ALA E  52     -34.303  96.606-131.132  1.00  1.00      E    C
ATOM   1170  CA  ALA E  53     -38.013  97.506-131.352  1.00  1.00      E    C
ATOM   1171  CA  VAL E  54     -37.913  96.656-134.992  1.00  1.00      E    C
ATOM   1172  CA  LEU E  55     -35.833  93.476-134.502  1.00  1.00      E    C
ATOM   1173  CA  GLU E  56     -38.173  92.126-131.842  1.00  1.00      E    C
ATOM   1174  CA  TYR E  57     -41.123  92.736-134.222  1.00  1.00      E    C
ATOM   1175  CA  LEU E  58     -39.403  91.236-137.322  1.00  1.00      E    C
ATOM   1176  CA  THR E  59     -38.783  88.116-135.282  1.00  1.00      E    C
ATOM   1177  CA  ALA E  60     -42.463  88.076-134.242  1.00  1.00      E    C
ATOM   1178  CA  GLU E  61     -43.653  88.126-137.842  1.00  1.00      E    C
ATOM   1179  CA  ILE E  62     -41.703  85.196-139.132  1.00  1.00      E    C
ATOM   1180  CA  LEU E  63     -42.372  82.996-136.172  1.00  1.00      E    C
ATOM   1181  CA  GLU E  64     -46.113  83.776-136.212  1.00  1.00      E    C
ATOM   1182  CA  LEU E  65     -46.622  82.846-139.981  1.00  1.00      E    C
ATOM   1183  CA  ALA E  66     -44.172  79.896-139.551  1.00  1.00      E    C
ATOM   1184  CA  GLY E  67     -46.032  78.476-136.591  1.00  1.00      E    C
ATOM   1185  CA  ASN E  68     -49.152  78.716-138.871  1.00  1.00      E    C
ATOM   1186  CA  ALA E  69     -47.282  76.616-141.631  1.00  1.00      E    C
ATOM   1187  CA  ALA E  70     -46.452  73.976-138.891  1.00  1.00      E    C
ATOM   1188  CA  ARG E  71     -50.132  73.986-137.961  1.00  1.00      E    C
ATOM   1189  CA  ASP E  72     -51.342  73.746-141.561  1.00  1.00      E    C
ATOM   1190  CA  ASN E  73     -49.042  70.666-141.951  1.00  1.00      E    C
ATOM   1191  CA  LYS E  74     -50.252  69.246-138.551  1.00  1.00      E    C
ATOM   1192  CA  LYS E  75     -46.902  69.696-136.901  1.00  1.00      E    C
ATOM   1193  CA  THR E  76     -45.862  71.446-133.681  1.00  1.00      E    C
ATOM   1194  CA  ARG E  77     -42.212  72.046-134.351  1.00  1.00      E    C
ATOM   1195  CA  ILE E  78     -40.622  74.786-136.511  1.00  1.00      E    C
ATOM   1196  CA  ILE E  79     -37.852  73.396-138.701  1.00  1.00      E    C
ATOM   1197  CA  PRO E  80     -36.082  75.136-141.651  1.00  1.00      E    C
ATOM   1198  CA  ARG E  81     -38.742  73.936-144.171  1.00  1.00      E    C
ATOM   1199  CA  HIS E  82     -41.422  75.756-142.211  1.00  1.00      E    C
ATOM   1200  CA  LEU E  83     -39.462  78.996-141.961  1.00  1.00      E    C
ATOM   1201  CA  GLN E  84     -39.172  79.016-145.771  1.00  1.00      E    C
ATOM   1202  CA  LEU E  85     -42.872  78.476-146.351  1.00  1.00      E    C
ATOM   1203  CA  ALA E  86     -43.582  81.366-143.891  1.00  1.00      E    C
ATOM   1204  CA  VAL E  87     -41.403  83.686-145.852  1.00  1.00      E    C
ATOM   1205  CA  ARG E  88     -42.113  82.406-149.361  1.00  1.00      E    C
ATOM   1206  CA  ASN E  89     -45.873  82.296-148.961  1.00  1.00      E    C
ATOM   1207  CA  ASP E  90     -45.793  85.836-147.502  1.00  1.00      E    C
ATOM   1208  CA  GLU E  91     -45.753  88.656-150.052  1.00  1.00      E    C
ATOM   1209  CA  GLU E  92     -43.513  91.006-148.032  1.00  1.00      E    C
ATOM   1210  CA  LEU E  93     -41.043  88.476-146.572  1.00  1.00      E    C
ATOM   1211  CA  ASN E  94     -40.513  86.726-149.842  1.00  1.00      E    C
ATOM   1212  CA  LYS E  95     -39.413  90.016-151.412  1.00  1.00      E    C
ATOM   1213  CA  LEU E  96     -37.213  90.966-148.472  1.00  1.00      E    C
ATOM   1214  CA  LEU E  97     -35.553  87.506-148.722  1.00  1.00      E    C
ATOM   1215  CA  GLY E  98     -35.703  87.256-152.502  1.00  1.00      E    C
ATOM   1216  CA  ARG E  99     -32.093  86.596-153.032  1.00  1.00      E    C
ATOM   1217  CA  VAL E 100     -31.423  84.656-149.852  1.00  1.00      E    C
ATOM   1218  CA  THR E 101     -31.322  80.916-149.522  1.00  1.00      E    C
ATOM   1219  CA  ILE E 102     -32.692  79.286-146.381  1.00  1.00      E    C
ATOM   1220  CA  ALA E 103     -30.772  75.946-146.091  1.00  1.00      E    C
ATOM   1221  CA  GLN E 104     -32.962  72.736-146.011  1.00  1.00      E    C
ATOM   1222  CA  GLY E 105     -35.942  74.646-146.961  1.00  1.00      E    C
ATOM   1223  CA  GLY E 106     -36.792  72.966-150.201  1.00  1.00      E    C
ATOM   1224  CA  VAL E 107     -39.152  75.036-152.391  1.00  1.00      E    C
ATOM   1225  CA  LEU E 108     -42.902  75.656-152.221  1.00  1.00      E    C
ATOM   1226  CA  PRO E 109     -44.932  73.936-155.021  1.00  1.00      E    C
ATOM   1227  CA  ASN E 110     -45.272  76.646-157.621  1.00  1.00      E    C
ATOM   1228  CA  ILE E 111     -43.583  79.456-159.411  1.00  1.00      E    C
ATOM   1229  CA  GLN E 112     -44.493  80.175-163.101  1.00  1.00      E    C
ATOM   1230  CA  SER E 113     -45.943  83.695-163.522  1.00  1.00      E    C
ATOM   1231  CA  VAL E 114     -49.013  82.705-165.561  1.00  1.00      E    C
ATOM   1232  CA  LEU E 115     -50.403  80.625-162.761  1.00  1.00      E    C
ATOM   1233  CA  LEU E 116     -50.823  83.525-160.301  1.00  1.00      E    C
ATOM   1234  CA  PRO E 117     -53.003  81.425-158.041  1.00  1.00      E    C
ATOM   1235  CA  LYS E 118     -56.813  81.955-157.711  1.00  1.00      E    C
ATOM   1236  CA  LYS E 119     -57.293  79.525-160.581  1.00  1.00      E    C
ATOM   1237  CA  THR E 120     -55.652  76.205-160.081  1.00  1.00      E    C
ATOM   1238  CA  GLU E 121     -52.572  74.835-161.941  1.00  1.00      E    C
ATOM   1239  CA  SER E 122     -49.322  74.565-160.011  1.00  1.00      E    C
ATOM   1240  CA  SER E 123     -47.462  72.395-162.561  1.00  1.00      E    C
ATOM   1241  CA  LYS E 124     -44.512  70.145-162.001  1.00  1.00      E    C
ATOM   1242  CA  SER E 125     -40.812  70.706-161.771  1.00  1.00      E    C
ATOM   1243  CA  LYS E 126     -38.162  70.596-164.461  1.00  1.00      E    C
ATOM   1244  CA  SER E 127     -39.662  71.845-167.691  1.00  1.00      E    C
ATOM   1245  CA  LYS E 128     -43.302  71.375-168.311  1.00  1.00      E    C
TER
ATOM   1246  CA  PRO F   1      -6.122  76.917-146.212  1.00  1.00      F    C
ATOM   1247  CA  GLU F   2      -6.282  80.727-145.862  1.00  1.00      F    C
ATOM   1248  CA  PRO F   3      -3.892  82.067-143.352  1.00  1.00      F    C
ATOM   1249  CA  ALA F   4      -2.813  85.777-143.192  1.00  1.00      F    C
ATOM   1250  CA  LYS F   5      -4.213  89.317-143.932  1.00  1.00      F    C
ATOM   1251  CA  SER F   6      -1.723  90.707-146.412  1.00  1.00      F    C
ATOM   1252  CA  ALA F   7      -2.403  94.057-144.822  1.00  1.00      F    C
ATOM   1253  CA  PRO F   8      -3.513  95.057-147.372  1.00  1.00      F    C
ATOM   1254  CA  ALA F   9      -4.063  98.927-147.582  1.00  1.00      F    C
ATOM   1255  CA  PRO F  10      -4.943 100.617-149.912  1.00  1.00      F    C
ATOM   1256  CA  LYS F  11      -3.453 104.217-150.112  1.00  1.00      F    C
ATOM   1257  CA  LYS F  12      -0.093 103.637-151.662  1.00  1.00      F    C
ATOM   1258  CA  GLY F  13       3.217 105.427-151.042  1.00  1.00      F    C
ATOM   1259  CA  SER F  14       4.347 103.257-148.092  1.00  1.00      F    C
ATOM   1260  CA  LYS F  15       4.497 103.427-144.252  1.00  1.00      F    C
ATOM   1261  CA  LYS F  16       5.477 105.877-141.392  1.00  1.00      F    C
ATOM   1262  CA  ALA F  17       4.377 109.477-140.722  1.00  1.00      F    C
ATOM   1263  CA  VAL F  18       0.837 108.417-140.052  1.00  1.00      F    C
ATOM   1264  CA  THR F  19      -2.213 110.467-140.342  1.00  1.00      F    C
ATOM   1265  CA  LYS F  20      -5.183 108.977-138.342  1.00  1.00      F    C
ATOM   1266  CA  THR F  21      -6.493 107.317-141.452  1.00  1.00      F    C
ATOM   1267  CA  GLN F  22     -10.053 106.317-142.472  1.00  1.00      F    C
ATOM   1268  CA  LYS F  23      -8.753 102.907-143.292  1.00  1.00      F    C
ATOM   1269  CA  LYS F  24      -9.523  99.217-142.992  1.00  1.00      F    C
ATOM   1270  CA  ASP F  25      -8.333  95.627-143.072  1.00  1.00      F    C
ATOM   1271  CA  GLY F  26     -10.473  92.607-142.832  1.00  1.00      F    C
ATOM   1272  CA  LYS F  27      -8.123  90.867-140.562  1.00  1.00      F    C
ATOM   1273  CA  LYS F  28      -8.653  91.887-136.892  1.00  1.00      F    C
ATOM   1274  CA  ARG F  29      -8.203  88.537-135.042  1.00  1.00      F    C
ATOM   1275  CA  ARG F  30     -11.713  87.217-135.432  1.00  1.00      F    C
ATOM   1276  CA  LYS F  31     -13.973  88.427-132.572  1.00  1.00      F    C
ATOM   1277  CA  THR F  32     -15.843  85.627-130.772  1.00  1.00      F    C
ATOM   1278  CA  ARG F  33     -19.353  85.477-132.362  1.00  1.00      F    C
ATOM   1279  CA  LYS F  34     -20.682  83.307-129.652  1.00  1.00      F    C
ATOM   1280  CA  GLU F  35     -23.982  84.777-128.592  1.00  1.00      F    C
ATOM   1281  CA  SER F  36     -27.422  84.596-130.132  1.00  1.00      F    C
ATOM   1282  CA  TYR F  37     -30.933  86.126-130.662  1.00  1.00      F    C
ATOM   1283  CA  ALA F  38     -32.452  82.716-129.652  1.00  1.00      F    C
ATOM   1284  CA  ILE F  39     -33.472  83.736-126.062  1.00  1.00      F    C
ATOM   1285  CA  TYR F  40     -35.333  86.696-127.422  1.00  1.00      F    C
ATOM   1286  CA  VAL F  41     -36.722  84.766-130.392  1.00  1.00      F    C
ATOM   1287  CA  TYR F  42     -37.602  82.156-127.822  1.00  1.00      F    C
ATOM   1288  CA  LYS F  43     -39.272  84.826-125.612  1.00  1.00      F    C
ATOM   1289  CA  VAL F  44     -41.333  85.986-128.472  1.00  1.00      F    C
ATOM   1290  CA  LEU F  45     -42.262  82.496-129.632  1.00  1.00      F    C
ATOM   1291  CA  LYS F  46     -44.442  81.916-126.501  1.00  1.00      F    C
ATOM   1292  CA  GLN F  47     -46.362  85.136-127.242  1.00  1.00      F    C
ATOM   1293  CA  VAL F  48     -47.552  84.216-130.542  1.00  1.00      F    C
ATOM   1294  CA  HIS F  49     -47.832  80.436-130.541  1.00  1.00      F    C
ATOM   1295  CA  PRO F  50     -47.732  79.276-126.761  1.00  1.00      F    C
ATOM   1296  CA  ASP F  51     -47.042  75.666-127.581  1.00  1.00      F    C
ATOM   1297  CA  THR F  52     -44.632  75.936-130.531  1.00  1.00      F    C
ATOM   1298  CA  GLY F  53     -41.152  74.396-130.741  1.00  1.00      F    C
ATOM   1299  CA  ILE F  54     -37.932  75.216-132.621  1.00  1.00      F    C
ATOM   1300  CA  SER F  55     -35.232  72.996-134.171  1.00  1.00      F    C
ATOM   1301  CA  SER F  56     -31.592  73.916-133.451  1.00  1.00      F    C
ATOM   1302  CA  LYS F  57     -30.992  74.146-137.321  1.00  1.00      F    C
ATOM   1303  CA  ALA F  58     -34.432  76.086-137.571  1.00  1.00      F    C
ATOM   1304  CA  MET F  59     -32.992  78.416-134.811  1.00  1.00      F    C
ATOM   1305  CA  SER F  60     -29.822  78.896-136.891  1.00  1.00      F    C
ATOM   1306  CA  ILE F  61     -31.922  80.076-139.831  1.00  1.00      F    C
ATOM   1307  CA  MET F  62     -33.652  82.636-137.492  1.00  1.00      F    C
ATOM   1308  CA  ASN F  63     -30.513  83.996-136.052  1.00  1.00      F    C
ATOM   1309  CA  SER F  64     -28.893  84.396-139.552  1.00  1.00      F    C
ATOM   1310  CA  PHE F  65     -32.123  86.186-140.642  1.00  1.00      F    C
ATOM   1311  CA  VAL F  66     -31.943  88.586-137.712  1.00  1.00      F    C
ATOM   1312  CA  ASN F  67     -28.103  89.186-138.302  1.00  1.00      F    C
ATOM   1313  CA  ASP F  68     -28.923  90.086-141.942  1.00  1.00      F    C
ATOM   1314  CA  VAL F  69     -31.573  92.696-141.062  1.00  1.00      F    C
ATOM   1315  CA  PHE F  70     -29.293  94.246-138.402  1.00  1.00      F    C
ATOM   1316  CA  GLU F  71     -26.583  94.626-141.012  1.00  1.00      F    C
ATOM   1317  CA  ARG F  72     -29.003  95.656-143.782  1.00  1.00      F    C
ATOM   1318  CA  ILE F  73     -30.653  98.356-141.862  1.00  1.00      F    C
ATOM   1319  CA  ALA F  74     -27.583  99.596-140.022  1.00  1.00      F    C
ATOM   1320  CA  GLY F  75     -25.663  99.966-143.262  1.00  1.00      F    C
ATOM   1321  CA  GLU F  76     -28.483 101.746-145.012  1.00  1.00      F    C
ATOM   1322  CA  ALA F  77     -29.053 104.146-141.992  1.00  1.00      F    C
ATOM   1323  CA  SER F  78     -25.203 104.746-142.062  1.00  1.00      F    C
ATOM   1324  CA  ARG F  79     -25.523 105.556-145.772  1.00  1.00      F    C
ATOM   1325  CA  LEU F  80     -28.473 107.866-145.192  1.00  1.00      F    C
ATOM   1326  CA  ALA F  81     -26.463 109.816-142.512  1.00  1.00      F    C
ATOM   1327  CA  HIS F  82     -23.393 109.916-144.852  1.00  1.00      F    C
ATOM   1328  CA  TYR F  83     -25.173 111.006-147.942  1.00  1.00      F    C
ATOM   1329  CA  ASN F  84     -26.493 113.986-146.032  1.00  1.00      F    C
ATOM   1330  CA  LYS F  85     -23.223 114.756-144.312  1.00  1.00      F    C
ATOM   1331  CA  ARG F  86     -24.543 113.946-140.882  1.00  1.00      F    C
ATOM   1332  CA  SER F  87     -22.193 112.246-138.552  1.00  1.00      F    C
ATOM   1333  CA  THR F  88     -24.833 110.816-136.142  1.00  1.00      F    C
ATOM   1334  CA  ILE F  89     -27.393 108.096-136.922  1.00  1.00      F    C
ATOM   1335  CA  THR F  90     -30.573 109.156-135.082  1.00  1.00      F    C
ATOM   1336  CA  SER F  91     -33.993 107.436-134.862  1.00  1.00      F    C
ATOM   1337  CA  ARG F  92     -34.743 109.546-138.022  1.00  1.00      F    C
ATOM   1338  CA  GLU F  93     -32.133 107.586-140.052  1.00  1.00      F    C
ATOM   1339  CA  ILE F  94     -33.333 104.266-138.592  1.00  1.00      F    C
ATOM   1340  CA  GLN F  95     -36.943 105.026-139.552  1.00  1.00      F    C
ATOM   1341  CA  THR F  96     -36.093 106.126-143.082  1.00  1.00      F    C
ATOM   1342  CA  ALA F  97     -33.733 103.066-143.422  1.00  1.00      F    C
ATOM   1343  CA  VAL F  98     -36.613 100.846-142.422  1.00  1.00      F    C
ATOM   1344  CA  ARG F  99     -38.853 102.386-144.952  1.00  1.00      F    C
ATOM   1345  CA  LEU F 100     -36.263 101.956-147.652  1.00  1.00      F    C
ATOM   1346  CA  LEU F 101     -35.433  98.346-146.752  1.00  1.00      F    C
ATOM   1347  CA  LEU F 102     -38.873  96.816-145.772  1.00  1.00      F    C
ATOM   1348  CA  PRO F 103     -41.743  96.676-148.182  1.00  1.00      F    C
ATOM   1349  CA  GLY F 104     -44.933  98.436-147.272  1.00  1.00      F    C
ATOM   1350  CA  GLU F 105     -46.883  97.016-144.412  1.00  1.00      F    C
ATOM   1351  CA  LEU F 106     -43.993  95.446-142.662  1.00  1.00      F    C
ATOM   1352  CA  ALA F 107     -42.083  98.756-142.372  1.00  1.00      F    C
ATOM   1353  CA  LYS F 108     -45.273 100.446-141.002  1.00  1.00      F    C
ATOM   1354  CA  HIS F 109     -45.673  98.196-137.962  1.00  1.00      F    C
ATOM   1355  CA  ALA F 110     -41.923  97.916-137.512  1.00  1.00      F    C
ATOM   1356  CA  VAL F 111     -42.043 101.786-137.442  1.00  1.00      F    C
ATOM   1357  CA  SER F 112     -45.263 101.596-135.232  1.00  1.00      F    C
ATOM   1358  CA  GLU F 113     -43.493  99.386-132.582  1.00  1.00      F    C
ATOM   1359  CA  GLY F 114     -40.283 101.336-132.902  1.00  1.00      F    C
ATOM   1360  CA  THR F 115     -42.183 104.556-132.122  1.00  1.00      F    C
ATOM   1361  CA  LYS F 116     -43.843 102.916-129.152  1.00  1.00      F    C
ATOM   1362  CA  ALA F 117     -40.553 101.886-127.652  1.00  1.00      F    C
ATOM   1363  CA  VAL F 118     -38.823 105.236-127.822  1.00  1.00      F    C
ATOM   1364  CA  THR F 119     -41.893 107.156-126.442  1.00  1.00      F    C
ATOM   1365  CA  LYS F 120     -41.903 104.936-123.322  1.00  1.00      F    C
ATOM   1366  CA  TYR F 121     -38.123 104.726-123.012  1.00  1.00      F    C
ATOM   1367  CA  THR F 122     -37.943 108.576-122.712  1.00  1.00      F    C
ATOM   1368  CA  SER F 123     -40.493 108.646-119.812  1.00  1.00      F    C
ATOM   1369  CA  ALA F 124     -37.563 107.737-117.582  1.00  1.00      F    C
ATOM   1370  CA  LYS F 125     -37.433 107.927-113.672  1.00  1.00      F    C
TER
ATOM   1371  CA  ALA G   1      36.841 -46.200 -12.729  1.00  1.00      G    C
ATOM   1372  CA  ARG G   2      39.521 -43.600 -11.889  1.00  1.00      G    C
ATOM   1373  CA  THR G   3      43.331 -44.240 -11.979  1.00  1.00      G    C
ATOM   1374  CA  LYS G   4      44.561 -46.489  -9.079  1.00  1.00      G    C
ATOM   1375  CA  GLN G   5      47.971 -45.959  -7.449  1.00  1.00      G    C
ATOM   1376  CA  THR G   6      48.081 -45.469  -3.729  1.00  1.00      G    C
ATOM   1377  CA  ALA G   7      51.041 -43.199  -3.789  1.00  1.00      G    C
ATOM   1378  CA  ARG G   8      53.831 -44.689  -1.609  1.00  1.00      G    C
ATOM   1379  CA  LYS G   9      52.141 -43.029   1.371  1.00  1.00      G    C
ATOM   1380  CA  SER G  10      51.711 -45.939   3.701  1.00  1.00      G    C
ATOM   1381  CA  THR G  11      49.271 -48.179   5.481  1.00  1.00      G    C
ATOM   1382  CA  GLY G  12      47.851 -51.419   4.361  1.00  1.00      G    C
ATOM   1383  CA  GLY G  13      45.841 -54.259   5.671  1.00  1.00      G    C
ATOM   1384  CA  LYS G  14      47.691 -53.969   8.961  1.00  1.00      G    C
ATOM   1385  CA  ALA G  15      50.751 -56.219   8.951  1.00  1.00      G    C
ATOM   1386  CA  PRO G  16      50.551 -60.009   9.881  1.00  1.00      G    C
ATOM   1387  CA  ARG G  17      52.081 -60.919  13.141  1.00  1.00      G    C
ATOM   1388  CA  LYS G  18      51.391 -58.849  16.251  1.00  1.00      G    C
ATOM   1389  CA  GLN G  19      47.721 -59.889  15.831  1.00  1.00      G    C
ATOM   1390  CA  LEU G  20      46.761 -56.209  16.261  1.00  1.00      G    C
ATOM   1391  CA  ALA G  21      48.081 -53.579  13.831  1.00  1.00      G    C
ATOM   1392  CA  THR G  22      48.801 -50.259  15.671  1.00  1.00      G    C
ATOM   1393  CA  LYS G  23      47.871 -49.109  19.221  1.00  1.00      G    C
ATOM   1394  CA  ALA G  24      47.031 -45.369  19.881  1.00  1.00      G    C
ATOM   1395  CA  ALA G  25      44.001 -45.039  17.591  1.00  1.00      G    C
ATOM   1396  CA  ARG G  26      41.921 -47.949  16.361  1.00  1.00      G    C
ATOM   1397  CA  LYS G  27      42.091 -46.539  12.851  1.00  1.00      G    C
ATOM   1398  CA  SER G  28      43.641 -48.559  10.111  1.00  1.00      G    C
ATOM   1399  CA  ALA G  29      40.221 -50.199   9.561  1.00  1.00      G    C
ATOM   1400  CA  PRO G  30      38.541 -46.899   9.971  1.00  1.00      G    C
ATOM   1401  CA  ALA G  31      35.401 -46.029  11.821  1.00  1.00      G    C
ATOM   1402  CA  THR G  32      36.321 -42.319  12.321  1.00  1.00      G    C
ATOM   1403  CA  GLY G  33      32.981 -41.249  13.881  1.00  1.00      G    C
ATOM   1404  CA  GLY G  34      30.251 -42.449  11.521  1.00  1.00      G    C
ATOM   1405  CA  VAL G  35      26.891 -41.339  10.221  1.00  1.00      G    C
ATOM   1406  CA  LYS G  36      26.401 -39.950   6.621  1.00  1.00      G    C
ATOM   1407  CA  LYS G  37      25.411 -36.230   7.171  1.00  1.00      G    C
ATOM   1408  CA  PRO G  38      28.331 -34.400   5.741  1.00  1.00      G    C
ATOM   1409  CA  HIS G  39      30.170 -32.259   8.111  1.00  1.00      G    C
ATOM   1410  CA  ARG G  40      31.250 -28.679   7.391  1.00  1.00      G    C
ATOM   1411  CA  TYR G  41      29.530 -25.939   5.400  1.00  1.00      G    C
ATOM   1412  CA  ARG G  42      25.880 -26.550   4.541  1.00  1.00      G    C
ATOM   1413  CA  PRO G  43      24.440 -24.750   1.430  1.00  1.00      G    C
ATOM   1414  CA  GLY G  44      22.570 -21.690   2.910  1.00  1.00      G    C
ATOM   1415  CA  THR G  45      24.570 -21.590   6.180  1.00  1.00      G    C
ATOM   1416  CA  VAL G  46      27.160 -19.190   4.820  1.00  1.00      G    C
ATOM   1417  CA  ALA G  47      24.410 -17.320   2.790  1.00  1.00      G    C
ATOM   1418  CA  LEU G  48      22.830 -16.560   6.300  1.00  1.00      G    C
ATOM   1419  CA  ARG G  49      26.130 -15.140   7.620  1.00  1.00      G    C
ATOM   1420  CA  GLU G  50      26.160 -12.870   4.380  1.00  1.00      G    C
ATOM   1421  CA  ILE G  51      22.690 -11.520   5.210  1.00  1.00      G    C
ATOM   1422  CA  ARG G  52      23.940 -10.550   8.550  1.00  1.00      G    C
ATOM   1423  CA  ARG G  53      27.200  -9.090   7.210  1.00  1.00      G    C
ATOM   1424  CA  TYR G  54      25.290  -6.580   5.010  1.00  1.00      G    C
ATOM   1425  CA  GLN G  55      22.420  -5.040   6.980  1.00  1.00      G    C
ATOM   1426  CA  LYS G  56      25.080  -4.069   9.540  1.00  1.00      G    C
ATOM   1427  CA  SER G  57      27.550  -2.419   7.230  1.00  1.00      G    C
ATOM   1428  CA  THR G  58      26.520   0.880   5.570  1.00  1.00      G    C
ATOM   1429  CA  GLU G  59      28.450   0.630   2.320  1.00  1.00      G    C
ATOM   1430  CA  LEU G  60      26.220   1.100  -0.770  1.00  1.00      G    C
ATOM   1431  CA  LEU G  61      25.570  -2.330  -2.370  1.00  1.00      G    C
ATOM   1432  CA  ILE G  62      25.570  -1.430  -6.070  1.00  1.00      G    C
ATOM   1433  CA  ARG G  63      28.880  -0.340  -7.460  1.00  1.00      G    C
ATOM   1434  CA  LYS G  64      29.310   3.490  -7.780  1.00  1.00      G    C
ATOM   1435  CA  LEU G  65      30.500   3.690 -11.470  1.00  1.00      G    C
ATOM   1436  CA  PRO G  66      27.970   1.330 -13.030  1.00  1.00      G    C
ATOM   1437  CA  PHE G  67      25.230   2.990 -10.980  1.00  1.00      G    C
ATOM   1438  CA  GLN G  68      26.340   6.450 -11.940  1.00  1.00      G    C
ATOM   1439  CA  ARG G  69      25.980   5.220 -15.570  1.00  1.00      G    C
ATOM   1440  CA  LEU G  70      22.580   3.860 -15.110  1.00  1.00      G    C
ATOM   1441  CA  VAL G  71      21.340   6.950 -13.430  1.00  1.00      G    C
ATOM   1442  CA  ARG G  72      22.840   9.310 -15.980  1.00  1.00      G    C
ATOM   1443  CA  GLU G  73      21.300   7.210 -18.670  1.00  1.00      G    C
ATOM   1444  CA  ILE G  74      17.860   7.200 -17.220  1.00  1.00      G    C
ATOM   1445  CA  ALA G  75      18.119  10.990 -16.810  1.00  1.00      G    C
ATOM   1446  CA  GLN G  76      19.179  11.340 -20.500  1.00  1.00      G    C
ATOM   1447  CA  ASP G  77      15.729  10.190 -21.500  1.00  1.00      G    C
ATOM   1448  CA  PHE G  78      14.079  13.220 -20.240  1.00  1.00      G    C
ATOM   1449  CA  LYS G  79      16.419  16.060 -21.080  1.00  1.00      G    C
ATOM   1450  CA  THR G  80      19.929  15.540 -22.460  1.00  1.00      G    C
ATOM   1451  CA  ASP G  81      23.219  17.230 -21.570  1.00  1.00      G    C
ATOM   1452  CA  LEU G  82      21.989  18.050 -17.950  1.00  1.00      G    C
ATOM   1453  CA  ARG G  83      24.439  18.420 -15.150  1.00  1.00      G    C
ATOM   1454  CA  PHE G  84      24.379  16.500 -11.950  1.00  1.00      G    C
ATOM   1455  CA  GLN G  85      25.439  17.380  -8.430  1.00  1.00      G    C
ATOM   1456  CA  SER G  86      27.609  14.640  -7.010  1.00  1.00      G    C
ATOM   1457  CA  SER G  87      25.099  14.260  -4.100  1.00  1.00      G    C
ATOM   1458  CA  ALA G  88      22.199  13.840  -6.530  1.00  1.00      G    C
ATOM   1459  CA  VAL G  89      23.570  10.480  -7.640  1.00  1.00      G    C
ATOM   1460  CA  MET G  90      24.460   9.570  -4.060  1.00  1.00      G    C
ATOM   1461  CA  ALA G  91      20.830  10.470  -2.970  1.00  1.00      G    C
ATOM   1462  CA  LEU G  92      19.370   8.490  -5.850  1.00  1.00      G    C
ATOM   1463  CA  GLN G  93      21.410   5.500  -4.810  1.00  1.00      G    C
ATOM   1464  CA  GLU G  94      20.530   5.650  -1.090  1.00  1.00      G    C
ATOM   1465  CA  ALA G  95      16.860   5.930  -2.110  1.00  1.00      G    C
ATOM   1466  CA  SER G  96      17.270   3.110  -4.590  1.00  1.00      G    C
ATOM   1467  CA  GLU G  97      18.980   0.700  -2.270  1.00  1.00      G    C
ATOM   1468  CA  ALA G  98      16.720   1.320   0.690  1.00  1.00      G    C
ATOM   1469  CA  TYR G  99      13.770   1.020  -1.550  1.00  1.00      G    C
ATOM   1470  CA  LEU G 100      14.630  -2.290  -2.930  1.00  1.00      G    C
ATOM   1471  CA  VAL G 101      15.740  -3.920   0.280  1.00  1.00      G    C
ATOM   1472  CA  ALA G 102      12.200  -3.300   1.630  1.00  1.00      G    C
ATOM   1473  CA  LEU G 103      10.700  -4.660  -1.530  1.00  1.00      G    C
ATOM   1474  CA  PHE G 104      12.900  -7.650  -1.170  1.00  1.00      G    C
ATOM   1475  CA  GLU G 105      11.940  -7.990   2.450  1.00  1.00      G    C
ATOM   1476  CA  ASP G 106       8.210  -8.060   1.250  1.00  1.00      G    C
ATOM   1477  CA  THR G 107       9.050 -10.410  -1.650  1.00  1.00      G    C
ATOM   1478  CA  ASN G 108      10.680 -12.720   0.910  1.00  1.00      G    C
ATOM   1479  CA  LEU G 109       7.380 -12.580   2.950  1.00  1.00      G    C
ATOM   1480  CA  CYS G 110       5.510 -13.700  -0.140  1.00  1.00      G    C
ATOM   1481  CA  ALA G 111       7.950 -16.550  -0.750  1.00  1.00      G    C
ATOM   1482  CA  ILE G 112       7.750 -17.770   2.690  1.00  1.00      G    C
ATOM   1483  CA  HIS G 113       4.000 -17.410   2.640  1.00  1.00      G    C
ATOM   1484  CA  ALA G 114       3.960 -19.900  -0.120  1.00  1.00      G    C
ATOM   1485  CA  LYS G 115       5.930 -22.400   1.831  1.00  1.00      G    C
ATOM   1486  CA  ARG G 116       9.170 -21.540  -0.090  1.00  1.00      G    C
ATOM   1487  CA  VAL G 117      12.500 -20.210   1.030  1.00  1.00      G    C
ATOM   1488  CA  THR G 118      13.600 -19.480  -2.600  1.00  1.00      G    C
ATOM   1489  CA  ILE G 119      12.500 -16.020  -3.960  1.00  1.00      G    C
ATOM   1490  CA  MET G 120      10.970 -16.160  -7.450  1.00  1.00      G    C
ATOM   1491  CA  PRO G 121       9.540 -13.600  -9.930  1.00  1.00      G    C
ATOM   1492  CA  LYS G 122       6.020 -14.500  -8.680  1.00  1.00      G    C
ATOM   1493  CA  ASP G 123       7.010 -13.320  -5.230  1.00  1.00      G    C
ATOM   1494  CA  ILE G 124       8.270 -10.030  -6.500  1.00  1.00      G    C
ATOM   1495  CA  GLN G 125       5.220  -9.650  -8.710  1.00  1.00      G    C
ATOM   1496  CA  LEU G 126       2.810 -10.290  -5.830  1.00  1.00      G    C
ATOM   1497  CA  ALA G 127       4.490  -7.630  -3.830  1.00  1.00      G    C
ATOM   1498  CA  ARG G 128       4.360  -5.330  -6.780  1.00  1.00      G    C
ATOM   1499  CA  ARG G 129       0.690  -6.150  -7.590  1.00  1.00      G    C
ATOM   1500  CA  ILE G 130      -0.370  -5.310  -3.960  1.00  1.00      G    C
ATOM   1501  CA  ARG G 131       1.630  -2.110  -3.960  1.00  1.00      G    C
ATOM   1502  CA  GLY G 132      -0.420  -1.030  -6.960  1.00  1.00      G    C
ATOM   1503  CA  GLU G 133       2.680  -1.030  -9.280  1.00  1.00      G    C
ATOM   1504  CA  ARG G 134       2.080  -3.490 -12.060  1.00  1.00      G    C
ATOM   1505  CA  ALA G 135      -1.700  -3.600 -11.460  1.00  1.00      G    C
TER
ATOM   1506  CA  SER H   1      58.040 -29.869 -11.690  1.00  1.00      H    C
ATOM   1507  CA  GLY H   2      60.460 -27.039 -10.950  1.00  1.00      H    C
ATOM   1508  CA  ARG H   3      58.720 -23.989  -9.430  1.00  1.00      H    C
ATOM   1509  CA  GLY H   4      57.790 -20.959 -11.510  1.00  1.00      H    C
ATOM   1510  CA  LYS H   5      54.040 -21.579 -11.830  1.00  1.00      H    C
ATOM   1511  CA  GLY H   6      52.330 -19.289  -9.280  1.00  1.00      H    C
ATOM   1512  CA  GLY H   7      49.430 -18.859 -11.790  1.00  1.00      H    C
ATOM   1513  CA  LYS H   8      48.890 -16.350 -14.800  1.00  1.00      H    C
ATOM   1514  CA  GLY H   9      51.500 -14.449 -16.500  1.00  1.00      H    C
ATOM   1515  CA  LEU H  10      50.060 -10.930 -16.760  1.00  1.00      H    C
ATOM   1516  CA  GLY H  11      47.040 -12.380 -18.450  1.00  1.00      H    C
ATOM   1517  CA  LYS H  12      48.410 -11.560 -22.010  1.00  1.00      H    C
ATOM   1518  CA  GLY H  13      51.020  -9.120 -22.960  1.00  1.00      H    C
ATOM   1519  CA  GLY H  14      50.810  -7.190 -19.710  1.00  1.00      H    C
ATOM   1520  CA  ALA H  15      50.300  -3.630 -20.390  1.00  1.00      H    C
ATOM   1521  CA  LYS H  16      47.390  -2.150 -18.460  1.00  1.00      H    C
ATOM   1522  CA  ARG H  17      46.330   0.470 -21.090  1.00  1.00      H    C
ATOM   1523  CA  HIS H  18      42.720   0.050 -19.830  1.00  1.00      H    C
ATOM   1524  CA  ARG H  19      40.760   0.880 -16.710  1.00  1.00      H    C
ATOM   1525  CA  LYS H  20      37.450  -0.740 -16.980  1.00  1.00      H    C
ATOM   1526  CA  VAL H  21      35.920   1.350 -19.760  1.00  1.00      H    C
ATOM   1527  CA  LEU H  22      32.700  -0.440 -20.640  1.00  1.00      H    C
ATOM   1528  CA  ARG H  23      30.010  -1.450 -18.230  1.00  1.00      H    C
ATOM   1529  CA  ASP H  24      27.020  -2.780 -20.190  1.00  1.00      H    C
ATOM   1530  CA  ASN H  25      24.970  -0.140 -18.390  1.00  1.00      H    C
ATOM   1531  CA  ILE H  26      21.830  -2.220 -17.400  1.00  1.00      H    C
ATOM   1532  CA  GLN H  27      24.270  -5.080 -17.560  1.00  1.00      H    C
ATOM   1533  CA  GLY H  28      26.210  -3.280 -14.910  1.00  1.00      H    C
ATOM   1534  CA  ILE H  29      23.800  -4.540 -12.190  1.00  1.00      H    C
ATOM   1535  CA  THR H  30      25.590  -7.730 -11.760  1.00  1.00      H    C
ATOM   1536  CA  LYS H  31      24.090 -11.000 -10.510  1.00  1.00      H    C
ATOM   1537  CA  PRO H  32      26.310 -10.500  -7.380  1.00  1.00      H    C
ATOM   1538  CA  ALA H  33      25.180  -6.890  -6.870  1.00  1.00      H    C
ATOM   1539  CA  ILE H  34      21.530  -8.070  -6.960  1.00  1.00      H    C
ATOM   1540  CA  ARG H  35      22.360 -10.860  -4.610  1.00  1.00      H    C
ATOM   1541  CA  ARG H  36      23.950  -8.350  -2.150  1.00  1.00      H    C
ATOM   1542  CA  LEU H  37      20.700  -6.360  -2.170  1.00  1.00      H    C
ATOM   1543  CA  ALA H  38      18.760  -9.700  -1.420  1.00  1.00      H    C
ATOM   1544  CA  ARG H  39      21.220 -10.510   1.380  1.00  1.00      H    C
ATOM   1545  CA  ARG H  40      20.670  -7.170   3.150  1.00  1.00      H    C
ATOM   1546  CA  GLY H  41      16.970  -7.860   2.950  1.00  1.00      H    C
ATOM   1547  CA  GLY H  42      17.330 -11.270   4.700  1.00  1.00      H    C
ATOM   1548  CA  VAL H  43      16.360 -13.460   1.740  1.00  1.00      H    C
ATOM   1549  CA  LYS H  44      18.310 -16.660   2.370  1.00  1.00      H    C
ATOM   1550  CA  ARG H  45      17.780 -18.100  -1.130  1.00  1.00      H    C
ATOM   1551  CA  ILE H  46      17.490 -16.640  -4.560  1.00  1.00      H    C
ATOM   1552  CA  SER H  47      16.060 -18.070  -7.780  1.00  1.00      H    C
ATOM   1553  CA  GLY H  48      18.090 -17.820 -10.920  1.00  1.00      H    C
ATOM   1554  CA  LEU H  49      15.440 -15.820 -12.600  1.00  1.00      H    C
ATOM   1555  CA  ILE H  50      15.380 -13.140  -9.890  1.00  1.00      H    C
ATOM   1556  CA  TYR H  51      18.220 -11.200 -11.310  1.00  1.00      H    C
ATOM   1557  CA  GLU H  52      16.680 -10.050 -14.540  1.00  1.00      H    C
ATOM   1558  CA  GLU H  53      13.240  -9.670 -13.000  1.00  1.00      H    C
ATOM   1559  CA  THR H  54      14.730  -7.290 -10.450  1.00  1.00      H    C
ATOM   1560  CA  ARG H  55      16.550  -5.290 -13.140  1.00  1.00      H    C
ATOM   1561  CA  GLY H  56      13.260  -4.540 -14.790  1.00  1.00      H    C
ATOM   1562  CA  VAL H  57      11.740  -3.400 -11.420  1.00  1.00      H    C
ATOM   1563  CA  LEU H  58      14.950  -1.610 -10.490  1.00  1.00      H    C
ATOM   1564  CA  LYS H  59      15.020   0.270 -13.880  1.00  1.00      H    C
ATOM   1565  CA  VAL H  60      11.390   1.210 -13.330  1.00  1.00      H    C
ATOM   1566  CA  PHE H  61      12.050   2.490  -9.830  1.00  1.00      H    C
ATOM   1567  CA  LEU H  62      14.780   4.760 -11.150  1.00  1.00      H    C
ATOM   1568  CA  GLU H  63      12.840   5.730 -14.280  1.00  1.00      H    C
ATOM   1569  CA  ASN H  64       9.940   6.730 -12.030  1.00  1.00      H    C
ATOM   1570  CA  VAL H  65      11.930   8.790  -9.570  1.00  1.00      H    C
ATOM   1571  CA  ILE H  66      14.170  10.430 -12.160  1.00  1.00      H    C
ATOM   1572  CA  ARG H  67      11.199  11.510 -14.250  1.00  1.00      H    C
ATOM   1573  CA  ASP H  68       9.939  13.670 -11.320  1.00  1.00      H    C
ATOM   1574  CA  ALA H  69      13.509  14.930 -10.520  1.00  1.00      H    C
ATOM   1575  CA  VAL H  70      13.919  15.970 -14.090  1.00  1.00      H    C
ATOM   1576  CA  THR H  71      10.559  17.810 -13.900  1.00  1.00      H    C
ATOM   1577  CA  TYR H  72      11.869  19.830 -10.840  1.00  1.00      H    C
ATOM   1578  CA  THR H  73      15.199  20.600 -12.590  1.00  1.00      H    C
ATOM   1579  CA  GLU H  74      13.549  21.910 -15.680  1.00  1.00      H    C
ATOM   1580  CA  HIS H  75      10.769  23.770 -13.930  1.00  1.00      H    C
ATOM   1581  CA  ALA H  76      13.299  25.670 -12.031  1.00  1.00      H    C
ATOM   1582  CA  LYS H  77      14.969  26.800 -15.271  1.00  1.00      H    C
ATOM   1583  CA  ARG H  78      18.199  25.010 -14.231  1.00  1.00      H    C
ATOM   1584  CA  LYS H  79      20.749  23.020 -16.271  1.00  1.00      H    C
ATOM   1585  CA  THR H  80      21.809  21.040 -13.080  1.00  1.00      H    C
ATOM   1586  CA  VAL H  81      19.729  18.250 -11.310  1.00  1.00      H    C
ATOM   1587  CA  THR H  82      20.379  18.660  -7.640  1.00  1.00      H    C
ATOM   1588  CA  ALA H  83      20.039  16.260  -4.780  1.00  1.00      H    C
ATOM   1589  CA  MET H  84      17.039  18.350  -3.640  1.00  1.00      H    C
ATOM   1590  CA  ASP H  85      15.219  17.540  -6.890  1.00  1.00      H    C
ATOM   1591  CA  VAL H  86      15.559  13.830  -6.130  1.00  1.00      H    C
ATOM   1592  CA  VAL H  87      14.449  14.240  -2.470  1.00  1.00      H    C
ATOM   1593  CA  TYR H  88      11.329  16.090  -3.600  1.00  1.00      H    C
ATOM   1594  CA  ALA H  89      10.609  13.480  -6.160  1.00  1.00      H    C
ATOM   1595  CA  LEU H  90      11.060  10.780  -3.460  1.00  1.00      H    C
ATOM   1596  CA  LYS H  91       8.610  12.600  -1.140  1.00  1.00      H    C
ATOM   1597  CA  ARG H  92       5.570  12.860  -3.410  1.00  1.00      H    C
ATOM   1598  CA  GLN H  93       6.070   9.220  -4.280  1.00  1.00      H    C
ATOM   1599  CA  GLY H  94       5.710   8.380  -0.590  1.00  1.00      H    C
ATOM   1600  CA  ARG H  95       9.410   8.050   0.060  1.00  1.00      H    C
ATOM   1601  CA  THR H  96      10.520  10.010   3.160  1.00  1.00      H    C
ATOM   1602  CA  LEU H  97      14.190  11.040   2.790  1.00  1.00      H    C
ATOM   1603  CA  TYR H  98      16.530  11.210   5.630  1.00  1.00      H    C
ATOM   1604  CA  GLY H  99      20.080  11.930   4.530  1.00  1.00      H    C
ATOM   1605  CA  PHE H 100      19.629  14.620   1.920  1.00  1.00      H    C
ATOM   1606  CA  GLY H 101      22.369  16.670   3.380  1.00  1.00      H    C
ATOM   1607  CA  GLY H 102      23.480  14.230   6.130  1.00  1.00      H    C
TER
ATOM   1608  CA  SER I   1     -32.311  31.399 -23.120  1.00  1.00      I    C
ATOM   1609  CA  GLY I   2     -30.831  34.819 -23.481  1.00  1.00      I    C
ATOM   1610  CA  ARG I   3     -27.681  33.229 -25.061  1.00  1.00      I    C
ATOM   1611  CA  GLY I   4     -27.671  35.469 -28.091  1.00  1.00      I    C
ATOM   1612  CA  LYS I   5     -25.771  35.669 -31.341  1.00  1.00      I    C
ATOM   1613  CA  GLN I   6     -24.251  32.499 -32.571  1.00  1.00      I    C
ATOM   1614  CA  GLY I   7     -26.241  30.488 -35.110  1.00  1.00      I    C
ATOM   1615  CA  GLY I   8     -23.081  29.249 -36.680  1.00  1.00      I    C
ATOM   1616  CA  LYS I   9     -21.291  29.019 -33.310  1.00  1.00      I    C
ATOM   1617  CA  THR I  10     -17.841  30.169 -32.210  1.00  1.00      I    C
ATOM   1618  CA  ARG I  11     -19.091  33.129 -30.281  1.00  1.00      I    C
ATOM   1619  CA  ALA I  12     -18.141  36.619 -31.351  1.00  1.00      I    C
ATOM   1620  CA  LYS I  13     -20.631  38.229 -28.921  1.00  1.00      I    C
ATOM   1621  CA  ALA I  14     -20.821  39.929 -25.521  1.00  1.00      I    C
ATOM   1622  CA  LYS I  15     -17.961  39.309 -23.131  1.00  1.00      I    C
ATOM   1623  CA  THR I  16     -16.601  36.199 -21.481  1.00  1.00      I    C
ATOM   1624  CA  ARG I  17     -13.081  35.039 -21.421  1.00  1.00      I    C
ATOM   1625  CA  SER I  18     -14.291  31.529 -22.171  1.00  1.00      I    C
ATOM   1626  CA  SER I  19     -15.861  32.519 -25.451  1.00  1.00      I    C
ATOM   1627  CA  ARG I  20     -12.731  34.329 -26.381  1.00  1.00      I    C
ATOM   1628  CA  ALA I  21     -10.681  31.079 -25.651  1.00  1.00      I    C
ATOM   1629  CA  GLY I  22     -13.091  28.899 -27.460  1.00  1.00      I    C
ATOM   1630  CA  LEU I  23     -14.451  27.309 -24.370  1.00  1.00      I    C
ATOM   1631  CA  GLN I  24     -17.511  26.089 -22.470  1.00  1.00      I    C
ATOM   1632  CA  PHE I  25     -15.911  26.169 -19.100  1.00  1.00      I    C
ATOM   1633  CA  PRO I  26     -15.741  29.499 -17.420  1.00  1.00      I    C
ATOM   1634  CA  VAL I  27     -12.471  31.349 -17.201  1.00  1.00      I    C
ATOM   1635  CA  GLY I  28     -14.041  34.049 -15.161  1.00  1.00      I    C
ATOM   1636  CA  ARG I  29     -15.201  31.509 -12.481  1.00  1.00      I    C
ATOM   1637  CA  VAL I  30     -11.991  29.509 -12.461  1.00  1.00      I    C
ATOM   1638  CA  HIS I  31     -10.111  32.829 -11.761  1.00  1.00      I    C
ATOM   1639  CA  ARG I  32     -12.371  33.669  -8.901  1.00  1.00      I    C
ATOM   1640  CA  LEU I  33     -12.081  30.259  -7.211  1.00  1.00      I    C
ATOM   1641  CA  LEU I  34      -8.291  30.309  -7.611  1.00  1.00      I    C
ATOM   1642  CA  ARG I  35      -8.121  33.669  -5.961  1.00  1.00      I    C
ATOM   1643  CA  LYS I  36     -10.651  32.719  -3.131  1.00  1.00      I    C
ATOM   1644  CA  GLY I  37      -8.581  29.760  -2.071  1.00  1.00      I    C
ATOM   1645  CA  ASN I  38      -5.241  31.380  -1.351  1.00  1.00      I    C
ATOM   1646  CA  TYR I  39      -3.181  29.260  -3.741  1.00  1.00      I    C
ATOM   1647  CA  ALA I  40      -0.581  31.910  -4.531  1.00  1.00      I    C
ATOM   1648  CA  GLU I  41      -1.121  35.670  -3.741  1.00  1.00      I    C
ATOM   1649  CA  ARG I  42      -1.511  36.140  -7.511  1.00  1.00      I    C
ATOM   1650  CA  VAL I  43      -2.791  33.989 -10.481  1.00  1.00      I    C
ATOM   1651  CA  GLY I  44      -1.671  35.159 -13.951  1.00  1.00      I    C
ATOM   1652  CA  ALA I  45      -4.231  35.569 -16.781  1.00  1.00      I    C
ATOM   1653  CA  GLY I  46      -3.391  32.339 -18.361  1.00  1.00      I    C
ATOM   1654  CA  ALA I  47      -3.651  30.059 -15.461  1.00  1.00      I    C
ATOM   1655  CA  PRO I  48      -7.521  29.819 -15.191  1.00  1.00      I    C
ATOM   1656  CA  VAL I  49      -7.781  29.469 -18.991  1.00  1.00      I    C
ATOM   1657  CA  TYR I  50      -5.541  26.369 -18.940  1.00  1.00      I    C
ATOM   1658  CA  LEU I  51      -7.341  24.929 -15.890  1.00  1.00      I    C
ATOM   1659  CA  ALA I  52     -10.751  25.519 -17.550  1.00  1.00      I    C
ATOM   1660  CA  ALA I  53      -9.481  23.579 -20.710  1.00  1.00      I    C
ATOM   1661  CA  VAL I  54      -8.261  20.619 -18.680  1.00  1.00      I    C
ATOM   1662  CA  LEU I  55     -11.401  20.499 -16.730  1.00  1.00      I    C
ATOM   1663  CA  GLU I  56     -13.381  20.439 -19.930  1.00  1.00      I    C
ATOM   1664  CA  TYR I  57     -11.091  17.949 -21.560  1.00  1.00      I    C
ATOM   1665  CA  LEU I  58     -11.501  15.429 -18.650  1.00  1.00      I    C
ATOM   1666  CA  THR I  59     -15.171  15.839 -18.630  1.00  1.00      I    C
ATOM   1667  CA  ALA I  60     -15.501  15.119 -22.390  1.00  1.00      I    C
ATOM   1668  CA  GLU I  61     -13.001  12.239 -22.010  1.00  1.00      I    C
ATOM   1669  CA  ILE I  62     -15.001  10.639 -19.250  1.00  1.00      I    C
ATOM   1670  CA  LEU I  63     -18.371  11.359 -20.700  1.00  1.00      I    C
ATOM   1671  CA  GLU I  64     -17.321  10.049 -24.140  1.00  1.00      I    C
ATOM   1672  CA  LEU I  65     -16.200   6.899 -22.570  1.00  1.00      I    C
ATOM   1673  CA  ALA I  66     -19.080   6.729 -20.120  1.00  1.00      I    C
ATOM   1674  CA  GLY I  67     -21.690   7.549 -22.840  1.00  1.00      I    C
ATOM   1675  CA  ASN I  68     -20.040   4.719 -24.940  1.00  1.00      I    C
ATOM   1676  CA  ALA I  69     -20.100   2.159 -22.070  1.00  1.00      I    C
ATOM   1677  CA  ALA I  70     -23.920   2.639 -21.400  1.00  1.00      I    C
ATOM   1678  CA  ARG I  71     -24.520   2.499 -25.180  1.00  1.00      I    C
ATOM   1679  CA  ASP I  72     -22.400  -0.681 -25.360  1.00  1.00      I    C
ATOM   1680  CA  ASN I  73     -24.720  -2.081 -22.730  1.00  1.00      I    C
ATOM   1681  CA  LYS I  74     -27.860  -0.931 -24.560  1.00  1.00      I    C
ATOM   1682  CA  LYS I  75     -28.810   1.999 -22.600  1.00  1.00      I    C
ATOM   1683  CA  THR I  76     -29.560   5.669 -23.330  1.00  1.00      I    C
ATOM   1684  CA  ARG I  77     -29.310   6.989 -19.880  1.00  1.00      I    C
ATOM   1685  CA  ILE I  78     -25.900   7.509 -18.070  1.00  1.00      I    C
ATOM   1686  CA  ILE I  79     -26.060   6.049 -14.550  1.00  1.00      I    C
ATOM   1687  CA  PRO I  80     -23.430   5.739 -11.800  1.00  1.00      I    C
ATOM   1688  CA  ARG I  81     -22.510   2.349 -12.920  1.00  1.00      I    C
ATOM   1689  CA  HIS I  82     -21.490   3.719 -16.390  1.00  1.00      I    C
ATOM   1690  CA  LEU I  83     -19.210   6.359 -15.010  1.00  1.00      I    C
ATOM   1691  CA  GLN I  84     -17.620   3.549 -12.900  1.00  1.00      I    C
ATOM   1692  CA  LEU I  85     -17.200   1.279 -15.830  1.00  1.00      I    C
ATOM   1693  CA  ALA I  86     -15.310   3.999 -17.770  1.00  1.00      I    C
ATOM   1694  CA  VAL I  87     -12.740   4.569 -15.140  1.00  1.00      I    C
ATOM   1695  CA  ARG I  88     -12.120   1.089 -13.750  1.00  1.00      I    C
ATOM   1696  CA  ASN I  89     -11.390  -0.401 -17.140  1.00  1.00      I    C
ATOM   1697  CA  ASP I  90      -9.150   2.469 -18.240  1.00  1.00      I    C
ATOM   1698  CA  GLU I  91      -5.530   1.919 -16.930  1.00  1.00      I    C
ATOM   1699  CA  GLU I  92      -4.700   5.569 -16.750  1.00  1.00      I    C
ATOM   1700  CA  LEU I  93      -8.210   6.899 -15.680  1.00  1.00      I    C
ATOM   1701  CA  ASN I  94      -8.010   4.019 -13.170  1.00  1.00      I    C
ATOM   1702  CA  LYS I  95      -4.700   5.159 -11.840  1.00  1.00      I    C
ATOM   1703  CA  LEU I  96      -5.480   8.809 -11.640  1.00  1.00      I    C
ATOM   1704  CA  LEU I  97      -8.720   7.779  -9.730  1.00  1.00      I    C
ATOM   1705  CA  GLY I  98      -7.050   4.849  -7.980  1.00  1.00      I    C
ATOM   1706  CA  ARG I  99      -8.230   5.840  -4.500  1.00  1.00      I    C
ATOM   1707  CA  VAL I 100     -11.510   7.329  -5.480  1.00  1.00      I    C
ATOM   1708  CA  THR I 101     -15.010   6.339  -4.120  1.00  1.00      I    C
ATOM   1709  CA  ILE I 102     -17.820   6.899  -6.550  1.00  1.00      I    C
ATOM   1710  CA  ALA I 103     -20.960   5.909  -5.050  1.00  1.00      I    C
ATOM   1711  CA  GLN I 104     -23.040   3.159  -6.600  1.00  1.00      I    C
ATOM   1712  CA  GLY I 105     -20.120   2.319  -8.860  1.00  1.00      I    C
ATOM   1713  CA  GLY I 106     -19.800  -1.381  -8.030  1.00  1.00      I    C
ATOM   1714  CA  VAL I 107     -16.340  -2.921  -8.510  1.00  1.00      I    C
ATOM   1715  CA  LEU I 108     -16.320  -4.451 -11.960  1.00  1.00      I    C
ATOM   1716  CA  PRO I 109     -17.250  -8.161 -12.290  1.00  1.00      I    C
ATOM   1717  CA  ASN I 110     -13.880  -9.861 -12.630  1.00  1.00      I    C
ATOM   1718  CA  ILE I 111     -13.110 -13.241 -14.190  1.00  1.00      I    C
ATOM   1719  CA  GLN I 112      -9.430 -14.521 -14.140  1.00  1.00      I    C
ATOM   1720  CA  SER I 113      -8.900 -17.321 -16.610  1.00  1.00      I    C
ATOM   1721  CA  VAL I 114      -6.660 -15.811 -19.020  1.00  1.00      I    C
ATOM   1722  CA  LEU I 115      -3.880 -15.461 -16.410  1.00  1.00      I    C
ATOM   1723  CA  LEU I 116      -3.210 -19.131 -16.000  1.00  1.00      I    C
ATOM   1724  CA  PRO I 117      -0.680 -20.151 -13.250  1.00  1.00      I    C
ATOM   1725  CA  LYS I 118       3.100 -19.880 -14.080  1.00  1.00      I    C
ATOM   1726  CA  LYS I 119       2.360 -16.831 -16.210  1.00  1.00      I    C
ATOM   1727  CA  THR I 120       4.900 -14.540 -17.860  1.00  1.00      I    C
ATOM   1728  CA  GLU I 121       7.480 -17.370 -17.900  1.00  1.00      I    C
ATOM   1729  CA  SER I 122      10.340 -14.930 -18.530  1.00  1.00      I    C
ATOM   1730  CA  SER I 123      11.720 -14.950 -22.130  1.00  1.00      I    C
ATOM   1731  CA  LYS I 124      15.470 -15.570 -22.670  1.00  1.00      I    C
ATOM   1732  CA  SER I 125      17.710 -13.720 -25.230  1.00  1.00      I    C
ATOM   1733  CA  LYS I 126      20.900 -15.060 -23.720  1.00  1.00      I    C
ATOM   1734  CA  SER I 127      23.400 -13.760 -21.100  1.00  1.00      I    C
ATOM   1735  CA  LYS I 128      21.950 -11.020 -18.800  1.00  1.00      I    C
TER
ATOM   1736  CA  PRO J   1     -63.331  32.518 -15.960  1.00  1.00      J    C
ATOM   1737  CA  GLU J   2     -60.891  34.768 -14.260  1.00  1.00      J    C
ATOM   1738  CA  PRO J   3     -57.231  35.288 -14.210  1.00  1.00      J    C
ATOM   1739  CA  ALA J   4     -56.971  32.548 -11.490  1.00  1.00      J    C
ATOM   1740  CA  LYS J   5     -57.421  29.568 -13.810  1.00  1.00      J    C
ATOM   1741  CA  SER J   6     -54.581  28.318 -15.860  1.00  1.00      J    C
ATOM   1742  CA  ALA J   7     -55.801  24.818 -15.900  1.00  1.00      J    C
ATOM   1743  CA  PRO J   8     -54.451  23.568 -13.730  1.00  1.00      J    C
ATOM   1744  CA  ALA J   9     -52.681  20.748 -15.660  1.00  1.00      J    C
ATOM   1745  CA  PRO J  10     -54.441  18.718 -14.320  1.00  1.00      J    C
ATOM   1746  CA  LYS J  11     -52.521  16.098 -12.410  1.00  1.00      J    C
ATOM   1747  CA  LYS J  12     -49.621  17.199 -10.100  1.00  1.00      J    C
ATOM   1748  CA  GLY J  13     -45.911  17.099 -10.220  1.00  1.00      J    C
ATOM   1749  CA  SER J  14     -43.771  15.999  -7.320  1.00  1.00      J    C
ATOM   1750  CA  LYS J  15     -41.861  12.929  -6.090  1.00  1.00      J    C
ATOM   1751  CA  LYS J  16     -42.990  11.309  -2.980  1.00  1.00      J    C
ATOM   1752  CA  ALA J  17     -46.190  11.349  -0.990  1.00  1.00      J    C
ATOM   1753  CA  VAL J  18     -45.850  13.499   2.130  1.00  1.00      J    C
ATOM   1754  CA  THR J  19     -43.201  16.179   1.110  1.00  1.00      J    C
ATOM   1755  CA  LYS J  20     -43.161  18.039   4.440  1.00  1.00      J    C
ATOM   1756  CA  THR J  21     -41.761  17.019   7.770  1.00  1.00      J    C
ATOM   1757  CA  GLN J  22     -38.571  19.059   7.280  1.00  1.00      J    C
ATOM   1758  CA  LYS J  23     -35.431  17.089   7.590  1.00  1.00      J    C
ATOM   1759  CA  LYS J  24     -33.881  18.829   4.590  1.00  1.00      J    C
ATOM   1760  CA  ASP J  25     -31.411  16.979   2.360  1.00  1.00      J    C
ATOM   1761  CA  GLY J  26     -29.491  20.019   1.450  1.00  1.00      J    C
ATOM   1762  CA  LYS J  27     -26.711  19.729   3.990  1.00  1.00      J    C
ATOM   1763  CA  LYS J  28     -28.661  20.999   6.980  1.00  1.00      J    C
ATOM   1764  CA  ARG J  29     -26.871  24.319   7.790  1.00  1.00      J    C
ATOM   1765  CA  ARG J  30     -27.371  25.719   4.330  1.00  1.00      J    C
ATOM   1766  CA  LYS J  31     -24.341  25.889   2.000  1.00  1.00      J    C
ATOM   1767  CA  THR J  32     -23.351  29.459   1.060  1.00  1.00      J    C
ATOM   1768  CA  ARG J  33     -24.151  30.139  -2.460  1.00  1.00      J    C
ATOM   1769  CA  LYS J  34     -21.651  28.639  -4.900  1.00  1.00      J    C
ATOM   1770  CA  GLU J  35     -23.421  27.349  -7.950  1.00  1.00      J    C
ATOM   1771  CA  SER J  36     -22.231  24.159  -9.770  1.00  1.00      J    C
ATOM   1772  CA  TYR J  37     -20.621  23.259 -12.970  1.00  1.00      J    C
ATOM   1773  CA  ALA J  38     -23.821  21.589 -14.230  1.00  1.00      J    C
ATOM   1774  CA  ILE J  39     -24.501  23.839 -17.230  1.00  1.00      J    C
ATOM   1775  CA  TYR J  40     -20.961  23.209 -18.470  1.00  1.00      J    C
ATOM   1776  CA  VAL J  41     -21.031  19.549 -17.660  1.00  1.00      J    C
ATOM   1777  CA  TYR J  42     -24.241  19.299 -19.740  1.00  1.00      J    C
ATOM   1778  CA  LYS J  43     -22.851  20.999 -22.710  1.00  1.00      J    C
ATOM   1779  CA  VAL J  44     -19.991  18.469 -23.250  1.00  1.00      J    C
ATOM   1780  CA  LEU J  45     -22.311  15.439 -23.050  1.00  1.00      J    C
ATOM   1781  CA  LYS J  46     -24.231  16.739 -26.030  1.00  1.00      J    C
ATOM   1782  CA  GLN J  47     -21.061  17.449 -27.920  1.00  1.00      J    C
ATOM   1783  CA  VAL J  48     -19.771  14.039 -27.920  1.00  1.00      J    C
ATOM   1784  CA  HIS J  49     -22.961  11.949 -27.740  1.00  1.00      J    C
ATOM   1785  CA  PRO J  50     -25.861  13.929 -29.230  1.00  1.00      J    C
ATOM   1786  CA  ASP J  51     -28.461  11.319 -28.240  1.00  1.00      J    C
ATOM   1787  CA  THR J  52     -27.181  10.259 -24.920  1.00  1.00      J    C
ATOM   1788  CA  GLY J  53     -28.651  11.269 -21.640  1.00  1.00      J    C
ATOM   1789  CA  ILE J  54     -27.531  11.469 -18.030  1.00  1.00      J    C
ATOM   1790  CA  SER J  55     -29.370  10.989 -14.740  1.00  1.00      J    C
ATOM   1791  CA  SER J  56     -29.201  13.689 -12.120  1.00  1.00      J    C
ATOM   1792  CA  LYS J  57     -27.320  11.289  -9.770  1.00  1.00      J    C
ATOM   1793  CA  ALA J  58     -24.740  10.659 -12.420  1.00  1.00      J    C
ATOM   1794  CA  MET J  59     -24.481  14.379 -13.190  1.00  1.00      J    C
ATOM   1795  CA  SER J  60     -23.831  14.959  -9.390  1.00  1.00      J    C
ATOM   1796  CA  ILE J  61     -20.951  12.479  -9.660  1.00  1.00      J    C
ATOM   1797  CA  MET J  62     -19.421  14.369 -12.710  1.00  1.00      J    C
ATOM   1798  CA  ASN J  63     -19.781  17.699 -10.900  1.00  1.00      J    C
ATOM   1799  CA  SER J  64     -17.931  16.289  -7.850  1.00  1.00      J    C
ATOM   1800  CA  PHE J  65     -15.351  14.639 -10.090  1.00  1.00      J    C
ATOM   1801  CA  VAL J  66     -14.521  17.949 -11.810  1.00  1.00      J    C
ATOM   1802  CA  ASN J  67     -14.281  19.679  -8.440  1.00  1.00      J    C
ATOM   1803  CA  ASP J  68     -11.871  16.989  -7.020  1.00  1.00      J    C
ATOM   1804  CA  VAL J  69      -9.591  17.199 -10.160  1.00  1.00      J    C
ATOM   1805  CA  PHE J  70      -9.611  20.999  -9.930  1.00  1.00      J    C
ATOM   1806  CA  GLU J  71      -8.441  20.889  -6.330  1.00  1.00      J    C
ATOM   1807  CA  ARG J  72      -5.781  18.310  -6.830  1.00  1.00      J    C
ATOM   1808  CA  ILE J  73      -4.221  19.989  -9.900  1.00  1.00      J    C
ATOM   1809  CA  ALA J  74      -4.731  23.520  -8.390  1.00  1.00      J    C
ATOM   1810  CA  GLY J  75      -3.211  22.190  -5.110  1.00  1.00      J    C
ATOM   1811  CA  GLU J  76      -0.251  20.600  -6.790  1.00  1.00      J    C
ATOM   1812  CA  ALA J  77       0.349  23.870  -8.940  1.00  1.00      J    C
ATOM   1813  CA  SER J  78       0.169  25.940  -5.770  1.00  1.00      J    C
ATOM   1814  CA  ARG J  79       2.769  23.780  -4.010  1.00  1.00      J    C
ATOM   1815  CA  LEU J  80       4.939  23.990  -7.200  1.00  1.00      J    C
ATOM   1816  CA  ALA J  81       4.699  27.760  -7.171  1.00  1.00      J    C
ATOM   1817  CA  HIS J  82       5.809  27.740  -3.361  1.00  1.00      J    C
ATOM   1818  CA  TYR J  83       8.669  25.280  -3.970  1.00  1.00      J    C
ATOM   1819  CA  ASN J  84      10.089  27.770  -6.451  1.00  1.00      J    C
ATOM   1820  CA  LYS J  85       9.459  30.910  -4.151  1.00  1.00      J    C
ATOM   1821  CA  ARG J  86       7.189  32.510  -6.631  1.00  1.00      J    C
ATOM   1822  CA  SER J  87       4.189  34.610  -5.761  1.00  1.00      J    C
ATOM   1823  CA  THR J  88       2.439  33.800  -9.161  1.00  1.00      J    C
ATOM   1824  CA  ILE J  89       0.809  30.680 -10.491  1.00  1.00      J    C
ATOM   1825  CA  THR J  90       1.309  30.890 -14.291  1.00  1.00      J    C
ATOM   1826  CA  SER J  91      -0.091  28.779 -17.051  1.00  1.00      J    C
ATOM   1827  CA  ARG J  92       3.249  27.129 -17.091  1.00  1.00      J    C
ATOM   1828  CA  GLU J  93       2.769  25.690 -13.490  1.00  1.00      J    C
ATOM   1829  CA  ILE J  94      -0.701  24.539 -14.310  1.00  1.00      J    C
ATOM   1830  CA  GLN J  95       0.559  22.739 -17.410  1.00  1.00      J    C
ATOM   1831  CA  THR J  96       3.479  21.170 -15.480  1.00  1.00      J    C
ATOM   1832  CA  ALA J  97       1.159  20.200 -12.480  1.00  1.00      J    C
ATOM   1833  CA  VAL J  98      -0.921  18.369 -15.080  1.00  1.00      J    C
ATOM   1834  CA  ARG J  99       2.339  16.599 -16.290  1.00  1.00      J    C
ATOM   1835  CA  LEU J 100       3.059  15.510 -12.710  1.00  1.00      J    C
ATOM   1836  CA  LEU J 101      -0.421  14.580 -11.900  1.00  1.00      J    C
ATOM   1837  CA  LEU J 102      -1.941  12.979 -15.050  1.00  1.00      J    C
ATOM   1838  CA  PRO J 103      -0.680   9.709 -16.550  1.00  1.00      J    C
ATOM   1839  CA  GLY J 104       0.930   9.659 -20.010  1.00  1.00      J    C
ATOM   1840  CA  GLU J 105      -1.561  10.009 -22.800  1.00  1.00      J    C
ATOM   1841  CA  LEU J 106      -3.921  11.889 -20.480  1.00  1.00      J    C
ATOM   1842  CA  ALA J 107      -1.431  14.569 -19.790  1.00  1.00      J    C
ATOM   1843  CA  LYS J 108      -0.561  14.979 -23.440  1.00  1.00      J    C
ATOM   1844  CA  HIS J 109      -4.021  15.739 -24.650  1.00  1.00      J    C
ATOM   1845  CA  ALA J 110      -4.731  18.029 -21.550  1.00  1.00      J    C
ATOM   1846  CA  VAL J 111      -1.491  19.969 -22.130  1.00  1.00      J    C
ATOM   1847  CA  SER J 112      -2.301  20.389 -25.860  1.00  1.00      J    C
ATOM   1848  CA  GLU J 113      -5.741  21.699 -25.200  1.00  1.00      J    C
ATOM   1849  CA  GLY J 114      -4.531  24.029 -22.520  1.00  1.00      J    C
ATOM   1850  CA  THR J 115      -1.701  25.479 -24.780  1.00  1.00      J    C
ATOM   1851  CA  LYS J 116      -4.021  25.929 -27.640  1.00  1.00      J    C
ATOM   1852  CA  ALA J 117      -6.471  27.559 -25.480  1.00  1.00      J    C
ATOM   1853  CA  VAL J 118      -3.931  30.039 -23.911  1.00  1.00      J    C
ATOM   1854  CA  THR J 119      -2.741  31.159 -27.281  1.00  1.00      J    C
ATOM   1855  CA  LYS J 120      -6.171  32.089 -28.381  1.00  1.00      J    C
ATOM   1856  CA  TYR J 121      -7.121  33.709 -25.121  1.00  1.00      J    C
ATOM   1857  CA  THR J 122      -4.041  35.859 -25.051  1.00  1.00      J    C
ATOM   1858  CA  SER J 123      -4.411  36.789 -28.721  1.00  1.00      J    C
ATOM   1859  CA  ALA J 124      -7.601  38.879 -27.911  1.00  1.00      J    C
ATOM   1860  CA  LYS J 125      -7.991  42.559 -27.301  1.00  1.00      J    C
TER
