# Supplementary material for: The kinetic landscape of nucleosome assembly: A coarse-grained molecular dynamics study
Source: PLoS Comput Biol. 2021 Jul 27;17(7):e1009253. doi: 10.1371/journal.pcbi.1009253 (PMC8345847; doi:10.1371/journal.pcbi.1009253)
Supplement: S1 Data — For each of the 11 metastable states identified from our MSM at 400 mM using PCCA clustering, we deposited 4 representative coarse-grained nucleosome conformations in PDB format. The conformations are named “state*conf#.pdb”, where * corresponds to the state name as described in the text (T, TL, TR, HL0, HL1, HL2, HR0, HR1, HR2 and HR3, N), and # goes from 1 to 4. The file “msm_hmm11.dat” contains the equilibrium probabilities of the various basins and the transition probabilities between them. The data also contain 4 representative partially opened conformations for each of the left hexasome, right hexasome, and tetrasome states, named “partially-opened_*_conf#.pdb”, where * is HL, HR or T and # goes from 1 to 4. (ZIP) [file pcbi.1009253.s006.zip › S1_Data/stateTLconf4.pdb]

ATOM      1 DS   DC  A   1     -66.869 153.730  56.321  1.00  1.00      A    S
ATOM      2 DB   DC  A   1     -68.220 154.320  52.041  1.00  1.00      A    B
ATOM      3 DP   DT  A   2     -69.659 152.150  59.131  1.00  1.00      A    P
ATOM      4 DS   DT  A   2     -73.039 152.960  57.101  1.00  1.00      A    S
ATOM      5 DB   DT  A   2     -71.290 152.150  53.131  1.00  1.00      A    B
ATOM      6 DP   DG  A   3     -76.429 150.290  58.271  1.00  1.00      A    P
ATOM      7 DS   DG  A   3     -77.940 149.550  54.731  1.00  1.00      A    S
ATOM      8 DB   DG  A   3     -74.160 149.100  51.071  1.00  1.00      A    B
ATOM      9 DP   DG  A   4     -81.050 147.290  53.961  1.00  1.00      A    P
ATOM     10 DS   DG  A   4     -80.000 145.910  50.151  1.00  1.00      A    S
ATOM     11 DB   DG  A   4     -75.110 146.020  49.531  1.00  1.00      A    B
ATOM     12 DP   DA  A   5     -81.580 143.350  48.461  1.00  1.00      A    P
ATOM     13 DS   DA  A   5     -78.500 142.570  46.151  1.00  1.00      A    S
ATOM     14 DB   DA  A   5     -74.550 142.460  49.081  1.00  1.00      A    B
ATOM     15 DP   DG  A   6     -78.990 139.050  44.091  1.00  1.00      A    P
ATOM     16 DS   DG  A   6     -75.600 138.470  43.851  1.00  1.00      A    S
ATOM     17 DB   DG  A   6     -73.650 138.690  48.111  1.00  1.00      A    B
ATOM     18 DP   DA  A   7     -74.300 135.670  41.621  1.00  1.00      A    P
ATOM     19 DS   DA  A   7     -70.930 135.640  43.461  1.00  1.00      A    S
ATOM     20 DB   DA  A   7     -71.970 135.630  48.171  1.00  1.00      A    B
ATOM     21 DP   DA  A   8     -68.390 132.930  42.851  1.00  1.00      A    P
ATOM     22 DS   DA  A   8     -67.010 132.410  45.691  1.00  1.00      A    S
ATOM     23 DB   DA  A   8     -70.150 132.560  49.301  1.00  1.00      A    B
ATOM     24 DP   DT  A   9     -64.360 130.050  46.341  1.00  1.00      A    P
ATOM     25 DS   DT  A   9     -64.680 129.570  50.241  1.00  1.00      A    S
ATOM     26 DB   DT  A   9     -69.380 129.250  50.521  1.00  1.00      A    B
ATOM     27 DP   DC  A  10     -62.200 126.810  51.791  1.00  1.00      A    P
ATOM     28 DS   DC  A  10     -64.860 125.680  54.831  1.00  1.00      A    S
ATOM     29 DB   DC  A  10     -68.800 126.000  52.411  1.00  1.00      A    B
ATOM     30 DP   DC  A  11     -64.879 121.940  56.291  1.00  1.00      A    P
ATOM     31 DS   DC  A  11     -68.499 121.740  57.101  1.00  1.00      A    S
ATOM     32 DB   DC  A  11     -70.160 122.460  53.371  1.00  1.00      A    B
ATOM     33 DP   DC  A  12     -69.629 118.530  58.741  1.00  1.00      A    P
ATOM     34 DS   DC  A  12     -73.139 118.160  57.621  1.00  1.00      A    S
ATOM     35 DB   DC  A  12     -72.650 119.510  53.301  1.00  1.00      A    B
ATOM     36 DP   DG  A  13     -75.489 114.100  58.351  1.00  1.00      A    P
ATOM     37 DS   DG  A  13     -77.490 114.660  55.451  1.00  1.00      A    S
ATOM     38 DB   DG  A  13     -74.430 115.910  51.311  1.00  1.00      A    B
ATOM     39 DP   DG  A  14     -80.290 112.040  54.671  1.00  1.00      A    P
ATOM     40 DS   DG  A  14     -80.050 112.180  50.701  1.00  1.00      A    S
ATOM     41 DB   DG  A  14     -75.880 113.410  49.031  1.00  1.00      A    B
ATOM     42 DP   DT  A  15     -81.830 110.140  48.751  1.00  1.00      A    P
ATOM     43 DS   DT  A  15     -79.930 110.530  45.591  1.00  1.00      A    S
ATOM     44 DB   DT  A  15     -76.130 110.500  47.141  1.00  1.00      A    B
ATOM     45 DP   DC  A  16     -80.450 108.170  43.191  1.00  1.00      A    P
ATOM     46 DS   DC  A  16     -77.250 108.890  41.941  1.00  1.00      A    S
ATOM     47 DB   DC  A  16     -74.930 107.470  44.881  1.00  1.00      A    B
ATOM     48 DP   DT  A  17     -76.150 107.320  38.111  1.00  1.00      A    P
ATOM     49 DS   DT  A  17     -72.500 106.980  38.561  1.00  1.00      A    S
ATOM     50 DB   DT  A  17     -72.800 104.960  42.571  1.00  1.00      A    B
ATOM     51 DP   DG  A  18     -70.720 104.180  35.361  1.00  1.00      A    P
ATOM     52 DS   DG  A  18     -68.260 102.390  37.861  1.00  1.00      A    S
ATOM     53 DB   DG  A  18     -70.300 101.240  42.461  1.00  1.00      A    B
ATOM     54 DP   DC  A  19     -66.010 100.530  36.691  1.00  1.00      A    P
ATOM     55 DS   DC  A  19     -65.170  98.510  40.301  1.00  1.00      A    S
ATOM     56 DB   DC  A  19     -69.490  97.820  42.251  1.00  1.00      A    B
ATOM     57 DP   DA  A  20     -62.890  94.500  40.291  1.00  1.00      A    P
ATOM     58 DS   DA  A  20     -63.890  93.550  43.411  1.00  1.00      A    S
ATOM     59 DB   DA  A  20     -68.700  94.130  44.051  1.00  1.00      A    B
ATOM     60 DP   DG  A  21     -62.720  89.990  44.491  1.00  1.00      A    P
ATOM     61 DS   DG  A  21     -66.100  89.360  46.431  1.00  1.00      A    S
ATOM     62 DB   DG  A  21     -70.590  90.510  44.021  1.00  1.00      A    B
ATOM     63 DP   DG  A  22     -66.320  86.510  48.591  1.00  1.00      A    P
ATOM     64 DS   DG  A  22     -69.780  86.330  48.871  1.00  1.00      A    S
ATOM     65 DB   DG  A  22     -72.280  87.050  44.241  1.00  1.00      A    B
ATOM     66 DP   DC  A  23     -71.720  84.180  51.231  1.00  1.00      A    P
ATOM     67 DS   DC  A  23     -74.820  84.630  49.341  1.00  1.00      A    S
ATOM     68 DB   DC  A  23     -73.830  83.960  45.341  1.00  1.00      A    B
ATOM     69 DP   DC  A  24     -77.610  82.940  50.641  1.00  1.00      A    P
ATOM     70 DS   DC  A  24     -79.810  82.660  46.921  1.00  1.00      A    S
ATOM     71 DB   DC  A  24     -76.510  81.460  43.961  1.00  1.00      A    B
ATOM     72 DP   DG  A  25     -83.690  80.620  46.881  1.00  1.00      A    P
ATOM     73 DS   DG  A  25     -83.160  79.600  43.171  1.00  1.00      A    S
ATOM     74 DB   DG  A  25     -78.400  78.360  41.541  1.00  1.00      A    B
ATOM     75 DP   DC  A  26     -85.410  78.400  41.561  1.00  1.00      A    P
ATOM     76 DS   DC  A  26     -83.110  77.420  38.631  1.00  1.00      A    S
ATOM     77 DB   DC  A  26     -79.760  75.340  40.461  1.00  1.00      A    B
ATOM     78 DP   DT  A  27     -84.560  75.030  35.131  1.00  1.00      A    P
ATOM     79 DS   DT  A  27     -81.470  73.240  34.501  1.00  1.00      A    S
ATOM     80 DB   DT  A  27     -80.760  71.890  38.391  1.00  1.00      A    B
ATOM     81 DP   DC  A  28     -81.430  70.670  31.551  1.00  1.00      A    P
ATOM     82 DS   DC  A  28     -78.530  69.010  32.791  1.00  1.00      A    S
ATOM     83 DB   DC  A  28     -79.680  68.340  37.231  1.00  1.00      A    B
ATOM     84 DP   DA  A  29     -76.300  65.420  30.961  1.00  1.00      A    P
ATOM     85 DS   DA  A  29     -74.670  64.030  34.361  1.00  1.00      A    S
ATOM     86 DB   DA  A  29     -78.050  64.330  37.671  1.00  1.00      A    B
ATOM     87 DP   DA  A  30     -72.720  60.680  34.471  1.00  1.00      A    P
ATOM     88 DS   DA  A  30     -73.380  60.200  37.911  1.00  1.00      A    S
ATOM     89 DB   DA  A  30     -77.820  60.940  38.411  1.00  1.00      A    B
ATOM     90 DP   DT  A  31     -72.050  57.110  39.501  1.00  1.00      A    P
ATOM     91 DS   DT  A  31     -74.670  57.180  42.281  1.00  1.00      A    S
ATOM     92 DB   DT  A  31     -77.800  57.460  39.871  1.00  1.00      A    B
ATOM     93 DP   DT  A  32     -74.860  54.270  44.781  1.00  1.00      A    P
ATOM     94 DS   DT  A  32     -78.400  54.220  44.811  1.00  1.00      A    S
ATOM     95 DB   DT  A  32     -79.340  54.070  40.671  1.00  1.00      A    B
ATOM     96 DP   DG  A  33     -80.220  50.830  47.291  1.00  1.00      A    P
ATOM     97 DS   DG  A  33     -83.210  50.030  44.851  1.00  1.00      A    S
ATOM     98 DB   DG  A  33     -82.560  50.980  40.071  1.00  1.00      A    B
ATOM     99 DP   DG  A  34     -85.390  47.030  45.511  1.00  1.00      A    P
ATOM    100 DS   DG  A  34     -87.320  47.060  41.981  1.00  1.00      A    S
ATOM    101 DB   DG  A  34     -84.270  48.380  38.231  1.00  1.00      A    B
ATOM    102 DP   DT  A  35     -89.580  44.460  41.171  1.00  1.00      A    P
ATOM    103 DS   DT  A  35     -89.390  45.090  37.401  1.00  1.00      A    S
ATOM    104 DB   DT  A  35     -84.710  45.100  37.381  1.00  1.00      A    B
ATOM    105 DP   DC  A  36     -91.370  42.550  35.611  1.00  1.00      A    P
ATOM    106 DS   DC  A  36     -89.270  42.680  32.911  1.00  1.00      A    S
ATOM    107 DB   DC  A  36     -85.090  42.120  35.081  1.00  1.00      A    B
ATOM    108 DP   DG  A  37     -90.300  38.980  30.011  1.00  1.00      A    P
ATOM    109 DS   DG  A  37     -86.850  39.110  28.391  1.00  1.00      A    S
ATOM    110 DB   DG  A  37     -83.520  39.370  32.011  1.00  1.00      A    B
ATOM    111 DP   DT  A  38     -85.780  37.550  25.721  1.00  1.00      A    P
ATOM    112 DS   DT  A  38     -82.260  37.880  26.651  1.00  1.00      A    S
ATOM    113 DB   DT  A  38     -82.710  36.050  31.001  1.00  1.00      A    B
ATOM    114 DP   DA  A  39     -79.520  35.300  24.691  1.00  1.00      A    P
ATOM    115 DS   DA  A  39     -76.910  35.550  27.891  1.00  1.00      A    S
ATOM    116 DB   DA  A  39     -79.400  33.630  31.871  1.00  1.00      A    B
ATOM    117 DP   DG  A  40     -73.430  33.650  27.441  1.00  1.00      A    P
ATOM    118 DS   DG  A  40     -72.790  32.350  31.011  1.00  1.00      A    S
ATOM    119 DB   DG  A  40     -77.260  30.920  33.321  1.00  1.00      A    B
ATOM    120 DP   DA  A  41     -70.190  30.190  31.661  1.00  1.00      A    P
ATOM    121 DS   DA  A  41     -71.850  29.060  35.081  1.00  1.00      A    S
ATOM    122 DB   DA  A  41     -75.980  27.560  34.051  1.00  1.00      A    B
ATOM    123 DP   DC  A  42     -69.880  26.600  36.611  1.00  1.00      A    P
ATOM    124 DS   DC  A  42     -72.930  24.220  37.471  1.00  1.00      A    S
ATOM    125 DB   DC  A  42     -75.560  24.010  33.751  1.00  1.00      A    B
ATOM    126 DP   DA  A  43     -72.290  20.620  39.301  1.00  1.00      A    P
ATOM    127 DS   DA  A  43     -75.080  18.790  37.631  1.00  1.00      A    S
ATOM    128 DB   DA  A  43     -76.080  20.000  32.951  1.00  1.00      A    B
ATOM    129 DP   DG  A  44     -74.830  14.510  38.121  1.00  1.00      A    P
ATOM    130 DS   DG  A  44     -77.390  14.070  35.251  1.00  1.00      A    S
ATOM    131 DB   DG  A  44     -76.360  16.550  31.251  1.00  1.00      A    B
ATOM    132 DP   DC  A  45     -79.090  11.780  35.111  1.00  1.00      A    P
ATOM    133 DS   DC  A  45     -79.690  12.040  31.191  1.00  1.00      A    S
ATOM    134 DB   DC  A  45     -76.240  13.550  29.831  1.00  1.00      A    B
ATOM    135 DP   DT  A  46     -81.100   8.730  28.891  1.00  1.00      A    P
ATOM    136 DS   DT  A  46     -79.820  10.150  25.171  1.00  1.00      A    S
ATOM    137 DB   DT  A  46     -75.820  11.740  26.281  1.00  1.00      A    B
ATOM    138 DP   DC  A  47     -80.140   7.990  22.181  1.00  1.00      A    P
ATOM    139 DS   DC  A  47     -77.400   9.590  20.401  1.00  1.00      A    S
ATOM    140 DB   DC  A  47     -73.910   9.820  23.421  1.00  1.00      A    B
ATOM    141 DP   DT  A  48     -76.110   8.070  16.871  1.00  1.00      A    P
ATOM    142 DS   DT  A  48     -72.570  10.220  16.881  1.00  1.00      A    S
ATOM    143 DB   DT  A  48     -71.040   8.640  21.051  1.00  1.00      A    B
ATOM    144 DP   DA  A  49     -69.750   9.180  14.031  1.00  1.00      A    P
ATOM    145 DS   DA  A  49     -66.770   9.890  15.940  1.00  1.00      A    S
ATOM    146 DB   DA  A  49     -67.180   7.210  19.960  1.00  1.00      A    B
ATOM    147 DP   DG  A  50     -63.490  10.030  14.290  1.00  1.00      A    P
ATOM    148 DS   DG  A  50     -61.800   9.470  17.240  1.00  1.00      A    S
ATOM    149 DB   DG  A  50     -63.550   5.610  20.030  1.00  1.00      A    B
ATOM    150 DP   DC  A  51     -58.410   9.820  17.240  1.00  1.00      A    P
ATOM    151 DS   DC  A  51     -58.080   7.870  20.410  1.00  1.00      A    S
ATOM    152 DB   DC  A  51     -60.150   4.330  19.620  1.00  1.00      A    B
ATOM    153 DP   DA  A  52     -54.210   7.160  23.030  1.00  1.00      A    P
ATOM    154 DS   DA  A  52     -55.290   3.780  24.790  1.00  1.00      A    S
ATOM    155 DB   DA  A  52     -57.760   1.000  21.440  1.00  1.00      A    B
ATOM    156 DP   DC  A  53     -53.080   2.510  26.140  1.00  1.00      A    P
ATOM    157 DS   DC  A  53     -54.650  -1.220  25.870  1.00  1.00      A    S
ATOM    158 DB   DC  A  53     -55.810  -1.810  21.520  1.00  1.00      A    B
ATOM    159 DP   DC  A  54     -52.120  -4.320  26.690  1.00  1.00      A    P
ATOM    160 DS   DC  A  54     -54.120  -6.630  24.500  1.00  1.00      A    S
ATOM    161 DB   DC  A  54     -54.130  -5.040  20.360  1.00  1.00      A    B
ATOM    162 DP   DG  A  55     -52.400 -10.770  25.080  1.00  1.00      A    P
ATOM    163 DS   DG  A  55     -53.850 -11.920  21.800  1.00  1.00      A    S
ATOM    164 DB   DG  A  55     -52.840  -8.520  18.370  1.00  1.00      A    B
ATOM    165 DP   DC  A  56     -53.490 -14.880  21.090  1.00  1.00      A    P
ATOM    166 DS   DC  A  56     -53.540 -14.240  17.790  1.00  1.00      A    S
ATOM    167 DB   DC  A  56     -50.640 -11.010  17.300  1.00  1.00      A    B
ATOM    168 DP   DT  A  57     -52.760 -17.240  14.910  1.00  1.00      A    P
ATOM    169 DS   DT  A  57     -51.690 -14.890  11.800  1.00  1.00      A    S
ATOM    170 DB   DT  A  57     -48.550 -12.470  13.910  1.00  1.00      A    B
ATOM    171 DP   DT  A  58     -50.640 -16.230   8.470  1.00  1.00      A    P
ATOM    172 DS   DT  A  58     -48.170 -13.150   7.460  1.00  1.00      A    S
ATOM    173 DB   DT  A  58     -46.000 -12.870  11.080  1.00  1.00      A    B
ATOM    174 DP   DA  A  59     -45.260 -13.770   3.980  1.00  1.00      A    P
ATOM    175 DS   DA  A  59     -42.610 -11.220   4.940  1.00  1.00      A    S
ATOM    176 DB   DA  A  59     -42.150 -11.970   9.720  1.00  1.00      A    B
ATOM    177 DP   DA  A  60     -39.880 -10.980   3.280  1.00  1.00      A    P
ATOM    178 DS   DA  A  60     -37.640 -10.450   6.060  1.00  1.00      A    S
ATOM    179 DB   DA  A  60     -38.630 -13.280  10.280  1.00  1.00      A    B
ATOM    180 DP   DA  A  61     -33.870  -9.980   5.400  1.00  1.00      A    P
ATOM    181 DS   DA  A  61     -32.870 -10.330   8.770  1.00  1.00      A    S
ATOM    182 DB   DA  A  61     -34.940 -13.750  10.450  1.00  1.00      A    B
ATOM    183 DP   DC  A  62     -29.590 -10.000   9.360  1.00  1.00      A    P
ATOM    184 DS   DC  A  62     -29.490 -12.410  12.060  1.00  1.00      A    S
ATOM    185 DB   DC  A  62     -32.010 -15.600  10.380  1.00  1.00      A    B
ATOM    186 DP   DG  A  63     -25.470 -13.580  13.850  1.00  1.00      A    P
ATOM    187 DS   DG  A  63     -26.690 -16.830  14.920  1.00  1.00      A    S
ATOM    188 DB   DG  A  63     -29.680 -19.060  11.400  1.00  1.00      A    B
ATOM    189 DP   DC  A  64     -25.070 -18.380  16.500  1.00  1.00      A    P
ATOM    190 DS   DC  A  64     -27.450 -21.180  15.650  1.00  1.00      A    S
ATOM    191 DB   DC  A  64     -27.140 -21.660  11.610  1.00  1.00      A    B
ATOM    192 DP   DA  A  65     -27.150 -25.170  17.540  1.00  1.00      A    P
ATOM    193 DS   DA  A  65     -28.460 -27.520  14.430  1.00  1.00      A    S
ATOM    194 DB   DA  A  65     -27.160 -25.770  10.620  1.00  1.00      A    B
ATOM    195 DP   DC  A  66     -28.370 -30.880  14.710  1.00  1.00      A    P
ATOM    196 DS   DC  A  66     -28.780 -31.120  11.290  1.00  1.00      A    S
ATOM    197 DB   DC  A  66     -25.970 -28.920   9.710  1.00  1.00      A    B
ATOM    198 DP   DG  A  67     -28.930 -35.680   9.600  1.00  1.00      A    P
ATOM    199 DS   DG  A  67     -27.540 -34.440   6.270  1.00  1.00      A    S
ATOM    200 DB   DG  A  67     -23.630 -31.280   6.950  1.00  1.00      A    B
ATOM    201 DP   DT  A  68     -26.720 -36.480   3.510  1.00  1.00      A    P
ATOM    202 DS   DT  A  68     -24.450 -33.990   1.610  1.00  1.00      A    S
ATOM    203 DB   DT  A  68     -21.600 -32.930   4.780  1.00  1.00      A    B
ATOM    204 DP   DA  A  69     -22.660 -35.160  -1.800  1.00  1.00      A    P
ATOM    205 DS   DA  A  69     -20.220 -32.430  -1.820  1.00  1.00      A    S
ATOM    206 DB   DA  A  69     -17.920 -33.220   2.890  1.00  1.00      A    B
ATOM    207 DP   DC  A  70     -18.210 -32.300  -4.450  1.00  1.00      A    P
ATOM    208 DS   DC  A  70     -15.240 -30.810  -2.170  1.00  1.00      A    S
ATOM    209 DB   DC  A  70     -14.870 -33.460   0.900  1.00  1.00      A    B
ATOM    210 DP   DG  A  71     -11.430 -28.840  -4.060  1.00  1.00      A    P
ATOM    211 DS   DG  A  71     -10.020 -28.500  -0.950  1.00  1.00      A    S
ATOM    212 DB   DG  A  71     -10.130 -33.340   1.100  1.00  1.00      A    B
ATOM    213 DP   DC  A  72      -7.210 -26.400  -0.230  1.00  1.00      A    P
ATOM    214 DS   DC  A  72      -6.400 -28.480   2.500  1.00  1.00      A    S
ATOM    215 DB   DC  A  72      -6.770 -32.260   1.200  1.00  1.00      A    B
ATOM    216 DP   DG  A  73      -1.770 -27.420   4.080  1.00  1.00      A    P
ATOM    217 DS   DG  A  73      -1.340 -30.850   5.230  1.00  1.00      A    S
ATOM    218 DB   DG  A  73      -2.710 -33.870   1.380  1.00  1.00      A    B
ATOM    219 DP   DC  A  74       1.620 -31.730   6.990  1.00  1.00      A    P
ATOM    220 DS   DC  A  74       1.930 -35.390   5.880  1.00  1.00      A    S
ATOM    221 DB   DC  A  74       0.690 -35.200   1.800  1.00  1.00      A    B
ATOM    222 DP   DT  A  75       5.670 -37.650   6.300  1.00  1.00      A    P
ATOM    223 DS   DT  A  75       5.170 -39.810   3.740  1.00  1.00      A    S
ATOM    224 DB   DT  A  75       4.240 -36.680   0.750  1.00  1.00      A    B
ATOM    225 DP   DG  A  76       8.890 -42.370   2.840  1.00  1.00      A    P
ATOM    226 DS   DG  A  76       8.890 -42.330  -0.330  1.00  1.00      A    S
ATOM    227 DB   DG  A  76       7.510 -37.840  -1.780  1.00  1.00      A    B
ATOM    228 DP   DT  A  77      11.580 -43.720  -2.440  1.00  1.00      A    P
ATOM    229 DS   DT  A  77      10.580 -42.440  -5.320  1.00  1.00      A    S
ATOM    230 DB   DT  A  77      10.740 -38.290  -3.710  1.00  1.00      A    B
ATOM    231 DP   DC  A  78      12.750 -42.900  -7.950  1.00  1.00      A    P
ATOM    232 DS   DC  A  78      11.920 -39.810  -9.290  1.00  1.00      A    S
ATOM    233 DB   DC  A  78      13.450 -37.130  -6.250  1.00  1.00      A    B
ATOM    234 DP   DC  A  79      12.950 -38.920 -12.100  1.00  1.00      A    P
ATOM    235 DS   DC  A  79      12.910 -35.140 -11.730  1.00  1.00      A    S
ATOM    236 DB   DC  A  79      15.150 -34.540  -8.470  1.00  1.00      A    B
ATOM    237 DP   DC  A  80      13.730 -32.950 -14.350  1.00  1.00      A    P
ATOM    238 DS   DC  A  80      14.270 -29.670 -11.870  1.00  1.00      A    S
ATOM    239 DB   DC  A  80      17.430 -31.350  -9.000  1.00  1.00      A    B
ATOM    240 DP   DC  A  81      15.070 -26.210 -13.180  1.00  1.00      A    P
ATOM    241 DS   DC  A  81      16.660 -25.010  -9.830  1.00  1.00      A    S
ATOM    242 DB   DC  A  81      19.700 -28.160  -8.970  1.00  1.00      A    B
ATOM    243 DP   DC  A  82      17.860 -21.530  -9.070  1.00  1.00      A    P
ATOM    244 DS   DC  A  82      20.030 -22.400  -6.470  1.00  1.00      A    S
ATOM    245 DB   DC  A  82      22.460 -25.690  -8.170  1.00  1.00      A    B
ATOM    246 DP   DG  A  83      22.000 -18.940  -3.900  1.00  1.00      A    P
ATOM    247 DS   DG  A  83      24.420 -21.160  -3.080  1.00  1.00      A    S
ATOM    248 DB   DG  A  83      26.380 -23.980  -7.210  1.00  1.00      A    B
ATOM    249 DP   DC  A  84      26.750 -20.060  -0.580  1.00  1.00      A    P
ATOM    250 DS   DC  A  84      29.450 -22.310  -1.640  1.00  1.00      A    S
ATOM    251 DB   DC  A  84      29.110 -22.120  -6.370  1.00  1.00      A    B
ATOM    252 DP   DG  A  85      33.270 -21.630   0.640  1.00  1.00      A    P
ATOM    253 DS   DG  A  85      35.590 -22.610  -2.440  1.00  1.00      A    S
ATOM    254 DB   DG  A  85      33.300 -21.550  -6.740  1.00  1.00      A    B
ATOM    255 DP   DT  A  86      38.530 -22.830  -2.640  1.00  1.00      A    P
ATOM    256 DS   DT  A  86      39.060 -22.430  -6.200  1.00  1.00      A    S
ATOM    257 DB   DT  A  86      35.910 -19.330  -6.920  1.00  1.00      A    B
ATOM    258 DP   DT  A  87      42.750 -21.580  -7.410  1.00  1.00      A    P
ATOM    259 DS   DT  A  87      41.770 -20.040 -10.120  1.00  1.00      A    S
ATOM    260 DB   DT  A  87      38.660 -17.100  -8.540  1.00  1.00      A    B
ATOM    261 DP   DT  A  88      44.310 -18.610 -13.020  1.00  1.00      A    P
ATOM    262 DS   DT  A  88      41.340 -16.270 -14.880  1.00  1.00      A    S
ATOM    263 DB   DT  A  88      39.620 -14.360 -11.170  1.00  1.00      A    B
ATOM    264 DP   DT  A  89      42.150 -13.740 -17.680  1.00  1.00      A    P
ATOM    265 DS   DT  A  89      39.100 -12.210 -17.410  1.00  1.00      A    S
ATOM    266 DB   DT  A  89      39.590 -10.840 -13.310  1.00  1.00      A    B
ATOM    267 DP   DA  A  90      38.350  -9.410 -19.630  1.00  1.00      A    P
ATOM    268 DS   DA  A  90      36.120  -7.620 -17.130  1.00  1.00      A    S
ATOM    269 DB   DA  A  90      38.500  -6.980 -13.360  1.00  1.00      A    B
ATOM    270 DP   DA  A  91      34.170  -4.550 -18.090  1.00  1.00      A    P
ATOM    271 DS   DA  A  91      34.200  -2.500 -14.720  1.00  1.00      A    S
ATOM    272 DB   DA  A  91      38.520  -3.310 -13.140  1.00  1.00      A    B
ATOM    273 DP   DC  A  92      33.210   0.630 -15.280  1.00  1.00      A    P
ATOM    274 DS   DC  A  92      35.080   1.860 -12.170  1.00  1.00      A    S
ATOM    275 DB   DC  A  92      38.820   0.130 -12.640  1.00  1.00      A    B
ATOM    276 DP   DC  A  93      35.040   5.330 -10.900  1.00  1.00      A    P
ATOM    277 DS   DC  A  93      38.300   5.380  -9.410  1.00  1.00      A    S
ATOM    278 DB   DC  A  93      40.370   3.750 -12.980  1.00  1.00      A    B
ATOM    279 DP   DG  A  94      39.690  10.150  -7.770  1.00  1.00      A    P
ATOM    280 DS   DG  A  94      43.610   9.430  -8.800  1.00  1.00      A    S
ATOM    281 DB   DG  A  94      43.840   6.410 -12.720  1.00  1.00      A    B
ATOM    282 DP   DC  A  95      46.260  11.430  -8.270  1.00  1.00      A    P
ATOM    283 DS   DC  A  95      47.920  10.280 -10.860  1.00  1.00      A    S
ATOM    284 DB   DC  A  95      45.070   9.380 -14.200  1.00  1.00      A    B
ATOM    285 DP   DC  A  96      50.910  12.290 -12.280  1.00  1.00      A    P
ATOM    286 DS   DC  A  96      51.190  11.330 -15.900  1.00  1.00      A    S
ATOM    287 DB   DC  A  96      47.270  11.370 -16.730  1.00  1.00      A    B
ATOM    288 DP   DA  A  97      53.790  13.860 -18.580  1.00  1.00      A    P
ATOM    289 DS   DA  A  97      51.660  13.510 -21.530  1.00  1.00      A    S
ATOM    290 DB   DA  A  97      46.770  13.760 -20.070  1.00  1.00      A    B
ATOM    291 DP   DA  A  98      52.280  15.460 -24.890  1.00  1.00      A    P
ATOM    292 DS   DA  A  98      49.120  14.540 -26.370  1.00  1.00      A    S
ATOM    293 DB   DA  A  98      45.670  15.730 -23.020  1.00  1.00      A    B
ATOM    294 DP   DG  A  99      48.310  15.610 -30.110  1.00  1.00      A    P
ATOM    295 DS   DG  A  99      44.320  15.780 -29.560  1.00  1.00      A    S
ATOM    296 DB   DG  A  99      43.240  18.700 -25.120  1.00  1.00      A    B
ATOM    297 DP   DG  A 100      42.460  16.810 -31.900  1.00  1.00      A    P
ATOM    298 DS   DG  A 100      39.520  18.680 -29.850  1.00  1.00      A    S
ATOM    299 DB   DG  A 100      41.240  21.470 -26.610  1.00  1.00      A    B
ATOM    300 DP   DG  A 101      36.930  20.350 -32.080  1.00  1.00      A    P
ATOM    301 DS   DG  A 101      36.200  22.770 -29.670  1.00  1.00      A    S
ATOM    302 DB   DG  A 101      40.180  24.820 -27.470  1.00  1.00      A    B
ATOM    303 DP   DG  A 102      33.870  25.530 -30.550  1.00  1.00      A    P
ATOM    304 DS   DG  A 102      35.040  27.330 -27.750  1.00  1.00      A    S
ATOM    305 DB   DG  A 102      39.670  28.300 -28.100  1.00  1.00      A    B
ATOM    306 DP   DA  A 103      33.240  29.900 -26.420  1.00  1.00      A    P
ATOM    307 DS   DA  A 103      35.890  31.800 -24.950  1.00  1.00      A    S
ATOM    308 DB   DA  A 103      39.300  31.950 -28.190  1.00  1.00      A    B
ATOM    309 DP   DT  A 104      35.220  34.660 -23.980  1.00  1.00      A    P
ATOM    310 DS   DT  A 104      38.600  36.580 -24.800  1.00  1.00      A    S
ATOM    311 DB   DT  A 104      39.420  35.280 -29.310  1.00  1.00      A    B
ATOM    312 DP   DT  A 105      38.580  40.550 -24.340  1.00  1.00      A    P
ATOM    313 DS   DT  A 105      41.730  40.860 -27.060  1.00  1.00      A    S
ATOM    314 DB   DT  A 105      39.990  38.970 -30.310  1.00  1.00      A    B
ATOM    315 DP   DA  A 106      43.040  44.750 -27.790  1.00  1.00      A    P
ATOM    316 DS   DA  A 106      45.020  43.520 -30.680  1.00  1.00      A    S
ATOM    317 DB   DA  A 106      41.950  41.420 -33.080  1.00  1.00      A    B
ATOM    318 DP   DC  A 107      46.430  45.500 -32.200  1.00  1.00      A    P
ATOM    319 DS   DC  A 107      46.060  44.030 -35.340  1.00  1.00      A    S
ATOM    320 DB   DC  A 107      41.800  43.360 -36.020  1.00  1.00      A    B
ATOM    321 DP   DT  A 108      47.680  45.340 -38.490  1.00  1.00      A    P
ATOM    322 DS   DT  A 108      45.180  43.690 -41.000  1.00  1.00      A    S
ATOM    323 DB   DT  A 108      41.240  45.130 -39.370  1.00  1.00      A    B
ATOM    324 DP   DC  A 109      45.850  44.380 -44.390  1.00  1.00      A    P
ATOM    325 DS   DC  A 109      42.010  43.700 -45.540  1.00  1.00      A    S
ATOM    326 DB   DC  A 109      39.210  45.980 -42.600  1.00  1.00      A    B
ATOM    327 DP   DC  A 110      40.840  43.280 -49.060  1.00  1.00      A    P
ATOM    328 DS   DC  A 110      36.740  44.130 -48.340  1.00  1.00      A    S
ATOM    329 DB   DC  A 110      36.590  47.320 -45.010  1.00  1.00      A    B
ATOM    330 DP   DC  A 111      34.350  44.310 -50.800  1.00  1.00      A    P
ATOM    331 DS   DC  A 111      31.590  46.000 -48.650  1.00  1.00      A    S
ATOM    332 DB   DC  A 111      33.910  49.310 -47.000  1.00  1.00      A    B
ATOM    333 DP   DT  A 112      28.000  47.210 -50.560  1.00  1.00      A    P
ATOM    334 DS   DT  A 112      27.320  50.640 -48.410  1.00  1.00      A    S
ATOM    335 DB   DT  A 112      31.330  52.070 -48.290  1.00  1.00      A    B
ATOM    336 DP   DA  A 113      24.260  53.470 -49.920  1.00  1.00      A    P
ATOM    337 DS   DA  A 113      25.630  56.520 -49.160  1.00  1.00      A    S
ATOM    338 DB   DA  A 113      30.750  56.000 -50.170  1.00  1.00      A    B
ATOM    339 DP   DG  A 114      24.000  59.180 -50.920  1.00  1.00      A    P
ATOM    340 DS   DG  A 114      26.990  61.460 -50.450  1.00  1.00      A    S
ATOM    341 DB   DG  A 114      31.070  59.540 -52.150  1.00  1.00      A    B
ATOM    342 DP   DT  A 115      26.750  64.920 -51.170  1.00  1.00      A    P
ATOM    343 DS   DT  A 115      30.410  65.310 -51.570  1.00  1.00      A    S
ATOM    344 DB   DT  A 115      30.730  62.050 -54.640  1.00  1.00      A    B
ATOM    345 DP   DC  A 116      31.380  68.570 -52.460  1.00  1.00      A    P
ATOM    346 DS   DC  A 116      34.440  67.520 -54.640  1.00  1.00      A    S
ATOM    347 DB   DC  A 116      32.970  64.420 -56.990  1.00  1.00      A    B
ATOM    348 DP   DT  A 117      36.830  70.320 -56.540  1.00  1.00      A    P
ATOM    349 DS   DT  A 117      38.030  68.040 -59.220  1.00  1.00      A    S
ATOM    350 DB   DT  A 117      34.520  66.480 -60.360  1.00  1.00      A    B
ATOM    351 DP   DC  A 118      40.150  69.400 -61.340  1.00  1.00      A    P
ATOM    352 DS   DC  A 118      39.100  67.230 -64.100  1.00  1.00      A    S
ATOM    353 DB   DC  A 118      34.460  67.450 -63.930  1.00  1.00      A    B
ATOM    354 DP   DC  A 119      40.690  67.220 -67.180  1.00  1.00      A    P
ATOM    355 DS   DC  A 119      38.030  65.740 -69.320  1.00  1.00      A    S
ATOM    356 DB   DC  A 119      34.570  67.480 -67.810  1.00  1.00      A    B
ATOM    357 DP   DA  A 120      38.380  65.260 -73.280  1.00  1.00      A    P
ATOM    358 DS   DA  A 120      34.860  64.570 -73.810  1.00  1.00      A    S
ATOM    359 DB   DA  A 120      32.200  68.020 -71.170  1.00  1.00      A    B
ATOM    360 DP   DG  A 121      33.759  64.320 -77.590  1.00  1.00      A    P
ATOM    361 DS   DG  A 121      30.510  66.200 -76.870  1.00  1.00      A    S
ATOM    362 DB   DG  A 121      31.460  70.060 -74.220  1.00  1.00      A    B
ATOM    363 DP   DG  A 122      28.179  67.060 -80.050  1.00  1.00      A    P
ATOM    364 DS   DG  A 122      26.689  70.340 -78.160  1.00  1.00      A    S
ATOM    365 DB   DG  A 122      30.110  73.160 -75.990  1.00  1.00      A    B
ATOM    366 DP   DC  A 123      24.149  71.730 -79.300  1.00  1.00      A    P
ATOM    367 DS   DC  A 123      24.839  75.130 -77.930  1.00  1.00      A    S
ATOM    368 DB   DC  A 123      29.449  75.730 -78.390  1.00  1.00      A    B
ATOM    369 DP   DA  A 124      22.959  78.870 -79.370  1.00  1.00      A    P
ATOM    370 DS   DA  A 124      25.569  81.480 -78.630  1.00  1.00      A    S
ATOM    371 DB   DA  A 124      29.729  79.830 -79.160  1.00  1.00      A    B
ATOM    372 DP   DC  A 125      25.099  84.350 -79.640  1.00  1.00      A    P
ATOM    373 DS   DC  A 125      28.989  85.220 -80.150  1.00  1.00      A    S
ATOM    374 DB   DC  A 125      30.829  81.860 -81.600  1.00  1.00      A    B
ATOM    375 DP   DG  A 126      30.239  89.280 -81.440  1.00  1.00      A    P
ATOM    376 DS   DG  A 126      33.599  88.060 -82.170  1.00  1.00      A    S
ATOM    377 DB   DG  A 126      33.589  83.820 -84.130  1.00  1.00      A    B
ATOM    378 DP   DT  A 127      35.959  89.790 -83.040  1.00  1.00      A    P
ATOM    379 DS   DT  A 127      37.529  87.490 -85.030  1.00  1.00      A    S
ATOM    380 DB   DT  A 127      33.859  85.500 -87.180  1.00  1.00      A    B
ATOM    381 DP   DG  A 128      40.449  89.170 -87.890  1.00  1.00      A    P
ATOM    382 DS   DG  A 128      40.419  86.220 -90.000  1.00  1.00      A    S
ATOM    383 DB   DG  A 128      35.849  84.290 -90.720  1.00  1.00      A    B
ATOM    384 DP   DT  A 129      42.299  85.830 -92.460  1.00  1.00      A    P
ATOM    385 DS   DT  A 129      40.119  82.690 -94.300  1.00  1.00      A    S
ATOM    386 DB   DT  A 129      36.729  84.630 -94.190  1.00  1.00      A    B
ATOM    387 DP   DC  A 130      41.699  81.710 -97.970  1.00  1.00      A    P
ATOM    388 DS   DC  A 130      38.139  81.730 -99.520  1.00  1.00      A    S
ATOM    389 DB   DC  A 130      35.719  84.840 -97.760  1.00  1.00      A    B
ATOM    390 DP   DA  A 131      37.229  81.530-103.420  1.00  1.00      A    P
ATOM    391 DS   DA  A 131      34.009  82.660-103.460  1.00  1.00      A    S
ATOM    392 DB   DA  A 131      33.619  86.590-100.720  1.00  1.00      A    B
ATOM    393 DP   DG  A 132      31.949  83.020-106.960  1.00  1.00      A    P
ATOM    394 DS   DG  A 132      29.419  85.700-105.640  1.00  1.00      A    S
ATOM    395 DB   DG  A 132      31.249  88.970-102.970  1.00  1.00      A    B
ATOM    396 DP   DA  A 133      25.809  86.480-107.630  1.00  1.00      A    P
ATOM    397 DS   DA  A 133      25.519  89.660-106.670  1.00  1.00      A    S
ATOM    398 DB   DA  A 133      29.849  91.560-105.400  1.00  1.00      A    B
ATOM    399 DP   DT  A 134      23.319  91.890-108.050  1.00  1.00      A    P
ATOM    400 DS   DT  A 134      24.889  94.790-106.840  1.00  1.00      A    S
ATOM    401 DB   DT  A 134      29.189  94.050-108.250  1.00  1.00      A    B
ATOM    402 DP   DA  A 135      23.059  98.460-108.380  1.00  1.00      A    P
ATOM    403 DS   DA  A 135      26.479 100.580-108.210  1.00  1.00      A    S
ATOM    404 DB   DA  A 135      30.049  97.810-110.010  1.00  1.00      A    B
ATOM    405 DP   DT  A 136      26.559 103.740-109.330  1.00  1.00      A    P
ATOM    406 DS   DT  A 136      30.129 103.840-109.510  1.00  1.00      A    S
ATOM    407 DB   DT  A 136      30.889 100.710-111.900  1.00  1.00      A    B
ATOM    408 DP   DA  A 137      31.109 107.300-111.200  1.00  1.00      A    P
ATOM    409 DS   DA  A 137      34.319 105.800-113.090  1.00  1.00      A    S
ATOM    410 DB   DA  A 137      33.149 101.460-115.200  1.00  1.00      A    B
ATOM    411 DP   DT  A 138      36.599 108.000-115.030  1.00  1.00      A    P
ATOM    412 DS   DT  A 138      37.839 104.830-117.160  1.00  1.00      A    S
ATOM    413 DB   DT  A 138      34.439 103.130-118.230  1.00  1.00      A    B
ATOM    414 DP   DA  A 139      40.139 105.580-120.290  1.00  1.00      A    P
ATOM    415 DS   DA  A 139      39.449 102.381-122.000  1.00  1.00      A    S
ATOM    416 DB   DA  A 139      34.899 102.181-122.190  1.00  1.00      A    B
ATOM    417 DP   DC  A 140      40.909 102.681-124.700  1.00  1.00      A    P
ATOM    418 DS   DC  A 140      38.099 100.731-126.560  1.00  1.00      A    S
ATOM    419 DB   DC  A 140      34.479 103.071-125.620  1.00  1.00      A    B
ATOM    420 DP   DA  A 141      38.699  99.931-130.560  1.00  1.00      A    P
ATOM    421 DS   DA  A 141      35.349  99.291-131.300  1.00  1.00      A    S
ATOM    422 DB   DA  A 141      33.329 103.191-129.670  1.00  1.00      A    B
ATOM    423 DP   DT  A 142      34.489  98.231-134.200  1.00  1.00      A    P
ATOM    424 DS   DT  A 142      31.149  99.491-134.260  1.00  1.00      A    S
ATOM    425 DB   DT  A 142      32.149 103.311-132.920  1.00  1.00      A    B
ATOM    426 DP   DC  A 143      29.169  99.501-137.060  1.00  1.00      A    P
ATOM    427 DS   DC  A 143      27.439 102.531-136.040  1.00  1.00      A    S
ATOM    428 DB   DC  A 143      30.299 105.361-135.360  1.00  1.00      A    B
ATOM    429 DP   DC  A 144      24.429 104.131-138.110  1.00  1.00      A    P
ATOM    430 DS   DC  A 144      24.619 107.881-137.130  1.00  1.00      A    S
ATOM    431 DB   DC  A 144      29.279 108.641-137.330  1.00  1.00      A    B
ATOM    432 DP   DT  A 145      22.829 110.781-138.950  1.00  1.00      A    P
ATOM    433 DS   DT  A 145      25.579 113.631-137.580  1.00  1.00      A    S
ATOM    434 DB   DT  A 145      28.939 112.051-139.410  1.00  1.00      A    B
ATOM    435 DP   DG  A 146      23.909 117.731-138.760  1.00  1.00      A    P
ATOM    436 DS   DG  A 146      27.559 119.171-139.140  1.00  1.00      A    S
ATOM    437 DB   DG  A 146      30.749 115.551-141.250  1.00  1.00      A    B
ATOM    438 DP   DT  A 147      28.359 121.861-140.480  1.00  1.00      A    P
ATOM    439 DS   DT  A 147      32.359 121.281-141.180  1.00  1.00      A    S
ATOM    440 DB   DT  A 147      32.079 117.501-143.670  1.00  1.00      A    B
TER
ATOM    441 DS   DA  B   1      38.969 110.811-146.400  1.00  1.00      B    S
ATOM    442 DB   DA  B   1      35.179 112.831-145.250  1.00  1.00      B    B
ATOM    443 DP   DC  B   2      41.369 111.811-144.530  1.00  1.00      B    P
ATOM    444 DS   DC  B   2      39.429 114.111-142.030  1.00  1.00      B    S
ATOM    445 DB   DC  B   2      35.659 112.731-141.800  1.00  1.00      B    B
ATOM    446 DP   DA  B   3      41.049 115.071-138.060  1.00  1.00      B    P
ATOM    447 DS   DA  B   3      38.099 116.071-136.700  1.00  1.00      B    S
ATOM    448 DB   DA  B   3      34.519 112.841-137.960  1.00  1.00      B    B
ATOM    449 DP   DG  B   4      38.399 116.391-133.210  1.00  1.00      B    P
ATOM    450 DS   DG  B   4      34.949 115.911-132.540  1.00  1.00      B    S
ATOM    451 DB   DG  B   4      33.129 111.501-134.770  1.00  1.00      B    B
ATOM    452 DP   DG  B   5      34.029 116.091-129.420  1.00  1.00      B    P
ATOM    453 DS   DG  B   5      30.479 114.561-129.770  1.00  1.00      B    S
ATOM    454 DB   DG  B   5      30.909 109.951-132.230  1.00  1.00      B    B
ATOM    455 DP   DA  B   6      27.899 114.611-126.970  1.00  1.00      B    P
ATOM    456 DS   DA  B   6      26.449 111.051-127.900  1.00  1.00      B    S
ATOM    457 DB   DA  B   6      30.219 107.821-129.460  1.00  1.00      B    B
ATOM    458 DP   DT  B   7      24.299 109.701-125.930  1.00  1.00      B    P
ATOM    459 DS   DT  B   7      24.909 106.171-127.470  1.00  1.00      B    S
ATOM    460 DB   DT  B   7      28.829 105.951-126.570  1.00  1.00      B    B
ATOM    461 DP   DG  B   8      22.209 102.871-125.690  1.00  1.00      B    P
ATOM    462 DS   DG  B   8      24.989 100.241-126.120  1.00  1.00      B    S
ATOM    463 DB   DG  B   8      29.339 101.991-125.230  1.00  1.00      B    B
ATOM    464 DP   DT  B   9      24.799  97.041-125.100  1.00  1.00      B    P
ATOM    465 DS   DT  B   9      28.379  96.321-125.250  1.00  1.00      B    S
ATOM    466 DB   DT  B   9      29.569  99.701-122.600  1.00  1.00      B    B
ATOM    467 DP   DA  B  10      29.469  92.671-123.730  1.00  1.00      B    P
ATOM    468 DS   DA  B  10      33.259  93.931-122.520  1.00  1.00      B    S
ATOM    469 DB   DA  B  10      32.689  98.190-120.070  1.00  1.00      B    B
ATOM    470 DP   DT  B  11      35.219  91.970-121.290  1.00  1.00      B    P
ATOM    471 DS   DT  B  11      37.009  94.010-119.280  1.00  1.00      B    S
ATOM    472 DB   DT  B  11      33.649  96.080-117.370  1.00  1.00      B    B
ATOM    473 DP   DA  B  12      39.559  92.280-116.760  1.00  1.00      B    P
ATOM    474 DS   DA  B  12      39.719  95.580-114.260  1.00  1.00      B    S
ATOM    475 DB   DA  B  12      35.169  97.040-113.450  1.00  1.00      B    B
ATOM    476 DP   DT  B  13      41.789  95.330-111.380  1.00  1.00      B    P
ATOM    477 DS   DT  B  13      39.349  97.690-109.200  1.00  1.00      B    S
ATOM    478 DB   DT  B  13      35.549  96.150-109.910  1.00  1.00      B    B
ATOM    479 DP   DA  B  14      40.669  98.530-105.620  1.00  1.00      B    P
ATOM    480 DS   DA  B  14      37.479  99.010-104.310  1.00  1.00      B    S
ATOM    481 DB   DA  B  14      34.249  95.400-106.010  1.00  1.00      B    B
ATOM    482 DP   DT  B  15      37.269  99.710-100.830  1.00  1.00      B    P
ATOM    483 DS   DT  B  15      33.379  98.900-100.740  1.00  1.00      B    S
ATOM    484 DB   DT  B  15      33.579  95.050-102.640  1.00  1.00      B    B
ATOM    485 DP   DC  B  16      31.809  99.200 -96.980  1.00  1.00      B    P
ATOM    486 DS   DC  B  16      29.429  96.410 -97.610  1.00  1.00      B    S
ATOM    487 DB   DC  B  16      32.239  93.290 -99.630  1.00  1.00      B    B
ATOM    488 DP   DT  B  17      27.089  94.430 -94.750  1.00  1.00      B    P
ATOM    489 DS   DT  B  17      26.259  91.610 -96.540  1.00  1.00      B    S
ATOM    490 DB   DT  B  17      30.899  90.310 -97.170  1.00  1.00      B    B
ATOM    491 DP   DG  B  18      24.189  88.680 -93.810  1.00  1.00      B    P
ATOM    492 DS   DG  B  18      25.579  85.390 -95.660  1.00  1.00      B    S
ATOM    493 DB   DG  B  18      30.229  85.940 -96.200  1.00  1.00      B    B
ATOM    494 DP   DA  B  19      24.329  82.370 -94.940  1.00  1.00      B    P
ATOM    495 DS   DA  B  19      27.509  80.460 -96.290  1.00  1.00      B    S
ATOM    496 DB   DA  B  19      31.249  82.940 -94.600  1.00  1.00      B    B
ATOM    497 DP   DC  B  20      27.639  77.400 -95.560  1.00  1.00      B    P
ATOM    498 DS   DC  B  20      31.399  77.500 -94.210  1.00  1.00      B    S
ATOM    499 DB   DC  B  20      31.619  80.890 -91.900  1.00  1.00      B    B
ATOM    500 DP   DA  B  21      33.129  73.950 -92.330  1.00  1.00      B    P
ATOM    501 DS   DA  B  21      36.009  76.070 -90.890  1.00  1.00      B    S
ATOM    502 DB   DA  B  21      34.279  79.940 -89.020  1.00  1.00      B    B
ATOM    503 DP   DC  B  22      38.129  74.480 -88.950  1.00  1.00      B    P
ATOM    504 DS   DC  B  22      39.179  77.660 -87.190  1.00  1.00      B    S
ATOM    505 DB   DC  B  22      35.589  79.050 -86.130  1.00  1.00      B    B
ATOM    506 DP   DG  B  23      42.389  76.780 -83.700  1.00  1.00      B    P
ATOM    507 DS   DG  B  23      41.059  79.580 -81.330  1.00  1.00      B    S
ATOM    508 DB   DG  B  23      35.839  79.970 -81.950  1.00  1.00      B    B
ATOM    509 DP   DT  B  24      41.779  79.710 -78.150  1.00  1.00      B    P
ATOM    510 DS   DT  B  24      38.630  81.570 -76.720  1.00  1.00      B    S
ATOM    511 DB   DT  B  24      35.659  79.200 -78.500  1.00  1.00      B    B
ATOM    512 DP   DG  B  25      38.690  81.000 -72.530  1.00  1.00      B    P
ATOM    513 DS   DG  B  25      35.290  81.260 -71.890  1.00  1.00      B    S
ATOM    514 DB   DG  B  25      33.110  78.620 -75.180  1.00  1.00      B    B
ATOM    515 DP   DC  B  26      33.880  81.580 -68.690  1.00  1.00      B    P
ATOM    516 DS   DC  B  26      30.630  80.070 -69.740  1.00  1.00      B    S
ATOM    517 DB   DC  B  26      31.860  77.030 -72.120  1.00  1.00      B    B
ATOM    518 DP   DC  B  27      28.150  78.910 -67.410  1.00  1.00      B    P
ATOM    519 DS   DC  B  27      26.600  76.430 -69.410  1.00  1.00      B    S
ATOM    520 DB   DC  B  27      30.210  73.760 -70.120  1.00  1.00      B    B
ATOM    521 DP   DT  B  28      23.080  73.970 -68.350  1.00  1.00      B    P
ATOM    522 DS   DT  B  28      23.930  70.690 -69.930  1.00  1.00      B    S
ATOM    523 DB   DT  B  28      27.830  70.600 -68.620  1.00  1.00      B    B
ATOM    524 DP   DG  B  29      21.460  66.720 -68.500  1.00  1.00      B    P
ATOM    525 DS   DG  B  29      24.600  64.240 -69.140  1.00  1.00      B    S
ATOM    526 DB   DG  B  29      29.010  66.110 -67.650  1.00  1.00      B    B
ATOM    527 DP   DG  B  30      24.370  61.090 -68.150  1.00  1.00      B    P
ATOM    528 DS   DG  B  30      28.280  60.180 -68.150  1.00  1.00      B    S
ATOM    529 DB   DG  B  30      30.670  63.790 -65.120  1.00  1.00      B    B
ATOM    530 DP   DA  B  31      29.350  57.040 -67.790  1.00  1.00      B    P
ATOM    531 DS   DA  B  31      33.080  57.900 -65.990  1.00  1.00      B    S
ATOM    532 DB   DA  B  31      32.430  61.620 -62.820  1.00  1.00      B    B
ATOM    533 DP   DG  B  32      34.950  54.990 -64.620  1.00  1.00      B    P
ATOM    534 DS   DG  B  32      36.980  57.060 -62.300  1.00  1.00      B    S
ATOM    535 DB   DG  B  32      34.540  60.040 -59.830  1.00  1.00      B    B
ATOM    536 DP   DA  B  33      40.330  55.750 -60.550  1.00  1.00      B    P
ATOM    537 DS   DA  B  33      40.290  58.400 -57.960  1.00  1.00      B    S
ATOM    538 DB   DA  B  33      35.550  59.400 -56.660  1.00  1.00      B    B
ATOM    539 DP   DC  B  34      42.130  58.050 -56.000  1.00  1.00      B    P
ATOM    540 DS   DC  B  34      40.060  60.250 -53.480  1.00  1.00      B    S
ATOM    541 DB   DC  B  34      36.150  58.120 -53.460  1.00  1.00      B    B
ATOM    542 DP   DT  B  35      41.270  61.080 -49.720  1.00  1.00      B    P
ATOM    543 DS   DT  B  35      37.960  61.540 -47.860  1.00  1.00      B    S
ATOM    544 DB   DT  B  35      35.910  58.260 -49.550  1.00  1.00      B    B
ATOM    545 DP   DA  B  36      38.140  61.550 -43.300  1.00  1.00      B    P
ATOM    546 DS   DA  B  36      34.530  60.320 -42.890  1.00  1.00      B    S
ATOM    547 DB   DA  B  36      34.370  56.470 -45.830  1.00  1.00      B    B
ATOM    548 DP   DG  B  37      33.380  59.400 -39.180  1.00  1.00      B    P
ATOM    549 DS   DG  B  37      31.200  56.240 -40.280  1.00  1.00      B    S
ATOM    550 DB   DG  B  37      33.550  53.480 -43.440  1.00  1.00      B    B
ATOM    551 DP   DG  B  38      29.500  54.160 -37.400  1.00  1.00      B    P
ATOM    552 DS   DG  B  38      29.270  51.140 -39.120  1.00  1.00      B    S
ATOM    553 DB   DG  B  38      33.400  49.980 -41.460  1.00  1.00      B    B
ATOM    554 DP   DG  B  39      27.790  48.170 -37.830  1.00  1.00      B    P
ATOM    555 DS   DG  B  39      29.400  45.780 -39.610  1.00  1.00      B    S
ATOM    556 DB   DG  B  39      33.920  46.400 -40.430  1.00  1.00      B    B
ATOM    557 DP   DA  B  40      28.280  42.540 -39.520  1.00  1.00      B    P
ATOM    558 DS   DA  B  40      31.810  41.160 -41.190  1.00  1.00      B    S
ATOM    559 DB   DA  B  40      35.630  43.500 -39.450  1.00  1.00      B    B
ATOM    560 DP   DG  B  41      32.220  37.190 -41.140  1.00  1.00      B    P
ATOM    561 DS   DG  B  41      36.070  37.480 -41.800  1.00  1.00      B    S
ATOM    562 DB   DG  B  41      38.040  40.510 -38.890  1.00  1.00      B    B
ATOM    563 DP   DT  B  42      38.130  34.900 -42.960  1.00  1.00      B    P
ATOM    564 DS   DT  B  42      41.070  36.150 -41.670  1.00  1.00      B    S
ATOM    565 DB   DT  B  42      39.710  37.730 -37.650  1.00  1.00      B    B
ATOM    566 DP   DA  B  43      44.650  33.590 -41.700  1.00  1.00      B    P
ATOM    567 DS   DA  B  43      46.430  34.860 -38.480  1.00  1.00      B    S
ATOM    568 DB   DA  B  43      42.950  36.420 -35.210  1.00  1.00      B    B
ATOM    569 DP   DA  B  44      49.070  33.370 -37.140  1.00  1.00      B    P
ATOM    570 DS   DA  B  44      48.490  35.020 -33.770  1.00  1.00      B    S
ATOM    571 DB   DA  B  44      44.040  34.000 -32.400  1.00  1.00      B    B
ATOM    572 DP   DT  B  45      50.550  33.920 -31.060  1.00  1.00      B    P
ATOM    573 DS   DT  B  45      48.000  34.600 -28.480  1.00  1.00      B    S
ATOM    574 DB   DT  B  45      44.890  31.980 -29.550  1.00  1.00      B    B
ATOM    575 DP   DC  B  46      49.530  33.690 -25.330  1.00  1.00      B    P
ATOM    576 DS   DC  B  46      46.060  32.780 -23.830  1.00  1.00      B    S
ATOM    577 DB   DC  B  46      44.650  29.780 -26.240  1.00  1.00      B    B
ATOM    578 DP   DC  B  47      45.610  31.780 -20.060  1.00  1.00      B    P
ATOM    579 DS   DC  B  47      42.010  30.200 -20.300  1.00  1.00      B    S
ATOM    580 DB   DC  B  47      42.950  27.300 -23.420  1.00  1.00      B    B
ATOM    581 DP   DC  B  48      40.250  28.550 -17.340  1.00  1.00      B    P
ATOM    582 DS   DC  B  48      38.320  26.020 -19.000  1.00  1.00      B    S
ATOM    583 DB   DC  B  48      41.470  24.130 -21.850  1.00  1.00      B    B
ATOM    584 DP   DC  B  49      36.850  23.090 -16.880  1.00  1.00      B    P
ATOM    585 DS   DC  B  49      36.420  21.000 -19.460  1.00  1.00      B    S
ATOM    586 DB   DC  B  49      40.860  20.250 -20.660  1.00  1.00      B    B
ATOM    587 DP   DT  B  50      34.210  17.370 -19.450  1.00  1.00      B    P
ATOM    588 DS   DT  B  50      36.260  15.280 -22.430  1.00  1.00      B    S
ATOM    589 DB   DT  B  50      40.350  16.220 -20.900  1.00  1.00      B    B
ATOM    590 DP   DT  B  51      35.500  11.760 -23.130  1.00  1.00      B    P
ATOM    591 DS   DT  B  51      39.040  11.130 -24.500  1.00  1.00      B    S
ATOM    592 DB   DT  B  51      41.090  12.380 -21.270  1.00  1.00      B    B
ATOM    593 DP   DG  B  52      39.470   6.950 -25.580  1.00  1.00      B    P
ATOM    594 DS   DG  B  52      42.660   6.710 -24.800  1.00  1.00      B    S
ATOM    595 DB   DG  B  52      44.200   8.900 -20.510  1.00  1.00      B    B
ATOM    596 DP   DG  B  53      44.380   3.300 -25.140  1.00  1.00      B    P
ATOM    597 DS   DG  B  53      47.250   4.100 -22.260  1.00  1.00      B    S
ATOM    598 DB   DG  B  53      45.530   5.950 -18.480  1.00  1.00      B    B
ATOM    599 DP   DC  B  54      49.690   1.670 -21.870  1.00  1.00      B    P
ATOM    600 DS   DC  B  54      49.810   2.170 -17.690  1.00  1.00      B    S
ATOM    601 DB   DC  B  54      46.030   3.130 -16.620  1.00  1.00      B    B
ATOM    602 DP   DG  B  55      51.490  -1.100 -15.590  1.00  1.00      B    P
ATOM    603 DS   DG  B  55      50.050   0.130 -12.530  1.00  1.00      B    S
ATOM    604 DB   DG  B  55      45.200   0.800 -13.170  1.00  1.00      B    B
ATOM    605 DP   DG  B  56      50.710  -1.520  -9.180  1.00  1.00      B    P
ATOM    606 DS   DG  B  56      47.220  -0.530  -7.470  1.00  1.00      B    S
ATOM    607 DB   DG  B  56      43.920  -0.920 -10.300  1.00  1.00      B    B
ATOM    608 DP   DT  B  57      46.610  -1.640  -4.800  1.00  1.00      B    P
ATOM    609 DS   DT  B  57      42.800  -1.710  -4.990  1.00  1.00      B    S
ATOM    610 DB   DT  B  57      42.390  -3.600  -8.750  1.00  1.00      B    B
ATOM    611 DP   DT  B  58      40.900  -3.410  -2.500  1.00  1.00      B    P
ATOM    612 DS   DT  B  58      37.970  -3.990  -4.490  1.00  1.00      B    S
ATOM    613 DB   DT  B  58      39.590  -6.540  -7.580  1.00  1.00      B    B
ATOM    614 DP   DA  B  59      34.280  -5.600  -3.050  1.00  1.00      B    P
ATOM    615 DS   DA  B  59      33.260  -6.530  -6.570  1.00  1.00      B    S
ATOM    616 DB   DA  B  59      36.550  -9.470  -8.470  1.00  1.00      B    B
ATOM    617 DP   DA  B  60      30.010  -7.250  -7.400  1.00  1.00      B    P
ATOM    618 DS   DA  B  60      30.930  -8.650 -10.960  1.00  1.00      B    S
ATOM    619 DB   DA  B  60      34.280 -11.800 -10.210  1.00  1.00      B    B
ATOM    620 DP   DA  B  61      28.520  -9.820 -13.390  1.00  1.00      B    P
ATOM    621 DS   DA  B  61      31.150 -12.880 -14.900  1.00  1.00      B    S
ATOM    622 DB   DA  B  61      33.770 -15.010 -11.430  1.00  1.00      B    B
ATOM    623 DP   DA  B  62      30.030 -15.440 -18.040  1.00  1.00      B    P
ATOM    624 DS   DA  B  62      32.590 -18.220 -17.010  1.00  1.00      B    S
ATOM    625 DB   DA  B  62      32.760 -18.390 -11.980  1.00  1.00      B    B
ATOM    626 DP   DC  B  63      31.620 -20.890 -18.500  1.00  1.00      B    P
ATOM    627 DS   DC  B  63      33.330 -23.050 -16.260  1.00  1.00      B    S
ATOM    628 DB   DC  B  63      31.550 -21.560 -12.060  1.00  1.00      B    B
ATOM    629 DP   DG  B  64      32.480 -27.760 -17.090  1.00  1.00      B    P
ATOM    630 DS   DG  B  64      33.030 -28.800 -13.560  1.00  1.00      B    S
ATOM    631 DB   DG  B  64      30.580 -25.600 -10.350  1.00  1.00      B    B
ATOM    632 DP   DC  B  65      33.160 -31.940 -12.570  1.00  1.00      B    P
ATOM    633 DS   DC  B  65      31.910 -31.010  -9.290  1.00  1.00      B    S
ATOM    634 DB   DC  B  65      28.210 -28.170 -10.200  1.00  1.00      B    B
ATOM    635 DP   DG  B  66      31.190 -34.650  -6.120  1.00  1.00      B    P
ATOM    636 DS   DG  B  66      29.070 -32.380  -3.550  1.00  1.00      B    S
ATOM    637 DB   DG  B  66      25.780 -29.610  -6.320  1.00  1.00      B    B
ATOM    638 DP   DG  B  67      27.380 -34.160  -0.460  1.00  1.00      B    P
ATOM    639 DS   DG  B  67      24.650 -31.700   0.020  1.00  1.00      B    S
ATOM    640 DB   DG  B  67      22.460 -30.460  -4.790  1.00  1.00      B    B
ATOM    641 DP   DG  B  68      21.880 -31.760   2.940  1.00  1.00      B    P
ATOM    642 DS   DG  B  68      19.670 -29.230   1.180  1.00  1.00      B    S
ATOM    643 DB   DG  B  68      18.870 -31.020  -3.900  1.00  1.00      B    B
ATOM    644 DP   DG  B  69      16.920 -28.420   2.480  1.00  1.00      B    P
ATOM    645 DS   DG  B  69      15.330 -27.520  -0.890  1.00  1.00      B    S
ATOM    646 DB   DG  B  69      15.360 -31.580  -3.860  1.00  1.00      B    B
ATOM    647 DP   DG  B  70      11.580 -25.800  -1.070  1.00  1.00      B    P
ATOM    648 DS   DG  B  70      10.310 -27.500  -4.500  1.00  1.00      B    S
ATOM    649 DB   DG  B  70      11.770 -32.120  -4.370  1.00  1.00      B    B
ATOM    650 DP   DA  B  71       7.060 -26.740  -6.160  1.00  1.00      B    P
ATOM    651 DS   DA  B  71       6.990 -29.730  -8.110  1.00  1.00      B    S
ATOM    652 DB   DA  B  71       8.430 -33.240  -5.370  1.00  1.00      B    B
ATOM    653 DP   DC  B  72       4.390 -29.920  -9.510  1.00  1.00      B    P
ATOM    654 DS   DC  B  72       4.060 -33.390  -9.070  1.00  1.00      B    S
ATOM    655 DB   DC  B  72       4.970 -34.130  -5.030  1.00  1.00      B    B
ATOM    656 DP   DA  B  73       0.440 -35.920 -11.080  1.00  1.00      B    P
ATOM    657 DS   DA  B  73       0.070 -38.240  -8.490  1.00  1.00      B    S
ATOM    658 DB   DA  B  73       1.410 -36.260  -4.540  1.00  1.00      B    B
ATOM    659 DP   DG  B  74      -3.070 -40.340  -8.380  1.00  1.00      B    P
ATOM    660 DS   DG  B  74      -2.950 -41.350  -5.000  1.00  1.00      B    S
ATOM    661 DB   DG  B  74      -1.790 -38.050  -2.170  1.00  1.00      B    B
ATOM    662 DP   DC  B  75      -5.060 -44.010  -3.860  1.00  1.00      B    P
ATOM    663 DS   DC  B  75      -4.480 -42.930  -0.290  1.00  1.00      B    S
ATOM    664 DB   DC  B  75      -4.950 -38.570  -0.760  1.00  1.00      B    B
ATOM    665 DP   DG  B  76      -7.390 -44.910   3.130  1.00  1.00      B    P
ATOM    666 DS   DG  B  76      -6.670 -42.150   5.640  1.00  1.00      B    S
ATOM    667 DB   DG  B  76      -6.840 -37.630   2.840  1.00  1.00      B    B
ATOM    668 DP   DC  B  77      -7.920 -42.080   8.650  1.00  1.00      B    P
ATOM    669 DS   DC  B  77      -7.330 -38.370   8.680  1.00  1.00      B    S
ATOM    670 DB   DC  B  77      -9.730 -37.300   4.770  1.00  1.00      B    B
ATOM    671 DP   DG  B  78      -9.080 -35.890  12.380  1.00  1.00      B    P
ATOM    672 DS   DG  B  78      -9.470 -32.800   9.890  1.00  1.00      B    S
ATOM    673 DB   DG  B  78     -12.450 -34.140   5.720  1.00  1.00      B    B
ATOM    674 DP   DT  B  79      -9.920 -29.650  10.970  1.00  1.00      B    P
ATOM    675 DS   DT  B  79     -10.800 -28.410   7.720  1.00  1.00      B    S
ATOM    676 DB   DT  B  79     -14.360 -31.490   7.160  1.00  1.00      B    B
ATOM    677 DP   DA  B  80     -12.070 -24.670   7.120  1.00  1.00      B    P
ATOM    678 DS   DA  B  80     -14.470 -25.460   4.490  1.00  1.00      B    S
ATOM    679 DB   DA  B  80     -17.740 -28.910   5.890  1.00  1.00      B    B
ATOM    680 DP   DC  B  81     -15.780 -23.260   3.090  1.00  1.00      B    P
ATOM    681 DS   DC  B  81     -18.820 -25.350   2.050  1.00  1.00      B    S
ATOM    682 DB   DC  B  81     -20.570 -26.810   6.000  1.00  1.00      B    B
ATOM    683 DP   DG  B  82     -21.890 -22.860  -0.980  1.00  1.00      B    P
ATOM    684 DS   DG  B  82     -24.850 -25.060   0.010  1.00  1.00      B    S
ATOM    685 DB   DG  B  82     -24.650 -26.350   4.920  1.00  1.00      B    B
ATOM    686 DP   DT  B  83     -27.820 -24.900  -1.160  1.00  1.00      B    P
ATOM    687 DS   DT  B  83     -29.700 -26.210   1.790  1.00  1.00      B    S
ATOM    688 DB   DT  B  83     -27.860 -24.170   4.970  1.00  1.00      B    B
ATOM    689 DP   DG  B  84     -33.780 -26.060   1.840  1.00  1.00      B    P
ATOM    690 DS   DG  B  84     -34.220 -26.110   5.620  1.00  1.00      B    S
ATOM    691 DB   DG  B  84     -30.860 -23.320   7.970  1.00  1.00      B    B
ATOM    692 DP   DC  B  85     -37.530 -26.660   7.320  1.00  1.00      B    P
ATOM    693 DS   DC  B  85     -35.930 -25.910  10.280  1.00  1.00      B    S
ATOM    694 DB   DC  B  85     -33.900 -21.800   9.220  1.00  1.00      B    B
ATOM    695 DP   DG  B  86     -38.410 -25.910  14.000  1.00  1.00      B    P
ATOM    696 DS   DG  B  86     -36.370 -23.110  15.610  1.00  1.00      B    S
ATOM    697 DB   DG  B  86     -35.390 -19.670  12.570  1.00  1.00      B    B
ATOM    698 DP   DT  B  87     -36.930 -21.950  18.730  1.00  1.00      B    P
ATOM    699 DS   DT  B  87     -35.660 -18.740  18.440  1.00  1.00      B    S
ATOM    700 DB   DT  B  87     -37.310 -17.380  14.230  1.00  1.00      B    B
ATOM    701 DP   DT  B  88     -36.680 -16.040  21.180  1.00  1.00      B    P
ATOM    702 DS   DT  B  88     -36.380 -13.070  19.240  1.00  1.00      B    S
ATOM    703 DB   DT  B  88     -39.140 -14.440  15.870  1.00  1.00      B    B
ATOM    704 DP   DT  B  89     -37.140  -9.380  20.410  1.00  1.00      B    P
ATOM    705 DS   DT  B  89     -37.240  -7.980  17.170  1.00  1.00      B    S
ATOM    706 DB   DT  B  89     -40.100 -10.550  15.470  1.00  1.00      B    B
ATOM    707 DP   DA  B  90     -38.980  -4.100  17.150  1.00  1.00      B    P
ATOM    708 DS   DA  B  90     -40.590  -4.370  13.660  1.00  1.00      B    S
ATOM    709 DB   DA  B  90     -43.050  -8.540  13.740  1.00  1.00      B    B
ATOM    710 DP   DA  B  91     -42.720  -1.250  11.890  1.00  1.00      B    P
ATOM    711 DS   DA  B  91     -45.080  -3.490  10.150  1.00  1.00      B    S
ATOM    712 DB   DA  B  91     -46.500  -7.210  13.310  1.00  1.00      B    B
ATOM    713 DP   DG  B  92     -48.300  -1.660   8.280  1.00  1.00      B    P
ATOM    714 DS   DG  B  92     -50.620  -4.240   8.800  1.00  1.00      B    S
ATOM    715 DB   DG  B  92     -50.150  -6.570  13.630  1.00  1.00      B    B
ATOM    716 DP   DC  B  93     -53.360  -3.980   7.690  1.00  1.00      B    P
ATOM    717 DS   DC  B  93     -54.790  -6.380   9.520  1.00  1.00      B    S
ATOM    718 DB   DC  B  93     -53.420  -5.350  13.790  1.00  1.00      B    B
ATOM    719 DP   DG  B  94     -59.120  -5.920   8.850  1.00  1.00      B    P
ATOM    720 DS   DG  B  94     -60.050  -7.390  11.970  1.00  1.00      B    S
ATOM    721 DB   DG  B  94     -57.330  -5.680  15.710  1.00  1.00      B    B
ATOM    722 DP   DG  B  95     -63.030  -7.640  12.910  1.00  1.00      B    P
ATOM    723 DS   DG  B  95     -62.660  -7.780  17.050  1.00  1.00      B    S
ATOM    724 DB   DG  B  95     -59.460  -4.610  18.550  1.00  1.00      B    B
ATOM    725 DP   DT  B  96     -65.520  -7.390  19.040  1.00  1.00      B    P
ATOM    726 DS   DT  B  96     -63.480  -6.190  22.230  1.00  1.00      B    S
ATOM    727 DB   DT  B  96     -61.870  -3.150  20.520  1.00  1.00      B    B
ATOM    728 DP   DG  B  97     -66.100  -4.990  25.480  1.00  1.00      B    P
ATOM    729 DS   DG  B  97     -63.810  -2.760  26.490  1.00  1.00      B    S
ATOM    730 DB   DG  B  97     -62.860   0.470  22.630  1.00  1.00      B    B
ATOM    731 DP   DC  B  98     -64.030  -1.570  29.280  1.00  1.00      B    P
ATOM    732 DS   DC  B  98     -62.320   1.470  28.490  1.00  1.00      B    S
ATOM    733 DB   DC  B  98     -64.670   2.610  24.790  1.00  1.00      B    B
ATOM    734 DP   DT  B  99     -62.380   3.950  30.960  1.00  1.00      B    P
ATOM    735 DS   DT  B  99     -61.720   7.060  28.670  1.00  1.00      B    S
ATOM    736 DB   DT  B  99     -65.480   6.540  25.840  1.00  1.00      B    B
ATOM    737 DP   DA  B 100     -61.380  10.400  30.150  1.00  1.00      B    P
ATOM    738 DS   DA  B 100     -62.860  12.510  26.840  1.00  1.00      B    S
ATOM    739 DB   DA  B 100     -67.230  10.190  25.440  1.00  1.00      B    B
ATOM    740 DP   DG  B 101     -63.040  16.190  27.190  1.00  1.00      B    P
ATOM    741 DS   DG  B 101     -65.810  16.550  24.431  1.00  1.00      B    S
ATOM    742 DB   DG  B 101     -69.720  13.090  24.901  1.00  1.00      B    B
ATOM    743 DP   DA  B 102     -66.930  19.810  22.591  1.00  1.00      B    P
ATOM    744 DS   DA  B 102     -70.540  18.540  21.471  1.00  1.00      B    S
ATOM    745 DB   DA  B 102     -72.000  15.600  24.451  1.00  1.00      B    B
ATOM    746 DP   DG  B 103     -72.980  21.010  20.851  1.00  1.00      B    P
ATOM    747 DS   DG  B 103     -75.880  18.460  21.521  1.00  1.00      B    S
ATOM    748 DB   DG  B 103     -75.320  16.970  25.631  1.00  1.00      B    B
ATOM    749 DP   DC  B 104     -78.630  20.060  20.811  1.00  1.00      B    P
ATOM    750 DS   DC  B 104     -80.480  18.460  23.291  1.00  1.00      B    S
ATOM    751 DB   DC  B 104     -77.980  18.850  26.351  1.00  1.00      B    B
ATOM    752 DP   DT  B 105     -83.980  19.720  24.101  1.00  1.00      B    P
ATOM    753 DS   DT  B 105     -83.920  18.740  27.571  1.00  1.00      B    S
ATOM    754 DB   DT  B 105     -80.300  20.950  28.611  1.00  1.00      B    B
ATOM    755 DP   DG  B 106     -87.510  20.650  29.711  1.00  1.00      B    P
ATOM    756 DS   DG  B 106     -85.630  21.380  33.001  1.00  1.00      B    S
ATOM    757 DB   DG  B 106     -80.910  23.160  32.501  1.00  1.00      B    B
ATOM    758 DP   DT  B 107     -86.720  22.420  35.571  1.00  1.00      B    P
ATOM    759 DS   DT  B 107     -83.170  23.350  37.491  1.00  1.00      B    S
ATOM    760 DB   DT  B 107     -81.470  25.990  34.631  1.00  1.00      B    B
ATOM    761 DP   DC  B 108     -83.620  24.820  40.931  1.00  1.00      B    P
ATOM    762 DS   DC  B 108     -80.310  27.280  40.581  1.00  1.00      B    S
ATOM    763 DB   DC  B 108     -80.950  29.020  36.791  1.00  1.00      B    B
ATOM    764 DP   DT  B 109     -78.990  29.980  43.011  1.00  1.00      B    P
ATOM    765 DS   DT  B 109     -76.720  32.280  40.251  1.00  1.00      B    S
ATOM    766 DB   DT  B 109     -79.490  32.660  37.671  1.00  1.00      B    B
ATOM    767 DP   DA  B 110     -74.410  35.200  41.381  1.00  1.00      B    P
ATOM    768 DS   DA  B 110     -74.680  36.880  37.911  1.00  1.00      B    S
ATOM    769 DB   DA  B 110     -78.850  36.350  35.861  1.00  1.00      B    B
ATOM    770 DP   DC  B 111     -73.460  39.560  37.641  1.00  1.00      B    P
ATOM    771 DS   DC  B 111     -74.690  39.670  34.261  1.00  1.00      B    S
ATOM    772 DB   DC  B 111     -78.900  39.600  34.951  1.00  1.00      B    B
ATOM    773 DP   DG  B 112     -72.960  43.300  32.071  1.00  1.00      B    P
ATOM    774 DS   DG  B 112     -76.340  44.510  30.521  1.00  1.00      B    S
ATOM    775 DB   DG  B 112     -80.040  43.620  33.431  1.00  1.00      B    B
ATOM    776 DP   DA  B 113     -76.780  47.410  28.371  1.00  1.00      B    P
ATOM    777 DS   DA  B 113     -80.280  47.400  28.431  1.00  1.00      B    S
ATOM    778 DB   DA  B 113     -81.510  46.800  32.841  1.00  1.00      B    B
ATOM    779 DP   DC  B 114     -81.640  49.990  26.731  1.00  1.00      B    P
ATOM    780 DS   DC  B 114     -84.480  50.780  29.401  1.00  1.00      B    S
ATOM    781 DB   DC  B 114     -82.630  50.080  33.371  1.00  1.00      B    B
ATOM    782 DP   DC  B 115     -86.180  53.640  29.281  1.00  1.00      B    P
ATOM    783 DS   DC  B 115     -87.520  53.780  32.911  1.00  1.00      B    S
ATOM    784 DB   DC  B 115     -84.210  53.250  35.171  1.00  1.00      B    B
ATOM    785 DP   DA  B 116     -89.870  57.320  34.091  1.00  1.00      B    P
ATOM    786 DS   DA  B 116     -89.340  56.930  37.831  1.00  1.00      B    S
ATOM    787 DB   DA  B 116     -84.150  56.320  38.221  1.00  1.00      B    B
ATOM    788 DP   DA  B 117     -90.850  59.240  40.661  1.00  1.00      B    P
ATOM    789 DS   DA  B 117     -87.890  59.220  43.291  1.00  1.00      B    S
ATOM    790 DB   DA  B 117     -83.460  58.600  40.941  1.00  1.00      B    B
ATOM    791 DP   DT  B 118     -87.870  61.830  45.591  1.00  1.00      B    P
ATOM    792 DS   DT  B 118     -83.800  61.710  46.141  1.00  1.00      B    S
ATOM    793 DB   DT  B 118     -82.750  61.940  41.791  1.00  1.00      B    B
ATOM    794 DP   DT  B 119     -81.850  63.610  48.651  1.00  1.00      B    P
ATOM    795 DS   DT  B 119     -78.960  63.210  46.931  1.00  1.00      B    S
ATOM    796 DB   DT  B 119     -80.170  64.390  43.101  1.00  1.00      B    B
ATOM    797 DP   DG  B 120     -75.690  66.040  48.531  1.00  1.00      B    P
ATOM    798 DS   DG  B 120     -74.230  66.940  45.041  1.00  1.00      B    S
ATOM    799 DB   DG  B 120     -77.620  67.650  41.971  1.00  1.00      B    B
ATOM    800 DP   DA  B 121     -70.980  67.830  44.431  1.00  1.00      B    P
ATOM    801 DS   DA  B 121     -71.630  68.720  41.321  1.00  1.00      B    S
ATOM    802 DB   DA  B 121     -75.740  70.680  41.131  1.00  1.00      B    B
ATOM    803 DP   DG  B 122     -68.560  70.800  39.481  1.00  1.00      B    P
ATOM    804 DS   DG  B 122     -70.790  72.800  37.481  1.00  1.00      B    S
ATOM    805 DB   DG  B 122     -74.450  74.130  39.831  1.00  1.00      B    B
ATOM    806 DP   DC  B 123     -69.710  74.650  34.561  1.00  1.00      B    P
ATOM    807 DS   DC  B 123     -72.780  76.530  34.201  1.00  1.00      B    S
ATOM    808 DB   DC  B 123     -73.740  77.170  38.651  1.00  1.00      B    B
ATOM    809 DP   DG  B 124     -72.360  80.260  31.321  1.00  1.00      B    P
ATOM    810 DS   DG  B 124     -75.350  82.020  33.521  1.00  1.00      B    S
ATOM    811 DB   DG  B 124     -74.600  81.620  38.261  1.00  1.00      B    B
ATOM    812 DP   DG  B 125     -76.630  85.480  33.011  1.00  1.00      B    P
ATOM    813 DS   DG  B 125     -78.050  85.890  36.631  1.00  1.00      B    S
ATOM    814 DB   DG  B 125     -75.190  85.180  40.101  1.00  1.00      B    B
ATOM    815 DP   DC  B 126     -81.030  88.040  36.991  1.00  1.00      B    P
ATOM    816 DS   DC  B 126     -80.510  87.600  40.471  1.00  1.00      B    S
ATOM    817 DB   DC  B 126     -76.310  88.320  40.811  1.00  1.00      B    B
ATOM    818 DP   DC  B 127     -82.730  89.310  42.781  1.00  1.00      B    P
ATOM    819 DS   DC  B 127     -79.840  89.840  45.621  1.00  1.00      B    S
ATOM    820 DB   DC  B 127     -76.120  91.480  43.181  1.00  1.00      B    B
ATOM    821 DP   DT  B 128     -80.270  91.740  49.011  1.00  1.00      B    P
ATOM    822 DS   DT  B 128     -76.010  92.610  49.411  1.00  1.00      B    S
ATOM    823 DB   DT  B 128     -75.480  94.890  45.591  1.00  1.00      B    B
ATOM    824 DP   DG  B 129     -75.760  95.400  52.801  1.00  1.00      B    P
ATOM    825 DS   DG  B 129     -72.810  97.070  51.991  1.00  1.00      B    S
ATOM    826 DB   DG  B 129     -72.310  97.610  46.861  1.00  1.00      B    B
ATOM    827 DP   DC  B 130     -71.090  98.960  54.181  1.00  1.00      B    P
ATOM    828 DS   DC  B 130     -68.630 100.070  51.661  1.00  1.00      B    S
ATOM    829 DB   DC  B 130     -71.180 100.660  47.921  1.00  1.00      B    B
ATOM    830 DP   DA  B 131     -66.120 103.340  52.521  1.00  1.00      B    P
ATOM    831 DS   DA  B 131     -65.450 104.100  49.371  1.00  1.00      B    S
ATOM    832 DB   DA  B 131     -69.450 104.450  47.231  1.00  1.00      B    B
ATOM    833 DP   DG  B 132     -62.740 107.340  48.451  1.00  1.00      B    P
ATOM    834 DS   DG  B 132     -64.520 108.220  45.221  1.00  1.00      B    S
ATOM    835 DB   DG  B 132     -69.730 108.280  46.211  1.00  1.00      B    B
ATOM    836 DP   DA  B 133     -63.350 111.000  42.821  1.00  1.00      B    P
ATOM    837 DS   DA  B 133     -67.160 112.010  41.551  1.00  1.00      B    S
ATOM    838 DB   DA  B 133     -70.500 111.540  45.551  1.00  1.00      B    B
ATOM    839 DP   DC  B 134     -67.180 114.640  40.071  1.00  1.00      B    P
ATOM    840 DS   DC  B 134     -71.160 115.470  41.231  1.00  1.00      B    S
ATOM    841 DB   DC  B 134     -71.470 114.860  45.301  1.00  1.00      B    B
ATOM    842 DP   DC  B 135     -73.550 118.360  40.071  1.00  1.00      B    P
ATOM    843 DS   DC  B 135     -76.090 118.760  42.521  1.00  1.00      B    S
ATOM    844 DB   DC  B 135     -73.740 117.740  46.381  1.00  1.00      B    B
ATOM    845 DP   DG  B 136     -78.450 122.770  42.421  1.00  1.00      B    P
ATOM    846 DS   DG  B 136     -79.640 122.110  45.961  1.00  1.00      B    S
ATOM    847 DB   DG  B 136     -75.460 121.180  48.921  1.00  1.00      B    B
ATOM    848 DP   DG  B 137     -82.200 124.610  48.141  1.00  1.00      B    P
ATOM    849 DS   DG  B 137     -80.500 124.370  51.661  1.00  1.00      B    S
ATOM    850 DB   DG  B 137     -75.200 124.150  51.361  1.00  1.00      B    B
ATOM    851 DP   DG  B 138     -81.290 126.450  54.021  1.00  1.00      B    P
ATOM    852 DS   DG  B 138     -77.969 126.890  56.281  1.00  1.00      B    S
ATOM    853 DB   DG  B 138     -74.030 126.940  53.461  1.00  1.00      B    B
ATOM    854 DP   DA  B 139     -77.979 129.130  59.141  1.00  1.00      B    P
ATOM    855 DS   DA  B 139     -74.669 129.590  59.251  1.00  1.00      B    S
ATOM    856 DB   DA  B 139     -72.920 129.770  55.011  1.00  1.00      B    B
ATOM    857 DP   DT  B 140     -73.539 131.990  61.261  1.00  1.00      B    P
ATOM    858 DS   DT  B 140     -70.649 132.980  58.681  1.00  1.00      B    S
ATOM    859 DB   DT  B 140     -72.670 133.380  54.801  1.00  1.00      B    B
ATOM    860 DP   DT  B 141     -68.619 135.930  59.611  1.00  1.00      B    P
ATOM    861 DS   DT  B 141     -66.759 135.900  56.241  1.00  1.00      B    S
ATOM    862 DB   DT  B 141     -70.440 136.420  53.811  1.00  1.00      B    B
ATOM    863 DP   DC  B 142     -64.309 138.610  55.891  1.00  1.00      B    P
ATOM    864 DS   DC  B 142     -65.270 139.190  52.301  1.00  1.00      B    S
ATOM    865 DB   DC  B 142     -69.720 139.860  51.861  1.00  1.00      B    B
ATOM    866 DP   DT  B 143     -63.280 140.790  49.911  1.00  1.00      B    P
ATOM    867 DS   DT  B 143     -65.850 141.430  47.111  1.00  1.00      B    S
ATOM    868 DB   DT  B 143     -68.640 142.880  49.491  1.00  1.00      B    B
ATOM    869 DP   DC  B 144     -64.430 143.580  44.271  1.00  1.00      B    P
ATOM    870 DS   DC  B 144     -68.190 145.040  43.501  1.00  1.00      B    S
ATOM    871 DB   DC  B 144     -69.950 145.980  47.611  1.00  1.00      B    B
ATOM    872 DP   DC  B 145     -68.860 148.160  40.891  1.00  1.00      B    P
ATOM    873 DS   DC  B 145     -71.850 149.000  42.081  1.00  1.00      B    S
ATOM    874 DB   DC  B 145     -71.070 149.470  46.571  1.00  1.00      B    B
ATOM    875 DP   DA  B 146     -74.040 152.120  40.451  1.00  1.00      B    P
ATOM    876 DS   DA  B 146     -75.950 153.360  43.701  1.00  1.00      B    S
ATOM    877 DB   DA  B 146     -72.720 153.030  47.621  1.00  1.00      B    B
ATOM    878 DP   DG  B 147     -77.290 157.090  43.651  1.00  1.00      B    P
ATOM    879 DS   DG  B 147     -76.980 157.530  47.701  1.00  1.00      B    S
ATOM    880 DB   DG  B 147     -72.100 156.590  48.851  1.00  1.00      B    B
TER
ATOM    881  CA  ALA C   1     -65.820  28.300  -5.039  1.00  1.00      C    C
ATOM    882  CA  ARG C   2     -63.110  28.010  -2.319  1.00  1.00      C    C
ATOM    883  CA  THR C   3     -60.520  26.390  -4.550  1.00  1.00      C    C
ATOM    884  CA  LYS C   4     -58.500  29.030  -6.350  1.00  1.00      C    C
ATOM    885  CA  GLN C   5     -54.880  28.770  -7.380  1.00  1.00      C    C
ATOM    886  CA  THR C   6     -53.520  27.660 -10.720  1.00  1.00      C    C
ATOM    887  CA  ALA C   7     -56.850  26.270 -11.700  1.00  1.00      C    C
ATOM    888  CA  ARG C   8     -56.280  23.290 -13.860  1.00  1.00      C    C
ATOM    889  CA  LYS C   9     -56.810  20.880 -11.090  1.00  1.00      C    C
ATOM    890  CA  SER C  10     -54.020  19.240  -9.130  1.00  1.00      C    C
ATOM    891  CA  THR C  11     -55.310  17.840  -5.900  1.00  1.00      C    C
ATOM    892  CA  GLY C  12     -53.880  16.240  -2.640  1.00  1.00      C    C
ATOM    893  CA  GLY C  13     -54.430  12.710  -3.500  1.00  1.00      C    C
ATOM    894  CA  LYS C  14     -55.840   9.570  -1.990  1.00  1.00      C    C
ATOM    895  CA  ALA C  15     -58.560  11.570  -0.070  1.00  1.00      C    C
ATOM    896  CA  PRO C  16     -57.590   9.900   3.210  1.00  1.00      C    C
ATOM    897  CA  ARG C  17     -54.030   8.720   3.350  1.00  1.00      C    C
ATOM    898  CA  LYS C  18     -54.270   5.060   4.300  1.00  1.00      C    C
ATOM    899  CA  GLN C  19     -50.970   3.750   5.540  1.00  1.00      C    C
ATOM    900  CA  LEU C  20     -49.010   1.400   3.250  1.00  1.00      C    C
ATOM    901  CA  ALA C  21     -51.430   2.240   0.370  1.00  1.00      C    C
ATOM    902  CA  THR C  22     -54.200  -0.260   1.270  1.00  1.00      C    C
ATOM    903  CA  LYS C  23     -55.360  -1.340  -2.230  1.00  1.00      C    C
ATOM    904  CA  ALA C  24     -58.430  -3.040  -0.570  1.00  1.00      C    C
ATOM    905  CA  ALA C  25     -59.160  -5.540  -3.340  1.00  1.00      C    C
ATOM    906  CA  ARG C  26     -60.090  -9.150  -2.730  1.00  1.00      C    C
ATOM    907  CA  LYS C  27     -57.050 -11.440  -3.460  1.00  1.00      C    C
ATOM    908  CA  SER C  28     -55.870 -14.400  -1.450  1.00  1.00      C    C
ATOM    909  CA  ALA C  29     -52.120 -13.770  -1.250  1.00  1.00      C    C
ATOM    910  CA  PRO C  30     -51.400 -16.750  -3.400  1.00  1.00      C    C
ATOM    911  CA  ALA C  31     -50.450 -18.770  -0.210  1.00  1.00      C    C
ATOM    912  CA  THR C  32     -46.750 -19.920  -0.050  1.00  1.00      C    C
ATOM    913  CA  GLY C  33     -43.390 -18.220   0.220  1.00  1.00      C    C
ATOM    914  CA  GLY C  34     -42.290 -19.140  -3.200  1.00  1.00      C    C
ATOM    915  CA  VAL C  35     -40.160 -21.230  -5.530  1.00  1.00      C    C
ATOM    916  CA  LYS C  36     -36.590 -22.630  -4.960  1.00  1.00      C    C
ATOM    917  CA  LYS C  37     -35.030 -22.860  -8.480  1.00  1.00      C    C
ATOM    918  CA  PRO C  38     -34.470 -26.670  -9.050  1.00  1.00      C    C
ATOM    919  CA  HIS C  39     -30.810 -27.670  -8.600  1.00  1.00      C    C
ATOM    920  CA  ARG C  40     -28.610 -29.260  -6.010  1.00  1.00      C    C
ATOM    921  CA  TYR C  41     -25.820 -27.720  -3.870  1.00  1.00      C    C
ATOM    922  CA  ARG C  42     -22.400 -29.050  -4.900  1.00  1.00      C    C
ATOM    923  CA  PRO C  43     -20.210 -26.930  -2.520  1.00  1.00      C    C
ATOM    924  CA  GLY C  44     -19.410 -23.800  -4.360  1.00  1.00      C    C
ATOM    925  CA  THR C  45     -22.300 -23.760  -6.720  1.00  1.00      C    C
ATOM    926  CA  VAL C  46     -24.490 -21.430  -4.590  1.00  1.00      C    C
ATOM    927  CA  ALA C  47     -21.360 -19.490  -3.520  1.00  1.00      C    C
ATOM    928  CA  LEU C  48     -20.690 -18.930  -7.180  1.00  1.00      C    C
ATOM    929  CA  ARG C  49     -24.060 -17.500  -7.830  1.00  1.00      C    C
ATOM    930  CA  GLU C  50     -23.550 -14.950  -4.920  1.00  1.00      C    C
ATOM    931  CA  ILE C  51     -20.190 -14.010  -6.350  1.00  1.00      C    C
ATOM    932  CA  ARG C  52     -21.690 -13.230  -9.690  1.00  1.00      C    C
ATOM    933  CA  ARG C  53     -24.660 -11.310  -7.960  1.00  1.00      C    C
ATOM    934  CA  TYR C  54     -22.230  -9.170  -5.960  1.00  1.00      C    C
ATOM    935  CA  GLN C  55     -19.710  -8.470  -8.710  1.00  1.00      C    C
ATOM    936  CA  LYS C  56     -22.400  -6.900 -10.810  1.00  1.00      C    C
ATOM    937  CA  SER C  57     -23.780  -4.530  -8.220  1.00  1.00      C    C
ATOM    938  CA  THR C  58     -22.670  -1.670  -6.070  1.00  1.00      C    C
ATOM    939  CA  GLU C  59     -25.040  -1.970  -3.100  1.00  1.00      C    C
ATOM    940  CA  LEU C  60     -23.790  -1.370   0.420  1.00  1.00      C    C
ATOM    941  CA  LEU C  61     -23.730  -4.690   2.200  1.00  1.00      C    C
ATOM    942  CA  ILE C  62     -23.800  -3.890   5.980  1.00  1.00      C    C
ATOM    943  CA  ARG C  63     -27.200  -2.940   7.420  1.00  1.00      C    C
ATOM    944  CA  LYS C  64     -27.370   0.810   8.040  1.00  1.00      C    C
ATOM    945  CA  LEU C  65     -28.200   1.010  11.690  1.00  1.00      C    C
ATOM    946  CA  PRO C  66     -25.730  -1.620  13.010  1.00  1.00      C    C
ATOM    947  CA  PHE C  67     -23.180   0.300  11.080  1.00  1.00      C    C
ATOM    948  CA  GLN C  68     -24.620   3.500  12.600  1.00  1.00      C    C
ATOM    949  CA  ARG C  69     -24.240   2.160  16.080  1.00  1.00      C    C
ATOM    950  CA  LEU C  70     -20.650   1.050  15.380  1.00  1.00      C    C
ATOM    951  CA  VAL C  71     -19.690   4.520  14.280  1.00  1.00      C    C
ATOM    952  CA  ARG C  72     -21.090   6.400  17.280  1.00  1.00      C    C
ATOM    953  CA  GLU C  73     -19.370   4.100  19.760  1.00  1.00      C    C
ATOM    954  CA  ILE C  74     -16.010   4.600  18.110  1.00  1.00      C    C
ATOM    955  CA  ALA C  75     -16.530   8.260  17.770  1.00  1.00      C    C
ATOM    956  CA  GLN C  76     -17.620   8.660  21.470  1.00  1.00      C    C
ATOM    957  CA  ASP C  77     -14.140   7.520  22.430  1.00  1.00      C    C
ATOM    958  CA  PHE C  78     -12.560  10.650  20.830  1.00  1.00      C    C
ATOM    959  CA  LYS C  79     -15.160  13.300  21.780  1.00  1.00      C    C
ATOM    960  CA  THR C  80     -18.330  12.600  23.740  1.00  1.00      C    C
ATOM    961  CA  ASP C  81     -21.760  13.840  22.710  1.00  1.00      C    C
ATOM    962  CA  LEU C  82     -21.310  14.110  19.050  1.00  1.00      C    C
ATOM    963  CA  ARG C  83     -24.120  14.650  16.640  1.00  1.00      C    C
ATOM    964  CA  PHE C  84     -23.970  13.000  13.100  1.00  1.00      C    C
ATOM    965  CA  GLN C  85     -25.010  14.280   9.780  1.00  1.00      C    C
ATOM    966  CA  SER C  86     -26.590  11.010   8.600  1.00  1.00      C    C
ATOM    967  CA  SER C  87     -24.880  11.360   5.170  1.00  1.00      C    C
ATOM    968  CA  ALA C  88     -21.480  11.660   6.990  1.00  1.00      C    C
ATOM    969  CA  VAL C  89     -22.270   8.230   8.500  1.00  1.00      C    C
ATOM    970  CA  MET C  90     -23.070   6.750   5.110  1.00  1.00      C    C
ATOM    971  CA  ALA C  91     -19.850   8.250   3.590  1.00  1.00      C    C
ATOM    972  CA  LEU C  92     -17.870   6.400   6.320  1.00  1.00      C    C
ATOM    973  CA  GLN C  93     -19.550   3.090   5.500  1.00  1.00      C    C
ATOM    974  CA  GLU C  94     -19.070   3.340   1.810  1.00  1.00      C    C
ATOM    975  CA  ALA C  95     -15.280   3.990   2.480  1.00  1.00      C    C
ATOM    976  CA  SER C  96     -15.020   1.260   5.040  1.00  1.00      C    C
ATOM    977  CA  GLU C  97     -16.810  -1.450   2.960  1.00  1.00      C    C
ATOM    978  CA  ALA C  98     -14.750  -0.520  -0.090  1.00  1.00      C    C
ATOM    979  CA  TYR C  99     -11.670  -0.790   2.250  1.00  1.00      C    C
ATOM    980  CA  LEU C 100     -12.640  -4.340   3.260  1.00  1.00      C    C
ATOM    981  CA  VAL C 101     -13.690  -5.430  -0.230  1.00  1.00      C    C
ATOM    982  CA  ALA C 102     -10.330  -4.240  -1.720  1.00  1.00      C    C
ATOM    983  CA  LEU C 103      -8.570  -5.840   1.300  1.00  1.00      C    C
ATOM    984  CA  PHE C 104     -10.500  -9.070   0.510  1.00  1.00      C    C
ATOM    985  CA  GLU C 105      -9.160  -8.840  -3.050  1.00  1.00      C    C
ATOM    986  CA  ASP C 106      -5.540  -8.780  -1.790  1.00  1.00      C    C
ATOM    987  CA  THR C 107      -6.380 -11.390   0.840  1.00  1.00      C    C
ATOM    988  CA  ASN C 108      -7.730 -13.520  -2.100  1.00  1.00      C    C
ATOM    989  CA  LEU C 109      -4.580 -13.020  -4.020  1.00  1.00      C    C
ATOM    990  CA  CYS C 110      -2.660 -14.360  -1.000  1.00  1.00      C    C
ATOM    991  CA  ALA C 111      -4.940 -17.490  -0.900  1.00  1.00      C    C
ATOM    992  CA  ILE C 112      -4.320 -18.200  -4.620  1.00  1.00      C    C
ATOM    993  CA  HIS C 113      -0.650 -17.570  -4.100  1.00  1.00      C    C
ATOM    994  CA  ALA C 114      -0.550 -20.500  -1.670  1.00  1.00      C    C
ATOM    995  CA  LYS C 115      -2.630 -22.660  -4.140  1.00  1.00      C    C
ATOM    996  CA  ARG C 116      -5.740 -22.600  -1.940  1.00  1.00      C    C
ATOM    997  CA  VAL C 117      -9.270 -21.220  -2.360  1.00  1.00      C    C
ATOM    998  CA  THR C 118      -9.860 -20.870   1.370  1.00  1.00      C    C
ATOM    999  CA  ILE C 119      -8.910 -17.560   2.910  1.00  1.00      C    C
ATOM   1000  CA  MET C 120      -7.050 -17.820   6.200  1.00  1.00      C    C
ATOM   1001  CA  PRO C 121      -6.130 -15.080   8.790  1.00  1.00      C    C
ATOM   1002  CA  LYS C 122      -2.500 -15.200   7.670  1.00  1.00      C    C
ATOM   1003  CA  ASP C 123      -3.580 -13.980   4.300  1.00  1.00      C    C
ATOM   1004  CA  ILE C 124      -5.330 -10.950   5.810  1.00  1.00      C    C
ATOM   1005  CA  GLN C 125      -2.200 -10.280   7.890  1.00  1.00      C    C
ATOM   1006  CA  LEU C 126       0.270 -10.570   5.040  1.00  1.00      C    C
ATOM   1007  CA  ALA C 127      -1.720  -8.080   2.940  1.00  1.00      C    C
ATOM   1008  CA  ARG C 128      -1.880  -5.520   5.700  1.00  1.00      C    C
ATOM   1009  CA  ARG C 129       1.820  -5.750   6.280  1.00  1.00      C    C
ATOM   1010  CA  ILE C 130       2.740  -5.180   2.560  1.00  1.00      C    C
ATOM   1011  CA  ARG C 131       0.210  -2.330   2.230  1.00  1.00      C    C
ATOM   1012  CA  GLY C 132       1.920  -0.660   5.240  1.00  1.00      C    C
ATOM   1013  CA  GLU C 133      -1.130  -1.090   7.400  1.00  1.00      C    C
ATOM   1014  CA  ARG C 134       0.550  -3.440   9.900  1.00  1.00      C    C
ATOM   1015  CA  ALA C 135       4.100  -2.360   8.850  1.00  1.00      C    C
TER
ATOM   1016  CA  SER D   1     -44.830  21.300  21.410  1.00  1.00      D    C
ATOM   1017  CA  GLY D   2     -41.430  19.680  21.980  1.00  1.00      D    C
ATOM   1018  CA  ARG D   3     -40.200  21.290  25.290  1.00  1.00      D    C
ATOM   1019  CA  GLY D   4     -36.890  22.640  26.230  1.00  1.00      D    C
ATOM   1020  CA  LYS D   5     -36.710  21.500  29.810  1.00  1.00      D    C
ATOM   1021  CA  GLY D   6     -34.230  18.890  28.630  1.00  1.00      D    C
ATOM   1022  CA  GLY D   7     -36.610  15.990  28.610  1.00  1.00      D    C
ATOM   1023  CA  LYS D   8     -35.510  12.340  28.000  1.00  1.00      D    C
ATOM   1024  CA  GLY D   9     -38.010  11.690  25.340  1.00  1.00      D    C
ATOM   1025  CA  LEU D  10     -41.420  13.000  24.200  1.00  1.00      D    C
ATOM   1026  CA  GLY D  11     -44.080  10.310  24.600  1.00  1.00      D    C
ATOM   1027  CA  LYS D  12     -44.050   8.790  21.160  1.00  1.00      D    C
ATOM   1028  CA  GLY D  13     -41.010   6.570  20.930  1.00  1.00      D    C
ATOM   1029  CA  GLY D  14     -41.990   3.740  23.230  1.00  1.00      D    C
ATOM   1030  CA  ALA D  15     -38.430   3.390  24.460  1.00  1.00      D    C
ATOM   1031  CA  LYS D  16     -35.640   1.120  23.360  1.00  1.00      D    C
ATOM   1032  CA  ARG D  17     -36.110   0.710  19.580  1.00  1.00      D    C
ATOM   1033  CA  HIS D  18     -33.410  -0.870  17.360  1.00  1.00      D    C
ATOM   1034  CA  ARG D  19     -34.630  -4.160  18.610  1.00  1.00      D    C
ATOM   1035  CA  LYS D  20     -32.490  -7.230  18.300  1.00  1.00      D    C
ATOM   1036  CA  VAL D  21     -31.830 -10.070  20.850  1.00  1.00      D    C
ATOM   1037  CA  LEU D  22     -28.220 -11.260  21.060  1.00  1.00      D    C
ATOM   1038  CA  ARG D  23     -26.890  -7.620  20.480  1.00  1.00      D    C
ATOM   1039  CA  ASP D  24     -23.320  -6.360  20.310  1.00  1.00      D    C
ATOM   1040  CA  ASN D  25     -21.990  -3.230  18.810  1.00  1.00      D    C
ATOM   1041  CA  ILE D  26     -18.710  -4.490  17.400  1.00  1.00      D    C
ATOM   1042  CA  GLN D  27     -20.480  -7.740  17.220  1.00  1.00      D    C
ATOM   1043  CA  GLY D  28     -23.250  -5.960  15.420  1.00  1.00      D    C
ATOM   1044  CA  ILE D  29     -21.260  -6.000  12.040  1.00  1.00      D    C
ATOM   1045  CA  THR D  30     -22.310  -9.480  11.330  1.00  1.00      D    C
ATOM   1046  CA  LYS D  31     -20.550 -12.430   9.770  1.00  1.00      D    C
ATOM   1047  CA  PRO D  32     -23.210 -12.490   7.020  1.00  1.00      D    C
ATOM   1048  CA  ALA D  33     -22.370  -8.890   6.000  1.00  1.00      D    C
ATOM   1049  CA  ILE D  34     -18.620  -9.810   6.020  1.00  1.00      D    C
ATOM   1050  CA  ARG D  35     -19.260 -12.720   3.720  1.00  1.00      D    C
ATOM   1051  CA  ARG D  36     -20.930 -10.250   1.250  1.00  1.00      D    C
ATOM   1052  CA  LEU D  37     -17.900  -7.980   1.290  1.00  1.00      D    C
ATOM   1053  CA  ALA D  38     -15.740 -11.120   0.760  1.00  1.00      D    C
ATOM   1054  CA  ARG D  39     -17.990 -12.240  -2.170  1.00  1.00      D    C
ATOM   1055  CA  ARG D  40     -17.570  -9.100  -4.110  1.00  1.00      D    C
ATOM   1056  CA  GLY D  41     -13.950  -9.520  -3.440  1.00  1.00      D    C
ATOM   1057  CA  GLY D  42     -13.830 -12.950  -5.040  1.00  1.00      D    C
ATOM   1058  CA  VAL D  43     -13.590 -15.000  -1.800  1.00  1.00      D    C
ATOM   1059  CA  LYS D  44     -15.430 -18.290  -2.520  1.00  1.00      D    C
ATOM   1060  CA  ARG D  45     -14.340 -20.080   0.700  1.00  1.00      D    C
ATOM   1061  CA  ILE D  46     -13.920 -18.380   4.070  1.00  1.00      D    C
ATOM   1062  CA  SER D  47     -12.250 -19.770   7.220  1.00  1.00      D    C
ATOM   1063  CA  GLY D  48     -14.270 -19.280  10.370  1.00  1.00      D    C
ATOM   1064  CA  LEU D  49     -11.550 -17.070  11.920  1.00  1.00      D    C
ATOM   1065  CA  ILE D  50     -11.550 -14.380   9.200  1.00  1.00      D    C
ATOM   1066  CA  TYR D  51     -14.710 -12.710  10.770  1.00  1.00      D    C
ATOM   1067  CA  GLU D  52     -13.050 -11.720  13.980  1.00  1.00      D    C
ATOM   1068  CA  GLU D  53      -9.990 -10.760  12.130  1.00  1.00      D    C
ATOM   1069  CA  THR D  54     -12.070  -8.480   9.840  1.00  1.00      D    C
ATOM   1070  CA  ARG D  55     -13.930  -6.900  12.740  1.00  1.00      D    C
ATOM   1071  CA  GLY D  56     -10.540  -5.900  14.220  1.00  1.00      D    C
ATOM   1072  CA  VAL D  57      -9.240  -4.560  10.990  1.00  1.00      D    C
ATOM   1073  CA  LEU D  58     -12.350  -2.620  10.190  1.00  1.00      D    C
ATOM   1074  CA  LYS D  59     -12.480  -1.140  13.770  1.00  1.00      D    C
ATOM   1075  CA  VAL D  60      -8.880   0.160  13.300  1.00  1.00      D    C
ATOM   1076  CA  PHE D  61      -9.760   1.690   9.950  1.00  1.00      D    C
ATOM   1077  CA  LEU D  62     -12.790   3.410  11.510  1.00  1.00      D    C
ATOM   1078  CA  GLU D  63     -10.860   4.570  14.620  1.00  1.00      D    C
ATOM   1079  CA  ASN D  64      -8.180   6.200  12.450  1.00  1.00      D    C
ATOM   1080  CA  VAL D  65     -10.510   8.030  10.190  1.00  1.00      D    C
ATOM   1081  CA  ILE D  66     -12.990   9.010  12.900  1.00  1.00      D    C
ATOM   1082  CA  ARG D  67     -10.280  10.480  15.010  1.00  1.00      D    C
ATOM   1083  CA  ASP D  68      -9.270  13.030  12.170  1.00  1.00      D    C
ATOM   1084  CA  ALA D  69     -12.830  13.870  11.400  1.00  1.00      D    C
ATOM   1085  CA  VAL D  70     -13.560  14.610  15.140  1.00  1.00      D    C
ATOM   1086  CA  THR D  71     -10.410  16.710  15.220  1.00  1.00      D    C
ATOM   1087  CA  TYR D  72     -11.780  18.860  12.400  1.00  1.00      D    C
ATOM   1088  CA  THR D  73     -15.190  19.000  14.120  1.00  1.00      D    C
ATOM   1089  CA  GLU D  74     -13.620  20.440  17.360  1.00  1.00      D    C
ATOM   1090  CA  HIS D  75     -11.250  22.620  15.230  1.00  1.00      D    C
ATOM   1091  CA  ALA D  76     -14.220  24.150  13.580  1.00  1.00      D    C
ATOM   1092  CA  LYS D  77     -15.940  24.990  16.920  1.00  1.00      D    C
ATOM   1093  CA  ARG D  78     -18.610  22.580  15.970  1.00  1.00      D    C
ATOM   1094  CA  LYS D  79     -20.590  19.890  17.810  1.00  1.00      D    C
ATOM   1095  CA  THR D  80     -21.960  18.510  14.600  1.00  1.00      D    C
ATOM   1096  CA  VAL D  81     -19.880  16.120  12.540  1.00  1.00      D    C
ATOM   1097  CA  THR D  82     -20.620  16.840   8.800  1.00  1.00      D    C
ATOM   1098  CA  ALA D  83     -19.750  14.460   6.060  1.00  1.00      D    C
ATOM   1099  CA  MET D  84     -17.280  17.120   4.730  1.00  1.00      D    C
ATOM   1100  CA  ASP D  85     -15.480  16.840   8.150  1.00  1.00      D    C
ATOM   1101  CA  VAL D  86     -15.250  13.130   7.390  1.00  1.00      D    C
ATOM   1102  CA  VAL D  87     -14.260  13.610   3.640  1.00  1.00      D    C
ATOM   1103  CA  TYR D  88     -11.510  16.060   4.620  1.00  1.00      D    C
ATOM   1104  CA  ALA D  89     -10.020  13.610   7.130  1.00  1.00      D    C
ATOM   1105  CA  LEU D  90     -10.060  10.870   4.460  1.00  1.00      D    C
ATOM   1106  CA  LYS D  91      -8.440  13.220   1.900  1.00  1.00      D    C
ATOM   1107  CA  ARG D  92      -5.370  13.910   4.010  1.00  1.00      D    C
ATOM   1108  CA  GLN D  93      -4.950  10.130   4.570  1.00  1.00      D    C
ATOM   1109  CA  GLY D  94      -5.120   9.220   0.820  1.00  1.00      D    C
ATOM   1110  CA  ARG D  95      -8.730   7.940   1.000  1.00  1.00      D    C
ATOM   1111  CA  THR D  96     -10.310  10.580  -1.340  1.00  1.00      D    C
ATOM   1112  CA  LEU D  97     -13.990   9.980  -1.730  1.00  1.00      D    C
ATOM   1113  CA  TYR D  98     -15.640  10.110  -5.260  1.00  1.00      D    C
ATOM   1114  CA  GLY D  99     -18.360  12.400  -6.360  1.00  1.00      D    C
ATOM   1115  CA  PHE D 100     -20.420  11.760  -3.160  1.00  1.00      D    C
ATOM   1116  CA  GLY D 101     -20.640  15.100  -1.340  1.00  1.00      D    C
ATOM   1117  CA  GLY D 102     -24.370  15.690  -2.120  1.00  1.00      D    C
TER
ATOM   1118  CA  SER E   1     -98.720  61.200  28.781  1.00  1.00      E    C
ATOM   1119  CA  GLY E   2     -96.870  64.360  29.381  1.00  1.00      E    C
ATOM   1120  CA  ARG E   3     -97.080  67.650  31.461  1.00  1.00      E    C
ATOM   1121  CA  GLY E   4     -94.960  67.780  34.581  1.00  1.00      E    C
ATOM   1122  CA  LYS E   5     -92.140  65.380  34.991  1.00  1.00      E    C
ATOM   1123  CA  GLN E   6     -89.850  68.040  33.651  1.00  1.00      E    C
ATOM   1124  CA  GLY E   7     -87.940  69.570  36.501  1.00  1.00      E    C
ATOM   1125  CA  GLY E   8     -88.620  73.260  35.981  1.00  1.00      E    C
ATOM   1126  CA  LYS E   9     -89.590  73.800  39.661  1.00  1.00      E    C
ATOM   1127  CA  THR E  10     -89.580  76.840  41.881  1.00  1.00      E    C
ATOM   1128  CA  ARG E  11     -89.650  80.450  40.511  1.00  1.00      E    C
ATOM   1129  CA  ALA E  12     -92.660  82.740  41.331  1.00  1.00      E    C
ATOM   1130  CA  LYS E  13     -93.420  83.240  44.911  1.00  1.00      E    C
ATOM   1131  CA  ALA E  14     -89.930  84.550  45.831  1.00  1.00      E    C
ATOM   1132  CA  LYS E  15     -89.200  82.210  48.731  1.00  1.00      E    C
ATOM   1133  CA  THR E  16     -86.080  82.980  50.641  1.00  1.00      E    C
ATOM   1134  CA  ARG E  17     -85.410  81.860  54.161  1.00  1.00      E    C
ATOM   1135  CA  SER E  18     -85.660  85.620  55.031  1.00  1.00      E    C
ATOM   1136  CA  SER E  19     -89.270  85.690  53.831  1.00  1.00      E    C
ATOM   1137  CA  ARG E  20     -89.920  82.340  55.201  1.00  1.00      E    C
ATOM   1138  CA  ALA E  21     -88.829  83.420  58.761  1.00  1.00      E    C
ATOM   1139  CA  GLY E  22     -91.099  86.570  58.571  1.00  1.00      E    C
ATOM   1140  CA  LEU E  23     -88.109  88.910  59.141  1.00  1.00      E    C
ATOM   1141  CA  GLN E  24     -86.389  91.810  57.471  1.00  1.00      E    C
ATOM   1142  CA  PHE E  25     -82.809  90.600  58.211  1.00  1.00      E    C
ATOM   1143  CA  PRO E  26     -81.200  87.930  56.021  1.00  1.00      E    C
ATOM   1144  CA  VAL E  27     -81.099  84.450  57.491  1.00  1.00      E    C
ATOM   1145  CA  GLY E  28     -78.550  83.280  54.861  1.00  1.00      E    C
ATOM   1146  CA  ARG E  29     -75.950  85.870  55.811  1.00  1.00      E    C
ATOM   1147  CA  VAL E  30     -76.499  85.120  59.511  1.00  1.00      E    C
ATOM   1148  CA  HIS E  31     -76.109  81.330  58.631  1.00  1.00      E    C
ATOM   1149  CA  ARG E  32     -73.039  82.200  56.501  1.00  1.00      E    C
ATOM   1150  CA  LEU E  33     -71.369  84.240  59.151  1.00  1.00      E    C
ATOM   1151  CA  LEU E  34     -71.829  81.450  61.591  1.00  1.00      E    C
ATOM   1152  CA  ARG E  35     -70.059  79.040  59.231  1.00  1.00      E    C
ATOM   1153  CA  LYS E  36     -67.189  81.550  58.571  1.00  1.00      E    C
ATOM   1154  CA  GLY E  37     -66.759  82.220  62.261  1.00  1.00      E    C
ATOM   1155  CA  ASN E  38     -65.859  78.730  63.321  1.00  1.00      E    C
ATOM   1156  CA  TYR E  39     -68.069  78.910  66.351  1.00  1.00      E    C
ATOM   1157  CA  ALA E  40     -68.899  75.120  66.281  1.00  1.00      E    C
ATOM   1158  CA  GLU E  41     -67.999  72.990  63.321  1.00  1.00      E    C
ATOM   1159  CA  ARG E  42     -71.799  72.400  62.581  1.00  1.00      E    C
ATOM   1160  CA  VAL E  43     -74.269  75.340  62.911  1.00  1.00      E    C
ATOM   1161  CA  GLY E  44     -77.979  74.420  63.001  1.00  1.00      E    C
ATOM   1162  CA  ALA E  45     -80.259  75.670  60.351  1.00  1.00      E    C
ATOM   1163  CA  GLY E  46     -82.529  77.250  62.891  1.00  1.00      E    C
ATOM   1164  CA  ALA E  47     -79.669  79.060  64.711  1.00  1.00      E    C
ATOM   1165  CA  PRO E  48     -79.179  81.960  62.191  1.00  1.00      E    C
ATOM   1166  CA  VAL E  49     -82.959  82.450  62.161  1.00  1.00      E    C
ATOM   1167  CA  TYR E  50     -83.089  82.980  65.861  1.00  1.00      E    C
ATOM   1168  CA  LEU E  51     -80.039  85.190  65.971  1.00  1.00      E    C
ATOM   1169  CA  ALA E  52     -81.149  87.380  62.951  1.00  1.00      E    C
ATOM   1170  CA  ALA E  53     -84.619  87.860  64.491  1.00  1.00      E    C
ATOM   1171  CA  VAL E  54     -82.969  89.110  67.661  1.00  1.00      E    C
ATOM   1172  CA  LEU E  55     -80.599  91.490  65.921  1.00  1.00      E    C
ATOM   1173  CA  GLU E  56     -83.549  93.100  64.201  1.00  1.00      E    C
ATOM   1174  CA  TYR E  57     -85.359  93.230  67.531  1.00  1.00      E    C
ATOM   1175  CA  LEU E  58     -82.519  94.930  69.371  1.00  1.00      E    C
ATOM   1176  CA  THR E  59     -82.099  97.500  66.481  1.00  1.00      E    C
ATOM   1177  CA  ALA E  60     -85.839  98.280  66.731  1.00  1.00      E    C
ATOM   1178  CA  GLU E  61     -85.429  98.920  70.531  1.00  1.00      E    C
ATOM   1179  CA  ILE E  62     -82.549 101.290  70.051  1.00  1.00      E    C
ATOM   1180  CA  LEU E  63     -84.399 103.140  67.121  1.00  1.00      E    C
ATOM   1181  CA  GLU E  64     -87.559 103.730  69.391  1.00  1.00      E    C
ATOM   1182  CA  LEU E  65     -85.459 105.190  72.151  1.00  1.00      E    C
ATOM   1183  CA  ALA E  66     -82.979 107.100  69.781  1.00  1.00      E    C
ATOM   1184  CA  GLY E  67     -85.909 108.490  67.821  1.00  1.00      E    C
ATOM   1185  CA  ASN E  68     -87.479 109.560  71.041  1.00  1.00      E    C
ATOM   1186  CA  ALA E  69     -84.199 111.350  72.111  1.00  1.00      E    C
ATOM   1187  CA  ALA E  70     -84.089 112.920  68.651  1.00  1.00      E    C
ATOM   1188  CA  ARG E  71     -87.619 114.350  68.961  1.00  1.00      E    C
ATOM   1189  CA  ASP E  72     -86.739 115.650  72.541  1.00  1.00      E    C
ATOM   1190  CA  ASN E  73     -83.779 117.430  70.941  1.00  1.00      E    C
ATOM   1191  CA  LYS E  74     -86.129 118.730  68.091  1.00  1.00      E    C
ATOM   1192  CA  LYS E  75     -84.179 116.930  65.391  1.00  1.00      E    C
ATOM   1193  CA  THR E  76     -85.579 114.870  62.491  1.00  1.00      E    C
ATOM   1194  CA  ARG E  77     -82.409 112.870  61.761  1.00  1.00      E    C
ATOM   1195  CA  ILE E  78     -80.989 110.740  64.671  1.00  1.00      E    C
ATOM   1196  CA  ILE E  79     -77.219 111.190  65.051  1.00  1.00      E    C
ATOM   1197  CA  PRO E  80     -74.669 109.300  67.281  1.00  1.00      E    C
ATOM   1198  CA  ARG E  81     -75.289 111.790  70.101  1.00  1.00      E    C
ATOM   1199  CA  HIS E  82     -79.039 110.770  70.121  1.00  1.00      E    C
ATOM   1200  CA  LEU E  83     -78.029 107.120  70.191  1.00  1.00      E    C
ATOM   1201  CA  GLN E  84     -75.639 107.890  73.021  1.00  1.00      E    C
ATOM   1202  CA  LEU E  85     -78.259 109.690  74.981  1.00  1.00      E    C
ATOM   1203  CA  ALA E  86     -80.809 106.910  74.301  1.00  1.00      E    C
ATOM   1204  CA  VAL E  87     -78.419 104.350  75.671  1.00  1.00      E    C
ATOM   1205  CA  ARG E  88     -77.169 106.120  78.691  1.00  1.00      E    C
ATOM   1206  CA  ASN E  89     -80.629 107.200  79.911  1.00  1.00      E    C
ATOM   1207  CA  ASP E  90     -81.919 103.560  79.221  1.00  1.00      E    C
ATOM   1208  CA  GLU E  91     -81.389 100.930  82.021  1.00  1.00      E    C
ATOM   1209  CA  GLU E  92     -81.229  97.940  79.751  1.00  1.00      E    C
ATOM   1210  CA  LEU E  93     -79.159  99.090  76.871  1.00  1.00      E    C
ATOM   1211  CA  ASN E  94     -76.839 100.840  79.351  1.00  1.00      E    C
ATOM   1212  CA  LYS E  95     -76.199  97.610  81.211  1.00  1.00      E    C
ATOM   1213  CA  LEU E  96     -75.629  95.580  78.101  1.00  1.00      E    C
ATOM   1214  CA  LEU E  97     -73.139  98.220  76.941  1.00  1.00      E    C
ATOM   1215  CA  GLY E  98     -70.839  99.390  79.751  1.00  1.00      E    C
ATOM   1216  CA  ARG E  99     -67.619  98.770  77.661  1.00  1.00      E    C
ATOM   1217  CA  VAL E 100     -68.989  99.990  74.341  1.00  1.00      E    C
ATOM   1218  CA  THR E 101     -67.849 103.370  73.091  1.00  1.00      E    C
ATOM   1219  CA  ILE E 102     -70.049 105.190  70.581  1.00  1.00      E    C
ATOM   1220  CA  ALA E 103     -67.749 107.430  68.691  1.00  1.00      E    C
ATOM   1221  CA  GLN E 104     -68.789 111.050  68.251  1.00  1.00      E    C
ATOM   1222  CA  GLY E 105     -71.369 110.630  70.901  1.00  1.00      E    C
ATOM   1223  CA  GLY E 106     -70.119 112.930  73.661  1.00  1.00      E    C
ATOM   1224  CA  VAL E 107     -68.769 116.310  72.411  1.00  1.00      E    C
ATOM   1225  CA  LEU E 108     -65.309 117.080  70.911  1.00  1.00      E    C
ATOM   1226  CA  PRO E 109     -65.149 120.520  69.231  1.00  1.00      E    C
ATOM   1227  CA  ASN E 110     -65.049 119.980  65.451  1.00  1.00      E    C
ATOM   1228  CA  ILE E 111     -66.629 122.240  62.831  1.00  1.00      E    C
ATOM   1229  CA  GLN E 112     -70.219 123.360  63.001  1.00  1.00      E    C
ATOM   1230  CA  SER E 113     -71.019 126.110  65.371  1.00  1.00      E    C
ATOM   1231  CA  VAL E 114     -74.529 124.890  66.161  1.00  1.00      E    C
ATOM   1232  CA  LEU E 115     -73.189 121.580  67.251  1.00  1.00      E    C
ATOM   1233  CA  LEU E 116     -70.989 122.820  70.081  1.00  1.00      E    C
ATOM   1234  CA  PRO E 117     -73.939 122.250  72.331  1.00  1.00      E    C
ATOM   1235  CA  LYS E 118     -73.699 123.210  76.071  1.00  1.00      E    C
ATOM   1236  CA  LYS E 119     -70.489 125.070  75.341  1.00  1.00      E    C
ATOM   1237  CA  THR E 120     -73.299 127.420  74.081  1.00  1.00      E    C
ATOM   1238  CA  GLU E 121     -72.839 130.800  75.851  1.00  1.00      E    C
ATOM   1239  CA  SER E 122     -72.239 132.930  72.801  1.00  1.00      E    C
ATOM   1240  CA  SER E 123     -75.759 134.540  72.651  1.00  1.00      E    C
ATOM   1241  CA  LYS E 124     -76.629 133.090  76.091  1.00  1.00      E    C
ATOM   1242  CA  SER E 125     -80.359 133.290  75.601  1.00  1.00      E    C
ATOM   1243  CA  LYS E 126     -81.239 130.110  73.561  1.00  1.00      E    C
ATOM   1244  CA  SER E 127     -83.649 130.440  70.671  1.00  1.00      E    C
ATOM   1245  CA  LYS E 128     -82.289 132.770  67.861  1.00  1.00      E    C
TER
ATOM   1246  CA  PRO F   1     -56.419 109.050  96.581  1.00  1.00      F    C
ATOM   1247  CA  GLU F   2     -55.939 106.240  94.201  1.00  1.00      F    C
ATOM   1248  CA  PRO F   3     -59.299 104.990  94.941  1.00  1.00      F    C
ATOM   1249  CA  ALA F   4     -61.189 107.360  97.401  1.00  1.00      F    C
ATOM   1250  CA  LYS F   5     -62.999 104.670  99.151  1.00  1.00      F    C
ATOM   1251  CA  SER F   6     -62.199 101.140 100.141  1.00  1.00      F    C
ATOM   1252  CA  ALA F   7     -60.629 100.470 103.601  1.00  1.00      F    C
ATOM   1253  CA  PRO F   8     -58.349  98.540 103.261  1.00  1.00      F    C
ATOM   1254  CA  ALA F   9     -56.579  97.670 100.081  1.00  1.00      F    C
ATOM   1255  CA  PRO F  10     -57.339  94.890  99.181  1.00  1.00      F    C
ATOM   1256  CA  LYS F  11     -54.089  93.310 100.311  1.00  1.00      F    C
ATOM   1257  CA  LYS F  12     -51.279  94.120  97.911  1.00  1.00      F    C
ATOM   1258  CA  GLY F  13     -48.859  91.900  99.791  1.00  1.00      F    C
ATOM   1259  CA  SER F  14     -45.769  90.270  98.241  1.00  1.00      F    C
ATOM   1260  CA  LYS F  15     -47.129  86.840  97.761  1.00  1.00      F    C
ATOM   1261  CA  LYS F  16     -49.609  86.220  94.911  1.00  1.00      F    C
ATOM   1262  CA  ALA F  17     -47.569  88.550  92.691  1.00  1.00      F    C
ATOM   1263  CA  VAL F  18     -50.539  90.960  92.881  1.00  1.00      F    C
ATOM   1264  CA  THR F  19     -50.969  90.900  89.041  1.00  1.00      F    C
ATOM   1265  CA  LYS F  20     -53.349  91.510  86.081  1.00  1.00      F    C
ATOM   1266  CA  THR F  21     -51.929  88.770  83.841  1.00  1.00      F    C
ATOM   1267  CA  GLN F  22     -51.899  90.080  80.231  1.00  1.00      F    C
ATOM   1268  CA  LYS F  23     -55.199  89.080  78.631  1.00  1.00      F    C
ATOM   1269  CA  LYS F  24     -56.479  92.010  76.531  1.00  1.00      F    C
ATOM   1270  CA  ASP F  25     -59.759  91.780  74.761  1.00  1.00      F    C
ATOM   1271  CA  GLY F  26     -61.019  89.940  71.601  1.00  1.00      F    C
ATOM   1272  CA  LYS F  27     -61.359  92.400  68.761  1.00  1.00      F    C
ATOM   1273  CA  LYS F  28     -60.299  92.190  65.061  1.00  1.00      F    C
ATOM   1274  CA  ARG F  29     -58.359  95.450  64.591  1.00  1.00      F    C
ATOM   1275  CA  ARG F  30     -57.969  95.130  60.731  1.00  1.00      F    C
ATOM   1276  CA  LYS F  31     -60.819  93.110  59.171  1.00  1.00      F    C
ATOM   1277  CA  THR F  32     -61.260  94.780  55.691  1.00  1.00      F    C
ATOM   1278  CA  ARG F  33     -64.599  96.500  56.001  1.00  1.00      F    C
ATOM   1279  CA  LYS F  34     -67.150  96.110  53.151  1.00  1.00      F    C
ATOM   1280  CA  GLU F  35     -70.260  94.130  54.301  1.00  1.00      F    C
ATOM   1281  CA  SER F  36     -73.109  95.710  56.251  1.00  1.00      F    C
ATOM   1282  CA  TYR F  37     -76.599  95.380  57.631  1.00  1.00      F    C
ATOM   1283  CA  ALA F  38     -77.429  98.950  56.601  1.00  1.00      F    C
ATOM   1284  CA  ILE F  39     -80.340  98.160  54.161  1.00  1.00      F    C
ATOM   1285  CA  TYR F  40     -82.089  96.190  56.951  1.00  1.00      F    C
ATOM   1286  CA  VAL F  41     -81.249  98.990  59.481  1.00  1.00      F    C
ATOM   1287  CA  TYR F  42     -82.859 101.280  56.911  1.00  1.00      F    C
ATOM   1288  CA  LYS F  43     -85.939  99.020  56.601  1.00  1.00      F    C
ATOM   1289  CA  VAL F  44     -86.409  98.870  60.341  1.00  1.00      F    C
ATOM   1290  CA  LEU F  45     -85.889 102.430  61.041  1.00  1.00      F    C
ATOM   1291  CA  LYS F  46     -88.639 103.290  58.521  1.00  1.00      F    C
ATOM   1292  CA  GLN F  47     -90.899 100.860  60.361  1.00  1.00      F    C
ATOM   1293  CA  VAL F  48     -90.579 102.470  63.671  1.00  1.00      F    C
ATOM   1294  CA  HIS F  49     -90.109 106.150  62.641  1.00  1.00      F    C
ATOM   1295  CA  PRO F  50     -91.639 106.400  59.091  1.00  1.00      F    C
ATOM   1296  CA  ASP F  51     -90.599 109.940  58.391  1.00  1.00      F    C
ATOM   1297  CA  THR F  52     -87.139 109.940  60.051  1.00  1.00      F    C
ATOM   1298  CA  GLY F  53     -83.689 109.920  58.601  1.00  1.00      F    C
ATOM   1299  CA  ILE F  54     -80.429 108.540  60.191  1.00  1.00      F    C
ATOM   1300  CA  SER F  55     -77.069 110.290  59.711  1.00  1.00      F    C
ATOM   1301  CA  SER F  56     -74.239 108.560  57.931  1.00  1.00      F    C
ATOM   1302  CA  LYS F  57     -72.139 108.610  61.241  1.00  1.00      F    C
ATOM   1303  CA  ALA F  58     -75.099 107.060  63.101  1.00  1.00      F    C
ATOM   1304  CA  MET F  59     -75.459 104.410  60.431  1.00  1.00      F    C
ATOM   1305  CA  SER F  60     -71.739 103.450  60.751  1.00  1.00      F    C
ATOM   1306  CA  ILE F  61     -72.429 103.270  64.581  1.00  1.00      F    C
ATOM   1307  CA  MET F  62     -75.549 101.130  63.891  1.00  1.00      F    C
ATOM   1308  CA  ASN F  63     -73.609  98.580  61.891  1.00  1.00      F    C
ATOM   1309  CA  SER F  64     -71.039  98.110  64.661  1.00  1.00      F    C
ATOM   1310  CA  PHE F  65     -73.839  97.640  67.231  1.00  1.00      F    C
ATOM   1311  CA  VAL F  66     -75.419  94.790  65.221  1.00  1.00      F    C
ATOM   1312  CA  ASN F  67     -71.999  93.230  64.471  1.00  1.00      F    C
ATOM   1313  CA  ASP F  68     -70.829  93.720  68.111  1.00  1.00      F    C
ATOM   1314  CA  VAL F  69     -73.879  91.940  69.661  1.00  1.00      F    C
ATOM   1315  CA  PHE F  70     -73.509  89.180  67.091  1.00  1.00      F    C
ATOM   1316  CA  GLU F  71     -69.979  88.460  68.221  1.00  1.00      F    C
ATOM   1317  CA  ARG F  72     -70.699  88.580  71.971  1.00  1.00      F    C
ATOM   1318  CA  ILE F  73     -73.609  86.110  71.741  1.00  1.00      F    C
ATOM   1319  CA  ALA F  74     -71.749  83.800  69.341  1.00  1.00      F    C
ATOM   1320  CA  GLY F  75     -68.719  83.630  71.671  1.00  1.00      F    C
ATOM   1321  CA  GLU F  76     -70.899  82.820  74.641  1.00  1.00      F    C
ATOM   1322  CA  ALA F  77     -72.919  80.230  72.771  1.00  1.00      F    C
ATOM   1323  CA  SER F  78     -69.719  78.570  71.471  1.00  1.00      F    C
ATOM   1324  CA  ARG F  79     -68.309  78.120  74.981  1.00  1.00      F    C
ATOM   1325  CA  LEU F  80     -71.539  76.870  76.311  1.00  1.00      F    C
ATOM   1326  CA  ALA F  81     -71.729  74.240  73.621  1.00  1.00      F    C
ATOM   1327  CA  HIS F  82     -67.879  73.380  74.181  1.00  1.00      F    C
ATOM   1328  CA  TYR F  83     -68.499  73.140  77.931  1.00  1.00      F    C
ATOM   1329  CA  ASN F  84     -71.049  70.490  77.051  1.00  1.00      F    C
ATOM   1330  CA  LYS F  85     -68.869  68.940  74.391  1.00  1.00      F    C
ATOM   1331  CA  ARG F  86     -71.359  69.650  71.631  1.00  1.00      F    C
ATOM   1332  CA  SER F  87     -70.319  70.110  68.021  1.00  1.00      F    C
ATOM   1333  CA  THR F  88     -73.699  71.700  66.961  1.00  1.00      F    C
ATOM   1334  CA  ILE F  89     -74.839  75.280  67.721  1.00  1.00      F    C
ATOM   1335  CA  THR F  90     -78.579  75.250  67.601  1.00  1.00      F    C
ATOM   1336  CA  SER F  91     -81.429  77.470  68.321  1.00  1.00      F    C
ATOM   1337  CA  ARG F  92     -81.089  76.130  71.861  1.00  1.00      F    C
ATOM   1338  CA  GLU F  93     -77.579  77.560  72.261  1.00  1.00      F    C
ATOM   1339  CA  ILE F  94     -78.789  80.780  70.691  1.00  1.00      F    C
ATOM   1340  CA  GLN F  95     -81.699  81.070  73.211  1.00  1.00      F    C
ATOM   1341  CA  THR F  96     -79.439  80.800  76.201  1.00  1.00      F    C
ATOM   1342  CA  ALA F  97     -76.859  83.220  74.781  1.00  1.00      F    C
ATOM   1343  CA  VAL F  98     -79.649  85.680  74.421  1.00  1.00      F    C
ATOM   1344  CA  ARG F  99     -80.889  84.920  77.941  1.00  1.00      F    C
ATOM   1345  CA  LEU F 100     -77.389  85.190  79.421  1.00  1.00      F    C
ATOM   1346  CA  LEU F 101     -76.409  88.460  77.711  1.00  1.00      F    C
ATOM   1347  CA  LEU F 102     -79.549  90.620  77.411  1.00  1.00      F    C
ATOM   1348  CA  PRO F 103     -81.029  92.650  80.221  1.00  1.00      F    C
ATOM   1349  CA  GLY F 104     -84.549  91.480  81.671  1.00  1.00      F    C
ATOM   1350  CA  GLU F 105     -87.159  92.710  79.171  1.00  1.00      F    C
ATOM   1351  CA  LEU F 106     -84.709  92.760  76.311  1.00  1.00      F    C
ATOM   1352  CA  ALA F 107     -83.969  89.150  76.651  1.00  1.00      F    C
ATOM   1353  CA  LYS F 108     -87.689  88.360  77.131  1.00  1.00      F    C
ATOM   1354  CA  HIS F 109     -88.749  89.930  73.831  1.00  1.00      F    C
ATOM   1355  CA  ALA F 110     -85.599  88.650  72.101  1.00  1.00      F    C
ATOM   1356  CA  VAL F 111     -86.279  85.010  73.031  1.00  1.00      F    C
ATOM   1357  CA  SER F 112     -89.929  85.370  71.871  1.00  1.00      F    C
ATOM   1358  CA  GLU F 113     -88.999  87.130  68.581  1.00  1.00      F    C
ATOM   1359  CA  GLY F 114     -86.169  84.700  67.961  1.00  1.00      F    C
ATOM   1360  CA  THR F 115     -88.449  81.690  68.711  1.00  1.00      F    C
ATOM   1361  CA  LYS F 116     -91.319  83.020  66.551  1.00  1.00      F    C
ATOM   1362  CA  ALA F 117     -88.999  83.320  63.531  1.00  1.00      F    C
ATOM   1363  CA  VAL F 118     -87.529  79.800  64.221  1.00  1.00      F    C
ATOM   1364  CA  THR F 119     -90.919  78.220  64.541  1.00  1.00      F    C
ATOM   1365  CA  LYS F 120     -91.989  79.700  61.101  1.00  1.00      F    C
ATOM   1366  CA  TYR F 121     -88.909  78.480  59.471  1.00  1.00      F    C
ATOM   1367  CA  THR F 122     -89.439  74.890  60.691  1.00  1.00      F    C
ATOM   1368  CA  SER F 123     -93.039  74.950  59.721  1.00  1.00      F    C
ATOM   1369  CA  ALA F 124     -92.190  74.450  56.051  1.00  1.00      F    C
ATOM   1370  CA  LYS F 125     -94.290  74.180  52.871  1.00  1.00      F    C
TER
ATOM   1371  CA  ALA G   1      28.800 -24.530  16.760  1.00  1.00      G    C
ATOM   1372  CA  ARG G   2      26.870 -27.800  16.570  1.00  1.00      G    C
ATOM   1373  CA  THR G   3      24.990 -27.470  13.360  1.00  1.00      G    C
ATOM   1374  CA  LYS G   4      21.480 -26.240  14.050  1.00  1.00      G    C
ATOM   1375  CA  GLN G   5      19.310 -29.180  12.910  1.00  1.00      G    C
ATOM   1376  CA  THR G   6      21.500 -31.710  14.870  1.00  1.00      G    C
ATOM   1377  CA  ALA G   7      20.720 -32.760  18.550  1.00  1.00      G    C
ATOM   1378  CA  ARG G   8      22.230 -32.940  21.950  1.00  1.00      G    C
ATOM   1379  CA  LYS G   9      22.950 -31.110  25.260  1.00  1.00      G    C
ATOM   1380  CA  SER G  10      26.420 -30.180  26.260  1.00  1.00      G    C
ATOM   1381  CA  THR G  11      28.080 -27.860  28.830  1.00  1.00      G    C
ATOM   1382  CA  GLY G  12      31.810 -27.540  29.190  1.00  1.00      G    C
ATOM   1383  CA  GLY G  13      31.820 -28.110  32.970  1.00  1.00      G    C
ATOM   1384  CA  LYS G  14      33.510 -24.810  33.990  1.00  1.00      G    C
ATOM   1385  CA  ALA G  15      37.000 -26.090  33.120  1.00  1.00      G    C
ATOM   1386  CA  PRO G  16      36.660 -24.150  29.910  1.00  1.00      G    C
ATOM   1387  CA  ARG G  17      39.400 -24.080  27.280  1.00  1.00      G    C
ATOM   1388  CA  LYS G  18      41.290 -20.780  27.660  1.00  1.00      G    C
ATOM   1389  CA  GLN G  19      40.430 -19.760  24.000  1.00  1.00      G    C
ATOM   1390  CA  LEU G  20      41.200 -16.210  24.920  1.00  1.00      G    C
ATOM   1391  CA  ALA G  21      43.000 -15.450  21.720  1.00  1.00      G    C
ATOM   1392  CA  THR G  22      41.250 -16.490  18.410  1.00  1.00      G    C
ATOM   1393  CA  LYS G  23      44.550 -17.210  16.490  1.00  1.00      G    C
ATOM   1394  CA  ALA G  24      43.410 -19.740  13.900  1.00  1.00      G    C
ATOM   1395  CA  ALA G  25      45.280 -20.600  10.750  1.00  1.00      G    C
ATOM   1396  CA  ARG G  26      46.420 -23.600   8.850  1.00  1.00      G    C
ATOM   1397  CA  LYS G  27      50.150 -24.050   9.599  1.00  1.00      G    C
ATOM   1398  CA  SER G  28      50.440 -27.120   7.459  1.00  1.00      G    C
ATOM   1399  CA  ALA G  29      49.920 -30.380   9.439  1.00  1.00      G    C
ATOM   1400  CA  PRO G  30      51.430 -33.670   8.349  1.00  1.00      G    C
ATOM   1401  CA  ALA G  31      49.350 -36.760   7.979  1.00  1.00      G    C
ATOM   1402  CA  THR G  32      45.980 -35.730   6.419  1.00  1.00      G    C
ATOM   1403  CA  GLY G  33      42.250 -35.890   7.069  1.00  1.00      G    C
ATOM   1404  CA  GLY G  34      41.100 -35.130   3.600  1.00  1.00      G    C
ATOM   1405  CA  VAL G  35      37.960 -35.940   1.650  1.00  1.00      G    C
ATOM   1406  CA  LYS G  36      34.650 -34.440   2.930  1.00  1.00      G    C
ATOM   1407  CA  LYS G  37      32.680 -33.390  -0.200  1.00  1.00      G    C
ATOM   1408  CA  PRO G  38      35.120 -31.290  -2.200  1.00  1.00      G    C
ATOM   1409  CA  HIS G  39      35.090 -27.520  -1.650  1.00  1.00      G    C
ATOM   1410  CA  ARG G  40      34.420 -26.010   1.850  1.00  1.00      G    C
ATOM   1411  CA  TYR G  41      31.250 -25.000   3.620  1.00  1.00      G    C
ATOM   1412  CA  ARG G  42      28.090 -26.820   2.640  1.00  1.00      G    C
ATOM   1413  CA  PRO G  43      25.800 -25.110  -0.000  1.00  1.00      G    C
ATOM   1414  CA  GLY G  44      23.910 -22.470   1.920  1.00  1.00      G    C
ATOM   1415  CA  THR G  45      26.290 -21.980   4.810  1.00  1.00      G    C
ATOM   1416  CA  VAL G  46      28.030 -19.040   3.230  1.00  1.00      G    C
ATOM   1417  CA  ALA G  47      24.760 -17.430   2.100  1.00  1.00      G    C
ATOM   1418  CA  LEU G  48      23.700 -17.050   5.760  1.00  1.00      G    C
ATOM   1419  CA  ARG G  49      27.120 -15.740   6.740  1.00  1.00      G    C
ATOM   1420  CA  GLU G  50      26.790 -13.140   4.000  1.00  1.00      G    C
ATOM   1421  CA  ILE G  51      23.260 -12.220   4.810  1.00  1.00      G    C
ATOM   1422  CA  ARG G  52      24.100 -11.850   8.430  1.00  1.00      G    C
ATOM   1423  CA  ARG G  53      27.170  -9.820   7.560  1.00  1.00      G    C
ATOM   1424  CA  TYR G  54      25.180  -7.450   5.370  1.00  1.00      G    C
ATOM   1425  CA  GLN G  55      22.220  -7.020   7.710  1.00  1.00      G    C
ATOM   1426  CA  LYS G  56      24.520  -5.680  10.230  1.00  1.00      G    C
ATOM   1427  CA  SER G  57      26.210  -3.090   8.020  1.00  1.00      G    C
ATOM   1428  CA  THR G  58      24.260  -0.570   5.990  1.00  1.00      G    C
ATOM   1429  CA  GLU G  59      26.520   0.390   3.130  1.00  1.00      G    C
ATOM   1430  CA  LEU G  60      25.110   0.430  -0.530  1.00  1.00      G    C
ATOM   1431  CA  LEU G  61      25.790  -2.910  -2.090  1.00  1.00      G    C
ATOM   1432  CA  ILE G  62      25.950  -2.050  -5.780  1.00  1.00      G    C
ATOM   1433  CA  ARG G  63      28.910  -0.160  -7.220  1.00  1.00      G    C
ATOM   1434  CA  LYS G  64      29.550   3.540  -7.830  1.00  1.00      G    C
ATOM   1435  CA  LEU G  65      30.500   3.610 -11.540  1.00  1.00      G    C
ATOM   1436  CA  PRO G  66      27.630   1.240 -12.700  1.00  1.00      G    C
ATOM   1437  CA  PHE G  67      25.250   3.390 -10.690  1.00  1.00      G    C
ATOM   1438  CA  GLN G  68      26.290   6.800 -11.830  1.00  1.00      G    C
ATOM   1439  CA  ARG G  69      25.970   5.710 -15.520  1.00  1.00      G    C
ATOM   1440  CA  LEU G  70      22.490   4.260 -14.960  1.00  1.00      G    C
ATOM   1441  CA  VAL G  71      21.080   7.580 -13.530  1.00  1.00      G    C
ATOM   1442  CA  ARG G  72      22.630   9.840 -16.150  1.00  1.00      G    C
ATOM   1443  CA  GLU G  73      21.310   7.470 -19.030  1.00  1.00      G    C
ATOM   1444  CA  ILE G  74      17.830   7.350 -17.570  1.00  1.00      G    C
ATOM   1445  CA  ALA G  75      17.630  11.170 -17.250  1.00  1.00      G    C
ATOM   1446  CA  GLN G  76      19.050  11.480 -20.810  1.00  1.00      G    C
ATOM   1447  CA  ASP G  77      15.700  10.070 -21.940  1.00  1.00      G    C
ATOM   1448  CA  PHE G  78      13.720  13.050 -20.570  1.00  1.00      G    C
ATOM   1449  CA  LYS G  79      16.250  15.890 -20.900  1.00  1.00      G    C
ATOM   1450  CA  THR G  80      19.540  15.780 -22.690  1.00  1.00      G    C
ATOM   1451  CA  ASP G  81      22.850  17.500 -21.550  1.00  1.00      G    C
ATOM   1452  CA  LEU G  82      22.200  17.660 -17.920  1.00  1.00      G    C
ATOM   1453  CA  ARG G  83      24.640  17.960 -15.090  1.00  1.00      G    C
ATOM   1454  CA  PHE G  84      24.020  16.500 -11.580  1.00  1.00      G    C
ATOM   1455  CA  GLN G  85      24.940  17.670  -8.130  1.00  1.00      G    C
ATOM   1456  CA  SER G  86      26.730  14.800  -6.450  1.00  1.00      G    C
ATOM   1457  CA  SER G  87      24.470  14.880  -3.510  1.00  1.00      G    C
ATOM   1458  CA  ALA G  88      21.400  14.470  -5.940  1.00  1.00      G    C
ATOM   1459  CA  VAL G  89      22.750  11.200  -7.120  1.00  1.00      G    C
ATOM   1460  CA  MET G  90      23.680  10.030  -3.590  1.00  1.00      G    C
ATOM   1461  CA  ALA G  91      20.230  10.830  -2.380  1.00  1.00      G    C
ATOM   1462  CA  LEU G  92      18.670   8.930  -5.260  1.00  1.00      G    C
ATOM   1463  CA  GLN G  93      20.870   5.890  -4.660  1.00  1.00      G    C
ATOM   1464  CA  GLU G  94      20.130   5.880  -0.890  1.00  1.00      G    C
ATOM   1465  CA  ALA G  95      16.380   6.070  -1.780  1.00  1.00      G    C
ATOM   1466  CA  SER G  96      16.860   3.470  -4.590  1.00  1.00      G    C
ATOM   1467  CA  GLU G  97      18.580   0.950  -2.380  1.00  1.00      G    C
ATOM   1468  CA  ALA G  98      16.010   1.280   0.490  1.00  1.00      G    C
ATOM   1469  CA  TYR G  99      13.280   0.390  -1.910  1.00  1.00      G    C
ATOM   1470  CA  LEU G 100      15.060  -2.730  -3.300  1.00  1.00      G    C
ATOM   1471  CA  VAL G 101      16.040  -4.080   0.150  1.00  1.00      G    C
ATOM   1472  CA  ALA G 102      12.480  -3.430   1.530  1.00  1.00      G    C
ATOM   1473  CA  LEU G 103      10.940  -4.930  -1.630  1.00  1.00      G    C
ATOM   1474  CA  PHE G 104      12.940  -8.070  -1.370  1.00  1.00      G    C
ATOM   1475  CA  GLU G 105      11.760  -8.520   2.190  1.00  1.00      G    C
ATOM   1476  CA  ASP G 106       8.090  -8.440   0.970  1.00  1.00      G    C
ATOM   1477  CA  THR G 107       8.870 -10.780  -2.020  1.00  1.00      G    C
ATOM   1478  CA  ASN G 108      10.350 -13.010   0.640  1.00  1.00      G    C
ATOM   1479  CA  LEU G 109       7.130 -13.280   2.670  1.00  1.00      G    C
ATOM   1480  CA  CYS G 110       5.310 -14.180  -0.730  1.00  1.00      G    C
ATOM   1481  CA  ALA G 111       7.630 -17.180  -1.100  1.00  1.00      G    C
ATOM   1482  CA  ILE G 112       7.350 -18.140   2.540  1.00  1.00      G    C
ATOM   1483  CA  HIS G 113       3.590 -17.920   2.300  1.00  1.00      G    C
ATOM   1484  CA  ALA G 114       3.610 -20.730  -0.150  1.00  1.00      G    C
ATOM   1485  CA  LYS G 115       5.920 -23.070   1.910  1.00  1.00      G    C
ATOM   1486  CA  ARG G 116       9.020 -21.990  -0.090  1.00  1.00      G    C
ATOM   1487  CA  VAL G 117      12.160 -20.070   1.020  1.00  1.00      G    C
ATOM   1488  CA  THR G 118      13.150 -19.380  -2.650  1.00  1.00      G    C
ATOM   1489  CA  ILE G 119      12.070 -16.000  -4.060  1.00  1.00      G    C
ATOM   1490  CA  MET G 120      10.520 -16.150  -7.550  1.00  1.00      G    C
ATOM   1491  CA  PRO G 121       9.260 -13.530 -10.130  1.00  1.00      G    C
ATOM   1492  CA  LYS G 122       5.610 -14.200  -8.930  1.00  1.00      G    C
ATOM   1493  CA  ASP G 123       6.780 -13.000  -5.520  1.00  1.00      G    C
ATOM   1494  CA  ILE G 124       7.970  -9.640  -6.920  1.00  1.00      G    C
ATOM   1495  CA  GLN G 125       4.900  -9.600  -9.140  1.00  1.00      G    C
ATOM   1496  CA  LEU G 126       2.560 -10.250  -6.310  1.00  1.00      G    C
ATOM   1497  CA  ALA G 127       4.050  -7.480  -4.010  1.00  1.00      G    C
ATOM   1498  CA  ARG G 128       3.920  -4.920  -6.950  1.00  1.00      G    C
ATOM   1499  CA  ARG G 129       0.250  -5.800  -7.440  1.00  1.00      G    C
ATOM   1500  CA  ILE G 130      -0.490  -5.580  -3.710  1.00  1.00      G    C
ATOM   1501  CA  ARG G 131       1.450  -2.340  -3.600  1.00  1.00      G    C
ATOM   1502  CA  GLY G 132      -0.540  -0.930  -6.390  1.00  1.00      G    C
ATOM   1503  CA  GLU G 133       2.470  -0.560  -8.690  1.00  1.00      G    C
ATOM   1504  CA  ARG G 134       1.450  -3.200 -11.140  1.00  1.00      G    C
ATOM   1505  CA  ALA G 135      -2.310  -2.950 -10.360  1.00  1.00      G    C
TER
ATOM   1506  CA  SER H   1      58.860 -14.470 -30.971  1.00  1.00      H    C
ATOM   1507  CA  GLY H   2      60.880 -16.370 -33.541  1.00  1.00      H    C
ATOM   1508  CA  ARG H   3      63.740 -13.860 -33.071  1.00  1.00      H    C
ATOM   1509  CA  GLY H   4      61.570 -11.120 -34.681  1.00  1.00      H    C
ATOM   1510  CA  LYS H   5      61.870 -12.740 -38.011  1.00  1.00      H    C
ATOM   1511  CA  GLY H   6      58.240 -11.990 -38.991  1.00  1.00      H    C
ATOM   1512  CA  GLY H   7      56.730  -8.610 -38.131  1.00  1.00      H    C
ATOM   1513  CA  LYS H   8      54.400  -6.950 -35.690  1.00  1.00      H    C
ATOM   1514  CA  GLY H   9      52.550 -10.150 -35.200  1.00  1.00      H    C
ATOM   1515  CA  LEU H  10      48.980 -11.070 -34.080  1.00  1.00      H    C
ATOM   1516  CA  GLY H  11      47.040 -13.050 -36.800  1.00  1.00      H    C
ATOM   1517  CA  LYS H  12      43.560 -11.650 -36.400  1.00  1.00      H    C
ATOM   1518  CA  GLY H  13      41.860 -13.550 -33.530  1.00  1.00      H    C
ATOM   1519  CA  GLY H  14      39.940 -16.710 -33.550  1.00  1.00      H    C
ATOM   1520  CA  ALA H  15      36.570 -15.030 -33.240  1.00  1.00      H    C
ATOM   1521  CA  LYS H  16      37.840 -11.440 -33.000  1.00  1.00      H    C
ATOM   1522  CA  ARG H  17      35.510  -8.500 -32.510  1.00  1.00      H    C
ATOM   1523  CA  HIS H  18      34.100  -8.530 -28.860  1.00  1.00      H    C
ATOM   1524  CA  ARG H  19      33.820 -11.150 -26.130  1.00  1.00      H    C
ATOM   1525  CA  LYS H  20      35.480  -9.510 -23.160  1.00  1.00      H    C
ATOM   1526  CA  VAL H  21      35.050  -5.790 -22.930  1.00  1.00      H    C
ATOM   1527  CA  LEU H  22      31.370  -6.510 -22.320  1.00  1.00      H    C
ATOM   1528  CA  ARG H  23      29.090  -4.170 -20.190  1.00  1.00      H    C
ATOM   1529  CA  ASP H  24      25.300  -3.030 -20.260  1.00  1.00      H    C
ATOM   1530  CA  ASN H  25      24.160  -0.010 -18.210  1.00  1.00      H    C
ATOM   1531  CA  ILE H  26      21.010  -1.540 -16.600  1.00  1.00      H    C
ATOM   1532  CA  GLN H  27      22.910  -4.810 -17.290  1.00  1.00      H    C
ATOM   1533  CA  GLY H  28      25.490  -3.350 -15.150  1.00  1.00      H    C
ATOM   1534  CA  ILE H  29      23.530  -3.880 -12.010  1.00  1.00      H    C
ATOM   1535  CA  THR H  30      25.030  -7.140 -11.310  1.00  1.00      H    C
ATOM   1536  CA  LYS H  31      23.550 -10.420  -9.950  1.00  1.00      H    C
ATOM   1537  CA  PRO H  32      26.100 -10.210  -7.110  1.00  1.00      H    C
ATOM   1538  CA  ALA H  33      24.990  -6.730  -6.080  1.00  1.00      H    C
ATOM   1539  CA  ILE H  34      21.400  -7.850  -6.030  1.00  1.00      H    C
ATOM   1540  CA  ARG H  35      22.200 -10.930  -3.950  1.00  1.00      H    C
ATOM   1541  CA  ARG H  36      23.890  -8.730  -1.330  1.00  1.00      H    C
ATOM   1542  CA  LEU H  37      20.790  -6.300  -1.380  1.00  1.00      H    C
ATOM   1543  CA  ALA H  38      18.610  -9.410  -1.080  1.00  1.00      H    C
ATOM   1544  CA  ARG H  39      20.430 -10.850   1.970  1.00  1.00      H    C
ATOM   1545  CA  ARG H  40      20.230  -7.490   3.660  1.00  1.00      H    C
ATOM   1546  CA  GLY H  41      16.520  -7.850   2.850  1.00  1.00      H    C
ATOM   1547  CA  GLY H  42      16.290 -11.170   4.650  1.00  1.00      H    C
ATOM   1548  CA  VAL H  43      16.190 -13.510   1.710  1.00  1.00      H    C
ATOM   1549  CA  LYS H  44      18.110 -16.770   1.840  1.00  1.00      H    C
ATOM   1550  CA  ARG H  45      17.770 -18.190  -1.730  1.00  1.00      H    C
ATOM   1551  CA  ILE H  46      17.510 -16.680  -5.190  1.00  1.00      H    C
ATOM   1552  CA  SER H  47      15.930 -18.000  -8.440  1.00  1.00      H    C
ATOM   1553  CA  GLY H  48      17.890 -17.630 -11.710  1.00  1.00      H    C
ATOM   1554  CA  LEU H  49      14.910 -15.610 -13.010  1.00  1.00      H    C
ATOM   1555  CA  ILE H  50      15.190 -12.960 -10.210  1.00  1.00      H    C
ATOM   1556  CA  TYR H  51      18.020 -10.790 -11.710  1.00  1.00      H    C
ATOM   1557  CA  GLU H  52      16.260  -9.670 -14.760  1.00  1.00      H    C
ATOM   1558  CA  GLU H  53      13.140  -9.300 -12.730  1.00  1.00      H    C
ATOM   1559  CA  THR H  54      14.930  -6.910 -10.350  1.00  1.00      H    C
ATOM   1560  CA  ARG H  55      16.570  -4.930 -13.240  1.00  1.00      H    C
ATOM   1561  CA  GLY H  56      13.090  -4.250 -14.680  1.00  1.00      H    C
ATOM   1562  CA  VAL H  57      11.730  -3.190 -11.210  1.00  1.00      H    C
ATOM   1563  CA  LEU H  58      14.850  -0.980 -10.760  1.00  1.00      H    C
ATOM   1564  CA  LYS H  59      14.410   0.340 -14.190  1.00  1.00      H    C
ATOM   1565  CA  VAL H  60      10.820   1.310 -13.510  1.00  1.00      H    C
ATOM   1566  CA  PHE H  61      11.540   3.000 -10.320  1.00  1.00      H    C
ATOM   1567  CA  LEU H  62      14.270   5.120 -11.660  1.00  1.00      H    C
ATOM   1568  CA  GLU H  63      12.500   6.030 -14.880  1.00  1.00      H    C
ATOM   1569  CA  ASN H  64       9.600   7.280 -12.930  1.00  1.00      H    C
ATOM   1570  CA  VAL H  65      11.610   9.160 -10.320  1.00  1.00      H    C
ATOM   1571  CA  ILE H  66      14.020  10.880 -12.670  1.00  1.00      H    C
ATOM   1572  CA  ARG H  67      10.990  12.060 -14.630  1.00  1.00      H    C
ATOM   1573  CA  ASP H  68       9.630  13.850 -11.420  1.00  1.00      H    C
ATOM   1574  CA  ALA H  69      13.020  15.070 -10.600  1.00  1.00      H    C
ATOM   1575  CA  VAL H  70      13.620  16.570 -13.980  1.00  1.00      H    C
ATOM   1576  CA  THR H  71      10.110  18.240 -13.810  1.00  1.00      H    C
ATOM   1577  CA  TYR H  72      11.360  19.840 -10.590  1.00  1.00      H    C
ATOM   1578  CA  THR H  73      14.700  20.670 -12.340  1.00  1.00      H    C
ATOM   1579  CA  GLU H  74      12.910  22.240 -15.360  1.00  1.00      H    C
ATOM   1580  CA  HIS H  75      10.510  24.260 -13.250  1.00  1.00      H    C
ATOM   1581  CA  ALA H  76      13.540  25.820 -11.510  1.00  1.00      H    C
ATOM   1582  CA  LYS H  77      15.000  26.530 -14.970  1.00  1.00      H    C
ATOM   1583  CA  ARG H  78      18.050  24.570 -14.040  1.00  1.00      H    C
ATOM   1584  CA  LYS H  79      20.190  22.220 -16.040  1.00  1.00      H    C
ATOM   1585  CA  THR H  80      21.850  20.690 -13.010  1.00  1.00      H    C
ATOM   1586  CA  VAL H  81      19.690  18.110 -11.210  1.00  1.00      H    C
ATOM   1587  CA  THR H  82      19.370  19.140  -7.590  1.00  1.00      H    C
ATOM   1588  CA  ALA H  83      19.620  17.270  -4.270  1.00  1.00      H    C
ATOM   1589  CA  MET H  84      16.320  19.000  -3.510  1.00  1.00      H    C
ATOM   1590  CA  ASP H  85      14.740  17.940  -6.760  1.00  1.00      H    C
ATOM   1591  CA  VAL H  86      15.270  14.290  -5.780  1.00  1.00      H    C
ATOM   1592  CA  VAL H  87      14.090  14.830  -2.230  1.00  1.00      H    C
ATOM   1593  CA  TYR H  88      10.950  16.660  -3.350  1.00  1.00      H    C
ATOM   1594  CA  ALA H  89      10.230  14.010  -6.060  1.00  1.00      H    C
ATOM   1595  CA  LEU H  90      10.770  11.310  -3.440  1.00  1.00      H    C
ATOM   1596  CA  LYS H  91       8.230  12.930  -1.090  1.00  1.00      H    C
ATOM   1597  CA  ARG H  92       5.580  13.150  -3.800  1.00  1.00      H    C
ATOM   1598  CA  GLN H  93       6.310   9.420  -4.680  1.00  1.00      H    C
ATOM   1599  CA  GLY H  94       5.130   8.420  -1.100  1.00  1.00      H    C
ATOM   1600  CA  ARG H  95       8.680   7.760   0.040  1.00  1.00      H    C
ATOM   1601  CA  THR H  96       9.290  10.720   2.490  1.00  1.00      H    C
ATOM   1602  CA  LEU H  97      13.030  11.380   2.540  1.00  1.00      H    C
ATOM   1603  CA  TYR H  98      14.930  12.880   5.450  1.00  1.00      H    C
ATOM   1604  CA  GLY H  99      18.660  13.890   5.510  1.00  1.00      H    C
ATOM   1605  CA  PHE H 100      19.270  15.760   2.390  1.00  1.00      H    C
ATOM   1606  CA  GLY H 101      21.160  18.880   3.270  1.00  1.00      H    C
ATOM   1607  CA  GLY H 102      22.110  17.980   6.890  1.00  1.00      H    C
TER
ATOM   1608  CA  SER I   1     -68.580  29.730   8.831  1.00  1.00      I    C
ATOM   1609  CA  GLY I   2     -66.070  30.220  11.641  1.00  1.00      I    C
ATOM   1610  CA  ARG I   3     -66.570  32.530  14.591  1.00  1.00      I    C
ATOM   1611  CA  GLY I   4     -64.120  34.990  12.861  1.00  1.00      I    C
ATOM   1612  CA  LYS I   5     -61.900  35.440  15.891  1.00  1.00      I    C
ATOM   1613  CA  GLN I   6     -63.460  37.640  18.521  1.00  1.00      I    C
ATOM   1614  CA  GLY I   7     -60.210  38.130  20.161  1.00  1.00      I    C
ATOM   1615  CA  GLY I   8     -59.080  37.410  23.631  1.00  1.00      I    C
ATOM   1616  CA  LYS I   9     -60.200  40.510  25.481  1.00  1.00      I    C
ATOM   1617  CA  THR I  10     -59.010  40.730  29.031  1.00  1.00      I    C
ATOM   1618  CA  ARG I  11     -61.720  42.820  30.651  1.00  1.00      I    C
ATOM   1619  CA  ALA I  12     -64.380  40.170  30.951  1.00  1.00      I    C
ATOM   1620  CA  LYS I  13     -65.440  41.000  34.471  1.00  1.00      I    C
ATOM   1621  CA  ALA I  14     -63.580  39.060  37.231  1.00  1.00      I    C
ATOM   1622  CA  LYS I  15     -66.790  38.200  38.991  1.00  1.00      I    C
ATOM   1623  CA  THR I  16     -67.940  35.030  40.711  1.00  1.00      I    C
ATOM   1624  CA  ARG I  17     -70.320  35.160  43.541  1.00  1.00      I    C
ATOM   1625  CA  SER I  18     -67.530  33.370  45.361  1.00  1.00      I    C
ATOM   1626  CA  SER I  19     -65.030  36.340  44.951  1.00  1.00      I    C
ATOM   1627  CA  ARG I  20     -67.980  38.530  45.821  1.00  1.00      I    C
ATOM   1628  CA  ALA I  21     -68.490  36.620  49.091  1.00  1.00      I    C
ATOM   1629  CA  GLY I  22     -64.750  36.730  49.861  1.00  1.00      I    C
ATOM   1630  CA  LEU I  23     -64.300  33.040  49.291  1.00  1.00      I    C
ATOM   1631  CA  GLN I  24     -61.990  30.620  47.451  1.00  1.00      I    C
ATOM   1632  CA  PHE I  25     -64.270  27.540  47.691  1.00  1.00      I    C
ATOM   1633  CA  PRO I  26     -66.910  26.910  44.931  1.00  1.00      I    C
ATOM   1634  CA  VAL I  27     -70.270  28.440  45.661  1.00  1.00      I    C
ATOM   1635  CA  GLY I  28     -71.780  27.350  42.321  1.00  1.00      I    C
ATOM   1636  CA  ARG I  29     -70.900  23.660  42.971  1.00  1.00      I    C
ATOM   1637  CA  VAL I  30     -72.010  23.880  46.601  1.00  1.00      I    C
ATOM   1638  CA  HIS I  31     -75.340  25.510  45.441  1.00  1.00      I    C
ATOM   1639  CA  ARG I  32     -75.770  22.650  42.891  1.00  1.00      I    C
ATOM   1640  CA  LEU I  33     -74.730  20.110  45.371  1.00  1.00      I    C
ATOM   1641  CA  LEU I  34     -77.230  21.320  48.071  1.00  1.00      I    C
ATOM   1642  CA  ARG I  35     -79.930  21.300  45.351  1.00  1.00      I    C
ATOM   1643  CA  LYS I  36     -78.910  17.900  44.051  1.00  1.00      I    C
ATOM   1644  CA  GLY I  37     -78.840  16.290  47.571  1.00  1.00      I    C
ATOM   1645  CA  ASN I  38     -82.630  16.500  48.151  1.00  1.00      I    C
ATOM   1646  CA  TYR I  39     -82.420  17.930  51.641  1.00  1.00      I    C
ATOM   1647  CA  ALA I  40     -85.140  20.510  51.001  1.00  1.00      I    C
ATOM   1648  CA  GLU I  41     -87.170  21.910  48.091  1.00  1.00      I    C
ATOM   1649  CA  ARG I  42     -85.260  25.160  48.481  1.00  1.00      I    C
ATOM   1650  CA  VAL I  43     -81.760  26.300  49.581  1.00  1.00      I    C
ATOM   1651  CA  GLY I  44     -81.330  30.000  50.141  1.00  1.00      I    C
ATOM   1652  CA  ALA I  45     -78.570  31.880  48.221  1.00  1.00      I    C
ATOM   1653  CA  GLY I  46     -76.710  32.560  51.621  1.00  1.00      I    C
ATOM   1654  CA  ALA I  47     -76.680  28.850  52.591  1.00  1.00      I    C
ATOM   1655  CA  PRO I  48     -73.980  27.770  50.151  1.00  1.00      I    C
ATOM   1656  CA  VAL I  49     -71.950  30.850  50.981  1.00  1.00      I    C
ATOM   1657  CA  TYR I  50     -71.820  29.930  54.631  1.00  1.00      I    C
ATOM   1658  CA  LEU I  51     -71.070  26.270  53.811  1.00  1.00      I    C
ATOM   1659  CA  ALA I  52     -68.360  27.110  51.331  1.00  1.00      I    C
ATOM   1660  CA  ALA I  53     -66.760  29.390  53.821  1.00  1.00      I    C
ATOM   1661  CA  VAL I  54     -66.760  26.840  56.721  1.00  1.00      I    C
ATOM   1662  CA  LEU I  55     -65.400  24.010  54.481  1.00  1.00      I    C
ATOM   1663  CA  GLU I  56     -62.690  26.450  53.221  1.00  1.00      I    C
ATOM   1664  CA  TYR I  57     -61.950  27.200  56.821  1.00  1.00      I    C
ATOM   1665  CA  LEU I  58     -61.159  23.540  57.810  1.00  1.00      I    C
ATOM   1666  CA  THR I  59     -58.970  23.200  54.730  1.00  1.00      I    C
ATOM   1667  CA  ALA I  60     -56.980  26.190  55.760  1.00  1.00      I    C
ATOM   1668  CA  GLU I  61     -56.529  25.070  59.320  1.00  1.00      I    C
ATOM   1669  CA  ILE I  62     -55.119  21.620  58.410  1.00  1.00      I    C
ATOM   1670  CA  LEU I  63     -52.840  23.100  55.860  1.00  1.00      I    C
ATOM   1671  CA  GLU I  64     -51.339  25.780  58.120  1.00  1.00      I    C
ATOM   1672  CA  LEU I  65     -50.479  23.060  60.700  1.00  1.00      I    C
ATOM   1673  CA  ALA I  66     -49.569  20.530  57.970  1.00  1.00      I    C
ATOM   1674  CA  GLY I  67     -47.100  22.710  56.280  1.00  1.00      I    C
ATOM   1675  CA  ASN I  68     -45.519  23.420  59.490  1.00  1.00      I    C
ATOM   1676  CA  ALA I  69     -44.949  19.590  60.260  1.00  1.00      I    C
ATOM   1677  CA  ALA I  70     -43.250  19.320  56.800  1.00  1.00      I    C
ATOM   1678  CA  ARG I  71     -41.119  22.520  57.610  1.00  1.00      I    C
ATOM   1679  CA  ASP I  72     -40.129  21.110  60.990  1.00  1.00      I    C
ATOM   1680  CA  ASN I  73     -39.169  17.830  59.200  1.00  1.00      I    C
ATOM   1681  CA  LYS I  74     -37.190  19.830  56.600  1.00  1.00      I    C
ATOM   1682  CA  LYS I  75     -39.230  18.560  53.680  1.00  1.00      I    C
ATOM   1683  CA  THR I  76     -41.070  21.240  51.750  1.00  1.00      I    C
ATOM   1684  CA  ARG I  77     -43.830  19.090  50.480  1.00  1.00      I    C
ATOM   1685  CA  ILE I  78     -46.690  17.820  52.640  1.00  1.00      I    C
ATOM   1686  CA  ILE I  79     -47.000  13.990  52.580  1.00  1.00      I    C
ATOM   1687  CA  PRO I  80     -49.420  11.700  54.570  1.00  1.00      I    C
ATOM   1688  CA  ARG I  81     -47.119  11.830  57.430  1.00  1.00      I    C
ATOM   1689  CA  HIS I  82     -47.509  15.630  57.800  1.00  1.00      I    C
ATOM   1690  CA  LEU I  83     -51.189  15.690  57.630  1.00  1.00      I    C
ATOM   1691  CA  GLN I  84     -51.429  12.990  60.230  1.00  1.00      I    C
ATOM   1692  CA  LEU I  85     -49.029  14.670  62.600  1.00  1.00      I    C
ATOM   1693  CA  ALA I  86     -50.919  18.000  62.140  1.00  1.00      I    C
ATOM   1694  CA  VAL I  87     -54.169  16.210  63.070  1.00  1.00      I    C
ATOM   1695  CA  ARG I  88     -52.979  14.280  66.010  1.00  1.00      I    C
ATOM   1696  CA  ASN I  89     -51.099  17.270  67.410  1.00  1.00      I    C
ATOM   1697  CA  ASP I  90     -54.329  19.320  67.400  1.00  1.00      I    C
ATOM   1698  CA  GLU I  91     -56.769  18.510  70.180  1.00  1.00      I    C
ATOM   1699  CA  GLU I  92     -59.879  19.330  68.280  1.00  1.00      I    C
ATOM   1700  CA  LEU I  93     -58.939  17.930  64.800  1.00  1.00      I    C
ATOM   1701  CA  ASN I  94     -57.949  14.620  66.470  1.00  1.00      I    C
ATOM   1702  CA  LYS I  95     -61.309  14.550  68.260  1.00  1.00      I    C
ATOM   1703  CA  LEU I  96     -63.349  15.470  65.150  1.00  1.00      I    C
ATOM   1704  CA  LEU I  97     -61.799  12.390  63.390  1.00  1.00      I    C
ATOM   1705  CA  GLY I  98     -61.349  10.310  66.540  1.00  1.00      I    C
ATOM   1706  CA  ARG I  99     -62.219   7.070  64.820  1.00  1.00      I    C
ATOM   1707  CA  VAL I 100     -60.499   7.850  61.510  1.00  1.00      I    C
ATOM   1708  CA  THR I 101     -57.319   6.380  60.260  1.00  1.00      I    C
ATOM   1709  CA  ILE I 102     -55.200   8.400  57.850  1.00  1.00      I    C
ATOM   1710  CA  ALA I 103     -53.260   6.040  55.560  1.00  1.00      I    C
ATOM   1711  CA  GLN I 104     -49.470   6.400  55.840  1.00  1.00      I    C
ATOM   1712  CA  GLY I 105     -50.059   8.700  58.800  1.00  1.00      I    C
ATOM   1713  CA  GLY I 106     -47.739   7.160  61.320  1.00  1.00      I    C
ATOM   1714  CA  VAL I 107     -46.569   8.010  64.780  1.00  1.00      I    C
ATOM   1715  CA  LEU I 108     -45.299  11.230  66.390  1.00  1.00      I    C
ATOM   1716  CA  PRO I 109     -42.019  10.630  68.440  1.00  1.00      I    C
ATOM   1717  CA  ASN I 110     -42.939  10.750  72.010  1.00  1.00      I    C
ATOM   1718  CA  ILE I 111     -40.559  11.370  74.980  1.00  1.00      I    C
ATOM   1719  CA  GLN I 112     -37.139  12.770  74.020  1.00  1.00      I    C
ATOM   1720  CA  SER I 113     -37.009  16.460  75.150  1.00  1.00      I    C
ATOM   1721  CA  VAL I 114     -33.459  16.650  76.230  1.00  1.00      I    C
ATOM   1722  CA  LEU I 115     -32.259  15.510  72.710  1.00  1.00      I    C
ATOM   1723  CA  LEU I 116     -33.269  18.750  71.000  1.00  1.00      I    C
ATOM   1724  CA  PRO I 117     -34.129  18.720  67.340  1.00  1.00      I    C
ATOM   1725  CA  LYS I 118     -31.669  19.910  64.610  1.00  1.00      I    C
ATOM   1726  CA  LYS I 119     -31.779  23.210  62.520  1.00  1.00      I    C
ATOM   1727  CA  THR I 120     -29.879  20.860  60.270  1.00  1.00      I    C
ATOM   1728  CA  GLU I 121     -26.259  21.090  61.330  1.00  1.00      I    C
ATOM   1729  CA  SER I 122     -24.899  23.770  59.140  1.00  1.00      I    C
ATOM   1730  CA  SER I 123     -22.119  21.490  57.950  1.00  1.00      I    C
ATOM   1731  CA  LYS I 124     -22.710  21.330  54.160  1.00  1.00      I    C
ATOM   1732  CA  SER I 125     -22.940  25.190  54.200  1.00  1.00      I    C
ATOM   1733  CA  LYS I 126     -19.450  25.260  55.740  1.00  1.00      I    C
ATOM   1734  CA  SER I 127     -17.730  22.090  54.600  1.00  1.00      I    C
ATOM   1735  CA  LYS I 128     -15.140  24.320  53.070  1.00  1.00      I    C
TER
ATOM   1736  CA  PRO J   1     -85.120   6.860  31.171  1.00  1.00      J    C
ATOM   1737  CA  GLU J   2     -86.300   3.430  30.771  1.00  1.00      J    C
ATOM   1738  CA  PRO J   3     -89.850   4.560  30.171  1.00  1.00      J    C
ATOM   1739  CA  ALA J   4     -92.510   4.180  32.861  1.00  1.00      J    C
ATOM   1740  CA  LYS J   5     -94.260   0.860  33.401  1.00  1.00      J    C
ATOM   1741  CA  SER J   6     -97.890   0.190  34.521  1.00  1.00      J    C
ATOM   1742  CA  ALA J   7    -100.970   2.400  34.711  1.00  1.00      J    C
ATOM   1743  CA  PRO J   8    -100.000   4.660  36.161  1.00  1.00      J    C
ATOM   1744  CA  ALA J   9    -101.700   3.320  39.421  1.00  1.00      J    C
ATOM   1745  CA  PRO J  10    -100.710   0.590  39.961  1.00  1.00      J    C
ATOM   1746  CA  LYS J  11    -104.150  -0.680  40.961  1.00  1.00      J    C
ATOM   1747  CA  LYS J  12    -103.410  -4.370  41.321  1.00  1.00      J    C
ATOM   1748  CA  GLY J  13    -100.360  -5.350  43.271  1.00  1.00      J    C
ATOM   1749  CA  SER J  14     -96.760  -6.190  42.381  1.00  1.00      J    C
ATOM   1750  CA  LYS J  15     -95.540  -8.390  39.401  1.00  1.00      J    C
ATOM   1751  CA  LYS J  16     -93.090 -10.290  41.461  1.00  1.00      J    C
ATOM   1752  CA  ALA J  17     -89.540 -10.300  40.181  1.00  1.00      J    C
ATOM   1753  CA  VAL J  18     -88.780  -8.570  36.931  1.00  1.00      J    C
ATOM   1754  CA  THR J  19     -86.680 -10.260  34.201  1.00  1.00      J    C
ATOM   1755  CA  LYS J  20     -86.050 -14.020  34.021  1.00  1.00      J    C
ATOM   1756  CA  THR J  21     -85.070 -13.810  30.321  1.00  1.00      J    C
ATOM   1757  CA  GLN J  22     -81.600 -12.490  31.251  1.00  1.00      J    C
ATOM   1758  CA  LYS J  23     -81.180  -9.040  32.691  1.00  1.00      J    C
ATOM   1759  CA  LYS J  24     -78.370  -6.950  31.311  1.00  1.00      J    C
ATOM   1760  CA  ASP J  25     -78.150  -4.780  28.201  1.00  1.00      J    C
ATOM   1761  CA  GLY J  26     -76.360  -1.650  26.891  1.00  1.00      J    C
ATOM   1762  CA  LYS J  27     -72.770  -1.280  27.740  1.00  1.00      J    C
ATOM   1763  CA  LYS J  28     -71.570   2.240  28.360  1.00  1.00      J    C
ATOM   1764  CA  ARG J  29     -68.560   1.970  30.680  1.00  1.00      J    C
ATOM   1765  CA  ARG J  30     -68.370   5.770  31.410  1.00  1.00      J    C
ATOM   1766  CA  LYS J  31     -67.840   6.530  35.100  1.00  1.00      J    C
ATOM   1767  CA  THR J  32     -65.500   9.500  35.500  1.00  1.00      J    C
ATOM   1768  CA  ARG J  33     -65.480  10.420  39.210  1.00  1.00      J    C
ATOM   1769  CA  LYS J  34     -63.090  13.220  39.710  1.00  1.00      J    C
ATOM   1770  CA  GLU J  35     -64.910  16.450  40.280  1.00  1.00      J    C
ATOM   1771  CA  SER J  36     -62.670  17.490  43.120  1.00  1.00      J    C
ATOM   1772  CA  TYR J  37     -61.620  20.130  45.580  1.00  1.00      J    C
ATOM   1773  CA  ALA J  38     -58.030  19.920  44.250  1.00  1.00      J    C
ATOM   1774  CA  ILE J  39     -58.020  23.500  42.720  1.00  1.00      J    C
ATOM   1775  CA  TYR J  40     -59.430  24.970  45.960  1.00  1.00      J    C
ATOM   1776  CA  VAL J  41     -57.190  23.110  48.310  1.00  1.00      J    C
ATOM   1777  CA  TYR J  42     -54.240  24.390  46.060  1.00  1.00      J    C
ATOM   1778  CA  LYS J  43     -55.770  28.000  46.450  1.00  1.00      J    C
ATOM   1779  CA  VAL J  44     -55.910  27.440  50.200  1.00  1.00      J    C
ATOM   1780  CA  LEU J  45     -52.420  25.990  50.450  1.00  1.00      J    C
ATOM   1781  CA  LYS J  46     -51.160  29.220  48.590  1.00  1.00      J    C
ATOM   1782  CA  GLN J  47     -52.740  31.330  51.310  1.00  1.00      J    C
ATOM   1783  CA  VAL J  48     -50.730  29.900  54.080  1.00  1.00      J    C
ATOM   1784  CA  HIS J  49     -47.480  28.900  52.510  1.00  1.00      J    C
ATOM   1785  CA  PRO J  50     -47.210  30.320  49.010  1.00  1.00      J    C
ATOM   1786  CA  ASP J  51     -44.230  27.950  48.160  1.00  1.00      J    C
ATOM   1787  CA  THR J  52     -45.310  24.850  50.240  1.00  1.00      J    C
ATOM   1788  CA  GLY J  53     -45.540  22.030  47.570  1.00  1.00      J    C
ATOM   1789  CA  ILE J  54     -48.250  19.380  46.900  1.00  1.00      J    C
ATOM   1790  CA  SER J  55     -48.020  15.530  46.840  1.00  1.00      J    C
ATOM   1791  CA  SER J  56     -50.850  13.760  44.970  1.00  1.00      J    C
ATOM   1792  CA  LYS J  57     -51.380  11.310  47.810  1.00  1.00      J    C
ATOM   1793  CA  ALA J  58     -51.640  14.280  50.300  1.00  1.00      J    C
ATOM   1794  CA  MET J  59     -53.940  15.900  47.820  1.00  1.00      J    C
ATOM   1795  CA  SER J  60     -56.210  12.740  47.710  1.00  1.00      J    C
ATOM   1796  CA  ILE J  61     -56.260  12.820  51.500  1.00  1.00      J    C
ATOM   1797  CA  MET J  62     -57.520  16.390  51.550  1.00  1.00      J    C
ATOM   1798  CA  ASN J  63     -60.320  15.800  49.050  1.00  1.00      J    C
ATOM   1799  CA  SER J  64     -61.610  12.900  51.110  1.00  1.00      J    C
ATOM   1800  CA  PHE J  65     -61.860  15.110  54.240  1.00  1.00      J    C
ATOM   1801  CA  VAL J  66     -63.550  17.950  52.340  1.00  1.00      J    C
ATOM   1802  CA  ASN J  67     -66.120  15.620  50.741  1.00  1.00      J    C
ATOM   1803  CA  ASP J  68     -66.730  13.850  54.120  1.00  1.00      J    C
ATOM   1804  CA  VAL J  69     -67.180  17.110  56.141  1.00  1.00      J    C
ATOM   1805  CA  PHE J  70     -69.450  18.590  53.391  1.00  1.00      J    C
ATOM   1806  CA  GLU J  71     -71.750  15.650  53.741  1.00  1.00      J    C
ATOM   1807  CA  ARG J  72     -71.720  15.670  57.511  1.00  1.00      J    C
ATOM   1808  CA  ILE J  73     -72.739  19.320  57.671  1.00  1.00      J    C
ATOM   1809  CA  ALA J  74     -75.320  19.180  54.951  1.00  1.00      J    C
ATOM   1810  CA  GLY J  75     -76.660  15.810  56.181  1.00  1.00      J    C
ATOM   1811  CA  GLU J  76     -77.129  16.980  59.721  1.00  1.00      J    C
ATOM   1812  CA  ALA J  77     -78.649  20.210  58.441  1.00  1.00      J    C
ATOM   1813  CA  SER J  78     -81.160  18.260  56.321  1.00  1.00      J    C
ATOM   1814  CA  ARG J  79     -82.319  16.240  59.501  1.00  1.00      J    C
ATOM   1815  CA  LEU J  80     -82.499  19.530  61.401  1.00  1.00      J    C
ATOM   1816  CA  ALA J  81     -84.759  21.140  58.741  1.00  1.00      J    C
ATOM   1817  CA  HIS J  82     -87.159  18.090  58.711  1.00  1.00      J    C
ATOM   1818  CA  TYR J  83     -87.359  18.080  62.551  1.00  1.00      J    C
ATOM   1819  CA  ASN J  84     -88.649  21.650  62.381  1.00  1.00      J    C
ATOM   1820  CA  LYS J  85     -90.819  21.220  59.361  1.00  1.00      J    C
ATOM   1821  CA  ARG J  86     -88.750  23.510  57.231  1.00  1.00      J    C
ATOM   1822  CA  SER J  87     -89.050  24.390  53.661  1.00  1.00      J    C
ATOM   1823  CA  THR J  88     -85.910  26.510  53.601  1.00  1.00      J    C
ATOM   1824  CA  ILE J  89     -82.240  25.810  54.551  1.00  1.00      J    C
ATOM   1825  CA  THR J  90     -80.950  29.290  55.291  1.00  1.00      J    C
ATOM   1826  CA  SER J  91     -77.260  29.750  56.181  1.00  1.00      J    C
ATOM   1827  CA  ARG J  92     -78.609  29.970  59.751  1.00  1.00      J    C
ATOM   1828  CA  GLU J  93     -79.459  26.090  59.441  1.00  1.00      J    C
ATOM   1829  CA  ILE J  94     -75.879  25.630  58.121  1.00  1.00      J    C
ATOM   1830  CA  GLN J  95     -74.379  27.710  61.011  1.00  1.00      J    C
ATOM   1831  CA  THR J  96     -76.239  25.980  63.751  1.00  1.00      J    C
ATOM   1832  CA  ALA J  97     -75.619  22.480  62.281  1.00  1.00      J    C
ATOM   1833  CA  VAL J  98     -71.859  23.350  62.141  1.00  1.00      J    C
ATOM   1834  CA  ARG J  99     -71.839  24.460  65.781  1.00  1.00      J    C
ATOM   1835  CA  LEU J 100     -73.619  21.220  66.741  1.00  1.00      J    C
ATOM   1836  CA  LEU J 101     -71.179  19.000  64.871  1.00  1.00      J    C
ATOM   1837  CA  LEU J 102     -68.109  21.180  65.291  1.00  1.00      J    C
ATOM   1838  CA  PRO J 103     -65.849  21.080  68.281  1.00  1.00      J    C
ATOM   1839  CA  GLY J 104     -65.969  24.140  70.551  1.00  1.00      J    C
ATOM   1840  CA  GLU J 105     -63.159  26.530  69.431  1.00  1.00      J    C
ATOM   1841  CA  LEU J 106     -63.189  24.950  65.871  1.00  1.00      J    C
ATOM   1842  CA  ALA J 107     -66.879  25.580  65.391  1.00  1.00      J    C
ATOM   1843  CA  LYS J 108     -66.469  28.960  67.111  1.00  1.00      J    C
ATOM   1844  CA  HIS J 109     -63.909  30.040  64.461  1.00  1.00      J    C
ATOM   1845  CA  ALA J 110     -65.929  28.320  61.641  1.00  1.00      J    C
ATOM   1846  CA  VAL J 111     -69.029  30.330  62.491  1.00  1.00      J    C
ATOM   1847  CA  SER J 112     -67.049  33.600  62.531  1.00  1.00      J    C
ATOM   1848  CA  GLU J 113     -65.729  32.880  59.021  1.00  1.00      J    C
ATOM   1849  CA  GLY J 114     -69.149  31.680  57.931  1.00  1.00      J    C
ATOM   1850  CA  THR J 115     -70.899  34.670  59.171  1.00  1.00      J    C
ATOM   1851  CA  LYS J 116     -68.289  36.950  57.631  1.00  1.00      J    C
ATOM   1852  CA  ALA J 117     -69.040  35.380  54.251  1.00  1.00      J    C
ATOM   1853  CA  VAL J 118     -72.770  36.140  54.391  1.00  1.00      J    C
ATOM   1854  CA  THR J 119     -72.160  39.730  55.381  1.00  1.00      J    C
ATOM   1855  CA  LYS J 120     -69.760  40.330  52.401  1.00  1.00      J    C
ATOM   1856  CA  TYR J 121     -72.100  38.480  50.021  1.00  1.00      J    C
ATOM   1857  CA  THR J 122     -75.040  40.560  51.121  1.00  1.00      J    C
ATOM   1858  CA  SER J 123     -72.900  43.790  50.811  1.00  1.00      J    C
ATOM   1859  CA  ALA J 124     -73.120  43.440  47.101  1.00  1.00      J    C
ATOM   1860  CA  LYS J 125     -75.890  43.660  44.531  1.00  1.00      J    C
TER
