# Supplementary material for: The kinetic landscape of nucleosome assembly: A coarse-grained molecular dynamics study
Source: PLoS Comput Biol. 2021 Jul 27;17(7):e1009253. doi: 10.1371/journal.pcbi.1009253 (PMC8345847; doi:10.1371/journal.pcbi.1009253)
Supplement: S1 Data — For each of the 11 metastable states identified from our MSM at 400 mM using PCCA clustering, we deposited 4 representative coarse-grained nucleosome conformations in PDB format. The conformations are named “state*conf#.pdb”, where * corresponds to the state name as described in the text (T, TL, TR, HL0, HL1, HL2, HR0, HR1, HR2 and HR3, N), and # goes from 1 to 4. The file “msm_hmm11.dat” contains the equilibrium probabilities of the various basins and the transition probabilities between them. The data also contain 4 representative partially opened conformations for each of the left hexasome, right hexasome, and tetrasome states, named “partially-opened_*_conf#.pdb”, where * is HL, HR or T and # goes from 1 to 4. (ZIP) [file pcbi.1009253.s006.zip › S1_Data/stateTconf3.pdb]

ATOM      1 DS   DC  A   1    -120.990  79.180 -30.761  1.00  1.00      A    S
ATOM      2 DB   DC  A   1    -121.800  79.850 -34.991  1.00  1.00      A    B
ATOM      3 DP   DT  A   2    -117.080  79.090 -30.171  1.00  1.00      A    P
ATOM      4 DS   DT  A   2    -116.220  77.460 -33.431  1.00  1.00      A    S
ATOM      5 DB   DT  A   2    -117.950  80.570 -36.091  1.00  1.00      A    B
ATOM      6 DP   DG  A   3    -111.840  76.350 -33.871  1.00  1.00      A    P
ATOM      7 DS   DG  A   3    -112.120  77.450 -37.751  1.00  1.00      A    S
ATOM      8 DB   DG  A   3    -114.800  81.300 -38.821  1.00  1.00      A    B
ATOM      9 DP   DG  A   4    -109.540  76.970 -40.021  1.00  1.00      A    P
ATOM     10 DS   DG  A   4    -110.090  79.390 -42.441  1.00  1.00      A    S
ATOM     11 DB   DG  A   4    -111.980  83.060 -40.581  1.00  1.00      A    B
ATOM     12 DP   DA  A   5    -107.930  80.040 -45.291  1.00  1.00      A    P
ATOM     13 DS   DA  A   5    -109.100  83.800 -45.671  1.00  1.00      A    S
ATOM     14 DB   DA  A   5    -110.030  85.870 -41.301  1.00  1.00      A    B
ATOM     15 DP   DG  A   6    -107.050  86.180 -47.871  1.00  1.00      A    P
ATOM     16 DS   DG  A   6    -107.580  89.680 -45.681  1.00  1.00      A    S
ATOM     17 DB   DG  A   6    -108.270  89.120 -40.431  1.00  1.00      A    B
ATOM     18 DP   DA  A   7    -106.070  92.950 -46.481  1.00  1.00      A    P
ATOM     19 DS   DA  A   7    -106.990  94.700 -43.091  1.00  1.00      A    S
ATOM     20 DB   DA  A   7    -106.310  91.640 -39.261  1.00  1.00      A    B
ATOM     21 DP   DA  A   8    -105.780  98.350 -42.031  1.00  1.00      A    P
ATOM     22 DS   DA  A   8    -106.000  97.630 -38.091  1.00  1.00      A    S
ATOM     23 DB   DA  A   8    -103.810  92.990 -37.101  1.00  1.00      A    B
ATOM     24 DP   DT  A   9    -104.820  99.880 -36.351  1.00  1.00      A    P
ATOM     25 DS   DT  A   9    -104.590  97.680 -33.481  1.00  1.00      A    S
ATOM     26 DB   DT  A   9    -101.870  95.050 -34.811  1.00  1.00      A    B
ATOM     27 DP   DC  A  10    -103.870  99.550 -30.321  1.00  1.00      A    P
ATOM     28 DS   DC  A  10    -102.320  96.380 -28.631  1.00  1.00      A    S
ATOM     29 DB   DC  A  10     -99.480  95.460 -31.571  1.00  1.00      A    B
ATOM     30 DP   DC  A  11    -100.600  96.450 -25.341  1.00  1.00      A    P
ATOM     31 DS   DC  A  11     -97.930  93.270 -26.301  1.00  1.00      A    S
ATOM     32 DB   DC  A  11     -95.950  95.080 -29.821  1.00  1.00      A    B
ATOM     33 DP   DC  A  12     -95.860  91.830 -24.151  1.00  1.00      A    P
ATOM     34 DS   DC  A  12     -93.880  90.290 -26.451  1.00  1.00      A    S
ATOM     35 DB   DC  A  12     -92.250  93.460 -28.511  1.00  1.00      A    B
ATOM     36 DP   DG  A  13     -91.120  87.560 -24.981  1.00  1.00      A    P
ATOM     37 DS   DG  A  13     -88.650  88.060 -27.481  1.00  1.00      A    S
ATOM     38 DB   DG  A  13     -87.990  92.770 -28.601  1.00  1.00      A    B
ATOM     39 DP   DG  A  14     -85.800  86.320 -27.771  1.00  1.00      A    P
ATOM     40 DS   DG  A  14     -83.720  88.850 -30.221  1.00  1.00      A    S
ATOM     41 DB   DG  A  14     -84.300  93.810 -29.361  1.00  1.00      A    B
ATOM     42 DP   DT  A  15     -80.650  88.520 -30.751  1.00  1.00      A    P
ATOM     43 DS   DT  A  15     -79.780  92.180 -31.651  1.00  1.00      A    S
ATOM     44 DB   DT  A  15     -81.310  94.160 -27.821  1.00  1.00      A    B
ATOM     45 DP   DC  A  16     -76.190  92.400 -32.551  1.00  1.00      A    P
ATOM     46 DS   DC  A  16     -76.040  96.020 -31.281  1.00  1.00      A    S
ATOM     47 DB   DC  A  16     -77.900  95.730 -27.051  1.00  1.00      A    B
ATOM     48 DP   DT  A  17     -72.840  98.570 -31.581  1.00  1.00      A    P
ATOM     49 DS   DT  A  17     -73.860 100.830 -28.331  1.00  1.00      A    S
ATOM     50 DB   DT  A  17     -74.850  97.880 -25.641  1.00  1.00      A    B
ATOM     51 DP   DG  A  18     -70.510 103.790 -27.151  1.00  1.00      A    P
ATOM     52 DS   DG  A  18     -70.960 103.520 -23.561  1.00  1.00      A    S
ATOM     53 DB   DG  A  18     -72.550  99.280 -22.141  1.00  1.00      A    B
ATOM     54 DP   DC  A  19     -69.330 105.710 -21.601  1.00  1.00      A    P
ATOM     55 DS   DC  A  19     -70.010 103.660 -18.381  1.00  1.00      A    S
ATOM     56 DB   DC  A  19     -70.080  99.970 -19.921  1.00  1.00      A    B
ATOM     57 DP   DA  A  20     -67.670 103.960 -14.561  1.00  1.00      A    P
ATOM     58 DS   DA  A  20     -68.610 101.000 -13.311  1.00  1.00      A    S
ATOM     59 DB   DA  A  20     -68.420  97.790 -16.811  1.00  1.00      A    B
ATOM     60 DP   DG  A  21     -66.320  99.900 -10.101  1.00  1.00      A    P
ATOM     61 DS   DG  A  21     -67.080  96.890 -10.621  1.00  1.00      A    S
ATOM     62 DB   DG  A  21     -65.820  95.480 -15.321  1.00  1.00      A    B
ATOM     63 DP   DG  A  22     -65.970  94.320  -8.171  1.00  1.00      A    P
ATOM     64 DS   DG  A  22     -66.140  91.660 -10.521  1.00  1.00      A    S
ATOM     65 DB   DG  A  22     -62.990  92.990 -14.661  1.00  1.00      A    B
ATOM     66 DP   DC  A  23     -66.140  88.690  -9.521  1.00  1.00      A    P
ATOM     67 DS   DC  A  23     -64.350  87.420 -12.181  1.00  1.00      A    S
ATOM     68 DB   DC  A  23     -61.290  90.490 -13.231  1.00  1.00      A    B
ATOM     69 DP   DC  A  24     -63.050  84.110 -11.811  1.00  1.00      A    P
ATOM     70 DS   DC  A  24     -60.620  84.370 -14.371  1.00  1.00      A    S
ATOM     71 DB   DC  A  24     -58.350  88.090 -13.931  1.00  1.00      A    B
ATOM     72 DP   DG  A  25     -58.120  80.430 -15.041  1.00  1.00      A    P
ATOM     73 DS   DG  A  25     -55.590  81.990 -16.490  1.00  1.00      A    S
ATOM     74 DB   DG  A  25     -54.540  86.060 -14.370  1.00  1.00      A    B
ATOM     75 DP   DC  A  26     -53.100  80.260 -17.500  1.00  1.00      A    P
ATOM     76 DS   DC  A  26     -50.910  83.150 -17.410  1.00  1.00      A    S
ATOM     77 DB   DC  A  26     -51.750  84.360 -13.390  1.00  1.00      A    B
ATOM     78 DP   DT  A  27     -46.710  82.870 -18.470  1.00  1.00      A    P
ATOM     79 DS   DT  A  27     -45.570  85.190 -16.170  1.00  1.00      A    S
ATOM     80 DB   DT  A  27     -47.820  84.190 -13.200  1.00  1.00      A    B
ATOM     81 DP   DC  A  28     -41.860  85.370 -15.660  1.00  1.00      A    P
ATOM     82 DS   DC  A  28     -42.030  85.690 -11.650  1.00  1.00      A    S
ATOM     83 DB   DC  A  28     -45.160  83.670 -10.510  1.00  1.00      A    B
ATOM     84 DP   DA  A  29     -38.270  85.420  -8.790  1.00  1.00      A    P
ATOM     85 DS   DA  A  29     -40.150  84.820  -5.850  1.00  1.00      A    S
ATOM     86 DB   DA  A  29     -43.560  81.800  -7.080  1.00  1.00      A    B
ATOM     87 DP   DA  A  30     -38.610  84.230  -2.390  1.00  1.00      A    P
ATOM     88 DS   DA  A  30     -41.860  82.230  -1.320  1.00  1.00      A    S
ATOM     89 DB   DA  A  30     -42.990  79.020  -4.920  1.00  1.00      A    B
ATOM     90 DP   DT  A  31     -41.660  80.910   1.500  1.00  1.00      A    P
ATOM     91 DS   DT  A  31     -44.510  78.770   1.300  1.00  1.00      A    S
ATOM     92 DB   DT  A  31     -42.850  76.500  -2.290  1.00  1.00      A    B
ATOM     93 DP   DT  A  32     -45.690  76.330   4.390  1.00  1.00      A    P
ATOM     94 DS   DT  A  32     -47.130  73.900   1.890  1.00  1.00      A    S
ATOM     95 DB   DT  A  32     -43.200  72.770  -0.680  1.00  1.00      A    B
ATOM     96 DP   DG  A  33     -49.330  69.790   3.760  1.00  1.00      A    P
ATOM     97 DS   DG  A  33     -48.390  67.920   1.030  1.00  1.00      A    S
ATOM     98 DB   DG  A  33     -43.700  68.420  -0.990  1.00  1.00      A    B
ATOM     99 DP   DG  A  34     -49.580  64.260   0.010  1.00  1.00      A    P
ATOM    100 DS   DG  A  34     -47.030  63.110  -2.430  1.00  1.00      A    S
ATOM    101 DB   DG  A  34     -42.250  64.800  -1.880  1.00  1.00      A    B
ATOM    102 DP   DT  A  35     -47.300  60.330  -4.180  1.00  1.00      A    P
ATOM    103 DS   DT  A  35     -43.570  60.010  -5.210  1.00  1.00      A    S
ATOM    104 DB   DT  A  35     -41.260  61.540  -1.230  1.00  1.00      A    B
ATOM    105 DP   DC  A  36     -42.840  56.470  -6.630  1.00  1.00      A    P
ATOM    106 DS   DC  A  36     -39.230  56.210  -5.510  1.00  1.00      A    S
ATOM    107 DB   DC  A  36     -39.250  58.200  -1.360  1.00  1.00      A    B
ATOM    108 DP   DG  A  37     -37.740  51.480  -5.410  1.00  1.00      A    P
ATOM    109 DS   DG  A  37     -35.000  52.250  -2.870  1.00  1.00      A    S
ATOM    110 DB   DG  A  37     -36.980  55.110   1.120  1.00  1.00      A    B
ATOM    111 DP   DT  A  38     -32.970  50.170  -2.120  1.00  1.00      A    P
ATOM    112 DS   DT  A  38     -31.970  51.610   1.120  1.00  1.00      A    S
ATOM    113 DB   DT  A  38     -35.800  52.220   2.830  1.00  1.00      A    B
ATOM    114 DP   DA  A  39     -29.770  48.700   3.820  1.00  1.00      A    P
ATOM    115 DS   DA  A  39     -31.150  50.090   7.240  1.00  1.00      A    S
ATOM    116 DB   DA  A  39     -35.750  49.880   6.760  1.00  1.00      A    B
ATOM    117 DP   DG  A  40     -29.670  48.320  10.470  1.00  1.00      A    P
ATOM    118 DS   DG  A  40     -32.760  48.210  12.570  1.00  1.00      A    S
ATOM    119 DB   DG  A  40     -36.940  47.700   9.730  1.00  1.00      A    B
ATOM    120 DP   DA  A  41     -33.230  46.430  16.140  1.00  1.00      A    P
ATOM    121 DS   DA  A  41     -36.850  45.320  15.560  1.00  1.00      A    S
ATOM    122 DB   DA  A  41     -38.030  44.300  10.640  1.00  1.00      A    B
ATOM    123 DP   DC  A  42     -37.790  43.330  17.360  1.00  1.00      A    P
ATOM    124 DS   DC  A  42     -41.050  42.910  15.420  1.00  1.00      A    S
ATOM    125 DB   DC  A  42     -39.870  41.490  11.180  1.00  1.00      A    B
ATOM    126 DP   DA  A  43     -44.460  40.150  17.170  1.00  1.00      A    P
ATOM    127 DS   DA  A  43     -45.920  38.630  13.570  1.00  1.00      A    S
ATOM    128 DB   DA  A  43     -42.040  38.200  10.110  1.00  1.00      A    B
ATOM    129 DP   DG  A  44     -47.760  35.520  13.780  1.00  1.00      A    P
ATOM    130 DS   DG  A  44     -47.090  34.590  10.320  1.00  1.00      A    S
ATOM    131 DB   DG  A  44     -41.940  34.430   9.560  1.00  1.00      A    B
ATOM    132 DP   DC  A  45     -48.860  32.450   8.890  1.00  1.00      A    P
ATOM    133 DS   DC  A  45     -46.160  31.770   6.430  1.00  1.00      A    S
ATOM    134 DB   DC  A  45     -42.870  31.040   9.060  1.00  1.00      A    B
ATOM    135 DP   DT  A  46     -46.760  28.970   3.840  1.00  1.00      A    P
ATOM    136 DS   DT  A  46     -43.320  28.060   2.750  1.00  1.00      A    S
ATOM    137 DB   DT  A  46     -41.460  28.180   6.850  1.00  1.00      A    B
ATOM    138 DP   DC  A  47     -43.160  25.090   0.600  1.00  1.00      A    P
ATOM    139 DS   DC  A  47     -39.800  24.240   1.820  1.00  1.00      A    S
ATOM    140 DB   DC  A  47     -40.040  24.560   5.790  1.00  1.00      A    B
ATOM    141 DP   DT  A  48     -37.960  21.130   0.760  1.00  1.00      A    P
ATOM    142 DS   DT  A  48     -35.180  20.980   3.630  1.00  1.00      A    S
ATOM    143 DB   DT  A  48     -38.200  20.940   6.970  1.00  1.00      A    B
ATOM    144 DP   DA  A  49     -32.810  17.800   4.030  1.00  1.00      A    P
ATOM    145 DS   DA  A  49     -32.970  17.520   7.360  1.00  1.00      A    S
ATOM    146 DB   DA  A  49     -37.500  17.390   9.030  1.00  1.00      A    B
ATOM    147 DP   DG  A  50     -31.120  14.670   8.650  1.00  1.00      A    P
ATOM    148 DS   DG  A  50     -32.600  14.520  11.890  1.00  1.00      A    S
ATOM    149 DB   DG  A  50     -37.460  14.650  11.760  1.00  1.00      A    B
ATOM    150 DP   DC  A  51     -31.230  12.520  14.390  1.00  1.00      A    P
ATOM    151 DS   DC  A  51     -34.420  11.900  16.170  1.00  1.00      A    S
ATOM    152 DB   DC  A  51     -36.940  11.610  13.180  1.00  1.00      A    B
ATOM    153 DP   DA  A  52     -34.910   9.000  18.930  1.00  1.00      A    P
ATOM    154 DS   DA  A  52     -38.700   8.470  18.570  1.00  1.00      A    S
ATOM    155 DB   DA  A  52     -39.960   8.570  13.860  1.00  1.00      A    B
ATOM    156 DP   DC  A  53     -40.080   5.810  20.180  1.00  1.00      A    P
ATOM    157 DS   DC  A  53     -43.180   5.030  17.590  1.00  1.00      A    S
ATOM    158 DB   DC  A  53     -41.400   5.210  13.770  1.00  1.00      A    B
ATOM    159 DP   DC  A  54     -45.620   2.930  18.000  1.00  1.00      A    P
ATOM    160 DS   DC  A  54     -46.520   2.280  14.150  1.00  1.00      A    S
ATOM    161 DB   DC  A  54     -42.970   1.890  12.810  1.00  1.00      A    B
ATOM    162 DP   DG  A  55     -49.500  -1.090  13.380  1.00  1.00      A    P
ATOM    163 DS   DG  A  55     -48.260  -1.740   9.650  1.00  1.00      A    S
ATOM    164 DB   DG  A  55     -43.450  -1.300   9.780  1.00  1.00      A    B
ATOM    165 DP   DC  A  56     -49.690  -3.660   7.200  1.00  1.00      A    P
ATOM    166 DS   DC  A  56     -46.870  -4.090   5.590  1.00  1.00      A    S
ATOM    167 DB   DC  A  56     -44.050  -4.440   8.670  1.00  1.00      A    B
ATOM    168 DP   DT  A  57     -46.290  -7.080   2.970  1.00  1.00      A    P
ATOM    169 DS   DT  A  57     -42.400  -7.220   3.330  1.00  1.00      A    S
ATOM    170 DB   DT  A  57     -42.200  -7.870   7.520  1.00  1.00      A    B
ATOM    171 DP   DT  A  58     -40.370  -9.920   1.530  1.00  1.00      A    P
ATOM    172 DS   DT  A  58     -37.510  -9.340   3.610  1.00  1.00      A    S
ATOM    173 DB   DT  A  58     -39.230 -10.540   7.430  1.00  1.00      A    B
ATOM    174 DP   DA  A  59     -34.300 -10.900   2.260  1.00  1.00      A    P
ATOM    175 DS   DA  A  59     -32.810 -11.010   5.590  1.00  1.00      A    S
ATOM    176 DB   DA  A  59     -36.180 -13.010   8.830  1.00  1.00      A    B
ATOM    177 DP   DA  A  60     -29.460 -12.400   5.990  1.00  1.00      A    P
ATOM    178 DS   DA  A  60     -30.210 -13.050  10.090  1.00  1.00      A    S
ATOM    179 DB   DA  A  60     -34.130 -15.710  10.470  1.00  1.00      A    B
ATOM    180 DP   DA  A  61     -27.710 -13.810  12.010  1.00  1.00      A    P
ATOM    181 DS   DA  A  61     -29.740 -15.760  14.350  1.00  1.00      A    S
ATOM    182 DB   DA  A  61     -32.490 -18.540  11.910  1.00  1.00      A    B
ATOM    183 DP   DC  A  62     -27.720 -17.340  16.460  1.00  1.00      A    P
ATOM    184 DS   DC  A  62     -29.430 -20.270  16.700  1.00  1.00      A    S
ATOM    185 DB   DC  A  62     -30.550 -21.180  12.640  1.00  1.00      A    B
ATOM    186 DP   DG  A  63     -27.100 -22.910  18.770  1.00  1.00      A    P
ATOM    187 DS   DG  A  63     -29.270 -25.770  17.760  1.00  1.00      A    S
ATOM    188 DB   DG  A  63     -30.000 -25.450  13.070  1.00  1.00      A    B
ATOM    189 DP   DC  A  64     -28.430 -28.500  18.860  1.00  1.00      A    P
ATOM    190 DS   DC  A  64     -29.320 -30.510  15.640  1.00  1.00      A    S
ATOM    191 DB   DC  A  64     -27.900 -28.130  12.570  1.00  1.00      A    B
ATOM    192 DP   DA  A  65     -28.140 -34.750  15.370  1.00  1.00      A    P
ATOM    193 DS   DA  A  65     -27.720 -34.820  11.810  1.00  1.00      A    S
ATOM    194 DB   DA  A  65     -25.540 -30.880  10.780  1.00  1.00      A    B
ATOM    195 DP   DC  A  66     -26.570 -37.360  10.710  1.00  1.00      A    P
ATOM    196 DS   DC  A  66     -25.500 -35.710   7.730  1.00  1.00      A    S
ATOM    197 DB   DC  A  66     -22.820 -32.480   9.300  1.00  1.00      A    B
ATOM    198 DP   DG  A  67     -23.970 -38.310   4.450  1.00  1.00      A    P
ATOM    199 DS   DG  A  67     -22.260 -35.250   2.870  1.00  1.00      A    S
ATOM    200 DB   DG  A  67     -19.960 -32.040   6.070  1.00  1.00      A    B
ATOM    201 DP   DT  A  68     -20.640 -35.230  -0.070  1.00  1.00      A    P
ATOM    202 DS   DT  A  68     -18.600 -31.940   0.480  1.00  1.00      A    S
ATOM    203 DB   DT  A  68     -16.990 -33.100   4.320  1.00  1.00      A    B
ATOM    204 DP   DA  A  69     -15.590 -30.940  -1.650  1.00  1.00      A    P
ATOM    205 DS   DA  A  69     -14.110 -29.160   0.810  1.00  1.00      A    S
ATOM    206 DB   DA  A  69     -12.820 -32.040   3.710  1.00  1.00      A    B
ATOM    207 DP   DC  A  70     -11.820 -26.740   0.040  1.00  1.00      A    P
ATOM    208 DS   DC  A  70      -9.580 -27.510   2.670  1.00  1.00      A    S
ATOM    209 DB   DC  A  70      -9.490 -31.730   2.740  1.00  1.00      A    B
ATOM    210 DP   DG  A  71      -5.420 -25.870   2.050  1.00  1.00      A    P
ATOM    211 DS   DG  A  71      -3.950 -28.270   4.390  1.00  1.00      A    S
ATOM    212 DB   DG  A  71      -5.460 -32.670   3.770  1.00  1.00      A    B
ATOM    213 DP   DC  A  72      -1.010 -27.290   6.120  1.00  1.00      A    P
ATOM    214 DS   DC  A  72      -0.580 -31.150   6.940  1.00  1.00      A    S
ATOM    215 DB   DC  A  72      -2.070 -33.190   3.560  1.00  1.00      A    B
ATOM    216 DP   DG  A  73       4.100 -31.780   8.510  1.00  1.00      A    P
ATOM    217 DS   DG  A  73       4.240 -34.990   7.100  1.00  1.00      A    S
ATOM    218 DB   DG  A  73       1.650 -35.310   2.880  1.00  1.00      A    B
ATOM    219 DP   DC  A  74       6.880 -37.180   7.660  1.00  1.00      A    P
ATOM    220 DS   DC  A  74       6.190 -39.020   4.580  1.00  1.00      A    S
ATOM    221 DB   DC  A  74       4.840 -36.290   1.980  1.00  1.00      A    B
ATOM    222 DP   DT  A  75       9.420 -40.900   2.840  1.00  1.00      A    P
ATOM    223 DS   DT  A  75       7.730 -41.150  -0.720  1.00  1.00      A    S
ATOM    224 DB   DT  A  75       7.310 -37.280  -1.110  1.00  1.00      A    B
ATOM    225 DP   DG  A  76      10.230 -43.210  -3.700  1.00  1.00      A    P
ATOM    226 DS   DG  A  76       8.990 -40.860  -6.710  1.00  1.00      A    S
ATOM    227 DB   DG  A  76       8.830 -35.980  -4.770  1.00  1.00      A    B
ATOM    228 DP   DT  A  77      10.150 -41.090 -10.000  1.00  1.00      A    P
ATOM    229 DS   DT  A  77       9.670 -37.890 -11.060  1.00  1.00      A    S
ATOM    230 DB   DT  A  77      10.950 -35.390  -7.460  1.00  1.00      A    B
ATOM    231 DP   DC  A  78      11.530 -36.960 -14.430  1.00  1.00      A    P
ATOM    232 DS   DC  A  78      11.170 -33.720 -13.840  1.00  1.00      A    S
ATOM    233 DB   DC  A  78      12.940 -33.240  -9.970  1.00  1.00      A    B
ATOM    234 DP   DC  A  79      11.800 -31.020 -16.030  1.00  1.00      A    P
ATOM    235 DS   DC  A  79      12.870 -28.380 -13.490  1.00  1.00      A    S
ATOM    236 DB   DC  A  79      15.400 -30.460 -11.140  1.00  1.00      A    B
ATOM    237 DP   DC  A  80      14.170 -24.820 -14.330  1.00  1.00      A    P
ATOM    238 DS   DC  A  80      15.440 -24.460 -11.030  1.00  1.00      A    S
ATOM    239 DB   DC  A  80      18.000 -27.330 -10.620  1.00  1.00      A    B
ATOM    240 DP   DC  A  81      16.220 -21.170  -9.430  1.00  1.00      A    P
ATOM    241 DS   DC  A  81      18.760 -22.430  -7.050  1.00  1.00      A    S
ATOM    242 DB   DC  A  81      20.660 -25.140  -9.140  1.00  1.00      A    B
ATOM    243 DP   DC  A  82      20.930 -20.190  -5.650  1.00  1.00      A    P
ATOM    244 DS   DC  A  82      22.960 -22.440  -4.570  1.00  1.00      A    S
ATOM    245 DB   DC  A  82      24.270 -23.900  -8.370  1.00  1.00      A    B
ATOM    246 DP   DG  A  83      26.310 -20.780  -1.440  1.00  1.00      A    P
ATOM    247 DS   DG  A  83      28.920 -22.980  -2.400  1.00  1.00      A    S
ATOM    248 DB   DG  A  83      28.540 -23.550  -7.360  1.00  1.00      A    B
ATOM    249 DP   DC  A  84      31.330 -23.730  -0.830  1.00  1.00      A    P
ATOM    250 DS   DC  A  84      33.050 -25.200  -3.610  1.00  1.00      A    S
ATOM    251 DB   DC  A  84      31.860 -22.630  -6.750  1.00  1.00      A    B
ATOM    252 DP   DG  A  85      38.050 -25.500  -3.040  1.00  1.00      A    P
ATOM    253 DS   DG  A  85      38.540 -24.930  -6.679  1.00  1.00      A    S
ATOM    254 DB   DG  A  85      35.540 -21.810  -8.660  1.00  1.00      A    B
ATOM    255 DP   DT  A  86      41.610 -24.770  -8.239  1.00  1.00      A    P
ATOM    256 DS   DT  A  86      40.310 -22.580 -11.399  1.00  1.00      A    S
ATOM    257 DB   DT  A  86      38.020 -19.510  -9.409  1.00  1.00      A    B
ATOM    258 DP   DT  A  87      43.220 -21.030 -13.549  1.00  1.00      A    P
ATOM    259 DS   DT  A  87      40.850 -18.240 -15.249  1.00  1.00      A    S
ATOM    260 DB   DT  A  87      39.610 -16.480 -11.759  1.00  1.00      A    B
ATOM    261 DP   DT  A  88      41.590 -15.540 -18.429  1.00  1.00      A    P
ATOM    262 DS   DT  A  88      39.180 -13.250 -17.429  1.00  1.00      A    S
ATOM    263 DB   DT  A  88      40.370 -12.230 -13.439  1.00  1.00      A    B
ATOM    264 DP   DT  A  89      38.370 -10.040 -19.469  1.00  1.00      A    P
ATOM    265 DS   DT  A  89      36.120  -8.460 -16.730  1.00  1.00      A    S
ATOM    266 DB   DT  A  89      39.630  -7.980 -13.979  1.00  1.00      A    B
ATOM    267 DP   DA  A  90      34.130  -5.110 -17.220  1.00  1.00      A    P
ATOM    268 DS   DA  A  90      34.320  -4.030 -13.490  1.00  1.00      A    S
ATOM    269 DB   DA  A  90      38.750  -4.350 -11.979  1.00  1.00      A    B
ATOM    270 DP   DA  A  91      32.300  -1.780 -12.050  1.00  1.00      A    P
ATOM    271 DS   DA  A  91      34.410  -1.080  -9.360  1.00  1.00      A    S
ATOM    272 DB   DA  A  91      38.790  -0.990 -10.749  1.00  1.00      A    B
ATOM    273 DP   DC  A  92      33.310   1.610  -7.920  1.00  1.00      A    P
ATOM    274 DS   DC  A  92      36.890   2.950  -6.949  1.00  1.00      A    S
ATOM    275 DB   DC  A  92      39.300   2.340 -10.569  1.00  1.00      A    B
ATOM    276 DP   DC  A  93      37.100   6.820  -5.919  1.00  1.00      A    P
ATOM    277 DS   DC  A  93      40.870   7.670  -7.209  1.00  1.00      A    S
ATOM    278 DB   DC  A  93      41.280   5.590 -11.499  1.00  1.00      A    B
ATOM    279 DP   DG  A  94      42.520  12.500  -7.169  1.00  1.00      A    P
ATOM    280 DS   DG  A  94      44.790  12.050 -10.379  1.00  1.00      A    S
ATOM    281 DB   DG  A  94      42.680   9.380 -13.599  1.00  1.00      A    B
ATOM    282 DP   DC  A  95      47.340  14.250 -11.369  1.00  1.00      A    P
ATOM    283 DS   DC  A  95      47.650  12.700 -14.609  1.00  1.00      A    S
ATOM    284 DB   DC  A  95      43.830  11.820 -15.919  1.00  1.00      A    B
ATOM    285 DP   DC  A  96      49.730  14.140 -17.449  1.00  1.00      A    P
ATOM    286 DS   DC  A  96      48.110  12.970 -20.229  1.00  1.00      A    S
ATOM    287 DB   DC  A  96      44.290  13.820 -19.089  1.00  1.00      A    B
ATOM    288 DP   DA  A  97      49.090  14.160 -23.749  1.00  1.00      A    P
ATOM    289 DS   DA  A  97      45.310  12.990 -25.259  1.00  1.00      A    S
ATOM    290 DB   DA  A  97      41.950  15.180 -22.469  1.00  1.00      A    B
ATOM    291 DP   DA  A  98      44.740  13.430 -28.579  1.00  1.00      A    P
ATOM    292 DS   DA  A  98      40.750  13.860 -28.029  1.00  1.00      A    S
ATOM    293 DB   DA  A  98      40.110  17.320 -24.679  1.00  1.00      A    B
ATOM    294 DP   DG  A  99      38.890  14.650 -31.249  1.00  1.00      A    P
ATOM    295 DS   DG  A  99      36.240  16.980 -29.719  1.00  1.00      A    S
ATOM    296 DB   DG  A  99      37.940  20.160 -26.409  1.00  1.00      A    B
ATOM    297 DP   DG  A 100      33.480  18.240 -31.690  1.00  1.00      A    P
ATOM    298 DS   DG  A 100      32.970  21.680 -29.760  1.00  1.00      A    S
ATOM    299 DB   DG  A 100      37.090  23.730 -27.259  1.00  1.00      A    B
ATOM    300 DP   DG  A 101      30.570  23.930 -31.150  1.00  1.00      A    P
ATOM    301 DS   DG  A 101      31.620  26.880 -29.560  1.00  1.00      A    S
ATOM    302 DB   DG  A 101      36.480  27.050 -28.659  1.00  1.00      A    B
ATOM    303 DP   DG  A 102      30.150  30.160 -30.110  1.00  1.00      A    P
ATOM    304 DS   DG  A 102      33.420  32.470 -29.259  1.00  1.00      A    S
ATOM    305 DB   DG  A 102      37.490  30.290 -29.759  1.00  1.00      A    B
ATOM    306 DP   DA  A 103      33.170  36.700 -29.289  1.00  1.00      A    P
ATOM    307 DS   DA  A 103      37.330  36.880 -29.229  1.00  1.00      A    S
ATOM    308 DB   DA  A 103      39.030  33.100 -31.289  1.00  1.00      A    B
ATOM    309 DP   DT  A 104      38.750  39.840 -30.229  1.00  1.00      A    P
ATOM    310 DS   DT  A 104      41.960  38.180 -31.969  1.00  1.00      A    S
ATOM    311 DB   DT  A 104      40.220  34.880 -34.549  1.00  1.00      A    B
ATOM    312 DP   DT  A 105      44.360  40.000 -33.689  1.00  1.00      A    P
ATOM    313 DS   DT  A 105      46.060  36.810 -34.899  1.00  1.00      A    S
ATOM    314 DB   DT  A 105      42.980  35.080 -37.469  1.00  1.00      A    B
ATOM    315 DP   DA  A 106      49.300  36.860 -36.569  1.00  1.00      A    P
ATOM    316 DS   DA  A 106      48.920  34.280 -39.359  1.00  1.00      A    S
ATOM    317 DB   DA  A 106      44.340  34.640 -41.399  1.00  1.00      A    B
ATOM    318 DP   DC  A 107      51.410  34.160 -41.309  1.00  1.00      A    P
ATOM    319 DS   DC  A 107      49.590  32.400 -44.229  1.00  1.00      A    S
ATOM    320 DB   DC  A 107      45.750  34.210 -44.579  1.00  1.00      A    B
ATOM    321 DP   DT  A 108      51.440  32.150 -48.039  1.00  1.00      A    P
ATOM    322 DS   DT  A 108      48.260  31.620 -50.139  1.00  1.00      A    S
ATOM    323 DB   DT  A 108      46.190  34.860 -48.539  1.00  1.00      A    B
ATOM    324 DP   DC  A 109      48.871  31.710 -53.659  1.00  1.00      A    P
ATOM    325 DS   DC  A 109      45.631  33.040 -54.379  1.00  1.00      A    S
ATOM    326 DB   DC  A 109      45.441  36.230 -52.179  1.00  1.00      A    B
ATOM    327 DP   DC  A 110      44.671  33.550 -57.999  1.00  1.00      A    P
ATOM    328 DS   DC  A 110      42.181  36.160 -57.659  1.00  1.00      A    S
ATOM    329 DB   DC  A 110      44.141  38.890 -55.099  1.00  1.00      A    B
ATOM    330 DP   DC  A 111      40.681  37.570 -59.999  1.00  1.00      A    P
ATOM    331 DS   DC  A 111      39.651  41.350 -58.419  1.00  1.00      A    S
ATOM    332 DB   DC  A 111      43.381  42.570 -56.469  1.00  1.00      A    B
ATOM    333 DP   DT  A 112      38.021  44.330 -60.459  1.00  1.00      A    P
ATOM    334 DS   DT  A 112      39.281  47.210 -57.729  1.00  1.00      A    S
ATOM    335 DB   DT  A 112      43.461  46.330 -58.079  1.00  1.00      A    B
ATOM    336 DP   DA  A 113      38.381  51.490 -58.319  1.00  1.00      A    P
ATOM    337 DS   DA  A 113      41.231  52.610 -56.279  1.00  1.00      A    S
ATOM    338 DB   DA  A 113      44.931  50.170 -57.519  1.00  1.00      A    B
ATOM    339 DP   DG  A 114      41.481  56.380 -56.739  1.00  1.00      A    P
ATOM    340 DS   DG  A 114      45.111  56.250 -56.129  1.00  1.00      A    S
ATOM    341 DB   DG  A 114      47.441  52.610 -59.089  1.00  1.00      A    B
ATOM    342 DP   DT  A 115      46.731  58.580 -55.899  1.00  1.00      A    P
ATOM    343 DS   DT  A 115      50.331  57.040 -56.699  1.00  1.00      A    S
ATOM    344 DB   DT  A 115      49.561  55.310 -60.279  1.00  1.00      A    B
ATOM    345 DP   DC  A 116      53.131  59.870 -56.699  1.00  1.00      A    P
ATOM    346 DS   DC  A 116      55.191  58.100 -59.129  1.00  1.00      A    S
ATOM    347 DB   DC  A 116      52.561  56.680 -62.339  1.00  1.00      A    B
ATOM    348 DP   DT  A 117      58.511  59.520 -60.559  1.00  1.00      A    P
ATOM    349 DS   DT  A 117      59.001  57.490 -63.499  1.00  1.00      A    S
ATOM    350 DB   DT  A 117      54.751  58.560 -65.299  1.00  1.00      A    B
ATOM    351 DP   DC  A 118      61.901  59.160 -65.589  1.00  1.00      A    P
ATOM    352 DS   DC  A 118      60.321  58.070 -69.019  1.00  1.00      A    S
ATOM    353 DB   DC  A 118      56.181  59.690 -68.709  1.00  1.00      A    B
ATOM    354 DP   DC  A 119      61.731  58.650 -72.449  1.00  1.00      A    P
ATOM    355 DS   DC  A 119      58.271  58.420 -74.469  1.00  1.00      A    S
ATOM    356 DB   DC  A 119      55.401  61.310 -71.999  1.00  1.00      A    B
ATOM    357 DP   DA  A 120      58.191  59.020 -79.239  1.00  1.00      A    P
ATOM    358 DS   DA  A 120      54.621  60.040 -79.089  1.00  1.00      A    S
ATOM    359 DB   DA  A 120      53.831  63.230 -75.389  1.00  1.00      A    B
ATOM    360 DP   DG  A 121      52.701  61.180 -82.499  1.00  1.00      A    P
ATOM    361 DS   DG  A 121      50.481  63.950 -80.749  1.00  1.00      A    S
ATOM    362 DB   DG  A 121      52.781  66.390 -77.059  1.00  1.00      A    B
ATOM    363 DP   DG  A 122      48.321  66.270 -82.819  1.00  1.00      A    P
ATOM    364 DS   DG  A 122      48.631  69.440 -81.159  1.00  1.00      A    S
ATOM    365 DB   DG  A 122      52.861  69.700 -78.639  1.00  1.00      A    B
ATOM    366 DP   DC  A 123      47.301  72.310 -82.499  1.00  1.00      A    P
ATOM    367 DS   DC  A 123      49.791  74.430 -80.589  1.00  1.00      A    S
ATOM    368 DB   DC  A 123      53.831  72.210 -80.619  1.00  1.00      A    B
ATOM    369 DP   DA  A 124      49.901  78.640 -81.149  1.00  1.00      A    P
ATOM    370 DS   DA  A 124      53.431  79.100 -79.119  1.00  1.00      A    S
ATOM    371 DB   DA  A 124      56.061  75.590 -80.779  1.00  1.00      A    B
ATOM    372 DP   DC  A 125      54.731  81.800 -79.529  1.00  1.00      A    P
ATOM    373 DS   DC  A 125      58.261  80.490 -79.439  1.00  1.00      A    S
ATOM    374 DB   DC  A 125      58.431  77.910 -82.259  1.00  1.00      A    B
ATOM    375 DP   DG  A 126      61.851  83.720 -79.189  1.00  1.00      A    P
ATOM    376 DS   DG  A 126      64.101  81.640 -81.409  1.00  1.00      A    S
ATOM    377 DB   DG  A 126      61.891  78.540 -84.779  1.00  1.00      A    B
ATOM    378 DP   DT  A 127      66.931  82.420 -82.449  1.00  1.00      A    P
ATOM    379 DS   DT  A 127      67.191  79.840 -85.019  1.00  1.00      A    S
ATOM    380 DB   DT  A 127      63.651  80.070 -87.339  1.00  1.00      A    B
ATOM    381 DP   DG  A 128      70.991  80.560 -87.709  1.00  1.00      A    P
ATOM    382 DS   DG  A 128      69.811  78.810 -90.249  1.00  1.00      A    S
ATOM    383 DB   DG  A 128      64.911  79.910 -91.389  1.00  1.00      A    B
ATOM    384 DP   DT  A 129      71.651  78.430 -93.509  1.00  1.00      A    P
ATOM    385 DS   DT  A 129      68.881  77.450 -95.709  1.00  1.00      A    S
ATOM    386 DB   DT  A 129      66.021  80.650 -94.769  1.00  1.00      A    B
ATOM    387 DP   DC  A 130      70.061  77.280 -99.489  1.00  1.00      A    P
ATOM    388 DS   DC  A 130      66.931  78.390-100.839  1.00  1.00      A    S
ATOM    389 DB   DC  A 130      65.421  81.890 -98.379  1.00  1.00      A    B
ATOM    390 DP   DA  A 131      66.201  78.530-104.989  1.00  1.00      A    P
ATOM    391 DS   DA  A 131      63.321  80.570-104.979  1.00  1.00      A    S
ATOM    392 DB   DA  A 131      64.181  84.000-102.239  1.00  1.00      A    B
ATOM    393 DP   DG  A 132      61.771  81.900-108.829  1.00  1.00      A    P
ATOM    394 DS   DG  A 132      60.711  85.010-107.499  1.00  1.00      A    S
ATOM    395 DB   DG  A 132      64.381  87.370-104.319  1.00  1.00      A    B
ATOM    396 DP   DA  A 133      58.291  87.060-109.299  1.00  1.00      A    P
ATOM    397 DS   DA  A 133      59.431  90.440-107.719  1.00  1.00      A    S
ATOM    398 DB   DA  A 133      64.051  90.110-106.469  1.00  1.00      A    B
ATOM    399 DP   DT  A 134      58.571  92.740-109.209  1.00  1.00      A    P
ATOM    400 DS   DT  A 134      61.411  94.800-107.649  1.00  1.00      A    S
ATOM    401 DB   DT  A 134      64.661  92.890-108.779  1.00  1.00      A    B
ATOM    402 DP   DA  A 135      61.591  98.870-108.779  1.00  1.00      A    P
ATOM    403 DS   DA  A 135      65.101  99.480-107.959  1.00  1.00      A    S
ATOM    404 DB   DA  A 135      67.581  95.650-109.739  1.00  1.00      A    B
ATOM    405 DP   DT  A 136      66.311 102.590-108.819  1.00  1.00      A    P
ATOM    406 DS   DT  A 136      70.011 101.040-109.599  1.00  1.00      A    S
ATOM    407 DB   DT  A 136      69.321  97.660-112.149  1.00  1.00      A    B
ATOM    408 DP   DA  A 137      72.711 103.540-110.979  1.00  1.00      A    P
ATOM    409 DS   DA  A 137      74.761 100.840-112.489  1.00  1.00      A    S
ATOM    410 DB   DA  A 137      72.081  97.610-115.179  1.00  1.00      A    B
ATOM    411 DP   DT  A 138      78.041 101.510-114.109  1.00  1.00      A    P
ATOM    412 DS   DT  A 138      77.721  98.770-116.169  1.00  1.00      A    S
ATOM    413 DB   DT  A 138      73.801  99.130-117.749  1.00  1.00      A    B
ATOM    414 DP   DA  A 139      81.231  97.900-118.989  1.00  1.00      A    P
ATOM    415 DS   DA  A 139      79.531  96.200-121.479  1.00  1.00      A    S
ATOM    416 DB   DA  A 139      74.981  98.050-121.789  1.00  1.00      A    B
ATOM    417 DP   DC  A 140      81.121  95.950-123.859  1.00  1.00      A    P
ATOM    418 DS   DC  A 140      78.231  95.860-126.139  1.00  1.00      A    S
ATOM    419 DB   DC  A 140      75.421  99.520-125.259  1.00  1.00      A    B
ATOM    420 DP   DA  A 141      78.651  94.950-130.109  1.00  1.00      A    P
ATOM    421 DS   DA  A 141      75.551  97.320-131.489  1.00  1.00      A    S
ATOM    422 DB   DA  A 141      74.741 101.470-128.859  1.00  1.00      A    B
ATOM    423 DP   DT  A 142      75.471  98.100-134.769  1.00  1.00      A    P
ATOM    424 DS   DT  A 142      72.871 101.010-134.319  1.00  1.00      A    S
ATOM    425 DB   DT  A 142      74.971 103.980-131.569  1.00  1.00      A    B
ATOM    426 DP   DC  A 143      71.162 102.130-137.659  1.00  1.00      A    P
ATOM    427 DS   DC  A 143      70.162 105.520-136.239  1.00  1.00      A    S
ATOM    428 DB   DC  A 143      73.811 106.550-134.179  1.00  1.00      A    B
ATOM    429 DP   DC  A 144      68.962 107.870-138.199  1.00  1.00      A    P
ATOM    430 DS   DC  A 144      70.112 110.560-136.429  1.00  1.00      A    S
ATOM    431 DB   DC  A 144      74.722 109.930-135.779  1.00  1.00      A    B
ATOM    432 DP   DT  A 145      69.272 114.330-137.769  1.00  1.00      A    P
ATOM    433 DS   DT  A 145      72.022 116.300-135.469  1.00  1.00      A    S
ATOM    434 DB   DT  A 145      75.472 113.860-136.459  1.00  1.00      A    B
ATOM    435 DP   DG  A 146      72.392 120.580-135.899  1.00  1.00      A    P
ATOM    436 DS   DG  A 146      76.282 120.730-135.619  1.00  1.00      A    S
ATOM    437 DB   DG  A 146      78.532 116.950-137.639  1.00  1.00      A    B
ATOM    438 DP   DT  A 147      78.132 123.660-136.259  1.00  1.00      A    P
ATOM    439 DS   DT  A 147      81.672 121.910-137.149  1.00  1.00      A    S
ATOM    440 DB   DT  A 147      80.202 118.990-140.049  1.00  1.00      A    B
TER
ATOM    441 DS   DA  B   1      86.122 111.210-142.499  1.00  1.00      B    S
ATOM    442 DB   DA  B   1      82.412 114.010-141.809  1.00  1.00      B    B
ATOM    443 DP   DC  B   2      87.052 109.610-140.229  1.00  1.00      B    P
ATOM    444 DS   DC  B   2      86.272 112.080-137.969  1.00  1.00      B    S
ATOM    445 DB   DC  B   2      81.792 112.660-138.559  1.00  1.00      B    B
ATOM    446 DP   DA  B   3      87.281 111.550-133.529  1.00  1.00      B    P
ATOM    447 DS   DA  B   3      84.811 113.810-131.929  1.00  1.00      B    S
ATOM    448 DB   DA  B   3      80.921 113.020-134.049  1.00  1.00      B    B
ATOM    449 DP   DG  B   4      84.521 113.530-128.329  1.00  1.00      B    P
ATOM    450 DS   DG  B   4      80.921 114.290-128.269  1.00  1.00      B    S
ATOM    451 DB   DG  B   4      78.461 110.880-131.649  1.00  1.00      B    B
ATOM    452 DP   DG  B   5      78.931 114.350-124.599  1.00  1.00      B    P
ATOM    453 DS   DG  B   5      75.341 113.510-126.189  1.00  1.00      B    S
ATOM    454 DB   DG  B   5      75.301 109.840-129.889  1.00  1.00      B    B
ATOM    455 DP   DA  B   6      72.241 113.750-123.749  1.00  1.00      B    P
ATOM    456 DS   DA  B   6      70.031 111.330-126.069  1.00  1.00      B    S
ATOM    457 DB   DA  B   6      72.941 108.160-128.059  1.00  1.00      B    B
ATOM    458 DP   DT  B   7      67.321 109.880-124.389  1.00  1.00      B    P
ATOM    459 DS   DT  B   7      67.001 106.800-126.169  1.00  1.00      B    S
ATOM    460 DB   DT  B   7      71.441 105.150-125.919  1.00  1.00      B    B
ATOM    461 DP   DG  B   8      63.841 104.150-124.049  1.00  1.00      B    P
ATOM    462 DS   DG  B   8      64.971 101.250-126.149  1.00  1.00      B    S
ATOM    463 DB   DG  B   8      69.701 101.020-125.019  1.00  1.00      B    B
ATOM    464 DP   DT  B   9      63.581  98.240-125.589  1.00  1.00      B    P
ATOM    465 DS   DT  B   9      66.961  95.860-126.219  1.00  1.00      B    S
ATOM    466 DB   DT  B   9      69.461  97.740-123.499  1.00  1.00      B    B
ATOM    467 DP   DA  B  10      66.351  91.730-125.889  1.00  1.00      B    P
ATOM    468 DS   DA  B  10      69.811  91.240-123.929  1.00  1.00      B    S
ATOM    469 DB   DA  B  10      70.341  95.090-120.399  1.00  1.00      B    B
ATOM    470 DP   DT  B  11      71.071  88.190-122.779  1.00  1.00      B    P
ATOM    471 DS   DT  B  11      73.721  90.100-120.109  1.00  1.00      B    S
ATOM    472 DB   DT  B  11      70.821  92.640-118.149  1.00  1.00      B    B
ATOM    473 DP   DA  B  12      75.541  87.480-117.379  1.00  1.00      B    P
ATOM    474 DS   DA  B  12      75.941  89.660-114.749  1.00  1.00      B    S
ATOM    475 DB   DA  B  12      71.791  92.650-114.029  1.00  1.00      B    B
ATOM    476 DP   DT  B  13      77.231  88.590-111.669  1.00  1.00      B    P
ATOM    477 DS   DT  B  13      75.871  91.900-109.869  1.00  1.00      B    S
ATOM    478 DB   DT  B  13      71.731  91.730-110.259  1.00  1.00      B    B
ATOM    479 DP   DA  B  14      76.991  92.310-105.529  1.00  1.00      B    P
ATOM    480 DS   DA  B  14      74.121  93.990-104.669  1.00  1.00      B    S
ATOM    481 DB   DA  B  14      70.021  92.280-106.459  1.00  1.00      B    B
ATOM    482 DP   DT  B  15      73.821  94.580-101.259  1.00  1.00      B    P
ATOM    483 DS   DT  B  15      70.091  95.280-101.249  1.00  1.00      B    S
ATOM    484 DB   DT  B  15      68.751  91.170-103.359  1.00  1.00      B    B
ATOM    485 DP   DC  B  16      68.611  95.950 -98.099  1.00  1.00      B    P
ATOM    486 DS   DC  B  16      65.031  94.370 -99.139  1.00  1.00      B    S
ATOM    487 DB   DC  B  16      66.081  90.700-100.439  1.00  1.00      B    B
ATOM    488 DP   DT  B  17      61.731  93.790 -96.239  1.00  1.00      B    P
ATOM    489 DS   DT  B  17      59.751  91.530 -97.989  1.00  1.00      B    S
ATOM    490 DB   DT  B  17      63.211  88.540 -98.869  1.00  1.00      B    B
ATOM    491 DP   DG  B  18      56.511  90.360 -95.729  1.00  1.00      B    P
ATOM    492 DS   DG  B  18      56.411  86.920 -97.289  1.00  1.00      B    S
ATOM    493 DB   DG  B  18      60.821  84.770 -96.569  1.00  1.00      B    B
ATOM    494 DP   DA  B  19      53.401  84.660 -96.949  1.00  1.00      B    P
ATOM    495 DS   DA  B  19      55.421  81.530 -97.229  1.00  1.00      B    S
ATOM    496 DB   DA  B  19      59.851  81.820 -95.029  1.00  1.00      B    B
ATOM    497 DP   DC  B  20      53.901  78.940 -96.919  1.00  1.00      B    P
ATOM    498 DS   DC  B  20      57.121  76.500 -95.989  1.00  1.00      B    S
ATOM    499 DB   DC  B  20      59.701  78.990 -93.169  1.00  1.00      B    B
ATOM    500 DP   DA  B  21      56.291  71.890 -94.549  1.00  1.00      B    P
ATOM    501 DS   DA  B  21      59.641  71.660 -92.769  1.00  1.00      B    S
ATOM    502 DB   DA  B  21      60.631  75.990 -90.069  1.00  1.00      B    B
ATOM    503 DP   DC  B  22      60.041  69.110 -91.469  1.00  1.00      B    P
ATOM    504 DS   DC  B  22      62.751  70.600 -89.319  1.00  1.00      B    S
ATOM    505 DB   DC  B  22      60.781  73.860 -87.369  1.00  1.00      B    B
ATOM    506 DP   DG  B  23      64.941  67.600 -86.319  1.00  1.00      B    P
ATOM    507 DS   DG  B  23      65.521  70.380 -83.549  1.00  1.00      B    S
ATOM    508 DB   DG  B  23      61.761  73.750 -83.219  1.00  1.00      B    B
ATOM    509 DP   DT  B  24      66.231  69.420 -80.399  1.00  1.00      B    P
ATOM    510 DS   DT  B  24      64.601  72.400 -78.579  1.00  1.00      B    S
ATOM    511 DB   DT  B  24      60.981  71.930 -80.509  1.00  1.00      B    B
ATOM    512 DP   DG  B  25      64.491  71.930 -73.879  1.00  1.00      B    P
ATOM    513 DS   DG  B  25      61.411  73.200 -73.269  1.00  1.00      B    S
ATOM    514 DB   DG  B  25      57.731  72.050 -76.919  1.00  1.00      B    B
ATOM    515 DP   DC  B  26      60.461  74.300 -70.549  1.00  1.00      B    P
ATOM    516 DS   DC  B  26      56.491  74.190 -71.339  1.00  1.00      B    S
ATOM    517 DB   DC  B  26      55.981  71.190 -74.249  1.00  1.00      B    B
ATOM    518 DP   DC  B  27      53.751  73.970 -68.719  1.00  1.00      B    P
ATOM    519 DS   DC  B  27      51.191  72.330 -70.579  1.00  1.00      B    S
ATOM    520 DB   DC  B  27      53.171  69.210 -72.389  1.00  1.00      B    B
ATOM    521 DP   DT  B  28      47.671  70.750 -68.279  1.00  1.00      B    P
ATOM    522 DS   DT  B  28      46.611  68.140 -71.349  1.00  1.00      B    S
ATOM    523 DB   DT  B  28      50.521  66.300 -71.669  1.00  1.00      B    B
ATOM    524 DP   DG  B  29      43.581  65.540 -70.439  1.00  1.00      B    P
ATOM    525 DS   DG  B  29      45.211  62.890 -72.289  1.00  1.00      B    S
ATOM    526 DB   DG  B  29      49.981  61.930 -70.809  1.00  1.00      B    B
ATOM    527 DP   DG  B  30      43.791  59.900 -72.809  1.00  1.00      B    P
ATOM    528 DS   DG  B  30      47.281  57.820 -73.639  1.00  1.00      B    S
ATOM    529 DB   DG  B  30      51.111  58.380 -70.039  1.00  1.00      B    B
ATOM    530 DP   DA  B  31      47.471  54.570 -75.029  1.00  1.00      B    P
ATOM    531 DS   DA  B  31      50.211  53.640 -73.129  1.00  1.00      B    S
ATOM    532 DB   DA  B  31      49.851  55.290 -68.549  1.00  1.00      B    B
ATOM    533 DP   DG  B  32      51.151  49.770 -72.999  1.00  1.00      B    P
ATOM    534 DS   DG  B  32      53.461  49.820 -69.699  1.00  1.00      B    S
ATOM    535 DB   DG  B  32      51.821  52.880 -66.109  1.00  1.00      B    B
ATOM    536 DP   DA  B  33      55.161  46.940 -68.589  1.00  1.00      B    P
ATOM    537 DS   DA  B  33      55.631  48.330 -64.929  1.00  1.00      B    S
ATOM    538 DB   DA  B  33      51.731  51.000 -63.189  1.00  1.00      B    B
ATOM    539 DP   DC  B  34      56.741  46.300 -62.979  1.00  1.00      B    P
ATOM    540 DS   DC  B  34      55.831  47.990 -60.129  1.00  1.00      B    S
ATOM    541 DB   DC  B  34      51.461  48.930 -60.539  1.00  1.00      B    B
ATOM    542 DP   DT  B  35      56.561  46.910 -56.039  1.00  1.00      B    P
ATOM    543 DS   DT  B  35      54.071  48.900 -54.399  1.00  1.00      B    S
ATOM    544 DB   DT  B  35      50.801  47.840 -56.909  1.00  1.00      B    B
ATOM    545 DP   DA  B  36      53.410  48.270 -50.429  1.00  1.00      B    P
ATOM    546 DS   DA  B  36      49.980  49.080 -50.209  1.00  1.00      B    S
ATOM    547 DB   DA  B  36      47.711  46.810 -54.209  1.00  1.00      B    B
ATOM    548 DP   DG  B  37      48.400  48.910 -46.969  1.00  1.00      B    P
ATOM    549 DS   DG  B  37      45.270  48.170 -48.299  1.00  1.00      B    S
ATOM    550 DB   DG  B  37      45.291  44.850 -51.739  1.00  1.00      B    B
ATOM    551 DP   DG  B  38      42.370  47.540 -45.959  1.00  1.00      B    P
ATOM    552 DS   DG  B  38      40.370  45.560 -48.169  1.00  1.00      B    S
ATOM    553 DB   DG  B  38      42.750  42.330 -51.099  1.00  1.00      B    B
ATOM    554 DP   DG  B  39      37.670  44.480 -46.789  1.00  1.00      B    P
ATOM    555 DS   DG  B  39      37.380  41.430 -49.489  1.00  1.00      B    S
ATOM    556 DB   DG  B  39      41.400  38.990 -49.819  1.00  1.00      B    B
ATOM    557 DP   DA  B  40      34.540  39.180 -49.289  1.00  1.00      B    P
ATOM    558 DS   DA  B  40      36.100  36.160 -50.009  1.00  1.00      B    S
ATOM    559 DB   DA  B  40      40.540  35.850 -48.459  1.00  1.00      B    B
ATOM    560 DP   DG  B  41      34.120  33.330 -48.799  1.00  1.00      B    P
ATOM    561 DS   DG  B  41      37.040  30.980 -47.979  1.00  1.00      B    S
ATOM    562 DB   DG  B  41      40.790  33.020 -45.919  1.00  1.00      B    B
ATOM    563 DP   DT  B  42      36.530  27.630 -46.569  1.00  1.00      B    P
ATOM    564 DS   DT  B  42      40.140  27.000 -45.829  1.00  1.00      B    S
ATOM    565 DB   DT  B  42      40.960  30.620 -43.459  1.00  1.00      B    B
ATOM    566 DP   DA  B  43      41.080  23.710 -43.979  1.00  1.00      B    P
ATOM    567 DS   DA  B  43      43.270  25.390 -41.309  1.00  1.00      B    S
ATOM    568 DB   DA  B  43      41.620  29.770 -39.399  1.00  1.00      B    B
ATOM    569 DP   DA  B  44      44.880  23.130 -38.739  1.00  1.00      B    P
ATOM    570 DS   DA  B  44      46.180  26.110 -36.759  1.00  1.00      B    S
ATOM    571 DB   DA  B  44      42.350  29.450 -35.979  1.00  1.00      B    B
ATOM    572 DP   DT  B  45      48.190  25.820 -33.699  1.00  1.00      B    P
ATOM    573 DS   DT  B  45      47.490  28.850 -32.299  1.00  1.00      B    S
ATOM    574 DB   DT  B  45      43.080  28.970 -32.629  1.00  1.00      B    B
ATOM    575 DP   DC  B  46      48.990  29.670 -28.899  1.00  1.00      B    P
ATOM    576 DS   DC  B  46      45.950  31.050 -27.299  1.00  1.00      B    S
ATOM    577 DB   DC  B  46      42.820  29.040 -28.829  1.00  1.00      B    B
ATOM    578 DP   DC  B  47      46.070  31.790 -24.009  1.00  1.00      B    P
ATOM    579 DS   DC  B  47      42.320  31.370 -22.939  1.00  1.00      B    S
ATOM    580 DB   DC  B  47      40.960  28.020 -25.679  1.00  1.00      B    B
ATOM    581 DP   DC  B  48      41.160  31.080 -19.599  1.00  1.00      B    P
ATOM    582 DS   DC  B  48      38.230  29.240 -20.139  1.00  1.00      B    S
ATOM    583 DB   DC  B  48      39.420  26.150 -22.819  1.00  1.00      B    B
ATOM    584 DP   DC  B  49      36.840  27.590 -17.459  1.00  1.00      B    P
ATOM    585 DS   DC  B  49      34.690  24.930 -18.989  1.00  1.00      B    S
ATOM    586 DB   DC  B  49      37.400  23.030 -21.619  1.00  1.00      B    B
ATOM    587 DP   DT  B  50      32.650  22.380 -16.890  1.00  1.00      B    P
ATOM    588 DS   DT  B  50      32.440  19.800 -19.260  1.00  1.00      B    S
ATOM    589 DB   DT  B  50      36.490  19.300 -20.169  1.00  1.00      B    B
ATOM    590 DP   DT  B  51      30.760  16.360 -18.240  1.00  1.00      B    P
ATOM    591 DS   DT  B  51      32.440  14.180 -21.150  1.00  1.00      B    S
ATOM    592 DB   DT  B  51      36.770  15.170 -20.239  1.00  1.00      B    B
ATOM    593 DP   DG  B  52      32.000  10.160 -21.020  1.00  1.00      B    P
ATOM    594 DS   DG  B  52      35.480   9.370 -22.429  1.00  1.00      B    S
ATOM    595 DB   DG  B  52      39.060  11.550 -20.019  1.00  1.00      B    B
ATOM    596 DP   DG  B  53      36.680   5.700 -23.779  1.00  1.00      B    P
ATOM    597 DS   DG  B  53      39.980   6.170 -23.079  1.00  1.00      B    S
ATOM    598 DB   DG  B  53      40.690   8.390 -19.079  1.00  1.00      B    B
ATOM    599 DP   DC  B  54      42.360   3.360 -23.999  1.00  1.00      B    P
ATOM    600 DS   DC  B  54      44.700   4.170 -21.329  1.00  1.00      B    S
ATOM    601 DB   DC  B  54      42.210   5.330 -17.959  1.00  1.00      B    B
ATOM    602 DP   DG  B  55      47.700   0.750 -20.599  1.00  1.00      B    P
ATOM    603 DS   DG  B  55      48.790   1.960 -17.399  1.00  1.00      B    S
ATOM    604 DB   DG  B  55      44.760   3.050 -15.049  1.00  1.00      B    B
ATOM    605 DP   DG  B  56      51.340   0.290 -15.379  1.00  1.00      B    P
ATOM    606 DS   DG  B  56      49.470   0.910 -11.659  1.00  1.00      B    S
ATOM    607 DB   DG  B  56      44.450   1.250 -11.879  1.00  1.00      B    B
ATOM    608 DP   DT  B  57      50.540  -0.310  -9.129  1.00  1.00      B    P
ATOM    609 DS   DT  B  57      47.210  -0.380  -6.999  1.00  1.00      B    S
ATOM    610 DB   DT  B  57      44.460  -1.520  -9.879  1.00  1.00      B    B
ATOM    611 DP   DT  B  58      46.880  -2.460  -3.709  1.00  1.00      B    P
ATOM    612 DS   DT  B  58      43.010  -2.770  -4.249  1.00  1.00      B    S
ATOM    613 DB   DT  B  58      42.860  -4.500  -7.859  1.00  1.00      B    B
ATOM    614 DP   DA  B  59      40.600  -4.990  -1.499  1.00  1.00      B    P
ATOM    615 DS   DA  B  59      38.260  -5.410  -3.999  1.00  1.00      B    S
ATOM    616 DB   DA  B  59      39.980  -7.280  -8.139  1.00  1.00      B    B
ATOM    617 DP   DA  B  60      34.520  -5.390  -3.650  1.00  1.00      B    P
ATOM    618 DS   DA  B  60      33.720  -7.130  -7.220  1.00  1.00      B    S
ATOM    619 DB   DA  B  60      37.270 -10.130  -8.919  1.00  1.00      B    B
ATOM    620 DP   DA  B  61      30.640  -7.960  -7.960  1.00  1.00      B    P
ATOM    621 DS   DA  B  61      31.740  -9.780 -11.160  1.00  1.00      B    S
ATOM    622 DB   DA  B  61      35.050 -12.650 -10.500  1.00  1.00      B    B
ATOM    623 DP   DA  B  62      29.340 -10.970 -13.480  1.00  1.00      B    P
ATOM    624 DS   DA  B  62      31.360 -13.650 -15.230  1.00  1.00      B    S
ATOM    625 DB   DA  B  62      33.830 -16.030 -11.360  1.00  1.00      B    B
ATOM    626 DP   DC  B  63      29.740 -15.180 -17.130  1.00  1.00      B    P
ATOM    627 DS   DC  B  63      31.780 -18.030 -17.000  1.00  1.00      B    S
ATOM    628 DB   DC  B  63      32.050 -18.570 -12.470  1.00  1.00      B    B
ATOM    629 DP   DG  B  64      30.300 -22.110 -19.630  1.00  1.00      B    P
ATOM    630 DS   DG  B  64      32.210 -24.670 -17.170  1.00  1.00      B    S
ATOM    631 DB   DG  B  64      31.800 -22.880 -12.350  1.00  1.00      B    B
ATOM    632 DP   DC  B  65      32.380 -27.470 -17.990  1.00  1.00      B    P
ATOM    633 DS   DC  B  65      32.320 -28.450 -14.320  1.00  1.00      B    S
ATOM    634 DB   DC  B  65      29.490 -25.560 -12.330  1.00  1.00      B    B
ATOM    635 DP   DG  B  66      31.120 -33.050 -13.740  1.00  1.00      B    P
ATOM    636 DS   DG  B  66      30.190 -32.460 -10.500  1.00  1.00      B    S
ATOM    637 DB   DG  B  66      27.030 -28.320 -10.010  1.00  1.00      B    B
ATOM    638 DP   DG  B  67      28.810 -35.100  -8.320  1.00  1.00      B    P
ATOM    639 DS   DG  B  67      27.290 -32.790  -6.140  1.00  1.00      B    S
ATOM    640 DB   DG  B  67      23.940 -29.840  -8.530  1.00  1.00      B    B
ATOM    641 DP   DG  B  68      25.890 -33.680  -2.790  1.00  1.00      B    P
ATOM    642 DS   DG  B  68      23.770 -30.700  -2.500  1.00  1.00      B    S
ATOM    643 DB   DG  B  68      20.730 -30.050  -6.710  1.00  1.00      B    B
ATOM    644 DP   DG  B  69      21.700 -30.310   0.630  1.00  1.00      B    P
ATOM    645 DS   DG  B  69      18.930 -28.640  -1.150  1.00  1.00      B    S
ATOM    646 DB   DG  B  69      17.320 -30.100  -5.920  1.00  1.00      B    B
ATOM    647 DP   DG  B  70      16.290 -27.590   0.800  1.00  1.00      B    P
ATOM    648 DS   DG  B  70      14.320 -26.070  -2.280  1.00  1.00      B    S
ATOM    649 DB   DG  B  70      13.550 -29.920  -5.300  1.00  1.00      B    B
ATOM    650 DP   DA  B  71      10.830 -24.030  -2.020  1.00  1.00      B    P
ATOM    651 DS   DA  B  71       9.120 -25.560  -5.390  1.00  1.00      B    S
ATOM    652 DB   DA  B  71      10.060 -30.190  -5.460  1.00  1.00      B    B
ATOM    653 DP   DC  B  72       6.220 -25.020  -5.390  1.00  1.00      B    P
ATOM    654 DS   DC  B  72       5.490 -27.940  -7.200  1.00  1.00      B    S
ATOM    655 DB   DC  B  72       6.780 -30.820  -4.450  1.00  1.00      B    B
ATOM    656 DP   DA  B  73       0.720 -28.660  -7.840  1.00  1.00      B    P
ATOM    657 DS   DA  B  73       0.990 -32.450  -8.010  1.00  1.00      B    S
ATOM    658 DB   DA  B  73       3.350 -33.320  -3.830  1.00  1.00      B    B
ATOM    659 DP   DG  B  74      -2.500 -34.440  -8.200  1.00  1.00      B    P
ATOM    660 DS   DG  B  74      -1.350 -37.540  -6.430  1.00  1.00      B    S
ATOM    661 DB   DG  B  74       1.140 -36.330  -2.080  1.00  1.00      B    B
ATOM    662 DP   DC  B  75      -3.550 -39.970  -6.460  1.00  1.00      B    P
ATOM    663 DS   DC  B  75      -2.500 -41.300  -2.760  1.00  1.00      B    S
ATOM    664 DB   DC  B  75      -1.750 -37.770  -0.750  1.00  1.00      B    B
ATOM    665 DP   DG  B  76      -5.770 -44.580  -0.610  1.00  1.00      B    P
ATOM    666 DS   DG  B  76      -5.030 -43.290   3.060  1.00  1.00      B    S
ATOM    667 DB   DG  B  76      -4.040 -38.340   2.820  1.00  1.00      B    B
ATOM    668 DP   DC  B  77      -7.320 -44.190   5.530  1.00  1.00      B    P
ATOM    669 DS   DC  B  77      -6.790 -41.240   7.330  1.00  1.00      B    S
ATOM    670 DB   DC  B  77      -7.070 -38.030   4.240  1.00  1.00      B    B
ATOM    671 DP   DG  B  78      -8.850 -40.710  11.390  1.00  1.00      B    P
ATOM    672 DS   DG  B  78      -8.060 -37.340  11.420  1.00  1.00      B    S
ATOM    673 DB   DG  B  78      -9.710 -35.440   6.770  1.00  1.00      B    B
ATOM    674 DP   DT  B  79      -8.670 -35.120  13.760  1.00  1.00      B    P
ATOM    675 DS   DT  B  79      -8.660 -31.940  11.410  1.00  1.00      B    S
ATOM    676 DB   DT  B  79     -11.350 -33.460   9.180  1.00  1.00      B    B
ATOM    677 DP   DA  B  80      -9.330 -28.390  13.270  1.00  1.00      B    P
ATOM    678 DS   DA  B  80     -11.300 -27.150  10.210  1.00  1.00      B    S
ATOM    679 DB   DA  B  80     -14.280 -30.150   8.950  1.00  1.00      B    B
ATOM    680 DP   DC  B  81     -12.620 -24.310  10.620  1.00  1.00      B    P
ATOM    681 DS   DC  B  81     -15.180 -24.780   7.610  1.00  1.00      B    S
ATOM    682 DB   DC  B  81     -16.970 -28.020   8.540  1.00  1.00      B    B
ATOM    683 DP   DG  B  82     -17.730 -21.440   6.390  1.00  1.00      B    P
ATOM    684 DS   DG  B  82     -19.840 -23.550   4.440  1.00  1.00      B    S
ATOM    685 DB   DG  B  82     -21.230 -27.420   7.540  1.00  1.00      B    B
ATOM    686 DP   DT  B  83     -22.090 -22.690   2.600  1.00  1.00      B    P
ATOM    687 DS   DT  B  83     -23.810 -26.200   2.680  1.00  1.00      B    S
ATOM    688 DB   DT  B  83     -24.640 -26.490   6.990  1.00  1.00      B    B
ATOM    689 DP   DG  B  84     -27.600 -26.100  -0.150  1.00  1.00      B    P
ATOM    690 DS   DG  B  84     -29.820 -28.060   2.440  1.00  1.00      B    S
ATOM    691 DB   DG  B  84     -28.820 -27.290   7.160  1.00  1.00      B    B
ATOM    692 DP   DC  B  85     -32.970 -28.510   1.620  1.00  1.00      B    P
ATOM    693 DS   DC  B  85     -34.030 -28.670   5.500  1.00  1.00      B    S
ATOM    694 DB   DC  B  85     -31.730 -25.480   7.800  1.00  1.00      B    B
ATOM    695 DP   DG  B  86     -38.250 -29.110   6.050  1.00  1.00      B    P
ATOM    696 DS   DG  B  86     -38.240 -27.520   9.700  1.00  1.00      B    S
ATOM    697 DB   DG  B  86     -35.000 -23.990  10.580  1.00  1.00      B    B
ATOM    698 DP   DT  B  87     -41.080 -27.000  11.250  1.00  1.00      B    P
ATOM    699 DS   DT  B  87     -39.620 -24.170  13.790  1.00  1.00      B    S
ATOM    700 DB   DT  B  87     -37.480 -21.180  10.860  1.00  1.00      B    B
ATOM    701 DP   DT  B  88     -42.070 -22.310  16.340  1.00  1.00      B    P
ATOM    702 DS   DT  B  88     -39.880 -19.460  17.070  1.00  1.00      B    S
ATOM    703 DB   DT  B  88     -39.110 -18.000  12.660  1.00  1.00      B    B
ATOM    704 DP   DT  B  89     -41.000 -16.610  19.350  1.00  1.00      B    P
ATOM    705 DS   DT  B  89     -37.750 -14.630  18.370  1.00  1.00      B    S
ATOM    706 DB   DT  B  89     -38.880 -14.130  14.110  1.00  1.00      B    B
ATOM    707 DP   DA  B  90     -36.920 -11.030  20.200  1.00  1.00      B    P
ATOM    708 DS   DA  B  90     -35.080  -9.960  16.810  1.00  1.00      B    S
ATOM    709 DB   DA  B  90     -38.140 -10.160  13.180  1.00  1.00      B    B
ATOM    710 DP   DA  B  91     -33.580  -6.830  16.890  1.00  1.00      B    P
ATOM    711 DS   DA  B  91     -33.640  -6.000  13.480  1.00  1.00      B    S
ATOM    712 DB   DA  B  91     -38.140  -6.890  11.780  1.00  1.00      B    B
ATOM    713 DP   DG  B  92     -32.190  -2.730  12.330  1.00  1.00      B    P
ATOM    714 DS   DG  B  92     -33.930  -2.680   9.420  1.00  1.00      B    S
ATOM    715 DB   DG  B  92     -38.650  -3.550   9.920  1.00  1.00      B    B
ATOM    716 DP   DC  B  93     -32.660  -0.790   6.400  1.00  1.00      B    P
ATOM    717 DS   DC  B  93     -35.750  -0.560   5.010  1.00  1.00      B    S
ATOM    718 DB   DC  B  93     -38.190  -0.540   8.380  1.00  1.00      B    B
ATOM    719 DP   DG  B  94     -36.420   3.070   2.200  1.00  1.00      B    P
ATOM    720 DS   DG  B  94     -39.780   3.230   3.060  1.00  1.00      B    S
ATOM    721 DB   DG  B  94     -40.480   3.040   8.000  1.00  1.00      B    B
ATOM    722 DP   DG  B  95     -41.950   5.530   1.360  1.00  1.00      B    P
ATOM    723 DS   DG  B  95     -44.560   5.850   4.350  1.00  1.00      B    S
ATOM    724 DB   DG  B  95     -42.230   6.140   8.500  1.00  1.00      B    B
ATOM    725 DP   DT  B  96     -46.850   8.210   4.290  1.00  1.00      B    P
ATOM    726 DS   DT  B  96     -47.330   8.920   7.840  1.00  1.00      B    S
ATOM    727 DB   DT  B  96     -43.370   9.320   8.950  1.00  1.00      B    B
ATOM    728 DP   DG  B  97     -49.060  12.590   8.530  1.00  1.00      B    P
ATOM    729 DS   DG  B  97     -47.430  13.030  11.960  1.00  1.00      B    S
ATOM    730 DB   DG  B  97     -42.150  12.390  11.970  1.00  1.00      B    B
ATOM    731 DP   DC  B  98     -48.440  14.900  14.090  1.00  1.00      B    P
ATOM    732 DS   DC  B  98     -45.490  15.360  15.610  1.00  1.00      B    S
ATOM    733 DB   DC  B  98     -42.870  15.750  12.260  1.00  1.00      B    B
ATOM    734 DP   DT  B  99     -44.980  19.020  17.980  1.00  1.00      B    P
ATOM    735 DS   DT  B  99     -41.630  19.330  17.650  1.00  1.00      B    S
ATOM    736 DB   DT  B  99     -41.420  19.420  13.040  1.00  1.00      B    B
ATOM    737 DP   DA  B 100     -39.840  22.430  19.540  1.00  1.00      B    P
ATOM    738 DS   DA  B 100     -36.400  22.380  17.280  1.00  1.00      B    S
ATOM    739 DB   DA  B 100     -38.290  22.130  12.940  1.00  1.00      B    B
ATOM    740 DP   DG  B 101     -33.730  25.370  17.630  1.00  1.00      B    P
ATOM    741 DS   DG  B 101     -32.890  25.550  14.240  1.00  1.00      B    S
ATOM    742 DB   DG  B 101     -37.300  25.390  11.180  1.00  1.00      B    B
ATOM    743 DP   DA  B 102     -30.150  27.460  12.860  1.00  1.00      B    P
ATOM    744 DS   DA  B 102     -31.460  27.740   9.650  1.00  1.00      B    S
ATOM    745 DB   DA  B 102     -36.510  28.240   9.640  1.00  1.00      B    B
ATOM    746 DP   DG  B 103     -30.100  30.810   8.030  1.00  1.00      B    P
ATOM    747 DS   DG  B 103     -32.750  31.490   5.730  1.00  1.00      B    S
ATOM    748 DB   DG  B 103     -37.150  31.790   8.240  1.00  1.00      B    B
ATOM    749 DP   DC  B 104     -32.430  33.210   2.710  1.00  1.00      B    P
ATOM    750 DS   DC  B 104     -36.060  33.600   2.450  1.00  1.00      B    S
ATOM    751 DB   DC  B 104     -37.240  34.650   6.610  1.00  1.00      B    B
ATOM    752 DP   DT  B 105     -37.400  35.960  -0.240  1.00  1.00      B    P
ATOM    753 DS   DT  B 105     -40.690  36.810   1.680  1.00  1.00      B    S
ATOM    754 DB   DT  B 105     -39.220  37.980   4.950  1.00  1.00      B    B
ATOM    755 DP   DG  B 106     -43.360  40.020  -0.610  1.00  1.00      B    P
ATOM    756 DS   DG  B 106     -44.530  41.630   2.150  1.00  1.00      B    S
ATOM    757 DB   DG  B 106     -41.520  41.330   6.010  1.00  1.00      B    B
ATOM    758 DP   DT  B 107     -46.310  43.870   2.200  1.00  1.00      B    P
ATOM    759 DS   DT  B 107     -46.110  44.730   5.570  1.00  1.00      B    S
ATOM    760 DB   DT  B 107     -41.980  44.760   6.280  1.00  1.00      B    B
ATOM    761 DP   DC  B 108     -47.970  47.660   6.070  1.00  1.00      B    P
ATOM    762 DS   DC  B 108     -45.680  48.910   8.790  1.00  1.00      B    S
ATOM    763 DB   DC  B 108     -41.660  48.500   7.280  1.00  1.00      B    B
ATOM    764 DP   DT  B 109     -46.390  52.620  10.320  1.00  1.00      B    P
ATOM    765 DS   DT  B 109     -43.020  53.360  11.340  1.00  1.00      B    S
ATOM    766 DB   DT  B 109     -40.810  52.500   7.710  1.00  1.00      B    B
ATOM    767 DP   DA  B 110     -41.860  57.500  12.860  1.00  1.00      B    P
ATOM    768 DS   DA  B 110     -38.300  57.480  11.770  1.00  1.00      B    S
ATOM    769 DB   DA  B 110     -38.210  55.590   7.190  1.00  1.00      B    B
ATOM    770 DP   DC  B 111     -36.900  60.110  12.160  1.00  1.00      B    P
ATOM    771 DS   DC  B 111     -34.660  59.950   8.650  1.00  1.00      B    S
ATOM    772 DB   DC  B 111     -37.750  58.430   5.320  1.00  1.00      B    B
ATOM    773 DP   DG  B 112     -32.660  64.100   7.700  1.00  1.00      B    P
ATOM    774 DS   DG  B 112     -31.550  62.970   4.380  1.00  1.00      B    S
ATOM    775 DB   DG  B 112     -35.670  60.970   1.930  1.00  1.00      B    B
ATOM    776 DP   DA  B 113     -29.470  65.330   2.160  1.00  1.00      B    P
ATOM    777 DS   DA  B 113     -31.080  63.780  -1.200  1.00  1.00      B    S
ATOM    778 DB   DA  B 113     -35.690  63.470  -0.560  1.00  1.00      B    B
ATOM    779 DP   DC  B 114     -30.420  65.510  -3.360  1.00  1.00      B    P
ATOM    780 DS   DC  B 114     -33.870  64.750  -5.340  1.00  1.00      B    S
ATOM    781 DB   DC  B 114     -37.030  66.140  -2.610  1.00  1.00      B    B
ATOM    782 DP   DC  B 115     -34.380  66.150  -8.650  1.00  1.00      B    P
ATOM    783 DS   DC  B 115     -38.370  66.510  -8.640  1.00  1.00      B    S
ATOM    784 DB   DC  B 115     -39.280  68.660  -4.570  1.00  1.00      B    B
ATOM    785 DP   DA  B 116     -40.770  67.810 -12.470  1.00  1.00      B    P
ATOM    786 DS   DA  B 116     -43.740  68.450 -10.570  1.00  1.00      B    S
ATOM    787 DB   DA  B 116     -42.400  71.210  -6.330  1.00  1.00      B    B
ATOM    788 DP   DA  B 117     -46.910  69.240 -12.220  1.00  1.00      B    P
ATOM    789 DS   DA  B 117     -48.260  70.340  -9.230  1.00  1.00      B    S
ATOM    790 DB   DA  B 117     -44.790  73.800  -7.050  1.00  1.00      B    B
ATOM    791 DP   DT  B 118     -51.330  71.470  -8.960  1.00  1.00      B    P
ATOM    792 DS   DT  B 118     -50.590  73.820  -6.010  1.00  1.00      B    S
ATOM    793 DB   DT  B 118     -47.240  76.160  -7.830  1.00  1.00      B    B
ATOM    794 DP   DT  B 119     -53.580  75.960  -4.650  1.00  1.00      B    P
ATOM    795 DS   DT  B 119     -51.370  78.530  -2.880  1.00  1.00      B    S
ATOM    796 DB   DT  B 119     -48.820  79.440  -6.560  1.00  1.00      B    B
ATOM    797 DP   DG  B 120     -53.690  81.910  -1.650  1.00  1.00      B    P
ATOM    798 DS   DG  B 120     -50.950  84.250  -2.070  1.00  1.00      B    S
ATOM    799 DB   DG  B 120     -48.750  83.770  -6.090  1.00  1.00      B    B
ATOM    800 DP   DA  B 121     -51.720  88.270  -1.180  1.00  1.00      B    P
ATOM    801 DS   DA  B 121     -49.000  89.640  -4.170  1.00  1.00      B    S
ATOM    802 DB   DA  B 121     -49.860  86.330  -8.150  1.00  1.00      B    B
ATOM    803 DP   DG  B 122     -49.460  93.680  -5.290  1.00  1.00      B    P
ATOM    804 DS   DG  B 122     -48.580  93.150  -8.730  1.00  1.00      B    S
ATOM    805 DB   DG  B 122     -51.050  89.150 -10.650  1.00  1.00      B    B
ATOM    806 DP   DC  B 123     -48.090  95.730 -10.950  1.00  1.00      B    P
ATOM    807 DS   DC  B 123     -48.870  93.300 -14.010  1.00  1.00      B    S
ATOM    808 DB   DC  B 123     -52.800  91.110 -12.880  1.00  1.00      B    B
ATOM    809 DP   DG  B 124     -49.140  95.660 -18.620  1.00  1.00      B    P
ATOM    810 DS   DG  B 124     -52.010  93.220 -20.010  1.00  1.00      B    S
ATOM    811 DB   DG  B 124     -55.230  91.850 -16.370  1.00  1.00      B    B
ATOM    812 DP   DG  B 125     -54.190  94.070 -22.610  1.00  1.00      B    P
ATOM    813 DS   DG  B 125     -56.290  91.420 -21.860  1.00  1.00      B    S
ATOM    814 DB   DG  B 125     -58.500  92.030 -18.010  1.00  1.00      B    B
ATOM    815 DP   DC  B 126     -58.130  90.140 -24.470  1.00  1.00      B    P
ATOM    816 DS   DC  B 126     -60.400  89.060 -22.361  1.00  1.00      B    S
ATOM    817 DB   DC  B 126     -61.260  92.360 -19.871  1.00  1.00      B    B
ATOM    818 DP   DC  B 127     -63.080  87.410 -23.841  1.00  1.00      B    P
ATOM    819 DS   DC  B 127     -65.490  87.620 -20.511  1.00  1.00      B    S
ATOM    820 DB   DC  B 127     -65.380  91.630 -20.081  1.00  1.00      B    B
ATOM    821 DP   DT  B 128     -69.030  86.190 -20.831  1.00  1.00      B    P
ATOM    822 DS   DT  B 128     -70.700  88.530 -18.011  1.00  1.00      B    S
ATOM    823 DB   DT  B 128     -69.160  92.590 -19.441  1.00  1.00      B    B
ATOM    824 DP   DG  B 129     -74.810  88.060 -17.411  1.00  1.00      B    P
ATOM    825 DS   DG  B 129     -75.390  91.220 -16.121  1.00  1.00      B    S
ATOM    826 DB   DG  B 129     -72.940  95.200 -18.651  1.00  1.00      B    B
ATOM    827 DP   DC  B 130     -78.200  91.690 -14.221  1.00  1.00      B    P
ATOM    828 DS   DC  B 130     -78.040  95.470 -15.021  1.00  1.00      B    S
ATOM    829 DB   DC  B 130     -76.440  95.250 -19.211  1.00  1.00      B    B
ATOM    830 DP   DA  B 131     -81.820  98.220 -14.781  1.00  1.00      B    P
ATOM    831 DS   DA  B 131     -80.930 101.080 -17.441  1.00  1.00      B    S
ATOM    832 DB   DA  B 131     -78.480  98.520 -21.251  1.00  1.00      B    B
ATOM    833 DP   DG  B 132     -84.300 102.820 -18.651  1.00  1.00      B    P
ATOM    834 DS   DG  B 132     -83.220 103.550 -22.201  1.00  1.00      B    S
ATOM    835 DB   DG  B 132     -80.700  99.660 -24.231  1.00  1.00      B    B
ATOM    836 DP   DA  B 133     -84.930 105.650 -24.411  1.00  1.00      B    P
ATOM    837 DS   DA  B 133     -83.450 104.250 -27.291  1.00  1.00      B    S
ATOM    838 DB   DA  B 133     -83.190  99.500 -26.961  1.00  1.00      B    B
ATOM    839 DP   DC  B 134     -84.830 105.560 -30.381  1.00  1.00      B    P
ATOM    840 DS   DC  B 134     -84.630 102.590 -32.301  1.00  1.00      B    S
ATOM    841 DB   DC  B 134     -85.490  99.380 -29.591  1.00  1.00      B    B
ATOM    842 DP   DC  B 135     -86.420 102.060 -35.711  1.00  1.00      B    P
ATOM    843 DS   DC  B 135     -86.240  98.340 -35.821  1.00  1.00      B    S
ATOM    844 DB   DC  B 135     -87.650  97.210 -32.091  1.00  1.00      B    B
ATOM    845 DP   DG  B 136     -87.970  96.330 -39.911  1.00  1.00      B    P
ATOM    846 DS   DG  B 136     -88.530  93.150 -38.111  1.00  1.00      B    S
ATOM    847 DB   DG  B 136     -90.630  94.480 -33.681  1.00  1.00      B    B
ATOM    848 DP   DG  B 137     -89.780  90.070 -39.691  1.00  1.00      B    P
ATOM    849 DS   DG  B 137     -91.340  89.120 -36.871  1.00  1.00      B    S
ATOM    850 DB   DG  B 137     -93.650  92.580 -34.221  1.00  1.00      B    B
ATOM    851 DP   DG  B 138     -92.910  85.520 -36.371  1.00  1.00      B    P
ATOM    852 DS   DG  B 138     -95.260  86.380 -33.931  1.00  1.00      B    S
ATOM    853 DB   DG  B 138     -96.890  91.090 -33.761  1.00  1.00      B    B
ATOM    854 DP   DA  B 139     -97.140  83.670 -31.661  1.00  1.00      B    P
ATOM    855 DS   DA  B 139     -99.080  85.890 -30.221  1.00  1.00      B    S
ATOM    856 DB   DA  B 139     -99.970  89.490 -33.461  1.00  1.00      B    B
ATOM    857 DP   DT  B 140    -101.780  84.630 -28.771  1.00  1.00      B    P
ATOM    858 DS   DT  B 140    -104.120  88.010 -29.031  1.00  1.00      B    S
ATOM    859 DB   DT  B 140    -103.480  88.710 -33.431  1.00  1.00      B    B
ATOM    860 DP   DT  B 141    -107.690  87.990 -27.851  1.00  1.00      B    P
ATOM    861 DS   DT  B 141    -108.840  90.590 -29.931  1.00  1.00      B    S
ATOM    862 DB   DT  B 141    -107.360  89.070 -33.661  1.00  1.00      B    B
ATOM    863 DP   DC  B 142    -111.930  91.640 -29.621  1.00  1.00      B    P
ATOM    864 DS   DC  B 142    -112.140  92.910 -33.591  1.00  1.00      B    S
ATOM    865 DB   DC  B 142    -110.400  89.740 -35.611  1.00  1.00      B    B
ATOM    866 DP   DT  B 143    -115.300  94.570 -35.691  1.00  1.00      B    P
ATOM    867 DS   DT  B 143    -114.110  93.490 -39.021  1.00  1.00      B    S
ATOM    868 DB   DT  B 143    -113.200  89.480 -38.281  1.00  1.00      B    B
ATOM    869 DP   DC  B 144    -117.100  94.070 -41.801  1.00  1.00      B    P
ATOM    870 DS   DC  B 144    -115.760  90.980 -43.921  1.00  1.00      B    S
ATOM    871 DB   DC  B 144    -115.350  87.990 -41.101  1.00  1.00      B    B
ATOM    872 DP   DC  B 145    -118.000  89.870 -46.841  1.00  1.00      B    P
ATOM    873 DS   DC  B 145    -117.290  85.680 -46.441  1.00  1.00      B    S
ATOM    874 DB   DC  B 145    -117.370  84.990 -42.211  1.00  1.00      B    B
ATOM    875 DP   DA  B 146    -119.920  82.480 -48.811  1.00  1.00      B    P
ATOM    876 DS   DA  B 146    -118.920  79.840 -46.851  1.00  1.00      B    S
ATOM    877 DB   DA  B 146    -118.940  81.010 -42.251  1.00  1.00      B    B
ATOM    878 DP   DG  B 147    -120.540  76.420 -47.561  1.00  1.00      B    P
ATOM    879 DS   DG  B 147    -119.260  75.300 -44.601  1.00  1.00      B    S
ATOM    880 DB   DG  B 147    -121.270  77.880 -40.321  1.00  1.00      B    B
TER
ATOM    881  CA  ALA C   1      13.110 -84.880  -1.570  1.00  1.00      C    C
ATOM    882  CA  ARG C   2      16.130 -86.350   0.040  1.00  1.00      C    C
ATOM    883  CA  THR C   3      16.010 -88.880   2.900  1.00  1.00      C    C
ATOM    884  CA  LYS C   4      15.590 -86.110   5.430  1.00  1.00      C    C
ATOM    885  CA  GLN C   5      17.330 -86.120   8.820  1.00  1.00      C    C
ATOM    886  CA  THR C   6      17.510 -82.420   8.230  1.00  1.00      C    C
ATOM    887  CA  ALA C   7      15.030 -79.840   9.480  1.00  1.00      C    C
ATOM    888  CA  ARG C   8      13.460 -77.930  12.260  1.00  1.00      C    C
ATOM    889  CA  LYS C   9      10.620 -76.780  10.050  1.00  1.00      C    C
ATOM    890  CA  SER C  10       8.540 -76.920  13.190  1.00  1.00      C    C
ATOM    891  CA  THR C  11       5.490 -78.810  14.330  1.00  1.00      C    C
ATOM    892  CA  GLY C  12       2.830 -78.820  17.010  1.00  1.00      C    C
ATOM    893  CA  GLY C  13       0.600 -75.760  17.110  1.00  1.00      C    C
ATOM    894  CA  LYS C  14       0.500 -72.320  15.290  1.00  1.00      C    C
ATOM    895  CA  ALA C  15       3.030 -69.590  15.000  1.00  1.00      C    C
ATOM    896  CA  PRO C  16       1.900 -67.190  17.760  1.00  1.00      C    C
ATOM    897  CA  ARG C  17       0.340 -65.110  14.860  1.00  1.00      C    C
ATOM    898  CA  LYS C  18       0.450 -61.380  14.670  1.00  1.00      C    C
ATOM    899  CA  GLN C  19       3.420 -59.970  12.670  1.00  1.00      C    C
ATOM    900  CA  LEU C  20       2.200 -62.830  10.370  1.00  1.00      C    C
ATOM    901  CA  ALA C  21      -0.450 -61.240   8.230  1.00  1.00      C    C
ATOM    902  CA  THR C  22      -0.090 -57.490   7.290  1.00  1.00      C    C
ATOM    903  CA  LYS C  23      -3.540 -56.950   8.820  1.00  1.00      C    C
ATOM    904  CA  ALA C  24      -5.930 -54.050   8.820  1.00  1.00      C    C
ATOM    905  CA  ALA C  25      -3.290 -51.550  10.050  1.00  1.00      C    C
ATOM    906  CA  ARG C  26      -4.550 -48.710   7.900  1.00  1.00      C    C
ATOM    907  CA  LYS C  27      -7.600 -50.800   6.790  1.00  1.00      C    C
ATOM    908  CA  SER C  28      -6.380 -50.740   3.230  1.00  1.00      C    C
ATOM    909  CA  ALA C  29      -8.630 -49.050   0.580  1.00  1.00      C    C
ATOM    910  CA  PRO C  30      -9.500 -51.100  -2.560  1.00  1.00      C    C
ATOM    911  CA  ALA C  31      -7.420 -48.840  -4.850  1.00  1.00      C    C
ATOM    912  CA  THR C  32     -10.080 -46.060  -4.450  1.00  1.00      C    C
ATOM    913  CA  GLY C  33     -13.410 -47.700  -4.920  1.00  1.00      C    C
ATOM    914  CA  GLY C  34     -14.170 -45.890  -8.130  1.00  1.00      C    C
ATOM    915  CA  VAL C  35     -15.900 -42.600  -7.390  1.00  1.00      C    C
ATOM    916  CA  LYS C  36     -19.290 -42.620  -5.560  1.00  1.00      C    C
ATOM    917  CA  LYS C  37     -20.810 -39.320  -6.490  1.00  1.00      C    C
ATOM    918  CA  PRO C  38     -19.970 -38.630 -10.150  1.00  1.00      C    C
ATOM    919  CA  HIS C  39     -20.300 -35.050 -11.300  1.00  1.00      C    C
ATOM    920  CA  ARG C  40     -22.820 -32.590 -10.210  1.00  1.00      C    C
ATOM    921  CA  TYR C  41     -22.540 -29.280  -8.220  1.00  1.00      C    C
ATOM    922  CA  ARG C  42     -18.980 -28.320  -7.480  1.00  1.00      C    C
ATOM    923  CA  PRO C  43     -17.910 -27.780  -3.880  1.00  1.00      C    C
ATOM    924  CA  GLY C  44     -18.340 -23.990  -3.630  1.00  1.00      C    C
ATOM    925  CA  THR C  45     -20.710 -23.750  -6.580  1.00  1.00      C    C
ATOM    926  CA  VAL C  46     -23.200 -21.560  -4.690  1.00  1.00      C    C
ATOM    927  CA  ALA C  47     -20.480 -19.430  -3.110  1.00  1.00      C    C
ATOM    928  CA  LEU C  48     -19.300 -18.510  -6.540  1.00  1.00      C    C
ATOM    929  CA  ARG C  49     -22.900 -17.870  -7.750  1.00  1.00      C    C
ATOM    930  CA  GLU C  50     -23.330 -15.270  -4.830  1.00  1.00      C    C
ATOM    931  CA  ILE C  51     -20.050 -13.560  -5.610  1.00  1.00      C    C
ATOM    932  CA  ARG C  52     -21.320 -12.750  -9.070  1.00  1.00      C    C
ATOM    933  CA  ARG C  53     -24.700 -11.460  -7.740  1.00  1.00      C    C
ATOM    934  CA  TYR C  54     -23.030  -9.130  -5.290  1.00  1.00      C    C
ATOM    935  CA  GLN C  55     -20.450  -7.810  -7.750  1.00  1.00      C    C
ATOM    936  CA  LYS C  56     -23.240  -6.730 -10.100  1.00  1.00      C    C
ATOM    937  CA  SER C  57     -25.310  -4.950  -7.440  1.00  1.00      C    C
ATOM    938  CA  THR C  58     -24.350  -1.680  -5.770  1.00  1.00      C    C
ATOM    939  CA  GLU C  59     -26.420  -1.800  -2.570  1.00  1.00      C    C
ATOM    940  CA  LEU C  60     -24.580  -1.550   0.850  1.00  1.00      C    C
ATOM    941  CA  LEU C  61     -24.180  -5.080   2.260  1.00  1.00      C    C
ATOM    942  CA  ILE C  62     -24.030  -4.460   6.070  1.00  1.00      C    C
ATOM    943  CA  ARG C  63     -27.490  -3.600   7.420  1.00  1.00      C    C
ATOM    944  CA  LYS C  64     -27.770   0.070   7.900  1.00  1.00      C    C
ATOM    945  CA  LEU C  65     -29.010   0.390  11.490  1.00  1.00      C    C
ATOM    946  CA  PRO C  66     -26.680  -2.090  13.060  1.00  1.00      C    C
ATOM    947  CA  PHE C  67     -23.820  -0.190  11.510  1.00  1.00      C    C
ATOM    948  CA  GLN C  68     -25.150   3.230  12.520  1.00  1.00      C    C
ATOM    949  CA  ARG C  69     -25.380   2.080  16.050  1.00  1.00      C    C
ATOM    950  CA  LEU C  70     -21.750   0.770  15.920  1.00  1.00      C    C
ATOM    951  CA  VAL C  71     -20.660   4.200  14.660  1.00  1.00      C    C
ATOM    952  CA  ARG C  72     -22.310   6.070  17.620  1.00  1.00      C    C
ATOM    953  CA  GLU C  73     -20.950   3.650  20.150  1.00  1.00      C    C
ATOM    954  CA  ILE C  74     -17.320   4.050  18.950  1.00  1.00      C    C
ATOM    955  CA  ALA C  75     -17.640   7.910  18.470  1.00  1.00      C    C
ATOM    956  CA  GLN C  76     -19.140   8.290  22.010  1.00  1.00      C    C
ATOM    957  CA  ASP C  77     -15.740   7.170  23.390  1.00  1.00      C    C
ATOM    958  CA  PHE C  78     -14.160  10.100  21.740  1.00  1.00      C    C
ATOM    959  CA  LYS C  79     -16.800  12.830  22.020  1.00  1.00      C    C
ATOM    960  CA  THR C  80     -20.140  12.440  23.620  1.00  1.00      C    C
ATOM    961  CA  ASP C  81     -23.640  13.910  22.830  1.00  1.00      C    C
ATOM    962  CA  LEU C  82     -23.130  14.210  19.190  1.00  1.00      C    C
ATOM    963  CA  ARG C  83     -25.530  13.150  16.440  1.00  1.00      C    C
ATOM    964  CA  PHE C  84     -24.410  12.350  12.850  1.00  1.00      C    C
ATOM    965  CA  GLN C  85     -26.100  13.510   9.720  1.00  1.00      C    C
ATOM    966  CA  SER C  86     -27.460  10.350   8.040  1.00  1.00      C    C
ATOM    967  CA  SER C  87     -25.420  10.980   4.840  1.00  1.00      C    C
ATOM    968  CA  ALA C  88     -22.200  11.170   7.020  1.00  1.00      C    C
ATOM    969  CA  VAL C  89     -22.970   7.680   8.160  1.00  1.00      C    C
ATOM    970  CA  MET C  90     -23.600   6.530   4.580  1.00  1.00      C    C
ATOM    971  CA  ALA C  91     -20.290   7.880   3.410  1.00  1.00      C    C
ATOM    972  CA  LEU C  92     -18.650   6.130   6.430  1.00  1.00      C    C
ATOM    973  CA  GLN C  93     -20.530   2.950   5.480  1.00  1.00      C    C
ATOM    974  CA  GLU C  94     -19.570   3.180   1.720  1.00  1.00      C    C
ATOM    975  CA  ALA C  95     -15.870   3.800   2.770  1.00  1.00      C    C
ATOM    976  CA  SER C  96     -15.780   0.940   5.330  1.00  1.00      C    C
ATOM    977  CA  GLU C  97     -17.420  -1.490   2.950  1.00  1.00      C    C
ATOM    978  CA  ALA C  98     -15.040  -0.510   0.070  1.00  1.00      C    C
ATOM    979  CA  TYR C  99     -12.160  -0.940   2.620  1.00  1.00      C    C
ATOM    980  CA  LEU C 100     -13.190  -4.390   3.710  1.00  1.00      C    C
ATOM    981  CA  VAL C 101     -14.190  -5.340   0.050  1.00  1.00      C    C
ATOM    982  CA  ALA C 102     -10.810  -4.120  -1.290  1.00  1.00      C    C
ATOM    983  CA  LEU C 103      -9.060  -5.940   1.550  1.00  1.00      C    C
ATOM    984  CA  PHE C 104     -10.950  -9.100   0.890  1.00  1.00      C    C
ATOM    985  CA  GLU C 105      -9.900  -8.970  -2.780  1.00  1.00      C    C
ATOM    986  CA  ASP C 106      -6.270  -8.800  -1.550  1.00  1.00      C    C
ATOM    987  CA  THR C 107      -6.600 -11.280   1.330  1.00  1.00      C    C
ATOM    988  CA  ASN C 108      -7.900 -13.870  -1.120  1.00  1.00      C    C
ATOM    989  CA  LEU C 109      -4.760 -13.480  -3.370  1.00  1.00      C    C
ATOM    990  CA  CYS C 110      -2.530 -14.540  -0.480  1.00  1.00      C    C
ATOM    991  CA  ALA C 111      -4.640 -17.640   0.290  1.00  1.00      C    C
ATOM    992  CA  ILE C 112      -4.600 -18.640  -3.350  1.00  1.00      C    C
ATOM    993  CA  HIS C 113      -0.990 -18.100  -3.570  1.00  1.00      C    C
ATOM    994  CA  ALA C 114      -0.510 -20.770  -0.910  1.00  1.00      C    C
ATOM    995  CA  LYS C 115      -2.740 -23.210  -2.880  1.00  1.00      C    C
ATOM    996  CA  ARG C 116      -5.700 -22.450  -0.670  1.00  1.00      C    C
ATOM    997  CA  VAL C 117      -9.180 -21.240  -1.580  1.00  1.00      C    C
ATOM    998  CA  THR C 118     -10.150 -20.680   2.090  1.00  1.00      C    C
ATOM    999  CA  ILE C 119      -8.780 -17.300   3.460  1.00  1.00      C    C
ATOM   1000  CA  MET C 120      -6.900 -17.530   6.720  1.00  1.00      C    C
ATOM   1001  CA  PRO C 121      -6.030 -15.040   9.450  1.00  1.00      C    C
ATOM   1002  CA  LYS C 122      -2.500 -14.910   8.340  1.00  1.00      C    C
ATOM   1003  CA  ASP C 123      -3.560 -13.950   4.830  1.00  1.00      C    C
ATOM   1004  CA  ILE C 124      -5.450 -10.890   6.040  1.00  1.00      C    C
ATOM   1005  CA  GLN C 125      -2.480 -10.030   8.260  1.00  1.00      C    C
ATOM   1006  CA  LEU C 126       0.030 -10.710   5.440  1.00  1.00      C    C
ATOM   1007  CA  ALA C 127      -2.000  -8.390   3.280  1.00  1.00      C    C
ATOM   1008  CA  ARG C 128      -2.220  -5.730   6.060  1.00  1.00      C    C
ATOM   1009  CA  ARG C 129       1.510  -5.640   6.510  1.00  1.00      C    C
ATOM   1010  CA  ILE C 130       2.330  -5.420   2.780  1.00  1.00      C    C
ATOM   1011  CA  ARG C 131      -0.200  -2.570   2.410  1.00  1.00      C    C
ATOM   1012  CA  GLY C 132       1.550  -0.730   5.140  1.00  1.00      C    C
ATOM   1013  CA  GLU C 133      -1.250  -1.240   7.690  1.00  1.00      C    C
ATOM   1014  CA  ARG C 134       0.400  -3.220  10.270  1.00  1.00      C    C
ATOM   1015  CA  ALA C 135       3.910  -2.600   8.930  1.00  1.00      C    C
TER
ATOM   1016  CA  SER D   1     -60.391  10.440  34.759  1.00  1.00      D    C
ATOM   1017  CA  GLY D   2     -62.221   7.810  36.779  1.00  1.00      D    C
ATOM   1018  CA  ARG D   3     -59.291   5.950  38.399  1.00  1.00      D    C
ATOM   1019  CA  GLY D   4     -58.741   2.270  38.369  1.00  1.00      D    C
ATOM   1020  CA  LYS D   5     -59.111  -0.920  36.189  1.00  1.00      D    C
ATOM   1021  CA  GLY D   6     -55.691  -2.350  35.399  1.00  1.00      D    C
ATOM   1022  CA  GLY D   7     -51.921  -2.310  35.839  1.00  1.00      D    C
ATOM   1023  CA  LYS D   8     -51.661   1.280  36.979  1.00  1.00      D    C
ATOM   1024  CA  GLY D   9     -48.031   2.030  36.420  1.00  1.00      D    C
ATOM   1025  CA  LEU D  10     -46.231  -0.980  34.980  1.00  1.00      D    C
ATOM   1026  CA  GLY D  11     -44.540   0.880  32.190  1.00  1.00      D    C
ATOM   1027  CA  LYS D  12     -42.170   3.790  32.580  1.00  1.00      D    C
ATOM   1028  CA  GLY D  13     -42.100   5.590  29.190  1.00  1.00      D    C
ATOM   1029  CA  GLY D  14     -40.360   4.460  26.060  1.00  1.00      D    C
ATOM   1030  CA  ALA D  15     -39.760   0.710  26.140  1.00  1.00      D    C
ATOM   1031  CA  LYS D  16     -41.220   0.610  22.610  1.00  1.00      D    C
ATOM   1032  CA  ARG D  17     -38.720   1.870  20.130  1.00  1.00      D    C
ATOM   1033  CA  HIS D  18     -35.030   1.700  19.970  1.00  1.00      D    C
ATOM   1034  CA  ARG D  19     -33.300  -0.600  17.480  1.00  1.00      D    C
ATOM   1035  CA  LYS D  20     -30.350  -3.080  17.650  1.00  1.00      D    C
ATOM   1036  CA  VAL D  21     -30.350  -4.020  21.320  1.00  1.00      D    C
ATOM   1037  CA  LEU D  22     -29.230  -7.560  20.370  1.00  1.00      D    C
ATOM   1038  CA  ARG D  23     -26.670  -7.250  23.220  1.00  1.00      D    C
ATOM   1039  CA  ASP D  24     -23.750  -7.270  20.700  1.00  1.00      D    C
ATOM   1040  CA  ASN D  25     -22.560  -4.060  18.930  1.00  1.00      D    C
ATOM   1041  CA  ILE D  26     -19.300  -5.150  17.380  1.00  1.00      D    C
ATOM   1042  CA  GLN D  27     -20.680  -8.590  17.750  1.00  1.00      D    C
ATOM   1043  CA  GLY D  28     -23.690  -7.370  16.010  1.00  1.00      D    C
ATOM   1044  CA  ILE D  29     -21.950  -6.880  12.630  1.00  1.00      D    C
ATOM   1045  CA  THR D  30     -22.830 -10.510  11.640  1.00  1.00      D    C
ATOM   1046  CA  LYS D  31     -20.900 -13.400  10.320  1.00  1.00      D    C
ATOM   1047  CA  PRO D  32     -23.010 -13.270   7.150  1.00  1.00      D    C
ATOM   1048  CA  ALA D  33     -22.570  -9.480   6.710  1.00  1.00      D    C
ATOM   1049  CA  ILE D  34     -18.780 -10.100   6.710  1.00  1.00      D    C
ATOM   1050  CA  ARG D  35     -19.270 -12.920   4.180  1.00  1.00      D    C
ATOM   1051  CA  ARG D  36     -21.480 -10.670   1.920  1.00  1.00      D    C
ATOM   1052  CA  LEU D  37     -18.830  -8.010   1.840  1.00  1.00      D    C
ATOM   1053  CA  ALA D  38     -16.150 -10.730   1.120  1.00  1.00      D    C
ATOM   1054  CA  ARG D  39     -18.540 -12.340  -1.430  1.00  1.00      D    C
ATOM   1055  CA  ARG D  40     -18.500  -9.000  -3.280  1.00  1.00      D    C
ATOM   1056  CA  GLY D  41     -14.660  -9.100  -2.850  1.00  1.00      D    C
ATOM   1057  CA  GLY D  42     -14.670 -12.540  -4.580  1.00  1.00      D    C
ATOM   1058  CA  VAL D  43     -13.780 -14.610  -1.540  1.00  1.00      D    C
ATOM   1059  CA  LYS D  44     -14.940 -18.210  -2.300  1.00  1.00      D    C
ATOM   1060  CA  ARG D  45     -14.260 -19.880   1.050  1.00  1.00      D    C
ATOM   1061  CA  ILE D  46     -14.310 -18.720   4.640  1.00  1.00      D    C
ATOM   1062  CA  SER D  47     -12.510 -19.790   7.700  1.00  1.00      D    C
ATOM   1063  CA  GLY D  48     -14.300 -19.790  11.040  1.00  1.00      D    C
ATOM   1064  CA  LEU D  49     -11.580 -17.480  12.490  1.00  1.00      D    C
ATOM   1065  CA  ILE D  50     -12.270 -14.840   9.840  1.00  1.00      D    C
ATOM   1066  CA  TYR D  51     -15.080 -13.300  11.730  1.00  1.00      D    C
ATOM   1067  CA  GLU D  52     -13.380 -12.380  14.970  1.00  1.00      D    C
ATOM   1068  CA  GLU D  53     -10.360 -11.030  13.050  1.00  1.00      D    C
ATOM   1069  CA  THR D  54     -12.740  -8.940  10.970  1.00  1.00      D    C
ATOM   1070  CA  ARG D  55     -14.490  -7.450  13.990  1.00  1.00      D    C
ATOM   1071  CA  GLY D  56     -11.370  -5.910  15.470  1.00  1.00      D    C
ATOM   1072  CA  VAL D  57     -10.110  -4.700  12.120  1.00  1.00      D    C
ATOM   1073  CA  LEU D  58     -13.340  -2.960  11.190  1.00  1.00      D    C
ATOM   1074  CA  LYS D  59     -13.500  -1.170  14.510  1.00  1.00      D    C
ATOM   1075  CA  VAL D  60      -9.990   0.160  14.280  1.00  1.00      D    C
ATOM   1076  CA  PHE D  61     -10.790   1.660  10.820  1.00  1.00      D    C
ATOM   1077  CA  LEU D  62     -14.030   3.310  12.120  1.00  1.00      D    C
ATOM   1078  CA  GLU D  63     -12.460   4.550  15.360  1.00  1.00      D    C
ATOM   1079  CA  ASN D  64      -9.610   6.030  13.210  1.00  1.00      D    C
ATOM   1080  CA  VAL D  65     -11.900   7.800  10.710  1.00  1.00      D    C
ATOM   1081  CA  ILE D  66     -14.600   8.540  13.220  1.00  1.00      D    C
ATOM   1082  CA  ARG D  67     -12.150  10.130  15.610  1.00  1.00      D    C
ATOM   1083  CA  ASP D  68     -11.120  12.730  13.050  1.00  1.00      D    C
ATOM   1084  CA  ALA D  69     -14.570  13.570  11.810  1.00  1.00      D    C
ATOM   1085  CA  VAL D  70     -15.590  14.460  15.430  1.00  1.00      D    C
ATOM   1086  CA  THR D  71     -12.330  16.340  15.630  1.00  1.00      D    C
ATOM   1087  CA  TYR D  72     -13.420  18.380  12.580  1.00  1.00      D    C
ATOM   1088  CA  THR D  73     -16.970  18.650  14.040  1.00  1.00      D    C
ATOM   1089  CA  GLU D  74     -15.520  20.050  17.310  1.00  1.00      D    C
ATOM   1090  CA  HIS D  75     -13.300  22.500  15.480  1.00  1.00      D    C
ATOM   1091  CA  ALA D  76     -16.470  23.770  13.790  1.00  1.00      D    C
ATOM   1092  CA  LYS D  77     -18.140  24.290  17.110  1.00  1.00      D    C
ATOM   1093  CA  ARG D  78     -21.080  22.260  16.070  1.00  1.00      D    C
ATOM   1094  CA  LYS D  79     -22.750  19.400  17.580  1.00  1.00      D    C
ATOM   1095  CA  THR D  80     -23.670  17.590  14.390  1.00  1.00      D    C
ATOM   1096  CA  VAL D  81     -21.230  15.510  12.180  1.00  1.00      D    C
ATOM   1097  CA  THR D  82     -21.620  16.620   8.530  1.00  1.00      D    C
ATOM   1098  CA  ALA D  83     -20.850  14.960   5.300  1.00  1.00      D    C
ATOM   1099  CA  MET D  84     -17.830  17.210   4.970  1.00  1.00      D    C
ATOM   1100  CA  ASP D  85     -16.450  16.120   8.350  1.00  1.00      D    C
ATOM   1101  CA  VAL D  86     -16.370  12.580   7.060  1.00  1.00      D    C
ATOM   1102  CA  VAL D  87     -14.670  13.500   3.710  1.00  1.00      D    C
ATOM   1103  CA  TYR D  88     -11.790  15.310   5.410  1.00  1.00      D    C
ATOM   1104  CA  ALA D  89     -11.240  12.320   7.690  1.00  1.00      D    C
ATOM   1105  CA  LEU D  90     -11.240  10.040   4.620  1.00  1.00      D    C
ATOM   1106  CA  LYS D  91      -8.880  12.260   2.760  1.00  1.00      D    C
ATOM   1107  CA  ARG D  92      -6.170  12.480   5.420  1.00  1.00      D    C
ATOM   1108  CA  GLN D  93      -6.240   8.580   5.640  1.00  1.00      D    C
ATOM   1109  CA  GLY D  94      -5.380   8.610   1.910  1.00  1.00      D    C
ATOM   1110  CA  ARG D  95      -8.740   7.240   0.830  1.00  1.00      D    C
ATOM   1111  CA  THR D  96     -10.690  10.150  -0.530  1.00  1.00      D    C
ATOM   1112  CA  LEU D  97     -14.150   9.170  -1.950  1.00  1.00      D    C
ATOM   1113  CA  TYR D  98     -16.010  11.500  -4.350  1.00  1.00      D    C
ATOM   1114  CA  GLY D  99     -19.350  13.010  -3.460  1.00  1.00      D    C
ATOM   1115  CA  PHE D 100     -22.130  11.990  -1.330  1.00  1.00      D    C
ATOM   1116  CA  GLY D 101     -25.440  13.230  -2.820  1.00  1.00      D    C
ATOM   1117  CA  GLY D 102     -27.580  13.330   0.270  1.00  1.00      D    C
TER
ATOM   1118  CA  SER E   1     -46.960 103.700   3.370  1.00  1.00      E    C
ATOM   1119  CA  GLY E   2     -44.550 101.220   4.790  1.00  1.00      E    C
ATOM   1120  CA  ARG E   3     -43.870  97.900   3.140  1.00  1.00      E    C
ATOM   1121  CA  GLY E   4     -46.000  95.870   5.720  1.00  1.00      E    C
ATOM   1122  CA  LYS E   5     -49.730  96.770   5.010  1.00  1.00      E    C
ATOM   1123  CA  GLN E   6     -51.140  93.360   4.040  1.00  1.00      E    C
ATOM   1124  CA  GLY E   7     -51.790  90.110   5.700  1.00  1.00      E    C
ATOM   1125  CA  GLY E   8     -48.850  87.660   5.290  1.00  1.00      E    C
ATOM   1126  CA  LYS E   9     -47.110  87.980   8.630  1.00  1.00      E    C
ATOM   1127  CA  THR E  10     -47.970  84.970  10.900  1.00  1.00      E    C
ATOM   1128  CA  ARG E  11     -46.790  81.380  11.300  1.00  1.00      E    C
ATOM   1129  CA  ALA E  12     -50.560  80.660  12.070  1.00  1.00      E    C
ATOM   1130  CA  LYS E  13     -52.960  80.400   9.080  1.00  1.00      E    C
ATOM   1131  CA  ALA E  14     -54.030  77.730   6.560  1.00  1.00      E    C
ATOM   1132  CA  LYS E  15     -54.560  78.790   3.000  1.00  1.00      E    C
ATOM   1133  CA  THR E  16     -55.640  76.380   0.300  1.00  1.00      E    C
ATOM   1134  CA  ARG E  17     -58.850  77.060  -1.581  1.00  1.00      E    C
ATOM   1135  CA  SER E  18     -59.690  73.530  -0.311  1.00  1.00      E    C
ATOM   1136  CA  SER E  19     -59.500  74.620   3.329  1.00  1.00      E    C
ATOM   1137  CA  ARG E  20     -61.450  77.760   2.499  1.00  1.00      E    C
ATOM   1138  CA  ALA E  21     -64.120  75.520   0.799  1.00  1.00      E    C
ATOM   1139  CA  GLY E  22     -64.280  72.990   3.709  1.00  1.00      E    C
ATOM   1140  CA  LEU E  23     -63.030  70.190   1.579  1.00  1.00      E    C
ATOM   1141  CA  GLN E  24     -60.390  67.480   1.609  1.00  1.00      E    C
ATOM   1142  CA  PHE E  25     -60.310  67.180  -2.231  1.00  1.00      E    C
ATOM   1143  CA  PRO E  26     -57.840  69.560  -3.871  1.00  1.00      E    C
ATOM   1144  CA  VAL E  27     -59.120  72.840  -5.261  1.00  1.00      E    C
ATOM   1145  CA  GLY E  28     -55.940  73.540  -7.110  1.00  1.00      E    C
ATOM   1146  CA  ARG E  29     -55.740  70.110  -8.640  1.00  1.00      E    C
ATOM   1147  CA  VAL E  30     -59.280  70.140  -9.751  1.00  1.00      E    C
ATOM   1148  CA  HIS E  31     -58.880  73.680 -11.271  1.00  1.00      E    C
ATOM   1149  CA  ARG E  32     -55.680  72.620 -12.970  1.00  1.00      E    C
ATOM   1150  CA  LEU E  33     -57.280  69.490 -14.381  1.00  1.00      E    C
ATOM   1151  CA  LEU E  34     -60.330  71.360 -15.641  1.00  1.00      E    C
ATOM   1152  CA  ARG E  35     -58.130  73.760 -17.551  1.00  1.00      E    C
ATOM   1153  CA  LYS E  36     -56.000  70.890 -18.720  1.00  1.00      E    C
ATOM   1154  CA  GLY E  37     -59.140  69.090 -20.031  1.00  1.00      E    C
ATOM   1155  CA  ASN E  38     -60.090  71.600 -22.751  1.00  1.00      E    C
ATOM   1156  CA  TYR E  39     -63.370  72.420 -21.271  1.00  1.00      E    C
ATOM   1157  CA  ALA E  40     -63.660  76.080 -22.321  1.00  1.00      E    C
ATOM   1158  CA  GLU E  41     -61.910  79.370 -22.761  1.00  1.00      E    C
ATOM   1159  CA  ARG E  42     -62.600  80.090 -19.021  1.00  1.00      E    C
ATOM   1160  CA  VAL E  43     -62.900  77.940 -15.881  1.00  1.00      E    C
ATOM   1161  CA  GLY E  44     -64.540  80.240 -13.281  1.00  1.00      E    C
ATOM   1162  CA  ALA E  45     -63.100  80.330  -9.711  1.00  1.00      E    C
ATOM   1163  CA  GLY E  46     -66.130  78.680  -8.151  1.00  1.00      E    C
ATOM   1164  CA  ALA E  47     -66.340  75.870 -10.731  1.00  1.00      E    C
ATOM   1165  CA  PRO E  48     -63.400  73.600  -9.541  1.00  1.00      E    C
ATOM   1166  CA  VAL E  49     -64.690  74.200  -5.971  1.00  1.00      E    C
ATOM   1167  CA  TYR E  50     -68.180  72.840  -6.801  1.00  1.00      E    C
ATOM   1168  CA  LEU E  51     -66.710  70.180  -9.091  1.00  1.00      E    C
ATOM   1169  CA  ALA E  52     -64.250  68.990  -6.421  1.00  1.00      E    C
ATOM   1170  CA  ALA E  53     -67.190  69.090  -3.841  1.00  1.00      E    C
ATOM   1171  CA  VAL E  54     -69.250  66.660  -5.941  1.00  1.00      E    C
ATOM   1172  CA  LEU E  55     -66.370  64.120  -6.531  1.00  1.00      E    C
ATOM   1173  CA  GLU E  56     -65.530  64.230  -2.801  1.00  1.00      E    C
ATOM   1174  CA  TYR E  57     -69.180  63.660  -2.051  1.00  1.00      E    C
ATOM   1175  CA  LEU E  58     -69.390  60.640  -4.491  1.00  1.00      E    C
ATOM   1176  CA  THR E  59     -66.270  59.150  -2.941  1.00  1.00      E    C
ATOM   1177  CA  ALA E  60     -67.780  59.220   0.509  1.00  1.00      E    C
ATOM   1178  CA  GLU E  61     -71.010  57.660  -0.701  1.00  1.00      E    C
ATOM   1179  CA  ILE E  62     -69.240  54.700  -2.421  1.00  1.00      E    C
ATOM   1180  CA  LEU E  63     -66.850  54.230   0.439  1.00  1.00      E    C
ATOM   1181  CA  GLU E  64     -69.710  54.060   3.049  1.00  1.00      E    C
ATOM   1182  CA  LEU E  65     -71.330  51.200   1.149  1.00  1.00      E    C
ATOM   1183  CA  ALA E  66     -67.910  49.520   0.379  1.00  1.00      E    C
ATOM   1184  CA  GLY E  67     -66.770  49.510   4.039  1.00  1.00      E    C
ATOM   1185  CA  ASN E  68     -70.270  48.090   4.809  1.00  1.00      E    C
ATOM   1186  CA  ALA E  69     -69.660  45.470   2.169  1.00  1.00      E    C
ATOM   1187  CA  ALA E  70     -66.370  44.360   3.719  1.00  1.00      E    C
ATOM   1188  CA  ARG E  71     -67.790  44.330   7.219  1.00  1.00      E    C
ATOM   1189  CA  ASP E  72     -70.970  42.460   6.089  1.00  1.00      E    C
ATOM   1190  CA  ASN E  73     -68.560  39.900   4.509  1.00  1.00      E    C
ATOM   1191  CA  LYS E  74     -66.550  39.600   7.669  1.00  1.00      E    C
ATOM   1192  CA  LYS E  75     -63.570  41.500   6.319  1.00  1.00      E    C
ATOM   1193  CA  THR E  76     -61.640  44.430   7.769  1.00  1.00      E    C
ATOM   1194  CA  ARG E  77     -60.010  45.520   4.419  1.00  1.00      E    C
ATOM   1195  CA  ILE E  78     -62.130  46.690   1.479  1.00  1.00      E    C
ATOM   1196  CA  ILE E  79     -61.210  44.850  -1.721  1.00  1.00      E    C
ATOM   1197  CA  PRO E  80     -62.550  45.300  -5.331  1.00  1.00      E    C
ATOM   1198  CA  ARG E  81     -65.250  42.800  -4.671  1.00  1.00      E    C
ATOM   1199  CA  HIS E  82     -66.650  44.970  -1.821  1.00  1.00      E    C
ATOM   1200  CA  LEU E  83     -66.680  48.030  -4.061  1.00  1.00      E    C
ATOM   1201  CA  GLN E  84     -68.580  46.120  -6.671  1.00  1.00      E    C
ATOM   1202  CA  LEU E  85     -71.150  44.780  -4.071  1.00  1.00      E    C
ATOM   1203  CA  ALA E  86     -71.760  48.450  -2.881  1.00  1.00      E    C
ATOM   1204  CA  VAL E  87     -72.410  49.670  -6.451  1.00  1.00      E    C
ATOM   1205  CA  ARG E  88     -74.530  46.860  -7.781  1.00  1.00      E    C
ATOM   1206  CA  ASN E  89     -76.860  46.440  -4.811  1.00  1.00      E    C
ATOM   1207  CA  ASP E  90     -77.800  50.150  -5.031  1.00  1.00      E    C
ATOM   1208  CA  GLU E  91     -80.390  51.110  -7.531  1.00  1.00      E    C
ATOM   1209  CA  GLU E  92     -79.180  54.590  -8.301  1.00  1.00      E    C
ATOM   1210  CA  LEU E  93     -75.420  54.020  -8.401  1.00  1.00      E    C
ATOM   1211  CA  ASN E  94     -75.900  50.960 -10.631  1.00  1.00      E    C
ATOM   1212  CA  LYS E  95     -77.630  53.340 -13.151  1.00  1.00      E    C
ATOM   1213  CA  LEU E  96     -74.830  55.850 -12.901  1.00  1.00      E    C
ATOM   1214  CA  LEU E  97     -72.180  53.170 -13.501  1.00  1.00      E    C
ATOM   1215  CA  GLY E  98     -74.460  51.020 -15.861  1.00  1.00      E    C
ATOM   1216  CA  ARG E  99     -71.750  50.720 -18.641  1.00  1.00      E    C
ATOM   1217  CA  VAL E 100     -68.780  50.470 -16.261  1.00  1.00      E    C
ATOM   1218  CA  THR E 101     -66.630  47.330 -15.601  1.00  1.00      E    C
ATOM   1219  CA  ILE E 102     -64.850  47.010 -12.231  1.00  1.00      E    C
ATOM   1220  CA  ALA E 103     -61.810  44.820 -13.121  1.00  1.00      E    C
ATOM   1221  CA  GLN E 104     -61.170  42.080 -10.531  1.00  1.00      E    C
ATOM   1222  CA  GLY E 105     -64.590  42.490  -9.131  1.00  1.00      E    C
ATOM   1223  CA  GLY E 106     -65.970  38.920  -9.611  1.00  1.00      E    C
ATOM   1224  CA  VAL E 107     -68.820  38.380 -11.941  1.00  1.00      E    C
ATOM   1225  CA  LEU E 108     -69.660  40.030 -15.201  1.00  1.00      E    C
ATOM   1226  CA  PRO E 109     -72.420  41.840 -13.111  1.00  1.00      E    C
ATOM   1227  CA  ASN E 110     -75.400  41.140 -15.161  1.00  1.00      E    C
ATOM   1228  CA  ILE E 111     -78.080  38.350 -15.041  1.00  1.00      E    C
ATOM   1229  CA  GLN E 112     -81.490  39.180 -13.591  1.00  1.00      E    C
ATOM   1230  CA  SER E 113     -82.830  35.630 -13.321  1.00  1.00      E    C
ATOM   1231  CA  VAL E 114     -85.870  36.550 -11.341  1.00  1.00      E    C
ATOM   1232  CA  LEU E 115     -87.290  38.630 -14.251  1.00  1.00      E    C
ATOM   1233  CA  LEU E 116     -88.130  37.050 -17.561  1.00  1.00      E    C
ATOM   1234  CA  PRO E 117     -91.470  35.200 -18.011  1.00  1.00      E    C
ATOM   1235  CA  LYS E 118     -91.320  31.430 -18.441  1.00  1.00      E    C
ATOM   1236  CA  LYS E 119     -92.340  29.900 -21.841  1.00  1.00      E    C
ATOM   1237  CA  THR E 120     -93.970  26.800 -20.421  1.00  1.00      E    C
ATOM   1238  CA  GLU E 121     -95.070  23.940 -22.791  1.00  1.00      E    C
ATOM   1239  CA  SER E 122     -92.630  21.110 -22.631  1.00  1.00      E    C
ATOM   1240  CA  SER E 123     -90.910  19.710 -19.511  1.00  1.00      E    C
ATOM   1241  CA  LYS E 124     -94.160  17.740 -19.011  1.00  1.00      E    C
ATOM   1242  CA  SER E 125     -92.830  14.490 -17.681  1.00  1.00      E    C
ATOM   1243  CA  LYS E 126     -92.020  12.210 -20.531  1.00  1.00      E    C
ATOM   1244  CA  SER E 127     -92.380  12.600 -24.381  1.00  1.00      E    C
ATOM   1245  CA  LYS E 128     -88.900  11.070 -24.891  1.00  1.00      E    C
TER
ATOM   1246  CA  PRO F   1     -58.639  34.110 -66.921  1.00  1.00      F    C
ATOM   1247  CA  GLU F   2     -57.439  34.810 -63.431  1.00  1.00      F    C
ATOM   1248  CA  PRO F   3     -58.619  37.300 -60.911  1.00  1.00      F    C
ATOM   1249  CA  ALA F   4     -62.179  38.480 -61.771  1.00  1.00      F    C
ATOM   1250  CA  LYS F   5     -65.099  37.590 -59.521  1.00  1.00      F    C
ATOM   1251  CA  SER F   6     -65.039  34.050 -60.971  1.00  1.00      F    C
ATOM   1252  CA  ALA F   7     -62.409  32.850 -58.621  1.00  1.00      F    C
ATOM   1253  CA  PRO F   8     -63.179  31.740 -56.011  1.00  1.00      F    C
ATOM   1254  CA  ALA F   9     -61.069  32.770 -52.961  1.00  1.00      F    C
ATOM   1255  CA  PRO F  10     -60.060  31.310 -50.611  1.00  1.00      F    C
ATOM   1256  CA  LYS F  11     -61.760  31.220 -47.231  1.00  1.00      F    C
ATOM   1257  CA  LYS F  12     -62.480  28.680 -44.531  1.00  1.00      F    C
ATOM   1258  CA  GLY F  13     -64.360  29.200 -41.161  1.00  1.00      F    C
ATOM   1259  CA  SER F  14     -64.610  29.690 -37.431  1.00  1.00      F    C
ATOM   1260  CA  LYS F  15     -63.120  33.150 -36.791  1.00  1.00      F    C
ATOM   1261  CA  LYS F  16     -63.010  33.000 -33.021  1.00  1.00      F    C
ATOM   1262  CA  ALA F  17     -60.120  35.370 -33.021  1.00  1.00      F    C
ATOM   1263  CA  VAL F  18     -58.330  32.890 -30.851  1.00  1.00      F    C
ATOM   1264  CA  THR F  19     -57.280  35.680 -28.531  1.00  1.00      F    C
ATOM   1265  CA  LYS F  20     -53.620  36.540 -29.290  1.00  1.00      F    C
ATOM   1266  CA  THR F  21     -51.890  38.760 -26.740  1.00  1.00      F    C
ATOM   1267  CA  GLN F  22     -48.460  38.790 -28.040  1.00  1.00      F    C
ATOM   1268  CA  LYS F  23     -45.410  38.920 -25.750  1.00  1.00      F    C
ATOM   1269  CA  LYS F  24     -42.150  40.950 -25.970  1.00  1.00      F    C
ATOM   1270  CA  ASP F  25     -40.380  42.260 -22.860  1.00  1.00      F    C
ATOM   1271  CA  GLY F  26     -39.620  41.310 -19.250  1.00  1.00      F    C
ATOM   1272  CA  LYS F  27     -41.120  44.360 -17.480  1.00  1.00      F    C
ATOM   1273  CA  LYS F  28     -42.420  43.530 -14.090  1.00  1.00      F    C
ATOM   1274  CA  ARG F  29     -45.060  45.900 -13.100  1.00  1.00      F    C
ATOM   1275  CA  ARG F  30     -43.270  49.010 -14.210  1.00  1.00      F    C
ATOM   1276  CA  LYS F  31     -45.170  52.330 -14.300  1.00  1.00      F    C
ATOM   1277  CA  THR F  32     -46.560  53.360 -11.030  1.00  1.00      F    C
ATOM   1278  CA  ARG F  33     -49.080  56.260 -11.710  1.00  1.00      F    C
ATOM   1279  CA  LYS F  34     -47.360  59.650 -10.860  1.00  1.00      F    C
ATOM   1280  CA  GLU F  35     -49.790  61.620  -8.680  1.00  1.00      F    C
ATOM   1281  CA  SER F  36     -53.310  60.330  -7.890  1.00  1.00      F    C
ATOM   1282  CA  TYR F  37     -56.460  60.730  -5.991  1.00  1.00      F    C
ATOM   1283  CA  ALA F  38     -55.440  57.970  -3.580  1.00  1.00      F    C
ATOM   1284  CA  ILE F  39     -54.280  60.190  -0.600  1.00  1.00      F    C
ATOM   1285  CA  TYR F  40     -57.560  62.050  -0.691  1.00  1.00      F    C
ATOM   1286  CA  VAL F  41     -59.620  58.850  -0.881  1.00  1.00      F    C
ATOM   1287  CA  TYR F  42     -57.760  57.620   2.109  1.00  1.00      F    C
ATOM   1288  CA  LYS F  43     -58.330  60.910   4.069  1.00  1.00      F    C
ATOM   1289  CA  VAL F  44     -61.990  60.700   3.649  1.00  1.00      F    C
ATOM   1290  CA  LEU F  45     -62.140  56.990   4.519  1.00  1.00      F    C
ATOM   1291  CA  LYS F  46     -60.770  58.020   7.999  1.00  1.00      F    C
ATOM   1292  CA  GLN F  47     -63.630  60.560   8.389  1.00  1.00      F    C
ATOM   1293  CA  VAL F  48     -66.270  58.090   7.629  1.00  1.00      F    C
ATOM   1294  CA  HIS F  49     -64.850  54.680   8.729  1.00  1.00      F    C
ATOM   1295  CA  PRO F  50     -61.630  55.380  10.819  1.00  1.00      F    C
ATOM   1296  CA  ASP F  51     -60.890  51.670  11.389  1.00  1.00      F    C
ATOM   1297  CA  THR F  52     -61.830  50.370   8.019  1.00  1.00      F    C
ATOM   1298  CA  GLY F  53     -59.020  49.960   5.539  1.00  1.00      F    C
ATOM   1299  CA  ILE F  54     -58.890  49.630   1.719  1.00  1.00      F    C
ATOM   1300  CA  SER F  55     -56.220  47.800  -0.471  1.00  1.00      F    C
ATOM   1301  CA  SER F  56     -54.520  49.540  -3.330  1.00  1.00      F    C
ATOM   1302  CA  LYS F  57     -56.460  47.410  -5.871  1.00  1.00      F    C
ATOM   1303  CA  ALA F  58     -59.670  49.020  -4.551  1.00  1.00      F    C
ATOM   1304  CA  MET F  59     -57.870  52.360  -4.681  1.00  1.00      F    C
ATOM   1305  CA  SER F  60     -57.270  51.730  -8.501  1.00  1.00      F    C
ATOM   1306  CA  ILE F  61     -61.040  51.150  -8.631  1.00  1.00      F    C
ATOM   1307  CA  MET F  62     -61.730  54.430  -6.591  1.00  1.00      F    C
ATOM   1308  CA  ASN F  63     -59.320  56.360  -8.811  1.00  1.00      F    C
ATOM   1309  CA  SER F  64     -61.030  54.890 -11.981  1.00  1.00      F    C
ATOM   1310  CA  PHE F  65     -64.430  55.830 -10.521  1.00  1.00      F    C
ATOM   1311  CA  VAL F  66     -63.550  59.320  -9.561  1.00  1.00      F    C
ATOM   1312  CA  ASN F  67     -61.720  60.170 -12.801  1.00  1.00      F    C
ATOM   1313  CA  ASP F  68     -64.540  58.610 -14.741  1.00  1.00      F    C
ATOM   1314  CA  VAL F  69     -67.220  60.910 -13.161  1.00  1.00      F    C
ATOM   1315  CA  PHE F  70     -64.850  63.830 -13.341  1.00  1.00      F    C
ATOM   1316  CA  GLU F  71     -64.370  63.250 -17.151  1.00  1.00      F    C
ATOM   1317  CA  ARG F  72     -68.220  62.730 -17.711  1.00  1.00      F    C
ATOM   1318  CA  ILE F  73     -69.110  65.840 -15.691  1.00  1.00      F    C
ATOM   1319  CA  ALA F  74     -66.350  68.050 -17.341  1.00  1.00      F    C
ATOM   1320  CA  GLY F  75     -67.340  66.850 -20.801  1.00  1.00      F    C
ATOM   1321  CA  GLU F  76     -71.030  67.290 -20.031  1.00  1.00      F    C
ATOM   1322  CA  ALA F  77     -70.370  70.750 -18.451  1.00  1.00      F    C
ATOM   1323  CA  SER F  78     -68.190  71.840 -21.481  1.00  1.00      F    C
ATOM   1324  CA  ARG F  79     -71.110  70.690 -23.791  1.00  1.00      F    C
ATOM   1325  CA  LEU F  80     -73.580  72.650 -21.811  1.00  1.00      F    C
ATOM   1326  CA  ALA F  81     -71.510  75.810 -22.241  1.00  1.00      F    C
ATOM   1327  CA  HIS F  82     -71.150  75.280 -26.051  1.00  1.00      F    C
ATOM   1328  CA  TYR F  83     -74.940  74.880 -26.461  1.00  1.00      F    C
ATOM   1329  CA  ASN F  84     -75.290  78.340 -24.891  1.00  1.00      F    C
ATOM   1330  CA  LYS F  85     -72.190  79.710 -26.641  1.00  1.00      F    C
ATOM   1331  CA  ARG F  86     -70.430  80.520 -23.271  1.00  1.00      F    C
ATOM   1332  CA  SER F  87     -66.780  81.530 -22.691  1.00  1.00      F    C
ATOM   1333  CA  THR F  88     -66.820  80.440 -19.021  1.00  1.00      F    C
ATOM   1334  CA  ILE F  89     -67.830  77.270 -17.231  1.00  1.00      F    C
ATOM   1335  CA  THR F  90     -69.140  78.380 -13.851  1.00  1.00      F    C
ATOM   1336  CA  SER F  91     -70.410  76.530 -10.831  1.00  1.00      F    C
ATOM   1337  CA  ARG F  92     -73.730  76.520 -12.641  1.00  1.00      F    C
ATOM   1338  CA  GLU F  93     -72.410  74.310 -15.401  1.00  1.00      F    C
ATOM   1339  CA  ILE F  94     -71.380  71.760 -12.791  1.00  1.00      F    C
ATOM   1340  CA  GLN F  95     -74.860  71.980 -11.221  1.00  1.00      F    C
ATOM   1341  CA  THR F  96     -76.590  71.160 -14.371  1.00  1.00      F    C
ATOM   1342  CA  ALA F  97     -74.170  68.380 -15.351  1.00  1.00      F    C
ATOM   1343  CA  VAL F  98     -74.970  66.750 -11.971  1.00  1.00      F    C
ATOM   1344  CA  ARG F  99     -78.740  67.000 -12.591  1.00  1.00      F    C
ATOM   1345  CA  LEU F 100     -78.280  65.400 -16.011  1.00  1.00      F    C
ATOM   1346  CA  LEU F 101     -76.040  62.670 -14.801  1.00  1.00      F    C
ATOM   1347  CA  LEU F 102     -77.570  61.920 -11.501  1.00  1.00      F    C
ATOM   1348  CA  PRO F 103     -80.440  59.910 -10.331  1.00  1.00      F    C
ATOM   1349  CA  GLY F 104     -82.800  61.650  -7.801  1.00  1.00      F    C
ATOM   1350  CA  GLU F 105     -81.630  61.420  -4.271  1.00  1.00      F    C
ATOM   1351  CA  LEU F 106     -77.920  61.170  -5.351  1.00  1.00      F    C
ATOM   1352  CA  ALA F 107     -78.110  64.280  -7.411  1.00  1.00      F    C
ATOM   1353  CA  LYS F 108     -79.780  66.210  -4.661  1.00  1.00      F    C
ATOM   1354  CA  HIS F 109     -77.150  65.620  -2.031  1.00  1.00      F    C
ATOM   1355  CA  ALA F 110     -74.300  65.840  -4.591  1.00  1.00      F    C
ATOM   1356  CA  VAL F 111     -75.740  69.230  -5.791  1.00  1.00      F    C
ATOM   1357  CA  SER F 112     -76.510  70.170  -2.101  1.00  1.00      F    C
ATOM   1358  CA  GLU F 113     -72.940  69.400  -0.851  1.00  1.00      F    C
ATOM   1359  CA  GLY F 114     -71.660  71.320  -3.801  1.00  1.00      F    C
ATOM   1360  CA  THR F 115     -73.720  74.420  -3.131  1.00  1.00      F    C
ATOM   1361  CA  LYS F 116     -72.780  74.510   0.529  1.00  1.00      F    C
ATOM   1362  CA  ALA F 117     -69.160  74.310  -0.281  1.00  1.00      F    C
ATOM   1363  CA  VAL F 118     -69.190  77.060  -2.961  1.00  1.00      F    C
ATOM   1364  CA  THR F 119     -71.270  79.290  -0.731  1.00  1.00      F    C
ATOM   1365  CA  LYS F 120     -68.920  78.620   2.209  1.00  1.00      F    C
ATOM   1366  CA  TYR F 121     -65.910  79.440   0.129  1.00  1.00      F    C
ATOM   1367  CA  THR F 122     -67.450  82.820  -0.831  1.00  1.00      F    C
ATOM   1368  CA  SER F 123     -68.660  83.500   2.719  1.00  1.00      F    C
ATOM   1369  CA  ALA F 124     -65.040  83.790   3.959  1.00  1.00      F    C
ATOM   1370  CA  LYS F 125     -63.990  86.940   2.119  1.00  1.00      F    C
TER
ATOM   1371  CA  ALA G   1       9.700 -33.720 -20.880  1.00  1.00      G    C
ATOM   1372  CA  ARG G   2       9.820 -37.490 -21.290  1.00  1.00      G    C
ATOM   1373  CA  THR G   3      12.680 -39.390 -19.920  1.00  1.00      G    C
ATOM   1374  CA  LYS G   4      15.990 -37.650 -18.820  1.00  1.00      G    C
ATOM   1375  CA  GLN G   5      19.710 -38.040 -18.880  1.00  1.00      G    C
ATOM   1376  CA  THR G   6      21.550 -34.700 -19.200  1.00  1.00      G    C
ATOM   1377  CA  ALA G   7      22.780 -31.910 -17.080  1.00  1.00      G    C
ATOM   1378  CA  ARG G   8      23.780 -33.900 -14.030  1.00  1.00      G    C
ATOM   1379  CA  LYS G   9      26.970 -34.600 -15.850  1.00  1.00      G    C
ATOM   1380  CA  SER G  10      25.430 -37.440 -17.830  1.00  1.00      G    C
ATOM   1381  CA  THR G  11      25.150 -39.860 -14.780  1.00  1.00      G    C
ATOM   1382  CA  GLY G  12      22.000 -40.390 -12.660  1.00  1.00      G    C
ATOM   1383  CA  GLY G  13      23.120 -38.100  -9.900  1.00  1.00      G    C
ATOM   1384  CA  LYS G  14      23.720 -38.200  -6.170  1.00  1.00      G    C
ATOM   1385  CA  ALA G  15      20.210 -39.060  -4.830  1.00  1.00      G    C
ATOM   1386  CA  PRO G  16      19.340 -36.220  -2.640  1.00  1.00      G    C
ATOM   1387  CA  ARG G  17      19.410 -36.350   1.140  1.00  1.00      G    C
ATOM   1388  CA  LYS G  18      22.940 -37.290   1.890  1.00  1.00      G    C
ATOM   1389  CA  GLN G  19      24.650 -34.550   3.880  1.00  1.00      G    C
ATOM   1390  CA  LEU G  20      24.550 -34.990   7.700  1.00  1.00      G    C
ATOM   1391  CA  ALA G  21      27.270 -35.740  10.320  1.00  1.00      G    C
ATOM   1392  CA  THR G  22      28.530 -32.790  12.350  1.00  1.00      G    C
ATOM   1393  CA  LYS G  23      31.220 -30.410  10.990  1.00  1.00      G    C
ATOM   1394  CA  ALA G  24      34.480 -32.180  11.110  1.00  1.00      G    C
ATOM   1395  CA  ALA G  25      33.370 -35.650  11.850  1.00  1.00      G    C
ATOM   1396  CA  ARG G  26      36.170 -38.120  12.910  1.00  1.00      G    C
ATOM   1397  CA  LYS G  27      38.290 -35.330  11.250  1.00  1.00      G    C
ATOM   1398  CA  SER G  28      40.730 -37.740   9.561  1.00  1.00      G    C
ATOM   1399  CA  ALA G  29      41.680 -36.830   5.941  1.00  1.00      G    C
ATOM   1400  CA  PRO G  30      42.970 -40.150   4.631  1.00  1.00      G    C
ATOM   1401  CA  ALA G  31      46.250 -39.440   2.811  1.00  1.00      G    C
ATOM   1402  CA  THR G  32      46.270 -39.920  -0.849  1.00  1.00      G    C
ATOM   1403  CA  GLY G  33      42.840 -40.500  -2.539  1.00  1.00      G    C
ATOM   1404  CA  GLY G  34      41.400 -37.110  -1.559  1.00  1.00      G    C
ATOM   1405  CA  VAL G  35      43.040 -33.960  -0.009  1.00  1.00      G    C
ATOM   1406  CA  LYS G  36      41.260 -30.790  -1.539  1.00  1.00      G    C
ATOM   1407  CA  LYS G  37      37.540 -31.460  -0.700  1.00  1.00      G    C
ATOM   1408  CA  PRO G  38      37.030 -30.190   2.820  1.00  1.00      G    C
ATOM   1409  CA  HIS G  39      34.390 -31.840   4.950  1.00  1.00      G    C
ATOM   1410  CA  ARG G  40      30.900 -30.370   4.940  1.00  1.00      G    C
ATOM   1411  CA  TYR G  41      29.260 -27.260   3.650  1.00  1.00      G    C
ATOM   1412  CA  ARG G  42      25.610 -27.500   2.650  1.00  1.00      G    C
ATOM   1413  CA  PRO G  43      24.540 -25.390  -0.340  1.00  1.00      G    C
ATOM   1414  CA  GLY G  44      23.510 -22.020   1.200  1.00  1.00      G    C
ATOM   1415  CA  THR G  45      26.250 -21.910   3.820  1.00  1.00      G    C
ATOM   1416  CA  VAL G  46      27.870 -18.860   2.080  1.00  1.00      G    C
ATOM   1417  CA  ALA G  47      24.470 -17.400   1.220  1.00  1.00      G    C
ATOM   1418  CA  LEU G  48      23.670 -17.350   4.930  1.00  1.00      G    C
ATOM   1419  CA  ARG G  49      26.990 -15.890   5.850  1.00  1.00      G    C
ATOM   1420  CA  GLU G  50      26.520 -12.940   3.550  1.00  1.00      G    C
ATOM   1421  CA  ILE G  51      22.970 -12.060   4.970  1.00  1.00      G    C
ATOM   1422  CA  ARG G  52      24.570 -11.850   8.360  1.00  1.00      G    C
ATOM   1423  CA  ARG G  53      27.610  -9.820   7.140  1.00  1.00      G    C
ATOM   1424  CA  TYR G  54      25.210  -7.510   5.290  1.00  1.00      G    C
ATOM   1425  CA  GLN G  55      22.800  -7.130   8.230  1.00  1.00      G    C
ATOM   1426  CA  LYS G  56      25.830  -6.000  10.260  1.00  1.00      G    C
ATOM   1427  CA  SER G  57      26.770  -3.420   7.480  1.00  1.00      G    C
ATOM   1428  CA  THR G  58      25.380  -0.190   5.880  1.00  1.00      G    C
ATOM   1429  CA  GLU G  59      27.520  -0.030   2.670  1.00  1.00      G    C
ATOM   1430  CA  LEU G  60      25.580   0.120  -0.560  1.00  1.00      G    C
ATOM   1431  CA  LEU G  61      25.970  -3.040  -2.690  1.00  1.00      G    C
ATOM   1432  CA  ILE G  62      25.140  -1.880  -6.180  1.00  1.00      G    C
ATOM   1433  CA  ARG G  63      28.350  -1.210  -8.180  1.00  1.00      G    C
ATOM   1434  CA  LYS G  64      29.040   2.560  -8.220  1.00  1.00      G    C
ATOM   1435  CA  LEU G  65      30.460   3.040 -11.690  1.00  1.00      G    C
ATOM   1436  CA  PRO G  66      28.170   0.780 -13.670  1.00  1.00      G    C
ATOM   1437  CA  PHE G  67      25.150   2.430 -11.960  1.00  1.00      G    C
ATOM   1438  CA  GLN G  68      26.510   5.910 -12.500  1.00  1.00      G    C
ATOM   1439  CA  ARG G  69      26.660   5.130 -16.270  1.00  1.00      G    C
ATOM   1440  CA  LEU G  70      22.980   4.260 -16.370  1.00  1.00      G    C
ATOM   1441  CA  VAL G  71      22.130   7.490 -14.400  1.00  1.00      G    C
ATOM   1442  CA  ARG G  72      24.150   9.560 -16.900  1.00  1.00      G    C
ATOM   1443  CA  GLU G  73      22.460   7.780 -19.880  1.00  1.00      G    C
ATOM   1444  CA  ILE G  74      18.950   8.170 -18.280  1.00  1.00      G    C
ATOM   1445  CA  ALA G  75      19.520  11.870 -17.870  1.00  1.00      G    C
ATOM   1446  CA  GLN G  76      20.970  12.310 -21.340  1.00  1.00      G    C
ATOM   1447  CA  ASP G  77      17.430  11.030 -22.580  1.00  1.00      G    C
ATOM   1448  CA  PHE G  78      15.880  14.190 -21.120  1.00  1.00      G    C
ATOM   1449  CA  LYS G  79      18.480  16.920 -21.370  1.00  1.00      G    C
ATOM   1450  CA  THR G  80      21.780  17.150 -23.380  1.00  1.00      G    C
ATOM   1451  CA  ASP G  81      25.070  18.490 -22.000  1.00  1.00      G    C
ATOM   1452  CA  LEU G  82      24.390  17.840 -18.300  1.00  1.00      G    C
ATOM   1453  CA  ARG G  83      26.920  17.880 -15.510  1.00  1.00      G    C
ATOM   1454  CA  PHE G  84      26.210  16.390 -12.180  1.00  1.00      G    C
ATOM   1455  CA  GLN G  85      27.130  17.360  -8.610  1.00  1.00      G    C
ATOM   1456  CA  SER G  86      29.100  14.370  -7.180  1.00  1.00      G    C
ATOM   1457  CA  SER G  87      26.270  14.030  -4.480  1.00  1.00      G    C
ATOM   1458  CA  ALA G  88      23.510  13.860  -7.080  1.00  1.00      G    C
ATOM   1459  CA  VAL G  89      24.770  10.390  -8.260  1.00  1.00      G    C
ATOM   1460  CA  MET G  90      25.420   9.400  -4.600  1.00  1.00      G    C
ATOM   1461  CA  ALA G  91      21.820  10.370  -3.720  1.00  1.00      G    C
ATOM   1462  CA  LEU G  92      19.970   8.470  -6.410  1.00  1.00      G    C
ATOM   1463  CA  GLN G  93      21.610   5.170  -5.580  1.00  1.00      G    C
ATOM   1464  CA  GLU G  94      20.930   5.100  -1.870  1.00  1.00      G    C
ATOM   1465  CA  ALA G  95      17.250   6.090  -2.470  1.00  1.00      G    C
ATOM   1466  CA  SER G  96      16.900   3.480  -5.260  1.00  1.00      G    C
ATOM   1467  CA  GLU G  97      18.810   0.810  -3.100  1.00  1.00      G    C
ATOM   1468  CA  ALA G  98      16.350   1.350  -0.280  1.00  1.00      G    C
ATOM   1469  CA  TYR G  99      13.340   0.940  -2.300  1.00  1.00      G    C
ATOM   1470  CA  LEU G 100      14.520  -2.260  -4.080  1.00  1.00      G    C
ATOM   1471  CA  VAL G 101      15.800  -3.640  -0.830  1.00  1.00      G    C
ATOM   1472  CA  ALA G 102      12.410  -2.980   0.900  1.00  1.00      G    C
ATOM   1473  CA  LEU G 103      10.550  -4.490  -2.010  1.00  1.00      G    C
ATOM   1474  CA  PHE G 104      12.640  -7.640  -1.670  1.00  1.00      G    C
ATOM   1475  CA  GLU G 105      11.710  -7.870   2.020  1.00  1.00      G    C
ATOM   1476  CA  ASP G 106       7.980  -7.770   0.900  1.00  1.00      G    C
ATOM   1477  CA  THR G 107       8.620 -10.250  -1.900  1.00  1.00      G    C
ATOM   1478  CA  ASN G 108      10.250 -12.610   0.500  1.00  1.00      G    C
ATOM   1479  CA  LEU G 109       7.530 -12.410   3.030  1.00  1.00      G    C
ATOM   1480  CA  CYS G 110       5.070 -13.580   0.240  1.00  1.00      G    C
ATOM   1481  CA  ALA G 111       7.560 -16.460  -0.810  1.00  1.00      G    C
ATOM   1482  CA  ILE G 112       7.850 -17.430   2.860  1.00  1.00      G    C
ATOM   1483  CA  HIS G 113       4.020 -16.890   3.230  1.00  1.00      G    C
ATOM   1484  CA  ALA G 114       3.610 -19.480   0.530  1.00  1.00      G    C
ATOM   1485  CA  LYS G 115       6.010 -21.850   2.400  1.00  1.00      G    C
ATOM   1486  CA  ARG G 116       8.780 -21.270  -0.060  1.00  1.00      G    C
ATOM   1487  CA  VAL G 117      12.380 -20.040   0.490  1.00  1.00      G    C
ATOM   1488  CA  THR G 118      12.940 -19.180  -3.180  1.00  1.00      G    C
ATOM   1489  CA  ILE G 119      11.350 -15.900  -4.370  1.00  1.00      G    C
ATOM   1490  CA  MET G 120       9.780 -15.990  -7.790  1.00  1.00      G    C
ATOM   1491  CA  PRO G 121       8.360 -13.180  -9.990  1.00  1.00      G    C
ATOM   1492  CA  LYS G 122       4.840 -14.030  -8.880  1.00  1.00      G    C
ATOM   1493  CA  ASP G 123       5.940 -13.130  -5.300  1.00  1.00      G    C
ATOM   1494  CA  ILE G 124       7.130  -9.630  -6.520  1.00  1.00      G    C
ATOM   1495  CA  GLN G 125       3.830  -9.420  -8.430  1.00  1.00      G    C
ATOM   1496  CA  LEU G 126       1.720 -10.210  -5.410  1.00  1.00      G    C
ATOM   1497  CA  ALA G 127       3.520  -7.580  -3.370  1.00  1.00      G    C
ATOM   1498  CA  ARG G 128       3.450  -5.110  -6.210  1.00  1.00      G    C
ATOM   1499  CA  ARG G 129      -0.260  -5.770  -6.650  1.00  1.00      G    C
ATOM   1500  CA  ILE G 130      -1.040  -5.140  -2.940  1.00  1.00      G    C
ATOM   1501  CA  ARG G 131       1.220  -2.140  -2.890  1.00  1.00      G    C
ATOM   1502  CA  GLY G 132      -0.720  -0.360  -5.690  1.00  1.00      G    C
ATOM   1503  CA  GLU G 133       2.290  -0.150  -8.030  1.00  1.00      G    C
ATOM   1504  CA  ARG G 134       0.760  -2.740 -10.250  1.00  1.00      G    C
ATOM   1505  CA  ALA G 135      -2.760  -2.310  -8.870  1.00  1.00      G    C
TER
ATOM   1506  CA  SER H   1      18.360  27.350 -41.250  1.00  1.00      H    C
ATOM   1507  CA  GLY H   2      21.780  26.760 -39.750  1.00  1.00      H    C
ATOM   1508  CA  ARG H   3      22.470  23.240 -38.370  1.00  1.00      H    C
ATOM   1509  CA  GLY H   4      20.470  20.130 -37.490  1.00  1.00      H    C
ATOM   1510  CA  LYS H   5      20.200  20.990 -33.760  1.00  1.00      H    C
ATOM   1511  CA  GLY H   6      22.840  18.940 -32.120  1.00  1.00      H    C
ATOM   1512  CA  GLY H   7      22.230  16.310 -29.470  1.00  1.00      H    C
ATOM   1513  CA  LYS H   8      18.890  15.410 -31.110  1.00  1.00      H    C
ATOM   1514  CA  GLY H   9      19.260  12.030 -29.370  1.00  1.00      H    C
ATOM   1515  CA  LEU H  10      22.880  12.930 -28.370  1.00  1.00      H    C
ATOM   1516  CA  GLY H  11      26.230  11.290 -29.100  1.00  1.00      H    C
ATOM   1517  CA  LYS H  12      24.820   7.990 -27.490  1.00  1.00      H    C
ATOM   1518  CA  GLY H  13      26.010   6.930 -24.120  1.00  1.00      H    C
ATOM   1519  CA  GLY H  14      29.650   6.730 -25.020  1.00  1.00      H    C
ATOM   1520  CA  ALA H  15      30.280   2.930 -25.000  1.00  1.00      H    C
ATOM   1521  CA  LYS H  16      33.180   1.900 -26.940  1.00  1.00      H    C
ATOM   1522  CA  ARG H  17      36.500   0.100 -26.689  1.00  1.00      H    C
ATOM   1523  CA  HIS H  18      36.050  -3.590 -26.160  1.00  1.00      H    C
ATOM   1524  CA  ARG H  19      35.110  -6.210 -28.620  1.00  1.00      H    C
ATOM   1525  CA  LYS H  20      32.610  -7.390 -26.020  1.00  1.00      H    C
ATOM   1526  CA  VAL H  21      29.870  -4.910 -27.090  1.00  1.00      H    C
ATOM   1527  CA  LEU H  22      30.240  -2.820 -24.040  1.00  1.00      H    C
ATOM   1528  CA  ARG H  23      29.360  -3.530 -20.330  1.00  1.00      H    C
ATOM   1529  CA  ASP H  24      25.650  -3.030 -20.840  1.00  1.00      H    C
ATOM   1530  CA  ASN H  25      24.300  -0.210 -18.650  1.00  1.00      H    C
ATOM   1531  CA  ILE H  26      20.830  -1.700 -17.750  1.00  1.00      H    C
ATOM   1532  CA  GLN H  27      22.760  -4.920 -18.330  1.00  1.00      H    C
ATOM   1533  CA  GLY H  28      25.400  -3.350 -16.030  1.00  1.00      H    C
ATOM   1534  CA  ILE H  29      23.300  -3.900 -12.980  1.00  1.00      H    C
ATOM   1535  CA  THR H  30      24.870  -7.230 -12.120  1.00  1.00      H    C
ATOM   1536  CA  LYS H  31      23.770 -10.580 -10.640  1.00  1.00      H    C
ATOM   1537  CA  PRO H  32      26.080  -9.970  -7.750  1.00  1.00      H    C
ATOM   1538  CA  ALA H  33      24.420  -6.630  -7.000  1.00  1.00      H    C
ATOM   1539  CA  ILE H  34      20.930  -8.220  -6.980  1.00  1.00      H    C
ATOM   1540  CA  ARG H  35      22.120 -11.090  -4.820  1.00  1.00      H    C
ATOM   1541  CA  ARG H  36      23.620  -8.730  -2.230  1.00  1.00      H    C
ATOM   1542  CA  LEU H  37      20.440  -6.650  -2.100  1.00  1.00      H    C
ATOM   1543  CA  ALA H  38      18.440  -9.620  -1.500  1.00  1.00      H    C
ATOM   1544  CA  ARG H  39      20.790 -10.990   1.260  1.00  1.00      H    C
ATOM   1545  CA  ARG H  40      20.450  -7.720   3.120  1.00  1.00      H    C
ATOM   1546  CA  GLY H  41      16.760  -8.070   2.560  1.00  1.00      H    C
ATOM   1547  CA  GLY H  42      16.820 -11.530   4.310  1.00  1.00      H    C
ATOM   1548  CA  VAL H  43      16.590 -13.750   1.230  1.00  1.00      H    C
ATOM   1549  CA  LYS H  44      18.640 -16.990   1.110  1.00  1.00      H    C
ATOM   1550  CA  ARG H  45      17.720 -18.440  -2.240  1.00  1.00      H    C
ATOM   1551  CA  ILE H  46      16.840 -16.760  -5.530  1.00  1.00      H    C
ATOM   1552  CA  SER H  47      14.770 -17.610  -8.500  1.00  1.00      H    C
ATOM   1553  CA  GLY H  48      16.370 -17.540 -11.960  1.00  1.00      H    C
ATOM   1554  CA  LEU H  49      13.870 -14.930 -13.040  1.00  1.00      H    C
ATOM   1555  CA  ILE H  50      14.740 -12.520 -10.170  1.00  1.00      H    C
ATOM   1556  CA  TYR H  51      17.600 -10.870 -12.120  1.00  1.00      H    C
ATOM   1557  CA  GLU H  52      15.680  -9.700 -15.050  1.00  1.00      H    C
ATOM   1558  CA  GLU H  53      12.830  -8.500 -12.850  1.00  1.00      H    C
ATOM   1559  CA  THR H  54      15.130  -6.400 -10.860  1.00  1.00      H    C
ATOM   1560  CA  ARG H  55      16.530  -4.550 -13.940  1.00  1.00      H    C
ATOM   1561  CA  GLY H  56      12.980  -3.700 -15.060  1.00  1.00      H    C
ATOM   1562  CA  VAL H  57      11.800  -2.390 -11.780  1.00  1.00      H    C
ATOM   1563  CA  LEU H  58      14.950  -0.400 -11.110  1.00  1.00      H    C
ATOM   1564  CA  LYS H  59      14.880   0.940 -14.630  1.00  1.00      H    C
ATOM   1565  CA  VAL H  60      11.330   2.230 -13.990  1.00  1.00      H    C
ATOM   1566  CA  PHE H  61      12.330   3.890 -10.720  1.00  1.00      H    C
ATOM   1567  CA  LEU H  62      15.300   5.690 -12.350  1.00  1.00      H    C
ATOM   1568  CA  GLU H  63      13.220   7.090 -15.260  1.00  1.00      H    C
ATOM   1569  CA  ASN H  64      10.690   8.340 -12.710  1.00  1.00      H    C
ATOM   1570  CA  VAL H  65      13.220   9.950 -10.380  1.00  1.00      H    C
ATOM   1571  CA  ILE H  66      15.310  11.380 -13.290  1.00  1.00      H    C
ATOM   1572  CA  ARG H  67      12.180  12.660 -15.020  1.00  1.00      H    C
ATOM   1573  CA  ASP H  68      11.440  15.010 -12.140  1.00  1.00      H    C
ATOM   1574  CA  ALA H  69      15.140  15.950 -11.610  1.00  1.00      H    C
ATOM   1575  CA  VAL H  70      15.380  17.190 -15.160  1.00  1.00      H    C
ATOM   1576  CA  THR H  71      12.150  19.270 -14.610  1.00  1.00      H    C
ATOM   1577  CA  TYR H  72      13.710  20.800 -11.570  1.00  1.00      H    C
ATOM   1578  CA  THR H  73      16.960  21.420 -13.440  1.00  1.00      H    C
ATOM   1579  CA  GLU H  74      15.280  23.490 -16.110  1.00  1.00      H    C
ATOM   1580  CA  HIS H  75      13.160  25.350 -13.590  1.00  1.00      H    C
ATOM   1581  CA  ALA H  76      16.210  26.590 -11.990  1.00  1.00      H    C
ATOM   1582  CA  LYS H  77      17.680  27.650 -15.280  1.00  1.00      H    C
ATOM   1583  CA  ARG H  78      20.700  25.450 -14.510  1.00  1.00      H    C
ATOM   1584  CA  LYS H  79      22.700  23.030 -16.780  1.00  1.00      H    C
ATOM   1585  CA  THR H  80      23.920  21.160 -13.670  1.00  1.00      H    C
ATOM   1586  CA  VAL H  81      21.890  18.390 -11.810  1.00  1.00      H    C
ATOM   1587  CA  THR H  82      22.000  19.350  -8.150  1.00  1.00      H    C
ATOM   1588  CA  ALA H  83      21.320  17.590  -4.810  1.00  1.00      H    C
ATOM   1589  CA  MET H  84      18.290  19.980  -4.540  1.00  1.00      H    C
ATOM   1590  CA  ASP H  85      17.060  18.650  -7.850  1.00  1.00      H    C
ATOM   1591  CA  VAL H  86      17.430  15.120  -6.540  1.00  1.00      H    C
ATOM   1592  CA  VAL H  87      16.220  15.840  -2.920  1.00  1.00      H    C
ATOM   1593  CA  TYR H  88      13.050  17.470  -4.250  1.00  1.00      H    C
ATOM   1594  CA  ALA H  89      12.680  14.630  -6.850  1.00  1.00      H    C
ATOM   1595  CA  LEU H  90      12.950  11.920  -4.180  1.00  1.00      H    C
ATOM   1596  CA  LYS H  91      10.540  13.950  -1.960  1.00  1.00      H    C
ATOM   1597  CA  ARG H  92       7.670  14.210  -4.480  1.00  1.00      H    C
ATOM   1598  CA  GLN H  93       7.750  10.360  -4.840  1.00  1.00      H    C
ATOM   1599  CA  GLY H  94       7.720  10.140  -1.050  1.00  1.00      H    C
ATOM   1600  CA  ARG H  95      11.450   9.040  -0.780  1.00  1.00      H    C
ATOM   1601  CA  THR H  96      12.940  11.840   1.290  1.00  1.00      H    C
ATOM   1602  CA  LEU H  97      16.450  11.120   2.290  1.00  1.00      H    C
ATOM   1603  CA  TYR H  98      18.080  12.410   5.500  1.00  1.00      H    C
ATOM   1604  CA  GLY H  99      21.810  12.690   5.150  1.00  1.00      H    C
ATOM   1605  CA  PHE H 100      22.280  14.450   1.880  1.00  1.00      H    C
ATOM   1606  CA  GLY H 101      22.510  18.180   2.590  1.00  1.00      H    C
ATOM   1607  CA  GLY H 102      18.820  18.910   2.880  1.00  1.00      H    C
TER
ATOM   1608  CA  SER I   1      29.611   7.320 -64.230  1.00  1.00      I    C
ATOM   1609  CA  GLY I   2      32.031   6.560 -61.600  1.00  1.00      I    C
ATOM   1610  CA  ARG I   3      35.571   7.970 -61.979  1.00  1.00      I    C
ATOM   1611  CA  GLY I   4      35.091  10.190 -59.080  1.00  1.00      I    C
ATOM   1612  CA  LYS I   5      36.121  13.660 -60.189  1.00  1.00      I    C
ATOM   1613  CA  GLN I   6      38.821  14.180 -57.419  1.00  1.00      I    C
ATOM   1614  CA  GLY I   7      41.661  13.930 -60.049  1.00  1.00      I    C
ATOM   1615  CA  GLY I   8      44.181  12.900 -57.499  1.00  1.00      I    C
ATOM   1616  CA  LYS I   9      42.941  14.080 -54.199  1.00  1.00      I    C
ATOM   1617  CA  THR I  10      44.980  16.110 -51.739  1.00  1.00      I    C
ATOM   1618  CA  ARG I  11      44.090  14.330 -48.509  1.00  1.00      I    C
ATOM   1619  CA  ALA I  12      45.450  16.060 -45.389  1.00  1.00      I    C
ATOM   1620  CA  LYS I  13      47.520  19.250 -45.809  1.00  1.00      I    C
ATOM   1621  CA  ALA I  14      46.560  22.460 -47.599  1.00  1.00      I    C
ATOM   1622  CA  LYS I  15      47.540  24.500 -44.579  1.00  1.00      I    C
ATOM   1623  CA  THR I  16      49.990  24.170 -41.779  1.00  1.00      I    C
ATOM   1624  CA  ARG I  17      53.360  25.740 -41.659  1.00  1.00      I    C
ATOM   1625  CA  SER I  18      54.470  22.540 -40.009  1.00  1.00      I    C
ATOM   1626  CA  SER I  19      53.410  20.440 -43.009  1.00  1.00      I    C
ATOM   1627  CA  ARG I  20      55.070  22.920 -45.219  1.00  1.00      I    C
ATOM   1628  CA  ALA I  21      58.400  22.510 -43.289  1.00  1.00      I    C
ATOM   1629  CA  GLY I  22      58.150  18.730 -42.929  1.00  1.00      I    C
ATOM   1630  CA  LEU I  23      57.820  18.810 -39.239  1.00  1.00      I    C
ATOM   1631  CA  GLN I  24      56.260  16.800 -36.369  1.00  1.00      I    C
ATOM   1632  CA  PHE I  25      56.720  19.720 -33.879  1.00  1.00      I    C
ATOM   1633  CA  PRO I  26      54.110  22.520 -33.999  1.00  1.00      I    C
ATOM   1634  CA  VAL I  27      55.540  25.620 -35.689  1.00  1.00      I    C
ATOM   1635  CA  GLY I  28      52.590  27.760 -34.639  1.00  1.00      I    C
ATOM   1636  CA  ARG I  29      53.310  27.070 -30.969  1.00  1.00      I    C
ATOM   1637  CA  VAL I  30      56.990  27.490 -31.229  1.00  1.00      I    C
ATOM   1638  CA  HIS I  31      56.480  30.810 -33.199  1.00  1.00      I    C
ATOM   1639  CA  ARG I  32      54.000  32.060 -30.609  1.00  1.00      I    C
ATOM   1640  CA  LEU I  33      56.060  30.950 -27.549  1.00  1.00      I    C
ATOM   1641  CA  LEU I  34      59.170  32.740 -28.959  1.00  1.00      I    C
ATOM   1642  CA  ARG I  35      56.770  35.780 -29.359  1.00  1.00      I    C
ATOM   1643  CA  LYS I  36      55.210  35.260 -25.959  1.00  1.00      I    C
ATOM   1644  CA  GLY I  37      58.450  35.170 -24.029  1.00  1.00      I    C
ATOM   1645  CA  ASN I  38      59.700  38.720 -24.849  1.00  1.00      I    C
ATOM   1646  CA  TYR I  39      62.950  37.630 -26.389  1.00  1.00      I    C
ATOM   1647  CA  ALA I  40      63.360  40.620 -28.749  1.00  1.00      I    C
ATOM   1648  CA  GLU I  41      61.070  43.360 -29.969  1.00  1.00      I    C
ATOM   1649  CA  ARG I  42      60.670  41.220 -33.209  1.00  1.00      I    C
ATOM   1650  CA  VAL I  43      60.770  37.630 -34.339  1.00  1.00      I    C
ATOM   1651  CA  GLY I  44      61.070  36.500 -37.889  1.00  1.00      I    C
ATOM   1652  CA  ALA I  45      59.120  33.820 -39.499  1.00  1.00      I    C
ATOM   1653  CA  GLY I  46      62.000  31.600 -40.079  1.00  1.00      I    C
ATOM   1654  CA  ALA I  47      63.000  31.510 -36.439  1.00  1.00      I    C
ATOM   1655  CA  PRO I  48      60.360  29.130 -35.139  1.00  1.00      I    C
ATOM   1656  CA  VAL I  49      60.740  27.010 -38.279  1.00  1.00      I    C
ATOM   1657  CA  TYR I  50      64.500  26.510 -37.709  1.00  1.00      I    C
ATOM   1658  CA  LEU I  51      64.080  26.160 -33.949  1.00  1.00      I    C
ATOM   1659  CA  ALA I  52      61.100  23.650 -34.109  1.00  1.00      I    C
ATOM   1660  CA  ALA I  53      63.070  21.400 -36.529  1.00  1.00      I    C
ATOM   1661  CA  VAL I  54      66.150  21.450 -34.259  1.00  1.00      I    C
ATOM   1662  CA  LEU I  55      64.140  20.390 -31.139  1.00  1.00      I    C
ATOM   1663  CA  GLU I  56      62.440  17.580 -32.779  1.00  1.00      I    C
ATOM   1664  CA  TYR I  57      65.670  16.110 -34.139  1.00  1.00      I    C
ATOM   1665  CA  LEU I  58      67.420  16.270 -30.719  1.00  1.00      I    C
ATOM   1666  CA  THR I  59      64.430  14.770 -29.089  1.00  1.00      I    C
ATOM   1667  CA  ALA I  60      64.640  11.780 -31.589  1.00  1.00      I    C
ATOM   1668  CA  GLU I  61      68.290  11.080 -30.699  1.00  1.00      I    C
ATOM   1669  CA  ILE I  62      67.830  10.560 -27.029  1.00  1.00      I    C
ATOM   1670  CA  LEU I  63      64.620   8.550 -27.389  1.00  1.00      I    C
ATOM   1671  CA  GLU I  64      66.360   6.160 -29.789  1.00  1.00      I    C
ATOM   1672  CA  LEU I  65      68.980   5.230 -27.309  1.00  1.00      I    C
ATOM   1673  CA  ALA I  66      66.590   5.280 -24.409  1.00  1.00      I    C
ATOM   1674  CA  GLY I  67      64.260   2.710 -25.959  1.00  1.00      I    C
ATOM   1675  CA  ASN I  68      67.480   0.770 -26.579  1.00  1.00      I    C
ATOM   1676  CA  ALA I  69      68.180   1.000 -22.839  1.00  1.00      I    C
ATOM   1677  CA  ALA I  70      64.610  -0.040 -21.949  1.00  1.00      I    C
ATOM   1678  CA  ARG I  71      64.830  -3.020 -24.329  1.00  1.00      I    C
ATOM   1679  CA  ASP I  72      68.360  -3.970 -22.919  1.00  1.00      I    C
ATOM   1680  CA  ASN I  73      66.620  -3.740 -19.419  1.00  1.00      I    C
ATOM   1681  CA  LYS I  74      63.800  -5.960 -20.749  1.00  1.00      I    C
ATOM   1682  CA  LYS I  75      61.250  -3.020 -20.799  1.00  1.00      I    C
ATOM   1683  CA  THR I  76      58.570  -1.620 -23.239  1.00  1.00      I    C
ATOM   1684  CA  ARG I  77      57.690   1.420 -21.079  1.00  1.00      I    C
ATOM   1685  CA  ILE I  78      60.380   4.060 -20.609  1.00  1.00      I    C
ATOM   1686  CA  ILE I  79      61.420   4.610 -17.029  1.00  1.00      I    C
ATOM   1687  CA  PRO I  80      63.650   7.490 -15.639  1.00  1.00      I    C
ATOM   1688  CA  ARG I  81      66.510   4.950 -15.279  1.00  1.00      I    C
ATOM   1689  CA  HIS I  82      66.370   4.490 -19.099  1.00  1.00      I    C
ATOM   1690  CA  LEU I  83      66.510   8.220 -19.819  1.00  1.00      I    C
ATOM   1691  CA  GLN I  84      69.500   8.590 -17.379  1.00  1.00      I    C
ATOM   1692  CA  LEU I  85      71.120   5.450 -18.689  1.00  1.00      I    C
ATOM   1693  CA  ALA I  86      70.690   7.080 -22.289  1.00  1.00      I    C
ATOM   1694  CA  VAL I  87      72.130  10.390 -21.159  1.00  1.00      I    C
ATOM   1695  CA  ARG I  88      75.000   9.300 -18.949  1.00  1.00      I    C
ATOM   1696  CA  ASN I  89      76.300   6.610 -21.399  1.00  1.00      I    C
ATOM   1697  CA  ASP I  90      76.250   9.290 -24.169  1.00  1.00      I    C
ATOM   1698  CA  GLU I  91      79.290  11.560 -24.189  1.00  1.00      I    C
ATOM   1699  CA  GLU I  92      77.390  14.480 -25.869  1.00  1.00      I    C
ATOM   1700  CA  LEU I  93      74.130  14.240 -23.979  1.00  1.00      I    C
ATOM   1701  CA  ASN I  94      75.710  14.010 -20.489  1.00  1.00      I    C
ATOM   1702  CA  LYS I  95      77.480  17.350 -20.969  1.00  1.00      I    C
ATOM   1703  CA  LEU I  96      74.410  19.050 -22.409  1.00  1.00      I    C
ATOM   1704  CA  LEU I  97      72.770  18.440 -19.029  1.00  1.00      I    C
ATOM   1705  CA  GLY I  98      75.870  19.000 -16.979  1.00  1.00      I    C
ATOM   1706  CA  ARG I  99      74.260  20.730 -13.989  1.00  1.00      I    C
ATOM   1707  CA  VAL I 100      71.050  18.940 -13.869  1.00  1.00      I    C
ATOM   1708  CA  THR I 101      69.800  15.500 -12.679  1.00  1.00      I    C
ATOM   1709  CA  ILE I 102      67.020  13.480 -14.239  1.00  1.00      I    C
ATOM   1710  CA  ALA I 103      65.930  12.370 -10.819  1.00  1.00      I    C
ATOM   1711  CA  GLN I 104      65.510   8.810  -9.379  1.00  1.00      I    C
ATOM   1712  CA  GLY I 105      67.600   7.390 -12.149  1.00  1.00      I    C
ATOM   1713  CA  GLY I 106      70.260   5.980  -9.859  1.00  1.00      I    C
ATOM   1714  CA  VAL I 107      73.600   4.190 -10.389  1.00  1.00      I    C
ATOM   1715  CA  LEU I 108      75.000   2.160 -13.219  1.00  1.00      I    C
ATOM   1716  CA  PRO I 109      77.950  -0.090 -12.109  1.00  1.00      I    C
ATOM   1717  CA  ASN I 110      81.040   2.020 -12.289  1.00  1.00      I    C
ATOM   1718  CA  ILE I 111      79.660   4.730  -9.999  1.00  1.00      I    C
ATOM   1719  CA  GLN I 112      80.460   4.580  -6.229  1.00  1.00      I    C
ATOM   1720  CA  SER I 113      81.790   7.730  -4.819  1.00  1.00      I    C
ATOM   1721  CA  VAL I 114      84.770   6.570  -2.859  1.00  1.00      I    C
ATOM   1722  CA  LEU I 115      86.490   5.310  -6.019  1.00  1.00      I    C
ATOM   1723  CA  LEU I 116      86.410   8.770  -7.459  1.00  1.00      I    C
ATOM   1724  CA  PRO I 117      89.710  10.480  -8.319  1.00  1.00      I    C
ATOM   1725  CA  LYS I 118      91.280  13.480  -6.419  1.00  1.00      I    C
ATOM   1726  CA  LYS I 119      89.590  16.780  -5.629  1.00  1.00      I    C
ATOM   1727  CA  THR I 120      92.170  16.740  -2.849  1.00  1.00      I    C
ATOM   1728  CA  GLU I 121      95.450  18.600  -2.679  1.00  1.00      I    C
ATOM   1729  CA  SER I 122      94.020  22.080  -2.339  1.00  1.00      I    C
ATOM   1730  CA  SER I 123      93.300  25.430  -3.979  1.00  1.00      I    C
ATOM   1731  CA  LYS I 124      95.950  27.530  -2.259  1.00  1.00      I    C
ATOM   1732  CA  SER I 125      98.760  25.190  -1.529  1.00  1.00      I    C
ATOM   1733  CA  LYS I 126      97.630  24.410   2.051  1.00  1.00      I    C
ATOM   1734  CA  SER I 127      95.860  21.120   3.191  1.00  1.00      I    C
ATOM   1735  CA  LYS I 128      93.470  22.400   5.851  1.00  1.00      I    C
TER
ATOM   1736  CA  PRO J   1      33.540  36.570   8.301  1.00  1.00      J    C
ATOM   1737  CA  GLU J   2      34.500  33.010   9.031  1.00  1.00      J    C
ATOM   1738  CA  PRO J   3      35.830  32.350   5.761  1.00  1.00      J    C
ATOM   1739  CA  ALA J   4      34.810  29.160   4.031  1.00  1.00      J    C
ATOM   1740  CA  LYS J   5      37.130  27.440   6.521  1.00  1.00      J    C
ATOM   1741  CA  SER J   6      39.470  25.480   4.231  1.00  1.00      J    C
ATOM   1742  CA  ALA J   7      42.530  26.960   2.481  1.00  1.00      J    C
ATOM   1743  CA  PRO J   8      44.590  28.560   3.871  1.00  1.00      J    C
ATOM   1744  CA  ALA J   9      44.690  32.260   3.251  1.00  1.00      J    C
ATOM   1745  CA  PRO J  10      41.960  32.990   2.371  1.00  1.00      J    C
ATOM   1746  CA  LYS J  11      40.820  32.330  -1.289  1.00  1.00      J    C
ATOM   1747  CA  LYS J  12      42.660  30.070  -3.719  1.00  1.00      J    C
ATOM   1748  CA  GLY J  13      45.030  27.910  -1.709  1.00  1.00      J    C
ATOM   1749  CA  SER J  14      43.900  24.770  -3.799  1.00  1.00      J    C
ATOM   1750  CA  LYS J  15      40.690  23.290  -5.299  1.00  1.00      J    C
ATOM   1751  CA  LYS J  16      40.420  20.930  -2.389  1.00  1.00      J    C
ATOM   1752  CA  ALA J  17      36.810  19.960  -2.479  1.00  1.00      J    C
ATOM   1753  CA  VAL J  18      34.720  20.750   0.531  1.00  1.00      J    C
ATOM   1754  CA  THR J  19      33.520  18.100   3.030  1.00  1.00      J    C
ATOM   1755  CA  LYS J  20      34.040  14.440   3.370  1.00  1.00      J    C
ATOM   1756  CA  THR J  21      37.080  12.260   3.811  1.00  1.00      J    C
ATOM   1757  CA  GLN J  22      39.370  15.140   2.711  1.00  1.00      J    C
ATOM   1758  CA  LYS J  23      39.250  17.150   5.981  1.00  1.00      J    C
ATOM   1759  CA  LYS J  24      43.130  16.810   6.021  1.00  1.00      J    C
ATOM   1760  CA  ASP J  25      44.060  14.530   2.991  1.00  1.00      J    C
ATOM   1761  CA  GLY J  26      46.660  14.510   0.041  1.00  1.00      J    C
ATOM   1762  CA  LYS J  27      43.700  15.170  -2.289  1.00  1.00      J    C
ATOM   1763  CA  LYS J  28      44.530  18.280  -4.379  1.00  1.00      J    C
ATOM   1764  CA  ARG J  29      43.550  17.540  -7.959  1.00  1.00      J    C
ATOM   1765  CA  ARG J  30      44.680  20.440 -10.199  1.00  1.00      J    C
ATOM   1766  CA  LYS J  31      44.010  20.500 -13.859  1.00  1.00      J    C
ATOM   1767  CA  THR J  32      47.220  20.670 -15.989  1.00  1.00      J    C
ATOM   1768  CA  ARG J  33      46.780  23.610 -18.379  1.00  1.00      J    C
ATOM   1769  CA  LYS J  34      46.600  22.610 -22.059  1.00  1.00      J    C
ATOM   1770  CA  GLU J  35      50.170  22.950 -23.209  1.00  1.00      J    C
ATOM   1771  CA  SER J  36      52.930  20.300 -22.999  1.00  1.00      J    C
ATOM   1772  CA  TYR J  37      54.870  18.720 -25.759  1.00  1.00      J    C
ATOM   1773  CA  ALA J  38      53.120  15.400 -25.209  1.00  1.00      J    C
ATOM   1774  CA  ILE J  39      51.730  14.970 -28.729  1.00  1.00      J    C
ATOM   1775  CA  TYR J  40      55.110  15.670 -30.219  1.00  1.00      J    C
ATOM   1776  CA  VAL J  41      56.960  13.500 -27.689  1.00  1.00      J    C
ATOM   1777  CA  TYR J  42      54.470  10.750 -28.409  1.00  1.00      J    C
ATOM   1778  CA  LYS J  43      54.870  11.280 -32.109  1.00  1.00      J    C
ATOM   1779  CA  VAL J  44      58.590  10.960 -32.229  1.00  1.00      J    C
ATOM   1780  CA  LEU J  45      58.850   8.020 -29.939  1.00  1.00      J    C
ATOM   1781  CA  LYS J  46      56.330   6.100 -32.139  1.00  1.00      J    C
ATOM   1782  CA  GLN J  47      58.810   6.720 -34.819  1.00  1.00      J    C
ATOM   1783  CA  VAL J  48      61.810   5.100 -33.189  1.00  1.00      J    C
ATOM   1784  CA  HIS J  49      60.070   2.420 -31.029  1.00  1.00      J    C
ATOM   1785  CA  PRO J  50      56.620   1.810 -32.679  1.00  1.00      J    C
ATOM   1786  CA  ASP J  51      55.280  -0.360 -29.729  1.00  1.00      J    C
ATOM   1787  CA  THR J  52      57.030   1.540 -26.959  1.00  1.00      J    C
ATOM   1788  CA  GLY J  53      55.360   3.480 -24.299  1.00  1.00      J    C
ATOM   1789  CA  ILE J  54      56.220   6.010 -21.629  1.00  1.00      J    C
ATOM   1790  CA  SER J  55      55.280   6.160 -17.899  1.00  1.00      J    C
ATOM   1791  CA  SER J  56      53.750   9.430 -16.559  1.00  1.00      J    C
ATOM   1792  CA  LYS J  57      57.160  10.280 -14.989  1.00  1.00      J    C
ATOM   1793  CA  ALA J  58      59.770   9.710 -17.859  1.00  1.00      J    C
ATOM   1794  CA  MET J  59      57.390  11.740 -19.999  1.00  1.00      J    C
ATOM   1795  CA  SER J  60      57.260  14.370 -17.239  1.00  1.00      J    C
ATOM   1796  CA  ILE J  61      60.980  14.670 -17.379  1.00  1.00      J    C
ATOM   1797  CA  MET J  62      61.200  14.760 -21.239  1.00  1.00      J    C
ATOM   1798  CA  ASN J  63      58.520  17.440 -21.249  1.00  1.00      J    C
ATOM   1799  CA  SER J  64      60.530  19.520 -18.879  1.00  1.00      J    C
ATOM   1800  CA  PHE J  65      63.680  18.930 -20.789  1.00  1.00      J    C
ATOM   1801  CA  VAL J  66      62.220  20.030 -24.129  1.00  1.00      J    C
ATOM   1802  CA  ASN J  67      60.880  23.240 -22.499  1.00  1.00      J    C
ATOM   1803  CA  ASP J  68      64.250  24.030 -20.979  1.00  1.00      J    C
ATOM   1804  CA  VAL J  69      66.320  23.560 -24.189  1.00  1.00      J    C
ATOM   1805  CA  PHE J  70      63.820  25.830 -26.019  1.00  1.00      J    C
ATOM   1806  CA  GLU J  71      64.470  28.390 -23.129  1.00  1.00      J    C
ATOM   1807  CA  ARG J  72      68.150  27.620 -23.089  1.00  1.00      J    C
ATOM   1808  CA  ILE J  73      68.510  28.120 -26.909  1.00  1.00      J    C
ATOM   1809  CA  ALA J  74      65.970  31.000 -26.969  1.00  1.00      J    C
ATOM   1810  CA  GLY J  75      67.880  32.850 -24.129  1.00  1.00      J    C
ATOM   1811  CA  GLU J  76      71.200  32.520 -26.019  1.00  1.00      J    C
ATOM   1812  CA  ALA J  77      69.480  33.810 -29.269  1.00  1.00      J    C
ATOM   1813  CA  SER J  78      67.980  36.690 -27.269  1.00  1.00      J    C
ATOM   1814  CA  ARG J  79      71.480  37.700 -26.019  1.00  1.00      J    C
ATOM   1815  CA  LEU J  80      72.880  37.340 -29.529  1.00  1.00      J    C
ATOM   1816  CA  ALA J  81      70.280  39.820 -30.739  1.00  1.00      J    C
ATOM   1817  CA  HIS J  82      71.180  42.580 -28.319  1.00  1.00      J    C
ATOM   1818  CA  TYR J  83      74.890  42.320 -28.899  1.00  1.00      J    C
ATOM   1819  CA  ASN J  84      74.190  42.950 -32.539  1.00  1.00      J    C
ATOM   1820  CA  LYS J  85      71.840  45.750 -31.909  1.00  1.00      J    C
ATOM   1821  CA  ARG J  86      68.970  44.050 -33.719  1.00  1.00      J    C
ATOM   1822  CA  SER J  87      65.300  44.200 -33.019  1.00  1.00      J    C
ATOM   1823  CA  THR J  88      64.430  41.060 -34.899  1.00  1.00      J    C
ATOM   1824  CA  ILE J  89      65.430  37.620 -33.749  1.00  1.00      J    C
ATOM   1825  CA  THR J  90      65.740  35.530 -36.939  1.00  1.00      J    C
ATOM   1826  CA  SER J  91      66.600  32.070 -38.059  1.00  1.00      J    C
ATOM   1827  CA  ARG J  92      70.170  33.330 -38.229  1.00  1.00      J    C
ATOM   1828  CA  GLU J  93      70.120  34.020 -34.379  1.00  1.00      J    C
ATOM   1829  CA  ILE J  94      68.700  30.610 -33.779  1.00  1.00      J    C
ATOM   1830  CA  GLN J  95      71.410  28.850 -35.659  1.00  1.00      J    C
ATOM   1831  CA  THR J  96      74.330  30.510 -33.859  1.00  1.00      J    C
ATOM   1832  CA  ALA J  97      72.570  30.020 -30.479  1.00  1.00      J    C
ATOM   1833  CA  VAL J  98      72.310  26.240 -31.309  1.00  1.00      J    C
ATOM   1834  CA  ARG J  99      75.970  26.040 -32.109  1.00  1.00      J    C
ATOM   1835  CA  LEU J 100      76.710  27.690 -28.709  1.00  1.00      J    C
ATOM   1836  CA  LEU J 101      74.400  25.450 -26.779  1.00  1.00      J    C
ATOM   1837  CA  LEU J 102      74.860  21.920 -28.359  1.00  1.00      J    C
ATOM   1838  CA  PRO J 103      78.000  19.900 -28.169  1.00  1.00      J    C
ATOM   1839  CA  GLY J 104      79.810  18.930 -31.269  1.00  1.00      J    C
ATOM   1840  CA  GLU J 105      78.280  16.190 -33.269  1.00  1.00      J    C
ATOM   1841  CA  LEU J 106      74.830  17.020 -32.059  1.00  1.00      J    C
ATOM   1842  CA  ALA J 107      75.150  20.670 -32.959  1.00  1.00      J    C
ATOM   1843  CA  LYS J 108      76.100  19.710 -36.539  1.00  1.00      J    C
ATOM   1844  CA  HIS J 109      73.000  17.570 -37.019  1.00  1.00      J    C
ATOM   1845  CA  ALA J 110      70.810  20.190 -35.189  1.00  1.00      J    C
ATOM   1846  CA  VAL J 111      72.360  22.970 -37.349  1.00  1.00      J    C
ATOM   1847  CA  SER J 112      71.360  20.710 -40.489  1.00  1.00      J    C
ATOM   1848  CA  GLU J 113      67.680  19.780 -39.939  1.00  1.00      J    C
ATOM   1849  CA  GLY J 114      66.840  23.410 -39.119  1.00  1.00      J    C
ATOM   1850  CA  THR J 115      68.520  24.720 -42.299  1.00  1.00      J    C
ATOM   1851  CA  LYS J 116      66.740  21.920 -44.319  1.00  1.00      J    C
ATOM   1852  CA  ALA J 117      63.380  22.720 -42.819  1.00  1.00      J    C
ATOM   1853  CA  VAL J 118      63.380  26.410 -43.599  1.00  1.00      J    C
ATOM   1854  CA  THR J 119      64.530  25.990 -47.099  1.00  1.00      J    C
ATOM   1855  CA  LYS J 120      61.850  23.380 -47.909  1.00  1.00      J    C
ATOM   1856  CA  TYR J 121      59.310  25.400 -45.999  1.00  1.00      J    C
ATOM   1857  CA  THR J 122      60.020  28.540 -48.099  1.00  1.00      J    C
ATOM   1858  CA  SER J 123      59.770  26.560 -51.319  1.00  1.00      J    C
ATOM   1859  CA  ALA J 124      56.030  26.240 -50.959  1.00  1.00      J    C
ATOM   1860  CA  LYS J 125      53.800  29.360 -51.449  1.00  1.00      J    C
TER
