# Supplementary material for: The kinetic landscape of nucleosome assembly: A coarse-grained molecular dynamics study
Source: PLoS Comput Biol. 2021 Jul 27;17(7):e1009253. doi: 10.1371/journal.pcbi.1009253 (PMC8345847; doi:10.1371/journal.pcbi.1009253)
Supplement: S1 Data — For each of the 11 metastable states identified from our MSM at 400 mM using PCCA clustering, we deposited 4 representative coarse-grained nucleosome conformations in PDB format. The conformations are named “state*conf#.pdb”, where * corresponds to the state name as described in the text (T, TL, TR, HL0, HL1, HL2, HR0, HR1, HR2 and HR3, N), and # goes from 1 to 4. The file “msm_hmm11.dat” contains the equilibrium probabilities of the various basins and the transition probabilities between them. The data also contain 4 representative partially opened conformations for each of the left hexasome, right hexasome, and tetrasome states, named “partially-opened_*_conf#.pdb”, where * is HL, HR or T and # goes from 1 to 4. (ZIP) [file pcbi.1009253.s006.zip › S1_Data/stateTRconf4.pdb]

ATOM      1 DS   DC  A   1     -79.850 159.160  71.431  1.00  1.00      A    S
ATOM      2 DB   DC  A   1     -78.110 159.370  67.851  1.00  1.00      A    B
ATOM      3 DP   DT  A   2     -83.770 157.700  71.321  1.00  1.00      A    P
ATOM      4 DS   DT  A   2     -84.420 158.420  67.241  1.00  1.00      A    S
ATOM      5 DB   DT  A   2     -80.670 157.210  65.801  1.00  1.00      A    B
ATOM      6 DP   DG  A   3     -88.230 156.390  65.071  1.00  1.00      A    P
ATOM      7 DS   DG  A   3     -86.810 156.870  61.691  1.00  1.00      A    S
ATOM      8 DB   DG  A   3     -82.140 155.090  62.021  1.00  1.00      A    B
ATOM      9 DP   DG  A   4     -88.560 155.330  58.741  1.00  1.00      A    P
ATOM     10 DS   DG  A   4     -85.510 154.330  56.651  1.00  1.00      A    S
ATOM     11 DB   DG  A   4     -82.000 152.330  59.511  1.00  1.00      A    B
ATOM     12 DP   DA  A   5     -85.810 152.360  53.531  1.00  1.00      A    P
ATOM     13 DS   DA  A   5     -82.160 151.230  53.461  1.00  1.00      A    S
ATOM     14 DB   DA  A   5     -81.640 149.490  57.561  1.00  1.00      A    B
ATOM     15 DP   DG  A   6     -81.300 148.950  50.851  1.00  1.00      A    P
ATOM     16 DS   DG  A   6     -79.060 147.640  52.651  1.00  1.00      A    S
ATOM     17 DB   DG  A   6     -81.130 145.770  56.651  1.00  1.00      A    B
ATOM     18 DP   DA  A   7     -76.060 145.470  51.091  1.00  1.00      A    P
ATOM     19 DS   DA  A   7     -75.370 143.340  54.501  1.00  1.00      A    S
ATOM     20 DB   DA  A   7     -79.660 142.440  56.331  1.00  1.00      A    B
ATOM     21 DP   DA  A   8     -72.910 140.720  54.851  1.00  1.00      A    P
ATOM     22 DS   DA  A   8     -75.100 138.520  57.401  1.00  1.00      A    S
ATOM     23 DB   DA  A   8     -79.910 138.980  55.931  1.00  1.00      A    B
ATOM     24 DP   DT  A   9     -74.100 135.530  58.231  1.00  1.00      A    P
ATOM     25 DS   DT  A   9     -77.470 134.580  59.871  1.00  1.00      A    S
ATOM     26 DB   DT  A   9     -80.240 135.380  56.361  1.00  1.00      A    B
ATOM     27 DP   DC  A  10     -77.740 131.070  61.621  1.00  1.00      A    P
ATOM     28 DS   DC  A  10     -81.710 131.280  61.111  1.00  1.00      A    S
ATOM     29 DB   DC  A  10     -82.160 131.730  56.801  1.00  1.00      A    B
ATOM     30 DP   DC  A  11     -83.840 128.480  62.571  1.00  1.00      A    P
ATOM     31 DS   DC  A  11     -86.450 128.540  60.331  1.00  1.00      A    S
ATOM     32 DB   DC  A  11     -84.640 128.840  56.081  1.00  1.00      A    B
ATOM     33 DP   DC  A  12     -88.950 126.280  60.481  1.00  1.00      A    P
ATOM     34 DS   DC  A  12     -89.780 126.440  56.321  1.00  1.00      A    S
ATOM     35 DB   DC  A  12     -86.360 126.000  54.161  1.00  1.00      A    B
ATOM     36 DP   DG  A  13     -93.660 123.190  55.041  1.00  1.00      A    P
ATOM     37 DS   DG  A  13     -92.320 122.370  51.331  1.00  1.00      A    S
ATOM     38 DB   DG  A  13     -87.260 123.390  50.641  1.00  1.00      A    B
ATOM     39 DP   DG  A  14     -93.410 119.500  48.811  1.00  1.00      A    P
ATOM     40 DS   DG  A  14     -90.320 119.380  46.601  1.00  1.00      A    S
ATOM     41 DB   DG  A  14     -85.920 120.220  49.351  1.00  1.00      A    B
ATOM     42 DP   DT  A  15     -89.930 117.250  44.851  1.00  1.00      A    P
ATOM     43 DS   DT  A  15     -86.620 117.810  44.091  1.00  1.00      A    S
ATOM     44 DB   DT  A  15     -85.200 116.950  48.091  1.00  1.00      A    B
ATOM     45 DP   DC  A  16     -85.400 115.510  41.801  1.00  1.00      A    P
ATOM     46 DS   DC  A  16     -82.330 115.360  43.451  1.00  1.00      A    S
ATOM     47 DB   DC  A  16     -83.170 114.030  46.821  1.00  1.00      A    B
ATOM     48 DP   DT  A  17     -78.810 113.300  41.751  1.00  1.00      A    P
ATOM     49 DS   DT  A  17     -77.310 112.300  44.541  1.00  1.00      A    S
ATOM     50 DB   DT  A  17     -80.770 110.900  46.741  1.00  1.00      A    B
ATOM     51 DP   DG  A  18     -74.450 109.580  43.731  1.00  1.00      A    P
ATOM     52 DS   DG  A  18     -74.860 107.830  46.861  1.00  1.00      A    S
ATOM     53 DB   DG  A  18     -79.630 107.090  48.311  1.00  1.00      A    B
ATOM     54 DP   DC  A  19     -72.810 106.000  47.811  1.00  1.00      A    P
ATOM     55 DS   DC  A  19     -74.840 105.060  50.731  1.00  1.00      A    S
ATOM     56 DB   DC  A  19     -78.570 103.840  48.351  1.00  1.00      A    B
ATOM     57 DP   DA  A  20     -73.260 101.650  53.661  1.00  1.00      A    P
ATOM     58 DS   DA  A  20     -76.570 100.720  54.921  1.00  1.00      A    S
ATOM     59 DB   DA  A  20     -79.450 100.160  51.141  1.00  1.00      A    B
ATOM     60 DP   DG  A  21     -76.530  97.670  57.561  1.00  1.00      A    P
ATOM     61 DS   DG  A  21     -79.540  96.360  56.501  1.00  1.00      A    S
ATOM     62 DB   DG  A  21     -79.760  95.960  51.211  1.00  1.00      A    B
ATOM     63 DP   DG  A  22     -80.980  93.050  58.071  1.00  1.00      A    P
ATOM     64 DS   DG  A  22     -82.970  91.410  55.381  1.00  1.00      A    S
ATOM     65 DB   DG  A  22     -80.490  91.980  51.351  1.00  1.00      A    B
ATOM     66 DP   DC  A  23     -84.130  88.410  55.901  1.00  1.00      A    P
ATOM     67 DS   DC  A  23     -84.550  87.860  52.271  1.00  1.00      A    S
ATOM     68 DB   DC  A  23     -80.570  88.660  50.901  1.00  1.00      A    B
ATOM     69 DP   DC  A  24     -85.770  84.520  51.181  1.00  1.00      A    P
ATOM     70 DS   DC  A  24     -83.960  84.570  47.951  1.00  1.00      A    S
ATOM     71 DB   DC  A  24     -79.470  85.460  48.861  1.00  1.00      A    B
ATOM     72 DP   DG  A  25     -84.400  80.930  45.021  1.00  1.00      A    P
ATOM     73 DS   DG  A  25     -81.560  81.920  43.381  1.00  1.00      A    S
ATOM     74 DB   DG  A  25     -77.890  82.470  46.201  1.00  1.00      A    B
ATOM     75 DP   DC  A  26     -80.940  80.450  40.241  1.00  1.00      A    P
ATOM     76 DS   DC  A  26     -77.450  80.940  40.541  1.00  1.00      A    S
ATOM     77 DB   DC  A  26     -76.410  79.990  44.471  1.00  1.00      A    B
ATOM     78 DP   DT  A  27     -74.820  79.100  38.111  1.00  1.00      A    P
ATOM     79 DS   DT  A  27     -71.950  79.090  40.381  1.00  1.00      A    S
ATOM     80 DB   DT  A  27     -73.940  77.050  43.491  1.00  1.00      A    B
ATOM     81 DP   DC  A  28     -68.750  77.390  39.071  1.00  1.00      A    P
ATOM     82 DS   DC  A  28     -67.700  76.080  42.800  1.00  1.00      A    S
ATOM     83 DB   DC  A  28     -71.210  74.540  44.791  1.00  1.00      A    B
ATOM     84 DP   DA  A  29     -63.900  74.140  43.750  1.00  1.00      A    P
ATOM     85 DS   DA  A  29     -65.110  72.810  47.160  1.00  1.00      A    S
ATOM     86 DB   DA  A  29     -69.310  71.250  46.510  1.00  1.00      A    B
ATOM     87 DP   DA  A  30     -63.030  70.840  49.420  1.00  1.00      A    P
ATOM     88 DS   DA  A  30     -66.140  68.830  50.960  1.00  1.00      A    S
ATOM     89 DB   DA  A  30     -69.260  68.050  47.810  1.00  1.00      A    B
ATOM     90 DP   DT  A  31     -65.640  66.470  52.640  1.00  1.00      A    P
ATOM     91 DS   DT  A  31     -68.680  64.450  52.190  1.00  1.00      A    S
ATOM     92 DB   DT  A  31     -68.780  64.520  48.210  1.00  1.00      A    B
ATOM     93 DP   DT  A  32     -68.990  60.550  53.620  1.00  1.00      A    P
ATOM     94 DS   DT  A  32     -71.540  59.510  51.260  1.00  1.00      A    S
ATOM     95 DB   DT  A  32     -69.270  60.460  47.330  1.00  1.00      A    B
ATOM     96 DP   DG  A  33     -73.340  55.840  51.230  1.00  1.00      A    P
ATOM     97 DS   DG  A  33     -74.330  56.140  47.210  1.00  1.00      A    S
ATOM     98 DB   DG  A  33     -70.670  57.410  44.380  1.00  1.00      A    B
ATOM     99 DP   DG  A  34     -75.830  53.070  45.431  1.00  1.00      A    P
ATOM    100 DS   DG  A  34     -74.740  53.910  41.620  1.00  1.00      A    S
ATOM    101 DB   DG  A  34     -69.960  55.270  41.410  1.00  1.00      A    B
ATOM    102 DP   DT  A  35     -75.190  51.480  39.350  1.00  1.00      A    P
ATOM    103 DS   DT  A  35     -72.520  52.590  36.610  1.00  1.00      A    S
ATOM    104 DB   DT  A  35     -68.710  52.540  39.610  1.00  1.00      A    B
ATOM    105 DP   DC  A  36     -72.440  50.380  33.720  1.00  1.00      A    P
ATOM    106 DS   DC  A  36     -69.100  51.310  33.000  1.00  1.00      A    S
ATOM    107 DB   DC  A  36     -67.080  50.350  36.720  1.00  1.00      A    B
ATOM    108 DP   DG  A  37     -66.890  49.900  28.530  1.00  1.00      A    P
ATOM    109 DS   DG  A  37     -63.650  50.690  29.760  1.00  1.00      A    S
ATOM    110 DB   DG  A  37     -63.390  48.720  34.580  1.00  1.00      A    B
ATOM    111 DP   DT  A  38     -60.780  50.100  28.370  1.00  1.00      A    P
ATOM    112 DS   DT  A  38     -58.510  48.670  31.610  1.00  1.00      A    S
ATOM    113 DB   DT  A  38     -61.700  45.970  33.400  1.00  1.00      A    B
ATOM    114 DP   DA  A  39     -54.840  47.310  30.710  1.00  1.00      A    P
ATOM    115 DS   DA  A  39     -54.700  45.180  34.200  1.00  1.00      A    S
ATOM    116 DB   DA  A  39     -59.060  43.080  34.890  1.00  1.00      A    B
ATOM    117 DP   DG  A  40     -51.410  42.730  34.700  1.00  1.00      A    P
ATOM    118 DS   DG  A  40     -53.190  40.630  36.970  1.00  1.00      A    S
ATOM    119 DB   DG  A  40     -57.740  39.340  35.320  1.00  1.00      A    B
ATOM    120 DP   DA  A  41     -51.580  38.110  39.370  1.00  1.00      A    P
ATOM    121 DS   DA  A  41     -55.000  35.870  39.540  1.00  1.00      A    S
ATOM    122 DB   DA  A  41     -57.010  35.870  35.380  1.00  1.00      A    B
ATOM    123 DP   DC  A  42     -54.260  33.090  41.000  1.00  1.00      A    P
ATOM    124 DS   DC  A  42     -57.010  31.190  39.210  1.00  1.00      A    S
ATOM    125 DB   DC  A  42     -56.570  32.140  34.690  1.00  1.00      A    B
ATOM    126 DP   DA  A  43     -57.060  26.880  39.930  1.00  1.00      A    P
ATOM    127 DS   DA  A  43     -58.840  26.210  36.920  1.00  1.00      A    S
ATOM    128 DB   DA  A  43     -56.700  28.230  32.970  1.00  1.00      A    B
ATOM    129 DP   DG  A  44     -60.590  22.460  36.380  1.00  1.00      A    P
ATOM    130 DS   DG  A  44     -60.330  22.890  32.670  1.00  1.00      A    S
ATOM    131 DB   DG  A  44     -56.700  25.230  30.510  1.00  1.00      A    B
ATOM    132 DP   DC  A  45     -61.810  20.750  30.990  1.00  1.00      A    P
ATOM    133 DS   DC  A  45     -60.510  22.070  27.550  1.00  1.00      A    S
ATOM    134 DB   DC  A  45     -55.980  22.470  28.650  1.00  1.00      A    B
ATOM    135 DP   DT  A  46     -60.820  20.100  24.010  1.00  1.00      A    P
ATOM    136 DS   DT  A  46     -57.410  21.490  22.150  1.00  1.00      A    S
ATOM    137 DB   DT  A  46     -54.660  20.510  25.460  1.00  1.00      A    B
ATOM    138 DP   DC  A  47     -56.530  20.090  19.250  1.00  1.00      A    P
ATOM    139 DS   DC  A  47     -52.430  20.340  20.400  1.00  1.00      A    S
ATOM    140 DB   DC  A  47     -52.230  18.320  23.670  1.00  1.00      A    B
ATOM    141 DP   DT  A  48     -49.060  19.170  17.690  1.00  1.00      A    P
ATOM    142 DS   DT  A  48     -46.470  18.630  20.170  1.00  1.00      A    S
ATOM    143 DB   DT  A  48     -48.950  15.940  22.930  1.00  1.00      A    B
ATOM    144 DP   DA  A  49     -42.530  17.440  18.800  1.00  1.00      A    P
ATOM    145 DS   DA  A  49     -41.840  15.830  22.180  1.00  1.00      A    S
ATOM    146 DB   DA  A  49     -45.780  13.270  23.430  1.00  1.00      A    B
ATOM    147 DP   DG  A  50     -39.060  13.670  21.930  1.00  1.00      A    P
ATOM    148 DS   DG  A  50     -39.890  11.880  24.720  1.00  1.00      A    S
ATOM    149 DB   DG  A  50     -44.280   9.830  24.260  1.00  1.00      A    B
ATOM    150 DP   DC  A  51     -37.410   9.720  25.860  1.00  1.00      A    P
ATOM    151 DS   DC  A  51     -40.160   7.470  27.660  1.00  1.00      A    S
ATOM    152 DB   DC  A  51     -42.740   6.770  24.520  1.00  1.00      A    B
ATOM    153 DP   DA  A  52     -38.730   3.170  29.680  1.00  1.00      A    P
ATOM    154 DS   DA  A  52     -42.350   1.630  28.960  1.00  1.00      A    S
ATOM    155 DB   DA  A  52     -43.700   2.760  24.280  1.00  1.00      A    B
ATOM    156 DP   DC  A  53     -42.460  -1.380  29.620  1.00  1.00      A    P
ATOM    157 DS   DC  A  53     -45.080  -2.060  27.010  1.00  1.00      A    S
ATOM    158 DB   DC  A  53     -43.680  -0.530  23.190  1.00  1.00      A    B
ATOM    159 DP   DC  A  54     -46.150  -5.660  26.380  1.00  1.00      A    P
ATOM    160 DS   DC  A  54     -46.760  -5.790  22.960  1.00  1.00      A    S
ATOM    161 DB   DC  A  54     -43.290  -3.580  21.000  1.00  1.00      A    B
ATOM    162 DP   DG  A  55     -47.900  -9.900  21.000  1.00  1.00      A    P
ATOM    163 DS   DG  A  55     -47.570  -8.160  17.490  1.00  1.00      A    S
ATOM    164 DB   DG  A  55     -43.110  -6.090  17.570  1.00  1.00      A    B
ATOM    165 DP   DC  A  56     -48.760  -9.450  14.760  1.00  1.00      A    P
ATOM    166 DS   DC  A  56     -46.090  -8.080  12.400  1.00  1.00      A    S
ATOM    167 DB   DC  A  56     -42.260  -8.410  14.980  1.00  1.00      A    B
ATOM    168 DP   DT  A  57     -45.900  -9.820   9.180  1.00  1.00      A    P
ATOM    169 DS   DT  A  57     -41.930  -9.270   8.560  1.00  1.00      A    S
ATOM    170 DB   DT  A  57     -40.430 -11.200  12.680  1.00  1.00      A    B
ATOM    171 DP   DT  A  58     -40.350 -10.850   5.400  1.00  1.00      A    P
ATOM    172 DS   DT  A  58     -36.890 -10.150   7.360  1.00  1.00      A    S
ATOM    173 DB   DT  A  58     -37.550 -12.630  10.630  1.00  1.00      A    B
ATOM    174 DP   DA  A  59     -33.000 -10.910   5.320  1.00  1.00      A    P
ATOM    175 DS   DA  A  59     -31.450 -11.410   8.830  1.00  1.00      A    S
ATOM    176 DB   DA  A  59     -33.850 -14.440  10.990  1.00  1.00      A    B
ATOM    177 DP   DA  A  60     -27.410 -11.900   9.450  1.00  1.00      A    P
ATOM    178 DS   DA  A  60     -27.880 -13.830  12.500  1.00  1.00      A    S
ATOM    179 DB   DA  A  60     -31.420 -16.890  11.780  1.00  1.00      A    B
ATOM    180 DP   DA  A  61     -24.940 -15.340  14.600  1.00  1.00      A    P
ATOM    181 DS   DA  A  61     -26.900 -18.310  16.070  1.00  1.00      A    S
ATOM    182 DB   DA  A  61     -29.770 -19.880  12.690  1.00  1.00      A    B
ATOM    183 DP   DC  A  62     -24.900 -20.440  17.590  1.00  1.00      A    P
ATOM    184 DS   DC  A  62     -26.960 -23.720  16.800  1.00  1.00      A    S
ATOM    185 DB   DC  A  62     -28.320 -23.050  12.680  1.00  1.00      A    B
ATOM    186 DP   DG  A  63     -25.080 -27.810  18.270  1.00  1.00      A    P
ATOM    187 DS   DG  A  63     -27.040 -29.780  15.500  1.00  1.00      A    S
ATOM    188 DB   DG  A  63     -27.060 -27.510  11.400  1.00  1.00      A    B
ATOM    189 DP   DC  A  64     -27.070 -33.050  15.320  1.00  1.00      A    P
ATOM    190 DS   DC  A  64     -27.680 -33.110  11.310  1.00  1.00      A    S
ATOM    191 DB   DC  A  64     -25.220 -29.990   9.950  1.00  1.00      A    B
ATOM    192 DP   DA  A  65     -27.510 -36.970   8.880  1.00  1.00      A    P
ATOM    193 DS   DA  A  65     -26.320 -35.050   5.460  1.00  1.00      A    S
ATOM    194 DB   DA  A  65     -23.450 -31.710   6.720  1.00  1.00      A    B
ATOM    195 DP   DC  A  66     -25.190 -36.790   2.570  1.00  1.00      A    P
ATOM    196 DS   DC  A  66     -23.290 -33.670   1.110  1.00  1.00      A    S
ATOM    197 DB   DC  A  66     -20.380 -32.560   4.460  1.00  1.00      A    B
ATOM    198 DP   DG  A  67     -21.320 -34.770  -3.070  1.00  1.00      A    P
ATOM    199 DS   DG  A  67     -19.000 -32.170  -2.650  1.00  1.00      A    S
ATOM    200 DB   DG  A  67     -17.000 -32.100   2.140  1.00  1.00      A    B
ATOM    201 DP   DT  A  68     -17.070 -31.230  -4.710  1.00  1.00      A    P
ATOM    202 DS   DT  A  68     -14.690 -29.540  -2.210  1.00  1.00      A    S
ATOM    203 DB   DT  A  68     -13.750 -32.810   0.840  1.00  1.00      A    B
ATOM    204 DP   DA  A  69     -10.950 -28.090  -3.590  1.00  1.00      A    P
ATOM    205 DS   DA  A  69      -9.600 -27.540  -0.510  1.00  1.00      A    S
ATOM    206 DB   DA  A  69      -9.750 -32.150   1.760  1.00  1.00      A    B
ATOM    207 DP   DC  A  70      -6.410 -26.040  -0.230  1.00  1.00      A    P
ATOM    208 DS   DC  A  70      -5.490 -27.600   2.620  1.00  1.00      A    S
ATOM    209 DB   DC  A  70      -6.140 -32.040   1.810  1.00  1.00      A    B
ATOM    210 DP   DG  A  71      -1.330 -26.270   4.630  1.00  1.00      A    P
ATOM    211 DS   DG  A  71      -0.940 -29.860   6.560  1.00  1.00      A    S
ATOM    212 DB   DG  A  71      -2.450 -33.650   3.310  1.00  1.00      A    B
ATOM    213 DP   DC  A  72       1.600 -30.660   8.910  1.00  1.00      A    P
ATOM    214 DS   DC  A  72       1.530 -34.090   7.900  1.00  1.00      A    S
ATOM    215 DB   DC  A  72       0.950 -33.970   4.020  1.00  1.00      A    B
ATOM    216 DP   DG  A  73       5.300 -36.270   9.380  1.00  1.00      A    P
ATOM    217 DS   DG  A  73       5.460 -38.830   6.450  1.00  1.00      A    S
ATOM    218 DB   DG  A  73       4.220 -36.290   2.760  1.00  1.00      A    B
ATOM    219 DP   DC  A  74       7.540 -41.240   6.420  1.00  1.00      A    P
ATOM    220 DS   DC  A  74       7.560 -41.110   2.440  1.00  1.00      A    S
ATOM    221 DB   DC  A  74       7.300 -37.220   1.510  1.00  1.00      A    B
ATOM    222 DP   DT  A  75      10.320 -42.960   0.230  1.00  1.00      A    P
ATOM    223 DS   DT  A  75       9.860 -41.350  -2.780  1.00  1.00      A    S
ATOM    224 DB   DT  A  75      10.220 -37.420  -1.240  1.00  1.00      A    B
ATOM    225 DP   DG  A  76      12.910 -42.070  -5.540  1.00  1.00      A    P
ATOM    226 DS   DG  A  76      12.220 -38.940  -6.990  1.00  1.00      A    S
ATOM    227 DB   DG  A  76      12.430 -35.020  -3.940  1.00  1.00      A    B
ATOM    228 DP   DT  A  77      13.370 -37.730 -10.080  1.00  1.00      A    P
ATOM    229 DS   DT  A  77      12.770 -34.550  -9.520  1.00  1.00      A    S
ATOM    230 DB   DT  A  77      14.800 -33.620  -6.140  1.00  1.00      A    B
ATOM    231 DP   DC  A  78      13.810 -32.600 -12.600  1.00  1.00      A    P
ATOM    232 DS   DC  A  78      14.580 -29.650 -10.850  1.00  1.00      A    S
ATOM    233 DB   DC  A  78      17.360 -31.250  -7.610  1.00  1.00      A    B
ATOM    234 DP   DC  A  79      15.820 -26.680 -12.300  1.00  1.00      A    P
ATOM    235 DS   DC  A  79      16.930 -25.090  -9.160  1.00  1.00      A    S
ATOM    236 DB   DC  A  79      19.790 -28.220  -7.750  1.00  1.00      A    B
ATOM    237 DP   DC  A  80      18.230 -21.490  -9.010  1.00  1.00      A    P
ATOM    238 DS   DC  A  80      20.210 -21.860  -6.230  1.00  1.00      A    S
ATOM    239 DB   DC  A  80      22.620 -25.680  -7.180  1.00  1.00      A    B
ATOM    240 DP   DC  A  81      21.680 -19.440  -4.580  1.00  1.00      A    P
ATOM    241 DS   DC  A  81      23.910 -21.700  -2.750  1.00  1.00      A    S
ATOM    242 DB   DC  A  81      25.750 -24.100  -5.811  1.00  1.00      A    B
ATOM    243 DP   DC  A  82      26.440 -20.270  -0.070  1.00  1.00      A    P
ATOM    244 DS   DC  A  82      29.180 -22.350  -0.511  1.00  1.00      A    S
ATOM    245 DB   DC  A  82      29.530 -23.160  -4.781  1.00  1.00      A    B
ATOM    246 DP   DG  A  83      33.450 -20.540   1.719  1.00  1.00      A    P
ATOM    247 DS   DG  A  83      35.510 -22.130  -0.821  1.00  1.00      A    S
ATOM    248 DB   DG  A  83      33.700 -22.110  -5.301  1.00  1.00      A    B
ATOM    249 DP   DC  A  84      38.980 -22.110  -0.511  1.00  1.00      A    P
ATOM    250 DS   DC  A  84      39.000 -22.520  -4.441  1.00  1.00      A    S
ATOM    251 DB   DC  A  84      36.330 -20.210  -6.171  1.00  1.00      A    B
ATOM    252 DP   DG  A  85      43.230 -22.990  -6.141  1.00  1.00      A    P
ATOM    253 DS   DG  A  85      42.360 -22.110  -9.491  1.00  1.00      A    S
ATOM    254 DB   DG  A  85      38.990 -19.040  -9.481  1.00  1.00      A    B
ATOM    255 DP   DT  A  86      44.510 -21.150 -11.431  1.00  1.00      A    P
ATOM    256 DS   DT  A  86      41.800 -19.290 -13.721  1.00  1.00      A    S
ATOM    257 DB   DT  A  86      40.560 -16.360 -10.591  1.00  1.00      A    B
ATOM    258 DP   DT  A  87      43.260 -17.000 -16.641  1.00  1.00      A    P
ATOM    259 DS   DT  A  87      40.630 -14.980 -16.461  1.00  1.00      A    S
ATOM    260 DB   DT  A  87      41.440 -12.800 -12.261  1.00  1.00      A    B
ATOM    261 DP   DT  A  88      39.840 -12.630 -19.221  1.00  1.00      A    P
ATOM    262 DS   DT  A  88      37.670 -10.550 -17.181  1.00  1.00      A    S
ATOM    263 DB   DT  A  88      40.090  -9.370 -13.761  1.00  1.00      A    B
ATOM    264 DP   DT  A  89      35.960  -7.840 -18.961  1.00  1.00      A    P
ATOM    265 DS   DT  A  89      35.120  -6.000 -15.261  1.00  1.00      A    S
ATOM    266 DB   DT  A  89      39.440  -5.130 -13.931  1.00  1.00      A    B
ATOM    267 DP   DA  A  90      32.990  -2.350 -15.191  1.00  1.00      A    P
ATOM    268 DS   DA  A  90      34.710  -1.220 -11.611  1.00  1.00      A    S
ATOM    269 DB   DA  A  90      39.310  -1.330 -12.161  1.00  1.00      A    B
ATOM    270 DP   DA  A  91      33.730   1.390  -9.921  1.00  1.00      A    P
ATOM    271 DS   DA  A  91      37.370   2.170  -8.611  1.00  1.00      A    S
ATOM    272 DB   DA  A  91      40.570   2.170 -12.091  1.00  1.00      A    B
ATOM    273 DP   DC  A  92      37.450   4.700  -6.591  1.00  1.00      A    P
ATOM    274 DS   DC  A  92      40.890   5.340  -6.921  1.00  1.00      A    S
ATOM    275 DB   DC  A  92      41.700   5.340 -11.221  1.00  1.00      A    B
ATOM    276 DP   DC  A  93      41.910   8.510  -5.431  1.00  1.00      A    P
ATOM    277 DS   DC  A  93      45.090   9.100  -7.511  1.00  1.00      A    S
ATOM    278 DB   DC  A  93      43.840   8.410 -11.281  1.00  1.00      A    B
ATOM    279 DP   DG  A  94      47.850  12.730  -6.301  1.00  1.00      A    P
ATOM    280 DS   DG  A  94      49.090  12.890 -10.141  1.00  1.00      A    S
ATOM    281 DB   DG  A  94      45.430  12.230 -12.831  1.00  1.00      A    B
ATOM    282 DP   DC  A  95      51.290  15.340 -10.911  1.00  1.00      A    P
ATOM    283 DS   DC  A  95      49.760  16.150 -14.501  1.00  1.00      A    S
ATOM    284 DB   DC  A  95      45.300  15.540 -13.981  1.00  1.00      A    B
ATOM    285 DP   DC  A  96      50.210  19.290 -15.851  1.00  1.00      A    P
ATOM    286 DS   DC  A  96      47.290  19.340 -18.381  1.00  1.00      A    S
ATOM    287 DB   DC  A  96      44.160  18.840 -15.771  1.00  1.00      A    B
ATOM    288 DP   DA  A  97      46.810  22.940 -21.211  1.00  1.00      A    P
ATOM    289 DS   DA  A  97      43.380  22.950 -21.201  1.00  1.00      A    S
ATOM    290 DB   DA  A  97      41.420  22.300 -16.431  1.00  1.00      A    B
ATOM    291 DP   DA  A  98      41.120  25.350 -23.361  1.00  1.00      A    P
ATOM    292 DS   DA  A  98      37.970  24.110 -22.040  1.00  1.00      A    S
ATOM    293 DB   DA  A  98      38.620  24.490 -16.900  1.00  1.00      A    B
ATOM    294 DP   DG  A  99      34.950  25.660 -23.150  1.00  1.00      A    P
ATOM    295 DS   DG  A  99      33.060  25.630 -19.700  1.00  1.00      A    S
ATOM    296 DB   DG  A  99      35.670  26.630 -15.840  1.00  1.00      A    B
ATOM    297 DP   DG  A 100      29.040  26.290 -19.250  1.00  1.00      A    P
ATOM    298 DS   DG  A 100      29.120  27.430 -15.550  1.00  1.00      A    S
ATOM    299 DB   DG  A 100      33.260  29.020 -14.200  1.00  1.00      A    B
ATOM    300 DP   DG  A 101      26.350  29.130 -14.370  1.00  1.00      A    P
ATOM    301 DS   DG  A 101      27.650  30.970 -11.950  1.00  1.00      A    S
ATOM    302 DB   DG  A 101      32.650  32.390 -13.040  1.00  1.00      A    B
ATOM    303 DP   DG  A 102      25.590  33.990 -10.370  1.00  1.00      A    P
ATOM    304 DS   DG  A 102      28.840  36.190  -9.460  1.00  1.00      A    S
ATOM    305 DB   DG  A 102      32.400  36.020 -12.630  1.00  1.00      A    B
ATOM    306 DP   DA  A 103      28.750  38.640  -7.280  1.00  1.00      A    P
ATOM    307 DS   DA  A 103      32.020  40.270  -8.060  1.00  1.00      A    S
ATOM    308 DB   DA  A 103      32.760  39.630 -12.440  1.00  1.00      A    B
ATOM    309 DP   DT  A 104      32.660  43.170  -7.100  1.00  1.00      A    P
ATOM    310 DS   DT  A 104      35.190  43.480  -9.810  1.00  1.00      A    S
ATOM    311 DB   DT  A 104      32.200  42.850 -13.330  1.00  1.00      A    B
ATOM    312 DP   DT  A 105      37.160  46.610 -10.030  1.00  1.00      A    P
ATOM    313 DS   DT  A 105      37.860  46.150 -13.500  1.00  1.00      A    S
ATOM    314 DB   DT  A 105      33.340  46.200 -15.110  1.00  1.00      A    B
ATOM    315 DP   DA  A 106      39.900  49.330 -15.360  1.00  1.00      A    P
ATOM    316 DS   DA  A 106      38.190  48.380 -19.200  1.00  1.00      A    S
ATOM    317 DB   DA  A 106      33.410  48.810 -18.300  1.00  1.00      A    B
ATOM    318 DP   DC  A 107      39.150  50.010 -21.660  1.00  1.00      A    P
ATOM    319 DS   DC  A 107      35.870  49.590 -23.620  1.00  1.00      A    S
ATOM    320 DB   DC  A 107      33.020  50.930 -20.800  1.00  1.00      A    B
ATOM    321 DP   DT  A 108      35.230  51.520 -26.680  1.00  1.00      A    P
ATOM    322 DS   DT  A 108      31.280  51.560 -26.290  1.00  1.00      A    S
ATOM    323 DB   DT  A 108      30.820  53.660 -22.930  1.00  1.00      A    B
ATOM    324 DP   DC  A 109      29.400  52.940 -29.240  1.00  1.00      A    P
ATOM    325 DS   DC  A 109      26.710  53.670 -27.600  1.00  1.00      A    S
ATOM    326 DB   DC  A 109      27.930  56.090 -24.190  1.00  1.00      A    B
ATOM    327 DP   DC  A 110      23.750  55.460 -29.270  1.00  1.00      A    P
ATOM    328 DS   DC  A 110      22.280  56.680 -25.540  1.00  1.00      A    S
ATOM    329 DB   DC  A 110      25.480  58.990 -24.060  1.00  1.00      A    B
ATOM    330 DP   DC  A 111      19.220  58.260 -25.460  1.00  1.00      A    P
ATOM    331 DS   DC  A 111      20.080  60.270 -22.130  1.00  1.00      A    S
ATOM    332 DB   DC  A 111      23.800  62.210 -23.030  1.00  1.00      A    B
ATOM    333 DP   DT  A 112      17.280  63.110 -20.840  1.00  1.00      A    P
ATOM    334 DS   DT  A 112      20.060  65.430 -18.930  1.00  1.00      A    S
ATOM    335 DB   DT  A 112      22.560  65.970 -22.620  1.00  1.00      A    B
ATOM    336 DP   DA  A 113      18.890  69.190 -17.050  1.00  1.00      A    P
ATOM    337 DS   DA  A 113      21.990  70.500 -17.470  1.00  1.00      A    S
ATOM    338 DB   DA  A 113      23.910  69.980 -21.890  1.00  1.00      A    B
ATOM    339 DP   DG  A 114      22.780  74.400 -16.100  1.00  1.00      A    P
ATOM    340 DS   DG  A 114      25.450  74.810 -18.050  1.00  1.00      A    S
ATOM    341 DB   DG  A 114      24.470  73.690 -22.710  1.00  1.00      A    B
ATOM    342 DP   DT  A 115      27.350  77.570 -17.900  1.00  1.00      A    P
ATOM    343 DS   DT  A 115      29.030  76.930 -20.960  1.00  1.00      A    S
ATOM    344 DB   DT  A 115      25.970  76.710 -23.560  1.00  1.00      A    B
ATOM    345 DP   DC  A 116      31.160  79.270 -21.530  1.00  1.00      A    P
ATOM    346 DS   DC  A 116      30.740  79.380 -24.980  1.00  1.00      A    S
ATOM    347 DB   DC  A 116      26.800  79.830 -25.400  1.00  1.00      A    B
ATOM    348 DP   DT  A 117      32.460  82.170 -27.480  1.00  1.00      A    P
ATOM    349 DS   DT  A 117      29.820  82.090 -30.340  1.00  1.00      A    S
ATOM    350 DB   DT  A 117      26.620  82.860 -28.180  1.00  1.00      A    B
ATOM    351 DP   DC  A 118      30.490  84.940 -32.650  1.00  1.00      A    P
ATOM    352 DS   DC  A 118      27.110  84.690 -33.870  1.00  1.00      A    S
ATOM    353 DB   DC  A 118      24.560  85.370 -30.320  1.00  1.00      A    B
ATOM    354 DP   DC  A 119      26.500  86.670 -36.100  1.00  1.00      A    P
ATOM    355 DS   DC  A 119      23.200  88.170 -35.010  1.00  1.00      A    S
ATOM    356 DB   DC  A 119      23.340  88.840 -31.210  1.00  1.00      A    B
ATOM    357 DP   DA  A 120      21.160  91.790 -37.320  1.00  1.00      A    P
ATOM    358 DS   DA  A 120      19.190  92.580 -34.180  1.00  1.00      A    S
ATOM    359 DB   DA  A 120      22.420  92.820 -30.710  1.00  1.00      A    B
ATOM    360 DP   DG  A 121      16.810  95.560 -34.190  1.00  1.00      A    P
ATOM    361 DS   DG  A 121      16.710  95.660 -30.500  1.00  1.00      A    S
ATOM    362 DB   DG  A 121      20.890  94.660 -27.840  1.00  1.00      A    B
ATOM    363 DP   DG  A 122      14.480  98.150 -28.500  1.00  1.00      A    P
ATOM    364 DS   DG  A 122      15.870  98.130 -25.430  1.00  1.00      A    S
ATOM    365 DB   DG  A 122      20.560  97.670 -25.800  1.00  1.00      A    B
ATOM    366 DP   DC  A 123      14.880 100.200 -23.480  1.00  1.00      A    P
ATOM    367 DS   DC  A 123      17.580 100.590 -21.700  1.00  1.00      A    S
ATOM    368 DB   DC  A 123      20.560 100.830 -24.560  1.00  1.00      A    B
ATOM    369 DP   DA  A 124      17.670 103.790 -18.500  1.00  1.00      A    P
ATOM    370 DS   DA  A 124      21.190 103.960 -18.500  1.00  1.00      A    S
ATOM    371 DB   DA  A 124      22.540 104.410 -23.280  1.00  1.00      A    B
ATOM    372 DP   DC  A 125      22.300 106.250 -16.720  1.00  1.00      A    P
ATOM    373 DS   DC  A 125      25.460 106.500 -18.510  1.00  1.00      A    S
ATOM    374 DB   DC  A 125      24.000 107.370 -22.260  1.00  1.00      A    B
ATOM    375 DP   DG  A 126      28.200 109.990 -16.850  1.00  1.00      A    P
ATOM    376 DS   DG  A 126      29.810 110.350 -19.990  1.00  1.00      A    S
ATOM    377 DB   DG  A 126      26.090 111.320 -23.620  1.00  1.00      A    B
ATOM    378 DP   DT  A 127      32.480 112.360 -20.600  1.00  1.00      A    P
ATOM    379 DS   DT  A 127      31.920 113.290 -24.630  1.00  1.00      A    S
ATOM    380 DB   DT  A 127      28.040 114.430 -24.410  1.00  1.00      A    B
ATOM    381 DP   DG  A 128      33.940 116.600 -25.850  1.00  1.00      A    P
ATOM    382 DS   DG  A 128      31.180 117.540 -28.280  1.00  1.00      A    S
ATOM    383 DB   DG  A 128      26.870 118.340 -26.200  1.00  1.00      A    B
ATOM    384 DP   DT  A 129      31.600 119.640 -30.660  1.00  1.00      A    P
ATOM    385 DS   DT  A 129      28.090 120.410 -31.150  1.00  1.00      A    S
ATOM    386 DB   DT  A 129      26.950 121.660 -26.990  1.00  1.00      A    B
ATOM    387 DP   DC  A 130      27.800 123.410 -33.930  1.00  1.00      A    P
ATOM    388 DS   DC  A 130      24.580 124.900 -32.080  1.00  1.00      A    S
ATOM    389 DB   DC  A 130      25.460 125.000 -27.870  1.00  1.00      A    B
ATOM    390 DP   DA  A 131      22.950 128.480 -33.510  1.00  1.00      A    P
ATOM    391 DS   DA  A 131      21.270 129.190 -30.500  1.00  1.00      A    S
ATOM    392 DB   DA  A 131      24.540 128.980 -26.800  1.00  1.00      A    B
ATOM    393 DP   DG  A 132      19.000 132.790 -30.390  1.00  1.00      A    P
ATOM    394 DS   DG  A 132      19.440 133.430 -26.850  1.00  1.00      A    S
ATOM    395 DB   DG  A 132      24.050 132.560 -25.480  1.00  1.00      A    B
ATOM    396 DP   DA  A 133      17.640 135.760 -25.100  1.00  1.00      A    P
ATOM    397 DS   DA  A 133      20.130 136.000 -22.060  1.00  1.00      A    S
ATOM    398 DB   DA  A 133      24.500 135.670 -23.630  1.00  1.00      A    B
ATOM    399 DP   DT  A 134      19.560 138.450 -19.730  1.00  1.00      A    P
ATOM    400 DS   DT  A 134      23.280 138.330 -18.760  1.00  1.00      A    S
ATOM    401 DB   DT  A 134      25.460 138.850 -22.980  1.00  1.00      A    B
ATOM    402 DP   DA  A 135      24.490 141.800 -16.330  1.00  1.00      A    P
ATOM    403 DS   DA  A 135      28.190 142.170 -18.030  1.00  1.00      A    S
ATOM    404 DB   DA  A 135      28.460 141.860 -22.730  1.00  1.00      A    B
ATOM    405 DP   DT  A 136      29.920 144.430 -16.580  1.00  1.00      A    P
ATOM    406 DS   DT  A 136      32.560 144.260 -19.830  1.00  1.00      A    S
ATOM    407 DB   DT  A 136      30.350 144.950 -23.270  1.00  1.00      A    B
ATOM    408 DP   DA  A 137      35.780 146.670 -19.380  1.00  1.00      A    P
ATOM    409 DS   DA  A 137      36.660 147.200 -23.020  1.00  1.00      A    S
ATOM    410 DB   DA  A 137      32.550 148.240 -25.160  1.00  1.00      A    B
ATOM    411 DP   DT  A 138      39.260 149.530 -24.020  1.00  1.00      A    P
ATOM    412 DS   DT  A 138      37.980 149.480 -27.110  1.00  1.00      A    S
ATOM    413 DB   DT  A 138      33.720 151.270 -26.350  1.00  1.00      A    B
ATOM    414 DP   DA  A 139      39.950 151.840 -29.920  1.00  1.00      A    P
ATOM    415 DS   DA  A 139      37.300 152.200 -31.770  1.00  1.00      A    S
ATOM    416 DB   DA  A 139      33.960 154.120 -29.330  1.00  1.00      A    B
ATOM    417 DP   DC  A 140      37.940 153.910 -34.750  1.00  1.00      A    P
ATOM    418 DS   DC  A 140      34.150 155.200 -35.100  1.00  1.00      A    S
ATOM    419 DB   DC  A 140      33.230 157.100 -31.600  1.00  1.00      A    B
ATOM    420 DP   DA  A 141      32.700 157.660 -38.880  1.00  1.00      A    P
ATOM    421 DS   DA  A 141      30.220 159.700 -37.120  1.00  1.00      A    S
ATOM    422 DB   DA  A 141      31.730 160.720 -32.220  1.00  1.00      A    B
ATOM    423 DP   DT  A 142      28.900 162.540 -38.560  1.00  1.00      A    P
ATOM    424 DS   DT  A 142      27.390 163.940 -35.300  1.00  1.00      A    S
ATOM    425 DB   DT  A 142      31.470 164.280 -32.800  1.00  1.00      A    B
ATOM    426 DP   DC  A 143      25.690 167.060 -35.650  1.00  1.00      A    P
ATOM    427 DS   DC  A 143      26.560 168.140 -31.880  1.00  1.00      A    S
ATOM    428 DB   DC  A 143      31.090 167.970 -31.670  1.00  1.00      A    B
ATOM    429 DP   DC  A 144      25.300 171.350 -30.290  1.00  1.00      A    P
ATOM    430 DS   DC  A 144      27.920 172.030 -27.940  1.00  1.00      A    S
ATOM    431 DB   DC  A 144      31.560 171.670 -30.680  1.00  1.00      A    B
ATOM    432 DP   DT  A 145      27.960 175.270 -25.490  1.00  1.00      A    P
ATOM    433 DS   DT  A 145      31.830 175.400 -25.090  1.00  1.00      A    S
ATOM    434 DB   DT  A 145      33.160 175.220 -28.870  1.00  1.00      A    B
ATOM    435 DP   DG  A 146      32.890 179.050 -23.720  1.00  1.00      A    P
ATOM    436 DS   DG  A 146      36.370 178.980 -25.480  1.00  1.00      A    S
ATOM    437 DB   DG  A 146      36.020 178.200 -29.970  1.00  1.00      A    B
ATOM    438 DP   DT  A 147      38.390 180.990 -25.040  1.00  1.00      A    P
ATOM    439 DS   DT  A 147      40.950 180.490 -28.420  1.00  1.00      A    S
ATOM    440 DB   DT  A 147      38.150 181.060 -31.130  1.00  1.00      A    B
TER
ATOM    441 DS   DA  B   1      38.629 177.420 -40.680  1.00  1.00      B    S
ATOM    442 DB   DA  B   1      37.060 178.700 -36.200  1.00  1.00      B    B
ATOM    443 DP   DC  B   2      40.099 174.840 -40.600  1.00  1.00      B    P
ATOM    444 DS   DC  B   2      41.190 175.020 -36.900  1.00  1.00      B    S
ATOM    445 DB   DC  B   2      37.920 175.730 -34.770  1.00  1.00      B    B
ATOM    446 DP   DA  B   3      43.630 171.200 -35.550  1.00  1.00      B    P
ATOM    447 DS   DA  B   3      43.080 171.940 -31.830  1.00  1.00      B    S
ATOM    448 DB   DA  B   3      38.530 173.200 -31.420  1.00  1.00      B    B
ATOM    449 DP   DG  B   4      43.890 168.860 -29.300  1.00  1.00      B    P
ATOM    450 DS   DG  B   4      41.060 169.680 -26.990  1.00  1.00      B    S
ATOM    451 DB   DG  B   4      36.860 170.260 -29.490  1.00  1.00      B    B
ATOM    452 DP   DG  B   5      40.650 167.890 -23.570  1.00  1.00      B    P
ATOM    453 DS   DG  B   5      36.990 167.820 -23.410  1.00  1.00      B    S
ATOM    454 DB   DG  B   5      35.050 167.350 -27.780  1.00  1.00      B    B
ATOM    455 DP   DA  B   6      35.370 166.360 -20.830  1.00  1.00      B    P
ATOM    456 DS   DA  B   6      32.110 166.120 -22.520  1.00  1.00      B    S
ATOM    457 DB   DA  B   6      33.070 164.460 -27.290  1.00  1.00      B    B
ATOM    458 DP   DT  B   7      29.650 163.700 -21.040  1.00  1.00      B    P
ATOM    459 DS   DT  B   7      27.710 163.630 -24.070  1.00  1.00      B    S
ATOM    460 DB   DT  B   7      30.540 162.080 -26.440  1.00  1.00      B    B
ATOM    461 DP   DG  B   8      23.880 160.840 -23.670  1.00  1.00      B    P
ATOM    462 DS   DG  B   8      24.240 159.360 -27.130  1.00  1.00      B    S
ATOM    463 DB   DG  B   8      29.060 158.350 -28.180  1.00  1.00      B    B
ATOM    464 DP   DT  B   9      22.340 157.050 -28.130  1.00  1.00      B    P
ATOM    465 DS   DT  B   9      24.510 155.880 -30.730  1.00  1.00      B    S
ATOM    466 DB   DT  B   9      28.410 154.950 -28.550  1.00  1.00      B    B
ATOM    467 DP   DA  B  10      22.970 152.280 -32.980  1.00  1.00      B    P
ATOM    468 DS   DA  B  10      26.550 151.050 -34.270  1.00  1.00      B    S
ATOM    469 DB   DA  B  10      29.290 151.080 -29.830  1.00  1.00      B    B
ATOM    470 DP   DT  B  11      26.740 148.430 -35.580  1.00  1.00      B    P
ATOM    471 DS   DT  B  11      30.090 148.110 -34.480  1.00  1.00      B    S
ATOM    472 DB   DT  B  11      29.380 147.480 -30.110  1.00  1.00      B    B
ATOM    473 DP   DA  B  12      31.870 144.840 -35.820  1.00  1.00      B    P
ATOM    474 DS   DA  B  12      33.770 143.570 -32.320  1.00  1.00      B    S
ATOM    475 DB   DA  B  12      30.990 143.830 -28.870  1.00  1.00      B    B
ATOM    476 DP   DT  B  13      35.590 140.670 -32.580  1.00  1.00      B    P
ATOM    477 DS   DT  B  13      35.850 140.120 -28.480  1.00  1.00      B    S
ATOM    478 DB   DT  B  13      31.270 140.480 -27.540  1.00  1.00      B    B
ATOM    479 DP   DA  B  14      37.600 136.190 -27.550  1.00  1.00      B    P
ATOM    480 DS   DA  B  14      35.930 135.930 -24.540  1.00  1.00      B    S
ATOM    481 DB   DA  B  14      31.070 136.740 -25.310  1.00  1.00      B    B
ATOM    482 DP   DT  B  15      36.170 133.210 -23.180  1.00  1.00      B    P
ATOM    483 DS   DT  B  15      32.950 134.050 -20.910  1.00  1.00      B    S
ATOM    484 DB   DT  B  15      29.900 133.650 -23.810  1.00  1.00      B    B
ATOM    485 DP   DC  B  16      32.560 131.850 -18.380  1.00  1.00      B    P
ATOM    486 DS   DC  B  16      28.870 132.130 -18.140  1.00  1.00      B    S
ATOM    487 DB   DC  B  16      27.730 131.320 -21.750  1.00  1.00      B    B
ATOM    488 DP   DT  B  17      26.680 129.770 -15.460  1.00  1.00      B    P
ATOM    489 DS   DT  B  17      23.770 129.110 -17.720  1.00  1.00      B    S
ATOM    490 DB   DT  B  17      25.790 127.790 -21.150  1.00  1.00      B    B
ATOM    491 DP   DG  B  18      20.880 126.690 -16.340  1.00  1.00      B    P
ATOM    492 DS   DG  B  18      19.420 125.820 -19.550  1.00  1.00      B    S
ATOM    493 DB   DG  B  18      22.940 124.950 -22.950  1.00  1.00      B    B
ATOM    494 DP   DA  B  19      16.260 123.260 -20.000  1.00  1.00      B    P
ATOM    495 DS   DA  B  19      16.990 122.270 -23.910  1.00  1.00      B    S
ATOM    496 DB   DA  B  19      21.870 121.740 -24.050  1.00  1.00      B    B
ATOM    497 DP   DC  B  20      15.560 120.360 -24.970  1.00  1.00      B    P
ATOM    498 DS   DC  B  20      17.840 119.510 -27.460  1.00  1.00      B    S
ATOM    499 DB   DC  B  20      21.430 118.330 -25.150  1.00  1.00      B    B
ATOM    500 DP   DA  B  21      16.700 116.580 -30.310  1.00  1.00      B    P
ATOM    501 DS   DA  B  21      20.260 115.650 -31.280  1.00  1.00      B    S
ATOM    502 DB   DA  B  21      23.230 115.320 -27.330  1.00  1.00      B    B
ATOM    503 DP   DC  B  22      20.960 113.300 -33.630  1.00  1.00      B    P
ATOM    504 DS   DC  B  22      24.360 112.140 -32.110  1.00  1.00      B    S
ATOM    505 DB   DC  B  22      23.440 111.600 -28.300  1.00  1.00      B    B
ATOM    506 DP   DG  B  23      26.890 108.890 -34.380  1.00  1.00      B    P
ATOM    507 DS   DG  B  23      28.530 108.150 -31.360  1.00  1.00      B    S
ATOM    508 DB   DG  B  23      25.490 107.480 -27.680  1.00  1.00      B    B
ATOM    509 DP   DT  B  24      31.530 106.050 -30.930  1.00  1.00      B    P
ATOM    510 DS   DT  B  24      30.970 105.240 -27.130  1.00  1.00      B    S
ATOM    511 DB   DT  B  24      26.910 104.390 -27.290  1.00  1.00      B    B
ATOM    512 DP   DG  B  25      33.350 102.050 -25.660  1.00  1.00      B    P
ATOM    513 DS   DG  B  25      30.560 100.600 -23.200  1.00  1.00      B    S
ATOM    514 DB   DG  B  25      26.410 100.540 -25.110  1.00  1.00      B    B
ATOM    515 DP   DC  B  26      31.560  98.480 -20.700  1.00  1.00      B    P
ATOM    516 DS   DC  B  26      28.000  97.610 -19.570  1.00  1.00      B    S
ATOM    517 DB   DC  B  26      25.750  97.450 -23.470  1.00  1.00      B    B
ATOM    518 DP   DC  B  27      27.590  94.680 -17.780  1.00  1.00      B    P
ATOM    519 DS   DC  B  27      23.750  93.850 -18.780  1.00  1.00      B    S
ATOM    520 DB   DC  B  27      23.890  93.860 -23.170  1.00  1.00      B    B
ATOM    521 DP   DT  B  28      21.990  90.960 -17.190  1.00  1.00      B    P
ATOM    522 DS   DT  B  28      19.430  90.680 -20.190  1.00  1.00      B    S
ATOM    523 DB   DT  B  28      22.400  90.250 -23.590  1.00  1.00      B    B
ATOM    524 DP   DG  B  29      16.480  87.190 -19.640  1.00  1.00      B    P
ATOM    525 DS   DG  B  29      15.880  86.840 -23.460  1.00  1.00      B    S
ATOM    526 DB   DG  B  29      20.100  88.080 -26.510  1.00  1.00      B    B
ATOM    527 DP   DG  B  30      13.760  83.850 -24.690  1.00  1.00      B    P
ATOM    528 DS   DG  B  30      14.900  83.680 -28.210  1.00  1.00      B    S
ATOM    529 DB   DG  B  30      19.540  84.760 -28.370  1.00  1.00      B    B
ATOM    530 DP   DA  B  31      13.630  81.110 -30.520  1.00  1.00      B    P
ATOM    531 DS   DA  B  31      17.200  81.170 -32.350  1.00  1.00      B    S
ATOM    532 DB   DA  B  31      20.950  81.750 -29.080  1.00  1.00      B    B
ATOM    533 DP   DG  B  32      17.540  78.150 -34.540  1.00  1.00      B    P
ATOM    534 DS   DG  B  32      21.390  77.780 -34.180  1.00  1.00      B    S
ATOM    535 DB   DG  B  32      23.150  78.790 -29.210  1.00  1.00      B    B
ATOM    536 DP   DA  B  33      23.400  74.590 -35.880  1.00  1.00      B    P
ATOM    537 DS   DA  B  33      26.290  75.100 -33.990  1.00  1.00      B    S
ATOM    538 DB   DA  B  33      24.920  75.490 -29.210  1.00  1.00      B    B
ATOM    539 DP   DC  B  34      28.500  73.270 -34.240  1.00  1.00      B    P
ATOM    540 DS   DC  B  34      29.720  73.480 -31.050  1.00  1.00      B    S
ATOM    541 DB   DC  B  34      26.350  72.420 -28.060  1.00  1.00      B    B
ATOM    542 DP   DT  B  35      32.810  72.000 -29.900  1.00  1.00      B    P
ATOM    543 DS   DT  B  35      32.600  72.110 -25.900  1.00  1.00      B    S
ATOM    544 DB   DT  B  35      28.330  70.280 -25.420  1.00  1.00      B    B
ATOM    545 DP   DA  B  36      34.700  69.740 -23.690  1.00  1.00      B    P
ATOM    546 DS   DA  B  36      32.470  69.100 -20.880  1.00  1.00      B    S
ATOM    547 DB   DA  B  36      28.100  67.060 -22.730  1.00  1.00      B    B
ATOM    548 DP   DG  B  37      33.690  67.090 -17.500  1.00  1.00      B    P
ATOM    549 DS   DG  B  37      30.460  66.090 -16.440  1.00  1.00      B    S
ATOM    550 DB   DG  B  37      27.880  64.400 -19.870  1.00  1.00      B    B
ATOM    551 DP   DG  B  38      29.850  63.980 -13.090  1.00  1.00      B    P
ATOM    552 DS   DG  B  38      26.990  62.840 -14.330  1.00  1.00      B    S
ATOM    553 DB   DG  B  38      27.430  60.890 -19.150  1.00  1.00      B    B
ATOM    554 DP   DG  B  39      25.390  60.250 -11.960  1.00  1.00      B    P
ATOM    555 DS   DG  B  39      23.860  57.990 -14.840  1.00  1.00      B    S
ATOM    556 DB   DG  B  39      26.580  57.320 -19.090  1.00  1.00      B    B
ATOM    557 DP   DA  B  40      21.490  55.440 -14.150  1.00  1.00      B    P
ATOM    558 DS   DA  B  40      21.830  53.970 -17.410  1.00  1.00      B    S
ATOM    559 DB   DA  B  40      26.810  53.850 -18.710  1.00  1.00      B    B
ATOM    560 DP   DG  B  41      20.670  50.540 -17.320  1.00  1.00      B    P
ATOM    561 DS   DG  B  41      22.770  49.580 -20.330  1.00  1.00      B    S
ATOM    562 DB   DG  B  41      27.580  49.990 -19.240  1.00  1.00      B    B
ATOM    563 DP   DT  B  42      22.270  46.520 -21.930  1.00  1.00      B    P
ATOM    564 DS   DT  B  42      26.020  46.150 -23.370  1.00  1.00      B    S
ATOM    565 DB   DT  B  42      28.020  46.450 -19.230  1.00  1.00      B    B
ATOM    566 DP   DA  B  43      26.930  42.850 -25.970  1.00  1.00      B    P
ATOM    567 DS   DA  B  43      30.440  42.810 -24.700  1.00  1.00      B    S
ATOM    568 DB   DA  B  43      31.000  43.660 -19.930  1.00  1.00      B    B
ATOM    569 DP   DA  B  44      33.220  40.230 -25.880  1.00  1.00      B    P
ATOM    570 DS   DA  B  44      35.830  41.360 -22.920  1.00  1.00      B    S
ATOM    571 DB   DA  B  44      33.560  41.310 -18.900  1.00  1.00      B    B
ATOM    572 DP   DT  B  45      38.260  39.910 -22.710  1.00  1.00      B    P
ATOM    573 DS   DT  B  45      39.250  40.900 -19.020  1.00  1.00      B    S
ATOM    574 DB   DT  B  45      35.780  39.030 -17.200  1.00  1.00      B    B
ATOM    575 DP   DC  B  46      42.540  39.800 -17.960  1.00  1.00      B    P
ATOM    576 DS   DC  B  46      41.140  39.070 -14.310  1.00  1.00      B    S
ATOM    577 DB   DC  B  46      37.860  37.020 -14.860  1.00  1.00      B    B
ATOM    578 DP   DC  B  47      42.950  37.730 -12.111  1.00  1.00      B    P
ATOM    579 DS   DC  B  47      40.460  35.770 -10.130  1.00  1.00      B    S
ATOM    580 DB   DC  B  47      38.070  33.550 -12.820  1.00  1.00      B    B
ATOM    581 DP   DC  B  48      41.840  33.210  -7.461  1.00  1.00      B    P
ATOM    582 DS   DC  B  48      39.010  31.300  -6.800  1.00  1.00      B    S
ATOM    583 DB   DC  B  48      37.820  30.460 -10.670  1.00  1.00      B    B
ATOM    584 DP   DC  B  49      39.080  28.350  -4.760  1.00  1.00      B    P
ATOM    585 DS   DC  B  49      35.970  26.700  -6.670  1.00  1.00      B    S
ATOM    586 DB   DC  B  49      37.180  26.750 -10.470  1.00  1.00      B    B
ATOM    587 DP   DT  B  50      34.630  22.950  -5.670  1.00  1.00      B    P
ATOM    588 DS   DT  B  50      33.830  21.380  -8.720  1.00  1.00      B    S
ATOM    589 DB   DT  B  50      37.500  22.700 -11.080  1.00  1.00      B    B
ATOM    590 DP   DT  B  51      32.610  17.980  -9.210  1.00  1.00      B    P
ATOM    591 DS   DT  B  51      33.460  17.780 -13.170  1.00  1.00      B    S
ATOM    592 DB   DT  B  51      37.410  19.120 -13.151  1.00  1.00      B    B
ATOM    593 DP   DG  B  52      32.910  13.360 -14.320  1.00  1.00      B    P
ATOM    594 DS   DG  B  52      35.210  13.800 -16.910  1.00  1.00      B    S
ATOM    595 DB   DG  B  52      39.080  15.950 -15.631  1.00  1.00      B    B
ATOM    596 DP   DG  B  53      35.330  12.040 -20.361  1.00  1.00      B    P
ATOM    597 DS   DG  B  53      38.970  12.260 -20.841  1.00  1.00      B    S
ATOM    598 DB   DG  B  53      41.110  13.280 -16.911  1.00  1.00      B    B
ATOM    599 DP   DC  B  54      40.280   9.780 -22.821  1.00  1.00      B    P
ATOM    600 DS   DC  B  54      43.550  10.120 -21.681  1.00  1.00      B    S
ATOM    601 DB   DC  B  54      42.820  10.420 -17.461  1.00  1.00      B    B
ATOM    602 DP   DG  B  55      46.150   6.810 -23.081  1.00  1.00      B    P
ATOM    603 DS   DG  B  55      48.230   7.000 -20.441  1.00  1.00      B    S
ATOM    604 DB   DG  B  55      45.730   7.340 -16.261  1.00  1.00      B    B
ATOM    605 DP   DG  B  56      50.970   5.170 -20.071  1.00  1.00      B    P
ATOM    606 DS   DG  B  56      50.580   4.660 -15.911  1.00  1.00      B    S
ATOM    607 DB   DG  B  56      46.360   4.240 -14.581  1.00  1.00      B    B
ATOM    608 DP   DT  B  57      52.440   2.350 -14.301  1.00  1.00      B    P
ATOM    609 DS   DT  B  57      50.010   1.990 -11.231  1.00  1.00      B    S
ATOM    610 DB   DT  B  57      46.060   0.780 -13.661  1.00  1.00      B    B
ATOM    611 DP   DT  B  58      50.510  -0.100  -8.391  1.00  1.00      B    P
ATOM    612 DS   DT  B  58      46.980   0.170  -6.971  1.00  1.00      B    S
ATOM    613 DB   DT  B  58      44.690  -1.630 -10.591  1.00  1.00      B    B
ATOM    614 DP   DA  B  59      46.310  -2.130  -3.481  1.00  1.00      B    P
ATOM    615 DS   DA  B  59      42.410  -2.840  -4.391  1.00  1.00      B    S
ATOM    616 DB   DA  B  59      42.210  -4.800  -8.771  1.00  1.00      B    B
ATOM    617 DP   DA  B  60      40.190  -4.430  -2.171  1.00  1.00      B    P
ATOM    618 DS   DA  B  60      37.690  -5.120  -4.741  1.00  1.00      B    S
ATOM    619 DB   DA  B  60      39.780  -7.590  -8.261  1.00  1.00      B    B
ATOM    620 DP   DA  B  61      34.340  -6.220  -3.941  1.00  1.00      B    P
ATOM    621 DS   DA  B  61      33.550  -7.370  -7.471  1.00  1.00      B    S
ATOM    622 DB   DA  B  61      37.320 -10.320  -8.491  1.00  1.00      B    B
ATOM    623 DP   DA  B  62      30.330  -8.590  -8.371  1.00  1.00      B    P
ATOM    624 DS   DA  B  62      31.640 -10.230 -11.451  1.00  1.00      B    S
ATOM    625 DB   DA  B  62      35.740 -13.010  -9.961  1.00  1.00      B    B
ATOM    626 DP   DC  B  63      29.260 -11.880 -13.071  1.00  1.00      B    P
ATOM    627 DS   DC  B  63      31.740 -14.950 -14.061  1.00  1.00      B    S
ATOM    628 DB   DC  B  63      34.180 -16.110 -10.271  1.00  1.00      B    B
ATOM    629 DP   DG  B  64      29.810 -18.070 -16.621  1.00  1.00      B    P
ATOM    630 DS   DG  B  64      32.560 -20.680 -15.721  1.00  1.00      B    S
ATOM    631 DB   DG  B  64      33.590 -20.210 -11.151  1.00  1.00      B    B
ATOM    632 DP   DC  B  65      32.700 -23.970 -17.141  1.00  1.00      B    P
ATOM    633 DS   DC  B  65      34.670 -25.460 -14.171  1.00  1.00      B    S
ATOM    634 DB   DC  B  65      32.880 -23.530 -10.461  1.00  1.00      B    B
ATOM    635 DP   DG  B  66      35.170 -30.010 -14.241  1.00  1.00      B    P
ATOM    636 DS   DG  B  66      35.120 -30.300 -10.161  1.00  1.00      B    S
ATOM    637 DB   DG  B  66      31.810 -26.810  -8.071  1.00  1.00      B    B
ATOM    638 DP   DG  B  67      34.500 -33.600  -8.171  1.00  1.00      B    P
ATOM    639 DS   DG  B  67      32.550 -31.740  -4.901  1.00  1.00      B    S
ATOM    640 DB   DG  B  67      28.870 -28.660  -6.331  1.00  1.00      B    B
ATOM    641 DP   DG  B  68      31.210 -34.030  -2.461  1.00  1.00      B    P
ATOM    642 DS   DG  B  68      28.970 -31.360  -0.781  1.00  1.00      B    S
ATOM    643 DB   DG  B  68      25.960 -29.500  -4.221  1.00  1.00      B    B
ATOM    644 DP   DG  B  69      27.070 -31.650   2.159  1.00  1.00      B    P
ATOM    645 DS   DG  B  69      24.510 -29.100   1.289  1.00  1.00      B    S
ATOM    646 DB   DG  B  69      22.310 -29.840  -3.280  1.00  1.00      B    B
ATOM    647 DP   DG  B  70      21.750 -28.280   3.450  1.00  1.00      B    P
ATOM    648 DS   DG  B  70      19.630 -26.970   1.360  1.00  1.00      B    S
ATOM    649 DB   DG  B  70      18.820 -29.650  -2.510  1.00  1.00      B    B
ATOM    650 DP   DA  B  71      16.910 -25.520   2.560  1.00  1.00      B    P
ATOM    651 DS   DA  B  71      15.470 -25.400  -0.620  1.00  1.00      B    S
ATOM    652 DB   DA  B  71      15.130 -29.790  -1.960  1.00  1.00      B    B
ATOM    653 DP   DC  B  72      13.020 -23.920  -0.800  1.00  1.00      B    P
ATOM    654 DS   DC  B  72      11.030 -26.220  -3.620  1.00  1.00      B    S
ATOM    655 DB   DC  B  72      11.690 -29.910  -2.260  1.00  1.00      B    B
ATOM    656 DP   DA  B  73       6.710 -25.160  -4.640  1.00  1.00      B    P
ATOM    657 DS   DA  B  73       6.040 -28.320  -5.980  1.00  1.00      B    S
ATOM    658 DB   DA  B  73       7.850 -31.890  -2.490  1.00  1.00      B    B
ATOM    659 DP   DG  B  74       2.290 -28.510  -6.800  1.00  1.00      B    P
ATOM    660 DS   DG  B  74       2.220 -32.330  -6.860  1.00  1.00      B    S
ATOM    661 DB   DG  B  74       4.860 -34.140  -2.650  1.00  1.00      B    B
ATOM    662 DP   DC  B  75       0.220 -33.990  -8.280  1.00  1.00      B    P
ATOM    663 DS   DC  B  75       0.540 -36.980  -6.170  1.00  1.00      B    S
ATOM    664 DB   DC  B  75       1.730 -35.210  -2.100  1.00  1.00      B    B
ATOM    665 DP   DG  B  76      -3.190 -40.340  -6.260  1.00  1.00      B    P
ATOM    666 DS   DG  B  76      -2.330 -41.400  -2.560  1.00  1.00      B    S
ATOM    667 DB   DG  B  76      -1.210 -37.500   0.510  1.00  1.00      B    B
ATOM    668 DP   DC  B  77      -4.180 -44.050  -1.110  1.00  1.00      B    P
ATOM    669 DS   DC  B  77      -3.540 -42.350   2.460  1.00  1.00      B    S
ATOM    670 DB   DC  B  77      -4.230 -38.640   1.680  1.00  1.00      B    B
ATOM    671 DP   DG  B  78      -5.810 -44.150   5.890  1.00  1.00      B    P
ATOM    672 DS   DG  B  78      -6.500 -40.540   7.650  1.00  1.00      B    S
ATOM    673 DB   DG  B  78      -7.390 -36.990   4.170  1.00  1.00      B    B
ATOM    674 DP   DT  B  79      -8.160 -39.830  10.390  1.00  1.00      B    P
ATOM    675 DS   DT  B  79      -7.680 -35.980  10.100  1.00  1.00      B    S
ATOM    676 DB   DT  B  79      -9.790 -35.680   6.240  1.00  1.00      B    B
ATOM    677 DP   DA  B  80      -9.190 -33.720  12.780  1.00  1.00      B    P
ATOM    678 DS   DA  B  80      -9.660 -30.970  10.140  1.00  1.00      B    S
ATOM    679 DB   DA  B  80     -12.090 -32.390   6.430  1.00  1.00      B    B
ATOM    680 DP   DC  B  81     -10.970 -28.250  11.430  1.00  1.00      B    P
ATOM    681 DS   DC  B  81     -12.330 -27.040   8.040  1.00  1.00      B    S
ATOM    682 DB   DC  B  81     -15.130 -30.560   6.950  1.00  1.00      B    B
ATOM    683 DP   DG  B  82     -14.480 -23.050   8.600  1.00  1.00      B    P
ATOM    684 DS   DG  B  82     -16.230 -23.430   5.610  1.00  1.00      B    S
ATOM    685 DB   DG  B  82     -18.080 -27.720   5.850  1.00  1.00      B    B
ATOM    686 DP   DT  B  83     -18.340 -21.290   3.770  1.00  1.00      B    P
ATOM    687 DS   DT  B  83     -20.540 -24.200   2.200  1.00  1.00      B    S
ATOM    688 DB   DT  B  83     -21.330 -26.290   5.810  1.00  1.00      B    B
ATOM    689 DP   DG  B  84     -23.660 -22.300   0.240  1.00  1.00      B    P
ATOM    690 DS   DG  B  84     -25.940 -24.800   1.050  1.00  1.00      B    S
ATOM    691 DB   DG  B  84     -25.590 -26.680   5.460  1.00  1.00      B    B
ATOM    692 DP   DC  B  85     -28.930 -24.750  -0.360  1.00  1.00      B    P
ATOM    693 DS   DC  B  85     -30.420 -26.870   2.480  1.00  1.00      B    S
ATOM    694 DB   DC  B  85     -28.490 -25.180   6.350  1.00  1.00      B    B
ATOM    695 DP   DG  B  86     -35.230 -27.140   2.400  1.00  1.00      B    P
ATOM    696 DS   DG  B  86     -35.560 -27.220   6.520  1.00  1.00      B    S
ATOM    697 DB   DG  B  86     -31.980 -24.420   8.610  1.00  1.00      B    B
ATOM    698 DP   DT  B  87     -38.350 -27.430   8.680  1.00  1.00      B    P
ATOM    699 DS   DT  B  87     -36.750 -26.080  12.020  1.00  1.00      B    S
ATOM    700 DB   DT  B  87     -34.480 -22.580  10.510  1.00  1.00      B    B
ATOM    701 DP   DT  B  88     -39.320 -25.050  15.300  1.00  1.00      B    P
ATOM    702 DS   DT  B  88     -36.560 -22.770  17.240  1.00  1.00      B    S
ATOM    703 DB   DT  B  88     -35.570 -20.680  13.890  1.00  1.00      B    B
ATOM    704 DP   DT  B  89     -37.660 -20.640  19.720  1.00  1.00      B    P
ATOM    705 DS   DT  B  89     -34.760 -18.400  19.120  1.00  1.00      B    S
ATOM    706 DB   DT  B  89     -36.020 -17.030  15.480  1.00  1.00      B    B
ATOM    707 DP   DA  B  90     -34.140 -15.420  21.630  1.00  1.00      B    P
ATOM    708 DS   DA  B  90     -32.330 -13.510  19.180  1.00  1.00      B    S
ATOM    709 DB   DA  B  90     -35.770 -12.900  16.340  1.00  1.00      B    B
ATOM    710 DP   DA  B  91     -30.540 -10.280  20.080  1.00  1.00      B    P
ATOM    711 DS   DA  B  91     -31.360  -8.400  17.250  1.00  1.00      B    S
ATOM    712 DB   DA  B  91     -35.750  -9.420  15.900  1.00  1.00      B    B
ATOM    713 DP   DG  B  92     -30.880  -4.470  17.580  1.00  1.00      B    P
ATOM    714 DS   DG  B  92     -33.300  -3.700  15.430  1.00  1.00      B    S
ATOM    715 DB   DG  B  92     -37.460  -6.070  16.180  1.00  1.00      B    B
ATOM    716 DP   DC  B  93     -33.520  -0.470  14.160  1.00  1.00      B    P
ATOM    717 DS   DC  B  93     -37.340  -1.080  12.830  1.00  1.00      B    S
ATOM    718 DB   DC  B  93     -39.030  -2.780  16.250  1.00  1.00      B    B
ATOM    719 DP   DG  B  94     -39.770   2.680  10.670  1.00  1.00      B    P
ATOM    720 DS   DG  B  94     -43.010   1.960  12.060  1.00  1.00      B    S
ATOM    721 DB   DG  B  94     -42.630  -0.190  16.810  1.00  1.00      B    B
ATOM    722 DP   DG  B  95     -45.740   3.960  11.490  1.00  1.00      B    P
ATOM    723 DS   DG  B  95     -47.590   2.100  14.520  1.00  1.00      B    S
ATOM    724 DB   DG  B  95     -45.160   1.850  18.430  1.00  1.00      B    B
ATOM    725 DP   DT  B  96     -51.060   2.890  15.350  1.00  1.00      B    P
ATOM    726 DS   DT  B  96     -50.890   1.840  18.980  1.00  1.00      B    S
ATOM    727 DB   DT  B  96     -47.610   3.900  20.280  1.00  1.00      B    B
ATOM    728 DP   DG  B  97     -55.000   2.870  21.200  1.00  1.00      B    P
ATOM    729 DS   DG  B  97     -53.330   3.920  24.860  1.00  1.00      B    S
ATOM    730 DB   DG  B  97     -48.290   5.830  24.360  1.00  1.00      B    B
ATOM    731 DP   DC  B  98     -54.980   4.730  27.450  1.00  1.00      B    P
ATOM    732 DS   DC  B  98     -51.680   6.050  29.150  1.00  1.00      B    S
ATOM    733 DB   DC  B  98     -49.580   8.590  25.890  1.00  1.00      B    B
ATOM    734 DP   DT  B  99     -52.090   8.470  32.700  1.00  1.00      B    P
ATOM    735 DS   DT  B  99     -48.990  10.340  32.590  1.00  1.00      B    S
ATOM    736 DB   DT  B  99     -49.350  11.930  27.980  1.00  1.00      B    B
ATOM    737 DP   DA  B 100     -48.380  13.500  35.470  1.00  1.00      B    P
ATOM    738 DS   DA  B 100     -46.340  15.690  32.930  1.00  1.00      B    S
ATOM    739 DB   DA  B 100     -48.550  15.800  28.920  1.00  1.00      B    B
ATOM    740 DP   DG  B 101     -45.270  18.700  34.130  1.00  1.00      B    P
ATOM    741 DS   DG  B 101     -45.030  20.280  31.010  1.00  1.00      B    S
ATOM    742 DB   DG  B 101     -49.090  19.340  28.230  1.00  1.00      B    B
ATOM    743 DP   DA  B 102     -43.720  24.360  30.740  1.00  1.00      B    P
ATOM    744 DS   DA  B 102     -45.230  24.820  27.280  1.00  1.00      B    S
ATOM    745 DB   DA  B 102     -49.760  22.650  27.460  1.00  1.00      B    B
ATOM    746 DP   DG  B 103     -45.460  28.640  25.800  1.00  1.00      B    P
ATOM    747 DS   DG  B 103     -48.880  28.400  24.320  1.00  1.00      B    S
ATOM    748 DB   DG  B 103     -51.920  25.890  27.350  1.00  1.00      B    B
ATOM    749 DP   DC  B 104     -50.350  30.950  22.420  1.00  1.00      B    P
ATOM    750 DS   DC  B 104     -53.980  29.970  22.830  1.00  1.00      B    S
ATOM    751 DB   DC  B 104     -54.090  28.520  26.750  1.00  1.00      B    B
ATOM    752 DP   DT  B 105     -56.970  32.070  22.140  1.00  1.00      B    P
ATOM    753 DS   DT  B 105     -59.070  30.730  24.320  1.00  1.00      B    S
ATOM    754 DB   DT  B 105     -56.840  31.530  27.930  1.00  1.00      B    B
ATOM    755 DP   DG  B 106     -63.470  32.660  24.460  1.00  1.00      B    P
ATOM    756 DS   DG  B 106     -63.990  31.480  27.820  1.00  1.00      B    S
ATOM    757 DB   DG  B 106     -60.200  32.210  30.670  1.00  1.00      B    B
ATOM    758 DP   DT  B 107     -66.430  32.150  29.410  1.00  1.00      B    P
ATOM    759 DS   DT  B 107     -65.240  32.290  32.490  1.00  1.00      B    S
ATOM    760 DB   DT  B 107     -61.770  35.090  31.930  1.00  1.00      B    B
ATOM    761 DP   DC  B 108     -67.630  33.160  35.060  1.00  1.00      B    P
ATOM    762 DS   DC  B 108     -64.980  34.400  37.460  1.00  1.00      B    S
ATOM    763 DB   DC  B 108     -62.600  37.070  35.240  1.00  1.00      B    B
ATOM    764 DP   DT  B 109     -65.750  35.920  41.220  1.00  1.00      B    P
ATOM    765 DS   DT  B 109     -62.870  37.810  41.810  1.00  1.00      B    S
ATOM    766 DB   DT  B 109     -63.000  40.080  37.860  1.00  1.00      B    B
ATOM    767 DP   DA  B 110     -62.720  40.860  45.290  1.00  1.00      B    P
ATOM    768 DS   DA  B 110     -60.270  42.700  43.990  1.00  1.00      B    S
ATOM    769 DB   DA  B 110     -62.060  43.790  39.480  1.00  1.00      B    B
ATOM    770 DP   DC  B 111     -59.790  44.790  45.410  1.00  1.00      B    P
ATOM    771 DS   DC  B 111     -58.700  46.890  42.200  1.00  1.00      B    S
ATOM    772 DB   DC  B 111     -62.250  47.180  39.830  1.00  1.00      B    B
ATOM    773 DP   DG  B 112     -56.360  51.090  42.810  1.00  1.00      B    P
ATOM    774 DS   DG  B 112     -57.490  52.320  39.860  1.00  1.00      B    S
ATOM    775 DB   DG  B 112     -62.300  51.470  39.390  1.00  1.00      B    B
ATOM    776 DP   DA  B 113     -56.330  55.550  38.430  1.00  1.00      B    P
ATOM    777 DS   DA  B 113     -59.700  56.140  36.400  1.00  1.00      B    S
ATOM    778 DB   DA  B 113     -63.310  54.770  39.110  1.00  1.00      B    B
ATOM    779 DP   DC  B 114     -59.790  58.840  35.550  1.00  1.00      B    P
ATOM    780 DS   DC  B 114     -63.420  58.840  35.330  1.00  1.00      B    S
ATOM    781 DB   DC  B 114     -65.170  57.640  39.050  1.00  1.00      B    B
ATOM    782 DP   DC  B 115     -65.360  61.970  34.060  1.00  1.00      B    P
ATOM    783 DS   DC  B 115     -69.080  61.280  35.760  1.00  1.00      B    S
ATOM    784 DB   DC  B 115     -67.930  60.060  40.170  1.00  1.00      B    B
ATOM    785 DP   DA  B 116     -71.960  64.540  35.370  1.00  1.00      B    P
ATOM    786 DS   DA  B 116     -74.190  62.860  38.131  1.00  1.00      B    S
ATOM    787 DB   DA  B 116     -71.270  62.280  42.220  1.00  1.00      B    B
ATOM    788 DP   DA  B 117     -77.270  63.890  38.771  1.00  1.00      B    P
ATOM    789 DS   DA  B 117     -77.370  63.260  42.351  1.00  1.00      B    S
ATOM    790 DB   DA  B 117     -73.140  64.370  44.391  1.00  1.00      B    B
ATOM    791 DP   DT  B 118     -80.340  64.440  44.331  1.00  1.00      B    P
ATOM    792 DS   DT  B 118     -78.450  64.850  47.861  1.00  1.00      B    S
ATOM    793 DB   DT  B 118     -74.840  66.960  46.441  1.00  1.00      B    B
ATOM    794 DP   DT  B 119     -80.170  66.650  50.811  1.00  1.00      B    P
ATOM    795 DS   DT  B 119     -76.620  68.040  52.241  1.00  1.00      B    S
ATOM    796 DB   DT  B 119     -75.200  69.870  49.031  1.00  1.00      B    B
ATOM    797 DP   DG  B 120     -77.120  71.300  55.661  1.00  1.00      B    P
ATOM    798 DS   DG  B 120     -74.170  73.360  54.721  1.00  1.00      B    S
ATOM    799 DB   DG  B 120     -73.560  73.740  49.751  1.00  1.00      B    B
ATOM    800 DP   DA  B 121     -72.440  76.300  56.651  1.00  1.00      B    P
ATOM    801 DS   DA  B 121     -70.240  77.340  53.931  1.00  1.00      B    S
ATOM    802 DB   DA  B 121     -73.460  77.260  49.671  1.00  1.00      B    B
ATOM    803 DP   DG  B 122     -68.980  80.950  54.751  1.00  1.00      B    P
ATOM    804 DS   DG  B 122     -68.390  82.120  51.271  1.00  1.00      B    S
ATOM    805 DB   DG  B 122     -72.690  80.870  48.491  1.00  1.00      B    B
ATOM    806 DP   DC  B 123     -66.660  85.180  50.351  1.00  1.00      B    P
ATOM    807 DS   DC  B 123     -68.360  85.210  46.781  1.00  1.00      B    S
ATOM    808 DB   DC  B 123     -72.720  84.210  48.171  1.00  1.00      B    B
ATOM    809 DP   DG  B 124     -67.910  89.390  44.471  1.00  1.00      B    P
ATOM    810 DS   DG  B 124     -71.420  88.730  42.791  1.00  1.00      B    S
ATOM    811 DB   DG  B 124     -74.710  87.510  46.461  1.00  1.00      B    B
ATOM    812 DP   DG  B 125     -72.760  91.010  40.781  1.00  1.00      B    P
ATOM    813 DS   DG  B 125     -76.780  90.570  41.651  1.00  1.00      B    S
ATOM    814 DB   DG  B 125     -77.610  89.910  46.481  1.00  1.00      B    B
ATOM    815 DP   DC  B 126     -78.890  91.800  39.771  1.00  1.00      B    P
ATOM    816 DS   DC  B 126     -81.350  91.240  42.151  1.00  1.00      B    S
ATOM    817 DB   DC  B 126     -79.350  92.950  46.021  1.00  1.00      B    B
ATOM    818 DP   DC  B 127     -85.060  92.280  41.341  1.00  1.00      B    P
ATOM    819 DS   DC  B 127     -86.080  93.830  44.661  1.00  1.00      B    S
ATOM    820 DB   DC  B 127     -82.350  95.330  46.451  1.00  1.00      B    B
ATOM    821 DP   DT  B 128     -88.800  96.380  44.841  1.00  1.00      B    P
ATOM    822 DS   DT  B 128     -88.100  97.730  48.341  1.00  1.00      B    S
ATOM    823 DB   DT  B 128     -84.580  99.690  47.731  1.00  1.00      B    B
ATOM    824 DP   DG  B 129     -90.760 100.680  49.491  1.00  1.00      B    P
ATOM    825 DS   DG  B 129     -87.950 102.550  52.101  1.00  1.00      B    S
ATOM    826 DB   DG  B 129     -83.950 103.750  49.481  1.00  1.00      B    B
ATOM    827 DP   DC  B 130     -88.720 104.520  54.581  1.00  1.00      B    P
ATOM    828 DS   DC  B 130     -85.160 105.770  55.191  1.00  1.00      B    S
ATOM    829 DB   DC  B 130     -83.980 106.990  51.701  1.00  1.00      B    B
ATOM    830 DP   DA  B 131     -84.270 109.020  58.691  1.00  1.00      B    P
ATOM    831 DS   DA  B 131     -80.910 109.950  57.331  1.00  1.00      B    S
ATOM    832 DB   DA  B 131     -81.950 110.530  52.481  1.00  1.00      B    B
ATOM    833 DP   DG  B 132     -78.890 112.610  58.781  1.00  1.00      B    P
ATOM    834 DS   DG  B 132     -77.250 113.850  55.571  1.00  1.00      B    S
ATOM    835 DB   DG  B 132     -80.880 114.160  51.951  1.00  1.00      B    B
ATOM    836 DP   DA  B 133     -74.620 116.810  55.571  1.00  1.00      B    P
ATOM    837 DS   DA  B 133     -75.350 117.810  52.101  1.00  1.00      B    S
ATOM    838 DB   DA  B 133     -80.380 117.480  51.171  1.00  1.00      B    B
ATOM    839 DP   DC  B 134     -73.970 120.280  50.691  1.00  1.00      B    P
ATOM    840 DS   DC  B 134     -76.750 120.850  48.211  1.00  1.00      B    S
ATOM    841 DB   DC  B 134     -80.740 121.010  50.471  1.00  1.00      B    B
ATOM    842 DP   DC  B 135     -76.530 123.760  45.911  1.00  1.00      B    P
ATOM    843 DS   DC  B 135     -80.470 123.930  45.071  1.00  1.00      B    S
ATOM    844 DB   DC  B 135     -82.060 124.230  48.761  1.00  1.00      B    B
ATOM    845 DP   DG  B 136     -81.150 127.870  42.781  1.00  1.00      B    P
ATOM    846 DS   DG  B 136     -84.550 128.680  44.251  1.00  1.00      B    S
ATOM    847 DB   DG  B 136     -84.880 127.570  49.221  1.00  1.00      B    B
ATOM    848 DP   DG  B 137     -86.650 131.350  43.481  1.00  1.00      B    P
ATOM    849 DS   DG  B 137     -88.510 131.950  47.041  1.00  1.00      B    S
ATOM    850 DB   DG  B 137     -86.030 130.700  51.121  1.00  1.00      B    B
ATOM    851 DP   DG  B 138     -90.600 134.700  47.431  1.00  1.00      B    P
ATOM    852 DS   DG  B 138     -90.750 134.720  51.211  1.00  1.00      B    S
ATOM    853 DB   DG  B 138     -85.920 133.870  53.351  1.00  1.00      B    B
ATOM    854 DP   DA  B 139     -92.490 137.360  53.061  1.00  1.00      B    P
ATOM    855 DS   DA  B 139     -90.840 136.490  56.061  1.00  1.00      B    S
ATOM    856 DB   DA  B 139     -86.190 136.720  55.281  1.00  1.00      B    B
ATOM    857 DP   DT  B 140     -91.710 137.890  58.601  1.00  1.00      B    P
ATOM    858 DS   DT  B 140     -88.370 137.180  60.191  1.00  1.00      B    S
ATOM    859 DB   DT  B 140     -85.840 139.910  57.161  1.00  1.00      B    B
ATOM    860 DP   DT  B 141     -87.840 138.020  63.591  1.00  1.00      B    P
ATOM    861 DS   DT  B 141     -84.280 138.370  63.431  1.00  1.00      B    S
ATOM    862 DB   DT  B 141     -83.930 141.280  60.231  1.00  1.00      B    B
ATOM    863 DP   DC  B 142     -82.490 139.400  66.721  1.00  1.00      B    P
ATOM    864 DS   DC  B 142     -79.440 141.160  64.711  1.00  1.00      B    S
ATOM    865 DB   DC  B 142     -81.360 143.710  61.861  1.00  1.00      B    B
ATOM    866 DP   DT  B 143     -76.330 142.750  66.101  1.00  1.00      B    P
ATOM    867 DS   DT  B 143     -75.480 145.170  62.911  1.00  1.00      B    S
ATOM    868 DB   DT  B 143     -79.190 146.950  62.031  1.00  1.00      B    B
ATOM    869 DP   DC  B 144     -72.430 147.420  63.141  1.00  1.00      B    P
ATOM    870 DS   DC  B 144     -73.680 149.320  60.671  1.00  1.00      B    S
ATOM    871 DB   DC  B 144     -77.430 150.590  61.881  1.00  1.00      B    B
ATOM    872 DP   DC  B 145     -71.420 152.000  58.991  1.00  1.00      B    P
ATOM    873 DS   DC  B 145     -74.670 153.870  57.351  1.00  1.00      B    S
ATOM    874 DB   DC  B 145     -76.790 154.270  60.831  1.00  1.00      B    B
ATOM    875 DP   DA  B 146     -73.620 157.950  55.181  1.00  1.00      B    P
ATOM    876 DS   DA  B 146     -77.070 159.930  56.071  1.00  1.00      B    S
ATOM    877 DB   DA  B 146     -77.930 158.200  60.561  1.00  1.00      B    B
ATOM    878 DP   DG  B 147     -77.130 163.790  55.861  1.00  1.00      B    P
ATOM    879 DS   DG  B 147     -79.860 164.140  58.541  1.00  1.00      B    S
ATOM    880 DB   DG  B 147     -78.900 161.210  62.581  1.00  1.00      B    B
TER
ATOM    881  CA  ALA C   1     -49.300 -38.800  15.950  1.00  1.00      C    C
ATOM    882  CA  ARG C   2     -50.660 -38.680  12.350  1.00  1.00      C    C
ATOM    883  CA  THR C   3     -47.930 -38.260   9.790  1.00  1.00      C    C
ATOM    884  CA  LYS C   4     -44.680 -40.310   9.710  1.00  1.00      C    C
ATOM    885  CA  GLN C   5     -43.750 -38.470   6.550  1.00  1.00      C    C
ATOM    886  CA  THR C   6     -41.020 -41.030   5.610  1.00  1.00      C    C
ATOM    887  CA  ALA C   7     -43.270 -43.840   4.610  1.00  1.00      C    C
ATOM    888  CA  ARG C   8     -42.440 -47.200   6.160  1.00  1.00      C    C
ATOM    889  CA  LYS C   9     -39.320 -47.630   8.430  1.00  1.00      C    C
ATOM    890  CA  SER C  10     -37.670 -51.010   7.340  1.00  1.00      C    C
ATOM    891  CA  THR C  11     -36.730 -51.740  11.000  1.00  1.00      C    C
ATOM    892  CA  GLY C  12     -32.990 -51.860  11.910  1.00  1.00      C    C
ATOM    893  CA  GLY C  13     -31.710 -54.470   9.550  1.00  1.00      C    C
ATOM    894  CA  LYS C  14     -31.790 -51.880   6.850  1.00  1.00      C    C
ATOM    895  CA  ALA C  15     -28.030 -52.010   6.190  1.00  1.00      C    C
ATOM    896  CA  PRO C  16     -28.180 -49.370   3.300  1.00  1.00      C    C
ATOM    897  CA  ARG C  17     -28.260 -46.810   6.090  1.00  1.00      C    C
ATOM    898  CA  LYS C  18     -30.870 -44.200   5.200  1.00  1.00      C    C
ATOM    899  CA  GLN C  19     -29.680 -44.390   1.620  1.00  1.00      C    C
ATOM    900  CA  LEU C  20     -29.390 -40.550   1.060  1.00  1.00      C    C
ATOM    901  CA  ALA C  21     -26.340 -39.100  -0.820  1.00  1.00      C    C
ATOM    902  CA  THR C  22     -24.500 -40.580  -3.880  1.00  1.00      C    C
ATOM    903  CA  LYS C  23     -22.410 -43.750  -4.580  1.00  1.00      C    C
ATOM    904  CA  ALA C  24     -23.920 -47.210  -5.640  1.00  1.00      C    C
ATOM    905  CA  ALA C  25     -27.360 -45.520  -5.700  1.00  1.00      C    C
ATOM    906  CA  ARG C  26     -30.210 -44.460  -3.430  1.00  1.00      C    C
ATOM    907  CA  LYS C  27     -32.500 -46.050  -6.110  1.00  1.00      C    C
ATOM    908  CA  SER C  28     -35.260 -43.940  -4.530  1.00  1.00      C    C
ATOM    909  CA  ALA C  29     -39.050 -43.650  -3.920  1.00  1.00      C    C
ATOM    910  CA  PRO C  30     -40.550 -45.070  -7.180  1.00  1.00      C    C
ATOM    911  CA  ALA C  31     -43.230 -42.270  -7.050  1.00  1.00      C    C
ATOM    912  CA  THR C  32     -42.050 -38.860  -8.430  1.00  1.00      C    C
ATOM    913  CA  GLY C  33     -40.710 -37.640 -11.780  1.00  1.00      C    C
ATOM    914  CA  GLY C  34     -37.770 -35.260 -12.230  1.00  1.00      C    C
ATOM    915  CA  VAL C  35     -34.590 -34.530 -10.460  1.00  1.00      C    C
ATOM    916  CA  LYS C  36     -32.670 -37.320  -8.900  1.00  1.00      C    C
ATOM    917  CA  LYS C  37     -30.280 -37.730  -6.070  1.00  1.00      C    C
ATOM    918  CA  PRO C  38     -31.980 -36.030  -3.080  1.00  1.00      C    C
ATOM    919  CA  HIS C  39     -29.870 -33.280  -1.450  1.00  1.00      C    C
ATOM    920  CA  ARG C  40     -27.760 -31.130  -3.830  1.00  1.00      C    C
ATOM    921  CA  TYR C  41     -25.760 -28.000  -3.300  1.00  1.00      C    C
ATOM    922  CA  ARG C  42     -22.050 -28.150  -4.030  1.00  1.00      C    C
ATOM    923  CA  PRO C  43     -19.620 -26.170  -1.790  1.00  1.00      C    C
ATOM    924  CA  GLY C  44     -18.950 -23.010  -3.890  1.00  1.00      C    C
ATOM    925  CA  THR C  45     -22.210 -22.980  -5.890  1.00  1.00      C    C
ATOM    926  CA  VAL C  46     -24.060 -20.280  -3.880  1.00  1.00      C    C
ATOM    927  CA  ALA C  47     -20.800 -18.310  -3.390  1.00  1.00      C    C
ATOM    928  CA  LEU C  48     -20.770 -17.930  -7.250  1.00  1.00      C    C
ATOM    929  CA  ARG C  49     -24.420 -16.980  -7.270  1.00  1.00      C    C
ATOM    930  CA  GLU C  50     -23.700 -14.330  -4.730  1.00  1.00      C    C
ATOM    931  CA  ILE C  51     -20.550 -13.120  -6.510  1.00  1.00      C    C
ATOM    932  CA  ARG C  52     -22.540 -12.270  -9.630  1.00  1.00      C    C
ATOM    933  CA  ARG C  53     -25.290 -10.430  -7.760  1.00  1.00      C    C
ATOM    934  CA  TYR C  54     -23.000  -8.210  -5.760  1.00  1.00      C    C
ATOM    935  CA  GLN C  55     -20.730  -7.180  -8.610  1.00  1.00      C    C
ATOM    936  CA  LYS C  56     -23.940  -6.420 -10.610  1.00  1.00      C    C
ATOM    937  CA  SER C  57     -25.470  -4.470  -7.530  1.00  1.00      C    C
ATOM    938  CA  THR C  58     -24.350  -1.430  -5.680  1.00  1.00      C    C
ATOM    939  CA  GLU C  59     -26.560  -1.460  -2.530  1.00  1.00      C    C
ATOM    940  CA  LEU C  60     -24.620  -1.210   0.730  1.00  1.00      C    C
ATOM    941  CA  LEU C  61     -24.070  -4.690   2.290  1.00  1.00      C    C
ATOM    942  CA  ILE C  62     -24.180  -4.050   6.050  1.00  1.00      C    C
ATOM    943  CA  ARG C  63     -27.470  -3.960   8.060  1.00  1.00      C    C
ATOM    944  CA  LYS C  64     -28.870  -0.680   9.350  1.00  1.00      C    C
ATOM    945  CA  LEU C  65     -29.530  -1.440  13.170  1.00  1.00      C    C
ATOM    946  CA  PRO C  66     -26.260  -3.200  13.860  1.00  1.00      C    C
ATOM    947  CA  PHE C  67     -24.330  -0.590  11.820  1.00  1.00      C    C
ATOM    948  CA  GLN C  68     -25.820   2.380  13.650  1.00  1.00      C    C
ATOM    949  CA  ARG C  69     -25.100   1.040  16.990  1.00  1.00      C    C
ATOM    950  CA  LEU C  70     -21.470   0.570  16.390  1.00  1.00      C    C
ATOM    951  CA  VAL C  71     -21.180   4.140  15.080  1.00  1.00      C    C
ATOM    952  CA  ARG C  72     -23.050   5.780  17.960  1.00  1.00      C    C
ATOM    953  CA  GLU C  73     -21.210   3.590  20.560  1.00  1.00      C    C
ATOM    954  CA  ILE C  74     -17.760   4.220  19.240  1.00  1.00      C    C
ATOM    955  CA  ALA C  75     -18.180   8.010  18.740  1.00  1.00      C    C
ATOM    956  CA  GLN C  76     -19.980   8.360  22.130  1.00  1.00      C    C
ATOM    957  CA  ASP C  77     -16.620   7.530  23.720  1.00  1.00      C    C
ATOM    958  CA  PHE C  78     -14.970  10.640  22.190  1.00  1.00      C    C
ATOM    959  CA  LYS C  79     -18.020  12.900  22.700  1.00  1.00      C    C
ATOM    960  CA  THR C  80     -21.220  12.020  24.500  1.00  1.00      C    C
ATOM    961  CA  ASP C  81     -24.610  13.090  23.390  1.00  1.00      C    C
ATOM    962  CA  LEU C  82     -23.850  13.530  19.710  1.00  1.00      C    C
ATOM    963  CA  ARG C  83     -26.430  13.330  17.010  1.00  1.00      C    C
ATOM    964  CA  PHE C  84     -25.720  12.410  13.350  1.00  1.00      C    C
ATOM    965  CA  GLN C  85     -27.050  13.610   9.970  1.00  1.00      C    C
ATOM    966  CA  SER C  86     -28.370  10.400   8.360  1.00  1.00      C    C
ATOM    967  CA  SER C  87     -25.570  10.600   5.730  1.00  1.00      C    C
ATOM    968  CA  ALA C  88     -22.850  10.740   8.410  1.00  1.00      C    C
ATOM    969  CA  VAL C  89     -23.740   7.230   9.450  1.00  1.00      C    C
ATOM    970  CA  MET C  90     -24.120   6.160   5.830  1.00  1.00      C    C
ATOM    971  CA  ALA C  91     -20.810   7.760   4.850  1.00  1.00      C    C
ATOM    972  CA  LEU C  92     -19.170   5.790   7.670  1.00  1.00      C    C
ATOM    973  CA  GLN C  93     -20.470   2.440   6.520  1.00  1.00      C    C
ATOM    974  CA  GLU C  94     -19.530   3.190   2.850  1.00  1.00      C    C
ATOM    975  CA  ALA C  95     -15.930   4.220   3.850  1.00  1.00      C    C
ATOM    976  CA  SER C  96     -15.710   1.170   6.090  1.00  1.00      C    C
ATOM    977  CA  GLU C  97     -17.130  -1.220   3.600  1.00  1.00      C    C
ATOM    978  CA  ALA C  98     -15.280   0.090   0.640  1.00  1.00      C    C
ATOM    979  CA  TYR C  99     -12.020  -0.120   2.550  1.00  1.00      C    C
ATOM    980  CA  LEU C 100     -12.630  -3.820   3.350  1.00  1.00      C    C
ATOM    981  CA  VAL C 101     -13.880  -4.700  -0.120  1.00  1.00      C    C
ATOM    982  CA  ALA C 102     -10.740  -3.310  -1.780  1.00  1.00      C    C
ATOM    983  CA  LEU C 103      -8.560  -5.000   0.820  1.00  1.00      C    C
ATOM    984  CA  PHE C 104     -10.400  -8.320   0.160  1.00  1.00      C    C
ATOM    985  CA  GLU C 105      -9.410  -8.110  -3.530  1.00  1.00      C    C
ATOM    986  CA  ASP C 106      -5.720  -7.610  -2.470  1.00  1.00      C    C
ATOM    987  CA  THR C 107      -6.110 -10.360   0.240  1.00  1.00      C    C
ATOM    988  CA  ASN C 108      -7.340 -12.600  -2.670  1.00  1.00      C    C
ATOM    989  CA  LEU C 109      -4.140 -12.090  -4.590  1.00  1.00      C    C
ATOM    990  CA  CYS C 110      -2.190 -13.400  -1.470  1.00  1.00      C    C
ATOM    991  CA  ALA C 111      -4.490 -16.350  -1.010  1.00  1.00      C    C
ATOM    992  CA  ILE C 112      -4.090 -17.180  -4.670  1.00  1.00      C    C
ATOM    993  CA  HIS C 113      -0.420 -16.470  -4.250  1.00  1.00      C    C
ATOM    994  CA  ALA C 114      -0.260 -19.580  -2.060  1.00  1.00      C    C
ATOM    995  CA  LYS C 115      -2.240 -21.460  -4.620  1.00  1.00      C    C
ATOM    996  CA  ARG C 116      -5.270 -21.690  -2.310  1.00  1.00      C    C
ATOM    997  CA  VAL C 117      -8.770 -20.500  -3.590  1.00  1.00      C    C
ATOM    998  CA  THR C 118      -9.950 -19.780   0.010  1.00  1.00      C    C
ATOM    999  CA  ILE C 119      -8.940 -16.430   1.530  1.00  1.00      C    C
ATOM   1000  CA  MET C 120      -7.620 -16.540   5.040  1.00  1.00      C    C
ATOM   1001  CA  PRO C 121      -6.630 -14.320   8.100  1.00  1.00      C    C
ATOM   1002  CA  LYS C 122      -2.940 -14.900   7.100  1.00  1.00      C    C
ATOM   1003  CA  ASP C 123      -3.640 -13.210   3.770  1.00  1.00      C    C
ATOM   1004  CA  ILE C 124      -5.320 -10.180   5.440  1.00  1.00      C    C
ATOM   1005  CA  GLN C 125      -2.190  -9.890   7.730  1.00  1.00      C    C
ATOM   1006  CA  LEU C 126       0.150 -10.050   4.840  1.00  1.00      C    C
ATOM   1007  CA  ALA C 127      -1.690  -7.330   2.890  1.00  1.00      C    C
ATOM   1008  CA  ARG C 128      -1.900  -4.990   5.870  1.00  1.00      C    C
ATOM   1009  CA  ARG C 129       1.650  -5.520   7.050  1.00  1.00      C    C
ATOM   1010  CA  ILE C 130       3.140  -4.790   3.610  1.00  1.00      C    C
ATOM   1011  CA  ARG C 131       0.590  -2.080   3.030  1.00  1.00      C    C
ATOM   1012  CA  GLY C 132       1.980  -0.130   5.930  1.00  1.00      C    C
ATOM   1013  CA  GLU C 133      -1.060  -0.530   8.080  1.00  1.00      C    C
ATOM   1014  CA  ARG C 134       0.700  -2.850  10.570  1.00  1.00      C    C
ATOM   1015  CA  ALA C 135       4.120  -1.650   9.460  1.00  1.00      C    C
TER
ATOM   1016  CA  SER D   1     -44.830 -28.270  34.340  1.00  1.00      D    C
ATOM   1017  CA  GLY D   2     -45.050 -30.420  37.560  1.00  1.00      D    C
ATOM   1018  CA  ARG D   3     -41.760 -32.280  37.570  1.00  1.00      D    C
ATOM   1019  CA  GLY D   4     -39.080 -33.370  40.090  1.00  1.00      D    C
ATOM   1020  CA  LYS D   5     -36.420 -32.220  37.550  1.00  1.00      D    C
ATOM   1021  CA  GLY D   6     -36.990 -30.270  34.390  1.00  1.00      D    C
ATOM   1022  CA  GLY D   7     -33.860 -28.150  33.900  1.00  1.00      D    C
ATOM   1023  CA  LYS D   8     -35.240 -24.780  34.860  1.00  1.00      D    C
ATOM   1024  CA  GLY D   9     -33.240 -23.080  32.070  1.00  1.00      D    C
ATOM   1025  CA  LEU D  10     -36.390 -22.960  29.990  1.00  1.00      D    C
ATOM   1026  CA  GLY D  11     -38.200 -19.780  30.830  1.00  1.00      D    C
ATOM   1027  CA  LYS D  12     -35.270 -17.650  32.000  1.00  1.00      D    C
ATOM   1028  CA  GLY D  13     -36.410 -15.280  34.790  1.00  1.00      D    C
ATOM   1029  CA  GLY D  14     -39.640 -16.140  36.440  1.00  1.00      D    C
ATOM   1030  CA  ALA D  15     -41.460 -12.990  35.570  1.00  1.00      D    C
ATOM   1031  CA  LYS D  16     -41.730 -11.090  32.260  1.00  1.00      D    C
ATOM   1032  CA  ARG D  17     -40.120 -12.550  29.230  1.00  1.00      D    C
ATOM   1033  CA  HIS D  18     -37.260 -10.390  27.810  1.00  1.00      D    C
ATOM   1034  CA  ARG D  19     -37.970  -7.410  25.520  1.00  1.00      D    C
ATOM   1035  CA  LYS D  20     -35.320  -6.320  22.990  1.00  1.00      D    C
ATOM   1036  CA  VAL D  21     -32.140  -5.840  25.000  1.00  1.00      D    C
ATOM   1037  CA  LEU D  22     -28.890  -7.540  23.800  1.00  1.00      D    C
ATOM   1038  CA  ARG D  23     -26.570  -6.030  21.220  1.00  1.00      D    C
ATOM   1039  CA  ASP D  24     -23.090  -7.250  20.200  1.00  1.00      D    C
ATOM   1040  CA  ASN D  25     -21.930  -4.040  18.400  1.00  1.00      D    C
ATOM   1041  CA  ILE D  26     -18.790  -5.330  16.830  1.00  1.00      D    C
ATOM   1042  CA  GLN D  27     -20.260  -8.730  17.180  1.00  1.00      D    C
ATOM   1043  CA  GLY D  28     -23.150  -7.520  15.200  1.00  1.00      D    C
ATOM   1044  CA  ILE D  29     -21.070  -7.220  12.050  1.00  1.00      D    C
ATOM   1045  CA  THR D  30     -22.180 -10.720  11.170  1.00  1.00      D    C
ATOM   1046  CA  LYS D  31     -21.020 -13.690   9.250  1.00  1.00      D    C
ATOM   1047  CA  PRO D  32     -23.540 -12.960   6.570  1.00  1.00      D    C
ATOM   1048  CA  ALA D  33     -22.630  -9.370   6.190  1.00  1.00      D    C
ATOM   1049  CA  ILE D  34     -19.000 -10.170   5.900  1.00  1.00      D    C
ATOM   1050  CA  ARG D  35     -19.500 -12.870   3.240  1.00  1.00      D    C
ATOM   1051  CA  ARG D  36     -21.450 -10.230   1.140  1.00  1.00      D    C
ATOM   1052  CA  LEU D  37     -18.470  -7.880   1.510  1.00  1.00      D    C
ATOM   1053  CA  ALA D  38     -16.180 -10.620   0.320  1.00  1.00      D    C
ATOM   1054  CA  ARG D  39     -18.290 -11.280  -2.780  1.00  1.00      D    C
ATOM   1055  CA  ARG D  40     -18.070  -7.550  -3.780  1.00  1.00      D    C
ATOM   1056  CA  GLY D  41     -14.260  -8.160  -3.360  1.00  1.00      D    C
ATOM   1057  CA  GLY D  42     -13.520 -11.210  -5.490  1.00  1.00      D    C
ATOM   1058  CA  VAL D  43     -13.890 -13.810  -2.690  1.00  1.00      D    C
ATOM   1059  CA  LYS D  44     -15.060 -17.420  -3.520  1.00  1.00      D    C
ATOM   1060  CA  ARG D  45     -14.260 -19.360  -0.380  1.00  1.00      D    C
ATOM   1061  CA  ILE D  46     -14.060 -18.090   3.060  1.00  1.00      D    C
ATOM   1062  CA  SER D  47     -12.480 -19.410   6.250  1.00  1.00      D    C
ATOM   1063  CA  GLY D  48     -14.430 -19.170   9.470  1.00  1.00      D    C
ATOM   1064  CA  LEU D  49     -11.580 -17.010  10.900  1.00  1.00      D    C
ATOM   1065  CA  ILE D  50     -11.890 -14.210   8.330  1.00  1.00      D    C
ATOM   1066  CA  TYR D  51     -14.960 -12.660   9.930  1.00  1.00      D    C
ATOM   1067  CA  GLU D  52     -13.520 -11.790  13.410  1.00  1.00      D    C
ATOM   1068  CA  GLU D  53     -10.320 -10.730  11.690  1.00  1.00      D    C
ATOM   1069  CA  THR D  54     -12.480  -8.400   9.490  1.00  1.00      D    C
ATOM   1070  CA  ARG D  55     -14.310  -7.080  12.590  1.00  1.00      D    C
ATOM   1071  CA  GLY D  56     -11.100  -6.370  14.310  1.00  1.00      D    C
ATOM   1072  CA  VAL D  57      -9.710  -4.600  11.220  1.00  1.00      D    C
ATOM   1073  CA  LEU D  58     -12.980  -2.860  10.630  1.00  1.00      D    C
ATOM   1074  CA  LYS D  59     -12.990  -1.380  14.110  1.00  1.00      D    C
ATOM   1075  CA  VAL D  60      -9.430   0.010  14.050  1.00  1.00      D    C
ATOM   1076  CA  PHE D  61     -10.070   1.660  10.710  1.00  1.00      D    C
ATOM   1077  CA  LEU D  62     -13.310   3.120  12.190  1.00  1.00      D    C
ATOM   1078  CA  GLU D  63     -11.860   4.340  15.430  1.00  1.00      D    C
ATOM   1079  CA  ASN D  64      -9.380   6.530  13.410  1.00  1.00      D    C
ATOM   1080  CA  VAL D  65     -11.850   7.810  11.090  1.00  1.00      D    C
ATOM   1081  CA  ILE D  66     -14.630   8.390  13.580  1.00  1.00      D    C
ATOM   1082  CA  ARG D  67     -12.290   9.990  15.990  1.00  1.00      D    C
ATOM   1083  CA  ASP D  68     -11.230  12.610  13.440  1.00  1.00      D    C
ATOM   1084  CA  ALA D  69     -14.820  13.400  12.360  1.00  1.00      D    C
ATOM   1085  CA  VAL D  70     -15.680  13.830  16.070  1.00  1.00      D    C
ATOM   1086  CA  THR D  71     -12.560  16.130  16.380  1.00  1.00      D    C
ATOM   1087  CA  TYR D  72     -14.080  18.220  13.570  1.00  1.00      D    C
ATOM   1088  CA  THR D  73     -17.500  18.320  15.380  1.00  1.00      D    C
ATOM   1089  CA  GLU D  74     -16.140  19.740  18.540  1.00  1.00      D    C
ATOM   1090  CA  HIS D  75     -14.030  22.430  16.890  1.00  1.00      D    C
ATOM   1091  CA  ALA D  76     -16.920  23.670  14.890  1.00  1.00      D    C
ATOM   1092  CA  LYS D  77     -18.960  24.030  18.200  1.00  1.00      D    C
ATOM   1093  CA  ARG D  78     -21.380  21.270  16.850  1.00  1.00      D    C
ATOM   1094  CA  LYS D  79     -23.450  18.730  18.650  1.00  1.00      D    C
ATOM   1095  CA  THR D  80     -24.610  17.260  15.320  1.00  1.00      D    C
ATOM   1096  CA  VAL D  81     -21.800  15.090  13.660  1.00  1.00      D    C
ATOM   1097  CA  THR D  82     -22.160  15.940   9.920  1.00  1.00      D    C
ATOM   1098  CA  ALA D  83     -21.290  14.020   6.710  1.00  1.00      D    C
ATOM   1099  CA  MET D  84     -18.760  16.710   5.860  1.00  1.00      D    C
ATOM   1100  CA  ASP D  85     -16.890  16.160   9.190  1.00  1.00      D    C
ATOM   1101  CA  VAL D  86     -16.720  12.450   8.150  1.00  1.00      D    C
ATOM   1102  CA  VAL D  87     -15.780  13.410   4.500  1.00  1.00      D    C
ATOM   1103  CA  TYR D  88     -13.090  15.660   5.870  1.00  1.00      D    C
ATOM   1104  CA  ALA D  89     -11.690  13.000   8.100  1.00  1.00      D    C
ATOM   1105  CA  LEU D  90     -11.430  10.270   5.380  1.00  1.00      D    C
ATOM   1106  CA  LYS D  91      -9.700  12.590   3.010  1.00  1.00      D    C
ATOM   1107  CA  ARG D  92      -7.080  13.660   5.530  1.00  1.00      D    C
ATOM   1108  CA  GLN D  93      -6.460  10.000   6.260  1.00  1.00      D    C
ATOM   1109  CA  GLY D  94      -5.570   9.230   2.590  1.00  1.00      D    C
ATOM   1110  CA  ARG D  95      -9.080   7.910   2.010  1.00  1.00      D    C
ATOM   1111  CA  THR D  96     -11.040  10.350  -0.120  1.00  1.00      D    C
ATOM   1112  CA  LEU D  97     -14.670   9.440  -0.100  1.00  1.00      D    C
ATOM   1113  CA  TYR D  98     -16.680   9.830  -3.310  1.00  1.00      D    C
ATOM   1114  CA  GLY D  99     -20.410   9.660  -3.790  1.00  1.00      D    C
ATOM   1115  CA  PHE D 100     -20.710  11.720  -0.560  1.00  1.00      D    C
ATOM   1116  CA  GLY D 101     -23.940  13.620  -1.030  1.00  1.00      D    C
ATOM   1117  CA  GLY D 102     -24.850  12.580  -4.640  1.00  1.00      D    C
TER
ATOM   1118  CA  SER E   1      36.030 167.720 -40.470  1.00  1.00      E    C
ATOM   1119  CA  GLY E   2      35.220 164.090 -39.690  1.00  1.00      E    C
ATOM   1120  CA  ARG E   3      36.880 163.580 -36.390  1.00  1.00      E    C
ATOM   1121  CA  GLY E   4      38.880 160.720 -35.040  1.00  1.00      E    C
ATOM   1122  CA  LYS E   5      41.040 159.450 -38.010  1.00  1.00      E    C
ATOM   1123  CA  GLN E   6      40.720 156.410 -40.100  1.00  1.00      E    C
ATOM   1124  CA  GLY E   7      43.600 153.990 -40.090  1.00  1.00      E    C
ATOM   1125  CA  GLY E   8      45.920 154.040 -37.080  1.00  1.00      E    C
ATOM   1126  CA  LYS E   9      48.510 151.510 -38.180  1.00  1.00      E    C
ATOM   1127  CA  THR E  10      49.790 152.420 -34.720  1.00  1.00      E    C
ATOM   1128  CA  ARG E  11      49.550 148.830 -33.620  1.00  1.00      E    C
ATOM   1129  CA  ALA E  12      47.110 147.960 -30.900  1.00  1.00      E    C
ATOM   1130  CA  LYS E  13      45.660 145.320 -33.200  1.00  1.00      E    C
ATOM   1131  CA  ALA E  14      43.110 142.750 -32.290  1.00  1.00      E    C
ATOM   1132  CA  LYS E  15      41.040 140.440 -34.580  1.00  1.00      E    C
ATOM   1133  CA  THR E  16      38.090 141.110 -36.910  1.00  1.00      E    C
ATOM   1134  CA  ARG E  17      37.780 139.040 -39.990  1.00  1.00      E    C
ATOM   1135  CA  SER E  18      36.680 142.220 -41.750  1.00  1.00      E    C
ATOM   1136  CA  SER E  19      39.970 144.050 -40.830  1.00  1.00      E    C
ATOM   1137  CA  ARG E  20      41.870 141.200 -42.340  1.00  1.00      E    C
ATOM   1138  CA  ALA E  21      40.199 141.690 -45.690  1.00  1.00      E    C
ATOM   1139  CA  GLY E  22      40.359 145.430 -45.580  1.00  1.00      E    C
ATOM   1140  CA  LEU E  23      36.539 145.800 -45.550  1.00  1.00      E    C
ATOM   1141  CA  GLN E  24      34.159 148.110 -43.720  1.00  1.00      E    C
ATOM   1142  CA  PHE E  25      31.189 145.630 -44.050  1.00  1.00      E    C
ATOM   1143  CA  PRO E  26      30.960 142.670 -41.560  1.00  1.00      E    C
ATOM   1144  CA  VAL E  27      31.960 139.330 -42.870  1.00  1.00      E    C
ATOM   1145  CA  GLY E  28      30.650 137.210 -40.030  1.00  1.00      E    C
ATOM   1146  CA  ARG E  29      27.100 138.380 -40.630  1.00  1.00      E    C
ATOM   1147  CA  VAL E  30      27.399 137.850 -44.330  1.00  1.00      E    C
ATOM   1148  CA  HIS E  31      28.309 134.120 -43.660  1.00  1.00      E    C
ATOM   1149  CA  ARG E  32      25.340 133.700 -41.410  1.00  1.00      E    C
ATOM   1150  CA  LEU E  33      22.869 135.440 -43.760  1.00  1.00      E    C
ATOM   1151  CA  LEU E  34      24.269 133.130 -46.580  1.00  1.00      E    C
ATOM   1152  CA  ARG E  35      23.999 130.070 -44.370  1.00  1.00      E    C
ATOM   1153  CA  LYS E  36      20.510 130.950 -43.120  1.00  1.00      E    C
ATOM   1154  CA  GLY E  37      18.939 131.280 -46.500  1.00  1.00      E    C
ATOM   1155  CA  ASN E  38      19.369 127.650 -48.010  1.00  1.00      E    C
ATOM   1156  CA  TYR E  39      20.649 128.740 -51.280  1.00  1.00      E    C
ATOM   1157  CA  ALA E  40      23.439 126.120 -51.440  1.00  1.00      E    C
ATOM   1158  CA  GLU E  41      24.329 123.190 -49.140  1.00  1.00      E    C
ATOM   1159  CA  ARG E  42      27.789 124.760 -48.580  1.00  1.00      E    C
ATOM   1160  CA  VAL E  43      28.989 128.380 -48.610  1.00  1.00      E    C
ATOM   1161  CA  GLY E  44      32.759 128.620 -48.890  1.00  1.00      E    C
ATOM   1162  CA  ALA E  45      34.799 130.940 -46.910  1.00  1.00      E    C
ATOM   1163  CA  GLY E  46      35.449 133.390 -49.650  1.00  1.00      E    C
ATOM   1164  CA  ALA E  47      31.829 133.780 -50.540  1.00  1.00      E    C
ATOM   1165  CA  PRO E  48      30.819 136.140 -47.800  1.00  1.00      E    C
ATOM   1166  CA  VAL E  49      34.009 138.150 -48.250  1.00  1.00      E    C
ATOM   1167  CA  TYR E  50      33.469 138.720 -51.980  1.00  1.00      E    C
ATOM   1168  CA  LEU E  51      29.819 139.440 -51.600  1.00  1.00      E    C
ATOM   1169  CA  ALA E  52      30.279 141.850 -48.580  1.00  1.00      E    C
ATOM   1170  CA  ALA E  53      33.209 143.690 -50.350  1.00  1.00      E    C
ATOM   1171  CA  VAL E  54      31.019 144.250 -53.550  1.00  1.00      E    C
ATOM   1172  CA  LEU E  55      28.239 145.780 -51.470  1.00  1.00      E    C
ATOM   1173  CA  GLU E  56      30.609 148.170 -49.840  1.00  1.00      E    C
ATOM   1174  CA  TYR E  57      31.759 149.330 -53.270  1.00  1.00      E    C
ATOM   1175  CA  LEU E  58      28.219 149.920 -54.460  1.00  1.00      E    C
ATOM   1176  CA  THR E  59      27.379 151.810 -51.300  1.00  1.00      E    C
ATOM   1177  CA  ALA E  60      30.519 154.010 -51.860  1.00  1.00      E    C
ATOM   1178  CA  GLU E  61      29.559 154.590 -55.460  1.00  1.00      E    C
ATOM   1179  CA  ILE E  62      26.009 155.670 -54.700  1.00  1.00      E    C
ATOM   1180  CA  LEU E  63      27.129 157.770 -51.760  1.00  1.00      E    C
ATOM   1181  CA  GLU E  64      29.839 159.600 -53.720  1.00  1.00      E    C
ATOM   1182  CA  LEU E  65      27.249 160.890 -56.210  1.00  1.00      E    C
ATOM   1183  CA  ALA E  66      24.669 161.470 -53.370  1.00  1.00      E    C
ATOM   1184  CA  GLY E  67      26.809 163.750 -51.220  1.00  1.00      E    C
ATOM   1185  CA  ASN E  68      27.459 165.680 -54.370  1.00  1.00      E    C
ATOM   1186  CA  ALA E  69      23.729 166.080 -54.930  1.00  1.00      E    C
ATOM   1187  CA  ALA E  70      22.999 167.200 -51.480  1.00  1.00      E    C
ATOM   1188  CA  ARG E  71      25.699 169.930 -51.690  1.00  1.00      E    C
ATOM   1189  CA  ASP E  72      24.559 170.990 -55.130  1.00  1.00      E    C
ATOM   1190  CA  ASN E  73      20.979 171.540 -53.780  1.00  1.00      E    C
ATOM   1191  CA  LYS E  74      22.029 173.360 -50.750  1.00  1.00      E    C
ATOM   1192  CA  LYS E  75      21.469 170.620 -48.330  1.00  1.00      E    C
ATOM   1193  CA  THR E  76      23.809 169.090 -45.740  1.00  1.00      E    C
ATOM   1194  CA  ARG E  77      21.929 165.910 -45.270  1.00  1.00      E    C
ATOM   1195  CA  ILE E  78      21.639 163.170 -47.980  1.00  1.00      E    C
ATOM   1196  CA  ILE E  79      17.909 162.140 -48.190  1.00  1.00      E    C
ATOM   1197  CA  PRO E  80      16.259 159.500 -50.490  1.00  1.00      E    C
ATOM   1198  CA  ARG E  81      15.669 162.140 -53.130  1.00  1.00      E    C
ATOM   1199  CA  HIS E  82      19.509 162.760 -53.430  1.00  1.00      E    C
ATOM   1200  CA  LEU E  83      20.079 159.030 -53.680  1.00  1.00      E    C
ATOM   1201  CA  GLN E  84      17.319 158.830 -56.430  1.00  1.00      E    C
ATOM   1202  CA  LEU E  85      19.019 161.890 -57.980  1.00  1.00      E    C
ATOM   1203  CA  ALA E  86      22.449 160.110 -57.570  1.00  1.00      E    C
ATOM   1204  CA  VAL E  87      21.239 156.990 -59.210  1.00  1.00      E    C
ATOM   1205  CA  ARG E  88      19.099 158.400 -61.910  1.00  1.00      E    C
ATOM   1206  CA  ASN E  89      21.839 160.630 -63.490  1.00  1.00      E    C
ATOM   1207  CA  ASP E  90      24.179 157.580 -63.450  1.00  1.00      E    C
ATOM   1208  CA  GLU E  91      23.669 155.110 -66.290  1.00  1.00      E    C
ATOM   1209  CA  GLU E  92      24.769 152.010 -64.510  1.00  1.00      E    C
ATOM   1210  CA  LEU E  93      23.179 152.640 -61.080  1.00  1.00      E    C
ATOM   1211  CA  ASN E  94      20.059 153.670 -62.920  1.00  1.00      E    C
ATOM   1212  CA  LYS E  95      20.009 150.270 -64.620  1.00  1.00      E    C
ATOM   1213  CA  LEU E  96      20.789 148.320 -61.470  1.00  1.00      E    C
ATOM   1214  CA  LEU E  97      17.859 150.210 -59.820  1.00  1.00      E    C
ATOM   1215  CA  GLY E  98      15.679 150.250 -62.970  1.00  1.00      E    C
ATOM   1216  CA  ARG E  99      12.699 148.710 -61.310  1.00  1.00      E    C
ATOM   1217  CA  VAL E 100      13.209 150.260 -57.990  1.00  1.00      E    C
ATOM   1218  CA  THR E 101      10.759 152.670 -56.330  1.00  1.00      E    C
ATOM   1219  CA  ILE E 102      12.349 155.270 -53.930  1.00  1.00      E    C
ATOM   1220  CA  ALA E 103       9.409 156.830 -52.090  1.00  1.00      E    C
ATOM   1221  CA  GLN E 104       9.289 160.640 -52.080  1.00  1.00      E    C
ATOM   1222  CA  GLY E 105      12.239 160.460 -54.520  1.00  1.00      E    C
ATOM   1223  CA  GLY E 106      10.909 162.650 -57.240  1.00  1.00      E    C
ATOM   1224  CA  VAL E 107       7.819 164.860 -56.940  1.00  1.00      E    C
ATOM   1225  CA  LEU E 108       5.449 164.130 -59.780  1.00  1.00      E    C
ATOM   1226  CA  PRO E 109       4.839 160.460 -60.540  1.00  1.00      E    C
ATOM   1227  CA  ASN E 110       6.989 159.460 -63.450  1.00  1.00      E    C
ATOM   1228  CA  ILE E 111      10.639 160.390 -64.160  1.00  1.00      E    C
ATOM   1229  CA  GLN E 112      12.089 156.900 -64.190  1.00  1.00      E    C
ATOM   1230  CA  SER E 113      12.209 155.020 -67.500  1.00  1.00      E    C
ATOM   1231  CA  VAL E 114      10.339 152.020 -66.480  1.00  1.00      E    C
ATOM   1232  CA  LEU E 115       7.249 154.160 -65.770  1.00  1.00      E    C
ATOM   1233  CA  LEU E 116       7.179 155.800 -69.260  1.00  1.00      E    C
ATOM   1234  CA  PRO E 117       4.299 155.010 -71.560  1.00  1.00      E    C
ATOM   1235  CA  LYS E 118       4.669 155.780 -75.310  1.00  1.00      E    C
ATOM   1236  CA  LYS E 119       3.029 158.810 -76.990  1.00  1.00      E    C
ATOM   1237  CA  THR E 120       0.009 158.810 -74.650  1.00  1.00      E    C
ATOM   1238  CA  GLU E 121      -2.811 156.670 -75.980  1.00  1.00      E    C
ATOM   1239  CA  SER E 122      -5.141 158.960 -78.150  1.00  1.00      E    C
ATOM   1240  CA  SER E 123      -8.801 158.320 -77.470  1.00  1.00      E    C
ATOM   1241  CA  LYS E 124     -10.401 157.300 -80.870  1.00  1.00      E    C
ATOM   1242  CA  SER E 125      -9.781 160.500 -82.710  1.00  1.00      E    C
ATOM   1243  CA  LYS E 126      -6.771 158.900 -84.340  1.00  1.00      E    C
ATOM   1244  CA  SER E 127      -5.451 162.470 -84.640  1.00  1.00      E    C
ATOM   1245  CA  LYS E 128      -2.531 163.390 -82.310  1.00  1.00      E    C
TER
ATOM   1246  CA  PRO F   1      -5.520 152.180 -36.460  1.00  1.00      F    C
ATOM   1247  CA  GLU F   2      -5.950 155.280 -34.580  1.00  1.00      F    C
ATOM   1248  CA  PRO F   3      -9.620 155.050 -34.100  1.00  1.00      F    C
ATOM   1249  CA  ALA F   4     -10.650 157.710 -36.650  1.00  1.00      F    C
ATOM   1250  CA  LYS F   5     -11.160 157.580 -40.420  1.00  1.00      F    C
ATOM   1251  CA  SER F   6     -12.670 154.430 -41.830  1.00  1.00      F    C
ATOM   1252  CA  ALA F   7      -9.201 153.140 -42.730  1.00  1.00      F    C
ATOM   1253  CA  PRO F   8     -10.071 153.380 -45.550  1.00  1.00      F    C
ATOM   1254  CA  ALA F   9      -9.061 149.930 -46.880  1.00  1.00      F    C
ATOM   1255  CA  PRO F  10      -8.611 147.860 -44.690  1.00  1.00      F    C
ATOM   1256  CA  LYS F  11      -5.271 149.190 -43.650  1.00  1.00      F    C
ATOM   1257  CA  LYS F  12      -1.851 147.590 -44.420  1.00  1.00      F    C
ATOM   1258  CA  GLY F  13      -0.241 150.380 -42.350  1.00  1.00      F    C
ATOM   1259  CA  SER F  14       3.089 150.770 -44.220  1.00  1.00      F    C
ATOM   1260  CA  LYS F  15       4.239 147.120 -43.960  1.00  1.00      F    C
ATOM   1261  CA  LYS F  16       3.419 145.690 -47.310  1.00  1.00      F    C
ATOM   1262  CA  ALA F  17       6.569 143.830 -47.990  1.00  1.00      F    C
ATOM   1263  CA  VAL F  18       9.009 145.720 -50.240  1.00  1.00      F    C
ATOM   1264  CA  THR F  19      11.009 142.490 -51.070  1.00  1.00      F    C
ATOM   1265  CA  LYS F  20      10.129 138.880 -51.910  1.00  1.00      F    C
ATOM   1266  CA  THR F  21      12.539 137.720 -49.320  1.00  1.00      F    C
ATOM   1267  CA  GLN F  22      10.119 137.290 -46.310  1.00  1.00      F    C
ATOM   1268  CA  LYS F  23       6.489 136.760 -47.160  1.00  1.00      F    C
ATOM   1269  CA  LYS F  24       3.779 139.350 -46.280  1.00  1.00      F    C
ATOM   1270  CA  ASP F  25       0.649 138.760 -44.100  1.00  1.00      F    C
ATOM   1271  CA  GLY F  26      -0.141 142.390 -43.430  1.00  1.00      F    C
ATOM   1272  CA  LYS F  27       1.920 142.870 -40.160  1.00  1.00      F    C
ATOM   1273  CA  LYS F  28       1.940 139.210 -39.450  1.00  1.00      F    C
ATOM   1274  CA  ARG F  29       5.300 137.630 -40.520  1.00  1.00      F    C
ATOM   1275  CA  ARG F  30       7.120 140.950 -40.830  1.00  1.00      F    C
ATOM   1276  CA  LYS F  31       8.600 142.170 -37.580  1.00  1.00      F    C
ATOM   1277  CA  THR F  32      11.920 143.750 -38.020  1.00  1.00      F    C
ATOM   1278  CA  ARG F  33      14.660 141.190 -37.150  1.00  1.00      F    C
ATOM   1279  CA  LYS F  34      17.770 142.490 -35.450  1.00  1.00      F    C
ATOM   1280  CA  GLU F  35      20.900 144.410 -36.590  1.00  1.00      F    C
ATOM   1281  CA  SER F  36      20.940 146.510 -39.830  1.00  1.00      F    C
ATOM   1282  CA  TYR F  37      23.560 147.840 -42.080  1.00  1.00      F    C
ATOM   1283  CA  ALA F  38      23.690 151.170 -40.370  1.00  1.00      F    C
ATOM   1284  CA  ILE F  39      27.280 151.110 -38.980  1.00  1.00      F    C
ATOM   1285  CA  TYR F  40      28.639 150.170 -42.460  1.00  1.00      F    C
ATOM   1286  CA  VAL F  41      26.449 152.600 -44.300  1.00  1.00      F    C
ATOM   1287  CA  TYR F  42      27.899 155.150 -41.800  1.00  1.00      F    C
ATOM   1288  CA  LYS F  43      31.409 153.950 -42.470  1.00  1.00      F    C
ATOM   1289  CA  VAL F  44      31.129 154.230 -46.120  1.00  1.00      F    C
ATOM   1290  CA  LEU F  45      29.829 157.640 -46.270  1.00  1.00      F    C
ATOM   1291  CA  LYS F  46      32.839 158.980 -44.290  1.00  1.00      F    C
ATOM   1292  CA  GLN F  47      35.259 157.650 -46.960  1.00  1.00      F    C
ATOM   1293  CA  VAL F  48      33.419 159.740 -49.510  1.00  1.00      F    C
ATOM   1294  CA  HIS F  49      32.069 162.700 -47.640  1.00  1.00      F    C
ATOM   1295  CA  PRO F  50      33.569 163.020 -44.200  1.00  1.00      F    C
ATOM   1296  CA  ASP F  51      31.309 165.890 -43.040  1.00  1.00      F    C
ATOM   1297  CA  THR F  52      28.099 164.740 -44.710  1.00  1.00      F    C
ATOM   1298  CA  GLY F  53      25.389 163.100 -42.790  1.00  1.00      F    C
ATOM   1299  CA  ILE F  54      22.179 161.160 -43.840  1.00  1.00      F    C
ATOM   1300  CA  SER F  55      18.599 161.190 -42.570  1.00  1.00      F    C
ATOM   1301  CA  SER F  56      17.170 158.050 -40.940  1.00  1.00      F    C
ATOM   1302  CA  LYS F  57      14.659 157.800 -43.880  1.00  1.00      F    C
ATOM   1303  CA  ALA F  58      17.449 157.700 -46.490  1.00  1.00      F    C
ATOM   1304  CA  MET F  59      19.169 155.190 -44.230  1.00  1.00      F    C
ATOM   1305  CA  SER F  60      16.109 152.990 -44.320  1.00  1.00      F    C
ATOM   1306  CA  ILE F  61      16.219 153.150 -48.140  1.00  1.00      F    C
ATOM   1307  CA  MET F  62      19.859 152.030 -48.210  1.00  1.00      F    C
ATOM   1308  CA  ASN F  63      19.189 149.010 -45.910  1.00  1.00      F    C
ATOM   1309  CA  SER F  64      16.559 147.720 -48.250  1.00  1.00      F    C
ATOM   1310  CA  PHE F  65      18.819 148.260 -51.190  1.00  1.00      F    C
ATOM   1311  CA  VAL F  66      21.789 146.500 -49.550  1.00  1.00      F    C
ATOM   1312  CA  ASN F  67      19.359 143.690 -48.250  1.00  1.00      F    C
ATOM   1313  CA  ASP F  68      17.959 143.270 -51.770  1.00  1.00      F    C
ATOM   1314  CA  VAL F  69      21.389 142.850 -53.470  1.00  1.00      F    C
ATOM   1315  CA  PHE F  70      22.339 140.300 -50.960  1.00  1.00      F    C
ATOM   1316  CA  GLU F  71      19.029 138.410 -51.620  1.00  1.00      F    C
ATOM   1317  CA  ARG F  72      19.369 138.930 -55.360  1.00  1.00      F    C
ATOM   1318  CA  ILE F  73      22.859 137.850 -56.180  1.00  1.00      F    C
ATOM   1319  CA  ALA F  74      22.749 134.720 -53.960  1.00  1.00      F    C
ATOM   1320  CA  GLY F  75      19.499 133.560 -55.350  1.00  1.00      F    C
ATOM   1321  CA  GLU F  76      20.679 133.760 -58.970  1.00  1.00      F    C
ATOM   1322  CA  ALA F  77      24.069 132.270 -57.870  1.00  1.00      F    C
ATOM   1323  CA  SER F  78      22.219 129.370 -56.080  1.00  1.00      F    C
ATOM   1324  CA  ARG F  79      20.509 128.570 -59.530  1.00  1.00      F    C
ATOM   1325  CA  LEU F  80      23.879 128.990 -61.230  1.00  1.00      F    C
ATOM   1326  CA  ALA F  81      25.559 126.680 -58.770  1.00  1.00      F    C
ATOM   1327  CA  HIS F  82      22.999 123.890 -59.330  1.00  1.00      F    C
ATOM   1328  CA  TYR F  83      23.279 123.970 -63.070  1.00  1.00      F    C
ATOM   1329  CA  ASN F  84      26.949 123.110 -62.940  1.00  1.00      F    C
ATOM   1330  CA  LYS F  85      26.289 120.470 -60.370  1.00  1.00      F    C
ATOM   1331  CA  ARG F  86      27.969 122.080 -57.520  1.00  1.00      F    C
ATOM   1332  CA  SER F  87      26.539 122.250 -54.020  1.00  1.00      F    C
ATOM   1333  CA  THR F  88      28.829 125.060 -52.870  1.00  1.00      F    C
ATOM   1334  CA  ILE F  89      28.459 128.770 -53.170  1.00  1.00      F    C
ATOM   1335  CA  THR F  90      31.989 130.090 -53.650  1.00  1.00      F    C
ATOM   1336  CA  SER F  91      33.419 133.520 -54.430  1.00  1.00      F    C
ATOM   1337  CA  ARG F  92      33.569 132.170 -57.930  1.00  1.00      F    C
ATOM   1338  CA  GLU F  93      29.769 131.750 -58.130  1.00  1.00      F    C
ATOM   1339  CA  ILE F  94      29.479 135.230 -56.640  1.00  1.00      F    C
ATOM   1340  CA  GLN F  95      31.749 136.710 -59.300  1.00  1.00      F    C
ATOM   1341  CA  THR F  96      29.769 135.070 -62.070  1.00  1.00      F    C
ATOM   1342  CA  ALA F  97      26.479 136.280 -60.690  1.00  1.00      F    C
ATOM   1343  CA  VAL F  98      27.989 139.790 -60.340  1.00  1.00      F    C
ATOM   1344  CA  ARG F  99      29.009 139.690 -64.060  1.00  1.00      F    C
ATOM   1345  CA  LEU F 100      25.649 138.540 -65.120  1.00  1.00      F    C
ATOM   1346  CA  LEU F 101      23.819 141.070 -62.990  1.00  1.00      F    C
ATOM   1347  CA  LEU F 102      25.949 144.190 -62.980  1.00  1.00      F    C
ATOM   1348  CA  PRO F 103      26.309 146.480 -65.940  1.00  1.00      F    C
ATOM   1349  CA  GLY F 104      29.659 147.030 -67.610  1.00  1.00      F    C
ATOM   1350  CA  GLU F 105      31.819 149.300 -65.580  1.00  1.00      F    C
ATOM   1351  CA  LEU F 106      30.159 148.400 -62.320  1.00  1.00      F    C
ATOM   1352  CA  ALA F 107      30.989 144.680 -62.860  1.00  1.00      F    C
ATOM   1353  CA  LYS F 108      34.459 145.530 -63.790  1.00  1.00      F    C
ATOM   1354  CA  HIS F 109      35.339 147.340 -60.600  1.00  1.00      F    C
ATOM   1355  CA  ALA F 110      33.289 144.960 -58.460  1.00  1.00      F    C
ATOM   1356  CA  VAL F 111      34.899 141.780 -59.730  1.00  1.00      F    C
ATOM   1357  CA  SER F 112      38.309 143.280 -59.140  1.00  1.00      F    C
ATOM   1358  CA  GLU F 113      37.559 144.310 -55.480  1.00  1.00      F    C
ATOM   1359  CA  GLY F 114      35.849 141.160 -54.490  1.00  1.00      F    C
ATOM   1360  CA  THR F 115      38.469 138.970 -56.010  1.00  1.00      F    C
ATOM   1361  CA  LYS F 116      41.279 141.020 -54.740  1.00  1.00      F    C
ATOM   1362  CA  ALA F 117      39.819 140.980 -51.300  1.00  1.00      F    C
ATOM   1363  CA  VAL F 118      39.519 137.210 -50.660  1.00  1.00      F    C
ATOM   1364  CA  THR F 119      43.029 136.480 -51.670  1.00  1.00      F    C
ATOM   1365  CA  LYS F 120      44.409 139.140 -49.270  1.00  1.00      F    C
ATOM   1366  CA  TYR F 121      41.949 138.160 -46.630  1.00  1.00      F    C
ATOM   1367  CA  THR F 122      42.989 134.560 -47.040  1.00  1.00      F    C
ATOM   1368  CA  SER F 123      46.719 135.480 -47.010  1.00  1.00      F    C
ATOM   1369  CA  ALA F 124      46.530 135.990 -43.250  1.00  1.00      F    C
ATOM   1370  CA  LYS F 125      46.680 132.100 -42.810  1.00  1.00      F    C
TER
ATOM   1371  CA  ALA G   1      69.700 -38.530 -22.511  1.00  1.00      G    C
ATOM   1372  CA  ARG G   2      71.890 -35.650 -23.581  1.00  1.00      G    C
ATOM   1373  CA  THR G   3      74.100 -34.620 -20.541  1.00  1.00      G    C
ATOM   1374  CA  LYS G   4      74.560 -37.690 -18.201  1.00  1.00      G    C
ATOM   1375  CA  GLN G   5      75.060 -37.070 -14.581  1.00  1.00      G    C
ATOM   1376  CA  THR G   6      71.390 -36.910 -13.441  1.00  1.00      G    C
ATOM   1377  CA  ALA G   7      69.290 -37.980 -16.411  1.00  1.00      G    C
ATOM   1378  CA  ARG G   8      68.840 -41.130 -18.441  1.00  1.00      G    C
ATOM   1379  CA  LYS G   9      66.850 -43.890 -16.671  1.00  1.00      G    C
ATOM   1380  CA  SER G  10      63.910 -42.420 -18.541  1.00  1.00      G    C
ATOM   1381  CA  THR G  11      62.510 -45.800 -19.831  1.00  1.00      G    C
ATOM   1382  CA  GLY G  12      59.000 -44.960 -19.031  1.00  1.00      G    C
ATOM   1383  CA  GLY G  13      59.220 -41.210 -19.881  1.00  1.00      G    C
ATOM   1384  CA  LYS G  14      60.220 -38.720 -22.531  1.00  1.00      G    C
ATOM   1385  CA  ALA G  15      58.160 -35.810 -21.561  1.00  1.00      G    C
ATOM   1386  CA  PRO G  16      55.120 -35.440 -23.921  1.00  1.00      G    C
ATOM   1387  CA  ARG G  17      54.530 -32.090 -25.481  1.00  1.00      G    C
ATOM   1388  CA  LYS G  18      50.940 -31.350 -26.741  1.00  1.00      G    C
ATOM   1389  CA  GLN G  19      48.870 -31.750 -23.591  1.00  1.00      G    C
ATOM   1390  CA  LEU G  20      51.240 -30.330 -20.991  1.00  1.00      G    C
ATOM   1391  CA  ALA G  21      52.760 -31.870 -17.731  1.00  1.00      G    C
ATOM   1392  CA  THR G  22      53.010 -34.910 -20.031  1.00  1.00      G    C
ATOM   1393  CA  LYS G  23      51.010 -38.020 -19.091  1.00  1.00      G    C
ATOM   1394  CA  ALA G  24      52.220 -40.980 -21.271  1.00  1.00      G    C
ATOM   1395  CA  ALA G  25      51.140 -43.320 -18.421  1.00  1.00      G    C
ATOM   1396  CA  ARG G  26      48.580 -44.010 -15.901  1.00  1.00      G    C
ATOM   1397  CA  LYS G  27      48.070 -46.690 -13.161  1.00  1.00      G    C
ATOM   1398  CA  SER G  28      47.870 -45.020  -9.741  1.00  1.00      G    C
ATOM   1399  CA  ALA G  29      46.990 -41.620  -8.421  1.00  1.00      G    C
ATOM   1400  CA  PRO G  30      44.740 -40.400 -11.351  1.00  1.00      G    C
ATOM   1401  CA  ALA G  31      47.520 -38.040 -12.441  1.00  1.00      G    C
ATOM   1402  CA  THR G  32      47.220 -34.340 -12.151  1.00  1.00      G    C
ATOM   1403  CA  GLY G  33      45.780 -31.780  -9.861  1.00  1.00      G    C
ATOM   1404  CA  GLY G  34      44.240 -31.580  -6.391  1.00  1.00      G    C
ATOM   1405  CA  VAL G  35      44.700 -32.680  -2.851  1.00  1.00      G    C
ATOM   1406  CA  LYS G  36      46.440 -30.150  -0.441  1.00  1.00      G    C
ATOM   1407  CA  LYS G  37      44.400 -30.290   2.799  1.00  1.00      G    C
ATOM   1408  CA  PRO G  38      40.780 -30.570   1.439  1.00  1.00      G    C
ATOM   1409  CA  HIS G  39      38.130 -29.200   3.949  1.00  1.00      G    C
ATOM   1410  CA  ARG G  40      34.770 -28.310   2.209  1.00  1.00      G    C
ATOM   1411  CA  TYR G  41      32.480 -25.380   2.849  1.00  1.00      G    C
ATOM   1412  CA  ARG G  42      28.980 -26.210   4.039  1.00  1.00      G    C
ATOM   1413  CA  PRO G  43      26.080 -25.460   1.499  1.00  1.00      G    C
ATOM   1414  CA  GLY G  44      23.660 -23.270   3.430  1.00  1.00      G    C
ATOM   1415  CA  THR G  45      26.150 -21.900   5.939  1.00  1.00      G    C
ATOM   1416  CA  VAL G  46      27.670 -19.400   3.469  1.00  1.00      G    C
ATOM   1417  CA  ALA G  47      24.270 -18.110   2.470  1.00  1.00      G    C
ATOM   1418  CA  LEU G  48      23.570 -17.320   6.120  1.00  1.00      G    C
ATOM   1419  CA  ARG G  49      26.990 -15.750   6.570  1.00  1.00      G    C
ATOM   1420  CA  GLU G  50      26.400 -13.340   3.660  1.00  1.00      G    C
ATOM   1421  CA  ILE G  51      22.910 -12.310   5.050  1.00  1.00      G    C
ATOM   1422  CA  ARG G  52      24.720 -11.590   8.390  1.00  1.00      G    C
ATOM   1423  CA  ARG G  53      27.690  -9.870   6.520  1.00  1.00      G    C
ATOM   1424  CA  TYR G  54      25.570  -7.570   4.450  1.00  1.00      G    C
ATOM   1425  CA  GLN G  55      23.050  -6.610   7.170  1.00  1.00      G    C
ATOM   1426  CA  LYS G  56      25.800  -5.500   9.580  1.00  1.00      G    C
ATOM   1427  CA  SER G  57      27.580  -3.280   7.030  1.00  1.00      G    C
ATOM   1428  CA  THR G  58      26.800   0.180   5.360  1.00  1.00      G    C
ATOM   1429  CA  GLU G  59      28.580  -0.150   1.990  1.00  1.00      G    C
ATOM   1430  CA  LEU G  60      26.620   0.410  -1.300  1.00  1.00      G    C
ATOM   1431  CA  LEU G  61      26.050  -2.950  -3.090  1.00  1.00      G    C
ATOM   1432  CA  ILE G  62      26.040  -2.090  -6.780  1.00  1.00      G    C
ATOM   1433  CA  ARG G  63      29.650  -1.130  -7.880  1.00  1.00      G    C
ATOM   1434  CA  LYS G  64      29.710   2.690  -8.290  1.00  1.00      G    C
ATOM   1435  CA  LEU G  65      30.880   2.920 -11.890  1.00  1.00      G    C
ATOM   1436  CA  PRO G  66      28.520   0.570 -13.500  1.00  1.00      G    C
ATOM   1437  CA  PHE G  67      25.680   2.170 -11.510  1.00  1.00      G    C
ATOM   1438  CA  GLN G  68      26.900   5.690 -12.470  1.00  1.00      G    C
ATOM   1439  CA  ARG G  69      27.030   4.530 -16.040  1.00  1.00      G    C
ATOM   1440  CA  LEU G  70      23.570   3.270 -16.180  1.00  1.00      G    C
ATOM   1441  CA  VAL G  71      22.120   6.510 -14.800  1.00  1.00      G    C
ATOM   1442  CA  ARG G  72      23.980   8.710 -17.240  1.00  1.00      G    C
ATOM   1443  CA  GLU G  73      22.800   6.550 -20.140  1.00  1.00      G    C
ATOM   1444  CA  ILE G  74      19.230   6.780 -19.010  1.00  1.00      G    C
ATOM   1445  CA  ALA G  75      19.400  10.510 -18.290  1.00  1.00      G    C
ATOM   1446  CA  GLN G  76      20.810  11.480 -21.740  1.00  1.00      G    C
ATOM   1447  CA  ASP G  77      17.550   9.890 -23.120  1.00  1.00      G    C
ATOM   1448  CA  PHE G  78      15.630  12.700 -21.530  1.00  1.00      G    C
ATOM   1449  CA  LYS G  79      18.000  15.550 -22.020  1.00  1.00      G    C
ATOM   1450  CA  THR G  80      21.390  15.460 -23.750  1.00  1.00      G    C
ATOM   1451  CA  ASP G  81      24.590  17.250 -22.650  1.00  1.00      G    C
ATOM   1452  CA  LEU G  82      23.680  17.720 -19.020  1.00  1.00      G    C
ATOM   1453  CA  ARG G  83      26.090  18.010 -16.190  1.00  1.00      G    C
ATOM   1454  CA  PHE G  84      25.720  15.970 -12.880  1.00  1.00      G    C
ATOM   1455  CA  GLN G  85      26.420  17.010  -9.370  1.00  1.00      G    C
ATOM   1456  CA  SER G  86      28.550  14.070  -7.960  1.00  1.00      G    C
ATOM   1457  CA  SER G  87      26.070  13.800  -5.100  1.00  1.00      G    C
ATOM   1458  CA  ALA G  88      23.130  13.460  -7.650  1.00  1.00      G    C
ATOM   1459  CA  VAL G  89      24.380  10.050  -8.510  1.00  1.00      G    C
ATOM   1460  CA  MET G  90      24.750   9.160  -4.850  1.00  1.00      G    C
ATOM   1461  CA  ALA G  91      21.250  10.290  -4.000  1.00  1.00      G    C
ATOM   1462  CA  LEU G  92      19.990   7.970  -6.730  1.00  1.00      G    C
ATOM   1463  CA  GLN G  93      22.290   5.150  -5.430  1.00  1.00      G    C
ATOM   1464  CA  GLU G  94      21.030   5.580  -1.920  1.00  1.00      G    C
ATOM   1465  CA  ALA G  95      17.380   5.930  -3.050  1.00  1.00      G    C
ATOM   1466  CA  SER G  96      17.480   2.870  -5.290  1.00  1.00      G    C
ATOM   1467  CA  GLU G  97      19.150   0.720  -2.770  1.00  1.00      G    C
ATOM   1468  CA  ALA G  98      16.680   1.870  -0.030  1.00  1.00      G    C
ATOM   1469  CA  TYR G  99      13.870   0.980  -2.500  1.00  1.00      G    C
ATOM   1470  CA  LEU G 100      15.560  -2.390  -3.300  1.00  1.00      G    C
ATOM   1471  CA  VAL G 101      16.330  -3.240   0.280  1.00  1.00      G    C
ATOM   1472  CA  ALA G 102      12.780  -2.640   1.470  1.00  1.00      G    C
ATOM   1473  CA  LEU G 103      11.340  -4.670  -1.350  1.00  1.00      G    C
ATOM   1474  CA  PHE G 104      13.360  -7.730  -0.410  1.00  1.00      G    C
ATOM   1475  CA  GLU G 105      12.070  -7.520   3.210  1.00  1.00      G    C
ATOM   1476  CA  ASP G 106       8.380  -7.520   1.900  1.00  1.00      G    C
ATOM   1477  CA  THR G 107       9.250 -10.420  -0.580  1.00  1.00      G    C
ATOM   1478  CA  ASN G 108      10.460 -12.650   2.250  1.00  1.00      G    C
ATOM   1479  CA  LEU G 109       7.090 -12.390   4.050  1.00  1.00      G    C
ATOM   1480  CA  CYS G 110       5.380 -13.410   0.750  1.00  1.00      G    C
ATOM   1481  CA  ALA G 111       7.970 -16.190  -0.020  1.00  1.00      G    C
ATOM   1482  CA  ILE G 112       7.710 -17.770   3.370  1.00  1.00      G    C
ATOM   1483  CA  HIS G 113       3.850 -17.410   3.300  1.00  1.00      G    C
ATOM   1484  CA  ALA G 114       3.960 -19.380   0.130  1.00  1.00      G    C
ATOM   1485  CA  LYS G 115       5.800 -22.250   1.850  1.00  1.00      G    C
ATOM   1486  CA  ARG G 116       9.050 -21.250   0.320  1.00  1.00      G    C
ATOM   1487  CA  VAL G 117      12.510 -20.300   1.170  1.00  1.00      G    C
ATOM   1488  CA  THR G 118      13.610 -19.080  -2.180  1.00  1.00      G    C
ATOM   1489  CA  ILE G 119      12.220 -15.830  -3.370  1.00  1.00      G    C
ATOM   1490  CA  MET G 120      10.820 -15.660  -6.830  1.00  1.00      G    C
ATOM   1491  CA  PRO G 121       9.630 -12.810  -9.080  1.00  1.00      G    C
ATOM   1492  CA  LYS G 122       5.990 -13.550  -8.300  1.00  1.00      G    C
ATOM   1493  CA  ASP G 123       6.640 -12.670  -4.600  1.00  1.00      G    C
ATOM   1494  CA  ILE G 124       8.190  -9.340  -5.450  1.00  1.00      G    C
ATOM   1495  CA  GLN G 125       5.410  -8.780  -7.930  1.00  1.00      G    C
ATOM   1496  CA  LEU G 126       2.560  -9.260  -5.360  1.00  1.00      G    C
ATOM   1497  CA  ALA G 127       4.430  -7.030  -2.810  1.00  1.00      G    C
ATOM   1498  CA  ARG G 128       4.590  -4.150  -5.370  1.00  1.00      G    C
ATOM   1499  CA  ARG G 129       0.960  -4.320  -6.180  1.00  1.00      G    C
ATOM   1500  CA  ILE G 130      -0.240  -4.350  -2.530  1.00  1.00      G    C
ATOM   1501  CA  ARG G 131       2.220  -1.670  -1.770  1.00  1.00      G    C
ATOM   1502  CA  GLY G 132       0.500   0.400  -4.530  1.00  1.00      G    C
ATOM   1503  CA  GLU G 133       3.560   0.490  -6.770  1.00  1.00      G    C
ATOM   1504  CA  ARG G 134       2.130  -1.700  -9.400  1.00  1.00      G    C
ATOM   1505  CA  ALA G 135      -1.510  -0.970  -8.510  1.00  1.00      G    C
TER
ATOM   1506  CA  SER H   1      33.540  21.610 -27.990  1.00  1.00      H    C
ATOM   1507  CA  GLY H   2      34.140  19.250 -30.810  1.00  1.00      H    C
ATOM   1508  CA  ARG H   3      31.810  17.220 -32.920  1.00  1.00      H    C
ATOM   1509  CA  GLY H   4      30.120  14.250 -31.210  1.00  1.00      H    C
ATOM   1510  CA  LYS H   5      29.890  16.190 -27.960  1.00  1.00      H    C
ATOM   1511  CA  GLY H   6      31.540  13.480 -25.780  1.00  1.00      H    C
ATOM   1512  CA  GLY H   7      31.110   9.770 -26.140  1.00  1.00      H    C
ATOM   1513  CA  LYS H   8      33.920   7.280 -26.810  1.00  1.00      H    C
ATOM   1514  CA  GLY H   9      33.550   4.580 -29.391  1.00  1.00      H    C
ATOM   1515  CA  LEU H  10      31.230   6.950 -31.480  1.00  1.00      H    C
ATOM   1516  CA  GLY H  11      30.020   4.570 -34.270  1.00  1.00      H    C
ATOM   1517  CA  LYS H  12      31.130   7.270 -36.790  1.00  1.00      H    C
ATOM   1518  CA  GLY H  13      34.320   5.380 -37.791  1.00  1.00      H    C
ATOM   1519  CA  GLY H  14      36.850   2.800 -36.611  1.00  1.00      H    C
ATOM   1520  CA  ALA H  15      35.820   0.120 -34.021  1.00  1.00      H    C
ATOM   1521  CA  LYS H  16      36.990   2.150 -31.101  1.00  1.00      H    C
ATOM   1522  CA  ARG H  17      38.610   1.800 -27.731  1.00  1.00      H    C
ATOM   1523  CA  HIS H  18      41.320   0.120 -25.741  1.00  1.00      H    C
ATOM   1524  CA  ARG H  19      38.600  -1.060 -23.471  1.00  1.00      H    C
ATOM   1525  CA  LYS H  20      37.320  -4.220 -25.081  1.00  1.00      H    C
ATOM   1526  CA  VAL H  21      34.390  -5.910 -23.461  1.00  1.00      H    C
ATOM   1527  CA  LEU H  22      31.350  -3.730 -22.811  1.00  1.00      H    C
ATOM   1528  CA  ARG H  23      29.860  -2.580 -19.550  1.00  1.00      H    C
ATOM   1529  CA  ASP H  24      26.440  -4.040 -20.490  1.00  1.00      H    C
ATOM   1530  CA  ASN H  25      24.900  -1.120 -18.670  1.00  1.00      H    C
ATOM   1531  CA  ILE H  26      21.870  -2.740 -17.060  1.00  1.00      H    C
ATOM   1532  CA  GLN H  27      23.840  -6.010 -17.580  1.00  1.00      H    C
ATOM   1533  CA  GLY H  28      26.460  -4.220 -15.550  1.00  1.00      H    C
ATOM   1534  CA  ILE H  29      24.390  -4.650 -12.380  1.00  1.00      H    C
ATOM   1535  CA  THR H  30      25.290  -8.190 -11.720  1.00  1.00      H    C
ATOM   1536  CA  LYS H  31      24.070 -11.310 -10.200  1.00  1.00      H    C
ATOM   1537  CA  PRO H  32      26.310 -10.680  -7.210  1.00  1.00      H    C
ATOM   1538  CA  ALA H  33      25.100  -7.130  -6.590  1.00  1.00      H    C
ATOM   1539  CA  ILE H  34      21.490  -8.320  -6.460  1.00  1.00      H    C
ATOM   1540  CA  ARG H  35      22.340 -11.320  -4.250  1.00  1.00      H    C
ATOM   1541  CA  ARG H  36      24.010  -8.950  -1.850  1.00  1.00      H    C
ATOM   1542  CA  LEU H  37      20.820  -6.560  -2.040  1.00  1.00      H    C
ATOM   1543  CA  ALA H  38      18.550  -9.500  -1.300  1.00  1.00      H    C
ATOM   1544  CA  ARG H  39      20.810 -10.630   1.500  1.00  1.00      H    C
ATOM   1545  CA  ARG H  40      20.730  -7.370   3.250  1.00  1.00      H    C
ATOM   1546  CA  GLY H  41      16.890  -7.640   2.850  1.00  1.00      H    C
ATOM   1547  CA  GLY H  42      17.220 -10.990   4.780  1.00  1.00      H    C
ATOM   1548  CA  VAL H  43      16.720 -13.230   1.640  1.00  1.00      H    C
ATOM   1549  CA  LYS H  44      18.410 -16.650   1.910  1.00  1.00      H    C
ATOM   1550  CA  ARG H  45      17.710 -18.360  -1.450  1.00  1.00      H    C
ATOM   1551  CA  ILE H  46      17.300 -17.010  -4.960  1.00  1.00      H    C
ATOM   1552  CA  SER H  47      14.940 -18.050  -7.820  1.00  1.00      H    C
ATOM   1553  CA  GLY H  48      16.660 -18.290 -11.210  1.00  1.00      H    C
ATOM   1554  CA  LEU H  49      14.210 -15.800 -12.650  1.00  1.00      H    C
ATOM   1555  CA  ILE H  50      15.020 -13.190  -9.850  1.00  1.00      H    C
ATOM   1556  CA  TYR H  51      17.820 -11.810 -11.970  1.00  1.00      H    C
ATOM   1557  CA  GLU H  52      15.840 -10.660 -14.900  1.00  1.00      H    C
ATOM   1558  CA  GLU H  53      13.200  -9.310 -12.820  1.00  1.00      H    C
ATOM   1559  CA  THR H  54      15.500  -7.210 -10.680  1.00  1.00      H    C
ATOM   1560  CA  ARG H  55      17.240  -5.570 -13.670  1.00  1.00      H    C
ATOM   1561  CA  GLY H  56      13.800  -4.760 -15.110  1.00  1.00      H    C
ATOM   1562  CA  VAL H  57      12.500  -3.430 -11.750  1.00  1.00      H    C
ATOM   1563  CA  LEU H  58      15.440  -1.180 -11.140  1.00  1.00      H    C
ATOM   1564  CA  LYS H  59      15.690   0.630 -14.560  1.00  1.00      H    C
ATOM   1565  CA  VAL H  60      12.020   1.670 -14.320  1.00  1.00      H    C
ATOM   1566  CA  PHE H  61      12.530   3.150 -10.820  1.00  1.00      H    C
ATOM   1567  CA  LEU H  62      15.260   5.340 -12.050  1.00  1.00      H    C
ATOM   1568  CA  GLU H  63      13.430   6.410 -15.210  1.00  1.00      H    C
ATOM   1569  CA  ASN H  64      10.500   7.550 -12.880  1.00  1.00      H    C
ATOM   1570  CA  VAL H  65      12.800   9.310 -10.460  1.00  1.00      H    C
ATOM   1571  CA  ILE H  66      15.100  10.560 -13.390  1.00  1.00      H    C
ATOM   1572  CA  ARG H  67      12.120  11.920 -15.310  1.00  1.00      H    C
ATOM   1573  CA  ASP H  68      11.150  14.150 -12.400  1.00  1.00      H    C
ATOM   1574  CA  ALA H  69      14.750  15.110 -11.720  1.00  1.00      H    C
ATOM   1575  CA  VAL H  70      15.400  16.370 -15.170  1.00  1.00      H    C
ATOM   1576  CA  THR H  71      12.070  18.260 -15.170  1.00  1.00      H    C
ATOM   1577  CA  TYR H  72      13.240  20.220 -12.070  1.00  1.00      H    C
ATOM   1578  CA  THR H  73      16.600  20.980 -13.690  1.00  1.00      H    C
ATOM   1579  CA  GLU H  74      14.900  22.410 -16.770  1.00  1.00      H    C
ATOM   1580  CA  HIS H  75      12.390  24.540 -14.720  1.00  1.00      H    C
ATOM   1581  CA  ALA H  76      15.470  26.120 -13.180  1.00  1.00      H    C
ATOM   1582  CA  LYS H  77      16.900  26.710 -16.530  1.00  1.00      H    C
ATOM   1583  CA  ARG H  78      20.000  24.740 -15.450  1.00  1.00      H    C
ATOM   1584  CA  LYS H  79      21.900  22.150 -17.580  1.00  1.00      H    C
ATOM   1585  CA  THR H  80      23.230  20.510 -14.320  1.00  1.00      H    C
ATOM   1586  CA  VAL H  81      21.160  18.060 -12.180  1.00  1.00      H    C
ATOM   1587  CA  THR H  82      21.580  19.090  -8.540  1.00  1.00      H    C
ATOM   1588  CA  ALA H  83      21.270  17.460  -5.180  1.00  1.00      H    C
ATOM   1589  CA  MET H  84      17.950  19.220  -4.700  1.00  1.00      H    C
ATOM   1590  CA  ASP H  85      16.770  18.100  -8.020  1.00  1.00      H    C
ATOM   1591  CA  VAL H  86      17.060  14.480  -6.860  1.00  1.00      H    C
ATOM   1592  CA  VAL H  87      15.840  15.310  -3.280  1.00  1.00      H    C
ATOM   1593  CA  TYR H  88      12.770  17.090  -4.800  1.00  1.00      H    C
ATOM   1594  CA  ALA H  89      12.140  14.350  -7.270  1.00  1.00      H    C
ATOM   1595  CA  LEU H  90      12.440  11.730  -4.440  1.00  1.00      H    C
ATOM   1596  CA  LYS H  91      10.140  13.660  -2.210  1.00  1.00      H    C
ATOM   1597  CA  ARG H  92       7.110  13.370  -4.570  1.00  1.00      H    C
ATOM   1598  CA  GLN H  93       7.690   9.590  -4.950  1.00  1.00      H    C
ATOM   1599  CA  GLY H  94       7.550   9.400  -1.090  1.00  1.00      H    C
ATOM   1600  CA  ARG H  95      11.290   8.650  -0.830  1.00  1.00      H    C
ATOM   1601  CA  THR H  96      12.140  11.830   1.330  1.00  1.00      H    C
ATOM   1602  CA  LEU H  97      15.690  10.560   1.430  1.00  1.00      H    C
ATOM   1603  CA  TYR H  98      18.270  11.860   3.810  1.00  1.00      H    C
ATOM   1604  CA  GLY H  99      21.810  12.790   3.060  1.00  1.00      H    C
ATOM   1605  CA  PHE H 100      21.550  15.450   0.510  1.00  1.00      H    C
ATOM   1606  CA  GLY H 101      20.520  18.730   1.960  1.00  1.00      H    C
ATOM   1607  CA  GLY H 102      16.890  18.030   2.800  1.00  1.00      H    C
TER
ATOM   1608  CA  SER I   1      24.780  54.920  -6.510  1.00  1.00      I    C
ATOM   1609  CA  GLY I   2      27.280  52.210  -5.710  1.00  1.00      I    C
ATOM   1610  CA  ARG I   3      29.070  50.030  -8.190  1.00  1.00      I    C
ATOM   1611  CA  GLY I   4      30.940  53.240  -9.070  1.00  1.00      I    C
ATOM   1612  CA  LYS I   5      33.900  51.660 -10.910  1.00  1.00      I    C
ATOM   1613  CA  GLN I   6      36.950  52.790  -8.880  1.00  1.00      I    C
ATOM   1614  CA  GLY I   7      34.570  53.480  -6.020  1.00  1.00      I    C
ATOM   1615  CA  GLY I   8      31.670  51.930  -4.070  1.00  1.00      I    C
ATOM   1616  CA  LYS I   9      32.950  48.430  -4.790  1.00  1.00      I    C
ATOM   1617  CA  THR I  10      34.030  46.640  -1.610  1.00  1.00      I    C
ATOM   1618  CA  ARG I  11      35.900  43.950  -3.390  1.00  1.00      I    C
ATOM   1619  CA  ALA I  12      38.730  43.180  -0.930  1.00  1.00      I    C
ATOM   1620  CA  LYS I  13      41.050  40.430  -2.040  1.00  1.00      I    C
ATOM   1621  CA  ALA I  14      42.940  41.670  -5.250  1.00  1.00      I    C
ATOM   1622  CA  LYS I  15      46.060  40.220  -6.941  1.00  1.00      I    C
ATOM   1623  CA  THR I  16      47.200  40.470 -10.501  1.00  1.00      I    C
ATOM   1624  CA  ARG I  17      48.460  37.280 -12.241  1.00  1.00      I    C
ATOM   1625  CA  SER I  18      51.610  39.230 -12.901  1.00  1.00      I    C
ATOM   1626  CA  SER I  19      52.420  39.650  -9.131  1.00  1.00      I    C
ATOM   1627  CA  ARG I  20      51.560  36.060  -8.661  1.00  1.00      I    C
ATOM   1628  CA  ALA I  21      54.120  35.070 -11.411  1.00  1.00      I    C
ATOM   1629  CA  GLY I  22      57.380  37.000 -11.211  1.00  1.00      I    C
ATOM   1630  CA  LEU I  23      56.370  39.800 -13.431  1.00  1.00      I    C
ATOM   1631  CA  GLN I  24      56.750  43.320 -14.671  1.00  1.00      I    C
ATOM   1632  CA  PHE I  25      54.710  43.040 -17.881  1.00  1.00      I    C
ATOM   1633  CA  PRO I  26      50.890  43.300 -17.291  1.00  1.00      I    C
ATOM   1634  CA  VAL I  27      49.210  39.930 -17.771  1.00  1.00      I    C
ATOM   1635  CA  GLY I  28      45.770  41.620 -17.531  1.00  1.00      I    C
ATOM   1636  CA  ARG I  29      46.600  43.990 -20.341  1.00  1.00      I    C
ATOM   1637  CA  VAL I  30      48.160  41.420 -22.621  1.00  1.00      I    C
ATOM   1638  CA  HIS I  31      45.510  38.570 -22.551  1.00  1.00      I    C
ATOM   1639  CA  ARG I  32      42.800  40.990 -23.570  1.00  1.00      I    C
ATOM   1640  CA  LEU I  33      44.880  42.150 -26.591  1.00  1.00      I    C
ATOM   1641  CA  LEU I  34      45.010  38.530 -27.581  1.00  1.00      I    C
ATOM   1642  CA  ARG I  35      41.250  38.290 -27.470  1.00  1.00      I    C
ATOM   1643  CA  LYS I  36      40.470  41.520 -29.180  1.00  1.00      I    C
ATOM   1644  CA  GLY I  37      42.570  40.380 -32.151  1.00  1.00      I    C
ATOM   1645  CA  ASN I  38      40.640  37.400 -33.300  1.00  1.00      I    C
ATOM   1646  CA  TYR I  39      43.380  34.940 -33.081  1.00  1.00      I    C
ATOM   1647  CA  ALA I  40      41.260  32.100 -31.711  1.00  1.00      I    C
ATOM   1648  CA  GLU I  41      37.860  31.420 -30.420  1.00  1.00      I    C
ATOM   1649  CA  ARG I  42      39.130  30.980 -26.860  1.00  1.00      I    C
ATOM   1650  CA  VAL I  43      42.330  32.030 -24.941  1.00  1.00      I    C
ATOM   1651  CA  GLY I  44      43.600  30.380 -21.851  1.00  1.00      I    C
ATOM   1652  CA  ALA I  45      44.490  32.010 -18.581  1.00  1.00      I    C
ATOM   1653  CA  GLY I  46      48.000  30.900 -18.481  1.00  1.00      I    C
ATOM   1654  CA  ALA I  47      48.720  32.000 -22.171  1.00  1.00      I    C
ATOM   1655  CA  PRO I  48      48.920  35.710 -21.441  1.00  1.00      I    C
ATOM   1656  CA  VAL I  49      51.170  35.110 -18.381  1.00  1.00      I    C
ATOM   1657  CA  TYR I  50      53.550  33.060 -20.551  1.00  1.00      I    C
ATOM   1658  CA  LEU I  51      53.320  35.720 -23.281  1.00  1.00      I    C
ATOM   1659  CA  ALA I  52      54.270  38.560 -20.801  1.00  1.00      I    C
ATOM   1660  CA  ALA I  53      57.250  36.630 -19.501  1.00  1.00      I    C
ATOM   1661  CA  VAL I  54      58.550  36.140 -23.101  1.00  1.00      I    C
ATOM   1662  CA  LEU I  55      57.990  39.830 -24.031  1.00  1.00      I    C
ATOM   1663  CA  GLU I  56      59.710  40.850 -20.761  1.00  1.00      I    C
ATOM   1664  CA  TYR I  57      62.600  38.540 -21.661  1.00  1.00      I    C
ATOM   1665  CA  LEU I  58      62.930  39.980 -25.101  1.00  1.00      I    C
ATOM   1666  CA  THR I  59      63.000  43.510 -23.791  1.00  1.00      I    C
ATOM   1667  CA  ALA I  60      65.940  42.760 -21.501  1.00  1.00      I    C
ATOM   1668  CA  GLU I  61      68.520  41.280 -23.821  1.00  1.00      I    C
ATOM   1669  CA  ILE I  62      68.380  44.100 -26.301  1.00  1.00      I    C
ATOM   1670  CA  LEU I  63      68.380  46.720 -23.571  1.00  1.00      I    C
ATOM   1671  CA  GLU I  64      71.380  45.120 -21.961  1.00  1.00      I    C
ATOM   1672  CA  LEU I  65      73.560  45.170 -25.081  1.00  1.00      I    C
ATOM   1673  CA  ALA I  66      72.280  48.680 -26.181  1.00  1.00      I    C
ATOM   1674  CA  GLY I  67      72.680  50.340 -22.821  1.00  1.00      I    C
ATOM   1675  CA  ASN I  68      76.160  48.830 -22.871  1.00  1.00      I    C
ATOM   1676  CA  ALA I  69      77.120  50.250 -26.391  1.00  1.00      I    C
ATOM   1677  CA  ALA I  70      76.270  53.800 -25.121  1.00  1.00      I    C
ATOM   1678  CA  ARG I  71      78.500  53.090 -22.021  1.00  1.00      I    C
ATOM   1679  CA  ASP I  72      81.180  51.680 -24.191  1.00  1.00      I    C
ATOM   1680  CA  ASN I  73      80.970  54.970 -26.131  1.00  1.00      I    C
ATOM   1681  CA  LYS I  74      81.050  57.130 -22.961  1.00  1.00      I    C
ATOM   1682  CA  LYS I  75      77.460  58.190 -23.301  1.00  1.00      I    C
ATOM   1683  CA  THR I  76      74.790  57.780 -20.691  1.00  1.00      I    C
ATOM   1684  CA  ARG I  77      71.810  58.250 -22.961  1.00  1.00      I    C
ATOM   1685  CA  ILE I  78      70.340  55.750 -25.331  1.00  1.00      I    C
ATOM   1686  CA  ILE I  79      69.420  57.400 -28.631  1.00  1.00      I    C
ATOM   1687  CA  PRO I  80      68.460  55.490 -31.861  1.00  1.00      I    C
ATOM   1688  CA  ARG I  81      72.110  55.080 -32.791  1.00  1.00      I    C
ATOM   1689  CA  HIS I  82      72.620  52.670 -29.881  1.00  1.00      I    C
ATOM   1690  CA  LEU I  83      69.700  50.580 -30.811  1.00  1.00      I    C
ATOM   1691  CA  GLN I  84      71.000  50.120 -34.391  1.00  1.00      I    C
ATOM   1692  CA  LEU I  85      74.360  49.040 -33.161  1.00  1.00      I    C
ATOM   1693  CA  ALA I  86      72.930  46.520 -30.561  1.00  1.00      I    C
ATOM   1694  CA  VAL I  87      70.690  44.850 -33.101  1.00  1.00      I    C
ATOM   1695  CA  ARG I  88      73.000  44.600 -36.061  1.00  1.00      I    C
ATOM   1696  CA  ASN I  89      75.850  43.350 -33.851  1.00  1.00      I    C
ATOM   1697  CA  ASP I  90      73.530  40.640 -32.361  1.00  1.00      I    C
ATOM   1698  CA  GLU I  91      72.970  37.570 -34.461  1.00  1.00      I    C
ATOM   1699  CA  GLU I  92      69.340  36.800 -33.351  1.00  1.00      I    C
ATOM   1700  CA  LEU I  93      68.060  40.380 -33.041  1.00  1.00      I    C
ATOM   1701  CA  ASN I  94      69.650  41.290 -36.501  1.00  1.00      I    C
ATOM   1702  CA  LYS I  95      67.730  38.380 -38.031  1.00  1.00      I    C
ATOM   1703  CA  LEU I  96      64.550  38.880 -36.111  1.00  1.00      I    C
ATOM   1704  CA  LEU I  97      64.420  42.490 -37.271  1.00  1.00      I    C
ATOM   1705  CA  GLY I  98      65.780  41.780 -40.701  1.00  1.00      I    C
ATOM   1706  CA  ARG I  99      63.350  43.930 -42.561  1.00  1.00      I    C
ATOM   1707  CA  VAL I 100      63.290  46.750 -40.001  1.00  1.00      I    C
ATOM   1708  CA  THR I 101      65.110  50.010 -40.221  1.00  1.00      I    C
ATOM   1709  CA  ILE I 102      65.660  52.130 -37.171  1.00  1.00      I    C
ATOM   1710  CA  ALA I 103      65.890  55.680 -38.661  1.00  1.00      I    C
ATOM   1711  CA  GLN I 104      69.200  57.510 -37.871  1.00  1.00      I    C
ATOM   1712  CA  GLY I 105      70.730  54.230 -36.831  1.00  1.00      I    C
ATOM   1713  CA  GLY I 106      73.280  54.030 -39.761  1.00  1.00      I    C
ATOM   1714  CA  VAL I 107      74.950  50.680 -40.481  1.00  1.00      I    C
ATOM   1715  CA  LEU I 108      78.280  49.400 -39.131  1.00  1.00      I    C
ATOM   1716  CA  PRO I 109      81.330  50.360 -41.281  1.00  1.00      I    C
ATOM   1717  CA  ASN I 110      81.220  47.580 -44.011  1.00  1.00      I    C
ATOM   1718  CA  ILE I 111      84.760  46.230 -44.051  1.00  1.00      I    C
ATOM   1719  CA  GLN I 112      85.580  43.290 -41.671  1.00  1.00      I    C
ATOM   1720  CA  SER I 113      87.770  44.390 -38.731  1.00  1.00      I    C
ATOM   1721  CA  VAL I 114      86.240  42.220 -36.181  1.00  1.00      I    C
ATOM   1722  CA  LEU I 115      87.090  39.050 -38.131  1.00  1.00      I    C
ATOM   1723  CA  LEU I 116      90.910  39.530 -37.921  1.00  1.00      I    C
ATOM   1724  CA  PRO I 117      93.040  36.480 -37.271  1.00  1.00      I    C
ATOM   1725  CA  LYS I 118      96.750  36.070 -37.301  1.00  1.00      I    C
ATOM   1726  CA  LYS I 119      98.470  36.660 -33.921  1.00  1.00      I    C
ATOM   1727  CA  THR I 120      99.230  32.930 -34.571  1.00  1.00      I    C
ATOM   1728  CA  GLU I 121     101.580  30.440 -32.961  1.00  1.00      I    C
ATOM   1729  CA  SER I 122     105.100  30.930 -34.441  1.00  1.00      I    C
ATOM   1730  CA  SER I 123     105.850  27.220 -34.131  1.00  1.00      I    C
ATOM   1731  CA  LYS I 124     108.900  27.540 -36.301  1.00  1.00      I    C
ATOM   1732  CA  SER I 125     110.300  30.620 -34.421  1.00  1.00      I    C
ATOM   1733  CA  LYS I 126     110.240  33.250 -37.111  1.00  1.00      I    C
ATOM   1734  CA  SER I 127     106.930  33.970 -38.941  1.00  1.00      I    C
ATOM   1735  CA  LYS I 128     105.380  35.790 -35.911  1.00  1.00      I    C
TER
ATOM   1736  CA  PRO J   1      48.190  66.220   4.430  1.00  1.00      J    C
ATOM   1737  CA  GLU J   2      50.940  66.510   7.079  1.00  1.00      J    C
ATOM   1738  CA  PRO J   3      50.650  63.120   8.519  1.00  1.00      J    C
ATOM   1739  CA  ALA J   4      50.530  62.770  12.429  1.00  1.00      J    C
ATOM   1740  CA  LYS J   5      50.300  59.020  11.949  1.00  1.00      J    C
ATOM   1741  CA  SER J   6      52.840  58.630   9.109  1.00  1.00      J    C
ATOM   1742  CA  ALA J   7      50.460  57.230   6.619  1.00  1.00      J    C
ATOM   1743  CA  PRO J   8      49.360  59.020   4.649  1.00  1.00      J    C
ATOM   1744  CA  ALA J   9      46.450  59.370   7.140  1.00  1.00      J    C
ATOM   1745  CA  PRO J  10      43.700  58.590   6.170  1.00  1.00      J    C
ATOM   1746  CA  LYS J  11      42.380  60.520   3.210  1.00  1.00      J    C
ATOM   1747  CA  LYS J  12      40.970  57.120   2.090  1.00  1.00      J    C
ATOM   1748  CA  GLY J  13      43.210  56.820  -0.970  1.00  1.00      J    C
ATOM   1749  CA  SER J  14      42.540  58.410  -4.410  1.00  1.00      J    C
ATOM   1750  CA  LYS J  15      45.520  60.220  -5.740  1.00  1.00      J    C
ATOM   1751  CA  LYS J  16      47.590  59.480  -8.820  1.00  1.00      J    C
ATOM   1752  CA  ALA J  17      46.390  59.420 -12.460  1.00  1.00      J    C
ATOM   1753  CA  VAL J  18      42.570  59.010 -12.290  1.00  1.00      J    C
ATOM   1754  CA  THR J  19      41.480  61.140  -9.410  1.00  1.00      J    C
ATOM   1755  CA  LYS J  20      42.710  64.780  -8.990  1.00  1.00      J    C
ATOM   1756  CA  THR J  21      41.020  68.100  -9.450  1.00  1.00      J    C
ATOM   1757  CA  GLN J  22      40.200  67.060 -13.040  1.00  1.00      J    C
ATOM   1758  CA  LYS J  23      38.880  69.500 -15.770  1.00  1.00      J    C
ATOM   1759  CA  LYS J  24      40.910  72.640 -16.690  1.00  1.00      J    C
ATOM   1760  CA  ASP J  25      37.870  74.530 -17.960  1.00  1.00      J    C
ATOM   1761  CA  GLY J  26      38.310  73.530 -21.620  1.00  1.00      J    C
ATOM   1762  CA  LYS J  27      40.200  70.410 -22.710  1.00  1.00      J    C
ATOM   1763  CA  LYS J  28      38.640  68.200 -25.460  1.00  1.00      J    C
ATOM   1764  CA  ARG J  29      37.580  65.080 -23.360  1.00  1.00      J    C
ATOM   1765  CA  ARG J  30      40.800  64.590 -21.600  1.00  1.00      J    C
ATOM   1766  CA  LYS J  31      42.140  61.160 -20.790  1.00  1.00      J    C
ATOM   1767  CA  THR J  32      42.750  59.080 -23.870  1.00  1.00      J    C
ATOM   1768  CA  ARG J  33      44.590  55.930 -22.720  1.00  1.00      J    C
ATOM   1769  CA  LYS J  34      47.580  55.530 -24.911  1.00  1.00      J    C
ATOM   1770  CA  GLU J  35      48.480  51.900 -24.811  1.00  1.00      J    C
ATOM   1771  CA  SER J  36      52.270  51.270 -25.131  1.00  1.00      J    C
ATOM   1772  CA  TYR J  37      54.940  49.230 -23.281  1.00  1.00      J    C
ATOM   1773  CA  ALA J  38      56.840  52.330 -22.431  1.00  1.00      J    C
ATOM   1774  CA  ILE J  39      56.370  52.280 -18.621  1.00  1.00      J    C
ATOM   1775  CA  TYR J  40      57.270  48.600 -18.581  1.00  1.00      J    C
ATOM   1776  CA  VAL J  41      60.140  48.890 -21.071  1.00  1.00      J    C
ATOM   1777  CA  TYR J  42      61.560  51.780 -18.951  1.00  1.00      J    C
ATOM   1778  CA  LYS J  43      60.840  49.830 -15.731  1.00  1.00      J    C
ATOM   1779  CA  VAL J  44      62.940  46.850 -16.811  1.00  1.00      J    C
ATOM   1780  CA  LEU J  45      65.530  49.290 -18.111  1.00  1.00      J    C
ATOM   1781  CA  LYS J  46      65.940  50.690 -14.591  1.00  1.00      J    C
ATOM   1782  CA  GLN J  47      66.390  47.200 -13.131  1.00  1.00      J    C
ATOM   1783  CA  VAL J  48      69.010  46.190 -15.411  1.00  1.00      J    C
ATOM   1784  CA  HIS J  49      70.790  49.430 -16.041  1.00  1.00      J    C
ATOM   1785  CA  PRO J  50      69.950  51.940 -13.251  1.00  1.00      J    C
ATOM   1786  CA  ASP J  51      71.930  54.790 -14.801  1.00  1.00      J    C
ATOM   1787  CA  THR J  52      71.340  54.260 -18.391  1.00  1.00      J    C
ATOM   1788  CA  GLY J  53      68.520  56.580 -19.391  1.00  1.00      J    C
ATOM   1789  CA  ILE J  54      66.340  56.270 -22.481  1.00  1.00      J    C
ATOM   1790  CA  SER J  55      65.110  58.930 -24.961  1.00  1.00      J    C
ATOM   1791  CA  SER J  56      61.670  59.130 -26.201  1.00  1.00      J    C
ATOM   1792  CA  LYS J  57      62.980  58.470 -29.811  1.00  1.00      J    C
ATOM   1793  CA  ALA J  58      64.940  55.380 -28.591  1.00  1.00      J    C
ATOM   1794  CA  MET J  59      61.940  54.460 -26.561  1.00  1.00      J    C
ATOM   1795  CA  SER J  60      59.630  54.830 -29.631  1.00  1.00      J    C
ATOM   1796  CA  ILE J  61      61.830  52.290 -31.391  1.00  1.00      J    C
ATOM   1797  CA  MET J  62      61.640  50.040 -28.281  1.00  1.00      J    C
ATOM   1798  CA  ASN J  63      57.870  50.230 -28.031  1.00  1.00      J    C
ATOM   1799  CA  SER J  64      57.380  49.090 -31.651  1.00  1.00      J    C
ATOM   1800  CA  PHE J  65      59.790  46.140 -30.961  1.00  1.00      J    C
ATOM   1801  CA  VAL J  66      57.800  44.660 -28.161  1.00  1.00      J    C
ATOM   1802  CA  ASN J  67      54.400  45.220 -29.781  1.00  1.00      J    C
ATOM   1803  CA  ASP J  68      55.600  44.010 -33.171  1.00  1.00      J    C
ATOM   1804  CA  VAL J  69      56.750  40.570 -31.901  1.00  1.00      J    C
ATOM   1805  CA  PHE J  70      53.430  40.260 -29.871  1.00  1.00      J    C
ATOM   1806  CA  GLU J  71      51.560  40.800 -33.221  1.00  1.00      J    C
ATOM   1807  CA  ARG J  72      53.950  38.450 -35.071  1.00  1.00      J    C
ATOM   1808  CA  ILE J  73      53.750  35.700 -32.361  1.00  1.00      J    C
ATOM   1809  CA  ALA J  74      49.990  36.080 -31.741  1.00  1.00      J    C
ATOM   1810  CA  GLY J  75      49.170  35.920 -35.471  1.00  1.00      J    C
ATOM   1811  CA  GLU J  76      51.570  33.010 -35.951  1.00  1.00      J    C
ATOM   1812  CA  ALA J  77      50.330  31.210 -32.831  1.00  1.00      J    C
ATOM   1813  CA  SER J  78      46.790  31.710 -34.111  1.00  1.00      J    C
ATOM   1814  CA  ARG J  79      47.680  30.050 -37.441  1.00  1.00      J    C
ATOM   1815  CA  LEU J  80      49.480  27.270 -35.621  1.00  1.00      J    C
ATOM   1816  CA  ALA J  81      46.520  26.500 -33.381  1.00  1.00      J    C
ATOM   1817  CA  HIS J  82      44.150  26.380 -36.351  1.00  1.00      J    C
ATOM   1818  CA  TYR J  83      46.480  24.200 -38.361  1.00  1.00      J    C
ATOM   1819  CA  ASN J  84      46.210  21.700 -35.471  1.00  1.00      J    C
ATOM   1820  CA  LYS J  85      42.420  21.910 -35.181  1.00  1.00      J    C
ATOM   1821  CA  ARG J  86      42.460  23.870 -31.881  1.00  1.00      J    C
ATOM   1822  CA  SER J  87      40.590  27.060 -31.461  1.00  1.00      J    C
ATOM   1823  CA  THR J  88      42.230  28.060 -28.191  1.00  1.00      J    C
ATOM   1824  CA  ILE J  89      45.380  29.980 -27.591  1.00  1.00      J    C
ATOM   1825  CA  THR J  90      47.000  28.240 -24.611  1.00  1.00      J    C
ATOM   1826  CA  SER J  91      50.610  28.590 -23.371  1.00  1.00      J    C
ATOM   1827  CA  ARG J  92      51.210  25.430 -25.351  1.00  1.00      J    C
ATOM   1828  CA  GLU J  93      50.330  27.260 -28.651  1.00  1.00      J    C
ATOM   1829  CA  ILE J  94      52.170  30.300 -27.511  1.00  1.00      J    C
ATOM   1830  CA  GLN J  95      55.190  28.310 -26.731  1.00  1.00      J    C
ATOM   1831  CA  THR J  96      55.380  26.610 -30.121  1.00  1.00      J    C
ATOM   1832  CA  ALA J  97      55.140  29.950 -31.941  1.00  1.00      J    C
ATOM   1833  CA  VAL J  98      58.090  31.100 -29.841  1.00  1.00      J    C
ATOM   1834  CA  ARG J  99      60.060  28.030 -30.981  1.00  1.00      J    C
ATOM   1835  CA  LEU J 100      59.150  28.570 -34.641  1.00  1.00      J    C
ATOM   1836  CA  LEU J 101      59.690  32.350 -34.601  1.00  1.00      J    C
ATOM   1837  CA  LEU J 102      62.820  33.080 -32.611  1.00  1.00      J    C
ATOM   1838  CA  PRO J 103      66.190  31.640 -33.551  1.00  1.00      J    C
ATOM   1839  CA  GLY J 104      67.890  29.000 -31.371  1.00  1.00      J    C
ATOM   1840  CA  GLU J 105      69.240  30.470 -28.151  1.00  1.00      J    C
ATOM   1841  CA  LEU J 106      66.440  33.110 -27.851  1.00  1.00      J    C
ATOM   1842  CA  ALA J 107      63.950  30.380 -28.251  1.00  1.00      J    C
ATOM   1843  CA  LYS J 108      65.670  28.300 -25.611  1.00  1.00      J    C
ATOM   1844  CA  HIS J 109      65.640  30.950 -22.881  1.00  1.00      J    C
ATOM   1845  CA  ALA J 110      62.190  32.280 -23.771  1.00  1.00      J    C
ATOM   1846  CA  VAL J 111      60.660  28.680 -23.581  1.00  1.00      J    C
ATOM   1847  CA  SER J 112      62.340  28.310 -20.141  1.00  1.00      J    C
ATOM   1848  CA  GLU J 113      61.050  31.740 -18.951  1.00  1.00      J    C
ATOM   1849  CA  GLY J 114      57.660  31.030 -20.361  1.00  1.00      J    C
ATOM   1850  CA  THR J 115      57.470  27.540 -18.901  1.00  1.00      J    C
ATOM   1851  CA  LYS J 116      58.580  28.610 -15.551  1.00  1.00      J    C
ATOM   1852  CA  ALA J 117      56.040  31.350 -15.331  1.00  1.00      J    C
ATOM   1853  CA  VAL J 118      53.030  29.270 -16.221  1.00  1.00      J    C
ATOM   1854  CA  THR J 119      54.130  26.420 -13.871  1.00  1.00      J    C
ATOM   1855  CA  LYS J 120      54.310  28.800 -10.971  1.00  1.00      J    C
ATOM   1856  CA  TYR J 121      51.020  30.450 -11.591  1.00  1.00      J    C
ATOM   1857  CA  THR J 122      49.170  27.190 -11.431  1.00  1.00      J    C
ATOM   1858  CA  SER J 123      50.950  26.010  -8.271  1.00  1.00      J    C
ATOM   1859  CA  ALA J 124      48.790  28.510  -6.141  1.00  1.00      J    C
ATOM   1860  CA  LYS J 125      44.960  28.280  -5.911  1.00  1.00      J    C
TER
