# Supplementary material for: The kinetic landscape of nucleosome assembly: A coarse-grained molecular dynamics study
Source: PLoS Comput Biol. 2021 Jul 27;17(7):e1009253. doi: 10.1371/journal.pcbi.1009253 (PMC8345847; doi:10.1371/journal.pcbi.1009253)
Supplement: S1 Data — For each of the 11 metastable states identified from our MSM at 400 mM using PCCA clustering, we deposited 4 representative coarse-grained nucleosome conformations in PDB format. The conformations are named “state*conf#.pdb”, where * corresponds to the state name as described in the text (T, TL, TR, HL0, HL1, HL2, HR0, HR1, HR2 and HR3, N), and # goes from 1 to 4. The file “msm_hmm11.dat” contains the equilibrium probabilities of the various basins and the transition probabilities between them. The data also contain 4 representative partially opened conformations for each of the left hexasome, right hexasome, and tetrasome states, named “partially-opened_*_conf#.pdb”, where * is HL, HR or T and # goes from 1 to 4. (ZIP) [file pcbi.1009253.s006.zip › S1_Data/partially-opened_T_conf3.pdb]

ATOM      1 DS   DC  A   1      79.878  53.135  62.008  1.00  1.00      A    S
ATOM      2 DB   DC  A   1      81.255  51.366  58.612  1.00  1.00      A    B
ATOM      3 DP   DT  A   2      77.836  56.488  61.133  1.00  1.00      A    P
ATOM      4 DS   DT  A   2      79.757  57.402  58.376  1.00  1.00      A    S
ATOM      5 DB   DT  A   2      79.022  53.381  55.930  1.00  1.00      A    B
ATOM      6 DP   DG  A   3      78.649  61.071  56.108  1.00  1.00      A    P
ATOM      7 DS   DG  A   3      79.398  60.051  52.706  1.00  1.00      A    S
ATOM      8 DB   DG  A   3      78.442  55.094  51.818  1.00  1.00      A    B
ATOM      9 DP   DG  A   4      78.899  62.032  49.538  1.00  1.00      A    P
ATOM     10 DS   DG  A   4      78.184  59.891  46.687  1.00  1.00      A    S
ATOM     11 DB   DG  A   4      76.135  55.214  48.679  1.00  1.00      A    B
ATOM     12 DP   DA  A   5      76.740  61.056  43.783  1.00  1.00      A    P
ATOM     13 DS   DA  A   5      75.447  57.772  42.756  1.00  1.00      A    S
ATOM     14 DB   DA  A   5      73.136  55.505  46.919  1.00  1.00      A    B
ATOM     15 DP   DG  A   6      72.976  57.761  39.574  1.00  1.00      A    P
ATOM     16 DS   DG  A   6      71.166  54.801  40.715  1.00  1.00      A    S
ATOM     17 DB   DG  A   6      69.535  55.404  45.385  1.00  1.00      A    B
ATOM     18 DP   DA  A   7      69.199  52.743  38.212  1.00  1.00      A    P
ATOM     19 DS   DA  A   7      66.612  51.767  40.522  1.00  1.00      A    S
ATOM     20 DB   DA  A   7      66.181  55.302  44.164  1.00  1.00      A    B
ATOM     21 DP   DA  A   8      63.330  49.687  39.452  1.00  1.00      A    P
ATOM     22 DS   DA  A   8      61.911  50.113  43.256  1.00  1.00      A    S
ATOM     23 DB   DA  A   8      62.500  54.705  44.576  1.00  1.00      A    B
ATOM     24 DP   DT  A   9      58.644  48.972  44.046  1.00  1.00      A    P
ATOM     25 DS   DT  A   9      57.932  51.866  46.700  1.00  1.00      A    S
ATOM     26 DB   DT  A   9      58.986  55.262  44.710  1.00  1.00      A    B
ATOM     27 DP   DC  A  10      54.211  51.751  47.888  1.00  1.00      A    P
ATOM     28 DS   DC  A  10      53.768  55.570  48.243  1.00  1.00      A    S
ATOM     29 DB   DC  A  10      55.348  56.994  44.946  1.00  1.00      A    B
ATOM     30 DP   DC  A  11      50.507  57.005  49.271  1.00  1.00      A    P
ATOM     31 DS   DC  A  11      51.037  60.567  47.900  1.00  1.00      A    S
ATOM     32 DB   DC  A  11      52.751  60.192  44.034  1.00  1.00      A    B
ATOM     33 DP   DC  A  12      48.411  62.790  47.630  1.00  1.00      A    P
ATOM     34 DS   DC  A  12      49.925  65.120  45.054  1.00  1.00      A    S
ATOM     35 DB   DC  A  12      50.705  62.736  41.889  1.00  1.00      A    B
ATOM     36 DP   DG  A  13      47.569  69.017  44.325  1.00  1.00      A    P
ATOM     37 DS   DG  A  13      49.163  69.592  40.829  1.00  1.00      A    S
ATOM     38 DB   DG  A  13      49.105  65.031  38.609  1.00  1.00      A    B
ATOM     39 DP   DG  A  14      47.975  72.229  38.600  1.00  1.00      A    P
ATOM     40 DS   DG  A  14      48.842  70.126  35.528  1.00  1.00      A    S
ATOM     41 DB   DG  A  14      47.392  65.103  35.455  1.00  1.00      A    B
ATOM     42 DP   DT  A  15      48.597  71.276  32.416  1.00  1.00      A    P
ATOM     43 DS   DT  A  15      49.138  68.287  30.821  1.00  1.00      A    S
ATOM     44 DB   DT  A  15      45.669  65.955  32.612  1.00  1.00      A    B
ATOM     45 DP   DC  A  16      48.995  68.786  26.981  1.00  1.00      A    P
ATOM     46 DS   DC  A  16      47.383  65.335  26.228  1.00  1.00      A    S
ATOM     47 DB   DC  A  16      43.986  64.914  29.137  1.00  1.00      A    B
ATOM     48 DP   DT  A  17      46.402  63.895  22.994  1.00  1.00      A    P
ATOM     49 DS   DT  A  17      43.359  61.420  24.377  1.00  1.00      A    S
ATOM     50 DB   DT  A  17      40.908  64.488  26.777  1.00  1.00      A    B
ATOM     51 DP   DG  A  18      40.422  59.847  21.302  1.00  1.00      A    P
ATOM     52 DS   DG  A  18      37.833  59.393  23.768  1.00  1.00      A    S
ATOM     53 DB   DG  A  18      36.830  63.432  25.977  1.00  1.00      A    B
ATOM     54 DP   DC  A  19      35.309  57.501  23.079  1.00  1.00      A    P
ATOM     55 DS   DC  A  19      33.294  58.919  25.497  1.00  1.00      A    S
ATOM     56 DB   DC  A  19      33.633  62.703  24.848  1.00  1.00      A    B
ATOM     57 DP   DA  A  20      29.262  57.471  26.140  1.00  1.00      A    P
ATOM     58 DS   DA  A  20      27.854  60.122  27.636  1.00  1.00      A    S
ATOM     59 DB   DA  A  20      29.552  64.107  25.455  1.00  1.00      A    B
ATOM     60 DP   DG  A  21      24.299  60.315  27.881  1.00  1.00      A    P
ATOM     61 DS   DG  A  21      24.259  64.215  28.198  1.00  1.00      A    S
ATOM     62 DB   DG  A  21      26.912  66.526  24.149  1.00  1.00      A    B
ATOM     63 DP   DG  A  22      20.943  66.098  28.512  1.00  1.00      A    P
ATOM     64 DS   DG  A  22      21.285  69.310  26.186  1.00  1.00      A    S
ATOM     65 DB   DG  A  22      24.567  68.903  22.158  1.00  1.00      A    B
ATOM     66 DP   DC  A  23      18.823  71.663  26.213  1.00  1.00      A    P
ATOM     67 DS   DC  A  23      20.062  73.032  22.678  1.00  1.00      A    S
ATOM     68 DB   DC  A  23      21.741  69.280  20.465  1.00  1.00      A    B
ATOM     69 DP   DC  A  24      17.808  75.342  20.307  1.00  1.00      A    P
ATOM     70 DS   DC  A  24      19.410  74.586  17.082  1.00  1.00      A    S
ATOM     71 DB   DC  A  24      19.924  70.496  17.297  1.00  1.00      A    B
ATOM     72 DP   DG  A  25      15.863  76.176  13.613  1.00  1.00      A    P
ATOM     73 DS   DG  A  25      16.739  73.432  11.129  1.00  1.00      A    S
ATOM     74 DB   DG  A  25      17.827  68.968  13.611  1.00  1.00      A    B
ATOM     75 DP   DC  A  26      15.299  73.019   7.836  1.00  1.00      A    P
ATOM     76 DS   DC  A  26      16.220  69.435   7.696  1.00  1.00      A    S
ATOM     77 DB   DC  A  26      15.173  67.584  11.746  1.00  1.00      A    B
ATOM     78 DP   DT  A  27      15.039  67.468   4.098  1.00  1.00      A    P
ATOM     79 DS   DT  A  27      15.452  63.815   5.738  1.00  1.00      A    S
ATOM     80 DB   DT  A  27      13.177  64.785   9.567  1.00  1.00      A    B
ATOM     81 DP   DC  A  28      14.085  60.691   3.817  1.00  1.00      A    P
ATOM     82 DS   DC  A  28      13.153  58.912   6.374  1.00  1.00      A    S
ATOM     83 DB   DC  A  28      11.158  61.518   8.712  1.00  1.00      A    B
ATOM     84 DP   DA  A  29      10.898  55.159   6.103  1.00  1.00      A    P
ATOM     85 DS   DA  A  29       9.583  55.744  10.073  1.00  1.00      A    S
ATOM     86 DB   DA  A  29       7.276  59.521   9.907  1.00  1.00      A    B
ATOM     87 DP   DA  A  30       8.276  53.553  12.016  1.00  1.00      A    P
ATOM     88 DS   DA  A  30       6.257  55.739  13.878  1.00  1.00      A    S
ATOM     89 DB   DA  A  30       4.004  58.866  11.396  1.00  1.00      A    B
ATOM     90 DP   DT  A  31       3.924  54.175  15.675  1.00  1.00      A    P
ATOM     91 DS   DT  A  31       1.301  57.451  16.105  1.00  1.00      A    S
ATOM     92 DB   DT  A  31       0.607  58.146  11.809  1.00  1.00      A    B
ATOM     93 DP   DT  A  32      -1.995  57.199  18.044  1.00  1.00      A    P
ATOM     94 DS   DT  A  32      -3.375  59.962  16.441  1.00  1.00      A    S
ATOM     95 DB   DT  A  32      -3.276  58.482  12.357  1.00  1.00      A    B
ATOM     96 DP   DG  A  33      -7.163  61.622  18.238  1.00  1.00      A    P
ATOM     97 DS   DG  A  33      -8.973  62.620  14.528  1.00  1.00      A    S
ATOM     98 DB   DG  A  33      -7.388  59.169  10.731  1.00  1.00      A    B
ATOM     99 DP   DG  A  34     -12.924  63.395  13.904  1.00  1.00      A    P
ATOM    100 DS   DG  A  34     -13.645  61.678  10.492  1.00  1.00      A    S
ATOM    101 DB   DG  A  34     -10.505  57.955   9.103  1.00  1.00      A    B
ATOM    102 DP   DT  A  35     -16.657  61.283   8.833  1.00  1.00      A    P
ATOM    103 DS   DT  A  35     -15.528  58.630   6.412  1.00  1.00      A    S
ATOM    104 DB   DT  A  35     -13.616  55.955   9.156  1.00  1.00      A    B
ATOM    105 DP   DC  A  36     -18.463  57.320   4.284  1.00  1.00      A    P
ATOM    106 DS   DC  A  36     -16.857  53.637   4.403  1.00  1.00      A    S
ATOM    107 DB   DC  A  36     -15.530  52.575   8.148  1.00  1.00      A    B
ATOM    108 DP   DG  A  37     -19.326  50.097   2.058  1.00  1.00      A    P
ATOM    109 DS   DG  A  37     -17.641  47.629   3.660  1.00  1.00      A    S
ATOM    110 DB   DG  A  37     -16.800  48.497   8.852  1.00  1.00      A    B
ATOM    111 DP   DT  A  38     -18.223  44.451   3.130  1.00  1.00      A    P
ATOM    112 DS   DT  A  38     -16.460  43.065   6.398  1.00  1.00      A    S
ATOM    113 DB   DT  A  38     -18.011  45.321   9.312  1.00  1.00      A    B
ATOM    114 DP   DA  A  39     -16.848  39.092   6.829  1.00  1.00      A    P
ATOM    115 DS   DA  A  39     -16.083  39.571  10.134  1.00  1.00      A    S
ATOM    116 DB   DA  A  39     -18.886  42.307  11.996  1.00  1.00      A    B
ATOM    117 DP   DG  A  40     -16.137  36.681  12.280  1.00  1.00      A    P
ATOM    118 DS   DG  A  40     -17.071  38.255  15.728  1.00  1.00      A    S
ATOM    119 DB   DG  A  40     -21.035  41.124  15.312  1.00  1.00      A    B
ATOM    120 DP   DA  A  41     -17.140  35.819  18.963  1.00  1.00      A    P
ATOM    121 DS   DA  A  41     -19.850  37.494  20.446  1.00  1.00      A    S
ATOM    122 DB   DA  A  41     -22.923  38.703  17.052  1.00  1.00      A    B
ATOM    123 DP   DC  A  42     -21.270  35.908  23.019  1.00  1.00      A    P
ATOM    124 DS   DC  A  42     -24.926  37.667  22.576  1.00  1.00      A    S
ATOM    125 DB   DC  A  42     -25.923  37.477  18.682  1.00  1.00      A    B
ATOM    126 DP   DA  A  43     -28.823  36.258  25.095  1.00  1.00      A    P
ATOM    127 DS   DA  A  43     -31.273  36.990  22.472  1.00  1.00      A    S
ATOM    128 DB   DA  A  43     -29.659  35.894  17.771  1.00  1.00      A    B
ATOM    129 DP   DG  A  44     -34.640  35.901  22.979  1.00  1.00      A    P
ATOM    130 DS   DG  A  44     -35.353  35.568  19.215  1.00  1.00      A    S
ATOM    131 DB   DG  A  44     -31.997  33.302  16.687  1.00  1.00      A    B
ATOM    132 DP   DC  A  45     -38.383  35.123  18.308  1.00  1.00      A    P
ATOM    133 DS   DC  A  45     -37.680  33.918  15.167  1.00  1.00      A    S
ATOM    134 DB   DC  A  45     -34.354  31.174  15.739  1.00  1.00      A    B
ATOM    135 DP   DT  A  46     -40.442  32.008  13.025  1.00  1.00      A    P
ATOM    136 DS   DT  A  46     -38.013  29.835  11.043  1.00  1.00      A    S
ATOM    137 DB   DT  A  46     -35.655  27.609  14.371  1.00  1.00      A    B
ATOM    138 DP   DC  A  47     -39.691  27.552   8.240  1.00  1.00      A    P
ATOM    139 DS   DC  A  47     -36.672  25.718   8.125  1.00  1.00      A    S
ATOM    140 DB   DC  A  47     -35.833  24.392  12.279  1.00  1.00      A    B
ATOM    141 DP   DT  A  48     -36.224  22.406   5.618  1.00  1.00      A    P
ATOM    142 DS   DT  A  48     -33.443  20.457   7.945  1.00  1.00      A    S
ATOM    143 DB   DT  A  48     -35.594  20.391  11.879  1.00  1.00      A    B
ATOM    144 DP   DA  A  49     -32.009  16.682   6.959  1.00  1.00      A    P
ATOM    145 DS   DA  A  49     -30.812  15.746  10.146  1.00  1.00      A    S
ATOM    146 DB   DA  A  49     -34.598  16.842  13.620  1.00  1.00      A    B
ATOM    147 DP   DG  A  50     -29.195  11.990  10.661  1.00  1.00      A    P
ATOM    148 DS   DG  A  50     -30.191  11.650  14.524  1.00  1.00      A    S
ATOM    149 DB   DG  A  50     -34.921  13.281  15.281  1.00  1.00      A    B
ATOM    150 DP   DC  A  51     -29.040   8.860  16.247  1.00  1.00      A    P
ATOM    151 DS   DC  A  51     -32.045   9.327  18.630  1.00  1.00      A    S
ATOM    152 DB   DC  A  51     -35.490   9.661  15.746  1.00  1.00      A    B
ATOM    153 DP   DA  A  52     -32.874   6.430  22.109  1.00  1.00      A    P
ATOM    154 DS   DA  A  52     -36.320   6.275  22.336  1.00  1.00      A    S
ATOM    155 DB   DA  A  52     -38.217   7.026  17.502  1.00  1.00      A    B
ATOM    156 DP   DC  A  53     -37.018   3.869  23.609  1.00  1.00      A    P
ATOM    157 DS   DC  A  53     -40.231   3.658  21.893  1.00  1.00      A    S
ATOM    158 DB   DC  A  53     -39.437   3.895  17.806  1.00  1.00      A    B
ATOM    159 DP   DC  A  54     -42.721   1.326  22.822  1.00  1.00      A    P
ATOM    160 DS   DC  A  54     -44.138   0.687  19.555  1.00  1.00      A    S
ATOM    161 DB   DC  A  54     -41.294   0.850  16.999  1.00  1.00      A    B
ATOM    162 DP   DG  A  55     -47.070  -3.218  19.138  1.00  1.00      A    P
ATOM    163 DS   DG  A  55     -46.664  -3.502  15.688  1.00  1.00      A    S
ATOM    164 DB   DG  A  55     -42.293  -2.701  14.345  1.00  1.00      A    B
ATOM    165 DP   DC  A  56     -49.138  -5.430  13.595  1.00  1.00      A    P
ATOM    166 DS   DC  A  56     -46.950  -5.182  11.187  1.00  1.00      A    S
ATOM    167 DB   DC  A  56     -43.150  -5.555  12.750  1.00  1.00      A    B
ATOM    168 DP   DT  A  57     -47.371  -7.371   7.812  1.00  1.00      A    P
ATOM    169 DS   DT  A  57     -43.779  -7.769   7.019  1.00  1.00      A    S
ATOM    170 DB   DT  A  57     -42.190  -8.819  10.745  1.00  1.00      A    B
ATOM    171 DP   DT  A  58     -42.408 -10.114   4.240  1.00  1.00      A    P
ATOM    172 DS   DT  A  58     -38.884  -9.698   5.372  1.00  1.00      A    S
ATOM    173 DB   DT  A  58     -39.566 -11.335   9.179  1.00  1.00      A    B
ATOM    174 DP   DA  A  59     -35.755 -10.833   3.134  1.00  1.00      A    P
ATOM    175 DS   DA  A  59     -33.682 -11.253   6.013  1.00  1.00      A    S
ATOM    176 DB   DA  A  59     -36.700 -14.250   8.633  1.00  1.00      A    B
ATOM    177 DP   DA  A  60     -29.825 -12.111   5.804  1.00  1.00      A    P
ATOM    178 DS   DA  A  60     -29.856 -13.906   8.903  1.00  1.00      A    S
ATOM    179 DB   DA  A  60     -33.878 -16.275   9.163  1.00  1.00      A    B
ATOM    180 DP   DA  A  61     -26.661 -15.598   9.962  1.00  1.00      A    P
ATOM    181 DS   DA  A  61     -28.381 -17.837  12.060  1.00  1.00      A    S
ATOM    182 DB   DA  A  61     -32.408 -19.341   9.829  1.00  1.00      A    B
ATOM    183 DP   DC  A  62     -26.924 -19.861  12.986  1.00  1.00      A    P
ATOM    184 DS   DC  A  62     -29.347 -21.944  13.513  1.00  1.00      A    S
ATOM    185 DB   DC  A  62     -30.978 -22.448   9.734  1.00  1.00      A    B
ATOM    186 DP   DG  A  63     -27.461 -26.017  15.428  1.00  1.00      A    P
ATOM    187 DS   DG  A  63     -29.979 -28.571  13.565  1.00  1.00      A    S
ATOM    188 DB   DG  A  63     -30.427 -26.698   8.737  1.00  1.00      A    B
ATOM    189 DP   DC  A  64     -29.886 -31.756  14.171  1.00  1.00      A    P
ATOM    190 DS   DC  A  64     -30.261 -32.602  10.206  1.00  1.00      A    S
ATOM    191 DB   DC  A  64     -28.696 -29.517   8.173  1.00  1.00      A    B
ATOM    192 DP   DA  A  65     -29.776 -36.368   8.643  1.00  1.00      A    P
ATOM    193 DS   DA  A  65     -29.137 -35.279   5.149  1.00  1.00      A    S
ATOM    194 DB   DA  A  65     -27.005 -31.203   4.580  1.00  1.00      A    B
ATOM    195 DP   DC  A  66     -27.779 -37.868   3.254  1.00  1.00      A    P
ATOM    196 DS   DC  A  66     -26.046 -35.482   0.815  1.00  1.00      A    S
ATOM    197 DB   DC  A  66     -24.320 -32.477   2.794  1.00  1.00      A    B
ATOM    198 DP   DG  A  67     -23.477 -37.368  -3.050  1.00  1.00      A    P
ATOM    199 DS   DG  A  67     -21.626 -34.714  -3.465  1.00  1.00      A    S
ATOM    200 DB   DG  A  67     -20.078 -32.905   0.876  1.00  1.00      A    B
ATOM    201 DP   DT  A  68     -19.276 -34.361  -5.925  1.00  1.00      A    P
ATOM    202 DS   DT  A  68     -17.380 -31.236  -4.341  1.00  1.00      A    S
ATOM    203 DB   DT  A  68     -16.752 -32.570  -0.692  1.00  1.00      A    B
ATOM    204 DP   DA  A  69     -14.143 -29.605  -6.171  1.00  1.00      A    P
ATOM    205 DS   DA  A  69     -12.821 -28.236  -2.924  1.00  1.00      A    S
ATOM    206 DB   DA  A  69     -12.763 -32.299   0.309  1.00  1.00      A    B
ATOM    207 DP   DC  A  70     -10.348 -26.270  -2.898  1.00  1.00      A    P
ATOM    208 DS   DC  A  70      -9.111 -27.218   0.941  1.00  1.00      A    S
ATOM    209 DB   DC  A  70      -9.460 -31.510   1.211  1.00  1.00      A    B
ATOM    210 DP   DG  A  71      -5.295 -25.338   2.038  1.00  1.00      A    P
ATOM    211 DS   DG  A  71      -4.130 -27.824   4.016  1.00  1.00      A    S
ATOM    212 DB   DG  A  71      -5.477 -32.325   2.472  1.00  1.00      A    B
ATOM    213 DP   DC  A  72      -1.683 -27.647   5.649  1.00  1.00      A    P
ATOM    214 DS   DC  A  72      -1.016 -31.041   6.669  1.00  1.00      A    S
ATOM    215 DB   DC  A  72      -2.175 -33.023   2.918  1.00  1.00      A    B
ATOM    216 DP   DG  A  73       3.243 -32.071   8.189  1.00  1.00      A    P
ATOM    217 DS   DG  A  73       3.428 -35.472   6.247  1.00  1.00      A    S
ATOM    218 DB   DG  A  73       1.050 -35.480   1.996  1.00  1.00      A    B
ATOM    219 DP   DC  A  74       6.030 -37.504   6.648  1.00  1.00      A    P
ATOM    220 DS   DC  A  74       5.209 -39.119   3.591  1.00  1.00      A    S
ATOM    221 DB   DC  A  74       4.095 -35.760   0.602  1.00  1.00      A    B
ATOM    222 DP   DT  A  75       8.134 -41.936   2.384  1.00  1.00      A    P
ATOM    223 DS   DT  A  75       7.252 -41.955  -1.230  1.00  1.00      A    S
ATOM    224 DB   DT  A  75       6.956 -37.286  -2.096  1.00  1.00      A    B
ATOM    225 DP   DG  A  76      10.186 -44.270  -4.111  1.00  1.00      A    P
ATOM    226 DS   DG  A  76       9.267 -41.727  -7.463  1.00  1.00      A    S
ATOM    227 DB   DG  A  76       8.528 -36.959  -6.010  1.00  1.00      A    B
ATOM    228 DP   DT  A  77      10.653 -41.993 -10.502  1.00  1.00      A    P
ATOM    229 DS   DT  A  77      10.147 -38.117 -11.524  1.00  1.00      A    S
ATOM    230 DB   DT  A  77      11.630 -36.382  -8.124  1.00  1.00      A    B
ATOM    231 DP   DC  A  78      11.958 -37.308 -14.793  1.00  1.00      A    P
ATOM    232 DS   DC  A  78      12.490 -33.624 -13.889  1.00  1.00      A    S
ATOM    233 DB   DC  A  78      14.523 -33.689  -9.573  1.00  1.00      A    B
ATOM    234 DP   DC  A  79      13.917 -31.557 -15.793  1.00  1.00      A    P
ATOM    235 DS   DC  A  79      14.651 -28.495 -12.802  1.00  1.00      A    S
ATOM    236 DB   DC  A  79      16.876 -30.147  -9.990  1.00  1.00      A    B
ATOM    237 DP   DC  A  80      15.536 -24.775 -14.009  1.00  1.00      A    P
ATOM    238 DS   DC  A  80      16.737 -24.146 -10.282  1.00  1.00      A    S
ATOM    239 DB   DC  A  80      19.592 -27.300  -9.212  1.00  1.00      A    B
ATOM    240 DP   DC  A  81      17.800 -20.658  -8.680  1.00  1.00      A    P
ATOM    241 DS   DC  A  81      19.543 -22.221  -5.758  1.00  1.00      A    S
ATOM    242 DB   DC  A  81      22.358 -25.251  -7.556  1.00  1.00      A    B
ATOM    243 DP   DC  A  82      21.059 -20.287  -3.217  1.00  1.00      A    P
ATOM    244 DS   DC  A  82      23.582 -22.405  -2.165  1.00  1.00      A    S
ATOM    245 DB   DC  A  82      25.390 -23.785  -5.812  1.00  1.00      A    B
ATOM    246 DP   DG  A  83      26.165 -20.424   0.696  1.00  1.00      A    P
ATOM    247 DS   DG  A  83      29.068 -22.291  -0.378  1.00  1.00      A    S
ATOM    248 DB   DG  A  83      29.591 -23.101  -5.195  1.00  1.00      A    B
ATOM    249 DP   DC  A  84      31.924 -22.084   1.412  1.00  1.00      A    P
ATOM    250 DS   DC  A  84      34.155 -23.397  -1.613  1.00  1.00      A    S
ATOM    251 DB   DC  A  84      32.776 -21.230  -4.745  1.00  1.00      A    B
ATOM    252 DP   DG  A  85      38.708 -23.664  -0.617  1.00  1.00      A    P
ATOM    253 DS   DG  A  85      39.735 -22.791  -4.645  1.00  1.00      A    S
ATOM    254 DB   DG  A  85      36.107 -19.852  -7.067  1.00  1.00      A    B
ATOM    255 DP   DT  A  86      42.835 -22.145  -5.732  1.00  1.00      A    P
ATOM    256 DS   DT  A  86      41.583 -20.552  -9.425  1.00  1.00      A    S
ATOM    257 DB   DT  A  86      38.864 -17.845  -8.120  1.00  1.00      A    B
ATOM    258 DP   DT  A  87      44.277 -19.269 -12.176  1.00  1.00      A    P
ATOM    259 DS   DT  A  87      41.772 -16.761 -13.691  1.00  1.00      A    S
ATOM    260 DB   DT  A  87      40.468 -14.719 -10.143  1.00  1.00      A    B
ATOM    261 DP   DT  A  88      43.003 -14.210 -16.821  1.00  1.00      A    P
ATOM    262 DS   DT  A  88      40.058 -11.648 -16.175  1.00  1.00      A    S
ATOM    263 DB   DT  A  88      40.437 -11.197 -11.766  1.00  1.00      A    B
ATOM    264 DP   DT  A  89      39.546  -8.673 -17.780  1.00  1.00      A    P
ATOM    265 DS   DT  A  89      37.193  -7.864 -15.365  1.00  1.00      A    S
ATOM    266 DB   DT  A  89      39.876  -7.430 -11.936  1.00  1.00      A    B
ATOM    267 DP   DA  A  90      34.288  -5.020 -16.093  1.00  1.00      A    P
ATOM    268 DS   DA  A  90      33.898  -3.729 -12.468  1.00  1.00      A    S
ATOM    269 DB   DA  A  90      38.497  -3.677 -10.736  1.00  1.00      A    B
ATOM    270 DP   DA  A  91      31.668  -0.713 -11.218  1.00  1.00      A    P
ATOM    271 DS   DA  A  91      34.073  -0.218  -8.104  1.00  1.00      A    S
ATOM    272 DB   DA  A  91      38.812  -0.246  -9.818  1.00  1.00      A    B
ATOM    273 DP   DC  A  92      33.419   2.200  -6.702  1.00  1.00      A    P
ATOM    274 DS   DC  A  92      37.072   2.605  -5.156  1.00  1.00      A    S
ATOM    275 DB   DC  A  92      39.755   2.538  -8.147  1.00  1.00      A    B
ATOM    276 DP   DC  A  93      37.613   5.476  -2.850  1.00  1.00      A    P
ATOM    277 DS   DC  A  93      41.145   6.414  -3.643  1.00  1.00      A    S
ATOM    278 DB   DC  A  93      41.175   6.110  -7.683  1.00  1.00      A    B
ATOM    279 DP   DG  A  94      42.162  10.195  -1.916  1.00  1.00      A    P
ATOM    280 DS   DG  A  94      44.816  10.829  -4.358  1.00  1.00      A    S
ATOM    281 DB   DG  A  94      43.041   9.922  -8.874  1.00  1.00      A    B
ATOM    282 DP   DC  A  95      46.829  13.786  -3.849  1.00  1.00      A    P
ATOM    283 DS   DC  A  95      47.284  14.077  -7.587  1.00  1.00      A    S
ATOM    284 DB   DC  A  95      43.259  13.286  -9.397  1.00  1.00      A    B
ATOM    285 DP   DC  A  96      48.987  17.031  -8.900  1.00  1.00      A    P
ATOM    286 DS   DC  A  96      47.582  17.012 -12.624  1.00  1.00      A    S
ATOM    287 DB   DC  A  96      43.406  16.251 -11.991  1.00  1.00      A    B
ATOM    288 DP   DA  A  97      48.366  20.082 -14.788  1.00  1.00      A    P
ATOM    289 DS   DA  A  97      45.479  19.343 -16.931  1.00  1.00      A    S
ATOM    290 DB   DA  A  97      41.499  19.271 -13.856  1.00  1.00      A    B
ATOM    291 DP   DA  A  98      44.738  21.504 -19.885  1.00  1.00      A    P
ATOM    292 DS   DA  A  98      41.202  20.859 -19.776  1.00  1.00      A    S
ATOM    293 DB   DA  A  98      39.199  21.468 -15.345  1.00  1.00      A    B
ATOM    294 DP   DG  A  99      39.330  22.493 -22.473  1.00  1.00      A    P
ATOM    295 DS   DG  A  99      36.107  21.804 -20.569  1.00  1.00      A    S
ATOM    296 DB   DG  A  99      36.216  23.762 -15.945  1.00  1.00      A    B
ATOM    297 DP   DG  A 100      32.499  22.545 -21.854  1.00  1.00      A    P
ATOM    298 DS   DG  A 100      31.013  22.627 -18.263  1.00  1.00      A    S
ATOM    299 DB   DG  A 100      33.208  25.737 -15.887  1.00  1.00      A    B
ATOM    300 DP   DG  A 101      27.681  23.086 -17.857  1.00  1.00      A    P
ATOM    301 DS   DG  A 101      27.754  25.120 -14.473  1.00  1.00      A    S
ATOM    302 DB   DG  A 101      31.366  28.652 -14.178  1.00  1.00      A    B
ATOM    303 DP   DG  A 102      25.286  25.885 -12.886  1.00  1.00      A    P
ATOM    304 DS   DG  A 102      26.368  28.831 -11.117  1.00  1.00      A    S
ATOM    305 DB   DG  A 102      29.261  31.875 -13.433  1.00  1.00      A    B
ATOM    306 DP   DA  A 103      24.384  30.428  -8.109  1.00  1.00      A    P
ATOM    307 DS   DA  A 103      26.301  33.445  -7.932  1.00  1.00      A    S
ATOM    308 DB   DA  A 103      27.715  34.644 -12.132  1.00  1.00      A    B
ATOM    309 DP   DT  A 104      25.205  35.983  -6.299  1.00  1.00      A    P
ATOM    310 DS   DT  A 104      27.436  38.760  -8.160  1.00  1.00      A    S
ATOM    311 DB   DT  A 104      26.149  37.946 -12.015  1.00  1.00      A    B
ATOM    312 DP   DT  A 105      26.787  42.068  -7.192  1.00  1.00      A    P
ATOM    313 DS   DT  A 105      27.698  43.498 -10.539  1.00  1.00      A    S
ATOM    314 DB   DT  A 105      24.702  41.644 -12.638  1.00  1.00      A    B
ATOM    315 DP   DA  A 106      27.872  47.966 -11.068  1.00  1.00      A    P
ATOM    316 DS   DA  A 106      27.470  47.558 -14.547  1.00  1.00      A    S
ATOM    317 DB   DA  A 106      23.563  44.359 -15.785  1.00  1.00      A    B
ATOM    318 DP   DC  A 107      27.119  50.295 -15.834  1.00  1.00      A    P
ATOM    319 DS   DC  A 107      24.717  48.928 -19.131  1.00  1.00      A    S
ATOM    320 DB   DC  A 107      21.446  46.990 -17.038  1.00  1.00      A    B
ATOM    321 DP   DT  A 108      23.078  51.447 -22.113  1.00  1.00      A    P
ATOM    322 DS   DT  A 108      19.925  49.390 -23.170  1.00  1.00      A    S
ATOM    323 DB   DT  A 108      18.479  48.601 -18.936  1.00  1.00      A    B
ATOM    324 DP   DC  A 109      17.715  51.263 -25.213  1.00  1.00      A    P
ATOM    325 DS   DC  A 109      14.863  49.583 -24.317  1.00  1.00      A    S
ATOM    326 DB   DC  A 109      14.876  49.714 -20.140  1.00  1.00      A    B
ATOM    327 DP   DC  A 110      11.315  49.935 -25.885  1.00  1.00      A    P
ATOM    328 DS   DC  A 110       9.115  48.695 -22.664  1.00  1.00      A    S
ATOM    329 DB   DC  A 110      11.338  50.854 -19.475  1.00  1.00      A    B
ATOM    330 DP   DC  A 111       5.979  48.864 -22.626  1.00  1.00      A    P
ATOM    331 DS   DC  A 111       5.388  49.342 -18.650  1.00  1.00      A    S
ATOM    332 DB   DC  A 111       8.432  52.360 -17.231  1.00  1.00      A    B
ATOM    333 DP   DT  A 112       1.932  49.670 -17.269  1.00  1.00      A    P
ATOM    334 DS   DT  A 112       3.148  51.062 -13.426  1.00  1.00      A    S
ATOM    335 DB   DT  A 112       5.857  54.399 -15.140  1.00  1.00      A    B
ATOM    336 DP   DA  A 113       0.425  52.271 -10.110  1.00  1.00      A    P
ATOM    337 DS   DA  A 113       3.144  54.760  -8.365  1.00  1.00      A    S
ATOM    338 DB   DA  A 113       5.099  57.341 -12.289  1.00  1.00      A    B
ATOM    339 DP   DG  A 114       1.436  57.439  -5.343  1.00  1.00      A    P
ATOM    340 DS   DG  A 114       2.390  60.693  -6.662  1.00  1.00      A    S
ATOM    341 DB   DG  A 114       2.957  60.582 -11.981  1.00  1.00      A    B
ATOM    342 DP   DT  A 115       1.165  63.156  -5.793  1.00  1.00      A    P
ATOM    343 DS   DT  A 115       1.656  65.239  -8.942  1.00  1.00      A    S
ATOM    344 DB   DT  A 115       0.096  62.384 -12.073  1.00  1.00      A    B
ATOM    345 DP   DC  A 116      -0.014  68.837  -8.734  1.00  1.00      A    P
ATOM    346 DS   DC  A 116      -1.056  69.312 -12.493  1.00  1.00      A    S
ATOM    347 DB   DC  A 116      -2.219  65.035 -13.622  1.00  1.00      A    B
ATOM    348 DP   DT  A 117      -3.845  71.943 -14.141  1.00  1.00      A    P
ATOM    349 DS   DT  A 117      -4.530  70.439 -17.292  1.00  1.00      A    S
ATOM    350 DB   DT  A 117      -4.994  66.544 -16.294  1.00  1.00      A    B
ATOM    351 DP   DC  A 118      -7.637  72.067 -19.330  1.00  1.00      A    P
ATOM    352 DS   DC  A 118      -8.150  68.944 -20.882  1.00  1.00      A    S
ATOM    353 DB   DC  A 118      -8.894  66.147 -17.502  1.00  1.00      A    B
ATOM    354 DP   DC  A 119     -10.863  68.401 -23.387  1.00  1.00      A    P
ATOM    355 DS   DC  A 119     -11.448  64.906 -23.136  1.00  1.00      A    S
ATOM    356 DB   DC  A 119     -11.862  64.237 -18.928  1.00  1.00      A    B
ATOM    357 DP   DA  A 120     -14.598  63.020 -25.445  1.00  1.00      A    P
ATOM    358 DS   DA  A 120     -15.624  60.138 -22.801  1.00  1.00      A    S
ATOM    359 DB   DA  A 120     -15.839  62.080 -18.396  1.00  1.00      A    B
ATOM    360 DP   DG  A 121     -18.759  57.621 -23.190  1.00  1.00      A    P
ATOM    361 DS   DG  A 121     -19.187  56.921 -19.424  1.00  1.00      A    S
ATOM    362 DB   DG  A 121     -19.192  61.163 -16.306  1.00  1.00      A    B
ATOM    363 DP   DG  A 122     -21.240  54.424 -18.002  1.00  1.00      A    P
ATOM    364 DS   DG  A 122     -21.549  55.531 -14.736  1.00  1.00      A    S
ATOM    365 DB   DG  A 122     -22.205  60.840 -14.367  1.00  1.00      A    B
ATOM    366 DP   DC  A 123     -23.032  53.471 -12.632  1.00  1.00      A    P
ATOM    367 DS   DC  A 123     -24.069  56.481 -10.207  1.00  1.00      A    S
ATOM    368 DB   DC  A 123     -25.067  59.402 -13.026  1.00  1.00      A    B
ATOM    369 DP   DA  A 124     -27.270  55.941  -6.825  1.00  1.00      A    P
ATOM    370 DS   DA  A 124     -28.075  59.341  -6.463  1.00  1.00      A    S
ATOM    371 DB   DA  A 124     -28.054  61.595 -10.971  1.00  1.00      A    B
ATOM    372 DP   DC  A 125     -30.720  59.862  -4.594  1.00  1.00      A    P
ATOM    373 DS   DC  A 125     -31.388  63.561  -5.687  1.00  1.00      A    S
ATOM    374 DB   DC  A 125     -32.258  63.061  -9.449  1.00  1.00      A    B
ATOM    375 DP   DG  A 126     -33.987  66.278  -3.091  1.00  1.00      A    P
ATOM    376 DS   DG  A 126     -34.591  68.298  -5.956  1.00  1.00      A    S
ATOM    377 DB   DG  A 126     -35.485  65.550 -10.056  1.00  1.00      A    B
ATOM    378 DP   DT  A 127     -36.453  70.836  -5.945  1.00  1.00      A    P
ATOM    379 DS   DT  A 127     -37.363  71.277  -9.710  1.00  1.00      A    S
ATOM    380 DB   DT  A 127     -38.513  67.208 -10.427  1.00  1.00      A    B
ATOM    381 DP   DG  A 128     -40.268  74.568 -10.568  1.00  1.00      A    P
ATOM    382 DS   DG  A 128     -42.297  72.442 -13.290  1.00  1.00      A    S
ATOM    383 DB   DG  A 128     -42.530  68.024 -11.893  1.00  1.00      A    B
ATOM    384 DP   DT  A 129     -44.887  73.221 -15.295  1.00  1.00      A    P
ATOM    385 DS   DT  A 129     -46.106  69.712 -15.917  1.00  1.00      A    S
ATOM    386 DB   DT  A 129     -46.013  68.257 -12.195  1.00  1.00      A    B
ATOM    387 DP   DC  A 130     -49.405  69.539 -17.948  1.00  1.00      A    P
ATOM    388 DS   DC  A 130     -50.151  66.269 -16.860  1.00  1.00      A    S
ATOM    389 DB   DC  A 130     -49.847  67.173 -12.260  1.00  1.00      A    B
ATOM    390 DP   DA  A 131     -54.072  63.845 -17.749  1.00  1.00      A    P
ATOM    391 DS   DA  A 131     -54.275  61.660 -14.656  1.00  1.00      A    S
ATOM    392 DB   DA  A 131     -53.218  64.683 -10.783  1.00  1.00      A    B
ATOM    393 DP   DG  A 132     -56.988  59.398 -13.834  1.00  1.00      A    P
ATOM    394 DS   DG  A 132     -56.287  59.175 -10.273  1.00  1.00      A    S
ATOM    395 DB   DG  A 132     -56.016  63.538  -8.160  1.00  1.00      A    B
ATOM    396 DP   DA  A 133     -57.975  56.890  -8.830  1.00  1.00      A    P
ATOM    397 DS   DA  A 133     -57.681  58.401  -5.555  1.00  1.00      A    S
ATOM    398 DB   DA  A 133     -58.789  62.999  -6.280  1.00  1.00      A    B
ATOM    399 DP   DT  A 134     -59.767  57.187  -3.297  1.00  1.00      A    P
ATOM    400 DS   DT  A 134     -60.346  60.463  -1.160  1.00  1.00      A    S
ATOM    401 DB   DT  A 134     -61.921  62.855  -4.535  1.00  1.00      A    B
ATOM    402 DP   DA  A 135     -63.127  60.315   2.134  1.00  1.00      A    P
ATOM    403 DS   DA  A 135     -64.046  64.054   2.065  1.00  1.00      A    S
ATOM    404 DB   DA  A 135     -65.091  65.228  -2.758  1.00  1.00      A    B
ATOM    405 DP   DT  A 136     -66.337  65.676   4.354  1.00  1.00      A    P
ATOM    406 DS   DT  A 136     -67.216  69.032   1.818  1.00  1.00      A    S
ATOM    407 DB   DT  A 136     -68.293  66.663  -1.462  1.00  1.00      A    B
ATOM    408 DP   DA  A 137     -69.817  72.206   2.507  1.00  1.00      A    P
ATOM    409 DS   DA  A 137     -70.474  72.491  -0.990  1.00  1.00      A    S
ATOM    410 DB   DA  A 137     -71.841  68.478  -2.670  1.00  1.00      A    B
ATOM    411 DP   DT  A 138     -72.443  75.376  -1.895  1.00  1.00      A    P
ATOM    412 DS   DT  A 138     -74.137  73.726  -4.799  1.00  1.00      A    S
ATOM    413 DB   DT  A 138     -75.243  69.912  -2.800  1.00  1.00      A    B
ATOM    414 DP   DA  A 139     -77.270  75.383  -6.388  1.00  1.00      A    P
ATOM    415 DS   DA  A 139     -78.842  72.019  -7.804  1.00  1.00      A    S
ATOM    416 DB   DA  A 139     -78.277  67.722  -4.581  1.00  1.00      A    B
ATOM    417 DP   DC  A 140     -81.247  72.167  -9.432  1.00  1.00      A    P
ATOM    418 DS   DC  A 140     -81.811  68.655  -9.324  1.00  1.00      A    S
ATOM    419 DB   DC  A 140     -81.576  67.387  -5.409  1.00  1.00      A    B
ATOM    420 DP   DA  A 141     -85.711  67.616 -11.642  1.00  1.00      A    P
ATOM    421 DS   DA  A 141     -86.488  64.899  -9.654  1.00  1.00      A    S
ATOM    422 DB   DA  A 141     -85.475  65.855  -5.288  1.00  1.00      A    B
ATOM    423 DP   DT  A 142     -89.298  63.357 -10.246  1.00  1.00      A    P
ATOM    424 DS   DT  A 142     -89.120  61.946  -6.338  1.00  1.00      A    S
ATOM    425 DB   DT  A 142     -88.885  65.689  -4.227  1.00  1.00      A    B
ATOM    426 DP   DC  A 143     -92.009  59.762  -5.598  1.00  1.00      A    P
ATOM    427 DS   DC  A 143     -91.800  60.126  -2.069  1.00  1.00      A    S
ATOM    428 DB   DC  A 143     -91.402  64.562  -1.337  1.00  1.00      A    B
ATOM    429 DP   DC  A 144     -94.232  58.359   0.277  1.00  1.00      A    P
ATOM    430 DS   DC  A 144     -94.242  60.532   3.281  1.00  1.00      A    S
ATOM    431 DB   DC  A 144     -94.319  64.678   1.421  1.00  1.00      A    B
ATOM    432 DP   DT  A 145     -97.307  60.222   6.010  1.00  1.00      A    P
ATOM    433 DS   DT  A 145     -97.400  64.079   7.282  1.00  1.00      A    S
ATOM    434 DB   DT  A 145     -97.927  66.182   3.278  1.00  1.00      A    B
ATOM    435 DP   DG  A 146    -101.269  64.394   9.982  1.00  1.00      A    P
ATOM    436 DS   DG  A 146    -101.508  67.881   9.485  1.00  1.00      A    S
ATOM    437 DB   DG  A 146    -100.998  68.907   4.713  1.00  1.00      A    B
ATOM    438 DP   DT  A 147    -103.818  69.717  11.066  1.00  1.00      A    P
ATOM    439 DS   DT  A 147    -103.535  72.600   9.067  1.00  1.00      A    S
ATOM    440 DB   DT  A 147    -104.011  70.455   5.218  1.00  1.00      A    B
TER
ATOM    441 DS   DA  B   1    -101.224  73.490  -6.037  1.00  1.00      B    S
ATOM    442 DB   DA  B   1     -99.554  69.958  -3.431  1.00  1.00      B    B
ATOM    443 DP   DC  B   2    -103.039  75.382  -4.259  1.00  1.00      B    P
ATOM    444 DS   DC  B   2    -100.683  75.602  -1.082  1.00  1.00      B    S
ATOM    445 DB   DC  B   2    -100.016  71.668  -0.037  1.00  1.00      B    B
ATOM    446 DP   DA  B   3     -96.998  77.526  -1.795  1.00  1.00      B    P
ATOM    447 DS   DA  B   3     -95.332  76.135   1.292  1.00  1.00      B    S
ATOM    448 DB   DA  B   3     -95.901  71.137   0.995  1.00  1.00      B    B
ATOM    449 DP   DG  B   4     -91.701  77.460   1.707  1.00  1.00      B    P
ATOM    450 DS   DG  B   4     -91.007  74.501   4.324  1.00  1.00      B    S
ATOM    451 DB   DG  B   4     -92.335  69.892   2.317  1.00  1.00      B    B
ATOM    452 DP   DG  B   5     -87.617  73.915   6.299  1.00  1.00      B    P
ATOM    453 DS   DG  B   5     -87.123  70.419   5.837  1.00  1.00      B    S
ATOM    454 DB   DG  B   5     -88.981  68.569   1.619  1.00  1.00      B    B
ATOM    455 DP   DA  B   6     -84.207  68.657   7.149  1.00  1.00      B    P
ATOM    456 DS   DA  B   6     -84.847  65.536   5.556  1.00  1.00      B    S
ATOM    457 DB   DA  B   6     -86.379  66.447   0.877  1.00  1.00      B    B
ATOM    458 DP   DT  B   7     -82.938  63.056   5.823  1.00  1.00      B    P
ATOM    459 DS   DT  B   7     -84.433  61.190   2.482  1.00  1.00      B    S
ATOM    460 DB   DT  B   7     -83.768  64.216   0.058  1.00  1.00      B    B
ATOM    461 DP   DG  B   8     -82.552  57.398   2.197  1.00  1.00      B    P
ATOM    462 DS   DG  B   8     -81.782  57.846  -1.503  1.00  1.00      B    S
ATOM    463 DB   DG  B   8     -81.268  62.516  -2.837  1.00  1.00      B    B
ATOM    464 DP   DT  B   9     -79.377  55.980  -2.878  1.00  1.00      B    P
ATOM    465 DS   DT  B   9     -78.447  58.444  -5.719  1.00  1.00      B    S
ATOM    466 DB   DT  B   9     -77.798  62.089  -3.096  1.00  1.00      B    B
ATOM    467 DP   DA  B  10     -75.301  57.549  -8.120  1.00  1.00      B    P
ATOM    468 DS   DA  B  10     -75.054  60.586  -9.314  1.00  1.00      B    S
ATOM    469 DB   DA  B  10     -74.623  63.820  -5.311  1.00  1.00      B    B
ATOM    470 DP   DT  B  11     -72.887  61.200 -11.542  1.00  1.00      B    P
ATOM    471 DS   DT  B  11     -72.544  65.073 -10.977  1.00  1.00      B    S
ATOM    472 DB   DT  B  11     -71.712  64.847  -7.173  1.00  1.00      B    B
ATOM    473 DP   DA  B  12     -69.775  67.451 -13.584  1.00  1.00      B    P
ATOM    474 DS   DA  B  12     -69.158  69.882 -11.110  1.00  1.00      B    S
ATOM    475 DB   DA  B  12     -68.519  67.372  -7.134  1.00  1.00      B    B
ATOM    476 DP   DT  B  13     -66.882  72.210 -11.740  1.00  1.00      B    P
ATOM    477 DS   DT  B  13     -66.093  72.495  -8.293  1.00  1.00      B    S
ATOM    478 DB   DT  B  13     -65.127  68.536  -7.474  1.00  1.00      B    B
ATOM    479 DP   DA  B  14     -63.126  75.319  -7.257  1.00  1.00      B    P
ATOM    480 DS   DA  B  14     -61.700  73.381  -4.409  1.00  1.00      B    S
ATOM    481 DB   DA  B  14     -61.588  68.831  -5.335  1.00  1.00      B    B
ATOM    482 DP   DT  B  15     -58.638  74.645  -2.726  1.00  1.00      B    P
ATOM    483 DS   DT  B  15     -57.367  71.478  -1.278  1.00  1.00      B    S
ATOM    484 DB   DT  B  15     -58.191  68.604  -4.835  1.00  1.00      B    B
ATOM    485 DP   DC  B  16     -54.089  71.607  -0.120  1.00  1.00      B    P
ATOM    486 DS   DC  B  16     -53.523  68.023  -0.712  1.00  1.00      B    S
ATOM    487 DB   DC  B  16     -54.381  67.560  -5.027  1.00  1.00      B    B
ATOM    488 DP   DT  B  17     -50.038  66.615   0.282  1.00  1.00      B    P
ATOM    489 DS   DT  B  17     -50.040  63.650  -2.080  1.00  1.00      B    S
ATOM    490 DB   DT  B  17     -50.684  65.913  -5.274  1.00  1.00      B    B
ATOM    491 DP   DG  B  18     -46.187  60.981  -2.371  1.00  1.00      B    P
ATOM    492 DS   DG  B  18     -46.783  59.954  -5.386  1.00  1.00      B    S
ATOM    493 DB   DG  B  18     -47.905  63.689  -8.122  1.00  1.00      B    B
ATOM    494 DP   DA  B  19     -45.322  57.397  -7.198  1.00  1.00      B    P
ATOM    495 DS   DA  B  19     -46.557  58.270 -10.256  1.00  1.00      B    S
ATOM    496 DB   DA  B  19     -45.534  62.667 -10.723  1.00  1.00      B    B
ATOM    497 DP   DC  B  20     -45.513  56.535 -12.229  1.00  1.00      B    P
ATOM    498 DS   DC  B  20     -44.676  59.402 -14.889  1.00  1.00      B    S
ATOM    499 DB   DC  B  20     -42.761  62.536 -12.662  1.00  1.00      B    B
ATOM    500 DP   DA  B  21     -42.423  58.152 -18.867  1.00  1.00      B    P
ATOM    501 DS   DA  B  21     -40.834  61.833 -19.430  1.00  1.00      B    S
ATOM    502 DB   DA  B  21     -39.439  63.461 -14.875  1.00  1.00      B    B
ATOM    503 DP   DC  B  22     -38.865  62.097 -21.353  1.00  1.00      B    P
ATOM    504 DS   DC  B  22     -36.940  64.966 -19.555  1.00  1.00      B    S
ATOM    505 DB   DC  B  22     -36.139  63.589 -15.280  1.00  1.00      B    B
ATOM    506 DP   DG  B  23     -32.987  66.316 -22.261  1.00  1.00      B    P
ATOM    507 DS   DG  B  23     -31.476  68.027 -19.087  1.00  1.00      B    S
ATOM    508 DB   DG  B  23     -30.981  64.793 -14.863  1.00  1.00      B    B
ATOM    509 DP   DT  B  24     -29.422  70.247 -19.152  1.00  1.00      B    P
ATOM    510 DS   DT  B  24     -28.099  69.878 -15.304  1.00  1.00      B    S
ATOM    511 DB   DT  B  24     -27.596  65.614 -15.148  1.00  1.00      B    B
ATOM    512 DP   DG  B  25     -24.017  72.529 -14.091  1.00  1.00      B    P
ATOM    513 DS   DG  B  25     -23.392  70.368 -11.725  1.00  1.00      B    S
ATOM    514 DB   DG  B  25     -24.006  65.076 -13.171  1.00  1.00      B    B
ATOM    515 DP   DC  B  26     -21.474  71.121  -9.123  1.00  1.00      B    P
ATOM    516 DS   DC  B  26     -20.704  67.556  -8.468  1.00  1.00      B    S
ATOM    517 DB   DC  B  26     -20.749  65.819 -12.686  1.00  1.00      B    B
ATOM    518 DP   DC  B  27     -17.930  66.483  -6.426  1.00  1.00      B    P
ATOM    519 DS   DC  B  27     -17.996  63.123  -7.730  1.00  1.00      B    S
ATOM    520 DB   DC  B  27     -17.913  63.579 -11.632  1.00  1.00      B    B
ATOM    521 DP   DT  B  28     -15.435  60.280  -6.326  1.00  1.00      B    P
ATOM    522 DS   DT  B  28     -15.038  58.334  -9.590  1.00  1.00      B    S
ATOM    523 DB   DT  B  28     -14.396  61.972 -12.546  1.00  1.00      B    B
ATOM    524 DP   DG  B  29     -12.021  56.051  -9.555  1.00  1.00      B    P
ATOM    525 DS   DG  B  29     -11.364  56.066 -13.364  1.00  1.00      B    S
ATOM    526 DB   DG  B  29     -11.383  60.418 -15.105  1.00  1.00      B    B
ATOM    527 DP   DG  B  30      -8.978  54.169 -14.735  1.00  1.00      B    P
ATOM    528 DS   DG  B  30      -8.416  56.172 -18.004  1.00  1.00      B    S
ATOM    529 DB   DG  B  30      -8.053  60.637 -16.702  1.00  1.00      B    B
ATOM    530 DP   DA  B  31      -6.766  55.032 -21.349  1.00  1.00      B    P
ATOM    531 DS   DA  B  31      -5.918  58.343 -22.606  1.00  1.00      B    S
ATOM    532 DB   DA  B  31      -5.121  61.157 -18.685  1.00  1.00      B    B
ATOM    533 DP   DG  B  32      -2.755  58.270 -24.821  1.00  1.00      B    P
ATOM    534 DS   DG  B  32      -0.822  61.569 -23.246  1.00  1.00      B    S
ATOM    535 DB   DG  B  32      -1.534  62.218 -18.408  1.00  1.00      B    B
ATOM    536 DP   DA  B  33       2.807  62.718 -24.953  1.00  1.00      B    P
ATOM    537 DS   DA  B  33       4.040  65.084 -21.875  1.00  1.00      B    S
ATOM    538 DB   DA  B  33       2.022  63.384 -17.771  1.00  1.00      B    B
ATOM    539 DP   DC  B  34       7.155  65.767 -21.868  1.00  1.00      B    P
ATOM    540 DS   DC  B  34       7.618  65.317 -18.016  1.00  1.00      B    S
ATOM    541 DB   DC  B  34       5.633  61.705 -16.638  1.00  1.00      B    B
ATOM    542 DP   DT  B  35      11.679  65.391 -16.595  1.00  1.00      B    P
ATOM    543 DS   DT  B  35      11.346  63.692 -13.777  1.00  1.00      B    S
ATOM    544 DB   DT  B  35       9.157  60.305 -15.243  1.00  1.00      B    B
ATOM    545 DP   DA  B  36      15.183  62.233 -11.881  1.00  1.00      B    P
ATOM    546 DS   DA  B  36      13.426  59.689  -9.856  1.00  1.00      B    S
ATOM    547 DB   DA  B  36      10.454  57.138 -12.971  1.00  1.00      B    B
ATOM    548 DP   DG  B  37      15.588  56.663  -7.648  1.00  1.00      B    P
ATOM    549 DS   DG  B  37      12.654  53.849  -8.355  1.00  1.00      B    S
ATOM    550 DB   DG  B  37      11.569  53.407 -12.977  1.00  1.00      B    B
ATOM    551 DP   DG  B  38      12.971  50.486  -6.715  1.00  1.00      B    P
ATOM    552 DS   DG  B  38      11.376  48.241  -9.556  1.00  1.00      B    S
ATOM    553 DB   DG  B  38      12.218  49.758 -13.971  1.00  1.00      B    B
ATOM    554 DP   DG  B  39      10.806  44.705  -9.108  1.00  1.00      B    P
ATOM    555 DS   DG  B  39      10.768  43.765 -12.484  1.00  1.00      B    S
ATOM    556 DB   DG  B  39      13.237  46.590 -15.610  1.00  1.00      B    B
ATOM    557 DP   DA  B  40      10.608  40.012 -13.758  1.00  1.00      B    P
ATOM    558 DS   DA  B  40      12.121  40.666 -17.135  1.00  1.00      B    S
ATOM    559 DB   DA  B  40      15.530  44.090 -16.649  1.00  1.00      B    B
ATOM    560 DP   DG  B  41      13.735  37.354 -18.632  1.00  1.00      B    P
ATOM    561 DS   DG  B  41      16.256  39.240 -20.880  1.00  1.00      B    S
ATOM    562 DB   DG  B  41      18.645  42.406 -18.561  1.00  1.00      B    B
ATOM    563 DP   DT  B  42      18.258  37.911 -23.538  1.00  1.00      B    P
ATOM    564 DS   DT  B  42      21.077  39.856 -23.185  1.00  1.00      B    S
ATOM    565 DB   DT  B  42      21.163  39.995 -18.787  1.00  1.00      B    B
ATOM    566 DP   DA  B  43      24.092  39.027 -25.585  1.00  1.00      B    P
ATOM    567 DS   DA  B  43      26.653  40.538 -23.208  1.00  1.00      B    S
ATOM    568 DB   DA  B  43      25.143  39.768 -18.417  1.00  1.00      B    B
ATOM    569 DP   DA  B  44      29.786  39.865 -23.837  1.00  1.00      B    P
ATOM    570 DS   DA  B  44      30.715  41.023 -20.369  1.00  1.00      B    S
ATOM    571 DB   DA  B  44      28.339  38.567 -17.380  1.00  1.00      B    B
ATOM    572 DP   DT  B  45      33.850  41.312 -19.479  1.00  1.00      B    P
ATOM    573 DS   DT  B  45      33.606  40.714 -15.927  1.00  1.00      B    S
ATOM    574 DB   DT  B  45      31.272  37.339 -15.919  1.00  1.00      B    B
ATOM    575 DP   DC  B  46      36.837  40.813 -14.147  1.00  1.00      B    P
ATOM    576 DS   DC  B  46      35.698  38.199 -11.549  1.00  1.00      B    S
ATOM    577 DB   DC  B  46      33.775  34.953 -14.283  1.00  1.00      B    B
ATOM    578 DP   DC  B  47      38.067  36.602  -8.667  1.00  1.00      B    P
ATOM    579 DS   DC  B  47      35.974  33.700  -7.639  1.00  1.00      B    S
ATOM    580 DB   DC  B  47      34.882  32.034 -11.578  1.00  1.00      B    B
ATOM    581 DP   DC  B  48      37.120  30.939  -5.088  1.00  1.00      B    P
ATOM    582 DS   DC  B  48      34.591  28.170  -6.499  1.00  1.00      B    S
ATOM    583 DB   DC  B  48      35.613  27.973 -10.803  1.00  1.00      B    B
ATOM    584 DP   DC  B  49      33.917  25.497  -4.953  1.00  1.00      B    P
ATOM    585 DS   DC  B  49      32.470  24.060  -7.610  1.00  1.00      B    S
ATOM    586 DB   DC  B  49      35.400  24.036 -10.312  1.00  1.00      B    B
ATOM    587 DP   DT  B  50      30.711  20.183  -7.509  1.00  1.00      B    P
ATOM    588 DS   DT  B  50      31.203  19.364 -11.019  1.00  1.00      B    S
ATOM    589 DB   DT  B  50      35.598  20.086 -11.226  1.00  1.00      B    B
ATOM    590 DP   DT  B  51      30.319  16.015 -12.250  1.00  1.00      B    P
ATOM    591 DS   DT  B  51      32.717  15.869 -15.184  1.00  1.00      B    S
ATOM    592 DB   DT  B  51      36.274  16.753 -13.049  1.00  1.00      B    B
ATOM    593 DP   DG  B  52      32.642  12.258 -17.332  1.00  1.00      B    P
ATOM    594 DS   DG  B  52      36.256  12.629 -18.365  1.00  1.00      B    S
ATOM    595 DB   DG  B  52      39.191  13.868 -14.531  1.00  1.00      B    B
ATOM    596 DP   DG  B  53      38.026  10.290 -20.463  1.00  1.00      B    P
ATOM    597 DS   DG  B  53      41.527  10.443 -18.705  1.00  1.00      B    S
ATOM    598 DB   DG  B  53      41.482  11.020 -14.033  1.00  1.00      B    B
ATOM    599 DP   DC  B  54      44.493   8.626 -20.203  1.00  1.00      B    P
ATOM    600 DS   DC  B  54      46.323   8.193 -17.171  1.00  1.00      B    S
ATOM    601 DB   DC  B  54      43.318   8.181 -13.881  1.00  1.00      B    B
ATOM    602 DP   DG  B  55      49.505   5.353 -17.296  1.00  1.00      B    P
ATOM    603 DS   DG  B  55      49.678   4.652 -13.516  1.00  1.00      B    S
ATOM    604 DB   DG  B  55      45.256   5.298 -11.413  1.00  1.00      B    B
ATOM    605 DP   DG  B  56      51.791   2.202 -11.879  1.00  1.00      B    P
ATOM    606 DS   DG  B  56      49.930   1.809  -9.003  1.00  1.00      B    S
ATOM    607 DB   DG  B  56      45.038   2.343  -9.462  1.00  1.00      B    B
ATOM    608 DP   DT  B  57      50.754  -0.521  -6.812  1.00  1.00      B    P
ATOM    609 DS   DT  B  57      47.741  -0.842  -5.138  1.00  1.00      B    S
ATOM    610 DB   DT  B  57      44.606  -1.164  -8.857  1.00  1.00      B    B
ATOM    611 DP   DT  B  58      47.214  -3.394  -2.037  1.00  1.00      B    P
ATOM    612 DS   DT  B  58      43.025  -3.301  -1.998  1.00  1.00      B    S
ATOM    613 DB   DT  B  58      42.565  -3.746  -6.524  1.00  1.00      B    B
ATOM    614 DP   DA  B  59      40.283  -5.706   0.404  1.00  1.00      B    P
ATOM    615 DS   DA  B  59      37.684  -5.631  -2.195  1.00  1.00      B    S
ATOM    616 DB   DA  B  59      39.780  -7.348  -6.210  1.00  1.00      B    B
ATOM    617 DP   DA  B  60      34.566  -6.558  -1.572  1.00  1.00      B    P
ATOM    618 DS   DA  B  60      33.466  -6.918  -4.872  1.00  1.00      B    S
ATOM    619 DB   DA  B  60      37.195  -9.528  -7.194  1.00  1.00      B    B
ATOM    620 DP   DA  B  61      30.111  -8.211  -6.124  1.00  1.00      B    P
ATOM    621 DS   DA  B  61      31.442  -9.589  -9.693  1.00  1.00      B    S
ATOM    622 DB   DA  B  61      35.459 -11.940  -8.955  1.00  1.00      B    B
ATOM    623 DP   DA  B  62      29.300 -11.004 -12.196  1.00  1.00      B    P
ATOM    624 DS   DA  B  62      31.797 -13.001 -13.555  1.00  1.00      B    S
ATOM    625 DB   DA  B  62      34.361 -15.070 -10.085  1.00  1.00      B    B
ATOM    626 DP   DC  B  63      30.768 -14.918 -16.037  1.00  1.00      B    P
ATOM    627 DS   DC  B  63      32.770 -17.764 -15.305  1.00  1.00      B    S
ATOM    628 DB   DC  B  63      32.654 -17.984 -10.920  1.00  1.00      B    B
ATOM    629 DP   DG  B  64      31.965 -21.415 -17.859  1.00  1.00      B    P
ATOM    630 DS   DG  B  64      33.550 -23.967 -14.815  1.00  1.00      B    S
ATOM    631 DB   DG  B  64      32.271 -22.266 -10.214  1.00  1.00      B    B
ATOM    632 DP   DC  B  65      34.180 -27.128 -15.059  1.00  1.00      B    P
ATOM    633 DS   DC  B  65      33.627 -27.850 -11.368  1.00  1.00      B    S
ATOM    634 DB   DC  B  65      30.793 -25.317  -9.825  1.00  1.00      B    B
ATOM    635 DP   DG  B  66      33.190 -32.620 -10.471  1.00  1.00      B    P
ATOM    636 DS   DG  B  66      31.640 -31.977  -6.976  1.00  1.00      B    S
ATOM    637 DB   DG  B  66      28.298 -28.208  -7.119  1.00  1.00      B    B
ATOM    638 DP   DG  B  67      30.385 -34.531  -4.966  1.00  1.00      B    P
ATOM    639 DS   DG  B  67      28.308 -32.768  -2.883  1.00  1.00      B    S
ATOM    640 DB   DG  B  67      25.340 -29.536  -5.604  1.00  1.00      B    B
ATOM    641 DP   DG  B  68      26.359 -34.242  -0.240  1.00  1.00      B    P
ATOM    642 DS   DG  B  68      23.300 -31.689  -0.194  1.00  1.00      B    S
ATOM    643 DB   DG  B  68      21.717 -30.200  -5.016  1.00  1.00      B    B
ATOM    644 DP   DG  B  69      20.294 -32.400   1.763  1.00  1.00      B    P
ATOM    645 DS   DG  B  69      18.456 -29.772   0.399  1.00  1.00      B    S
ATOM    646 DB   DG  B  69      17.960 -30.421  -4.508  1.00  1.00      B    B
ATOM    647 DP   DG  B  70      15.605 -28.558   1.888  1.00  1.00      B    P
ATOM    648 DS   DG  B  70      14.311 -27.397  -1.016  1.00  1.00      B    S
ATOM    649 DB   DG  B  70      14.319 -30.983  -5.003  1.00  1.00      B    B
ATOM    650 DP   DA  B  71      11.511 -25.335  -1.203  1.00  1.00      B    P
ATOM    651 DS   DA  B  71      10.463 -26.112  -5.176  1.00  1.00      B    S
ATOM    652 DB   DA  B  71      10.878 -31.008  -5.648  1.00  1.00      B    B
ATOM    653 DP   DC  B  72       7.388 -24.980  -6.074  1.00  1.00      B    P
ATOM    654 DS   DC  B  72       6.464 -28.275  -8.091  1.00  1.00      B    S
ATOM    655 DB   DC  B  72       7.407 -31.608  -5.872  1.00  1.00      B    B
ATOM    656 DP   DA  B  73       2.512 -28.747 -10.168  1.00  1.00      B    P
ATOM    657 DS   DA  B  73       2.131 -32.408 -10.041  1.00  1.00      B    S
ATOM    658 DB   DA  B  73       3.710 -33.578  -5.248  1.00  1.00      B    B
ATOM    659 DP   DG  B  74      -1.287 -34.227 -11.120  1.00  1.00      B    P
ATOM    660 DS   DG  B  74      -1.256 -36.755  -8.492  1.00  1.00      B    S
ATOM    661 DB   DG  B  74       0.831 -35.668  -3.893  1.00  1.00      B    B
ATOM    662 DP   DC  B  75      -3.530 -39.099  -8.646  1.00  1.00      B    P
ATOM    663 DS   DC  B  75      -3.029 -40.567  -5.008  1.00  1.00      B    S
ATOM    664 DB   DC  B  75      -2.202 -36.846  -2.756  1.00  1.00      B    B
ATOM    665 DP   DG  B  76      -6.285 -43.425  -3.491  1.00  1.00      B    P
ATOM    666 DS   DG  B  76      -5.851 -42.559   0.238  1.00  1.00      B    S
ATOM    667 DB   DG  B  76      -4.508 -37.639   0.936  1.00  1.00      B    B
ATOM    668 DP   DC  B  77      -7.440 -44.200   2.799  1.00  1.00      B    P
ATOM    669 DS   DC  B  77      -6.470 -41.128   5.464  1.00  1.00      B    S
ATOM    670 DB   DC  B  77      -7.195 -37.707   3.123  1.00  1.00      B    B
ATOM    671 DP   DG  B  78      -9.952 -41.362   9.150  1.00  1.00      B    P
ATOM    672 DS   DG  B  78      -9.935 -37.212   9.563  1.00  1.00      B    S
ATOM    673 DB   DG  B  78     -10.166 -35.130   5.120  1.00  1.00      B    B
ATOM    674 DP   DT  B  79     -11.576 -35.530  11.737  1.00  1.00      B    P
ATOM    675 DS   DT  B  79     -11.713 -32.575   9.841  1.00  1.00      B    S
ATOM    676 DB   DT  B  79     -13.564 -34.473   5.666  1.00  1.00      B    B
ATOM    677 DP   DA  B  80     -13.838 -29.375  11.230  1.00  1.00      B    P
ATOM    678 DS   DA  B  80     -13.678 -27.527   8.018  1.00  1.00      B    S
ATOM    679 DB   DA  B  80     -15.651 -30.909   4.669  1.00  1.00      B    B
ATOM    680 DP   DC  B  81     -14.733 -24.556   7.844  1.00  1.00      B    P
ATOM    681 DS   DC  B  81     -16.402 -25.026   4.413  1.00  1.00      B    S
ATOM    682 DB   DC  B  81     -18.846 -28.689   4.488  1.00  1.00      B    B
ATOM    683 DP   DG  B  82     -18.541 -21.051   2.423  1.00  1.00      B    P
ATOM    684 DS   DG  B  82     -20.979 -23.284   0.090  1.00  1.00      B    S
ATOM    685 DB   DG  B  82     -22.468 -27.455   2.338  1.00  1.00      B    B
ATOM    686 DP   DT  B  83     -23.676 -21.898  -1.489  1.00  1.00      B    P
ATOM    687 DS   DT  B  83     -26.163 -24.529  -1.534  1.00  1.00      B    S
ATOM    688 DB   DT  B  83     -25.766 -26.169   2.201  1.00  1.00      B    B
ATOM    689 DP   DG  B  84     -29.761 -23.163  -2.991  1.00  1.00      B    P
ATOM    690 DS   DG  B  84     -31.891 -26.049  -1.120  1.00  1.00      B    S
ATOM    691 DB   DG  B  84     -30.020 -27.100   3.369  1.00  1.00      B    B
ATOM    692 DP   DC  B  85     -35.104 -26.084  -1.720  1.00  1.00      B    P
ATOM    693 DS   DC  B  85     -35.762 -27.041   1.458  1.00  1.00      B    S
ATOM    694 DB   DC  B  85     -32.714 -25.131   4.038  1.00  1.00      B    B
ATOM    695 DP   DG  B  86     -39.895 -26.376   2.682  1.00  1.00      B    P
ATOM    696 DS   DG  B  86     -39.284 -26.688   6.527  1.00  1.00      B    S
ATOM    697 DB   DG  B  86     -35.782 -24.254   7.772  1.00  1.00      B    B
ATOM    698 DP   DT  B  87     -41.648 -26.657   9.048  1.00  1.00      B    P
ATOM    699 DS   DT  B  87     -39.127 -25.000  11.771  1.00  1.00      B    S
ATOM    700 DB   DT  B  87     -37.643 -21.876   9.352  1.00  1.00      B    B
ATOM    701 DP   DT  B  88     -40.755 -23.876  15.216  1.00  1.00      B    P
ATOM    702 DS   DT  B  88     -37.937 -21.628  16.147  1.00  1.00      B    S
ATOM    703 DB   DT  B  88     -38.160 -19.094  12.114  1.00  1.00      B    B
ATOM    704 DP   DT  B  89     -37.905 -19.418  19.120  1.00  1.00      B    P
ATOM    705 DS   DT  B  89     -35.283 -17.475  17.488  1.00  1.00      B    S
ATOM    706 DB   DT  B  89     -37.579 -15.625  14.114  1.00  1.00      B    B
ATOM    707 DP   DA  B  90     -33.467 -14.037  19.879  1.00  1.00      B    P
ATOM    708 DS   DA  B  90     -32.794 -11.997  16.594  1.00  1.00      B    S
ATOM    709 DB   DA  B  90     -36.694 -11.519  14.229  1.00  1.00      B    B
ATOM    710 DP   DA  B  91     -30.781  -9.216  16.364  1.00  1.00      B    P
ATOM    711 DS   DA  B  91     -31.892  -8.350  13.253  1.00  1.00      B    S
ATOM    712 DB   DA  B  91     -36.772  -8.142  12.995  1.00  1.00      B    B
ATOM    713 DP   DG  B  92     -30.024  -4.914  11.625  1.00  1.00      B    P
ATOM    714 DS   DG  B  92     -32.802  -4.050   9.436  1.00  1.00      B    S
ATOM    715 DB   DG  B  92     -37.600  -4.723  11.591  1.00  1.00      B    B
ATOM    716 DP   DC  B  93     -32.328  -1.477   7.645  1.00  1.00      B    P
ATOM    717 DS   DC  B  93     -36.425  -0.921   7.157  1.00  1.00      B    S
ATOM    718 DB   DC  B  93     -37.701  -1.248  11.387  1.00  1.00      B    B
ATOM    719 DP   DG  B  94     -37.911   2.869   5.195  1.00  1.00      B    P
ATOM    720 DS   DG  B  94     -41.061   2.676   6.799  1.00  1.00      B    S
ATOM    721 DB   DG  B  94     -40.380   2.153  11.722  1.00  1.00      B    B
ATOM    722 DP   DG  B  95     -44.114   4.999   6.189  1.00  1.00      B    P
ATOM    723 DS   DG  B  95     -45.408   5.388   9.681  1.00  1.00      B    S
ATOM    724 DB   DG  B  95     -42.119   5.067  13.144  1.00  1.00      B    B
ATOM    725 DP   DT  B  96     -48.124   7.795  10.390  1.00  1.00      B    P
ATOM    726 DS   DT  B  96     -46.839   8.701  14.117  1.00  1.00      B    S
ATOM    727 DB   DT  B  96     -42.213   8.373  13.554  1.00  1.00      B    B
ATOM    728 DP   DG  B  97     -48.252  12.807  15.260  1.00  1.00      B    P
ATOM    729 DS   DG  B  97     -45.227  13.459  17.846  1.00  1.00      B    S
ATOM    730 DB   DG  B  97     -40.533  11.954  16.101  1.00  1.00      B    B
ATOM    731 DP   DC  B  98     -45.281  16.082  20.118  1.00  1.00      B    P
ATOM    732 DS   DC  B  98     -41.672  14.867  21.011  1.00  1.00      B    S
ATOM    733 DB   DC  B  98     -39.769  14.939  17.304  1.00  1.00      B    B
ATOM    734 DP   DT  B  99     -39.293  16.440  23.781  1.00  1.00      B    P
ATOM    735 DS   DT  B  99     -36.238  16.185  22.107  1.00  1.00      B    S
ATOM    736 DB   DT  B  99     -37.231  17.646  18.472  1.00  1.00      B    B
ATOM    737 DP   DA  B 100     -32.618  17.736  23.889  1.00  1.00      B    P
ATOM    738 DS   DA  B 100     -30.624  18.374  20.778  1.00  1.00      B    S
ATOM    739 DB   DA  B 100     -33.805  19.903  17.266  1.00  1.00      B    B
ATOM    740 DP   DG  B 101     -27.195  20.296  20.777  1.00  1.00      B    P
ATOM    741 DS   DG  B 101     -27.420  21.076  16.875  1.00  1.00      B    S
ATOM    742 DB   DG  B 101     -31.880  22.953  15.782  1.00  1.00      B    B
ATOM    743 DP   DA  B 102     -24.648  22.451  14.775  1.00  1.00      B    P
ATOM    744 DS   DA  B 102     -26.784  23.972  12.284  1.00  1.00      B    S
ATOM    745 DB   DA  B 102     -30.170  26.071  14.588  1.00  1.00      B    B
ATOM    746 DP   DG  B 103     -25.019  26.109  10.142  1.00  1.00      B    P
ATOM    747 DS   DG  B 103     -27.816  27.936   9.084  1.00  1.00      B    S
ATOM    748 DB   DG  B 103     -30.260  29.435  12.864  1.00  1.00      B    B
ATOM    749 DP   DC  B 104     -27.319  30.381   6.390  1.00  1.00      B    P
ATOM    750 DS   DC  B 104     -29.865  32.430   7.855  1.00  1.00      B    S
ATOM    751 DB   DC  B 104     -28.804  32.545  12.362  1.00  1.00      B    B
ATOM    752 DP   DT  B 105     -30.761  35.938   6.389  1.00  1.00      B    P
ATOM    753 DS   DT  B 105     -32.130  37.440   9.244  1.00  1.00      B    S
ATOM    754 DB   DT  B 105     -28.933  36.563  12.112  1.00  1.00      B    B
ATOM    755 DP   DG  B 106     -33.054  41.847   8.797  1.00  1.00      B    P
ATOM    756 DS   DG  B 106     -32.282  42.890  12.508  1.00  1.00      B    S
ATOM    757 DB   DG  B 106     -28.758  39.971  14.844  1.00  1.00      B    B
ATOM    758 DP   DT  B 107     -32.042  46.339  13.484  1.00  1.00      B    P
ATOM    759 DS   DT  B 107     -29.779  45.372  16.776  1.00  1.00      B    S
ATOM    760 DB   DT  B 107     -26.212  42.562  14.653  1.00  1.00      B    B
ATOM    761 DP   DC  B 108     -28.430  49.159  18.093  1.00  1.00      B    P
ATOM    762 DS   DC  B 108     -25.592  47.855  19.381  1.00  1.00      B    S
ATOM    763 DB   DC  B 108     -24.220  45.459  16.350  1.00  1.00      B    B
ATOM    764 DP   DT  B 109     -22.791  49.980  20.819  1.00  1.00      B    P
ATOM    765 DS   DT  B 109     -20.138  47.657  20.262  1.00  1.00      B    S
ATOM    766 DB   DT  B 109     -20.535  47.020  15.872  1.00  1.00      B    B
ATOM    767 DP   DA  B 110     -16.375  48.850  21.975  1.00  1.00      B    P
ATOM    768 DS   DA  B 110     -14.172  46.681  19.287  1.00  1.00      B    S
ATOM    769 DB   DA  B 110     -16.545  47.066  14.734  1.00  1.00      B    B
ATOM    770 DP   DC  B 111     -10.866  47.150  19.222  1.00  1.00      B    P
ATOM    771 DS   DC  B 111     -10.573  46.105  15.752  1.00  1.00      B    S
ATOM    772 DB   DC  B 111     -13.654  48.503  13.283  1.00  1.00      B    B
ATOM    773 DP   DG  B 112      -5.850  46.009  14.391  1.00  1.00      B    P
ATOM    774 DS   DG  B 112      -6.720  46.675  10.808  1.00  1.00      B    S
ATOM    775 DB   DG  B 112     -10.970  50.125  10.059  1.00  1.00      B    B
ATOM    776 DP   DA  B 113      -4.565  46.311   8.105  1.00  1.00      B    P
ATOM    777 DS   DA  B 113      -6.183  48.619   5.943  1.00  1.00      B    S
ATOM    778 DB   DA  B 113      -8.688  52.364   8.591  1.00  1.00      B    B
ATOM    779 DP   DC  B 114      -4.495  49.401   3.635  1.00  1.00      B    P
ATOM    780 DS   DC  B 114      -6.402  52.578   2.630  1.00  1.00      B    S
ATOM    781 DB   DC  B 114      -7.223  54.364   6.354  1.00  1.00      B    B
ATOM    782 DP   DC  B 115      -4.601  55.502   0.324  1.00  1.00      B    P
ATOM    783 DS   DC  B 115      -5.934  58.740   2.093  1.00  1.00      B    S
ATOM    784 DB   DC  B 115      -5.643  57.730   5.862  1.00  1.00      B    B
ATOM    785 DP   DA  B 116      -4.407  62.429   0.644  1.00  1.00      B    P
ATOM    786 DS   DA  B 116      -4.682  64.054   3.855  1.00  1.00      B    S
ATOM    787 DB   DA  B 116      -3.523  61.137   7.316  1.00  1.00      B    B
ATOM    788 DP   DA  B 117      -3.813  67.955   4.483  1.00  1.00      B    P
ATOM    789 DS   DA  B 117      -2.833  67.346   8.175  1.00  1.00      B    S
ATOM    790 DB   DA  B 117      -0.736  62.723   8.574  1.00  1.00      B    B
ATOM    791 DP   DT  B 118      -1.056  69.772   9.668  1.00  1.00      B    P
ATOM    792 DS   DT  B 118      -0.443  67.093  12.731  1.00  1.00      B    S
ATOM    793 DB   DT  B 118       2.055  64.201  10.322  1.00  1.00      B    B
ATOM    794 DP   DT  B 119       1.514  68.332  15.851  1.00  1.00      B    P
ATOM    795 DS   DT  B 119       3.008  65.053  16.271  1.00  1.00      B    S
ATOM    796 DB   DT  B 119       5.390  64.332  12.552  1.00  1.00      B    B
ATOM    797 DP   DG  B 120       5.686  64.806  20.087  1.00  1.00      B    P
ATOM    798 DS   DG  B 120       7.834  61.997  18.794  1.00  1.00      B    S
ATOM    799 DB   DG  B 120       9.316  62.633  13.755  1.00  1.00      B    B
ATOM    800 DP   DA  B 121      10.201  60.239  20.847  1.00  1.00      B    P
ATOM    801 DS   DA  B 121      12.404  58.942  17.528  1.00  1.00      B    S
ATOM    802 DB   DA  B 121      12.744  62.469  14.877  1.00  1.00      B    B
ATOM    803 DP   DG  B 122      15.717  57.281  18.611  1.00  1.00      B    P
ATOM    804 DS   DG  B 122      17.415  58.504  15.391  1.00  1.00      B    S
ATOM    805 DB   DG  B 122      16.523  62.973  14.255  1.00  1.00      B    B
ATOM    806 DP   DC  B 123      20.855  57.395  14.826  1.00  1.00      B    P
ATOM    807 DS   DC  B 123      21.659  60.689  12.720  1.00  1.00      B    S
ATOM    808 DB   DC  B 123      19.814  63.872  14.910  1.00  1.00      B    B
ATOM    809 DP   DG  B 124      26.262  60.844  11.289  1.00  1.00      B    P
ATOM    810 DS   DG  B 124      26.261  64.215  11.249  1.00  1.00      B    S
ATOM    811 DB   DG  B 124      22.995  66.513  14.672  1.00  1.00      B    B
ATOM    812 DP   DG  B 125      28.786  66.317   9.930  1.00  1.00      B    P
ATOM    813 DS   DG  B 125      27.958  69.683  11.890  1.00  1.00      B    S
ATOM    814 DB   DG  B 125      25.250  68.853  16.359  1.00  1.00      B    B
ATOM    815 DP   DC  B 126      30.604  71.733  11.994  1.00  1.00      B    P
ATOM    816 DS   DC  B 126      29.617  73.206  15.360  1.00  1.00      B    S
ATOM    817 DB   DC  B 126      28.131  69.665  17.792  1.00  1.00      B    B
ATOM    818 DP   DC  B 127      31.953  74.998  17.329  1.00  1.00      B    P
ATOM    819 DS   DC  B 127      30.387  74.471  21.099  1.00  1.00      B    S
ATOM    820 DB   DC  B 127      29.839  69.932  21.294  1.00  1.00      B    B
ATOM    821 DP   DT  B 128      32.195  75.633  24.227  1.00  1.00      B    P
ATOM    822 DS   DT  B 128      30.697  73.498  26.541  1.00  1.00      B    S
ATOM    823 DB   DT  B 128      31.821  69.623  24.785  1.00  1.00      B    B
ATOM    824 DP   DG  B 129      32.270  74.109  30.648  1.00  1.00      B    P
ATOM    825 DS   DG  B 129      31.711  70.307  31.806  1.00  1.00      B    S
ATOM    826 DB   DG  B 129      33.486  67.244  27.904  1.00  1.00      B    B
ATOM    827 DP   DC  B 130      31.900  69.123  35.122  1.00  1.00      B    P
ATOM    828 DS   DC  B 130      32.559  65.792  34.171  1.00  1.00      B    S
ATOM    829 DB   DC  B 130      35.549  66.253  30.547  1.00  1.00      B    B
ATOM    830 DP   DA  B 131      33.636  62.723  37.175  1.00  1.00      B    P
ATOM    831 DS   DA  B 131      35.224  60.736  34.866  1.00  1.00      B    S
ATOM    832 DB   DA  B 131      38.186  63.582  32.096  1.00  1.00      B    B
ATOM    833 DP   DG  B 132      37.222  57.413  36.424  1.00  1.00      B    P
ATOM    834 DS   DG  B 132      39.457  57.000  33.983  1.00  1.00      B    S
ATOM    835 DB   DG  B 132      41.185  61.143  32.023  1.00  1.00      B    B
ATOM    836 DP   DA  B 133      41.811  54.150  34.059  1.00  1.00      B    P
ATOM    837 DS   DA  B 133      44.138  55.703  31.824  1.00  1.00      B    S
ATOM    838 DB   DA  B 133      44.586  60.254  33.177  1.00  1.00      B    B
ATOM    839 DP   DC  B 134      47.056  54.088  31.269  1.00  1.00      B    P
ATOM    840 DS   DC  B 134      48.984  57.331  30.986  1.00  1.00      B    S
ATOM    841 DB   DC  B 134      47.979  59.818  33.907  1.00  1.00      B    B
ATOM    842 DP   DC  B 135      52.162  57.445  30.072  1.00  1.00      B    P
ATOM    843 DS   DC  B 135      53.126  60.740  31.595  1.00  1.00      B    S
ATOM    844 DB   DC  B 135      51.139  60.763  35.708  1.00  1.00      B    B
ATOM    845 DP   DG  B 136      57.442  61.728  31.162  1.00  1.00      B    P
ATOM    846 DS   DG  B 136      57.061  64.495  34.114  1.00  1.00      B    S
ATOM    847 DB   DG  B 136      54.668  62.488  37.836  1.00  1.00      B    B
ATOM    848 DP   DG  B 137      60.089  66.439  35.529  1.00  1.00      B    P
ATOM    849 DS   DG  B 137      59.004  66.821  39.300  1.00  1.00      B    S
ATOM    850 DB   DG  B 137      56.500  63.255  41.155  1.00  1.00      B    B
ATOM    851 DP   DG  B 138      61.017  68.351  41.497  1.00  1.00      B    P
ATOM    852 DS   DG  B 138      59.758  66.441  44.547  1.00  1.00      B    S
ATOM    853 DB   DG  B 138      58.094  61.595  43.949  1.00  1.00      B    B
ATOM    854 DP   DA  B 139      61.212  66.936  48.281  1.00  1.00      B    P
ATOM    855 DS   DA  B 139      59.689  63.679  49.689  1.00  1.00      B    S
ATOM    856 DB   DA  B 139      60.197  60.731  46.565  1.00  1.00      B    B
ATOM    857 DP   DT  B 140      60.520  63.103  52.573  1.00  1.00      B    P
ATOM    858 DS   DT  B 140      60.155  59.488  52.353  1.00  1.00      B    S
ATOM    859 DB   DT  B 140      62.197  58.895  48.588  1.00  1.00      B    B
ATOM    860 DP   DT  B 141      61.377  57.239  55.450  1.00  1.00      B    P
ATOM    861 DS   DT  B 141      62.575  54.128  53.184  1.00  1.00      B    S
ATOM    862 DB   DT  B 141      65.153  56.583  50.179  1.00  1.00      B    B
ATOM    863 DP   DC  B 142      64.259  51.042  54.838  1.00  1.00      B    P
ATOM    864 DS   DC  B 142      65.483  49.929  51.933  1.00  1.00      B    S
ATOM    865 DB   DC  B 142      67.586  53.320  50.255  1.00  1.00      B    B
ATOM    866 DP   DT  B 143      67.419  46.255  51.936  1.00  1.00      B    P
ATOM    867 DS   DT  B 143      69.436  46.719  49.225  1.00  1.00      B    S
ATOM    868 DB   DT  B 143      71.029  51.168  50.069  1.00  1.00      B    B
ATOM    869 DP   DC  B 144      72.530  43.894  48.548  1.00  1.00      B    P
ATOM    870 DS   DC  B 144      74.690  46.252  46.817  1.00  1.00      B    S
ATOM    871 DB   DC  B 144      74.766  49.894  49.590  1.00  1.00      B    B
ATOM    872 DP   DC  B 145      77.976  45.218  45.877  1.00  1.00      B    P
ATOM    873 DS   DC  B 145      79.422  48.282  46.168  1.00  1.00      B    S
ATOM    874 DB   DC  B 145      78.476  49.841  49.766  1.00  1.00      B    B
ATOM    875 DP   DA  B 146      83.583  48.864  45.262  1.00  1.00      B    P
ATOM    876 DS   DA  B 146      83.977  52.260  47.236  1.00  1.00      B    S
ATOM    877 DB   DA  B 146      82.171  51.524  51.310  1.00  1.00      B    B
ATOM    878 DP   DG  B 147      87.508  54.165  47.484  1.00  1.00      B    P
ATOM    879 DS   DG  B 147      86.797  56.000  50.300  1.00  1.00      B    S
ATOM    880 DB   DG  B 147      84.531  53.290  54.140  1.00  1.00      B    B
TER
ATOM    881  CA  ALA C   1      -4.239 -19.889 -14.337  1.00  1.00      C    C
ATOM    882  CA  ARG C   2      -7.410 -21.558 -15.667  1.00  1.00      C    C
ATOM    883  CA  THR C   3      -9.999 -21.260 -12.774  1.00  1.00      C    C
ATOM    884  CA  LYS C   4     -12.399 -24.182 -12.443  1.00  1.00      C    C
ATOM    885  CA  GLN C   5     -14.528 -24.846 -15.584  1.00  1.00      C    C
ATOM    886  CA  THR C   6     -11.962 -27.534 -16.349  1.00  1.00      C    C
ATOM    887  CA  ALA C   7     -11.537 -30.203 -13.705  1.00  1.00      C    C
ATOM    888  CA  ARG C   8     -15.208 -30.431 -12.877  1.00  1.00      C    C
ATOM    889  CA  LYS C   9     -16.642 -33.582 -10.977  1.00  1.00      C    C
ATOM    890  CA  SER C  10     -14.613 -36.318 -12.816  1.00  1.00      C    C
ATOM    891  CA  THR C  11     -16.645 -39.283 -14.100  1.00  1.00      C    C
ATOM    892  CA  GLY C  12     -14.364 -42.227 -13.323  1.00  1.00      C    C
ATOM    893  CA  GLY C  13     -15.324 -43.561  -9.762  1.00  1.00      C    C
ATOM    894  CA  LYS C  14     -17.897 -42.760  -6.968  1.00  1.00      C    C
ATOM    895  CA  ALA C  15     -16.502 -39.843  -4.824  1.00  1.00      C    C
ATOM    896  CA  PRO C  16     -16.448 -40.755  -1.149  1.00  1.00      C    C
ATOM    897  CA  ARG C  17     -16.481 -44.498  -0.186  1.00  1.00      C    C
ATOM    898  CA  LYS C  18     -18.186 -45.724   2.992  1.00  1.00      C    C
ATOM    899  CA  GLN C  19     -21.766 -45.269   4.253  1.00  1.00      C    C
ATOM    900  CA  LEU C  20     -24.264 -45.606   1.391  1.00  1.00      C    C
ATOM    901  CA  ALA C  21     -27.725 -47.203   2.083  1.00  1.00      C    C
ATOM    902  CA  THR C  22     -30.075 -47.803  -0.810  1.00  1.00      C    C
ATOM    903  CA  LYS C  23     -29.212 -47.741  -4.556  1.00  1.00      C    C
ATOM    904  CA  ALA C  24     -30.720 -45.776  -7.528  1.00  1.00      C    C
ATOM    905  CA  ALA C  25     -34.033 -45.247  -9.323  1.00  1.00      C    C
ATOM    906  CA  ARG C  26     -34.186 -42.515 -12.110  1.00  1.00      C    C
ATOM    907  CA  LYS C  27     -36.282 -44.541 -14.526  1.00  1.00      C    C
ATOM    908  CA  SER C  28     -39.283 -44.320 -12.122  1.00  1.00      C    C
ATOM    909  CA  ALA C  29     -41.078 -47.369 -13.463  1.00  1.00      C    C
ATOM    910  CA  PRO C  30     -44.171 -46.061 -11.855  1.00  1.00      C    C
ATOM    911  CA  ALA C  31     -44.954 -42.336 -11.743  1.00  1.00      C    C
ATOM    912  CA  THR C  32     -45.949 -39.832 -14.487  1.00  1.00      C    C
ATOM    913  CA  GLY C  33     -44.819 -36.603 -13.024  1.00  1.00      C    C
ATOM    914  CA  GLY C  34     -41.824 -36.024 -10.939  1.00  1.00      C    C
ATOM    915  CA  VAL C  35     -40.488 -35.814  -7.281  1.00  1.00      C    C
ATOM    916  CA  LYS C  36     -36.934 -37.378  -7.261  1.00  1.00      C    C
ATOM    917  CA  LYS C  37     -35.005 -35.429  -9.899  1.00  1.00      C    C
ATOM    918  CA  PRO C  38     -31.617 -37.178 -10.146  1.00  1.00      C    C
ATOM    919  CA  HIS C  39     -28.750 -34.726 -10.671  1.00  1.00      C    C
ATOM    920  CA  ARG C  40     -28.175 -31.864  -8.171  1.00  1.00      C    C
ATOM    921  CA  TYR C  41     -26.759 -28.417  -8.510  1.00  1.00      C    C
ATOM    922  CA  ARG C  42     -23.037 -28.158  -8.191  1.00  1.00      C    C
ATOM    923  CA  PRO C  43     -21.200 -27.188  -5.001  1.00  1.00      C    C
ATOM    924  CA  GLY C  44     -20.196 -23.523  -5.397  1.00  1.00      C    C
ATOM    925  CA  THR C  45     -22.587 -22.832  -8.256  1.00  1.00      C    C
ATOM    926  CA  VAL C  46     -24.549 -20.368  -6.161  1.00  1.00      C    C
ATOM    927  CA  ALA C  47     -21.529 -18.789  -4.552  1.00  1.00      C    C
ATOM    928  CA  LEU C  48     -20.054 -18.280  -8.047  1.00  1.00      C    C
ATOM    929  CA  ARG C  49     -23.286 -16.634  -9.269  1.00  1.00      C    C
ATOM    930  CA  GLU C  50     -23.258 -14.391  -6.128  1.00  1.00      C    C
ATOM    931  CA  ILE C  51     -19.827 -13.077  -7.010  1.00  1.00      C    C
ATOM    932  CA  ARG C  52     -21.323 -12.380 -10.543  1.00  1.00      C    C
ATOM    933  CA  ARG C  53     -24.336 -10.793  -9.015  1.00  1.00      C    C
ATOM    934  CA  TYR C  54     -22.579  -8.562  -6.560  1.00  1.00      C    C
ATOM    935  CA  GLN C  55     -19.994  -7.186  -8.968  1.00  1.00      C    C
ATOM    936  CA  LYS C  56     -22.831  -6.025 -11.123  1.00  1.00      C    C
ATOM    937  CA  SER C  57     -24.906  -4.121  -8.590  1.00  1.00      C    C
ATOM    938  CA  THR C  58     -23.017  -1.339  -6.706  1.00  1.00      C    C
ATOM    939  CA  GLU C  59     -25.227  -0.778  -3.600  1.00  1.00      C    C
ATOM    940  CA  LEU C  60     -23.886  -1.405  -0.158  1.00  1.00      C    C
ATOM    941  CA  LEU C  61     -24.968  -4.942   1.065  1.00  1.00      C    C
ATOM    942  CA  ILE C  62     -24.206  -3.592   4.562  1.00  1.00      C    C
ATOM    943  CA  ARG C  63     -27.357  -2.567   6.597  1.00  1.00      C    C
ATOM    944  CA  LYS C  64     -27.384   1.145   7.708  1.00  1.00      C    C
ATOM    945  CA  LEU C  65     -28.561   0.947  11.286  1.00  1.00      C    C
ATOM    946  CA  PRO C  66     -26.217  -1.779  12.479  1.00  1.00      C    C
ATOM    947  CA  PHE C  67     -23.265   0.148  11.143  1.00  1.00      C    C
ATOM    948  CA  GLN C  68     -24.536   3.423  12.629  1.00  1.00      C    C
ATOM    949  CA  ARG C  69     -24.847   1.653  15.954  1.00  1.00      C    C
ATOM    950  CA  LEU C  70     -21.211   0.509  15.845  1.00  1.00      C    C
ATOM    951  CA  VAL C  71     -20.085   4.046  14.818  1.00  1.00      C    C
ATOM    952  CA  ARG C  72     -21.900   5.829  17.656  1.00  1.00      C    C
ATOM    953  CA  GLU C  73     -20.385   3.332  20.155  1.00  1.00      C    C
ATOM    954  CA  ILE C  74     -16.869   3.779  18.813  1.00  1.00      C    C
ATOM    955  CA  ALA C  75     -17.281   7.620  19.164  1.00  1.00      C    C
ATOM    956  CA  GLN C  76     -18.411   7.311  22.809  1.00  1.00      C    C
ATOM    957  CA  ASP C  77     -14.845   6.120  23.480  1.00  1.00      C    C
ATOM    958  CA  PHE C  78     -13.478   9.572  22.345  1.00  1.00      C    C
ATOM    959  CA  LYS C  79     -16.114  12.161  23.262  1.00  1.00      C    C
ATOM    960  CA  THR C  80     -19.622  11.467  24.565  1.00  1.00      C    C
ATOM    961  CA  ASP C  81     -22.870  12.653  23.175  1.00  1.00      C    C
ATOM    962  CA  LEU C  82     -21.689  12.892  19.533  1.00  1.00      C    C
ATOM    963  CA  ARG C  83     -24.471  13.525  16.951  1.00  1.00      C    C
ATOM    964  CA  PHE C  84     -23.552  12.735  13.223  1.00  1.00      C    C
ATOM    965  CA  GLN C  85     -24.809  14.423   9.950  1.00  1.00      C    C
ATOM    966  CA  SER C  86     -26.344  11.469   7.943  1.00  1.00      C    C
ATOM    967  CA  SER C  87     -23.857  12.063   5.217  1.00  1.00      C    C
ATOM    968  CA  ALA C  88     -20.990  11.634   7.687  1.00  1.00      C    C
ATOM    969  CA  VAL C  89     -22.246   8.168   8.431  1.00  1.00      C    C
ATOM    970  CA  MET C  90     -22.654   7.557   4.695  1.00  1.00      C    C
ATOM    971  CA  ALA C  91     -18.985   8.672   4.153  1.00  1.00      C    C
ATOM    972  CA  LEU C  92     -17.920   6.159   6.779  1.00  1.00      C    C
ATOM    973  CA  GLN C  93     -20.007   3.375   5.368  1.00  1.00      C    C
ATOM    974  CA  GLU C  94     -18.753   3.771   1.777  1.00  1.00      C    C
ATOM    975  CA  ALA C  95     -15.206   3.808   3.124  1.00  1.00      C    C
ATOM    976  CA  SER C  96     -15.551   0.867   5.535  1.00  1.00      C    C
ATOM    977  CA  GLU C  97     -17.187  -1.382   2.964  1.00  1.00      C    C
ATOM    978  CA  ALA C  98     -14.895  -0.295   0.152  1.00  1.00      C    C
ATOM    979  CA  TYR C  99     -11.862  -1.002   2.497  1.00  1.00      C    C
ATOM    980  CA  LEU C 100     -13.283  -4.494   3.428  1.00  1.00      C    C
ATOM    981  CA  VAL C 101     -14.045  -5.273  -0.220  1.00  1.00      C    C
ATOM    982  CA  ALA C 102     -10.460  -4.348  -1.428  1.00  1.00      C    C
ATOM    983  CA  LEU C 103      -8.964  -6.124   1.502  1.00  1.00      C    C
ATOM    984  CA  PHE C 104     -10.639  -9.372   0.351  1.00  1.00      C    C
ATOM    985  CA  GLU C 105      -8.952  -8.989  -3.129  1.00  1.00      C    C
ATOM    986  CA  ASP C 106      -5.619  -8.499  -1.237  1.00  1.00      C    C
ATOM    987  CA  THR C 107      -6.429 -11.415   1.103  1.00  1.00      C    C
ATOM    988  CA  ASN C 108      -7.654 -13.370  -2.070  1.00  1.00      C    C
ATOM    989  CA  LEU C 109      -4.420 -12.964  -4.039  1.00  1.00      C    C
ATOM    990  CA  CYS C 110      -2.494 -14.316  -0.946  1.00  1.00      C    C
ATOM    991  CA  ALA C 111      -4.738 -17.378  -0.779  1.00  1.00      C    C
ATOM    992  CA  ILE C 112      -4.253 -18.190  -4.461  1.00  1.00      C    C
ATOM    993  CA  HIS C 113      -0.541 -17.550  -3.990  1.00  1.00      C    C
ATOM    994  CA  ALA C 114      -0.573 -20.204  -1.163  1.00  1.00      C    C
ATOM    995  CA  LYS C 115      -2.357 -22.685  -3.447  1.00  1.00      C    C
ATOM    996  CA  ARG C 116      -5.581 -22.592  -1.498  1.00  1.00      C    C
ATOM    997  CA  VAL C 117      -9.130 -21.555  -2.598  1.00  1.00      C    C
ATOM    998  CA  THR C 118     -10.183 -20.828   0.927  1.00  1.00      C    C
ATOM    999  CA  ILE C 119      -9.118 -17.539   2.568  1.00  1.00      C    C
ATOM   1000  CA  MET C 120      -7.829 -18.012   6.112  1.00  1.00      C    C
ATOM   1001  CA  PRO C 121      -7.006 -15.520   8.885  1.00  1.00      C    C
ATOM   1002  CA  LYS C 122      -3.308 -15.712   8.092  1.00  1.00      C    C
ATOM   1003  CA  ASP C 123      -4.047 -14.310   4.689  1.00  1.00      C    C
ATOM   1004  CA  ILE C 124      -5.720 -11.190   6.109  1.00  1.00      C    C
ATOM   1005  CA  GLN C 125      -2.841 -10.808   8.580  1.00  1.00      C    C
ATOM   1006  CA  LEU C 126      -0.243 -11.109   5.829  1.00  1.00      C    C
ATOM   1007  CA  ALA C 127      -2.097  -8.747   3.597  1.00  1.00      C    C
ATOM   1008  CA  ARG C 128      -2.410  -6.153   6.373  1.00  1.00      C    C
ATOM   1009  CA  ARG C 129       1.273  -6.647   7.145  1.00  1.00      C    C
ATOM   1010  CA  ILE C 130       2.486  -5.841   3.578  1.00  1.00      C    C
ATOM   1011  CA  ARG C 131       0.418  -2.800   3.127  1.00  1.00      C    C
ATOM   1012  CA  GLY C 132       1.808  -1.509   6.437  1.00  1.00      C    C
ATOM   1013  CA  GLU C 133      -1.633  -1.445   8.082  1.00  1.00      C    C
ATOM   1014  CA  ARG C 134      -0.597  -3.724  10.886  1.00  1.00      C    C
ATOM   1015  CA  ALA C 135       3.033  -3.139  10.357  1.00  1.00      C    C
TER
ATOM   1016  CA  SER D   1     -43.652 -12.379  39.020  1.00  1.00      D    C
ATOM   1017  CA  GLY D   2     -41.158  -9.521  39.427  1.00  1.00      D    C
ATOM   1018  CA  ARG D   3     -38.018 -11.395  40.473  1.00  1.00      D    C
ATOM   1019  CA  GLY D   4     -35.462  -9.267  38.622  1.00  1.00      D    C
ATOM   1020  CA  LYS D   5     -34.873 -10.014  34.998  1.00  1.00      D    C
ATOM   1021  CA  GLY D   6     -33.313 -13.311  35.989  1.00  1.00      D    C
ATOM   1022  CA  GLY D   7     -32.911 -16.577  34.197  1.00  1.00      D    C
ATOM   1023  CA  LYS D   8     -30.981 -16.531  30.914  1.00  1.00      D    C
ATOM   1024  CA  GLY D   9     -28.445 -13.959  29.571  1.00  1.00      D    C
ATOM   1025  CA  LEU D  10     -26.262 -13.096  26.552  1.00  1.00      D    C
ATOM   1026  CA  GLY D  11     -22.824 -11.689  27.361  1.00  1.00      D    C
ATOM   1027  CA  LYS D  12     -20.861 -14.840  27.776  1.00  1.00      D    C
ATOM   1028  CA  GLY D  13     -21.407 -17.871  25.454  1.00  1.00      D    C
ATOM   1029  CA  GLY D  14     -20.346 -19.194  22.117  1.00  1.00      D    C
ATOM   1030  CA  ALA D  15     -23.788 -18.954  20.387  1.00  1.00      D    C
ATOM   1031  CA  LYS D  16     -25.419 -15.569  20.289  1.00  1.00      D    C
ATOM   1032  CA  ARG D  17     -28.937 -17.088  20.542  1.00  1.00      D    C
ATOM   1033  CA  HIS D  18     -29.181 -16.776  24.354  1.00  1.00      D    C
ATOM   1034  CA  ARG D  19     -32.185 -14.958  25.839  1.00  1.00      D    C
ATOM   1035  CA  LYS D  20     -34.371 -12.928  23.579  1.00  1.00      D    C
ATOM   1036  CA  VAL D  21     -32.434  -9.858  24.375  1.00  1.00      D    C
ATOM   1037  CA  LEU D  22     -31.734  -8.089  20.947  1.00  1.00      D    C
ATOM   1038  CA  ARG D  23     -28.567  -6.250  19.825  1.00  1.00      D    C
ATOM   1039  CA  ASP D  24     -24.905  -7.368  19.245  1.00  1.00      D    C
ATOM   1040  CA  ASN D  25     -23.518  -4.086  17.902  1.00  1.00      D    C
ATOM   1041  CA  ILE D  26     -20.326  -5.372  16.182  1.00  1.00      D    C
ATOM   1042  CA  GLN D  27     -22.201  -8.564  16.031  1.00  1.00      D    C
ATOM   1043  CA  GLY D  28     -24.911  -6.707  14.232  1.00  1.00      D    C
ATOM   1044  CA  ILE D  29     -22.750  -6.652  11.069  1.00  1.00      D    C
ATOM   1045  CA  THR D  30     -23.910 -10.204  10.222  1.00  1.00      D    C
ATOM   1046  CA  LYS D  31     -21.968 -13.074   8.629  1.00  1.00      D    C
ATOM   1047  CA  PRO D  32     -24.328 -12.900   5.647  1.00  1.00      D    C
ATOM   1048  CA  ALA D  33     -23.436  -9.117   5.121  1.00  1.00      D    C
ATOM   1049  CA  ILE D  34     -19.737 -10.219   4.952  1.00  1.00      D    C
ATOM   1050  CA  ARG D  35     -19.999 -13.171   2.704  1.00  1.00      D    C
ATOM   1051  CA  ARG D  36     -21.797 -10.888   0.149  1.00  1.00      D    C
ATOM   1052  CA  LEU D  37     -19.044  -8.258   0.518  1.00  1.00      D    C
ATOM   1053  CA  ALA D  38     -16.349 -10.946   0.036  1.00  1.00      D    C
ATOM   1054  CA  ARG D  39     -18.089 -12.058  -3.200  1.00  1.00      D    C
ATOM   1055  CA  ARG D  40     -17.943  -8.515  -4.532  1.00  1.00      D    C
ATOM   1056  CA  GLY D  41     -14.350  -8.673  -3.600  1.00  1.00      D    C
ATOM   1057  CA  GLY D  42     -13.778 -11.763  -5.696  1.00  1.00      D    C
ATOM   1058  CA  VAL D  43     -13.377 -14.504  -3.116  1.00  1.00      D    C
ATOM   1059  CA  LYS D  44     -14.887 -17.969  -4.138  1.00  1.00      D    C
ATOM   1060  CA  ARG D  45     -14.246 -20.056  -0.966  1.00  1.00      D    C
ATOM   1061  CA  ILE D  46     -14.324 -18.604   2.597  1.00  1.00      D    C
ATOM   1062  CA  SER D  47     -13.254 -20.183   5.914  1.00  1.00      D    C
ATOM   1063  CA  GLY D  48     -15.667 -19.835   8.727  1.00  1.00      D    C
ATOM   1064  CA  LEU D  49     -13.190 -17.941  10.652  1.00  1.00      D    C
ATOM   1065  CA  ILE D  50     -12.846 -14.851   8.326  1.00  1.00      D    C
ATOM   1066  CA  TYR D  51     -15.956 -13.250   9.941  1.00  1.00      D    C
ATOM   1067  CA  GLU D  52     -14.580 -12.826  13.403  1.00  1.00      D    C
ATOM   1068  CA  GLU D  53     -11.259 -11.834  11.973  1.00  1.00      D    C
ATOM   1069  CA  THR D  54     -12.951  -9.144   9.878  1.00  1.00      D    C
ATOM   1070  CA  ARG D  55     -14.759  -7.633  12.956  1.00  1.00      D    C
ATOM   1071  CA  GLY D  56     -11.290  -7.074  14.514  1.00  1.00      D    C
ATOM   1072  CA  VAL D  57      -9.927  -5.417  11.482  1.00  1.00      D    C
ATOM   1073  CA  LEU D  58     -12.957  -3.351  10.780  1.00  1.00      D    C
ATOM   1074  CA  LYS D  59     -13.028  -2.030  14.282  1.00  1.00      D    C
ATOM   1075  CA  VAL D  60      -9.346  -0.954  14.111  1.00  1.00      D    C
ATOM   1076  CA  PHE D  61     -10.054   0.748  10.739  1.00  1.00      D    C
ATOM   1077  CA  LEU D  62     -12.942   2.804  12.211  1.00  1.00      D    C
ATOM   1078  CA  GLU D  63     -11.069   3.661  15.486  1.00  1.00      D    C
ATOM   1079  CA  ASN D  64      -8.289   5.137  13.383  1.00  1.00      D    C
ATOM   1080  CA  VAL D  65     -10.462   6.995  10.873  1.00  1.00      D    C
ATOM   1081  CA  ILE D  66     -13.039   8.062  13.527  1.00  1.00      D    C
ATOM   1082  CA  ARG D  67     -10.299   9.323  15.856  1.00  1.00      D    C
ATOM   1083  CA  ASP D  68      -9.403  11.936  13.148  1.00  1.00      D    C
ATOM   1084  CA  ALA D  69     -12.990  12.890  12.438  1.00  1.00      D    C
ATOM   1085  CA  VAL D  70     -13.766  13.320  16.097  1.00  1.00      D    C
ATOM   1086  CA  THR D  71     -10.571  15.382  16.498  1.00  1.00      D    C
ATOM   1087  CA  TYR D  72     -11.939  17.816  13.918  1.00  1.00      D    C
ATOM   1088  CA  THR D  73     -15.234  17.861  15.773  1.00  1.00      D    C
ATOM   1089  CA  GLU D  74     -13.804  18.826  19.165  1.00  1.00      D    C
ATOM   1090  CA  HIS D  75     -11.345  21.232  17.576  1.00  1.00      D    C
ATOM   1091  CA  ALA D  76     -14.231  23.040  15.858  1.00  1.00      D    C
ATOM   1092  CA  LYS D  77     -16.004  23.268  19.238  1.00  1.00      D    C
ATOM   1093  CA  ARG D  78     -18.888  21.304  17.535  1.00  1.00      D    C
ATOM   1094  CA  LYS D  79     -20.967  18.527  18.991  1.00  1.00      D    C
ATOM   1095  CA  THR D  80     -21.628  17.044  15.520  1.00  1.00      D    C
ATOM   1096  CA  VAL D  81     -19.497  14.898  13.115  1.00  1.00      D    C
ATOM   1097  CA  THR D  82     -19.792  16.355   9.652  1.00  1.00      D    C
ATOM   1098  CA  ALA D  83     -19.102  14.762   6.275  1.00  1.00      D    C
ATOM   1099  CA  MET D  84     -16.186  17.195   5.760  1.00  1.00      D    C
ATOM   1100  CA  ASP D  85     -14.634  16.035   9.089  1.00  1.00      D    C
ATOM   1101  CA  VAL D  86     -14.753  12.477   7.617  1.00  1.00      D    C
ATOM   1102  CA  VAL D  87     -13.601  13.670   4.088  1.00  1.00      D    C
ATOM   1103  CA  TYR D  88     -10.657  15.327   5.633  1.00  1.00      D    C
ATOM   1104  CA  ALA D  89      -9.962  12.425   8.086  1.00  1.00      D    C
ATOM   1105  CA  LEU D  90     -10.187   9.905   5.232  1.00  1.00      D    C
ATOM   1106  CA  LYS D  91      -7.805  11.945   3.069  1.00  1.00      D    C
ATOM   1107  CA  ARG D  92      -5.091  12.164   5.765  1.00  1.00      D    C
ATOM   1108  CA  GLN D  93      -5.021   8.304   6.086  1.00  1.00      D    C
ATOM   1109  CA  GLY D  94      -4.506   7.908   2.413  1.00  1.00      D    C
ATOM   1110  CA  ARG D  95      -8.089   6.782   1.841  1.00  1.00      D    C
ATOM   1111  CA  THR D  96      -9.421   9.703  -0.291  1.00  1.00      D    C
ATOM   1112  CA  LEU D  97     -13.257   9.388  -0.668  1.00  1.00      D    C
ATOM   1113  CA  TYR D  98     -15.193  10.719  -3.633  1.00  1.00      D    C
ATOM   1114  CA  GLY D  99     -18.893  11.850  -3.327  1.00  1.00      D    C
ATOM   1115  CA  PHE D 100     -18.844  13.917  -0.153  1.00  1.00      D    C
ATOM   1116  CA  GLY D 101     -18.873  17.495  -0.923  1.00  1.00      D    C
ATOM   1117  CA  GLY D 102     -22.311  17.955  -2.506  1.00  1.00      D    C
TER
ATOM   1118  CA  SER E   1      18.149  84.547  12.831  1.00  1.00      E    C
ATOM   1119  CA  GLY E   2      20.035  82.528  15.466  1.00  1.00      E    C
ATOM   1120  CA  ARG E   3      17.443  80.006  16.732  1.00  1.00      E    C
ATOM   1121  CA  GLY E   4      13.783  79.266  16.268  1.00  1.00      E    C
ATOM   1122  CA  LYS E   5      11.550  81.222  18.504  1.00  1.00      E    C
ATOM   1123  CA  GLN E   6       8.148  79.426  17.603  1.00  1.00      E    C
ATOM   1124  CA  GLY E   7       9.541  76.276  19.154  1.00  1.00      E    C
ATOM   1125  CA  GLY E   8       9.828  74.508  15.829  1.00  1.00      E    C
ATOM   1126  CA  LYS E   9       9.297  70.874  16.580  1.00  1.00      E    C
ATOM   1127  CA  THR E  10       5.794  71.416  15.290  1.00  1.00      E    C
ATOM   1128  CA  ARG E  11       5.030  73.049  18.720  1.00  1.00      E    C
ATOM   1129  CA  ALA E  12       1.741  71.195  18.834  1.00  1.00      E    C
ATOM   1130  CA  LYS E  13      -0.457  69.938  21.778  1.00  1.00      E    C
ATOM   1131  CA  ALA E  14       0.045  66.239  21.385  1.00  1.00      E    C
ATOM   1132  CA  LYS E  15      -2.766  64.062  22.792  1.00  1.00      E    C
ATOM   1133  CA  THR E  16      -0.985  60.811  21.836  1.00  1.00      E    C
ATOM   1134  CA  ARG E  17      -2.302  57.363  22.457  1.00  1.00      E    C
ATOM   1135  CA  SER E  18       0.669  57.063  24.711  1.00  1.00      E    C
ATOM   1136  CA  SER E  19      -0.279  60.223  26.730  1.00  1.00      E    C
ATOM   1137  CA  ARG E  20      -3.795  59.058  26.858  1.00  1.00      E    C
ATOM   1138  CA  ALA E  21      -2.871  55.781  28.659  1.00  1.00      E    C
ATOM   1139  CA  GLY E  22      -0.323  57.795  30.802  1.00  1.00      E    C
ATOM   1140  CA  LEU E  23       2.524  56.201  28.965  1.00  1.00      E    C
ATOM   1141  CA  GLN E  24       6.246  56.654  28.706  1.00  1.00      E    C
ATOM   1142  CA  PHE E  25       6.913  53.621  26.535  1.00  1.00      E    C
ATOM   1143  CA  PRO E  26       5.124  53.994  23.252  1.00  1.00      E    C
ATOM   1144  CA  VAL E  27       1.713  52.475  22.772  1.00  1.00      E    C
ATOM   1145  CA  GLY E  28       1.623  53.236  19.079  1.00  1.00      E    C
ATOM   1146  CA  ARG E  29       4.980  51.516  18.581  1.00  1.00      E    C
ATOM   1147  CA  VAL E  30       4.029  48.533  20.676  1.00  1.00      E    C
ATOM   1148  CA  HIS E  31       1.084  47.988  18.449  1.00  1.00      E    C
ATOM   1149  CA  ARG E  32       3.427  47.848  15.461  1.00  1.00      E    C
ATOM   1150  CA  LEU E  33       5.674  45.337  17.068  1.00  1.00      E    C
ATOM   1151  CA  LEU E  34       2.621  43.151  17.978  1.00  1.00      E    C
ATOM   1152  CA  ARG E  35       1.586  43.418  14.318  1.00  1.00      E    C
ATOM   1153  CA  LYS E  36       5.035  42.801  12.970  1.00  1.00      E    C
ATOM   1154  CA  GLY E  37       5.598  39.698  15.250  1.00  1.00      E    C
ATOM   1155  CA  ASN E  38       2.783  37.575  13.983  1.00  1.00      E    C
ATOM   1156  CA  TYR E  39       1.272  36.829  17.366  1.00  1.00      E    C
ATOM   1157  CA  ALA E  40      -2.423  36.842  16.240  1.00  1.00      E    C
ATOM   1158  CA  GLU E  41      -3.930  38.393  13.130  1.00  1.00      E    C
ATOM   1159  CA  ARG E  42      -5.597  41.038  15.236  1.00  1.00      E    C
ATOM   1160  CA  VAL E  43      -4.609  42.896  18.527  1.00  1.00      E    C
ATOM   1161  CA  GLY E  44      -7.259  44.657  20.497  1.00  1.00      E    C
ATOM   1162  CA  ALA E  45      -7.098  48.500  21.338  1.00  1.00      E    C
ATOM   1163  CA  GLY E  46      -6.502  47.893  24.940  1.00  1.00      E    C
ATOM   1164  CA  ALA E  47      -3.828  45.309  24.434  1.00  1.00      E    C
ATOM   1165  CA  PRO E  48      -0.925  47.470  23.396  1.00  1.00      E    C
ATOM   1166  CA  VAL E  49      -1.857  49.846  26.203  1.00  1.00      E    C
ATOM   1167  CA  TYR E  50      -1.378  47.127  28.792  1.00  1.00      E    C
ATOM   1168  CA  LEU E  51       1.643  45.853  27.082  1.00  1.00      E    C
ATOM   1169  CA  ALA E  52       3.510  49.209  27.026  1.00  1.00      E    C
ATOM   1170  CA  ALA E  53       2.789  49.884  30.689  1.00  1.00      E    C
ATOM   1171  CA  VAL E  54       3.912  46.433  31.785  1.00  1.00      E    C
ATOM   1172  CA  LEU E  55       7.090  47.184  29.807  1.00  1.00      E    C
ATOM   1173  CA  GLU E  56       7.605  50.714  31.223  1.00  1.00      E    C
ATOM   1174  CA  TYR E  57       6.883  49.375  34.679  1.00  1.00      E    C
ATOM   1175  CA  LEU E  58       9.658  46.794  34.556  1.00  1.00      E    C
ATOM   1176  CA  THR E  59      11.936  49.458  33.158  1.00  1.00      E    C
ATOM   1177  CA  ALA E  60      11.228  51.519  36.397  1.00  1.00      E    C
ATOM   1178  CA  GLU E  61      12.143  48.497  38.503  1.00  1.00      E    C
ATOM   1179  CA  ILE E  62      15.464  48.007  36.831  1.00  1.00      E    C
ATOM   1180  CA  LEU E  63      16.403  51.605  36.776  1.00  1.00      E    C
ATOM   1181  CA  GLU E  64      15.275  52.276  40.377  1.00  1.00      E    C
ATOM   1182  CA  LEU E  65      17.338  49.560  41.835  1.00  1.00      E    C
ATOM   1183  CA  ALA E  66      20.342  50.151  39.422  1.00  1.00      E    C
ATOM   1184  CA  GLY E  67      20.586  53.886  40.262  1.00  1.00      E    C
ATOM   1185  CA  ASN E  68      20.613  52.891  43.942  1.00  1.00      E    C
ATOM   1186  CA  ALA E  69      23.531  50.503  43.343  1.00  1.00      E    C
ATOM   1187  CA  ALA E  70      25.463  53.167  41.492  1.00  1.00      E    C
ATOM   1188  CA  ARG E  71      24.803  55.832  44.194  1.00  1.00      E    C
ATOM   1189  CA  ASP E  72      25.933  53.397  46.858  1.00  1.00      E    C
ATOM   1190  CA  ASN E  73      29.007  52.602  44.701  1.00  1.00      E    C
ATOM   1191  CA  LYS E  74      29.864  56.174  44.158  1.00  1.00      E    C
ATOM   1192  CA  LYS E  75      28.978  56.199  40.460  1.00  1.00      E    C
ATOM   1193  CA  THR E  76      26.691  58.541  38.639  1.00  1.00      E    C
ATOM   1194  CA  ARG E  77      27.122  57.326  35.121  1.00  1.00      E    C
ATOM   1195  CA  ILE E  78      25.294  54.045  35.030  1.00  1.00      E    C
ATOM   1196  CA  ILE E  79      27.369  51.258  33.389  1.00  1.00      E    C
ATOM   1197  CA  PRO E  80      26.430  47.461  32.731  1.00  1.00      E    C
ATOM   1198  CA  ARG E  81      27.881  46.530  35.999  1.00  1.00      E    C
ATOM   1199  CA  HIS E  82      25.125  48.372  37.893  1.00  1.00      E    C
ATOM   1200  CA  LEU E  83      22.352  46.901  35.913  1.00  1.00      E    C
ATOM   1201  CA  GLN E  84      23.720  43.361  36.738  1.00  1.00      E    C
ATOM   1202  CA  LEU E  85      24.317  44.304  40.401  1.00  1.00      E    C
ATOM   1203  CA  ALA E  86      20.773  45.761  40.537  1.00  1.00      E    C
ATOM   1204  CA  VAL E  87      19.143  42.516  39.319  1.00  1.00      E    C
ATOM   1205  CA  ARG E  88      21.380  40.142  41.272  1.00  1.00      E    C
ATOM   1206  CA  ASN E  89      20.991  41.945  44.605  1.00  1.00      E    C
ATOM   1207  CA  ASP E  90      17.194  41.938  44.149  1.00  1.00      E    C
ATOM   1208  CA  GLU E  91      15.363  38.709  45.001  1.00  1.00      E    C
ATOM   1209  CA  GLU E  92      12.806  38.967  42.333  1.00  1.00      E    C
ATOM   1210  CA  LEU E  93      14.752  40.202  39.286  1.00  1.00      E    C
ATOM   1211  CA  ASN E  94      17.576  37.641  40.064  1.00  1.00      E    C
ATOM   1212  CA  LYS E  95      14.899  34.931  39.769  1.00  1.00      E    C
ATOM   1213  CA  LEU E  96      13.378  36.432  36.589  1.00  1.00      E    C
ATOM   1214  CA  LEU E  97      16.832  36.576  34.979  1.00  1.00      E    C
ATOM   1215  CA  GLY E  98      18.266  33.462  36.631  1.00  1.00      E    C
ATOM   1216  CA  ARG E  99      19.560  32.077  33.413  1.00  1.00      E    C
ATOM   1217  CA  VAL E 100      20.450  35.374  31.751  1.00  1.00      E    C
ATOM   1218  CA  THR E 101      23.985  37.058  31.485  1.00  1.00      E    C
ATOM   1219  CA  ILE E 102      24.145  40.795  31.090  1.00  1.00      E    C
ATOM   1220  CA  ALA E 103      27.449  41.318  29.358  1.00  1.00      E    C
ATOM   1221  CA  GLN E 104      30.248  43.003  31.202  1.00  1.00      E    C
ATOM   1222  CA  GLY E 105      28.240  42.758  34.385  1.00  1.00      E    C
ATOM   1223  CA  GLY E 106      29.855  39.514  35.816  1.00  1.00      E    C
ATOM   1224  CA  VAL E 107      29.824  39.224  39.515  1.00  1.00      E    C
ATOM   1225  CA  LEU E 108      31.601  37.469  42.307  1.00  1.00      E    C
ATOM   1226  CA  PRO E 109      29.491  35.141  44.555  1.00  1.00      E    C
ATOM   1227  CA  ASN E 110      28.583  37.400  47.466  1.00  1.00      E    C
ATOM   1228  CA  ILE E 111      30.095  35.574  50.329  1.00  1.00      E    C
ATOM   1229  CA  GLN E 112      33.665  36.002  51.395  1.00  1.00      E    C
ATOM   1230  CA  SER E 113      34.821  33.347  53.791  1.00  1.00      E    C
ATOM   1231  CA  VAL E 114      35.209  35.412  56.859  1.00  1.00      E    C
ATOM   1232  CA  LEU E 115      31.492  36.381  56.781  1.00  1.00      E    C
ATOM   1233  CA  LEU E 116      29.070  33.412  57.022  1.00  1.00      E    C
ATOM   1234  CA  PRO E 117      26.574  35.094  54.591  1.00  1.00      E    C
ATOM   1235  CA  LYS E 118      24.082  35.604  57.323  1.00  1.00      E    C
ATOM   1236  CA  LYS E 119      23.578  39.418  57.318  1.00  1.00      E    C
ATOM   1237  CA  THR E 120      21.419  38.265  54.440  1.00  1.00      E    C
ATOM   1238  CA  GLU E 121      18.703  35.657  54.890  1.00  1.00      E    C
ATOM   1239  CA  SER E 122      16.699  38.577  56.477  1.00  1.00      E    C
ATOM   1240  CA  SER E 123      18.695  38.635  59.825  1.00  1.00      E    C
ATOM   1241  CA  LYS E 124      17.806  42.116  61.118  1.00  1.00      E    C
ATOM   1242  CA  SER E 125      21.269  43.613  60.928  1.00  1.00      E    C
ATOM   1243  CA  LYS E 126      23.024  42.436  64.097  1.00  1.00      E    C
ATOM   1244  CA  SER E 127      22.004  38.878  63.127  1.00  1.00      E    C
ATOM   1245  CA  LYS E 128      24.530  36.659  64.802  1.00  1.00      E    C
TER
ATOM   1246  CA  PRO F   1      35.475  86.117 -18.400  1.00  1.00      F    C
ATOM   1247  CA  GLU F   2      33.122  88.294 -16.493  1.00  1.00      F    C
ATOM   1248  CA  PRO F   3      30.080  88.208 -18.632  1.00  1.00      F    C
ATOM   1249  CA  ALA F   4      27.517  90.895 -18.050  1.00  1.00      F    C
ATOM   1250  CA  LYS F   5      25.564  89.305 -15.193  1.00  1.00      F    C
ATOM   1251  CA  SER F   6      27.804  89.647 -12.106  1.00  1.00      F    C
ATOM   1252  CA  ALA F   7      28.217  87.811  -8.778  1.00  1.00      F    C
ATOM   1253  CA  PRO F   8      29.262  85.072  -8.415  1.00  1.00      F    C
ATOM   1254  CA  ALA F   9      28.191  84.189  -4.839  1.00  1.00      F    C
ATOM   1255  CA  PRO F  10      25.558  85.350  -5.628  1.00  1.00      F    C
ATOM   1256  CA  LYS F  11      23.474  87.139  -2.951  1.00  1.00      F    C
ATOM   1257  CA  LYS F  12      21.434  83.908  -2.766  1.00  1.00      F    C
ATOM   1258  CA  GLY F  13      18.179  85.613  -1.897  1.00  1.00      F    C
ATOM   1259  CA  SER F  14      14.717  85.420  -0.804  1.00  1.00      F    C
ATOM   1260  CA  LYS F  15      14.727  85.409   2.934  1.00  1.00      F    C
ATOM   1261  CA  LYS F  16      15.613  88.922   3.836  1.00  1.00      F    C
ATOM   1262  CA  ALA F  17      18.749  89.720   5.855  1.00  1.00      F    C
ATOM   1263  CA  VAL F  18      21.864  88.033   4.338  1.00  1.00      F    C
ATOM   1264  CA  THR F  19      23.025  84.422   4.354  1.00  1.00      F    C
ATOM   1265  CA  LYS F  20      22.184  80.901   2.875  1.00  1.00      F    C
ATOM   1266  CA  THR F  21      22.607  77.765   4.895  1.00  1.00      F    C
ATOM   1267  CA  GLN F  22      21.151  75.534   2.188  1.00  1.00      F    C
ATOM   1268  CA  LYS F  23      17.699  74.334   3.433  1.00  1.00      F    C
ATOM   1269  CA  LYS F  24      15.573  72.764   0.510  1.00  1.00      F    C
ATOM   1270  CA  ASP F  25      17.922  69.725   0.058  1.00  1.00      F    C
ATOM   1271  CA  GLY F  26      16.661  66.862  -2.138  1.00  1.00      F    C
ATOM   1272  CA  LYS F  27      15.935  63.357  -0.975  1.00  1.00      F    C
ATOM   1273  CA  LYS F  28      19.268  61.728   0.104  1.00  1.00      F    C
ATOM   1274  CA  ARG F  29      17.916  58.900   2.408  1.00  1.00      F    C
ATOM   1275  CA  ARG F  30      19.637  60.331   5.421  1.00  1.00      F    C
ATOM   1276  CA  LYS F  31      20.647  56.996   7.035  1.00  1.00      F    C
ATOM   1277  CA  THR F  32      17.578  54.776   7.644  1.00  1.00      F    C
ATOM   1278  CA  ARG F  33      16.711  54.913  11.280  1.00  1.00      F    C
ATOM   1279  CA  LYS F  34      17.226  51.848  13.379  1.00  1.00      F    C
ATOM   1280  CA  GLU F  35      14.555  52.290  16.117  1.00  1.00      F    C
ATOM   1281  CA  SER F  36      15.492  51.545  19.763  1.00  1.00      F    C
ATOM   1282  CA  TYR F  37      13.830  51.853  23.113  1.00  1.00      F    C
ATOM   1283  CA  ALA F  38      16.694  53.829  24.420  1.00  1.00      F    C
ATOM   1284  CA  ILE F  39      15.015  57.343  24.644  1.00  1.00      F    C
ATOM   1285  CA  TYR F  40      12.226  55.827  26.618  1.00  1.00      F    C
ATOM   1286  CA  VAL F  41      14.454  54.088  29.152  1.00  1.00      F    C
ATOM   1287  CA  TYR F  42      16.200  57.426  29.500  1.00  1.00      F    C
ATOM   1288  CA  LYS F  43      12.927  59.230  30.191  1.00  1.00      F    C
ATOM   1289  CA  VAL F  44      12.232  56.614  32.893  1.00  1.00      F    C
ATOM   1290  CA  LEU F  45      15.712  57.030  34.205  1.00  1.00      F    C
ATOM   1291  CA  LYS F  46      15.078  60.839  34.707  1.00  1.00      F    C
ATOM   1292  CA  GLN F  47      12.025  60.026  36.786  1.00  1.00      F    C
ATOM   1293  CA  VAL F  48      13.796  57.699  39.038  1.00  1.00      F    C
ATOM   1294  CA  HIS F  49      17.307  59.234  39.254  1.00  1.00      F    C
ATOM   1295  CA  PRO F  50      17.021  62.757  38.079  1.00  1.00      F    C
ATOM   1296  CA  ASP F  51      20.756  63.511  38.348  1.00  1.00      F    C
ATOM   1297  CA  THR F  52      21.859  60.088  37.120  1.00  1.00      F    C
ATOM   1298  CA  GLY F  53      23.140  59.704  33.658  1.00  1.00      F    C
ATOM   1299  CA  ILE F  54      23.748  56.382  31.689  1.00  1.00      F    C
ATOM   1300  CA  SER F  55      26.328  55.756  29.005  1.00  1.00      F    C
ATOM   1301  CA  SER F  56      25.347  54.062  25.711  1.00  1.00      F    C
ATOM   1302  CA  LYS F  57      26.856  50.758  26.981  1.00  1.00      F    C
ATOM   1303  CA  ALA F  58      24.332  50.509  29.699  1.00  1.00      F    C
ATOM   1304  CA  MET F  59      21.577  51.539  27.427  1.00  1.00      F    C
ATOM   1305  CA  SER F  60      22.465  48.748  24.925  1.00  1.00      F    C
ATOM   1306  CA  ILE F  61      22.113  46.328  27.807  1.00  1.00      F    C
ATOM   1307  CA  MET F  62      18.635  47.904  28.740  1.00  1.00      F    C
ATOM   1308  CA  ASN F  63      17.395  47.923  25.065  1.00  1.00      F    C
ATOM   1309  CA  SER F  64      18.210  44.290  24.645  1.00  1.00      F    C
ATOM   1310  CA  PHE F  65      16.422  43.311  27.776  1.00  1.00      F    C
ATOM   1311  CA  VAL F  66      13.138  44.991  26.831  1.00  1.00      F    C
ATOM   1312  CA  ASN F  67      13.125  43.585  23.401  1.00  1.00      F    C
ATOM   1313  CA  ASP F  68      13.996  40.056  24.679  1.00  1.00      F    C
ATOM   1314  CA  VAL F  69      11.269  40.018  27.365  1.00  1.00      F    C
ATOM   1315  CA  PHE F  70       8.916  41.763  24.884  1.00  1.00      F    C
ATOM   1316  CA  GLU F  71       9.414  38.887  22.390  1.00  1.00      F    C
ATOM   1317  CA  ARG F  72       8.803  36.589  25.343  1.00  1.00      F    C
ATOM   1318  CA  ILE F  73       5.691  38.293  26.558  1.00  1.00      F    C
ATOM   1319  CA  ALA F  74       4.008  38.460  23.138  1.00  1.00      F    C
ATOM   1320  CA  GLY F  75       4.550  34.708  22.638  1.00  1.00      F    C
ATOM   1321  CA  GLU F  76       2.765  33.841  25.829  1.00  1.00      F    C
ATOM   1322  CA  ALA F  77      -0.243  36.146  24.904  1.00  1.00      F    C
ATOM   1323  CA  SER F  78      -0.368  34.467  21.441  1.00  1.00      F    C
ATOM   1324  CA  ARG F  79      -0.283  30.976  22.880  1.00  1.00      F    C
ATOM   1325  CA  LEU F  80      -3.076  32.111  25.316  1.00  1.00      F    C
ATOM   1326  CA  ALA F  81      -5.109  33.349  22.218  1.00  1.00      F    C
ATOM   1327  CA  HIS F  82      -4.358  30.179  20.284  1.00  1.00      F    C
ATOM   1328  CA  TYR F  83      -5.026  27.884  23.203  1.00  1.00      F    C
ATOM   1329  CA  ASN F  84      -8.515  29.460  23.495  1.00  1.00      F    C
ATOM   1330  CA  LYS F  85      -8.940  29.650  19.756  1.00  1.00      F    C
ATOM   1331  CA  ARG F  86      -9.218  33.505  19.794  1.00  1.00      F    C
ATOM   1332  CA  SER F  87      -8.062  35.544  16.870  1.00  1.00      F    C
ATOM   1333  CA  THR F  88      -7.302  38.612  18.879  1.00  1.00      F    C
ATOM   1334  CA  ILE F  89      -5.057  39.177  21.840  1.00  1.00      F    C
ATOM   1335  CA  THR F  90      -7.135  41.286  24.234  1.00  1.00      F    C
ATOM   1336  CA  SER F  91      -5.959  43.082  27.438  1.00  1.00      F    C
ATOM   1337  CA  ARG F  92      -7.461  40.082  29.144  1.00  1.00      F    C
ATOM   1338  CA  GLU F  93      -5.039  37.650  27.576  1.00  1.00      F    C
ATOM   1339  CA  ILE F  94      -2.154  40.116  28.365  1.00  1.00      F    C
ATOM   1340  CA  GLN F  95      -3.069  40.755  32.079  1.00  1.00      F    C
ATOM   1341  CA  THR F  96      -3.354  36.993  32.796  1.00  1.00      F    C
ATOM   1342  CA  ALA F  97      -0.126  36.399  30.683  1.00  1.00      F    C
ATOM   1343  CA  VAL F  98       1.634  38.733  33.186  1.00  1.00      F    C
ATOM   1344  CA  ARG F  99       0.404  36.874  36.235  1.00  1.00      F    C
ATOM   1345  CA  LEU F 100       1.597  33.602  34.714  1.00  1.00      F    C
ATOM   1346  CA  LEU F 101       5.063  34.937  33.767  1.00  1.00      F    C
ATOM   1347  CA  LEU F 102       6.716  37.488  35.910  1.00  1.00      F    C
ATOM   1348  CA  PRO F 103       7.939  36.510  39.428  1.00  1.00      F    C
ATOM   1349  CA  GLY F 104       5.893  37.255  42.435  1.00  1.00      F    C
ATOM   1350  CA  GLU F 105       6.025  40.843  43.466  1.00  1.00      F    C
ATOM   1351  CA  LEU F 106       6.864  42.075  40.072  1.00  1.00      F    C
ATOM   1352  CA  ALA F 107       3.682  40.646  38.566  1.00  1.00      F    C
ATOM   1353  CA  LYS F 108       1.596  42.103  41.361  1.00  1.00      F    C
ATOM   1354  CA  HIS F 109       2.731  45.741  40.717  1.00  1.00      F    C
ATOM   1355  CA  ALA F 110       3.044  45.239  36.961  1.00  1.00      F    C
ATOM   1356  CA  VAL F 111      -0.607  43.785  36.717  1.00  1.00      F    C
ATOM   1357  CA  SER F 112      -1.956  46.903  38.598  1.00  1.00      F    C
ATOM   1358  CA  GLU F 113      -0.217  49.216  35.985  1.00  1.00      F    C
ATOM   1359  CA  GLY F 114      -2.102  47.421  33.246  1.00  1.00      F    C
ATOM   1360  CA  THR F 115      -5.494  47.811  34.958  1.00  1.00      F    C
ATOM   1361  CA  LYS F 116      -4.697  51.473  35.674  1.00  1.00      F    C
ATOM   1362  CA  ALA F 117      -3.423  52.123  32.146  1.00  1.00      F    C
ATOM   1363  CA  VAL F 118      -6.359  50.409  30.511  1.00  1.00      F    C
ATOM   1364  CA  THR F 119      -8.930  51.999  32.682  1.00  1.00      F    C
ATOM   1365  CA  LYS F 120      -7.471  55.520  31.891  1.00  1.00      F    C
ATOM   1366  CA  TYR F 121      -7.080  54.687  28.259  1.00  1.00      F    C
ATOM   1367  CA  THR F 122     -10.591  53.448  27.969  1.00  1.00      F    C
ATOM   1368  CA  SER F 123     -12.153  56.404  29.930  1.00  1.00      F    C
ATOM   1369  CA  ALA F 124     -11.091  58.832  27.336  1.00  1.00      F    C
ATOM   1370  CA  LYS F 125     -12.870  58.889  23.881  1.00  1.00      F    C
TER
ATOM   1371  CA  ALA G   1      45.395 -61.391  52.830  1.00  1.00      G    C
ATOM   1372  CA  ARG G   2      42.957 -59.933  50.356  1.00  1.00      G    C
ATOM   1373  CA  THR G   3      40.060 -62.469  50.256  1.00  1.00      G    C
ATOM   1374  CA  LYS G   4      37.413 -60.446  48.388  1.00  1.00      G    C
ATOM   1375  CA  GLN G   5      38.899 -57.374  46.733  1.00  1.00      G    C
ATOM   1376  CA  THR G   6      38.279 -53.597  47.059  1.00  1.00      G    C
ATOM   1377  CA  ALA G   7      35.736 -51.140  45.665  1.00  1.00      G    C
ATOM   1378  CA  ARG G   8      38.361 -49.276  43.766  1.00  1.00      G    C
ATOM   1379  CA  LYS G   9      38.887 -45.903  45.340  1.00  1.00      G    C
ATOM   1380  CA  SER G  10      37.889 -42.330  44.273  1.00  1.00      G    C
ATOM   1381  CA  THR G  11      40.833 -40.118  44.882  1.00  1.00      G    C
ATOM   1382  CA  GLY G  12      43.227 -42.344  42.849  1.00  1.00      G    C
ATOM   1383  CA  GLY G  13      40.866 -42.692  40.148  1.00  1.00      G    C
ATOM   1384  CA  LYS G  14      41.243 -39.048  39.185  1.00  1.00      G    C
ATOM   1385  CA  ALA G  15      41.374 -40.175  35.496  1.00  1.00      G    C
ATOM   1386  CA  PRO G  16      39.269 -43.167  36.701  1.00  1.00      G    C
ATOM   1387  CA  ARG G  17      35.836 -43.534  35.157  1.00  1.00      G    C
ATOM   1388  CA  LYS G  18      36.148 -45.025  31.697  1.00  1.00      G    C
ATOM   1389  CA  GLN G  19      37.453 -48.539  31.516  1.00  1.00      G    C
ATOM   1390  CA  LEU G  20      40.276 -47.541  29.247  1.00  1.00      G    C
ATOM   1391  CA  ALA G  21      40.498 -51.281  28.603  1.00  1.00      G    C
ATOM   1392  CA  THR G  22      36.740 -51.280  28.426  1.00  1.00      G    C
ATOM   1393  CA  LYS G  23      35.599 -48.974  25.679  1.00  1.00      G    C
ATOM   1394  CA  ALA G  24      37.640 -49.624  22.586  1.00  1.00      G    C
ATOM   1395  CA  ALA G  25      36.413 -46.814  20.413  1.00  1.00      G    C
ATOM   1396  CA  ARG G  26      40.152 -45.921  19.688  1.00  1.00      G    C
ATOM   1397  CA  LYS G  27      42.429 -44.814  16.807  1.00  1.00      G    C
ATOM   1398  CA  SER G  28      40.370 -46.421  14.066  1.00  1.00      G    C
ATOM   1399  CA  ALA G  29      42.080 -45.629  10.695  1.00  1.00      G    C
ATOM   1400  CA  PRO G  30      45.525 -44.173  10.883  1.00  1.00      G    C
ATOM   1401  CA  ALA G  31      44.425 -40.576  10.209  1.00  1.00      G    C
ATOM   1402  CA  THR G  32      44.000 -37.489  12.224  1.00  1.00      G    C
ATOM   1403  CA  GLY G  33      41.593 -35.627  10.022  1.00  1.00      G    C
ATOM   1404  CA  GLY G  34      44.285 -34.963   7.466  1.00  1.00      G    C
ATOM   1405  CA  VAL G  35      43.241 -31.229   7.590  1.00  1.00      G    C
ATOM   1406  CA  LYS G  36      43.264 -29.621  11.094  1.00  1.00      G    C
ATOM   1407  CA  LYS G  37      39.687 -29.680  12.211  1.00  1.00      G    C
ATOM   1408  CA  PRO G  38      37.291 -29.679   9.229  1.00  1.00      G    C
ATOM   1409  CA  HIS G  39      34.727 -26.961   8.791  1.00  1.00      G    C
ATOM   1410  CA  ARG G  40      32.159 -27.085   5.979  1.00  1.00      G    C
ATOM   1411  CA  TYR G  41      29.403 -24.684   4.885  1.00  1.00      G    C
ATOM   1412  CA  ARG G  42      26.037 -26.414   4.404  1.00  1.00      G    C
ATOM   1413  CA  PRO G  43      23.182 -24.732   2.465  1.00  1.00      G    C
ATOM   1414  CA  GLY G  44      21.851 -22.183   4.925  1.00  1.00      G    C
ATOM   1415  CA  THR G  45      24.875 -21.828   7.087  1.00  1.00      G    C
ATOM   1416  CA  VAL G  46      26.576 -19.121   5.104  1.00  1.00      G    C
ATOM   1417  CA  ALA G  47      23.339 -17.444   3.938  1.00  1.00      G    C
ATOM   1418  CA  LEU G  48      22.528 -16.761   7.595  1.00  1.00      G    C
ATOM   1419  CA  ARG G  49      26.103 -15.364   7.926  1.00  1.00      G    C
ATOM   1420  CA  GLU G  50      25.534 -13.027   4.922  1.00  1.00      G    C
ATOM   1421  CA  ILE G  51      22.140 -11.780   6.275  1.00  1.00      G    C
ATOM   1422  CA  ARG G  52      23.620 -10.911   9.706  1.00  1.00      G    C
ATOM   1423  CA  ARG G  53      26.715  -9.288   8.148  1.00  1.00      G    C
ATOM   1424  CA  TYR G  54      24.570  -7.022   5.940  1.00  1.00      G    C
ATOM   1425  CA  GLN G  55      21.964  -6.250   8.534  1.00  1.00      G    C
ATOM   1426  CA  LYS G  56      24.823  -4.958  10.755  1.00  1.00      G    C
ATOM   1427  CA  SER G  57      26.274  -2.689   8.103  1.00  1.00      G    C
ATOM   1428  CA  THR G  58      24.482   0.229   6.333  1.00  1.00      G    C
ATOM   1429  CA  GLU G  59      26.642   0.970   3.373  1.00  1.00      G    C
ATOM   1430  CA  LEU G  60      25.189   1.166  -0.055  1.00  1.00      G    C
ATOM   1431  CA  LEU G  61      25.650  -2.175  -1.937  1.00  1.00      G    C
ATOM   1432  CA  ILE G  62      25.490  -1.234  -5.564  1.00  1.00      G    C
ATOM   1433  CA  ARG G  63      28.857  -0.415  -7.294  1.00  1.00      G    C
ATOM   1434  CA  LYS G  64      29.208   3.412  -7.071  1.00  1.00      G    C
ATOM   1435  CA  LEU G  65      30.629   4.124 -10.578  1.00  1.00      G    C
ATOM   1436  CA  PRO G  66      28.521   1.815 -12.492  1.00  1.00      G    C
ATOM   1437  CA  PHE G  67      25.479   3.234 -10.933  1.00  1.00      G    C
ATOM   1438  CA  GLN G  68      26.122   6.740 -11.929  1.00  1.00      G    C
ATOM   1439  CA  ARG G  69      26.529   5.568 -15.534  1.00  1.00      G    C
ATOM   1440  CA  LEU G  70      23.113   3.941 -15.657  1.00  1.00      G    C
ATOM   1441  CA  VAL G  71      21.487   7.047 -14.459  1.00  1.00      G    C
ATOM   1442  CA  ARG G  72      23.251   9.405 -16.778  1.00  1.00      G    C
ATOM   1443  CA  GLU G  73      22.292   7.066 -19.648  1.00  1.00      G    C
ATOM   1444  CA  ILE G  74      18.620   6.952 -18.588  1.00  1.00      G    C
ATOM   1445  CA  ALA G  75      18.211  10.652 -18.117  1.00  1.00      G    C
ATOM   1446  CA  GLN G  76      19.850  11.333 -21.572  1.00  1.00      G    C
ATOM   1447  CA  ASP G  77      16.698   9.651 -23.005  1.00  1.00      G    C
ATOM   1448  CA  PHE G  78      14.691  12.660 -21.658  1.00  1.00      G    C
ATOM   1449  CA  LYS G  79      16.990  15.494 -22.601  1.00  1.00      G    C
ATOM   1450  CA  THR G  80      20.401  15.685 -24.328  1.00  1.00      G    C
ATOM   1451  CA  ASP G  81      23.361  17.356 -22.738  1.00  1.00      G    C
ATOM   1452  CA  LEU G  82      22.414  16.594 -19.133  1.00  1.00      G    C
ATOM   1453  CA  ARG G  83      25.058  17.233 -16.547  1.00  1.00      G    C
ATOM   1454  CA  PHE G  84      24.702  16.264 -12.983  1.00  1.00      G    C
ATOM   1455  CA  GLN G  85      25.702  17.702  -9.606  1.00  1.00      G    C
ATOM   1456  CA  SER G  86      27.192  14.835  -7.585  1.00  1.00      G    C
ATOM   1457  CA  SER G  87      24.388  15.181  -5.035  1.00  1.00      G    C
ATOM   1458  CA  ALA G  88      21.812  14.446  -7.825  1.00  1.00      G    C
ATOM   1459  CA  VAL G  89      23.453  11.062  -8.234  1.00  1.00      G    C
ATOM   1460  CA  MET G  90      23.589  10.474  -4.540  1.00  1.00      G    C
ATOM   1461  CA  ALA G  91      19.977  11.127  -3.950  1.00  1.00      G    C
ATOM   1462  CA  LEU G  92      19.132   8.598  -6.691  1.00  1.00      G    C
ATOM   1463  CA  GLN G  93      21.381   5.888  -5.167  1.00  1.00      G    C
ATOM   1464  CA  GLU G  94      19.838   6.420  -1.741  1.00  1.00      G    C
ATOM   1465  CA  ALA G  95      16.322   6.173  -3.414  1.00  1.00      G    C
ATOM   1466  CA  SER G  96      17.280   3.054  -5.435  1.00  1.00      G    C
ATOM   1467  CA  GLU G  97      18.769   1.104  -2.625  1.00  1.00      G    C
ATOM   1468  CA  ALA G  98      16.022   1.987  -0.186  1.00  1.00      G    C
ATOM   1469  CA  TYR G  99      13.433   0.724  -2.789  1.00  1.00      G    C
ATOM   1470  CA  LEU G 100      14.819  -2.645  -3.285  1.00  1.00      G    C
ATOM   1471  CA  VAL G 101      15.802  -3.309   0.123  1.00  1.00      G    C
ATOM   1472  CA  ALA G 102      12.290  -2.583   1.474  1.00  1.00      G    C
ATOM   1473  CA  LEU G 103      10.726  -4.537  -1.338  1.00  1.00      G    C
ATOM   1474  CA  PHE G 104      12.983  -7.576  -0.608  1.00  1.00      G    C
ATOM   1475  CA  GLU G 105      11.880  -7.382   3.069  1.00  1.00      G    C
ATOM   1476  CA  ASP G 106       8.249  -7.646   1.975  1.00  1.00      G    C
ATOM   1477  CA  THR G 107       9.118 -10.252  -0.732  1.00  1.00      G    C
ATOM   1478  CA  ASN G 108      10.433 -12.513   2.086  1.00  1.00      G    C
ATOM   1479  CA  LEU G 109       7.197 -12.341   4.047  1.00  1.00      G    C
ATOM   1480  CA  CYS G 110       5.301 -13.521   0.890  1.00  1.00      G    C
ATOM   1481  CA  ALA G 111       7.852 -16.360   0.241  1.00  1.00      G    C
ATOM   1482  CA  ILE G 112       7.478 -17.450   3.927  1.00  1.00      G    C
ATOM   1483  CA  HIS G 113       3.618 -17.179   3.562  1.00  1.00      G    C
ATOM   1484  CA  ALA G 114       3.996 -19.623   0.683  1.00  1.00      G    C
ATOM   1485  CA  LYS G 115       5.921 -21.928   3.021  1.00  1.00      G    C
ATOM   1486  CA  ARG G 116       9.101 -21.512   0.856  1.00  1.00      G    C
ATOM   1487  CA  VAL G 117      12.627 -20.520   1.808  1.00  1.00      G    C
ATOM   1488  CA  THR G 118      13.429 -19.451  -1.717  1.00  1.00      G    C
ATOM   1489  CA  ILE G 119      12.098 -16.086  -2.832  1.00  1.00      G    C
ATOM   1490  CA  MET G 120      10.925 -15.839  -6.394  1.00  1.00      G    C
ATOM   1491  CA  PRO G 121       9.521 -13.157  -8.693  1.00  1.00      G    C
ATOM   1492  CA  LYS G 122       5.973 -14.139  -7.816  1.00  1.00      G    C
ATOM   1493  CA  ASP G 123       6.683 -13.240  -4.173  1.00  1.00      G    C
ATOM   1494  CA  ILE G 124       7.897  -9.777  -5.409  1.00  1.00      G    C
ATOM   1495  CA  GLN G 125       4.739  -9.529  -7.573  1.00  1.00      G    C
ATOM   1496  CA  LEU G 126       2.402 -10.184  -4.684  1.00  1.00      G    C
ATOM   1497  CA  ALA G 127       3.972  -7.398  -2.570  1.00  1.00      G    C
ATOM   1498  CA  ARG G 128       3.812  -4.967  -5.446  1.00  1.00      G    C
ATOM   1499  CA  ARG G 129       0.140  -5.784  -6.127  1.00  1.00      G    C
ATOM   1500  CA  ILE G 130      -0.798  -5.226  -2.479  1.00  1.00      G    C
ATOM   1501  CA  ARG G 131       1.369  -2.181  -2.299  1.00  1.00      G    C
ATOM   1502  CA  GLY G 132      -0.713  -0.605  -4.991  1.00  1.00      G    C
ATOM   1503  CA  GLU G 133       2.218  -0.615  -7.457  1.00  1.00      G    C
ATOM   1504  CA  ARG G 134       0.230  -2.972  -9.868  1.00  1.00      G    C
ATOM   1505  CA  ALA G 135      -2.994  -2.082  -8.276  1.00  1.00      G    C
TER
ATOM   1506  CA  SER H   1      14.110 -31.564 -49.457  1.00  1.00      H    C
ATOM   1507  CA  GLY H   2      13.270 -33.889 -46.515  1.00  1.00      H    C
ATOM   1508  CA  ARG H   3      12.495 -32.766 -43.068  1.00  1.00      H    C
ATOM   1509  CA  GLY H   4      14.828 -34.197 -40.405  1.00  1.00      H    C
ATOM   1510  CA  LYS H   5      17.116 -32.870 -37.702  1.00  1.00      H    C
ATOM   1511  CA  GLY H   6      15.332 -29.550 -37.619  1.00  1.00      H    C
ATOM   1512  CA  GLY H   7      12.615 -27.399 -35.937  1.00  1.00      H    C
ATOM   1513  CA  LYS H   8      10.892 -26.651 -32.570  1.00  1.00      H    C
ATOM   1514  CA  GLY H   9      13.641 -24.384 -31.265  1.00  1.00      H    C
ATOM   1515  CA  LEU H  10      14.489 -23.110 -34.794  1.00  1.00      H    C
ATOM   1516  CA  GLY H  11      18.282 -22.834 -35.514  1.00  1.00      H    C
ATOM   1517  CA  LYS H  12      20.037 -19.620 -36.414  1.00  1.00      H    C
ATOM   1518  CA  GLY H  13      20.454 -18.162 -32.905  1.00  1.00      H    C
ATOM   1519  CA  GLY H  14      18.881 -14.859 -34.119  1.00  1.00      H    C
ATOM   1520  CA  ALA H  15      21.307 -12.673 -35.859  1.00  1.00      H    C
ATOM   1521  CA  LYS H  16      24.197 -13.128 -33.290  1.00  1.00      H    C
ATOM   1522  CA  ARG H  17      23.737 -11.010 -30.165  1.00  1.00      H    C
ATOM   1523  CA  HIS H  18      23.672 -11.902 -26.384  1.00  1.00      H    C
ATOM   1524  CA  ARG H  19      24.296  -9.095 -23.848  1.00  1.00      H    C
ATOM   1525  CA  LYS H  20      25.733  -5.730 -24.555  1.00  1.00      H    C
ATOM   1526  CA  VAL H  21      27.798  -4.060 -27.197  1.00  1.00      H    C
ATOM   1527  CA  LEU H  22      29.694  -1.262 -25.280  1.00  1.00      H    C
ATOM   1528  CA  ARG H  23      29.547  -1.136 -21.613  1.00  1.00      H    C
ATOM   1529  CA  ASP H  24      26.741  -3.291 -20.019  1.00  1.00      H    C
ATOM   1530  CA  ASN H  25      25.520  -0.196 -17.970  1.00  1.00      H    C
ATOM   1531  CA  ILE H  26      22.183  -1.711 -16.951  1.00  1.00      H    C
ATOM   1532  CA  GLN H  27      24.028  -4.943 -17.696  1.00  1.00      H    C
ATOM   1533  CA  GLY H  28      26.421  -3.751 -15.008  1.00  1.00      H    C
ATOM   1534  CA  ILE H  29      23.707  -4.261 -12.346  1.00  1.00      H    C
ATOM   1535  CA  THR H  30      25.561  -7.350 -11.076  1.00  1.00      H    C
ATOM   1536  CA  LYS H  31      24.444 -10.637  -9.714  1.00  1.00      H    C
ATOM   1537  CA  PRO H  32      26.709 -10.028  -6.642  1.00  1.00      H    C
ATOM   1538  CA  ALA H  33      25.134  -6.566  -5.941  1.00  1.00      H    C
ATOM   1539  CA  ILE H  34      21.678  -8.217  -6.061  1.00  1.00      H    C
ATOM   1540  CA  ARG H  35      22.767 -10.963  -3.806  1.00  1.00      H    C
ATOM   1541  CA  ARG H  36      23.906  -8.289  -1.274  1.00  1.00      H    C
ATOM   1542  CA  LEU H  37      20.669  -6.404  -1.340  1.00  1.00      H    C
ATOM   1543  CA  ALA H  38      18.655  -9.547  -0.874  1.00  1.00      H    C
ATOM   1544  CA  ARG H  39      20.899 -10.734   1.954  1.00  1.00      H    C
ATOM   1545  CA  ARG H  40      20.423  -7.480   3.678  1.00  1.00      H    C
ATOM   1546  CA  GLY H  41      16.725  -7.941   3.105  1.00  1.00      H    C
ATOM   1547  CA  GLY H  42      16.727 -11.145   5.011  1.00  1.00      H    C
ATOM   1548  CA  VAL H  43      16.743 -13.475   2.103  1.00  1.00      H    C
ATOM   1549  CA  LYS H  44      18.646 -16.787   2.183  1.00  1.00      H    C
ATOM   1550  CA  ARG H  45      17.814 -18.234  -1.295  1.00  1.00      H    C
ATOM   1551  CA  ILE H  46      17.064 -16.486  -4.520  1.00  1.00      H    C
ATOM   1552  CA  SER H  47      15.562 -17.521  -7.868  1.00  1.00      H    C
ATOM   1553  CA  GLY H  48      17.961 -16.987 -10.742  1.00  1.00      H    C
ATOM   1554  CA  LEU H  49      15.112 -15.046 -12.588  1.00  1.00      H    C
ATOM   1555  CA  ILE H  50      14.846 -12.319  -9.939  1.00  1.00      H    C
ATOM   1556  CA  TYR H  51      17.848 -10.336 -11.292  1.00  1.00      H    C
ATOM   1557  CA  GLU H  52      16.293  -9.640 -14.708  1.00  1.00      H    C
ATOM   1558  CA  GLU H  53      13.071  -9.011 -12.935  1.00  1.00      H    C
ATOM   1559  CA  THR H  54      14.878  -6.491 -10.694  1.00  1.00      H    C
ATOM   1560  CA  ARG H  55      16.454  -4.770 -13.761  1.00  1.00      H    C
ATOM   1561  CA  GLY H  56      13.045  -3.950 -14.927  1.00  1.00      H    C
ATOM   1562  CA  VAL H  57      11.928  -2.493 -11.674  1.00  1.00      H    C
ATOM   1563  CA  LEU H  58      15.059  -0.440 -11.361  1.00  1.00      H    C
ATOM   1564  CA  LYS H  59      14.801   1.107 -14.805  1.00  1.00      H    C
ATOM   1565  CA  VAL H  60      11.186   2.060 -14.258  1.00  1.00      H    C
ATOM   1566  CA  PHE H  61      11.796   3.625 -10.931  1.00  1.00      H    C
ATOM   1567  CA  LEU H  62      14.675   5.757 -12.168  1.00  1.00      H    C
ATOM   1568  CA  GLU H  63      12.989   6.532 -15.469  1.00  1.00      H    C
ATOM   1569  CA  ASN H  64       9.950   7.775 -13.379  1.00  1.00      H    C
ATOM   1570  CA  VAL H  65      11.937   9.749 -10.857  1.00  1.00      H    C
ATOM   1571  CA  ILE H  66      14.407  11.059 -13.569  1.00  1.00      H    C
ATOM   1572  CA  ARG H  67      11.562  12.181 -15.741  1.00  1.00      H    C
ATOM   1573  CA  ASP H  68      10.217  14.529 -13.041  1.00  1.00      H    C
ATOM   1574  CA  ALA H  69      13.616  15.735 -11.932  1.00  1.00      H    C
ATOM   1575  CA  VAL H  70      14.546  16.390 -15.566  1.00  1.00      H    C
ATOM   1576  CA  THR H  71      11.282  18.301 -15.923  1.00  1.00      H    C
ATOM   1577  CA  TYR H  72      12.171  20.521 -13.149  1.00  1.00      H    C
ATOM   1578  CA  THR H  73      15.707  21.149 -14.410  1.00  1.00      H    C
ATOM   1579  CA  GLU H  74      14.360  21.998 -17.968  1.00  1.00      H    C
ATOM   1580  CA  HIS H  75      11.649  24.254 -16.379  1.00  1.00      H    C
ATOM   1581  CA  ALA H  76      14.532  26.015 -14.608  1.00  1.00      H    C
ATOM   1582  CA  LYS H  77      16.315  26.306 -18.004  1.00  1.00      H    C
ATOM   1583  CA  ARG H  78      19.493  24.851 -16.400  1.00  1.00      H    C
ATOM   1584  CA  LYS H  79      21.656  22.148 -18.163  1.00  1.00      H    C
ATOM   1585  CA  THR H  80      22.510  20.613 -14.794  1.00  1.00      H    C
ATOM   1586  CA  VAL H  81      20.594  17.909 -12.746  1.00  1.00      H    C
ATOM   1587  CA  THR H  82      20.304  19.077  -9.224  1.00  1.00      H    C
ATOM   1588  CA  ALA H  83      20.086  17.505  -5.850  1.00  1.00      H    C
ATOM   1589  CA  MET H  84      16.898  19.641  -5.190  1.00  1.00      H    C
ATOM   1590  CA  ASP H  85      15.404  18.603  -8.518  1.00  1.00      H    C
ATOM   1591  CA  VAL H  86      15.704  15.024  -7.240  1.00  1.00      H    C
ATOM   1592  CA  VAL H  87      14.341  15.730  -3.721  1.00  1.00      H    C
ATOM   1593  CA  TYR H  88      11.224  17.475  -5.284  1.00  1.00      H    C
ATOM   1594  CA  ALA H  89      10.697  14.654  -7.773  1.00  1.00      H    C
ATOM   1595  CA  LEU H  90      11.152  12.229  -4.813  1.00  1.00      H    C
ATOM   1596  CA  LYS H  91       8.697  14.186  -2.695  1.00  1.00      H    C
ATOM   1597  CA  ARG H  92       5.728  14.068  -4.997  1.00  1.00      H    C
ATOM   1598  CA  GLN H  93       6.249  10.216  -5.322  1.00  1.00      H    C
ATOM   1599  CA  GLY H  94       6.025   9.914  -1.588  1.00  1.00      H    C
ATOM   1600  CA  ARG H  95       9.750   9.341  -1.070  1.00  1.00      H    C
ATOM   1601  CA  THR H  96      11.017  12.654   0.529  1.00  1.00      H    C
ATOM   1602  CA  LEU H  97      14.716  12.121   1.235  1.00  1.00      H    C
ATOM   1603  CA  TYR H  98      16.469  13.057   4.495  1.00  1.00      H    C
ATOM   1604  CA  GLY H  99      19.755  14.370   3.144  1.00  1.00      H    C
ATOM   1605  CA  PHE H 100      18.927  16.818   0.464  1.00  1.00      H    C
ATOM   1606  CA  GLY H 101      17.591  19.983   2.181  1.00  1.00      H    C
ATOM   1607  CA  GLY H 102      19.940  20.019   5.114  1.00  1.00      H    C
TER
ATOM   1608  CA  SER I   1      26.704  62.910 -32.472  1.00  1.00      I    C
ATOM   1609  CA  GLY I   2      24.904  60.297 -30.400  1.00  1.00      I    C
ATOM   1610  CA  ARG I   3      26.451  57.212 -31.875  1.00  1.00      I    C
ATOM   1611  CA  GLY I   4      24.100  55.165 -33.958  1.00  1.00      I    C
ATOM   1612  CA  LYS I   5      22.336  53.411 -31.042  1.00  1.00      I    C
ATOM   1613  CA  GLN I   6      18.775  52.560 -29.657  1.00  1.00      I    C
ATOM   1614  CA  GLY I   7      17.860  55.942 -28.006  1.00  1.00      I    C
ATOM   1615  CA  GLY I   8      17.753  56.324 -24.284  1.00  1.00      I    C
ATOM   1616  CA  LYS I   9      13.990  56.185 -23.337  1.00  1.00      I    C
ATOM   1617  CA  THR I  10      11.801  59.177 -23.378  1.00  1.00      I    C
ATOM   1618  CA  ARG I  11       8.470  58.722 -24.919  1.00  1.00      I    C
ATOM   1619  CA  ALA I  12       6.778  56.858 -22.128  1.00  1.00      I    C
ATOM   1620  CA  LYS I  13       6.503  53.611 -24.120  1.00  1.00      I    C
ATOM   1621  CA  ALA I  14       2.816  52.968 -23.615  1.00  1.00      I    C
ATOM   1622  CA  LYS I  15       1.876  49.649 -25.048  1.00  1.00      I    C
ATOM   1623  CA  THR I  16       0.656  48.416 -21.662  1.00  1.00      I    C
ATOM   1624  CA  ARG I  17       1.382  45.021 -20.241  1.00  1.00      I    C
ATOM   1625  CA  SER I  18      -2.383  44.603 -20.213  1.00  1.00      I    C
ATOM   1626  CA  SER I  19      -2.594  44.925 -24.036  1.00  1.00      I    C
ATOM   1627  CA  ARG I  20       0.406  42.681 -24.311  1.00  1.00      I    C
ATOM   1628  CA  ALA I  21      -1.385  40.065 -22.097  1.00  1.00      I    C
ATOM   1629  CA  GLY I  22      -4.767  40.721 -23.938  1.00  1.00      I    C
ATOM   1630  CA  LEU I  23      -6.433  41.943 -20.794  1.00  1.00      I    C
ATOM   1631  CA  GLN I  24      -8.578  44.781 -19.679  1.00  1.00      I    C
ATOM   1632  CA  PHE I  25      -7.686  44.323 -15.938  1.00  1.00      I    C
ATOM   1633  CA  PRO I  26      -4.424  46.478 -15.406  1.00  1.00      I    C
ATOM   1634  CA  VAL I  27      -1.356  44.344 -15.028  1.00  1.00      I    C
ATOM   1635  CA  GLY I  28       0.582  47.287 -13.693  1.00  1.00      I    C
ATOM   1636  CA  ARG I  29      -1.842  47.941 -10.831  1.00  1.00      I    C
ATOM   1637  CA  VAL I  30      -1.884  44.528  -9.460  1.00  1.00      I    C
ATOM   1638  CA  HIS I  31       2.014  44.510  -9.529  1.00  1.00      I    C
ATOM   1639  CA  ARG I  32       2.237  47.717  -7.486  1.00  1.00      I    C
ATOM   1640  CA  LEU I  33      -0.260  46.584  -5.002  1.00  1.00      I    C
ATOM   1641  CA  LEU I  34       1.388  43.084  -4.687  1.00  1.00      I    C
ATOM   1642  CA  ARG I  35       4.751  44.576  -4.103  1.00  1.00      I    C
ATOM   1643  CA  LYS I  36       3.664  47.205  -1.582  1.00  1.00      I    C
ATOM   1644  CA  GLY I  37       1.810  44.538   0.559  1.00  1.00      I    C
ATOM   1645  CA  ASN I  38       4.880  42.768   1.575  1.00  1.00      I    C
ATOM   1646  CA  TYR I  39       3.848  39.292   0.597  1.00  1.00      I    C
ATOM   1647  CA  ALA I  40       7.278  38.187  -0.628  1.00  1.00      I    C
ATOM   1648  CA  GLU I  41      10.561  39.753  -1.348  1.00  1.00      I    C
ATOM   1649  CA  ARG I  42      10.219  38.999  -5.123  1.00  1.00      I    C
ATOM   1650  CA  VAL I  43       7.279  39.133  -7.474  1.00  1.00      I    C
ATOM   1651  CA  GLY I  44       7.582  37.631 -10.937  1.00  1.00      I    C
ATOM   1652  CA  ALA I  45       6.378  39.402 -14.019  1.00  1.00      I    C
ATOM   1653  CA  GLY I  46       3.657  36.757 -14.794  1.00  1.00      I    C
ATOM   1654  CA  ALA I  47       2.140  36.856 -11.183  1.00  1.00      I    C
ATOM   1655  CA  PRO I  48       0.253  40.086 -11.701  1.00  1.00      I    C
ATOM   1656  CA  VAL I  49      -0.767  38.698 -15.081  1.00  1.00      I    C
ATOM   1657  CA  TYR I  50      -2.357  35.521 -13.746  1.00  1.00      I    C
ATOM   1658  CA  LEU I  51      -3.950  37.474 -10.844  1.00  1.00      I    C
ATOM   1659  CA  ALA I  52      -5.205  40.348 -13.049  1.00  1.00      I    C
ATOM   1660  CA  ALA I  53      -6.607  37.767 -15.453  1.00  1.00      I    C
ATOM   1661  CA  VAL I  54      -8.109  35.844 -12.505  1.00  1.00      I    C
ATOM   1662  CA  LEU I  55      -9.975  38.888 -11.163  1.00  1.00      I    C
ATOM   1663  CA  GLU I  56     -11.195  39.703 -14.544  1.00  1.00      I    C
ATOM   1664  CA  TYR I  57     -12.544  36.170 -15.169  1.00  1.00      I    C
ATOM   1665  CA  LEU I  58     -14.601  36.169 -11.939  1.00  1.00      I    C
ATOM   1666  CA  THR I  59     -16.167  39.663 -12.390  1.00  1.00      I    C
ATOM   1667  CA  ALA I  60     -17.275  38.503 -15.882  1.00  1.00      I    C
ATOM   1668  CA  GLU I  61     -18.835  35.431 -14.436  1.00  1.00      I    C
ATOM   1669  CA  ILE I  62     -20.886  37.099 -11.757  1.00  1.00      I    C
ATOM   1670  CA  LEU I  63     -21.733  40.057 -14.081  1.00  1.00      I    C
ATOM   1671  CA  GLU I  64     -22.779  37.679 -16.852  1.00  1.00      I    C
ATOM   1672  CA  LEU I  65     -25.120  35.747 -14.597  1.00  1.00      I    C
ATOM   1673  CA  ALA I  66     -26.142  38.983 -12.815  1.00  1.00      I    C
ATOM   1674  CA  GLY I  67     -27.123  40.436 -16.207  1.00  1.00      I    C
ATOM   1675  CA  ASN I  68     -29.243  37.333 -16.586  1.00  1.00      I    C
ATOM   1676  CA  ALA I  69     -31.079  38.244 -13.242  1.00  1.00      I    C
ATOM   1677  CA  ALA I  70     -31.476  41.942 -14.335  1.00  1.00      I    C
ATOM   1678  CA  ARG I  71     -33.096  40.643 -17.643  1.00  1.00      I    C
ATOM   1679  CA  ASP I  72     -35.257  38.218 -15.619  1.00  1.00      I    C
ATOM   1680  CA  ASN I  73     -36.777  41.105 -13.666  1.00  1.00      I    C
ATOM   1681  CA  LYS I  74     -37.497  43.203 -16.730  1.00  1.00      I    C
ATOM   1682  CA  LYS I  75     -34.676  45.713 -16.041  1.00  1.00      I    C
ATOM   1683  CA  THR I  76     -31.719  47.155 -17.700  1.00  1.00      I    C
ATOM   1684  CA  ARG I  77     -29.905  48.308 -14.644  1.00  1.00      I    C
ATOM   1685  CA  ILE I  78     -27.986  45.769 -12.558  1.00  1.00      I    C
ATOM   1686  CA  ILE I  79     -28.670  46.056  -8.743  1.00  1.00      I    C
ATOM   1687  CA  PRO I  80     -27.372  44.014  -5.647  1.00  1.00      I    C
ATOM   1688  CA  ARG I  81     -30.530  41.944  -5.741  1.00  1.00      I    C
ATOM   1689  CA  HIS I  82     -29.581  40.496  -9.147  1.00  1.00      I    C
ATOM   1690  CA  LEU I  83     -26.010  39.655  -8.003  1.00  1.00      I    C
ATOM   1691  CA  GLN I  84     -27.251  37.729  -4.914  1.00  1.00      I    C
ATOM   1692  CA  LEU I  85     -29.718  35.624  -6.913  1.00  1.00      I    C
ATOM   1693  CA  ALA I  86     -26.957  34.590  -9.355  1.00  1.00      I    C
ATOM   1694  CA  VAL I  87     -24.413  33.922  -6.664  1.00  1.00      I    C
ATOM   1695  CA  ARG I  88     -27.006  31.811  -4.986  1.00  1.00      I    C
ATOM   1696  CA  ASN I  89     -28.071  29.956  -8.181  1.00  1.00      I    C
ATOM   1697  CA  ASP I  90     -24.331  29.207  -8.838  1.00  1.00      I    C
ATOM   1698  CA  GLU I  91     -23.222  26.114  -6.883  1.00  1.00      I    C
ATOM   1699  CA  GLU I  92     -19.483  27.036  -6.841  1.00  1.00      I    C
ATOM   1700  CA  LEU I  93     -19.726  30.754  -6.314  1.00  1.00      I    C
ATOM   1701  CA  ASN I  94     -22.368  30.134  -3.523  1.00  1.00      I    C
ATOM   1702  CA  LYS I  95     -20.035  27.785  -1.771  1.00  1.00      I    C
ATOM   1703  CA  LEU I  96     -17.022  30.128  -1.958  1.00  1.00      I    C
ATOM   1704  CA  LEU I  97     -18.963  32.990  -0.631  1.00  1.00      I    C
ATOM   1705  CA  GLY I  98     -20.987  31.207   2.027  1.00  1.00      I    C
ATOM   1706  CA  ARG I  99     -20.014  33.343   4.906  1.00  1.00      I    C
ATOM   1707  CA  VAL I 100     -19.677  36.756   3.221  1.00  1.00      I    C
ATOM   1708  CA  THR I 101     -22.681  39.109   3.259  1.00  1.00      I    C
ATOM   1709  CA  ILE I 102     -23.514  40.986   0.029  1.00  1.00      I    C
ATOM   1710  CA  ALA I 103     -25.659  43.825   1.145  1.00  1.00      I    C
ATOM   1711  CA  GLN I 104     -29.249  43.894  -0.056  1.00  1.00      I    C
ATOM   1712  CA  GLY I 105     -28.912  40.435  -1.356  1.00  1.00      I    C
ATOM   1713  CA  GLY I 106     -31.712  38.716   0.554  1.00  1.00      I    C
ATOM   1714  CA  VAL I 107     -32.336  34.957   0.352  1.00  1.00      I    C
ATOM   1715  CA  LEU I 108     -34.465  34.121  -2.604  1.00  1.00      I    C
ATOM   1716  CA  PRO I 109     -37.598  32.230  -1.529  1.00  1.00      I    C
ATOM   1717  CA  ASN I 110     -39.948  32.341  -4.368  1.00  1.00      I    C
ATOM   1718  CA  ILE I 111     -43.636  31.486  -4.690  1.00  1.00      I    C
ATOM   1719  CA  GLN I 112     -44.552  27.876  -5.569  1.00  1.00      I    C
ATOM   1720  CA  SER I 113     -48.267  27.688  -6.770  1.00  1.00      I    C
ATOM   1721  CA  VAL I 114     -47.979  24.537  -8.674  1.00  1.00      I    C
ATOM   1722  CA  LEU I 115     -47.037  22.524  -5.650  1.00  1.00      I    C
ATOM   1723  CA  LEU I 116     -50.373  22.886  -3.879  1.00  1.00      I    C
ATOM   1724  CA  PRO I 117     -49.142  21.684  -0.417  1.00  1.00      I    C
ATOM   1725  CA  LYS I 118     -46.039  23.259   1.167  1.00  1.00      I    C
ATOM   1726  CA  LYS I 119     -44.278  19.992   1.507  1.00  1.00      I    C
ATOM   1727  CA  THR I 120     -41.942  18.044  -0.760  1.00  1.00      I    C
ATOM   1728  CA  GLU I 121     -42.584  14.292  -1.256  1.00  1.00      I    C
ATOM   1729  CA  SER I 122     -45.681  12.293  -2.411  1.00  1.00      I    C
ATOM   1730  CA  SER I 123     -44.473   9.203  -4.308  1.00  1.00      I    C
ATOM   1731  CA  LYS I 124     -47.251   6.822  -3.388  1.00  1.00      I    C
ATOM   1732  CA  SER I 125     -49.518   9.112  -5.449  1.00  1.00      I    C
ATOM   1733  CA  LYS I 126     -53.164   9.223  -4.270  1.00  1.00      I    C
ATOM   1734  CA  SER I 127     -54.498  10.037  -7.863  1.00  1.00      I    C
ATOM   1735  CA  LYS I 128     -53.960  13.802  -8.479  1.00  1.00      I    C
TER
ATOM   1736  CA  PRO J   1     -28.483  63.820  18.790  1.00  1.00      J    C
ATOM   1737  CA  GLU J   2     -30.326  65.659  15.905  1.00  1.00      J    C
ATOM   1738  CA  PRO J   3     -32.170  64.005  13.122  1.00  1.00      J    C
ATOM   1739  CA  ALA J   4     -29.848  65.738  10.773  1.00  1.00      J    C
ATOM   1740  CA  LYS J   5     -29.300  69.436  11.588  1.00  1.00      J    C
ATOM   1741  CA  SER J   6     -25.737  70.764  12.100  1.00  1.00      J    C
ATOM   1742  CA  ALA J   7     -25.789  72.031   8.544  1.00  1.00      J    C
ATOM   1743  CA  PRO J   8     -24.249  70.577   6.440  1.00  1.00      J    C
ATOM   1744  CA  ALA J   9     -23.750  70.919   2.642  1.00  1.00      J    C
ATOM   1745  CA  PRO J  10     -23.857  67.986   2.268  1.00  1.00      J    C
ATOM   1746  CA  LYS J  11     -23.287  65.376   5.085  1.00  1.00      J    C
ATOM   1747  CA  LYS J  12     -25.149  64.660   8.325  1.00  1.00      J    C
ATOM   1748  CA  GLY J  13     -23.673  65.786  11.605  1.00  1.00      J    C
ATOM   1749  CA  SER J  14     -20.572  67.081   9.943  1.00  1.00      J    C
ATOM   1750  CA  LYS J  15     -18.854  68.740  12.922  1.00  1.00      J    C
ATOM   1751  CA  LYS J  16     -19.555  67.668  16.423  1.00  1.00      J    C
ATOM   1752  CA  ALA J  17     -16.078  68.552  17.658  1.00  1.00      J    C
ATOM   1753  CA  VAL J  18     -16.738  72.006  16.262  1.00  1.00      J    C
ATOM   1754  CA  THR J  19     -13.396  72.791  14.485  1.00  1.00      J    C
ATOM   1755  CA  LYS J  20     -11.647  75.965  15.609  1.00  1.00      J    C
ATOM   1756  CA  THR J  21     -11.352  78.006  12.418  1.00  1.00      J    C
ATOM   1757  CA  GLN J  22      -8.698  78.038   9.755  1.00  1.00      J    C
ATOM   1758  CA  LYS J  23      -6.097  75.745   8.183  1.00  1.00      J    C
ATOM   1759  CA  LYS J  24      -6.840  72.191   6.991  1.00  1.00      J    C
ATOM   1760  CA  ASP J  25      -9.492  73.241   4.425  1.00  1.00      J    C
ATOM   1761  CA  GLY J  26     -11.917  70.546   3.084  1.00  1.00      J    C
ATOM   1762  CA  LYS J  27     -12.393  70.150  -0.744  1.00  1.00      J    C
ATOM   1763  CA  LYS J  28      -8.804  68.907  -1.137  1.00  1.00      J    C
ATOM   1764  CA  ARG J  29      -8.967  65.144  -1.213  1.00  1.00      J    C
ATOM   1765  CA  ARG J  30      -9.038  64.843  -4.976  1.00  1.00      J    C
ATOM   1766  CA  LYS J  31      -9.537  61.114  -5.904  1.00  1.00      J    C
ATOM   1767  CA  THR J  32      -6.208  59.492  -6.704  1.00  1.00      J    C
ATOM   1768  CA  ARG J  33      -6.233  59.039 -10.518  1.00  1.00      J    C
ATOM   1769  CA  LYS J  34      -6.384  55.215 -10.339  1.00  1.00      J    C
ATOM   1770  CA  GLU J  35      -8.141  54.279  -7.087  1.00  1.00      J    C
ATOM   1771  CA  SER J  36     -11.035  51.779  -6.968  1.00  1.00      J    C
ATOM   1772  CA  TYR J  37     -11.767  48.910  -9.267  1.00  1.00      J    C
ATOM   1773  CA  ALA J  38     -14.751  50.559 -10.835  1.00  1.00      J    C
ATOM   1774  CA  ILE J  39     -13.508  51.407 -14.282  1.00  1.00      J    C
ATOM   1775  CA  TYR J  40     -12.194  47.935 -14.842  1.00  1.00      J    C
ATOM   1776  CA  VAL J  41     -15.290  46.228 -13.775  1.00  1.00      J    C
ATOM   1777  CA  TYR J  42     -17.386  48.389 -16.068  1.00  1.00      J    C
ATOM   1778  CA  LYS J  43     -15.027  47.627 -19.095  1.00  1.00      J    C
ATOM   1779  CA  VAL J  44     -15.777  43.892 -18.459  1.00  1.00      J    C
ATOM   1780  CA  LEU J  45     -19.394  44.472 -18.044  1.00  1.00      J    C
ATOM   1781  CA  LYS J  46     -19.532  46.327 -21.429  1.00  1.00      J    C
ATOM   1782  CA  GLN J  47     -18.111  43.228 -23.220  1.00  1.00      J    C
ATOM   1783  CA  VAL J  48     -20.785  40.962 -21.736  1.00  1.00      J    C
ATOM   1784  CA  HIS J  49     -23.792  43.236 -21.518  1.00  1.00      J    C
ATOM   1785  CA  PRO J  50     -23.389  46.133 -23.891  1.00  1.00      J    C
ATOM   1786  CA  ASP J  51     -26.773  47.817 -23.045  1.00  1.00      J    C
ATOM   1787  CA  THR J  52     -26.727  47.363 -19.255  1.00  1.00      J    C
ATOM   1788  CA  GLY J  53     -25.333  49.704 -16.556  1.00  1.00      J    C
ATOM   1789  CA  ILE J  54     -24.974  48.850 -12.798  1.00  1.00      J    C
ATOM   1790  CA  SER J  55     -25.982  50.883  -9.829  1.00  1.00      J    C
ATOM   1791  CA  SER J  56     -23.508  52.409  -7.375  1.00  1.00      J    C
ATOM   1792  CA  LYS J  57     -24.519  49.772  -4.608  1.00  1.00      J    C
ATOM   1793  CA  ALA J  58     -23.948  46.829  -6.986  1.00  1.00      J    C
ATOM   1794  CA  MET J  59     -20.725  48.374  -8.100  1.00  1.00      J    C
ATOM   1795  CA  SER J  60     -19.515  48.557  -4.364  1.00  1.00      J    C
ATOM   1796  CA  ILE J  61     -20.320  44.959  -3.841  1.00  1.00      J    C
ATOM   1797  CA  MET J  62     -18.330  44.072  -7.109  1.00  1.00      J    C
ATOM   1798  CA  ASN J  63     -15.601  46.372  -5.952  1.00  1.00      J    C
ATOM   1799  CA  SER J  64     -15.471  44.648  -2.627  1.00  1.00      J    C
ATOM   1800  CA  PHE J  65     -15.599  41.219  -4.404  1.00  1.00      J    C
ATOM   1801  CA  VAL J  66     -12.662  41.845  -6.604  1.00  1.00      J    C
ATOM   1802  CA  ASN J  67     -10.451  43.207  -3.688  1.00  1.00      J    C
ATOM   1803  CA  ASP J  68     -11.660  40.219  -1.491  1.00  1.00      J    C
ATOM   1804  CA  VAL J  69     -10.539  37.570  -3.942  1.00  1.00      J    C
ATOM   1805  CA  PHE J  70      -7.260  39.139  -4.621  1.00  1.00      J    C
ATOM   1806  CA  GLU J  71      -6.308  39.402  -0.942  1.00  1.00      J    C
ATOM   1807  CA  ARG J  72      -7.453  35.899   0.058  1.00  1.00      J    C
ATOM   1808  CA  ILE J  73      -5.700  34.153  -2.768  1.00  1.00      J    C
ATOM   1809  CA  ALA J  74      -2.553  36.453  -2.596  1.00  1.00      J    C
ATOM   1810  CA  GLY J  75      -2.319  35.989   1.104  1.00  1.00      J    C
ATOM   1811  CA  GLU J  76      -2.679  32.162   0.749  1.00  1.00      J    C
ATOM   1812  CA  ALA J  77       0.027  32.434  -2.135  1.00  1.00      J    C
ATOM   1813  CA  SER J  78       2.371  34.369   0.204  1.00  1.00      J    C
ATOM   1814  CA  ARG J  79       1.870  31.821   2.972  1.00  1.00      J    C
ATOM   1815  CA  LEU J  80       2.295  29.043   0.224  1.00  1.00      J    C
ATOM   1816  CA  ALA J  81       5.578  30.652  -0.763  1.00  1.00      J    C
ATOM   1817  CA  HIS J  82       6.986  30.582   2.815  1.00  1.00      J    C
ATOM   1818  CA  TYR J  83       6.061  26.950   3.343  1.00  1.00      J    C
ATOM   1819  CA  ASN J  84       8.376  26.242   0.352  1.00  1.00      J    C
ATOM   1820  CA  LYS J  85      11.020  28.772   1.255  1.00  1.00      J    C
ATOM   1821  CA  ARG J  86      10.785  30.611  -2.049  1.00  1.00      J    C
ATOM   1822  CA  SER J  87      11.194  34.406  -2.183  1.00  1.00      J    C
ATOM   1823  CA  THR J  88       9.272  34.833  -5.446  1.00  1.00      J    C
ATOM   1824  CA  ILE J  89       5.611  34.800  -6.089  1.00  1.00      J    C
ATOM   1825  CA  THR J  90       5.114  33.659  -9.695  1.00  1.00      J    C
ATOM   1826  CA  SER J  91       2.115  32.744 -11.773  1.00  1.00      J    C
ATOM   1827  CA  ARG J  92       2.742  29.276 -10.737  1.00  1.00      J    C
ATOM   1828  CA  GLU J  93       2.330  30.168  -6.975  1.00  1.00      J    C
ATOM   1829  CA  ILE J  94      -0.842  32.185  -7.909  1.00  1.00      J    C
ATOM   1830  CA  GLN J  95      -1.907  29.075  -9.977  1.00  1.00      J    C
ATOM   1831  CA  THR J  96      -1.808  26.819  -7.005  1.00  1.00      J    C
ATOM   1832  CA  ALA J  97      -3.237  29.252  -4.541  1.00  1.00      J    C
ATOM   1833  CA  VAL J  98      -6.355  29.587  -6.852  1.00  1.00      J    C
ATOM   1834  CA  ARG J  99      -6.774  25.772  -6.976  1.00  1.00      J    C
ATOM   1835  CA  LEU J 100      -6.584  25.734  -3.097  1.00  1.00      J    C
ATOM   1836  CA  LEU J 101      -9.155  28.421  -2.648  1.00  1.00      J    C
ATOM   1837  CA  LEU J 102     -11.775  28.111  -5.382  1.00  1.00      J    C
ATOM   1838  CA  PRO J 103     -14.110  25.204  -5.765  1.00  1.00      J    C
ATOM   1839  CA  GLY J 104     -13.618  22.632  -8.514  1.00  1.00      J    C
ATOM   1840  CA  GLU J 105     -14.896  24.085 -11.847  1.00  1.00      J    C
ATOM   1841  CA  LEU J 106     -14.186  27.697 -10.901  1.00  1.00      J    C
ATOM   1842  CA  ALA J 107     -10.524  27.062 -10.326  1.00  1.00      J    C
ATOM   1843  CA  LYS J 108     -10.352  25.005 -13.513  1.00  1.00      J    C
ATOM   1844  CA  HIS J 109     -11.646  28.007 -15.640  1.00  1.00      J    C
ATOM   1845  CA  ALA J 110      -9.686  30.644 -13.591  1.00  1.00      J    C
ATOM   1846  CA  VAL J 111      -6.333  28.831 -14.145  1.00  1.00      J    C
ATOM   1847  CA  SER J 112      -6.997  28.401 -17.861  1.00  1.00      J    C
ATOM   1848  CA  GLU J 113      -7.726  32.116 -18.560  1.00  1.00      J    C
ATOM   1849  CA  GLY J 114      -4.819  33.163 -16.375  1.00  1.00      J    C
ATOM   1850  CA  THR J 115      -2.373  30.792 -18.002  1.00  1.00      J    C
ATOM   1851  CA  LYS J 116      -3.531  31.761 -21.577  1.00  1.00      J    C
ATOM   1852  CA  ALA J 117      -2.909  35.384 -20.656  1.00  1.00      J    C
ATOM   1853  CA  VAL J 118       0.582  34.625 -19.281  1.00  1.00      J    C
ATOM   1854  CA  THR J 119       1.653  32.812 -22.473  1.00  1.00      J    C
ATOM   1855  CA  LYS J 120       0.672  35.843 -24.521  1.00  1.00      J    C
ATOM   1856  CA  TYR J 121       2.533  38.064 -22.111  1.00  1.00      J    C
ATOM   1857  CA  THR J 122       5.690  36.073 -22.668  1.00  1.00      J    C
ATOM   1858  CA  SER J 123       5.026  35.825 -26.446  1.00  1.00      J    C
ATOM   1859  CA  ALA J 124       6.268  39.459 -26.788  1.00  1.00      J    C
ATOM   1860  CA  LYS J 125       7.794  39.815 -30.263  1.00  1.00      J    C
TER
