# Supplementary material for: The kinetic landscape of nucleosome assembly: A coarse-grained molecular dynamics study
Source: PLoS Comput Biol. 2021 Jul 27;17(7):e1009253. doi: 10.1371/journal.pcbi.1009253 (PMC8345847; doi:10.1371/journal.pcbi.1009253)
Supplement: S1 Data — For each of the 11 metastable states identified from our MSM at 400 mM using PCCA clustering, we deposited 4 representative coarse-grained nucleosome conformations in PDB format. The conformations are named “state*conf#.pdb”, where * corresponds to the state name as described in the text (T, TL, TR, HL0, HL1, HL2, HR0, HR1, HR2 and HR3, N), and # goes from 1 to 4. The file “msm_hmm11.dat” contains the equilibrium probabilities of the various basins and the transition probabilities between them. The data also contain 4 representative partially opened conformations for each of the left hexasome, right hexasome, and tetrasome states, named “partially-opened_*_conf#.pdb”, where * is HL, HR or T and # goes from 1 to 4. (ZIP) [file pcbi.1009253.s006.zip › S1_Data/stateHL0conf2.pdb]

ATOM      1 DS   DC  A   1      79.329  -4.992 -12.378  1.00  1.00      A    S
ATOM      2 DB   DC  A   1      75.010  -4.844 -13.309  1.00  1.00      A    B
ATOM      3 DP   DT  A   2      80.627  -1.318 -11.313  1.00  1.00      A    P
ATOM      4 DS   DT  A   2      77.867   1.093 -12.890  1.00  1.00      A    S
ATOM      5 DB   DT  A   2      74.435  -1.060 -11.559  1.00  1.00      A    B
ATOM      6 DP   DG  A   3      77.766   5.171 -10.781  1.00  1.00      A    P
ATOM      7 DS   DG  A   3      73.931   5.506 -11.046  1.00  1.00      A    S
ATOM      8 DB   DG  A   3      71.481   1.413  -9.737  1.00  1.00      A    B
ATOM      9 DP   DG  A   4      72.040   8.784  -9.832  1.00  1.00      A    P
ATOM     10 DS   DG  A   4      68.568   7.358  -9.462  1.00  1.00      A    S
ATOM     11 DB   DG  A   4      68.501   2.522  -7.233  1.00  1.00      A    B
ATOM     12 DP   DA  A   5      65.838   9.764  -8.563  1.00  1.00      A    P
ATOM     13 DS   DA  A   5      63.449   6.972  -7.331  1.00  1.00      A    S
ATOM     14 DB   DA  A   5      65.780   3.253  -5.201  1.00  1.00      A    B
ATOM     15 DP   DG  A   6      59.955   7.913  -5.768  1.00  1.00      A    P
ATOM     16 DS   DG  A   6      59.748   4.720  -3.750  1.00  1.00      A    S
ATOM     17 DB   DG  A   6      63.932   3.439  -1.486  1.00  1.00      A    B
ATOM     18 DP   DA  A   7      56.617   3.204  -1.920  1.00  1.00      A    P
ATOM     19 DS   DA  A   7      58.339   0.528   0.228  1.00  1.00      A    S
ATOM     20 DB   DA  A   7      62.730   2.608   1.717  1.00  1.00      A    B
ATOM     21 DP   DA  A   8      56.785  -1.045   2.727  1.00  1.00      A    P
ATOM     22 DS   DA  A   8      59.663  -1.316   5.229  1.00  1.00      A    S
ATOM     23 DB   DA  A   8      62.303   3.121   5.341  1.00  1.00      A    B
ATOM     24 DP   DT  A   9      58.427  -2.057   8.440  1.00  1.00      A    P
ATOM     25 DS   DT  A   9      61.431  -0.294  10.478  1.00  1.00      A    S
ATOM     26 DB   DT  A   9      61.208   4.014   8.727  1.00  1.00      A    B
ATOM     27 DP   DC  A  10      60.953  -0.287  14.717  1.00  1.00      A    P
ATOM     28 DS   DC  A  10      62.731   2.845  15.134  1.00  1.00      A    S
ATOM     29 DB   DC  A  10      60.908   5.414  12.142  1.00  1.00      A    B
ATOM     30 DP   DC  A  11      63.249   4.774  18.507  1.00  1.00      A    P
ATOM     31 DS   DC  A  11      63.438   8.358  16.940  1.00  1.00      A    S
ATOM     32 DB   DC  A  11      59.766   8.839  14.239  1.00  1.00      A    B
ATOM     33 DP   DC  A  12      64.025  11.541  18.990  1.00  1.00      A    P
ATOM     34 DS   DC  A  12      62.200  14.198  16.877  1.00  1.00      A    S
ATOM     35 DB   DC  A  12      58.347  12.717  15.577  1.00  1.00      A    B
ATOM     36 DP   DG  A  13      61.570  18.151  18.624  1.00  1.00      A    P
ATOM     37 DS   DG  A  13      58.942  19.159  16.081  1.00  1.00      A    S
ATOM     38 DB   DG  A  13      55.746  16.220  15.095  1.00  1.00      A    B
ATOM     39 DP   DG  A  14      58.029  22.174  15.526  1.00  1.00      A    P
ATOM     40 DS   DG  A  14      55.119  21.045  13.285  1.00  1.00      A    S
ATOM     41 DB   DG  A  14      52.179  17.255  15.349  1.00  1.00      A    B
ATOM     42 DP   DT  A  15      53.055  23.208  11.761  1.00  1.00      A    P
ATOM     43 DS   DT  A  15      49.981  20.628  11.260  1.00  1.00      A    S
ATOM     44 DB   DT  A  15      49.436  19.357  15.241  1.00  1.00      A    B
ATOM     45 DP   DC  A  16      47.541  22.105   9.711  1.00  1.00      A    P
ATOM     46 DS   DC  A  16      44.983  19.477  11.376  1.00  1.00      A    S
ATOM     47 DB   DC  A  16      45.673  19.685  15.880  1.00  1.00      A    B
ATOM     48 DP   DT  A  17      41.041  19.903  10.769  1.00  1.00      A    P
ATOM     49 DS   DT  A  17      39.529  18.710  13.865  1.00  1.00      A    S
ATOM     50 DB   DT  A  17      42.154  20.969  16.828  1.00  1.00      A    B
ATOM     51 DP   DG  A  18      35.498  19.629  14.448  1.00  1.00      A    P
ATOM     52 DS   DG  A  18      35.567  20.217  17.992  1.00  1.00      A    S
ATOM     53 DB   DG  A  18      39.472  22.651  19.888  1.00  1.00      A    B
ATOM     54 DP   DC  A  19      32.819  20.173  19.672  1.00  1.00      A    P
ATOM     55 DS   DC  A  19      34.208  21.773  22.698  1.00  1.00      A    S
ATOM     56 DB   DC  A  19      36.831  24.202  21.312  1.00  1.00      A    B
ATOM     57 DP   DA  A  20      31.690  22.989  26.055  1.00  1.00      A    P
ATOM     58 DS   DA  A  20      34.002  25.762  27.644  1.00  1.00      A    S
ATOM     59 DB   DA  A  20      36.505  27.719  23.595  1.00  1.00      A    B
ATOM     60 DP   DG  A  21      32.197  28.306  29.753  1.00  1.00      A    P
ATOM     61 DS   DG  A  21      34.367  31.491  28.308  1.00  1.00      A    S
ATOM     62 DB   DG  A  21      35.568  31.474  23.543  1.00  1.00      A    B
ATOM     63 DP   DG  A  22      33.876  34.490  29.586  1.00  1.00      A    P
ATOM     64 DS   DG  A  22      35.736  36.388  27.136  1.00  1.00      A    S
ATOM     65 DB   DG  A  22      34.258  34.821  22.264  1.00  1.00      A    B
ATOM     66 DP   DC  A  23      36.161  39.557  27.389  1.00  1.00      A    P
ATOM     67 DS   DC  A  23      36.479  40.319  23.315  1.00  1.00      A    S
ATOM     68 DB   DC  A  23      33.230  38.097  21.913  1.00  1.00      A    B
ATOM     69 DP   DC  A  24      36.316  43.872  21.904  1.00  1.00      A    P
ATOM     70 DS   DC  A  24      34.613  43.143  18.284  1.00  1.00      A    S
ATOM     71 DB   DC  A  24      31.281  40.320  19.272  1.00  1.00      A    B
ATOM     72 DP   DG  A  25      33.601  46.864  16.230  1.00  1.00      A    P
ATOM     73 DS   DG  A  25      30.619  45.599  14.594  1.00  1.00      A    S
ATOM     74 DB   DG  A  25      27.994  42.019  17.024  1.00  1.00      A    B
ATOM     75 DP   DC  A  26      29.359  47.125  11.772  1.00  1.00      A    P
ATOM     76 DS   DC  A  26      26.866  43.841  11.324  1.00  1.00      A    S
ATOM     77 DB   DC  A  26      25.183  43.623  15.168  1.00  1.00      A    B
ATOM     78 DP   DT  A  27      24.148  43.566   8.571  1.00  1.00      A    P
ATOM     79 DS   DT  A  27      21.747  41.821  10.536  1.00  1.00      A    S
ATOM     80 DB   DT  A  27      21.789  45.180  14.108  1.00  1.00      A    B
ATOM     81 DP   DC  A  28      18.771  41.515   9.189  1.00  1.00      A    P
ATOM     82 DS   DC  A  28      17.107  40.792  12.474  1.00  1.00      A    S
ATOM     83 DB   DC  A  28      18.058  44.379  14.823  1.00  1.00      A    B
ATOM     84 DP   DA  A  29      13.031  38.597  12.950  1.00  1.00      A    P
ATOM     85 DS   DA  A  29      12.514  39.959  16.705  1.00  1.00      A    S
ATOM     86 DB   DA  A  29      14.439  44.646  16.873  1.00  1.00      A    B
ATOM     87 DP   DA  A  30       9.517  39.495  18.562  1.00  1.00      A    P
ATOM     88 DS   DA  A  30       9.960  42.315  20.550  1.00  1.00      A    S
ATOM     89 DB   DA  A  30      11.191  45.996  17.532  1.00  1.00      A    B
ATOM     90 DP   DT  A  31       7.484  43.214  22.856  1.00  1.00      A    P
ATOM     91 DS   DT  A  31       8.719  46.859  23.313  1.00  1.00      A    S
ATOM     92 DB   DT  A  31       8.830  47.927  19.320  1.00  1.00      A    B
ATOM     93 DP   DT  A  32       6.169  49.000  25.770  1.00  1.00      A    P
ATOM     94 DS   DT  A  32       5.998  52.027  23.527  1.00  1.00      A    S
ATOM     95 DB   DT  A  32       5.716  50.186  19.266  1.00  1.00      A    B
ATOM     96 DP   DG  A  33       2.579  54.463  24.488  1.00  1.00      A    P
ATOM     97 DS   DG  A  33       1.453  55.456  20.827  1.00  1.00      A    S
ATOM     98 DB   DG  A  33       2.602  51.969  17.093  1.00  1.00      A    B
ATOM     99 DP   DG  A  34      -1.788  57.504  20.170  1.00  1.00      A    P
ATOM    100 DS   DG  A  34      -2.697  56.060  16.722  1.00  1.00      A    S
ATOM    101 DB   DG  A  34      -0.819  51.671  15.386  1.00  1.00      A    B
ATOM    102 DP   DT  A  35      -5.339  56.966  14.795  1.00  1.00      A    P
ATOM    103 DS   DT  A  35      -4.937  54.026  12.172  1.00  1.00      A    S
ATOM    104 DB   DT  A  35      -4.170  50.497  14.466  1.00  1.00      A    B
ATOM    105 DP   DC  A  36      -7.755  54.002   9.434  1.00  1.00      A    P
ATOM    106 DS   DC  A  36      -7.102  50.175   8.633  1.00  1.00      A    S
ATOM    107 DB   DC  A  36      -6.966  48.507  12.420  1.00  1.00      A    B
ATOM    108 DP   DG  A  37      -9.804  48.349   5.961  1.00  1.00      A    P
ATOM    109 DS   DG  A  37      -9.469  45.292   6.998  1.00  1.00      A    S
ATOM    110 DB   DG  A  37      -9.098  44.971  11.706  1.00  1.00      A    B
ATOM    111 DP   DT  A  38     -10.323  42.048   5.447  1.00  1.00      A    P
ATOM    112 DS   DT  A  38     -10.047  40.059   8.220  1.00  1.00      A    S
ATOM    113 DB   DT  A  38     -11.754  42.583  11.026  1.00  1.00      A    B
ATOM    114 DP   DA  A  39     -11.092  36.247   7.312  1.00  1.00      A    P
ATOM    115 DS   DA  A  39     -12.303  35.625  10.673  1.00  1.00      A    S
ATOM    116 DB   DA  A  39     -14.070  39.701  12.789  1.00  1.00      A    B
ATOM    117 DP   DG  A  40     -14.526  32.623  11.155  1.00  1.00      A    P
ATOM    118 DS   DG  A  40     -15.886  33.953  14.280  1.00  1.00      A    S
ATOM    119 DB   DG  A  40     -17.537  38.387  14.075  1.00  1.00      A    B
ATOM    120 DP   DA  A  41     -16.591  32.090  17.868  1.00  1.00      A    P
ATOM    121 DS   DA  A  41     -19.184  34.483  19.335  1.00  1.00      A    S
ATOM    122 DB   DA  A  41     -20.453  37.758  15.866  1.00  1.00      A    B
ATOM    123 DP   DC  A  42     -21.108  33.533  21.281  1.00  1.00      A    P
ATOM    124 DS   DC  A  42     -23.035  36.208  20.883  1.00  1.00      A    S
ATOM    125 DB   DC  A  42     -23.480  36.603  16.586  1.00  1.00      A    B
ATOM    126 DP   DA  A  43     -26.917  36.418  23.110  1.00  1.00      A    P
ATOM    127 DS   DA  A  43     -29.051  37.930  20.189  1.00  1.00      A    S
ATOM    128 DB   DA  A  43     -27.669  36.491  15.906  1.00  1.00      A    B
ATOM    129 DP   DG  A  44     -33.254  37.765  20.755  1.00  1.00      A    P
ATOM    130 DS   DG  A  44     -34.372  37.371  17.469  1.00  1.00      A    S
ATOM    131 DB   DG  A  44     -30.800  34.953  14.378  1.00  1.00      A    B
ATOM    132 DP   DC  A  45     -37.509  36.782  17.148  1.00  1.00      A    P
ATOM    133 DS   DC  A  45     -37.065  35.601  14.124  1.00  1.00      A    S
ATOM    134 DB   DC  A  45     -33.524  32.863  14.579  1.00  1.00      A    B
ATOM    135 DP   DT  A  46     -40.171  33.637  11.938  1.00  1.00      A    P
ATOM    136 DS   DT  A  46     -37.721  32.020   9.508  1.00  1.00      A    S
ATOM    137 DB   DT  A  46     -35.509  29.939  12.457  1.00  1.00      A    B
ATOM    138 DP   DC  A  47     -39.184  30.331   6.971  1.00  1.00      A    P
ATOM    139 DS   DC  A  47     -36.209  27.829   7.232  1.00  1.00      A    S
ATOM    140 DB   DC  A  47     -36.151  26.313  11.319  1.00  1.00      A    B
ATOM    141 DP   DT  A  48     -35.647  24.531   4.520  1.00  1.00      A    P
ATOM    142 DS   DT  A  48     -33.115  22.756   6.705  1.00  1.00      A    S
ATOM    143 DB   DT  A  48     -35.072  22.448  10.618  1.00  1.00      A    B
ATOM    144 DP   DA  A  49     -31.630  18.982   5.643  1.00  1.00      A    P
ATOM    145 DS   DA  A  49     -30.507  17.865   9.005  1.00  1.00      A    S
ATOM    146 DB   DA  A  49     -34.239  18.770  12.106  1.00  1.00      A    B
ATOM    147 DP   DG  A  50     -29.475  14.536   9.332  1.00  1.00      A    P
ATOM    148 DS   DG  A  50     -30.048  14.034  12.822  1.00  1.00      A    S
ATOM    149 DB   DG  A  50     -35.067  15.451  14.037  1.00  1.00      A    B
ATOM    150 DP   DC  A  51     -28.784  11.402  14.383  1.00  1.00      A    P
ATOM    151 DS   DC  A  51     -31.403  11.777  17.077  1.00  1.00      A    S
ATOM    152 DB   DC  A  51     -35.402  11.874  14.886  1.00  1.00      A    B
ATOM    153 DP   DA  A  52     -31.338   8.477  20.420  1.00  1.00      A    P
ATOM    154 DS   DA  A  52     -35.379   8.678  21.071  1.00  1.00      A    S
ATOM    155 DB   DA  A  52     -37.886   9.045  16.983  1.00  1.00      A    B
ATOM    156 DP   DC  A  53     -36.531   6.861  23.276  1.00  1.00      A    P
ATOM    157 DS   DC  A  53     -39.837   6.207  21.677  1.00  1.00      A    S
ATOM    158 DB   DC  A  53     -39.319   6.078  17.606  1.00  1.00      A    B
ATOM    159 DP   DC  A  54     -41.952   3.173  22.847  1.00  1.00      A    P
ATOM    160 DS   DC  A  54     -44.169   3.095  20.396  1.00  1.00      A    S
ATOM    161 DB   DC  A  54     -41.701   3.182  16.731  1.00  1.00      A    B
ATOM    162 DP   DG  A  55     -46.822  -0.373  20.682  1.00  1.00      A    P
ATOM    163 DS   DG  A  55     -47.256  -0.953  16.926  1.00  1.00      A    S
ATOM    164 DB   DG  A  55     -42.878  -0.433  14.458  1.00  1.00      A    B
ATOM    165 DP   DC  A  56     -49.951  -2.929  15.532  1.00  1.00      A    P
ATOM    166 DS   DC  A  56     -47.819  -3.542  12.612  1.00  1.00      A    S
ATOM    167 DB   DC  A  56     -44.154  -3.519  14.147  1.00  1.00      A    B
ATOM    168 DP   DT  A  57     -48.762  -6.857  10.174  1.00  1.00      A    P
ATOM    169 DS   DT  A  57     -45.587  -6.284   8.178  1.00  1.00      A    S
ATOM    170 DB   DT  A  57     -43.201  -7.094  11.295  1.00  1.00      A    B
ATOM    171 DP   DT  A  58     -44.507  -8.811   5.039  1.00  1.00      A    P
ATOM    172 DS   DT  A  58     -40.736  -7.951   5.482  1.00  1.00      A    S
ATOM    173 DB   DT  A  58     -40.630  -9.485   9.211  1.00  1.00      A    B
ATOM    174 DP   DA  A  59     -37.959  -9.559   2.703  1.00  1.00      A    P
ATOM    175 DS   DA  A  59     -34.996  -9.861   5.549  1.00  1.00      A    S
ATOM    176 DB   DA  A  59     -37.376 -11.841  10.085  1.00  1.00      A    B
ATOM    177 DP   DA  A  60     -31.643 -10.612   5.085  1.00  1.00      A    P
ATOM    178 DS   DA  A  60     -30.576 -11.162   8.400  1.00  1.00      A    S
ATOM    179 DB   DA  A  60     -34.267 -13.576  10.879  1.00  1.00      A    B
ATOM    180 DP   DA  A  61     -26.870 -11.544   9.448  1.00  1.00      A    P
ATOM    181 DS   DA  A  61     -27.913 -13.400  12.726  1.00  1.00      A    S
ATOM    182 DB   DA  A  61     -31.636 -16.511  11.756  1.00  1.00      A    B
ATOM    183 DP   DC  A  62     -25.344 -14.459  14.371  1.00  1.00      A    P
ATOM    184 DS   DC  A  62     -26.907 -17.598  15.466  1.00  1.00      A    S
ATOM    185 DB   DC  A  62     -29.233 -18.826  12.203  1.00  1.00      A    B
ATOM    186 DP   DG  A  63     -23.558 -20.701  17.388  1.00  1.00      A    P
ATOM    187 DS   DG  A  63     -25.815 -23.885  16.969  1.00  1.00      A    S
ATOM    188 DB   DG  A  63     -27.838 -23.477  12.693  1.00  1.00      A    B
ATOM    189 DP   DC  A  64     -25.059 -26.517  18.468  1.00  1.00      A    P
ATOM    190 DS   DC  A  64     -26.863 -28.510  15.806  1.00  1.00      A    S
ATOM    191 DB   DC  A  64     -25.768 -26.324  11.961  1.00  1.00      A    B
ATOM    192 DP   DA  A  65     -26.914 -33.326  15.864  1.00  1.00      A    P
ATOM    193 DS   DA  A  65     -28.035 -33.561  12.025  1.00  1.00      A    S
ATOM    194 DB   DA  A  65     -25.895 -29.959   9.624  1.00  1.00      A    B
ATOM    195 DP   DC  A  66     -27.860 -36.187  10.913  1.00  1.00      A    P
ATOM    196 DS   DC  A  66     -27.194 -35.180   7.688  1.00  1.00      A    S
ATOM    197 DB   DC  A  66     -23.698 -32.111   8.240  1.00  1.00      A    B
ATOM    198 DP   DG  A  67     -26.130 -38.254   4.608  1.00  1.00      A    P
ATOM    199 DS   DG  A  67     -24.045 -35.610   2.570  1.00  1.00      A    S
ATOM    200 DB   DG  A  67     -20.681 -33.156   5.490  1.00  1.00      A    B
ATOM    201 DP   DT  A  68     -22.768 -35.991  -0.686  1.00  1.00      A    P
ATOM    202 DS   DT  A  68     -20.735 -32.613  -0.558  1.00  1.00      A    S
ATOM    203 DB   DT  A  68     -18.244 -33.635   2.984  1.00  1.00      A    B
ATOM    204 DP   DA  A  69     -18.083 -32.051  -3.706  1.00  1.00      A    P
ATOM    205 DS   DA  A  69     -16.030 -29.945  -1.711  1.00  1.00      A    S
ATOM    206 DB   DA  A  69     -14.385 -32.692   1.982  1.00  1.00      A    B
ATOM    207 DP   DC  A  70     -13.959 -28.674  -2.975  1.00  1.00      A    P
ATOM    208 DS   DC  A  70     -11.664 -28.651   0.054  1.00  1.00      A    S
ATOM    209 DB   DC  A  70     -10.980 -32.516   1.339  1.00  1.00      A    B
ATOM    210 DP   DG  A  71      -8.027 -26.113  -0.222  1.00  1.00      A    P
ATOM    211 DS   DG  A  71      -5.989 -28.106   2.471  1.00  1.00      A    S
ATOM    212 DB   DG  A  71      -6.589 -32.568   1.942  1.00  1.00      A    B
ATOM    213 DP   DC  A  72      -3.386 -27.234   3.737  1.00  1.00      A    P
ATOM    214 DS   DC  A  72      -2.396 -30.246   5.115  1.00  1.00      A    S
ATOM    215 DB   DC  A  72      -3.091 -32.836   1.992  1.00  1.00      A    B
ATOM    216 DP   DG  A  73       1.623 -30.671   6.798  1.00  1.00      A    P
ATOM    217 DS   DG  A  73       1.337 -34.804   6.349  1.00  1.00      A    S
ATOM    218 DB   DG  A  73       0.237 -35.569   1.550  1.00  1.00      A    B
ATOM    219 DP   DC  A  74       3.904 -36.607   7.561  1.00  1.00      A    P
ATOM    220 DS   DC  A  74       3.981 -39.048   4.514  1.00  1.00      A    S
ATOM    221 DB   DC  A  74       3.564 -35.909   0.988  1.00  1.00      A    B
ATOM    222 DP   DT  A  75       6.909 -41.656   3.744  1.00  1.00      A    P
ATOM    223 DS   DT  A  75       6.216 -41.947  -0.418  1.00  1.00      A    S
ATOM    224 DB   DT  A  75       6.335 -37.720  -1.355  1.00  1.00      A    B
ATOM    225 DP   DG  A  76       9.593 -44.055  -2.679  1.00  1.00      A    P
ATOM    226 DS   DG  A  76       8.955 -41.788  -5.946  1.00  1.00      A    S
ATOM    227 DB   DG  A  76       8.477 -37.237  -5.009  1.00  1.00      A    B
ATOM    228 DP   DT  A  77      10.231 -41.952  -8.883  1.00  1.00      A    P
ATOM    229 DS   DT  A  77       9.573 -38.380 -10.003  1.00  1.00      A    S
ATOM    230 DB   DT  A  77      11.585 -36.232  -6.725  1.00  1.00      A    B
ATOM    231 DP   DC  A  78      11.191 -37.944 -13.866  1.00  1.00      A    P
ATOM    232 DS   DC  A  78      11.063 -34.396 -13.517  1.00  1.00      A    S
ATOM    233 DB   DC  A  78      13.204 -34.084  -9.402  1.00  1.00      A    B
ATOM    234 DP   DC  A  79      11.992 -32.006 -15.954  1.00  1.00      A    P
ATOM    235 DS   DC  A  79      12.460 -28.816 -13.531  1.00  1.00      A    S
ATOM    236 DB   DC  A  79      15.324 -30.165 -11.032  1.00  1.00      A    B
ATOM    237 DP   DC  A  80      13.768 -25.558 -14.760  1.00  1.00      A    P
ATOM    238 DS   DC  A  80      15.254 -24.732 -11.481  1.00  1.00      A    S
ATOM    239 DB   DC  A  80      18.060 -27.739 -10.753  1.00  1.00      A    B
ATOM    240 DP   DC  A  81      16.420 -21.756 -10.874  1.00  1.00      A    P
ATOM    241 DS   DC  A  81      18.964 -22.356  -7.808  1.00  1.00      A    S
ATOM    242 DB   DC  A  81      21.307 -25.238  -9.463  1.00  1.00      A    B
ATOM    243 DP   DC  A  82      20.819 -19.732  -5.826  1.00  1.00      A    P
ATOM    244 DS   DC  A  82      23.938 -22.027  -4.909  1.00  1.00      A    S
ATOM    245 DB   DC  A  82      25.001 -24.263  -8.867  1.00  1.00      A    B
ATOM    246 DP   DG  A  83      27.339 -20.580  -2.279  1.00  1.00      A    P
ATOM    247 DS   DG  A  83      29.777 -23.196  -3.461  1.00  1.00      A    S
ATOM    248 DB   DG  A  83      29.247 -23.690  -8.224  1.00  1.00      A    B
ATOM    249 DP   DC  A  84      33.008 -23.651  -1.960  1.00  1.00      A    P
ATOM    250 DS   DC  A  84      34.283 -25.010  -5.139  1.00  1.00      A    S
ATOM    251 DB   DC  A  84      32.321 -21.925  -8.259  1.00  1.00      A    B
ATOM    252 DP   DG  A  85      38.767 -24.666  -4.613  1.00  1.00      A    P
ATOM    253 DS   DG  A  85      39.442 -23.676  -8.078  1.00  1.00      A    S
ATOM    254 DB   DG  A  85      35.849 -20.366  -9.800  1.00  1.00      A    B
ATOM    255 DP   DT  A  86      42.306 -23.051  -9.448  1.00  1.00      A    P
ATOM    256 DS   DT  A  86      41.301 -21.064 -12.522  1.00  1.00      A    S
ATOM    257 DB   DT  A  86      38.937 -18.287 -10.545  1.00  1.00      A    B
ATOM    258 DP   DT  A  87      43.833 -19.509 -14.678  1.00  1.00      A    P
ATOM    259 DS   DT  A  87      41.972 -16.990 -16.123  1.00  1.00      A    S
ATOM    260 DB   DT  A  87      40.564 -14.972 -12.421  1.00  1.00      A    B
ATOM    261 DP   DT  A  88      43.018 -14.411 -18.601  1.00  1.00      A    P
ATOM    262 DS   DT  A  88      40.299 -12.350 -17.825  1.00  1.00      A    S
ATOM    263 DB   DT  A  88      41.472 -11.212 -13.748  1.00  1.00      A    B
ATOM    264 DP   DT  A  89      39.442  -9.547 -19.927  1.00  1.00      A    P
ATOM    265 DS   DT  A  89      37.463  -7.979 -17.332  1.00  1.00      A    S
ATOM    266 DB   DT  A  89      40.766  -7.278 -14.144  1.00  1.00      A    B
ATOM    267 DP   DA  A  90      35.193  -4.614 -18.136  1.00  1.00      A    P
ATOM    268 DS   DA  A  90      34.620  -3.449 -14.868  1.00  1.00      A    S
ATOM    269 DB   DA  A  90      38.977  -4.156 -12.360  1.00  1.00      A    B
ATOM    270 DP   DA  A  91      32.847  -0.536 -13.978  1.00  1.00      A    P
ATOM    271 DS   DA  A  91      34.294  -0.686 -10.685  1.00  1.00      A    S
ATOM    272 DB   DA  A  91      38.957  -0.706 -11.023  1.00  1.00      A    B
ATOM    273 DP   DC  A  92      33.141   1.942  -8.604  1.00  1.00      A    P
ATOM    274 DS   DC  A  92      36.866   2.463  -7.038  1.00  1.00      A    S
ATOM    275 DB   DC  A  92      39.562   2.460 -10.119  1.00  1.00      A    B
ATOM    276 DP   DC  A  93      37.560   4.957  -4.509  1.00  1.00      A    P
ATOM    277 DS   DC  A  93      40.990   5.719  -4.951  1.00  1.00      A    S
ATOM    278 DB   DC  A  93      41.208   5.808  -8.990  1.00  1.00      A    B
ATOM    279 DP   DG  A  94      43.269   9.434  -2.307  1.00  1.00      A    P
ATOM    280 DS   DG  A  94      46.094   9.654  -4.949  1.00  1.00      A    S
ATOM    281 DB   DG  A  94      43.940   9.239  -9.629  1.00  1.00      A    B
ATOM    282 DP   DC  A  95      48.658  11.621  -4.321  1.00  1.00      A    P
ATOM    283 DS   DC  A  95      49.291  12.141  -8.202  1.00  1.00      A    S
ATOM    284 DB   DC  A  95      45.125  12.509  -9.911  1.00  1.00      A    B
ATOM    285 DP   DC  A  96      51.452  14.569  -9.575  1.00  1.00      A    P
ATOM    286 DS   DC  A  96      49.729  14.998 -13.193  1.00  1.00      A    S
ATOM    287 DB   DC  A  96      45.762  15.254 -12.613  1.00  1.00      A    B
ATOM    288 DP   DA  A  97      51.086  17.688 -16.102  1.00  1.00      A    P
ATOM    289 DS   DA  A  97      47.861  18.460 -17.830  1.00  1.00      A    S
ATOM    290 DB   DA  A  97      44.369  18.342 -14.657  1.00  1.00      A    B
ATOM    291 DP   DA  A  98      47.737  21.022 -20.734  1.00  1.00      A    P
ATOM    292 DS   DA  A  98      44.092  21.461 -20.380  1.00  1.00      A    S
ATOM    293 DB   DA  A  98      42.875  21.894 -15.591  1.00  1.00      A    B
ATOM    294 DP   DG  A  99      42.455  24.367 -22.566  1.00  1.00      A    P
ATOM    295 DS   DG  A  99      39.722  24.802 -19.847  1.00  1.00      A    S
ATOM    296 DB   DG  A  99      41.424  25.469 -14.878  1.00  1.00      A    B
ATOM    297 DP   DG  A 100      37.014  26.584 -20.392  1.00  1.00      A    P
ATOM    298 DS   DG  A 100      35.788  27.180 -17.115  1.00  1.00      A    S
ATOM    299 DB   DG  A 100      39.482  28.334 -13.743  1.00  1.00      A    B
ATOM    300 DP   DG  A 101      32.458  28.846 -16.577  1.00  1.00      A    P
ATOM    301 DS   DG  A 101      33.122  29.703 -13.196  1.00  1.00      A    S
ATOM    302 DB   DG  A 101      37.918  31.203 -12.297  1.00  1.00      A    B
ATOM    303 DP   DG  A 102      30.883  32.243 -11.838  1.00  1.00      A    P
ATOM    304 DS   DG  A 102      33.123  34.488  -9.995  1.00  1.00      A    S
ATOM    305 DB   DG  A 102      37.877  34.846 -11.931  1.00  1.00      A    B
ATOM    306 DP   DA  A 103      31.941  36.797  -7.790  1.00  1.00      A    P
ATOM    307 DS   DA  A 103      35.451  37.886  -6.677  1.00  1.00      A    S
ATOM    308 DB   DA  A 103      38.048  38.225 -10.824  1.00  1.00      A    B
ATOM    309 DP   DT  A 104      35.780  40.643  -4.863  1.00  1.00      A    P
ATOM    310 DS   DT  A 104      39.487  41.579  -5.988  1.00  1.00      A    S
ATOM    311 DB   DT  A 104      38.730  41.675 -10.006  1.00  1.00      A    B
ATOM    312 DP   DT  A 105      40.765  45.152  -4.742  1.00  1.00      A    P
ATOM    313 DS   DT  A 105      42.971  45.842  -7.364  1.00  1.00      A    S
ATOM    314 DB   DT  A 105      39.862  45.542 -10.519  1.00  1.00      A    B
ATOM    315 DP   DA  A 106      44.693  49.792  -7.626  1.00  1.00      A    P
ATOM    316 DS   DA  A 106      44.983  49.836 -11.544  1.00  1.00      A    S
ATOM    317 DB   DA  A 106      40.495  48.784 -13.002  1.00  1.00      A    B
ATOM    318 DP   DC  A 107      45.946  52.034 -12.635  1.00  1.00      A    P
ATOM    319 DS   DC  A 107      43.867  51.831 -15.515  1.00  1.00      A    S
ATOM    320 DB   DC  A 107      39.774  51.982 -14.036  1.00  1.00      A    B
ATOM    321 DP   DT  A 108      44.357  54.486 -18.360  1.00  1.00      A    P
ATOM    322 DS   DT  A 108      40.862  54.374 -20.094  1.00  1.00      A    S
ATOM    323 DB   DT  A 108      38.263  54.929 -16.055  1.00  1.00      A    B
ATOM    324 DP   DC  A 109      40.238  57.045 -23.080  1.00  1.00      A    P
ATOM    325 DS   DC  A 109      36.109  57.230 -22.193  1.00  1.00      A    S
ATOM    326 DB   DC  A 109      36.000  57.546 -17.796  1.00  1.00      A    B
ATOM    327 DP   DC  A 110      33.846  59.430 -23.615  1.00  1.00      A    P
ATOM    328 DS   DC  A 110      31.463  60.062 -21.102  1.00  1.00      A    S
ATOM    329 DB   DC  A 110      33.581  60.446 -17.511  1.00  1.00      A    B
ATOM    330 DP   DC  A 111      28.537  62.423 -21.556  1.00  1.00      A    P
ATOM    331 DS   DC  A 111      27.821  63.263 -18.365  1.00  1.00      A    S
ATOM    332 DB   DC  A 111      31.664  63.954 -16.839  1.00  1.00      A    B
ATOM    333 DP   DT  A 112      25.340  66.215 -17.688  1.00  1.00      A    P
ATOM    334 DS   DT  A 112      26.636  66.957 -14.122  1.00  1.00      A    S
ATOM    335 DB   DT  A 112      30.877  67.372 -15.167  1.00  1.00      A    B
ATOM    336 DP   DA  A 113      25.344  70.246 -12.225  1.00  1.00      A    P
ATOM    337 DS   DA  A 113      28.385  70.400 -10.088  1.00  1.00      A    S
ATOM    338 DB   DA  A 113      32.003  70.862 -13.096  1.00  1.00      A    B
ATOM    339 DP   DG  A 114      28.470  73.173  -7.720  1.00  1.00      A    P
ATOM    340 DS   DG  A 114      32.353  73.698  -7.686  1.00  1.00      A    S
ATOM    341 DB   DG  A 114      34.529  73.428 -12.234  1.00  1.00      A    B
ATOM    342 DP   DT  A 115      34.023  75.165  -5.653  1.00  1.00      A    P
ATOM    343 DS   DT  A 115      37.475  75.857  -7.912  1.00  1.00      A    S
ATOM    344 DB   DT  A 115      35.812  76.609 -11.802  1.00  1.00      A    B
ATOM    345 DP   DC  A 116      39.716  78.845  -6.534  1.00  1.00      A    P
ATOM    346 DS   DC  A 116      41.344  79.308 -10.157  1.00  1.00      A    S
ATOM    347 DB   DC  A 116      37.730  80.037 -12.547  1.00  1.00      A    B
ATOM    348 DP   DT  A 117      44.069  82.065 -10.793  1.00  1.00      A    P
ATOM    349 DS   DT  A 117      43.000  82.576 -14.720  1.00  1.00      A    S
ATOM    350 DB   DT  A 117      39.096  83.293 -14.256  1.00  1.00      A    B
ATOM    351 DP   DC  A 118      44.956  85.676 -16.344  1.00  1.00      A    P
ATOM    352 DS   DC  A 118      42.477  86.554 -18.558  1.00  1.00      A    S
ATOM    353 DB   DC  A 118      39.000  86.777 -16.119  1.00  1.00      A    B
ATOM    354 DP   DC  A 119      42.971  89.847 -20.816  1.00  1.00      A    P
ATOM    355 DS   DC  A 119      39.585  90.735 -21.288  1.00  1.00      A    S
ATOM    356 DB   DC  A 119      37.802  90.488 -17.318  1.00  1.00      A    B
ATOM    357 DP   DA  A 120      38.797  94.509 -23.278  1.00  1.00      A    P
ATOM    358 DS   DA  A 120      35.735  95.530 -21.367  1.00  1.00      A    S
ATOM    359 DB   DA  A 120      35.831  94.093 -17.034  1.00  1.00      A    B
ATOM    360 DP   DG  A 121      34.539  99.001 -21.833  1.00  1.00      A    P
ATOM    361 DS   DG  A 121      32.585  98.783 -19.181  1.00  1.00      A    S
ATOM    362 DB   DG  A 121      34.792  97.189 -15.206  1.00  1.00      A    B
ATOM    363 DP   DG  A 122      30.241 101.429 -18.570  1.00  1.00      A    P
ATOM    364 DS   DG  A 122      30.762 102.158 -14.854  1.00  1.00      A    S
ATOM    365 DB   DG  A 122      34.802 100.766 -13.275  1.00  1.00      A    B
ATOM    366 DP   DC  A 123      29.611 105.204 -13.635  1.00  1.00      A    P
ATOM    367 DS   DC  A 123      31.807 104.915 -10.227  1.00  1.00      A    S
ATOM    368 DB   DC  A 123      35.423 103.678 -11.676  1.00  1.00      A    B
ATOM    369 DP   DA  A 124      32.209 108.258  -7.149  1.00  1.00      A    P
ATOM    370 DS   DA  A 124      35.642 107.337  -5.983  1.00  1.00      A    S
ATOM    371 DB   DA  A 124      38.473 106.459  -9.635  1.00  1.00      A    B
ATOM    372 DP   DC  A 125      36.790 109.563  -3.884  1.00  1.00      A    P
ATOM    373 DS   DC  A 125      40.053 108.757  -4.460  1.00  1.00      A    S
ATOM    374 DB   DC  A 125      40.758 108.957  -8.876  1.00  1.00      A    B
ATOM    375 DP   DG  A 126      43.317 110.701  -1.583  1.00  1.00      A    P
ATOM    376 DS   DG  A 126      46.222 109.929  -4.292  1.00  1.00      A    S
ATOM    377 DB   DG  A 126      44.853 110.903  -8.970  1.00  1.00      A    B
ATOM    378 DP   DT  A 127      49.716 109.986  -3.945  1.00  1.00      A    P
ATOM    379 DS   DT  A 127      50.499 109.545  -7.275  1.00  1.00      A    S
ATOM    380 DB   DT  A 127      47.882 112.803  -8.872  1.00  1.00      A    B
ATOM    381 DP   DG  A 128      54.795 110.365  -8.299  1.00  1.00      A    P
ATOM    382 DS   DG  A 128      54.128 111.360 -11.409  1.00  1.00      A    S
ATOM    383 DB   DG  A 128      50.820 114.515 -11.426  1.00  1.00      A    B
ATOM    384 DP   DT  A 129      56.376 112.307 -13.006  1.00  1.00      A    P
ATOM    385 DS   DT  A 129      54.776 114.735 -15.056  1.00  1.00      A    S
ATOM    386 DB   DT  A 129      52.902 117.319 -11.938  1.00  1.00      A    B
ATOM    387 DP   DC  A 130      57.102 116.600 -17.545  1.00  1.00      A    P
ATOM    388 DS   DC  A 130      55.108 119.712 -17.794  1.00  1.00      A    S
ATOM    389 DB   DC  A 130      53.826 120.379 -13.954  1.00  1.00      A    B
ATOM    390 DP   DA  A 131      56.486 123.194 -20.284  1.00  1.00      A    P
ATOM    391 DS   DA  A 131      55.162 126.032 -17.633  1.00  1.00      A    S
ATOM    392 DB   DA  A 131      55.331 123.887 -12.894  1.00  1.00      A    B
ATOM    393 DP   DG  A 132      57.016 129.237 -17.844  1.00  1.00      A    P
ATOM    394 DS   DG  A 132      56.634 130.490 -14.096  1.00  1.00      A    S
ATOM    395 DB   DG  A 132      57.135 126.703 -10.977  1.00  1.00      A    B
ATOM    396 DP   DA  A 133      58.821 133.721 -12.517  1.00  1.00      A    P
ATOM    397 DS   DA  A 133      58.487 132.599  -8.596  1.00  1.00      A    S
ATOM    398 DB   DA  A 133      59.537 127.828  -8.393  1.00  1.00      A    B
ATOM    399 DP   DT  A 134      60.011 134.166  -6.535  1.00  1.00      A    P
ATOM    400 DS   DT  A 134      60.530 131.674  -4.364  1.00  1.00      A    S
ATOM    401 DB   DT  A 134      62.726 128.560  -6.611  1.00  1.00      A    B
ATOM    402 DP   DA  A 135      62.426 132.529  -0.823  1.00  1.00      A    P
ATOM    403 DS   DA  A 135      64.430 129.790  -0.482  1.00  1.00      A    S
ATOM    404 DB   DA  A 135      66.303 128.282  -4.596  1.00  1.00      A    B
ATOM    405 DP   DT  A 136      66.563 130.102   1.382  1.00  1.00      A    P
ATOM    406 DS   DT  A 136      69.107 127.116  -0.347  1.00  1.00      A    S
ATOM    407 DB   DT  A 136      69.829 128.375  -4.029  1.00  1.00      A    B
ATOM    408 DP   DA  A 137      72.614 125.662   1.791  1.00  1.00      A    P
ATOM    409 DS   DA  A 137      74.464 124.477  -1.502  1.00  1.00      A    S
ATOM    410 DB   DA  A 137      73.617 127.159  -5.507  1.00  1.00      A    B
ATOM    411 DP   DT  A 138      77.542 123.334  -1.350  1.00  1.00      A    P
ATOM    412 DS   DT  A 138      78.556 123.722  -4.783  1.00  1.00      A    S
ATOM    413 DB   DT  A 138      77.220 127.850  -5.816  1.00  1.00      A    B
ATOM    414 DP   DA  A 139      82.631 122.340  -5.745  1.00  1.00      A    P
ATOM    415 DS   DA  A 139      83.039 125.149  -8.896  1.00  1.00      A    S
ATOM    416 DB   DA  A 139      80.861 129.275  -7.323  1.00  1.00      A    B
ATOM    417 DP   DC  A 140      85.903 125.460  -9.738  1.00  1.00      A    P
ATOM    418 DS   DC  A 140      85.350 128.701 -11.146  1.00  1.00      A    S
ATOM    419 DB   DC  A 140      83.476 131.110  -8.342  1.00  1.00      A    B
ATOM    420 DP   DA  A 141      87.898 130.573 -14.173  1.00  1.00      A    P
ATOM    421 DS   DA  A 141      87.007 133.718 -13.388  1.00  1.00      A    S
ATOM    422 DB   DA  A 141      86.481 134.241  -8.482  1.00  1.00      A    B
ATOM    423 DP   DT  A 142      87.929 135.913 -14.855  1.00  1.00      A    P
ATOM    424 DS   DT  A 142      87.148 138.765 -12.748  1.00  1.00      A    S
ATOM    425 DB   DT  A 142      88.550 137.063  -9.098  1.00  1.00      A    B
ATOM    426 DP   DC  A 143      88.707 142.421 -13.890  1.00  1.00      A    P
ATOM    427 DS   DC  A 143      88.339 143.603 -10.426  1.00  1.00      A    S
ATOM    428 DB   DC  A 143      90.202 140.372  -7.782  1.00  1.00      A    B
ATOM    429 DP   DC  A 144      89.566 147.258  -9.344  1.00  1.00      A    P
ATOM    430 DS   DC  A 144      90.731 146.710  -5.587  1.00  1.00      A    S
ATOM    431 DB   DC  A 144      92.882 143.034  -6.091  1.00  1.00      A    B
ATOM    432 DP   DT  A 145      92.685 148.974  -3.688  1.00  1.00      A    P
ATOM    433 DS   DT  A 145      93.937 146.229  -1.147  1.00  1.00      A    S
ATOM    434 DB   DT  A 145      96.012 144.120  -3.565  1.00  1.00      A    B
ATOM    435 DP   DG  A 146      96.797 147.390   2.115  1.00  1.00      A    P
ATOM    436 DS   DG  A 146      98.768 144.072   2.234  1.00  1.00      A    S
ATOM    437 DB   DG  A 146      99.989 142.746  -2.084  1.00  1.00      A    B
ATOM    438 DP   DT  A 147     101.106 144.079   3.663  1.00  1.00      A    P
ATOM    439 DS   DT  A 147     102.464 141.160   2.175  1.00  1.00      A    S
ATOM    440 DB   DT  A 147     103.315 142.743  -1.875  1.00  1.00      A    B
TER
ATOM    441 DS   DA  B   1     104.439 137.456 -10.743  1.00  1.00      B    S
ATOM    442 DB   DA  B   1     103.787 140.542  -7.551  1.00  1.00      B    B
ATOM    443 DP   DC  B   2     103.133 134.143  -9.911  1.00  1.00      B    P
ATOM    444 DS   DC  B   2     102.525 135.059  -6.074  1.00  1.00      B    S
ATOM    445 DB   DC  B   2     100.926 139.233  -6.186  1.00  1.00      B    B
ATOM    446 DP   DA  B   3     100.720 132.382  -3.212  1.00  1.00      B    P
ATOM    447 DS   DA  B   3      99.204 134.918  -1.069  1.00  1.00      B    S
ATOM    448 DB   DA  B   3      97.319 138.523  -3.604  1.00  1.00      B    B
ATOM    449 DP   DG  B   4      96.714 133.506   1.912  1.00  1.00      B    P
ATOM    450 DS   DG  B   4      94.510 136.147   2.000  1.00  1.00      B    S
ATOM    451 DB   DG  B   4      93.798 138.698  -2.131  1.00  1.00      B    B
ATOM    452 DP   DG  B   5      91.627 135.736   4.032  1.00  1.00      B    P
ATOM    453 DS   DG  B   5      89.479 138.332   1.980  1.00  1.00      B    S
ATOM    454 DB   DG  B   5      90.338 138.226  -2.864  1.00  1.00      B    B
ATOM    455 DP   DA  B   6      86.090 139.656   3.439  1.00  1.00      B    P
ATOM    456 DS   DA  B   6      85.123 140.905   0.600  1.00  1.00      B    S
ATOM    457 DB   DA  B   6      86.897 137.759  -2.929  1.00  1.00      B    B
ATOM    458 DP   DT  B   7      81.867 141.601   0.089  1.00  1.00      B    P
ATOM    459 DS   DT  B   7      81.770 141.395  -3.903  1.00  1.00      B    S
ATOM    460 DB   DT  B   7      83.446 137.119  -4.359  1.00  1.00      B    B
ATOM    461 DP   DG  B   8      77.802 141.590  -5.759  1.00  1.00      B    P
ATOM    462 DS   DG  B   8      78.450 139.809  -8.438  1.00  1.00      B    S
ATOM    463 DB   DG  B   8      80.484 135.861  -7.297  1.00  1.00      B    B
ATOM    464 DP   DT  B   9      76.519 139.520 -10.853  1.00  1.00      B    P
ATOM    465 DS   DT  B   9      77.918 136.423 -12.410  1.00  1.00      B    S
ATOM    466 DB   DT  B   9      77.566 134.180  -9.064  1.00  1.00      B    B
ATOM    467 DP   DA  B  10      76.005 135.046 -15.754  1.00  1.00      B    P
ATOM    468 DS   DA  B  10      76.321 131.573 -15.197  1.00  1.00      B    S
ATOM    469 DB   DA  B  10      76.257 130.615 -10.688  1.00  1.00      B    B
ATOM    470 DP   DT  B  11      74.521 129.155 -17.067  1.00  1.00      B    P
ATOM    471 DS   DT  B  11      74.559 126.423 -14.403  1.00  1.00      B    S
ATOM    472 DB   DT  B  11      73.262 128.616 -11.044  1.00  1.00      B    B
ATOM    473 DP   DA  B  12      72.019 122.702 -14.696  1.00  1.00      B    P
ATOM    474 DS   DA  B  12      71.905 122.178 -11.428  1.00  1.00      B    S
ATOM    475 DB   DA  B  12      70.147 125.797  -9.352  1.00  1.00      B    B
ATOM    476 DP   DT  B  13      70.792 119.239 -10.268  1.00  1.00      B    P
ATOM    477 DS   DT  B  13      69.404 120.205  -6.883  1.00  1.00      B    S
ATOM    478 DB   DT  B  13      67.365 123.797  -8.057  1.00  1.00      B    B
ATOM    479 DP   DA  B  14      67.532 117.277  -4.736  1.00  1.00      B    P
ATOM    480 DS   DA  B  14      65.159 119.512  -3.194  1.00  1.00      B    S
ATOM    481 DB   DA  B  14      63.883 122.933  -5.983  1.00  1.00      B    B
ATOM    482 DP   DT  B  15      62.976 118.494  -1.625  1.00  1.00      B    P
ATOM    483 DS   DT  B  15      60.719 121.943  -1.861  1.00  1.00      B    S
ATOM    484 DB   DT  B  15      60.347 122.729  -6.105  1.00  1.00      B    B
ATOM    485 DP   DC  B  16      57.547 121.114  -0.442  1.00  1.00      B    P
ATOM    486 DS   DC  B  16      55.413 123.795  -2.452  1.00  1.00      B    S
ATOM    487 DB   DC  B  16      56.482 123.266  -6.718  1.00  1.00      B    B
ATOM    488 DP   DT  B  17      51.425 124.109  -2.153  1.00  1.00      B    P
ATOM    489 DS   DT  B  17      50.578 126.141  -4.956  1.00  1.00      B    S
ATOM    490 DB   DT  B  17      52.752 123.625  -7.705  1.00  1.00      B    B
ATOM    491 DP   DG  B  18      46.300 126.595  -5.503  1.00  1.00      B    P
ATOM    492 DS   DG  B  18      46.215 125.922  -9.443  1.00  1.00      B    S
ATOM    493 DB   DG  B  18      49.925 123.203 -10.935  1.00  1.00      B    B
ATOM    494 DP   DA  B  19      43.195 126.062 -11.468  1.00  1.00      B    P
ATOM    495 DS   DA  B  19      44.801 123.498 -13.985  1.00  1.00      B    S
ATOM    496 DB   DA  B  19      48.042 120.446 -11.855  1.00  1.00      B    B
ATOM    497 DP   DC  B  20      42.637 122.008 -15.844  1.00  1.00      B    P
ATOM    498 DS   DC  B  20      45.147 119.466 -16.826  1.00  1.00      B    S
ATOM    499 DB   DC  B  20      46.288 117.854 -12.945  1.00  1.00      B    B
ATOM    500 DP   DA  B  21      44.135 116.341 -19.886  1.00  1.00      B    P
ATOM    501 DS   DA  B  21      46.651 114.017 -18.823  1.00  1.00      B    S
ATOM    502 DB   DA  B  21      46.475 113.906 -14.274  1.00  1.00      B    B
ATOM    503 DP   DC  B  22      46.579 111.414 -20.129  1.00  1.00      B    P
ATOM    504 DS   DC  B  22      47.381 109.829 -17.468  1.00  1.00      B    S
ATOM    505 DB   DC  B  22      44.660 110.930 -14.549  1.00  1.00      B    B
ATOM    506 DP   DG  B  23      48.694 105.222 -18.009  1.00  1.00      B    P
ATOM    507 DS   DG  B  23      48.245 104.586 -14.766  1.00  1.00      B    S
ATOM    508 DB   DG  B  23      44.032 106.617 -12.826  1.00  1.00      B    B
ATOM    509 DP   DT  B  24      48.798 101.314 -12.820  1.00  1.00      B    P
ATOM    510 DS   DT  B  24      46.683 101.932  -9.869  1.00  1.00      B    S
ATOM    511 DB   DT  B  24      42.752 103.560 -12.060  1.00  1.00      B    B
ATOM    512 DP   DG  B  25      45.900  98.335  -8.277  1.00  1.00      B    P
ATOM    513 DS   DG  B  25      43.201  99.163  -6.820  1.00  1.00      B    S
ATOM    514 DB   DG  B  25      39.932 101.151  -9.824  1.00  1.00      B    B
ATOM    515 DP   DC  B  26      41.922  97.017  -4.650  1.00  1.00      B    P
ATOM    516 DS   DC  B  26      38.054  98.293  -5.415  1.00  1.00      B    S
ATOM    517 DB   DC  B  26      38.081  98.373  -9.579  1.00  1.00      B    B
ATOM    518 DP   DC  B  27      35.194  96.603  -3.756  1.00  1.00      B    P
ATOM    519 DS   DC  B  27      32.783  95.973  -6.697  1.00  1.00      B    S
ATOM    520 DB   DC  B  27      35.320  95.801  -9.723  1.00  1.00      B    B
ATOM    521 DP   DT  B  28      29.840  93.158  -6.990  1.00  1.00      B    P
ATOM    522 DS   DT  B  28      29.356  93.131 -10.458  1.00  1.00      B    S
ATOM    523 DB   DT  B  28      33.717  92.683 -11.772  1.00  1.00      B    B
ATOM    524 DP   DG  B  29      26.535  89.679 -11.529  1.00  1.00      B    P
ATOM    525 DS   DG  B  29      27.445  89.532 -14.679  1.00  1.00      B    S
ATOM    526 DB   DG  B  29      32.867  89.734 -15.192  1.00  1.00      B    B
ATOM    527 DP   DG  B  30      25.919  86.824 -16.595  1.00  1.00      B    P
ATOM    528 DS   DG  B  30      28.869  86.356 -19.121  1.00  1.00      B    S
ATOM    529 DB   DG  B  30      33.629  85.988 -16.648  1.00  1.00      B    B
ATOM    530 DP   DA  B  31      28.548  84.147 -21.530  1.00  1.00      B    P
ATOM    531 DS   DA  B  31      32.255  83.363 -22.275  1.00  1.00      B    S
ATOM    532 DB   DA  B  31      34.707  83.136 -18.186  1.00  1.00      B    B
ATOM    533 DP   DG  B  32      32.833  80.525 -24.481  1.00  1.00      B    P
ATOM    534 DS   DG  B  32      36.141  79.460 -23.048  1.00  1.00      B    S
ATOM    535 DB   DG  B  32      36.054  79.727 -17.745  1.00  1.00      B    B
ATOM    536 DP   DA  B  33      38.031  76.538 -24.412  1.00  1.00      B    P
ATOM    537 DS   DA  B  33      40.085  76.069 -21.682  1.00  1.00      B    S
ATOM    538 DB   DA  B  33      37.125  76.344 -17.642  1.00  1.00      B    B
ATOM    539 DP   DC  B  34      42.073  73.506 -21.473  1.00  1.00      B    P
ATOM    540 DS   DC  B  34      42.100  73.474 -17.521  1.00  1.00      B    S
ATOM    541 DB   DC  B  34      37.831  73.291 -16.474  1.00  1.00      B    B
ATOM    542 DP   DT  B  35      44.058  70.328 -15.495  1.00  1.00      B    P
ATOM    543 DS   DT  B  35      41.880  70.496 -12.046  1.00  1.00      B    S
ATOM    544 DB   DT  B  35      38.040  69.923 -14.050  1.00  1.00      B    B
ATOM    545 DP   DA  B  36      42.306  67.938  -8.633  1.00  1.00      B    P
ATOM    546 DS   DA  B  36      38.308  67.479  -7.594  1.00  1.00      B    S
ATOM    547 DB   DA  B  36      35.719  66.526 -12.120  1.00  1.00      B    B
ATOM    548 DP   DG  B  37      37.356  64.903  -4.655  1.00  1.00      B    P
ATOM    549 DS   DG  B  37      33.966  63.595  -6.319  1.00  1.00      B    S
ATOM    550 DB   DG  B  37      33.698  63.491 -11.255  1.00  1.00      B    B
ATOM    551 DP   DG  B  38      31.189  61.852  -4.799  1.00  1.00      B    P
ATOM    552 DS   DG  B  38      29.550  60.215  -7.548  1.00  1.00      B    S
ATOM    553 DB   DG  B  38      32.116  60.122 -11.771  1.00  1.00      B    B
ATOM    554 DP   DG  B  39      27.953  57.261  -7.142  1.00  1.00      B    P
ATOM    555 DS   DG  B  39      28.223  56.101 -10.656  1.00  1.00      B    S
ATOM    556 DB   DG  B  39      32.908  56.841 -13.306  1.00  1.00      B    B
ATOM    557 DP   DA  B  40      26.135  53.096 -12.303  1.00  1.00      B    P
ATOM    558 DS   DA  B  40      27.876  53.049 -15.477  1.00  1.00      B    S
ATOM    559 DB   DA  B  40      32.950  53.446 -14.425  1.00  1.00      B    B
ATOM    560 DP   DG  B  41      27.238  49.637 -17.406  1.00  1.00      B    P
ATOM    561 DS   DG  B  41      30.837  49.616 -19.051  1.00  1.00      B    S
ATOM    562 DB   DG  B  41      34.773  50.278 -15.455  1.00  1.00      B    B
ATOM    563 DP   DT  B  42      31.744  47.437 -21.646  1.00  1.00      B    P
ATOM    564 DS   DT  B  42      35.636  47.302 -21.306  1.00  1.00      B    S
ATOM    565 DB   DT  B  42      36.266  47.166 -16.528  1.00  1.00      B    B
ATOM    566 DP   DA  B  43      37.589  44.439 -23.510  1.00  1.00      B    P
ATOM    567 DS   DA  B  43      40.710  43.536 -20.767  1.00  1.00      B    S
ATOM    568 DB   DA  B  43      39.161  43.828 -15.898  1.00  1.00      B    B
ATOM    569 DP   DA  B  44      43.868  40.965 -21.795  1.00  1.00      B    P
ATOM    570 DS   DA  B  44      45.242  41.109 -18.470  1.00  1.00      B    S
ATOM    571 DB   DA  B  44      41.347  40.998 -15.150  1.00  1.00      B    B
ATOM    572 DP   DT  B  45      47.913  39.633 -17.699  1.00  1.00      B    P
ATOM    573 DS   DT  B  45      47.247  39.447 -13.797  1.00  1.00      B    S
ATOM    574 DB   DT  B  45      42.983  37.998 -14.084  1.00  1.00      B    B
ATOM    575 DP   DC  B  46      49.427  37.684 -12.136  1.00  1.00      B    P
ATOM    576 DS   DC  B  46      46.865  36.418  -9.459  1.00  1.00      B    S
ATOM    577 DB   DC  B  46      43.558  35.095 -11.540  1.00  1.00      B    B
ATOM    578 DP   DC  B  47      47.856  34.351  -6.822  1.00  1.00      B    P
ATOM    579 DS   DC  B  47      44.538  32.702  -6.143  1.00  1.00      B    S
ATOM    580 DB   DC  B  47      43.131  31.464 -10.249  1.00  1.00      B    B
ATOM    581 DP   DC  B  48      44.160  30.140  -3.754  1.00  1.00      B    P
ATOM    582 DS   DC  B  48      40.750  29.103  -4.874  1.00  1.00      B    S
ATOM    583 DB   DC  B  48      41.474  28.134  -8.767  1.00  1.00      B    B
ATOM    584 DP   DC  B  49      38.979  26.563  -3.690  1.00  1.00      B    P
ATOM    585 DS   DC  B  49      37.324  25.219  -6.886  1.00  1.00      B    S
ATOM    586 DB   DC  B  49      40.934  24.436  -9.496  1.00  1.00      B    B
ATOM    587 DP   DT  B  50      35.014  21.914  -6.842  1.00  1.00      B    P
ATOM    588 DS   DT  B  50      34.609  21.428 -10.475  1.00  1.00      B    S
ATOM    589 DB   DT  B  50      39.039  21.278 -11.120  1.00  1.00      B    B
ATOM    590 DP   DT  B  51      32.401  18.499 -12.049  1.00  1.00      B    P
ATOM    591 DS   DT  B  51      34.872  18.244 -15.354  1.00  1.00      B    S
ATOM    592 DB   DT  B  51      38.795  18.068 -13.312  1.00  1.00      B    B
ATOM    593 DP   DG  B  52      33.677  14.391 -17.410  1.00  1.00      B    P
ATOM    594 DS   DG  B  52      37.492  14.104 -18.867  1.00  1.00      B    S
ATOM    595 DB   DG  B  52      40.886  14.729 -15.391  1.00  1.00      B    B
ATOM    596 DP   DG  B  53      38.417  11.027 -21.312  1.00  1.00      B    P
ATOM    597 DS   DG  B  53      42.129  10.591 -19.935  1.00  1.00      B    S
ATOM    598 DB   DG  B  53      42.502  11.208 -14.755  1.00  1.00      B    B
ATOM    599 DP   DC  B  54      44.181   8.213 -21.416  1.00  1.00      B    P
ATOM    600 DS   DC  B  54      46.118   7.762 -17.961  1.00  1.00      B    S
ATOM    601 DB   DC  B  54      43.318   7.892 -14.891  1.00  1.00      B    B
ATOM    602 DP   DG  B  55      49.581   4.378 -18.047  1.00  1.00      B    P
ATOM    603 DS   DG  B  55      49.806   4.405 -14.066  1.00  1.00      B    S
ATOM    604 DB   DG  B  55      45.488   4.923 -12.312  1.00  1.00      B    B
ATOM    605 DP   DG  B  56      51.916   2.244 -11.722  1.00  1.00      B    P
ATOM    606 DS   DG  B  56      49.854   1.815  -8.864  1.00  1.00      B    S
ATOM    607 DB   DG  B  56      44.963   1.569 -10.403  1.00  1.00      B    B
ATOM    608 DP   DT  B  57      50.533  -0.404  -6.538  1.00  1.00      B    P
ATOM    609 DS   DT  B  57      47.181  -0.817  -5.048  1.00  1.00      B    S
ATOM    610 DB   DT  B  57      44.587  -1.498  -8.847  1.00  1.00      B    B
ATOM    611 DP   DT  B  58      46.683  -3.861  -2.717  1.00  1.00      B    P
ATOM    612 DS   DT  B  58      42.913  -3.767  -3.183  1.00  1.00      B    S
ATOM    613 DB   DT  B  58      42.883  -4.661  -7.488  1.00  1.00      B    B
ATOM    614 DP   DA  B  59      40.441  -6.734  -1.060  1.00  1.00      B    P
ATOM    615 DS   DA  B  59      37.831  -6.640  -3.955  1.00  1.00      B    S
ATOM    616 DB   DA  B  59      39.846  -7.570  -8.333  1.00  1.00      B    B
ATOM    617 DP   DA  B  60      34.603  -7.533  -3.735  1.00  1.00      B    P
ATOM    618 DS   DA  B  60      34.306  -7.502  -7.184  1.00  1.00      B    S
ATOM    619 DB   DA  B  60      37.436 -10.132  -9.005  1.00  1.00      B    B
ATOM    620 DP   DA  B  61      30.756  -7.969  -8.570  1.00  1.00      B    P
ATOM    621 DS   DA  B  61      31.633  -8.820 -11.625  1.00  1.00      B    S
ATOM    622 DB   DA  B  61      35.670 -12.329 -11.158  1.00  1.00      B    B
ATOM    623 DP   DA  B  62      29.082  -9.901 -14.509  1.00  1.00      B    P
ATOM    624 DS   DA  B  62      31.456 -12.627 -16.118  1.00  1.00      B    S
ATOM    625 DB   DA  B  62      33.869 -15.237 -12.812  1.00  1.00      B    B
ATOM    626 DP   DC  B  63      29.859 -14.254 -17.976  1.00  1.00      B    P
ATOM    627 DS   DC  B  63      32.069 -17.590 -17.443  1.00  1.00      B    S
ATOM    628 DB   DC  B  63      32.092 -18.234 -13.293  1.00  1.00      B    B
ATOM    629 DP   DG  B  64      30.120 -21.142 -20.149  1.00  1.00      B    P
ATOM    630 DS   DG  B  64      31.291 -23.670 -18.082  1.00  1.00      B    S
ATOM    631 DB   DG  B  64      30.755 -22.605 -13.549  1.00  1.00      B    B
ATOM    632 DP   DC  B  65      30.997 -26.847 -18.979  1.00  1.00      B    P
ATOM    633 DS   DC  B  65      31.928 -28.127 -15.777  1.00  1.00      B    S
ATOM    634 DB   DC  B  65      29.178 -25.585 -13.381  1.00  1.00      B    B
ATOM    635 DP   DG  B  66      31.285 -33.264 -14.934  1.00  1.00      B    P
ATOM    636 DS   DG  B  66      30.569 -32.666 -11.121  1.00  1.00      B    S
ATOM    637 DB   DG  B  66      27.236 -28.735 -10.761  1.00  1.00      B    B
ATOM    638 DP   DG  B  67      29.410 -35.527  -8.621  1.00  1.00      B    P
ATOM    639 DS   DG  B  67      27.612 -32.605  -6.109  1.00  1.00      B    S
ATOM    640 DB   DG  B  67      24.662 -29.647  -8.336  1.00  1.00      B    B
ATOM    641 DP   DG  B  68      26.499 -33.159  -3.151  1.00  1.00      B    P
ATOM    642 DS   DG  B  68      23.922 -30.923  -2.726  1.00  1.00      B    S
ATOM    643 DB   DG  B  68      21.097 -30.139  -6.784  1.00  1.00      B    B
ATOM    644 DP   DG  B  69      21.959 -30.955  -0.035  1.00  1.00      B    P
ATOM    645 DS   DG  B  69      19.096 -28.500  -1.463  1.00  1.00      B    S
ATOM    646 DB   DG  B  69      17.524 -29.990  -5.807  1.00  1.00      B    B
ATOM    647 DP   DG  B  70      16.263 -26.793   0.947  1.00  1.00      B    P
ATOM    648 DS   DG  B  70      14.042 -26.391  -1.800  1.00  1.00      B    S
ATOM    649 DB   DG  B  70      14.201 -30.599  -5.000  1.00  1.00      B    B
ATOM    650 DP   DA  B  71      11.341 -24.280  -1.926  1.00  1.00      B    P
ATOM    651 DS   DA  B  71      10.123 -26.042  -5.273  1.00  1.00      B    S
ATOM    652 DB   DA  B  71      10.291 -31.078  -4.708  1.00  1.00      B    B
ATOM    653 DP   DC  B  72       7.260 -25.198  -6.253  1.00  1.00      B    P
ATOM    654 DS   DC  B  72       6.274 -28.859  -7.991  1.00  1.00      B    S
ATOM    655 DB   DC  B  72       6.890 -31.918  -4.871  1.00  1.00      B    B
ATOM    656 DP   DA  B  73       2.206 -29.563 -10.493  1.00  1.00      B    P
ATOM    657 DS   DA  B  73       2.050 -33.057  -9.921  1.00  1.00      B    S
ATOM    658 DB   DA  B  73       3.625 -34.420  -5.538  1.00  1.00      B    B
ATOM    659 DP   DG  B  74      -1.146 -35.032 -11.205  1.00  1.00      B    P
ATOM    660 DS   DG  B  74      -1.158 -37.829  -8.387  1.00  1.00      B    S
ATOM    661 DB   DG  B  74       0.797 -36.228  -3.863  1.00  1.00      B    B
ATOM    662 DP   DC  B  75      -3.830 -40.369  -8.264  1.00  1.00      B    P
ATOM    663 DS   DC  B  75      -3.110 -41.097  -4.665  1.00  1.00      B    S
ATOM    664 DB   DC  B  75      -2.300 -37.337  -2.902  1.00  1.00      B    B
ATOM    665 DP   DG  B  76      -6.220 -44.284  -2.479  1.00  1.00      B    P
ATOM    666 DS   DG  B  76      -5.443 -42.936   0.777  1.00  1.00      B    S
ATOM    667 DB   DG  B  76      -4.909 -37.697   0.520  1.00  1.00      B    B
ATOM    668 DP   DC  B  77      -6.324 -44.323   3.704  1.00  1.00      B    P
ATOM    669 DS   DC  B  77      -5.851 -40.966   5.716  1.00  1.00      B    S
ATOM    670 DB   DC  B  77      -6.985 -38.149   3.167  1.00  1.00      B    B
ATOM    671 DP   DG  B  78      -7.482 -40.691  10.095  1.00  1.00      B    P
ATOM    672 DS   DG  B  78      -7.549 -37.249   9.835  1.00  1.00      B    S
ATOM    673 DB   DG  B  78      -9.520 -35.618   5.773  1.00  1.00      B    B
ATOM    674 DP   DT  B  79      -7.837 -35.065  12.338  1.00  1.00      B    P
ATOM    675 DS   DT  B  79      -8.533 -31.980  10.107  1.00  1.00      B    S
ATOM    676 DB   DT  B  79     -11.876 -33.623   7.595  1.00  1.00      B    B
ATOM    677 DP   DA  B  80      -9.866 -28.968  11.880  1.00  1.00      B    P
ATOM    678 DS   DA  B  80     -11.852 -27.403   8.581  1.00  1.00      B    S
ATOM    679 DB   DA  B  80     -15.053 -31.003   7.173  1.00  1.00      B    B
ATOM    680 DP   DC  B  81     -13.244 -24.905   9.003  1.00  1.00      B    P
ATOM    681 DS   DC  B  81     -15.309 -25.570   6.134  1.00  1.00      B    S
ATOM    682 DB   DC  B  81     -17.675 -28.766   7.251  1.00  1.00      B    B
ATOM    683 DP   DG  B  82     -16.924 -21.897   3.331  1.00  1.00      B    P
ATOM    684 DS   DG  B  82     -19.900 -24.498   2.073  1.00  1.00      B    S
ATOM    685 DB   DG  B  82     -21.360 -27.586   5.593  1.00  1.00      B    B
ATOM    686 DP   DT  B  83     -22.349 -23.465  -0.196  1.00  1.00      B    P
ATOM    687 DS   DT  B  83     -25.141 -25.525   0.742  1.00  1.00      B    S
ATOM    688 DB   DT  B  83     -24.319 -25.953   5.114  1.00  1.00      B    B
ATOM    689 DP   DG  B  84     -28.569 -23.237   0.195  1.00  1.00      B    P
ATOM    690 DS   DG  B  84     -30.587 -25.399   3.114  1.00  1.00      B    S
ATOM    691 DB   DG  B  84     -28.270 -25.435   7.050  1.00  1.00      B    B
ATOM    692 DP   DC  B  85     -33.329 -26.887   2.763  1.00  1.00      B    P
ATOM    693 DS   DC  B  85     -33.735 -27.037   6.662  1.00  1.00      B    S
ATOM    694 DB   DC  B  85     -31.284 -24.095   8.204  1.00  1.00      B    B
ATOM    695 DP   DG  B  86     -37.718 -26.997   8.203  1.00  1.00      B    P
ATOM    696 DS   DG  B  86     -36.494 -25.671  11.780  1.00  1.00      B    S
ATOM    697 DB   DG  B  86     -33.447 -22.047  11.266  1.00  1.00      B    B
ATOM    698 DP   DT  B  87     -38.527 -25.137  14.232  1.00  1.00      B    P
ATOM    699 DS   DT  B  87     -36.642 -22.713  16.046  1.00  1.00      B    S
ATOM    700 DB   DT  B  87     -35.934 -20.054  13.098  1.00  1.00      B    B
ATOM    701 DP   DT  B  88     -37.805 -21.301  19.048  1.00  1.00      B    P
ATOM    702 DS   DT  B  88     -35.265 -18.043  18.896  1.00  1.00      B    S
ATOM    703 DB   DT  B  88     -36.780 -16.719  15.047  1.00  1.00      B    B
ATOM    704 DP   DT  B  89     -34.989 -14.981  21.379  1.00  1.00      B    P
ATOM    705 DS   DT  B  89     -33.643 -12.995  18.929  1.00  1.00      B    S
ATOM    706 DB   DT  B  89     -36.930 -12.858  15.944  1.00  1.00      B    B
ATOM    707 DP   DA  B  90     -32.372  -9.453  19.624  1.00  1.00      B    P
ATOM    708 DS   DA  B  90     -32.596  -8.447  15.701  1.00  1.00      B    S
ATOM    709 DB   DA  B  90     -36.919  -9.394  13.881  1.00  1.00      B    B
ATOM    710 DP   DA  B  91     -30.306  -6.356  13.709  1.00  1.00      B    P
ATOM    711 DS   DA  B  91     -32.628  -5.675  10.864  1.00  1.00      B    S
ATOM    712 DB   DA  B  91     -37.326  -6.082  12.355  1.00  1.00      B    B
ATOM    713 DP   DG  B  92     -32.173  -2.339   9.082  1.00  1.00      B    P
ATOM    714 DS   DG  B  92     -35.327  -2.029   7.805  1.00  1.00      B    S
ATOM    715 DB   DG  B  92     -39.180  -2.546  11.809  1.00  1.00      B    B
ATOM    716 DP   DC  B  93     -35.915   0.345   5.933  1.00  1.00      B    P
ATOM    717 DS   DC  B  93     -39.309   0.473   6.412  1.00  1.00      B    S
ATOM    718 DB   DC  B  93     -39.278   0.700  10.345  1.00  1.00      B    B
ATOM    719 DP   DG  B  94     -41.256   4.246   4.227  1.00  1.00      B    P
ATOM    720 DS   DG  B  94     -43.345   4.806   6.480  1.00  1.00      B    S
ATOM    721 DB   DG  B  94     -41.932   3.974  11.428  1.00  1.00      B    B
ATOM    722 DP   DG  B  95     -45.122   8.001   6.380  1.00  1.00      B    P
ATOM    723 DS   DG  B  95     -45.700   8.737   9.775  1.00  1.00      B    S
ATOM    724 DB   DG  B  95     -42.120   7.507  12.823  1.00  1.00      B    B
ATOM    725 DP   DT  B  96     -47.441  11.365  10.639  1.00  1.00      B    P
ATOM    726 DS   DT  B  96     -46.670  11.333  14.055  1.00  1.00      B    S
ATOM    727 DB   DT  B  96     -42.552  10.840  13.836  1.00  1.00      B    B
ATOM    728 DP   DG  B  97     -47.629  15.513  15.660  1.00  1.00      B    P
ATOM    729 DS   DG  B  97     -44.767  15.577  17.832  1.00  1.00      B    S
ATOM    730 DB   DG  B  97     -40.434  14.042  15.807  1.00  1.00      B    B
ATOM    731 DP   DC  B  98     -44.607  17.686  20.551  1.00  1.00      B    P
ATOM    732 DS   DC  B  98     -41.043  16.710  20.825  1.00  1.00      B    S
ATOM    733 DB   DC  B  98     -39.773  17.158  16.791  1.00  1.00      B    B
ATOM    734 DP   DT  B  99     -37.893  18.357  23.503  1.00  1.00      B    P
ATOM    735 DS   DT  B  99     -35.191  17.590  21.332  1.00  1.00      B    S
ATOM    736 DB   DT  B  99     -36.657  19.693  17.421  1.00  1.00      B    B
ATOM    737 DP   DA  B 100     -31.100  18.843  22.525  1.00  1.00      B    P
ATOM    738 DS   DA  B 100     -29.749  19.425  19.311  1.00  1.00      B    S
ATOM    739 DB   DA  B 100     -33.322  21.880  16.412  1.00  1.00      B    B
ATOM    740 DP   DG  B 101     -26.415  21.553  19.125  1.00  1.00      B    P
ATOM    741 DS   DG  B 101     -26.889  22.516  15.863  1.00  1.00      B    S
ATOM    742 DB   DG  B 101     -31.475  24.875  14.690  1.00  1.00      B    B
ATOM    743 DP   DA  B 102     -24.454  23.709  14.093  1.00  1.00      B    P
ATOM    744 DS   DA  B 102     -26.807  24.783  10.808  1.00  1.00      B    S
ATOM    745 DB   DA  B 102     -30.316  27.238  12.415  1.00  1.00      B    B
ATOM    746 DP   DG  B 103     -24.586  26.634   8.393  1.00  1.00      B    P
ATOM    747 DS   DG  B 103     -26.861  29.494   7.483  1.00  1.00      B    S
ATOM    748 DB   DG  B 103     -29.513  31.150  11.205  1.00  1.00      B    B
ATOM    749 DP   DC  B 104     -26.167  31.328   5.087  1.00  1.00      B    P
ATOM    750 DS   DC  B 104     -28.442  33.892   6.127  1.00  1.00      B    S
ATOM    751 DB   DC  B 104     -27.750  33.869   9.919  1.00  1.00      B    B
ATOM    752 DP   DT  B 105     -28.333  37.887   4.377  1.00  1.00      B    P
ATOM    753 DS   DT  B 105     -29.264  39.898   7.371  1.00  1.00      B    S
ATOM    754 DB   DT  B 105     -26.851  37.860  10.030  1.00  1.00      B    B
ATOM    755 DP   DG  B 106     -28.839  44.241   6.961  1.00  1.00      B    P
ATOM    756 DS   DG  B 106     -27.408  44.678  10.733  1.00  1.00      B    S
ATOM    757 DB   DG  B 106     -24.830  40.337  12.919  1.00  1.00      B    B
ATOM    758 DP   DT  B 107     -26.366  47.624  12.180  1.00  1.00      B    P
ATOM    759 DS   DT  B 107     -24.448  46.166  15.280  1.00  1.00      B    S
ATOM    760 DB   DT  B 107     -22.276  42.650  13.398  1.00  1.00      B    B
ATOM    761 DP   DC  B 108     -22.501  48.565  17.213  1.00  1.00      B    P
ATOM    762 DS   DC  B 108     -20.380  46.113  18.390  1.00  1.00      B    S
ATOM    763 DB   DC  B 108     -19.118  43.905  15.362  1.00  1.00      B    B
ATOM    764 DP   DT  B 109     -17.438  46.928  21.778  1.00  1.00      B    P
ATOM    765 DS   DT  B 109     -15.627  43.706  21.449  1.00  1.00      B    S
ATOM    766 DB   DT  B 109     -15.069  43.970  17.095  1.00  1.00      B    B
ATOM    767 DP   DA  B 110     -12.133  43.032  23.813  1.00  1.00      B    P
ATOM    768 DS   DA  B 110     -10.371  40.320  21.295  1.00  1.00      B    S
ATOM    769 DB   DA  B 110     -11.136  42.325  16.786  1.00  1.00      B    B
ATOM    770 DP   DC  B 111      -7.880  39.364  22.076  1.00  1.00      B    P
ATOM    771 DS   DC  B 111      -6.721  39.275  18.667  1.00  1.00      B    S
ATOM    772 DB   DC  B 111      -7.921  43.388  16.919  1.00  1.00      B    B
ATOM    773 DP   DG  B 112      -2.382  38.190  18.056  1.00  1.00      B    P
ATOM    774 DS   DG  B 112      -2.072  39.624  14.958  1.00  1.00      B    S
ATOM    775 DB   DG  B 112      -4.422  44.259  14.634  1.00  1.00      B    B
ATOM    776 DP   DA  B 113       0.493  38.685  12.179  1.00  1.00      B    P
ATOM    777 DS   DA  B 113      -0.015  41.725  10.130  1.00  1.00      B    S
ATOM    778 DB   DA  B 113      -1.611  45.434  12.795  1.00  1.00      B    B
ATOM    779 DP   DC  B 114       2.565  42.297   8.167  1.00  1.00      B    P
ATOM    780 DS   DC  B 114       1.761  46.267   8.122  1.00  1.00      B    S
ATOM    781 DB   DC  B 114       1.254  47.484  12.469  1.00  1.00      B    B
ATOM    782 DP   DC  B 115       3.846  48.854   5.838  1.00  1.00      B    P
ATOM    783 DS   DC  B 115       4.271  51.549   8.252  1.00  1.00      B    S
ATOM    784 DB   DC  B 115       4.502  49.943  12.210  1.00  1.00      B    B
ATOM    785 DP   DA  B 116       6.948  55.026   7.139  1.00  1.00      B    P
ATOM    786 DS   DA  B 116       8.049  56.256  11.060  1.00  1.00      B    S
ATOM    787 DB   DA  B 116       7.053  52.814  14.181  1.00  1.00      B    B
ATOM    788 DP   DA  B 117      11.319  58.469  11.929  1.00  1.00      B    P
ATOM    789 DS   DA  B 117      11.857  57.252  15.245  1.00  1.00      B    S
ATOM    790 DB   DA  B 117      10.487  52.489  15.988  1.00  1.00      B    B
ATOM    791 DP   DT  B 118      14.812  58.207  16.721  1.00  1.00      B    P
ATOM    792 DS   DT  B 118      14.769  55.451  19.280  1.00  1.00      B    S
ATOM    793 DB   DT  B 118      13.904  51.432  16.652  1.00  1.00      B    B
ATOM    794 DP   DT  B 119      17.873  55.142  21.845  1.00  1.00      B    P
ATOM    795 DS   DT  B 119      16.678  51.389  23.128  1.00  1.00      B    S
ATOM    796 DB   DT  B 119      16.227  49.522  19.390  1.00  1.00      B    B
ATOM    797 DP   DG  B 120      19.900  49.358  25.841  1.00  1.00      B    P
ATOM    798 DS   DG  B 120      18.317  46.241  24.964  1.00  1.00      B    S
ATOM    799 DB   DG  B 120      18.982  45.862  20.154  1.00  1.00      B    B
ATOM    800 DP   DA  B 121      18.353  42.773  26.810  1.00  1.00      B    P
ATOM    801 DS   DA  B 121      17.815  40.767  23.736  1.00  1.00      B    S
ATOM    802 DB   DA  B 121      20.587  42.900  20.033  1.00  1.00      B    B
ATOM    803 DP   DG  B 122      18.045  36.546  23.924  1.00  1.00      B    P
ATOM    804 DS   DG  B 122      19.514  36.348  20.189  1.00  1.00      B    S
ATOM    805 DB   DG  B 122      22.659  40.097  18.610  1.00  1.00      B    B
ATOM    806 DP   DC  B 123      19.405  34.214  18.768  1.00  1.00      B    P
ATOM    807 DS   DC  B 123      22.180  35.218  16.299  1.00  1.00      B    S
ATOM    808 DB   DC  B 123      24.984  37.779  18.506  1.00  1.00      B    B
ATOM    809 DP   DG  B 124      23.239  31.848  13.817  1.00  1.00      B    P
ATOM    810 DS   DG  B 124      26.570  33.673  12.635  1.00  1.00      B    S
ATOM    811 DB   DG  B 124      28.801  36.093  16.859  1.00  1.00      B    B
ATOM    812 DP   DG  B 125      28.728  32.861  10.637  1.00  1.00      B    P
ATOM    813 DS   DG  B 125      31.973  34.470  12.227  1.00  1.00      B    S
ATOM    814 DB   DG  B 125      32.307  34.945  17.319  1.00  1.00      B    B
ATOM    815 DP   DC  B 126      34.880  34.396  10.088  1.00  1.00      B    P
ATOM    816 DS   DC  B 126      36.897  35.283  13.343  1.00  1.00      B    S
ATOM    817 DB   DC  B 126      35.187  33.222  16.912  1.00  1.00      B    B
ATOM    818 DP   DC  B 127      40.724  35.658  13.400  1.00  1.00      B    P
ATOM    819 DS   DC  B 127      41.433  34.803  16.941  1.00  1.00      B    S
ATOM    820 DB   DC  B 127      38.402  31.888  18.751  1.00  1.00      B    B
ATOM    821 DP   DT  B 128      45.249  34.152  18.895  1.00  1.00      B    P
ATOM    822 DS   DT  B 128      43.811  32.803  22.388  1.00  1.00      B    S
ATOM    823 DB   DT  B 128      41.233  29.867  21.199  1.00  1.00      B    B
ATOM    824 DP   DG  B 129      46.820  30.777  24.740  1.00  1.00      B    P
ATOM    825 DS   DG  B 129      44.706  27.804  26.005  1.00  1.00      B    S
ATOM    826 DB   DG  B 129      42.039  25.988  22.870  1.00  1.00      B    B
ATOM    827 DP   DC  B 130      46.095  25.918  28.089  1.00  1.00      B    P
ATOM    828 DS   DC  B 130      44.443  23.040  27.484  1.00  1.00      B    S
ATOM    829 DB   DC  B 130      43.822  23.123  23.398  1.00  1.00      B    B
ATOM    830 DP   DA  B 131      46.127  19.359  28.749  1.00  1.00      B    P
ATOM    831 DS   DA  B 131      44.620  17.024  26.289  1.00  1.00      B    S
ATOM    832 DB   DA  B 131      44.704  19.035  21.827  1.00  1.00      B    B
ATOM    833 DP   DG  B 132      46.029  13.251  26.079  1.00  1.00      B    P
ATOM    834 DS   DG  B 132      44.996  12.675  22.677  1.00  1.00      B    S
ATOM    835 DB   DG  B 132      46.391  16.153  19.968  1.00  1.00      B    B
ATOM    836 DP   DA  B 133      44.180   9.167  21.007  1.00  1.00      B    P
ATOM    837 DS   DA  B 133      43.836  10.758  17.485  1.00  1.00      B    S
ATOM    838 DB   DA  B 133      47.677  14.210  17.418  1.00  1.00      B    B
ATOM    839 DP   DC  B 134      43.918   8.489  15.076  1.00  1.00      B    P
ATOM    840 DS   DC  B 134      45.696  10.517  12.727  1.00  1.00      B    S
ATOM    841 DB   DC  B 134      49.431  12.240  15.323  1.00  1.00      B    B
ATOM    842 DP   DC  B 135      46.664   9.355   9.662  1.00  1.00      B    P
ATOM    843 DS   DC  B 135      49.442  12.433   9.106  1.00  1.00      B    S
ATOM    844 DB   DC  B 135      52.147  12.098  12.702  1.00  1.00      B    B
ATOM    845 DP   DG  B 136      51.420  12.482   5.032  1.00  1.00      B    P
ATOM    846 DS   DG  B 136      53.839  14.503   6.086  1.00  1.00      B    S
ATOM    847 DB   DG  B 136      55.499  12.950  10.104  1.00  1.00      B    B
ATOM    848 DP   DG  B 137      56.951  15.453   3.963  1.00  1.00      B    P
ATOM    849 DS   DG  B 137      59.679  15.482   6.582  1.00  1.00      B    S
ATOM    850 DB   DG  B 137      59.168  11.860   9.601  1.00  1.00      B    B
ATOM    851 DP   DG  B 138      63.181  16.219   5.351  1.00  1.00      B    P
ATOM    852 DS   DG  B 138      64.635  14.052   7.876  1.00  1.00      B    S
ATOM    853 DB   DG  B 138      62.083   9.772   8.895  1.00  1.00      B    B
ATOM    854 DP   DA  B 139      68.548  14.112   8.518  1.00  1.00      B    P
ATOM    855 DS   DA  B 139      68.919  10.378   9.512  1.00  1.00      B    S
ATOM    856 DB   DA  B 139      65.246   8.094   7.921  1.00  1.00      B    B
ATOM    857 DP   DT  B 140      71.959   8.247   9.032  1.00  1.00      B    P
ATOM    858 DS   DT  B 140      70.751   5.314   9.083  1.00  1.00      B    S
ATOM    859 DB   DT  B 140      67.286   5.786   6.168  1.00  1.00      B    B
ATOM    860 DP   DT  B 141      72.751   2.277   8.296  1.00  1.00      B    P
ATOM    861 DS   DT  B 141      69.525   0.130   6.837  1.00  1.00      B    S
ATOM    862 DB   DT  B 141      68.185   2.589   3.735  1.00  1.00      B    B
ATOM    863 DP   DC  B 142      70.300  -2.978   5.958  1.00  1.00      B    P
ATOM    864 DS   DC  B 142      67.483  -3.527   3.297  1.00  1.00      B    S
ATOM    865 DB   DC  B 142      67.600   0.322   0.867  1.00  1.00      B    B
ATOM    866 DP   DT  B 143      66.835  -6.845   0.944  1.00  1.00      B    P
ATOM    867 DS   DT  B 143      64.396  -5.314  -1.560  1.00  1.00      B    S
ATOM    868 DB   DT  B 143      66.804  -1.793  -2.579  1.00  1.00      B    B
ATOM    869 DP   DC  B 144      63.588  -7.556  -4.146  1.00  1.00      B    P
ATOM    870 DS   DC  B 144      63.099  -5.068  -6.456  1.00  1.00      B    S
ATOM    871 DB   DC  B 144      66.843  -2.895  -6.512  1.00  1.00      B    B
ATOM    872 DP   DC  B 145      61.735  -5.506  -9.263  1.00  1.00      B    P
ATOM    873 DS   DC  B 145      63.109  -2.595 -11.186  1.00  1.00      B    S
ATOM    874 DB   DC  B 145      67.099  -2.172 -10.284  1.00  1.00      B    B
ATOM    875 DP   DA  B 146      62.328  -2.081 -15.605  1.00  1.00      B    P
ATOM    876 DS   DA  B 146      65.568   0.133 -16.170  1.00  1.00      B    S
ATOM    877 DB   DA  B 146      69.373  -1.698 -13.957  1.00  1.00      B    B
ATOM    878 DP   DG  B 147      66.424   1.224 -19.944  1.00  1.00      B    P
ATOM    879 DS   DG  B 147      70.032   1.631 -19.284  1.00  1.00      B    S
ATOM    880 DB   DG  B 147      71.986  -2.239 -17.148  1.00  1.00      B    B
TER
ATOM    881  CA  ALA C   1     -52.962 -45.597  -6.374  1.00  1.00      C    C
ATOM    882  CA  ARG C   2     -52.883 -47.960  -3.486  1.00  1.00      C    C
ATOM    883  CA  THR C   3     -55.287 -50.346  -1.582  1.00  1.00      C    C
ATOM    884  CA  LYS C   4     -53.091 -50.178   1.494  1.00  1.00      C    C
ATOM    885  CA  GLN C   5     -54.346 -46.724   1.802  1.00  1.00      C    C
ATOM    886  CA  THR C   6     -56.691 -44.370   3.585  1.00  1.00      C    C
ATOM    887  CA  ALA C   7     -57.123 -44.488   7.418  1.00  1.00      C    C
ATOM    888  CA  ARG C   8     -54.077 -42.254   7.531  1.00  1.00      C    C
ATOM    889  CA  LYS C   9     -51.566 -45.017   6.906  1.00  1.00      C    C
ATOM    890  CA  SER C  10     -49.432 -44.439  10.073  1.00  1.00      C    C
ATOM    891  CA  THR C  11     -49.868 -46.900  12.921  1.00  1.00      C    C
ATOM    892  CA  GLY C  12     -46.337 -48.168  14.011  1.00  1.00      C    C
ATOM    893  CA  GLY C  13     -44.672 -48.481  17.419  1.00  1.00      C    C
ATOM    894  CA  LYS C  14     -46.915 -47.511  20.311  1.00  1.00      C    C
ATOM    895  CA  ALA C  15     -47.627 -50.855  22.173  1.00  1.00      C    C
ATOM    896  CA  PRO C  16     -44.558 -53.168  22.573  1.00  1.00      C    C
ATOM    897  CA  ARG C  17     -46.916 -55.597  24.162  1.00  1.00      C    C
ATOM    898  CA  LYS C  18     -49.362 -55.624  21.142  1.00  1.00      C    C
ATOM    899  CA  GLN C  19     -52.823 -53.896  21.268  1.00  1.00      C    C
ATOM    900  CA  LEU C  20     -53.249 -52.950  17.659  1.00  1.00      C    C
ATOM    901  CA  ALA C  21     -53.821 -55.778  14.995  1.00  1.00      C    C
ATOM    902  CA  THR C  22     -53.745 -55.715  11.119  1.00  1.00      C    C
ATOM    903  CA  LYS C  23     -50.509 -57.630  11.257  1.00  1.00      C    C
ATOM    904  CA  ALA C  24     -47.109 -58.242   9.601  1.00  1.00      C    C
ATOM    905  CA  ALA C  25     -44.378 -56.342  11.480  1.00  1.00      C    C
ATOM    906  CA  ARG C  26     -41.276 -55.121   9.630  1.00  1.00      C    C
ATOM    907  CA  LYS C  27     -43.251 -55.076   6.326  1.00  1.00      C    C
ATOM    908  CA  SER C  28     -44.947 -51.949   7.674  1.00  1.00      C    C
ATOM    909  CA  ALA C  29     -42.352 -49.643   6.188  1.00  1.00      C    C
ATOM    910  CA  PRO C  30     -44.315 -47.784   3.364  1.00  1.00      C    C
ATOM    911  CA  ALA C  31     -41.018 -45.953   2.875  1.00  1.00      C    C
ATOM    912  CA  THR C  32     -42.694 -42.656   3.761  1.00  1.00      C    C
ATOM    913  CA  GLY C  33     -40.492 -39.951   2.513  1.00  1.00      C    C
ATOM    914  CA  GLY C  34     -38.242 -38.200   4.976  1.00  1.00      C    C
ATOM    915  CA  VAL C  35     -34.465 -37.574   5.303  1.00  1.00      C    C
ATOM    916  CA  LYS C  36     -33.391 -34.537   7.470  1.00  1.00      C    C
ATOM    917  CA  LYS C  37     -33.000 -31.512   5.354  1.00  1.00      C    C
ATOM    918  CA  PRO C  38     -31.420 -32.854   1.985  1.00  1.00      C    C
ATOM    919  CA  HIS C  39     -28.097 -31.945   0.530  1.00  1.00      C    C
ATOM    920  CA  ARG C  40     -27.938 -30.512  -3.086  1.00  1.00      C    C
ATOM    921  CA  TYR C  41     -25.630 -27.731  -4.314  1.00  1.00      C    C
ATOM    922  CA  ARG C  42     -21.975 -28.597  -4.337  1.00  1.00      C    C
ATOM    923  CA  PRO C  43     -19.537 -26.504  -2.008  1.00  1.00      C    C
ATOM    924  CA  GLY C  44     -18.276 -23.720  -4.229  1.00  1.00      C    C
ATOM    925  CA  THR C  45     -21.220 -23.758  -6.511  1.00  1.00      C    C
ATOM    926  CA  VAL C  46     -23.329 -21.460  -4.380  1.00  1.00      C    C
ATOM    927  CA  ALA C  47     -20.364 -19.090  -3.663  1.00  1.00      C    C
ATOM    928  CA  LEU C  48     -19.842 -18.790  -7.317  1.00  1.00      C    C
ATOM    929  CA  ARG C  49     -23.497 -18.036  -7.755  1.00  1.00      C    C
ATOM    930  CA  GLU C  50     -23.098 -15.392  -4.985  1.00  1.00      C    C
ATOM    931  CA  ILE C  51     -19.931 -13.770  -6.420  1.00  1.00      C    C
ATOM    932  CA  ARG C  52     -21.774 -13.198  -9.719  1.00  1.00      C    C
ATOM    933  CA  ARG C  53     -25.073 -12.254  -8.081  1.00  1.00      C    C
ATOM    934  CA  TYR C  54     -23.552  -9.709  -5.643  1.00  1.00      C    C
ATOM    935  CA  GLN C  55     -21.219  -8.146  -8.219  1.00  1.00      C    C
ATOM    936  CA  LYS C  56     -24.157  -7.655 -10.549  1.00  1.00      C    C
ATOM    937  CA  SER C  57     -26.295  -5.811  -7.966  1.00  1.00      C    C
ATOM    938  CA  THR C  58     -24.077  -2.833  -6.680  1.00  1.00      C    C
ATOM    939  CA  GLU C  59     -25.793  -2.046  -3.382  1.00  1.00      C    C
ATOM    940  CA  LEU C  60     -23.844  -2.011  -0.171  1.00  1.00      C    C
ATOM    941  CA  LEU C  61     -24.677  -5.014   2.068  1.00  1.00      C    C
ATOM    942  CA  ILE C  62     -24.200  -3.598   5.545  1.00  1.00      C    C
ATOM    943  CA  ARG C  63     -27.522  -3.419   7.548  1.00  1.00      C    C
ATOM    944  CA  LYS C  64     -28.535   0.128   8.440  1.00  1.00      C    C
ATOM    945  CA  LEU C  65     -29.505  -0.400  12.144  1.00  1.00      C    C
ATOM    946  CA  PRO C  66     -26.312  -2.369  12.990  1.00  1.00      C    C
ATOM    947  CA  PHE C  67     -24.216   0.130  10.999  1.00  1.00      C    C
ATOM    948  CA  GLN C  68     -25.760   3.282  12.447  1.00  1.00      C    C
ATOM    949  CA  ARG C  69     -25.238   1.853  15.946  1.00  1.00      C    C
ATOM    950  CA  LEU C  70     -21.578   1.092  15.144  1.00  1.00      C    C
ATOM    951  CA  VAL C  71     -21.041   4.726  14.124  1.00  1.00      C    C
ATOM    952  CA  ARG C  72     -22.593   6.192  17.340  1.00  1.00      C    C
ATOM    953  CA  GLU C  73     -20.756   3.780  19.569  1.00  1.00      C    C
ATOM    954  CA  ILE C  74     -17.247   4.623  18.206  1.00  1.00      C    C
ATOM    955  CA  ALA C  75     -18.028   8.379  18.216  1.00  1.00      C    C
ATOM    956  CA  GLN C  76     -19.357   8.333  21.808  1.00  1.00      C    C
ATOM    957  CA  ASP C  77     -15.824   7.297  22.903  1.00  1.00      C    C
ATOM    958  CA  PHE C  78     -14.366  10.532  21.436  1.00  1.00      C    C
ATOM    959  CA  LYS C  79     -17.272  12.923  22.150  1.00  1.00      C    C
ATOM    960  CA  THR C  80     -20.430  12.484  23.992  1.00  1.00      C    C
ATOM    961  CA  ASP C  81     -23.834  13.436  22.563  1.00  1.00      C    C
ATOM    962  CA  LEU C  82     -22.985  13.651  18.874  1.00  1.00      C    C
ATOM    963  CA  ARG C  83     -25.355  14.053  15.984  1.00  1.00      C    C
ATOM    964  CA  PHE C  84     -24.539  13.151  12.304  1.00  1.00      C    C
ATOM    965  CA  GLN C  85     -25.966  14.412   9.043  1.00  1.00      C    C
ATOM    966  CA  SER C  86     -27.328  11.270   7.269  1.00  1.00      C    C
ATOM    967  CA  SER C  87     -24.838  11.934   4.349  1.00  1.00      C    C
ATOM    968  CA  ALA C  88     -22.022  11.815   7.062  1.00  1.00      C    C
ATOM    969  CA  VAL C  89     -23.075   8.389   8.170  1.00  1.00      C    C
ATOM    970  CA  MET C  90     -23.584   7.115   4.534  1.00  1.00      C    C
ATOM    971  CA  ALA C  91     -20.131   8.567   3.493  1.00  1.00      C    C
ATOM    972  CA  LEU C  92     -18.423   6.629   6.397  1.00  1.00      C    C
ATOM    973  CA  GLN C  93     -20.327   3.401   5.324  1.00  1.00      C    C
ATOM    974  CA  GLU C  94     -19.370   3.893   1.664  1.00  1.00      C    C
ATOM    975  CA  ALA C  95     -15.627   4.292   2.670  1.00  1.00      C    C
ATOM    976  CA  SER C  96     -16.026   1.425   5.212  1.00  1.00      C    C
ATOM    977  CA  GLU C  97     -17.488  -1.003   2.725  1.00  1.00      C    C
ATOM    978  CA  ALA C  98     -15.009  -0.157  -0.003  1.00  1.00      C    C
ATOM    979  CA  TYR C  99     -12.167  -0.887   2.376  1.00  1.00      C    C
ATOM    980  CA  LEU C 100     -13.635  -4.221   3.500  1.00  1.00      C    C
ATOM    981  CA  VAL C 101     -14.226  -5.165  -0.139  1.00  1.00      C    C
ATOM    982  CA  ALA C 102     -10.681  -4.235  -1.094  1.00  1.00      C    C
ATOM    983  CA  LEU C 103      -9.370  -5.997   1.939  1.00  1.00      C    C
ATOM    984  CA  PHE C 104     -11.006  -9.230   1.031  1.00  1.00      C    C
ATOM    985  CA  GLU C 105      -9.485  -9.058  -2.377  1.00  1.00      C    C
ATOM    986  CA  ASP C 106      -5.922  -8.719  -0.966  1.00  1.00      C    C
ATOM    987  CA  THR C 107      -6.675 -11.415   1.660  1.00  1.00      C    C
ATOM    988  CA  ASN C 108      -7.937 -13.673  -1.152  1.00  1.00      C    C
ATOM    989  CA  LEU C 109      -4.777 -13.222  -3.156  1.00  1.00      C    C
ATOM    990  CA  CYS C 110      -2.832 -14.383  -0.016  1.00  1.00      C    C
ATOM    991  CA  ALA C 111      -4.991 -17.656   0.279  1.00  1.00      C    C
ATOM    992  CA  ILE C 112      -4.499 -18.371  -3.449  1.00  1.00      C    C
ATOM    993  CA  HIS C 113      -0.823 -17.589  -3.055  1.00  1.00      C    C
ATOM    994  CA  ALA C 114      -0.707 -20.510  -0.658  1.00  1.00      C    C
ATOM    995  CA  LYS C 115      -2.545 -22.696  -3.060  1.00  1.00      C    C
ATOM    996  CA  ARG C 116      -5.662 -22.716  -0.897  1.00  1.00      C    C
ATOM    997  CA  VAL C 117      -9.028 -21.373  -2.083  1.00  1.00      C    C
ATOM    998  CA  THR C 118     -10.388 -20.936   1.433  1.00  1.00      C    C
ATOM    999  CA  ILE C 119      -9.469 -17.576   3.006  1.00  1.00      C    C
ATOM   1000  CA  MET C 120      -7.817 -17.967   6.351  1.00  1.00      C    C
ATOM   1001  CA  PRO C 121      -6.924 -15.684   9.383  1.00  1.00      C    C
ATOM   1002  CA  LYS C 122      -3.209 -16.148   8.523  1.00  1.00      C    C
ATOM   1003  CA  ASP C 123      -4.042 -14.866   4.955  1.00  1.00      C    C
ATOM   1004  CA  ILE C 124      -5.737 -11.765   6.436  1.00  1.00      C    C
ATOM   1005  CA  GLN C 125      -2.641 -11.223   8.605  1.00  1.00      C    C
ATOM   1006  CA  LEU C 126      -0.241 -11.388   5.669  1.00  1.00      C    C
ATOM   1007  CA  ALA C 127      -2.196  -8.830   3.606  1.00  1.00      C    C
ATOM   1008  CA  ARG C 128      -2.594  -6.488   6.557  1.00  1.00      C    C
ATOM   1009  CA  ARG C 129       1.228  -6.598   7.403  1.00  1.00      C    C
ATOM   1010  CA  ILE C 130       2.135  -5.962   3.693  1.00  1.00      C    C
ATOM   1011  CA  ARG C 131      -0.257  -3.093   3.519  1.00  1.00      C    C
ATOM   1012  CA  GLY C 132       1.282  -1.624   6.591  1.00  1.00      C    C
ATOM   1013  CA  GLU C 133      -1.696  -2.250   8.790  1.00  1.00      C    C
ATOM   1014  CA  ARG C 134       0.335  -4.342  11.232  1.00  1.00      C    C
ATOM   1015  CA  ALA C 135       3.601  -3.068  10.085  1.00  1.00      C    C
TER
ATOM   1016  CA  SER D   1     -29.232 -32.193  33.062  1.00  1.00      D    C
ATOM   1017  CA  GLY D   2     -26.584 -29.419  33.417  1.00  1.00      D    C
ATOM   1018  CA  ARG D   3     -25.415 -29.104  29.834  1.00  1.00      D    C
ATOM   1019  CA  GLY D   4     -21.957 -27.744  30.590  1.00  1.00      D    C
ATOM   1020  CA  LYS D   5     -20.388 -24.357  31.002  1.00  1.00      D    C
ATOM   1021  CA  GLY D   6     -22.849 -23.246  33.669  1.00  1.00      D    C
ATOM   1022  CA  GLY D   7     -24.430 -21.169  30.993  1.00  1.00      D    C
ATOM   1023  CA  LYS D   8     -23.520 -17.526  30.598  1.00  1.00      D    C
ATOM   1024  CA  GLY D   9     -25.352 -15.347  33.229  1.00  1.00      D    C
ATOM   1025  CA  LEU D  10     -26.668 -13.474  30.203  1.00  1.00      D    C
ATOM   1026  CA  GLY D  11     -29.827 -15.099  28.803  1.00  1.00      D    C
ATOM   1027  CA  LYS D  12     -28.364 -14.953  25.262  1.00  1.00      D    C
ATOM   1028  CA  GLY D  13     -25.119 -13.266  26.288  1.00  1.00      D    C
ATOM   1029  CA  GLY D  14     -23.350 -10.206  24.896  1.00  1.00      D    C
ATOM   1030  CA  ALA D  15     -20.121 -12.281  24.415  1.00  1.00      D    C
ATOM   1031  CA  LYS D  16     -18.348  -9.392  26.180  1.00  1.00      D    C
ATOM   1032  CA  ARG D  17     -19.274  -7.870  29.572  1.00  1.00      D    C
ATOM   1033  CA  HIS D  18     -22.225  -5.421  29.550  1.00  1.00      D    C
ATOM   1034  CA  ARG D  19     -25.507  -6.965  30.624  1.00  1.00      D    C
ATOM   1035  CA  LYS D  20     -29.040  -5.847  30.267  1.00  1.00      D    C
ATOM   1036  CA  VAL D  21     -30.233  -6.750  26.868  1.00  1.00      D    C
ATOM   1037  CA  LEU D  22     -28.034  -7.618  23.992  1.00  1.00      D    C
ATOM   1038  CA  ARG D  23     -27.845  -6.318  20.444  1.00  1.00      D    C
ATOM   1039  CA  ASP D  24     -24.190  -7.231  19.900  1.00  1.00      D    C
ATOM   1040  CA  ASN D  25     -23.154  -3.876  18.255  1.00  1.00      D    C
ATOM   1041  CA  ILE D  26     -19.886  -4.885  16.671  1.00  1.00      D    C
ATOM   1042  CA  GLN D  27     -21.436  -8.384  16.969  1.00  1.00      D    C
ATOM   1043  CA  GLY D  28     -24.159  -6.828  15.025  1.00  1.00      D    C
ATOM   1044  CA  ILE D  29     -22.006  -6.511  11.955  1.00  1.00      D    C
ATOM   1045  CA  THR D  30     -23.130 -10.024  10.765  1.00  1.00      D    C
ATOM   1046  CA  LYS D  31     -21.398 -12.981   9.391  1.00  1.00      D    C
ATOM   1047  CA  PRO D  32     -23.832 -13.025   6.485  1.00  1.00      D    C
ATOM   1048  CA  ALA D  33     -23.270  -9.427   5.682  1.00  1.00      D    C
ATOM   1049  CA  ILE D  34     -19.395  -9.919   5.888  1.00  1.00      D    C
ATOM   1050  CA  ARG D  35     -19.716 -12.886   3.542  1.00  1.00      D    C
ATOM   1051  CA  ARG D  36     -21.556 -10.603   1.146  1.00  1.00      D    C
ATOM   1052  CA  LEU D  37     -18.540  -8.197   1.187  1.00  1.00      D    C
ATOM   1053  CA  ALA D  38     -16.370 -11.213   0.542  1.00  1.00      D    C
ATOM   1054  CA  ARG D  39     -18.217 -12.144  -2.695  1.00  1.00      D    C
ATOM   1055  CA  ARG D  40     -17.992  -8.719  -3.990  1.00  1.00      D    C
ATOM   1056  CA  GLY D  41     -14.223  -8.842  -3.238  1.00  1.00      D    C
ATOM   1057  CA  GLY D  42     -14.110 -12.055  -5.360  1.00  1.00      D    C
ATOM   1058  CA  VAL D  43     -13.738 -14.505  -2.600  1.00  1.00      D    C
ATOM   1059  CA  LYS D  44     -14.867 -18.099  -3.156  1.00  1.00      D    C
ATOM   1060  CA  ARG D  45     -14.570 -19.901   0.295  1.00  1.00      D    C
ATOM   1061  CA  ILE D  46     -14.243 -18.615   3.814  1.00  1.00      D    C
ATOM   1062  CA  SER D  47     -12.522 -20.101   6.881  1.00  1.00      D    C
ATOM   1063  CA  GLY D  48     -14.776 -20.097   9.958  1.00  1.00      D    C
ATOM   1064  CA  LEU D  49     -12.600 -17.744  11.794  1.00  1.00      D    C
ATOM   1065  CA  ILE D  50     -12.832 -14.916   9.135  1.00  1.00      D    C
ATOM   1066  CA  TYR D  51     -15.821 -13.191  10.571  1.00  1.00      D    C
ATOM   1067  CA  GLU D  52     -14.339 -12.425  14.039  1.00  1.00      D    C
ATOM   1068  CA  GLU D  53     -11.100 -11.506  12.242  1.00  1.00      D    C
ATOM   1069  CA  THR D  54     -13.103  -9.100  10.081  1.00  1.00      D    C
ATOM   1070  CA  ARG D  55     -14.825  -7.571  12.994  1.00  1.00      D    C
ATOM   1071  CA  GLY D  56     -11.537  -6.454  14.500  1.00  1.00      D    C
ATOM   1072  CA  VAL D  57     -10.577  -4.793  11.217  1.00  1.00      D    C
ATOM   1073  CA  LEU D  58     -13.821  -2.976  10.827  1.00  1.00      D    C
ATOM   1074  CA  LYS D  59     -13.321  -1.650  14.305  1.00  1.00      D    C
ATOM   1075  CA  VAL D  60      -9.718  -0.487  13.530  1.00  1.00      D    C
ATOM   1076  CA  PHE D  61     -10.789   1.219  10.391  1.00  1.00      D    C
ATOM   1077  CA  LEU D  62     -13.747   3.019  12.044  1.00  1.00      D    C
ATOM   1078  CA  GLU D  63     -11.588   4.101  14.936  1.00  1.00      D    C
ATOM   1079  CA  ASN D  64      -9.159   5.715  12.513  1.00  1.00      D    C
ATOM   1080  CA  VAL D  65     -11.635   7.719  10.560  1.00  1.00      D    C
ATOM   1081  CA  ILE D  66     -14.070   8.935  13.359  1.00  1.00      D    C
ATOM   1082  CA  ARG D  67     -11.244  10.163  15.602  1.00  1.00      D    C
ATOM   1083  CA  ASP D  68     -10.269  12.288  12.683  1.00  1.00      D    C
ATOM   1084  CA  ALA D  69     -13.767  13.298  11.796  1.00  1.00      D    C
ATOM   1085  CA  VAL D  70     -14.426  14.377  15.308  1.00  1.00      D    C
ATOM   1086  CA  THR D  71     -11.073  16.352  15.464  1.00  1.00      D    C
ATOM   1087  CA  TYR D  72     -12.427  18.461  12.571  1.00  1.00      D    C
ATOM   1088  CA  THR D  73     -15.834  18.565  14.282  1.00  1.00      D    C
ATOM   1089  CA  GLU D  74     -14.498  19.912  17.573  1.00  1.00      D    C
ATOM   1090  CA  HIS D  75     -12.178  22.238  15.609  1.00  1.00      D    C
ATOM   1091  CA  ALA D  76     -15.360  23.419  13.931  1.00  1.00      D    C
ATOM   1092  CA  LYS D  77     -16.951  24.184  17.180  1.00  1.00      D    C
ATOM   1093  CA  ARG D  78     -19.777  21.754  16.249  1.00  1.00      D    C
ATOM   1094  CA  LYS D  79     -22.235  19.408  17.800  1.00  1.00      D    C
ATOM   1095  CA  THR D  80     -23.111  17.915  14.451  1.00  1.00      D    C
ATOM   1096  CA  VAL D  81     -20.323  15.998  12.596  1.00  1.00      D    C
ATOM   1097  CA  THR D  82     -20.474  16.809   8.983  1.00  1.00      D    C
ATOM   1098  CA  ALA D  83     -20.195  14.645   5.932  1.00  1.00      D    C
ATOM   1099  CA  MET D  84     -17.277  16.888   4.711  1.00  1.00      D    C
ATOM   1100  CA  ASP D  85     -15.622  16.459   8.162  1.00  1.00      D    C
ATOM   1101  CA  VAL D  86     -15.652  12.698   7.481  1.00  1.00      D    C
ATOM   1102  CA  VAL D  87     -14.669  13.323   3.828  1.00  1.00      D    C
ATOM   1103  CA  TYR D  88     -11.749  15.184   4.961  1.00  1.00      D    C
ATOM   1104  CA  ALA D  89     -10.735  12.689   7.627  1.00  1.00      D    C
ATOM   1105  CA  LEU D  90     -10.835   9.944   5.053  1.00  1.00      D    C
ATOM   1106  CA  LYS D  91      -8.877  12.159   2.627  1.00  1.00      D    C
ATOM   1107  CA  ARG D  92      -5.900  12.752   5.013  1.00  1.00      D    C
ATOM   1108  CA  GLN D  93      -5.833   8.989   5.551  1.00  1.00      D    C
ATOM   1109  CA  GLY D  94      -5.074   8.290   1.995  1.00  1.00      D    C
ATOM   1110  CA  ARG D  95      -8.592   7.140   1.151  1.00  1.00      D    C
ATOM   1111  CA  THR D  96     -10.169   9.827  -0.936  1.00  1.00      D    C
ATOM   1112  CA  LEU D  97     -13.817   9.238  -1.772  1.00  1.00      D    C
ATOM   1113  CA  TYR D  98     -15.429  10.844  -4.873  1.00  1.00      D    C
ATOM   1114  CA  GLY D  99     -19.200  11.170  -4.790  1.00  1.00      D    C
ATOM   1115  CA  PHE D 100     -19.897  12.960  -1.489  1.00  1.00      D    C
ATOM   1116  CA  GLY D 101     -23.120  14.940  -1.946  1.00  1.00      D    C
ATOM   1117  CA  GLY D 102     -21.861  17.525  -4.327  1.00  1.00      D    C
TER
ATOM   1118  CA  SER E   1      36.235  41.485  49.003  1.00  1.00      E    C
ATOM   1119  CA  GLY E   2      34.381  39.173  46.745  1.00  1.00      E    C
ATOM   1120  CA  ARG E   3      34.897  40.840  43.345  1.00  1.00      E    C
ATOM   1121  CA  GLY E   4      31.399  42.279  43.954  1.00  1.00      E    C
ATOM   1122  CA  LYS E   5      29.732  39.112  45.367  1.00  1.00      E    C
ATOM   1123  CA  GLN E   6      30.351  36.126  43.089  1.00  1.00      E    C
ATOM   1124  CA  GLY E   7      30.457  35.456  39.397  1.00  1.00      E    C
ATOM   1125  CA  GLY E   8      26.619  35.357  39.117  1.00  1.00      E    C
ATOM   1126  CA  LYS E   9      24.473  32.802  37.357  1.00  1.00      E    C
ATOM   1127  CA  THR E  10      21.949  35.367  36.297  1.00  1.00      E    C
ATOM   1128  CA  ARG E  11      21.384  33.297  33.208  1.00  1.00      E    C
ATOM   1129  CA  ALA E  12      17.982  34.326  32.104  1.00  1.00      E    C
ATOM   1130  CA  LYS E  13      17.370  38.085  31.744  1.00  1.00      E    C
ATOM   1131  CA  ALA E  14      14.215  37.500  29.837  1.00  1.00      E    C
ATOM   1132  CA  LYS E  15      13.143  40.292  27.407  1.00  1.00      E    C
ATOM   1133  CA  THR E  16      12.632  38.309  24.363  1.00  1.00      E    C
ATOM   1134  CA  ARG E  17       9.552  36.338  23.280  1.00  1.00      E    C
ATOM   1135  CA  SER E  18      11.603  33.240  23.553  1.00  1.00      E    C
ATOM   1136  CA  SER E  19      12.243  34.306  27.282  1.00  1.00      E    C
ATOM   1137  CA  ARG E  20       8.623  35.301  27.456  1.00  1.00      E    C
ATOM   1138  CA  ALA E  21       7.334  31.833  26.440  1.00  1.00      E    C
ATOM   1139  CA  GLY E  22       9.987  29.962  28.645  1.00  1.00      E    C
ATOM   1140  CA  LEU E  23      11.801  28.808  25.547  1.00  1.00      E    C
ATOM   1141  CA  GLN E  24      15.397  28.119  24.510  1.00  1.00      E    C
ATOM   1142  CA  PHE E  25      14.364  27.515  20.860  1.00  1.00      E    C
ATOM   1143  CA  PRO E  26      13.919  30.830  18.917  1.00  1.00      E    C
ATOM   1144  CA  VAL E  27      10.418  32.194  18.949  1.00  1.00      E    C
ATOM   1145  CA  GLY E  28      11.412  35.181  16.715  1.00  1.00      E    C
ATOM   1146  CA  ARG E  29      12.600  32.779  13.945  1.00  1.00      E    C
ATOM   1147  CA  VAL E  30       9.531  30.547  14.133  1.00  1.00      E    C
ATOM   1148  CA  HIS E  31       7.363  33.676  13.525  1.00  1.00      E    C
ATOM   1149  CA  ARG E  32       9.412  34.746  10.556  1.00  1.00      E    C
ATOM   1150  CA  LEU E  33       9.521  31.397   8.932  1.00  1.00      E    C
ATOM   1151  CA  LEU E  34       5.748  30.740   9.224  1.00  1.00      E    C
ATOM   1152  CA  ARG E  35       5.067  34.122   7.578  1.00  1.00      E    C
ATOM   1153  CA  LYS E  36       7.811  33.738   4.956  1.00  1.00      E    C
ATOM   1154  CA  GLY E  37       6.578  30.303   3.849  1.00  1.00      E    C
ATOM   1155  CA  ASN E  38       3.198  31.474   2.398  1.00  1.00      E    C
ATOM   1156  CA  TYR E  39       1.127  29.141   4.515  1.00  1.00      E    C
ATOM   1157  CA  ALA E  40      -1.521  31.742   5.429  1.00  1.00      E    C
ATOM   1158  CA  GLU E  41      -2.270  35.452   5.568  1.00  1.00      E    C
ATOM   1159  CA  ARG E  42      -2.165  35.567   9.369  1.00  1.00      E    C
ATOM   1160  CA  VAL E  43       0.150  34.012  12.047  1.00  1.00      E    C
ATOM   1161  CA  GLY E  44      -1.090  35.042  15.437  1.00  1.00      E    C
ATOM   1162  CA  ALA E  45       1.318  35.898  18.323  1.00  1.00      E    C
ATOM   1163  CA  GLY E  46       0.756  32.546  20.068  1.00  1.00      E    C
ATOM   1164  CA  ALA E  47       1.478  30.408  16.979  1.00  1.00      E    C
ATOM   1165  CA  PRO E  48       5.253  30.867  16.891  1.00  1.00      E    C
ATOM   1166  CA  VAL E  49       5.331  30.141  20.751  1.00  1.00      E    C
ATOM   1167  CA  TYR E  50       3.496  27.034  20.287  1.00  1.00      E    C
ATOM   1168  CA  LEU E  51       5.446  25.907  17.227  1.00  1.00      E    C
ATOM   1169  CA  ALA E  52       8.932  26.428  18.764  1.00  1.00      E    C
ATOM   1170  CA  ALA E  53       7.912  24.705  21.958  1.00  1.00      E    C
ATOM   1171  CA  VAL E  54       6.946  21.404  20.192  1.00  1.00      E    C
ATOM   1172  CA  LEU E  55       9.890  20.614  17.761  1.00  1.00      E    C
ATOM   1173  CA  GLU E  56      12.386  21.327  20.610  1.00  1.00      E    C
ATOM   1174  CA  TYR E  57      10.554  18.830  22.824  1.00  1.00      E    C
ATOM   1175  CA  LEU E  58      10.688  16.092  20.087  1.00  1.00      E    C
ATOM   1176  CA  THR E  59      14.350  16.946  19.593  1.00  1.00      E    C
ATOM   1177  CA  ALA E  60      14.966  16.661  23.307  1.00  1.00      E    C
ATOM   1178  CA  GLU E  61      13.268  13.262  23.541  1.00  1.00      E    C
ATOM   1179  CA  ILE E  62      15.118  11.820  20.478  1.00  1.00      E    C
ATOM   1180  CA  LEU E  63      18.434  13.240  21.620  1.00  1.00      E    C
ATOM   1181  CA  GLU E  64      18.003  11.591  25.076  1.00  1.00      E    C
ATOM   1182  CA  LEU E  65      17.436   8.102  23.433  1.00  1.00      E    C
ATOM   1183  CA  ALA E  66      20.322   8.743  20.851  1.00  1.00      E    C
ATOM   1184  CA  GLY E  67      22.785   9.543  23.577  1.00  1.00      E    C
ATOM   1185  CA  ASN E  68      21.590   6.405  25.226  1.00  1.00      E    C
ATOM   1186  CA  ALA E  69      22.552   4.351  22.118  1.00  1.00      E    C
ATOM   1187  CA  ALA E  70      25.860   6.243  21.986  1.00  1.00      E    C
ATOM   1188  CA  ARG E  71      26.502   5.390  25.744  1.00  1.00      E    C
ATOM   1189  CA  ASP E  72      25.724   1.725  24.831  1.00  1.00      E    C
ATOM   1190  CA  ASN E  73      28.304   2.009  22.092  1.00  1.00      E    C
ATOM   1191  CA  LYS E  74      30.832   3.689  24.484  1.00  1.00      E    C
ATOM   1192  CA  LYS E  75      30.701   6.922  22.545  1.00  1.00      E    C
ATOM   1193  CA  THR E  76      30.575  10.435  23.665  1.00  1.00      E    C
ATOM   1194  CA  ARG E  77      29.499  12.058  20.504  1.00  1.00      E    C
ATOM   1195  CA  ILE E  78      26.289  11.100  18.957  1.00  1.00      E    C
ATOM   1196  CA  ILE E  79      26.465  10.006  15.336  1.00  1.00      E    C
ATOM   1197  CA  PRO E  80      23.796   9.085  12.739  1.00  1.00      E    C
ATOM   1198  CA  ARG E  81      24.195   5.370  13.631  1.00  1.00      E    C
ATOM   1199  CA  HIS E  82      23.060   6.037  17.261  1.00  1.00      E    C
ATOM   1200  CA  LEU E  83      20.055   8.030  16.044  1.00  1.00      E    C
ATOM   1201  CA  GLN E  84      19.106   5.286  13.683  1.00  1.00      E    C
ATOM   1202  CA  LEU E  85      19.207   2.605  16.427  1.00  1.00      E    C
ATOM   1203  CA  ALA E  86      17.295   4.840  18.763  1.00  1.00      E    C
ATOM   1204  CA  VAL E  87      14.306   5.459  16.506  1.00  1.00      E    C
ATOM   1205  CA  ARG E  88      14.089   2.096  14.828  1.00  1.00      E    C
ATOM   1206  CA  ASN E  89      13.970   0.095  18.035  1.00  1.00      E    C
ATOM   1207  CA  ASP E  90      11.226   2.402  19.407  1.00  1.00      E    C
ATOM   1208  CA  GLU E  91       7.710   1.702  18.080  1.00  1.00      E    C
ATOM   1209  CA  GLU E  92       6.472   5.238  18.118  1.00  1.00      E    C
ATOM   1210  CA  LEU E  93       9.542   7.063  16.541  1.00  1.00      E    C
ATOM   1211  CA  ASN E  94       9.716   4.335  13.796  1.00  1.00      E    C
ATOM   1212  CA  LYS E  95       5.994   5.104  13.058  1.00  1.00      E    C
ATOM   1213  CA  LEU E  96       6.764   8.957  12.951  1.00  1.00      E    C
ATOM   1214  CA  LEU E  97       9.612   8.144  10.605  1.00  1.00      E    C
ATOM   1215  CA  GLY E  98       8.035   5.157   8.817  1.00  1.00      E    C
ATOM   1216  CA  ARG E  99       9.360   5.911   5.349  1.00  1.00      E    C
ATOM   1217  CA  VAL E 100      12.569   7.625   6.451  1.00  1.00      E    C
ATOM   1218  CA  THR E 101      16.167   6.618   5.529  1.00  1.00      E    C
ATOM   1219  CA  ILE E 102      19.004   8.036   7.672  1.00  1.00      E    C
ATOM   1220  CA  ALA E 103      22.183   7.805   5.593  1.00  1.00      E    C
ATOM   1221  CA  GLN E 104      24.891   5.674   7.074  1.00  1.00      E    C
ATOM   1222  CA  GLY E 105      22.501   4.176   9.447  1.00  1.00      E    C
ATOM   1223  CA  GLY E 106      22.755   0.342   9.665  1.00  1.00      E    C
ATOM   1224  CA  VAL E 107      19.590  -1.642  10.201  1.00  1.00      E    C
ATOM   1225  CA  LEU E 108      18.792  -3.744  13.283  1.00  1.00      E    C
ATOM   1226  CA  PRO E 109      20.532  -7.151  13.565  1.00  1.00      E    C
ATOM   1227  CA  ASN E 110      18.607 -10.057  12.223  1.00  1.00      E    C
ATOM   1228  CA  ILE E 111      18.615 -11.481  15.609  1.00  1.00      E    C
ATOM   1229  CA  GLN E 112      22.303 -12.177  16.377  1.00  1.00      E    C
ATOM   1230  CA  SER E 113      22.694 -15.659  17.920  1.00  1.00      E    C
ATOM   1231  CA  VAL E 114      26.364 -15.854  17.137  1.00  1.00      E    C
ATOM   1232  CA  LEU E 115      27.085 -12.767  19.300  1.00  1.00      E    C
ATOM   1233  CA  LEU E 116      25.627 -14.200  22.579  1.00  1.00      E    C
ATOM   1234  CA  PRO E 117      28.106 -15.368  25.168  1.00  1.00      E    C
ATOM   1235  CA  LYS E 118      31.869 -14.656  24.738  1.00  1.00      E    C
ATOM   1236  CA  LYS E 119      32.711 -11.178  23.598  1.00  1.00      E    C
ATOM   1237  CA  THR E 120      34.585  -8.432  25.417  1.00  1.00      E    C
ATOM   1238  CA  GLU E 121      37.745  -8.334  23.310  1.00  1.00      E    C
ATOM   1239  CA  SER E 122      41.328  -7.711  24.197  1.00  1.00      E    C
ATOM   1240  CA  SER E 123      42.545  -8.721  27.595  1.00  1.00      E    C
ATOM   1241  CA  LYS E 124      41.195 -10.883  30.448  1.00  1.00      E    C
ATOM   1242  CA  SER E 125      42.023 -14.540  30.955  1.00  1.00      E    C
ATOM   1243  CA  LYS E 126      40.949 -17.610  33.091  1.00  1.00      E    C
ATOM   1244  CA  SER E 127      41.628 -20.927  31.349  1.00  1.00      E    C
ATOM   1245  CA  LYS E 128      44.307 -23.286  32.782  1.00  1.00      E    C
TER
ATOM   1246  CA  PRO F   1      22.603  68.170  27.120  1.00  1.00      F    C
ATOM   1247  CA  GLU F   2      19.037  67.514  28.104  1.00  1.00      F    C
ATOM   1248  CA  PRO F   3      19.297  63.882  27.241  1.00  1.00      F    C
ATOM   1249  CA  ALA F   4      17.723  61.714  24.404  1.00  1.00      F    C
ATOM   1250  CA  LYS F   5      17.064  63.230  20.824  1.00  1.00      F    C
ATOM   1251  CA  SER F   6      19.427  65.129  18.628  1.00  1.00      F    C
ATOM   1252  CA  ALA F   7      22.154  66.928  20.599  1.00  1.00      F    C
ATOM   1253  CA  PRO F   8      21.082  69.518  19.694  1.00  1.00      F    C
ATOM   1254  CA  ALA F   9      17.306  69.476  19.101  1.00  1.00      F    C
ATOM   1255  CA  PRO F  10      17.743  72.188  17.952  1.00  1.00      F    C
ATOM   1256  CA  LYS F  11      14.999  74.070  16.141  1.00  1.00      F    C
ATOM   1257  CA  LYS F  12      16.698  74.404  12.700  1.00  1.00      F    C
ATOM   1258  CA  GLY F  13      18.848  72.582  10.217  1.00  1.00      F    C
ATOM   1259  CA  SER F  14      16.226  70.558   8.279  1.00  1.00      F    C
ATOM   1260  CA  LYS F  15      16.708  67.587   6.079  1.00  1.00      F    C
ATOM   1261  CA  LYS F  16      14.776  65.116   8.010  1.00  1.00      F    C
ATOM   1262  CA  ALA F  17      17.484  64.948  10.578  1.00  1.00      F    C
ATOM   1263  CA  VAL F  18      21.111  66.228  10.489  1.00  1.00      F    C
ATOM   1264  CA  THR F  19      23.127  66.134   7.292  1.00  1.00      F    C
ATOM   1265  CA  LYS F  20      25.163  63.367   8.909  1.00  1.00      F    C
ATOM   1266  CA  THR F  21      21.819  61.648   9.968  1.00  1.00      F    C
ATOM   1267  CA  GLN F  22      22.874  58.017   9.471  1.00  1.00      F    C
ATOM   1268  CA  LYS F  23      22.185  57.715   5.654  1.00  1.00      F    C
ATOM   1269  CA  LYS F  24      23.170  54.068   4.770  1.00  1.00      F    C
ATOM   1270  CA  ASP F  25      25.677  52.398   2.400  1.00  1.00      F    C
ATOM   1271  CA  GLY F  26      23.720  49.281   1.432  1.00  1.00      F    C
ATOM   1272  CA  LYS F  27      24.735  45.805   2.430  1.00  1.00      F    C
ATOM   1273  CA  LYS F  28      27.832  44.093   0.899  1.00  1.00      F    C
ATOM   1274  CA  ARG F  29      26.960  40.511   0.120  1.00  1.00      F    C
ATOM   1275  CA  ARG F  30      23.525  40.597   1.943  1.00  1.00      F    C
ATOM   1276  CA  LYS F  31      21.621  37.394   1.635  1.00  1.00      F    C
ATOM   1277  CA  THR F  32      21.260  35.875   5.163  1.00  1.00      F    C
ATOM   1278  CA  ARG F  33      23.993  33.483   5.918  1.00  1.00      F    C
ATOM   1279  CA  LYS F  34      23.073  29.759   6.220  1.00  1.00      F    C
ATOM   1280  CA  GLU F  35      20.858  29.462   9.303  1.00  1.00      F    C
ATOM   1281  CA  SER F  36      20.177  26.367  11.313  1.00  1.00      F    C
ATOM   1282  CA  TYR F  37      18.740  25.090  14.626  1.00  1.00      F    C
ATOM   1283  CA  ALA F  38      22.155  24.182  15.910  1.00  1.00      F    C
ATOM   1284  CA  ILE F  39      22.491  26.703  18.759  1.00  1.00      F    C
ATOM   1285  CA  TYR F  40      19.127  25.547  20.087  1.00  1.00      F    C
ATOM   1286  CA  VAL F  41      19.859  21.915  19.484  1.00  1.00      F    C
ATOM   1287  CA  TYR F  42      23.103  22.289  21.371  1.00  1.00      F    C
ATOM   1288  CA  LYS F  43      21.446  24.268  24.159  1.00  1.00      F    C
ATOM   1289  CA  VAL F  44      18.979  21.537  24.692  1.00  1.00      F    C
ATOM   1290  CA  LEU F  45      21.626  18.770  24.634  1.00  1.00      F    C
ATOM   1291  CA  LYS F  46      23.677  19.812  27.642  1.00  1.00      F    C
ATOM   1292  CA  GLN F  47      20.454  19.814  29.753  1.00  1.00      F    C
ATOM   1293  CA  VAL F  48      19.506  16.269  28.510  1.00  1.00      F    C
ATOM   1294  CA  HIS F  49      23.020  14.788  28.230  1.00  1.00      F    C
ATOM   1295  CA  PRO F  50      25.399  16.976  30.251  1.00  1.00      F    C
ATOM   1296  CA  ASP F  51      28.645  15.065  29.340  1.00  1.00      F    C
ATOM   1297  CA  THR F  52      27.759  14.178  25.742  1.00  1.00      F    C
ATOM   1298  CA  GLY F  53      28.241  15.879  22.376  1.00  1.00      F    C
ATOM   1299  CA  ILE F  54      27.274  15.930  18.629  1.00  1.00      F    C
ATOM   1300  CA  SER F  55      29.253  15.916  15.349  1.00  1.00      F    C
ATOM   1301  CA  SER F  56      28.356  18.187  12.444  1.00  1.00      F    C
ATOM   1302  CA  LYS F  57      27.016  15.198  10.322  1.00  1.00      F    C
ATOM   1303  CA  ALA F  58      24.789  14.144  13.113  1.00  1.00      F    C
ATOM   1304  CA  MET F  59      23.849  17.806  13.666  1.00  1.00      F    C
ATOM   1305  CA  SER F  60      23.102  18.293   9.990  1.00  1.00      F    C
ATOM   1306  CA  ILE F  61      20.751  15.276  10.190  1.00  1.00      F    C
ATOM   1307  CA  MET F  62      19.184  16.582  13.413  1.00  1.00      F    C
ATOM   1308  CA  ASN F  63      18.483  19.925  11.780  1.00  1.00      F    C
ATOM   1309  CA  SER F  64      16.828  18.149   8.782  1.00  1.00      F    C
ATOM   1310  CA  PHE F  65      14.662  16.236  11.168  1.00  1.00      F    C
ATOM   1311  CA  VAL F  66      13.721  19.419  13.115  1.00  1.00      F    C
ATOM   1312  CA  ASN F  67      13.157  21.265   9.850  1.00  1.00      F    C
ATOM   1313  CA  ASP F  68      11.137  18.302   8.467  1.00  1.00      F    C
ATOM   1314  CA  VAL F  69       8.627  18.258  11.357  1.00  1.00      F    C
ATOM   1315  CA  PHE F  70       8.259  22.042  11.347  1.00  1.00      F    C
ATOM   1316  CA  GLU F  71       7.297  21.864   7.626  1.00  1.00      F    C
ATOM   1317  CA  ARG F  72       4.941  18.823   8.152  1.00  1.00      F    C
ATOM   1318  CA  ILE F  73       3.127  20.478  11.043  1.00  1.00      F    C
ATOM   1319  CA  ALA F  74       3.248  23.977   9.358  1.00  1.00      F    C
ATOM   1320  CA  GLY F  75       1.686  22.421   6.223  1.00  1.00      F    C
ATOM   1321  CA  GLU F  76      -0.929  20.546   8.427  1.00  1.00      F    C
ATOM   1322  CA  ALA F  77      -1.584  23.796  10.280  1.00  1.00      F    C
ATOM   1323  CA  SER F  78      -2.029  25.663   6.901  1.00  1.00      F    C
ATOM   1324  CA  ARG F  79      -4.473  22.920   5.701  1.00  1.00      F    C
ATOM   1325  CA  LEU F  80      -6.417  23.239   8.911  1.00  1.00      F    C
ATOM   1326  CA  ALA F  81      -6.892  27.000   8.723  1.00  1.00      F    C
ATOM   1327  CA  HIS F  82      -7.819  26.761   4.981  1.00  1.00      F    C
ATOM   1328  CA  TYR F  83     -10.237  24.047   5.385  1.00  1.00      F    C
ATOM   1329  CA  ASN F  84     -12.140  25.938   7.890  1.00  1.00      F    C
ATOM   1330  CA  LYS F  85     -12.021  29.288   6.040  1.00  1.00      F    C
ATOM   1331  CA  ARG F  86     -10.212  31.010   8.884  1.00  1.00      F    C
ATOM   1332  CA  SER F  87      -7.521  33.295   7.731  1.00  1.00      F    C
ATOM   1333  CA  THR F  88      -5.597  33.292  11.147  1.00  1.00      F    C
ATOM   1334  CA  ILE F  89      -3.506  30.355  12.404  1.00  1.00      F    C
ATOM   1335  CA  THR F  90      -3.623  30.356  16.139  1.00  1.00      F    C
ATOM   1336  CA  SER F  91      -2.367  27.882  18.761  1.00  1.00      F    C
ATOM   1337  CA  ARG F  92      -5.532  26.048  17.929  1.00  1.00      F    C
ATOM   1338  CA  GLU F  93      -4.549  25.030  14.356  1.00  1.00      F    C
ATOM   1339  CA  ILE F  94      -1.105  23.942  15.722  1.00  1.00      F    C
ATOM   1340  CA  GLN F  95      -2.786  21.786  18.436  1.00  1.00      F    C
ATOM   1341  CA  THR F  96      -5.220  20.256  15.924  1.00  1.00      F    C
ATOM   1342  CA  ALA F  97      -2.354  19.858  13.413  1.00  1.00      F    C
ATOM   1343  CA  VAL F  98      -0.445  18.157  16.226  1.00  1.00      F    C
ATOM   1344  CA  ARG F  99      -3.259  15.650  16.868  1.00  1.00      F    C
ATOM   1345  CA  LEU F 100      -3.418  14.678  13.238  1.00  1.00      F    C
ATOM   1346  CA  LEU F 101       0.285  14.215  12.659  1.00  1.00      F    C
ATOM   1347  CA  LEU F 102       1.811  12.634  15.832  1.00  1.00      F    C
ATOM   1348  CA  PRO F 103       1.318   9.261  17.463  1.00  1.00      F    C
ATOM   1349  CA  GLY F 104      -0.023   8.590  20.960  1.00  1.00      F    C
ATOM   1350  CA  GLU F 105       2.634   9.426  23.616  1.00  1.00      F    C
ATOM   1351  CA  LEU F 106       4.303  11.924  21.440  1.00  1.00      F    C
ATOM   1352  CA  ALA F 107       1.173  13.970  20.650  1.00  1.00      F    C
ATOM   1353  CA  LYS F 108       0.261  14.079  24.359  1.00  1.00      F    C
ATOM   1354  CA  HIS F 109       3.625  15.498  25.394  1.00  1.00      F    C
ATOM   1355  CA  ALA F 110       3.942  17.784  22.354  1.00  1.00      F    C
ATOM   1356  CA  VAL F 111       0.496  19.232  22.946  1.00  1.00      F    C
ATOM   1357  CA  SER F 112       1.246  19.591  26.722  1.00  1.00      F    C
ATOM   1358  CA  GLU F 113       4.358  21.726  26.023  1.00  1.00      F    C
ATOM   1359  CA  GLY F 114       2.341  23.952  23.608  1.00  1.00      F    C
ATOM   1360  CA  THR F 115      -0.430  24.837  26.225  1.00  1.00      F    C
ATOM   1361  CA  LYS F 116       2.153  25.539  28.859  1.00  1.00      F    C
ATOM   1362  CA  ALA F 117       4.106  27.861  26.583  1.00  1.00      F    C
ATOM   1363  CA  VAL F 118       1.198  29.995  25.620  1.00  1.00      F    C
ATOM   1364  CA  THR F 119       0.101  30.373  29.265  1.00  1.00      F    C
ATOM   1365  CA  LYS F 120       3.697  31.251  30.267  1.00  1.00      F    C
ATOM   1366  CA  TYR F 121       3.869  33.698  27.348  1.00  1.00      F    C
ATOM   1367  CA  THR F 122       0.609  35.379  28.274  1.00  1.00      F    C
ATOM   1368  CA  SER F 123       1.529  35.807  31.904  1.00  1.00      F    C
ATOM   1369  CA  ALA F 124       0.925  39.592  31.684  1.00  1.00      F    C
ATOM   1370  CA  LYS F 125       3.242  42.272  32.990  1.00  1.00      F    C
TER
ATOM   1371  CA  ALA G   1      56.834 -25.680  -7.725  1.00  1.00      G    C
ATOM   1372  CA  ARG G   2      56.811 -27.423 -11.078  1.00  1.00      G    C
ATOM   1373  CA  THR G   3      53.187 -27.672 -12.393  1.00  1.00      G    C
ATOM   1374  CA  LYS G   4      52.535 -31.289 -13.271  1.00  1.00      G    C
ATOM   1375  CA  GLN G   5      50.827 -32.285 -10.071  1.00  1.00      G    C
ATOM   1376  CA  THR G   6      51.021 -35.771  -8.705  1.00  1.00      G    C
ATOM   1377  CA  ALA G   7      54.590 -37.113  -9.098  1.00  1.00      G    C
ATOM   1378  CA  ARG G   8      57.290 -36.510  -6.382  1.00  1.00      G    C
ATOM   1379  CA  LYS G   9      54.969 -38.034  -3.718  1.00  1.00      G    C
ATOM   1380  CA  SER G  10      51.370 -39.239  -2.969  1.00  1.00      G    C
ATOM   1381  CA  THR G  11      51.037 -41.669  -5.909  1.00  1.00      G    C
ATOM   1382  CA  GLY G  12      47.777 -40.131  -7.259  1.00  1.00      G    C
ATOM   1383  CA  GLY G  13      45.556 -42.668  -5.587  1.00  1.00      G    C
ATOM   1384  CA  LYS G  14      44.367 -42.293  -2.040  1.00  1.00      G    C
ATOM   1385  CA  ALA G  15      46.461 -42.639   1.154  1.00  1.00      G    C
ATOM   1386  CA  PRO G  16      44.084 -45.158   3.024  1.00  1.00      G    C
ATOM   1387  CA  ARG G  17      43.079 -44.584   6.695  1.00  1.00      G    C
ATOM   1388  CA  LYS G  18      44.447 -41.096   7.332  1.00  1.00      G    C
ATOM   1389  CA  GLN G  19      41.824 -39.210   9.406  1.00  1.00      G    C
ATOM   1390  CA  LEU G  20      40.196 -40.872  12.393  1.00  1.00      G    C
ATOM   1391  CA  ALA G  21      41.645 -43.805  14.285  1.00  1.00      G    C
ATOM   1392  CA  THR G  22      39.373 -46.787  13.963  1.00  1.00      G    C
ATOM   1393  CA  LYS G  23      38.382 -48.764  10.900  1.00  1.00      G    C
ATOM   1394  CA  ALA G  24      35.152 -50.812  10.873  1.00  1.00      G    C
ATOM   1395  CA  ALA G  25      33.463 -48.120   8.676  1.00  1.00      G    C
ATOM   1396  CA  ARG G  26      30.287 -50.259   8.906  1.00  1.00      G    C
ATOM   1397  CA  LYS G  27      30.981 -52.760   6.087  1.00  1.00      G    C
ATOM   1398  CA  SER G  28      30.182 -53.449   2.434  1.00  1.00      G    C
ATOM   1399  CA  ALA G  29      30.223 -50.277   0.365  1.00  1.00      G    C
ATOM   1400  CA  PRO G  30      33.062 -48.410   2.287  1.00  1.00      G    C
ATOM   1401  CA  ALA G  31      30.821 -45.376   2.299  1.00  1.00      G    C
ATOM   1402  CA  THR G  32      28.385 -46.543  -0.485  1.00  1.00      G    C
ATOM   1403  CA  GLY G  33      30.701 -47.308  -3.363  1.00  1.00      G    C
ATOM   1404  CA  GLY G  34      30.933 -43.464  -3.785  1.00  1.00      G    C
ATOM   1405  CA  VAL G  35      29.649 -42.049  -0.642  1.00  1.00      G    C
ATOM   1406  CA  LYS G  36      31.913 -40.203   1.862  1.00  1.00      G    C
ATOM   1407  CA  LYS G  37      33.387 -37.261  -0.077  1.00  1.00      G    C
ATOM   1408  CA  PRO G  38      35.228 -35.233   2.615  1.00  1.00      G    C
ATOM   1409  CA  HIS G  39      32.191 -33.378   3.701  1.00  1.00      G    C
ATOM   1410  CA  ARG G  40      32.538 -29.769   4.757  1.00  1.00      G    C
ATOM   1411  CA  TYR G  41      30.767 -26.630   3.433  1.00  1.00      G    C
ATOM   1412  CA  ARG G  42      27.086 -27.250   2.507  1.00  1.00      G    C
ATOM   1413  CA  PRO G  43      24.889 -25.377  -0.146  1.00  1.00      G    C
ATOM   1414  CA  GLY G  44      23.321 -22.543   1.890  1.00  1.00      G    C
ATOM   1415  CA  THR G  45      26.159 -22.118   4.333  1.00  1.00      G    C
ATOM   1416  CA  VAL G  46      27.941 -19.603   2.103  1.00  1.00      G    C
ATOM   1417  CA  ALA G  47      24.722 -17.700   1.493  1.00  1.00      G    C
ATOM   1418  CA  LEU G  48      24.288 -17.512   5.354  1.00  1.00      G    C
ATOM   1419  CA  ARG G  49      27.813 -16.275   5.806  1.00  1.00      G    C
ATOM   1420  CA  GLU G  50      27.161 -13.608   3.060  1.00  1.00      G    C
ATOM   1421  CA  ILE G  51      23.782 -12.624   4.808  1.00  1.00      G    C
ATOM   1422  CA  ARG G  52      25.925 -12.181   7.930  1.00  1.00      G    C
ATOM   1423  CA  ARG G  53      28.682 -10.355   5.985  1.00  1.00      G    C
ATOM   1424  CA  TYR G  54      26.261  -7.886   4.399  1.00  1.00      G    C
ATOM   1425  CA  GLN G  55      24.058  -7.341   7.351  1.00  1.00      G    C
ATOM   1426  CA  LYS G  56      26.989  -6.149   9.163  1.00  1.00      G    C
ATOM   1427  CA  SER G  57      28.171  -3.536   6.601  1.00  1.00      G    C
ATOM   1428  CA  THR G  58      26.598  -0.258   5.389  1.00  1.00      G    C
ATOM   1429  CA  GLU G  59      28.256   0.400   2.070  1.00  1.00      G    C
ATOM   1430  CA  LEU G  60      26.142   0.856  -1.037  1.00  1.00      G    C
ATOM   1431  CA  LEU G  61      25.907  -2.488  -2.901  1.00  1.00      G    C
ATOM   1432  CA  ILE G  62      25.608  -1.314  -6.565  1.00  1.00      G    C
ATOM   1433  CA  ARG G  63      28.924  -0.069  -8.078  1.00  1.00      G    C
ATOM   1434  CA  LYS G  64      29.214   3.636  -8.400  1.00  1.00      G    C
ATOM   1435  CA  LEU G  65      30.423   3.918 -12.107  1.00  1.00      G    C
ATOM   1436  CA  PRO G  66      27.875   1.377 -13.468  1.00  1.00      G    C
ATOM   1437  CA  PHE G  67      25.214   3.251 -11.668  1.00  1.00      G    C
ATOM   1438  CA  GLN G  68      26.363   6.651 -12.845  1.00  1.00      G    C
ATOM   1439  CA  ARG G  69      26.147   5.664 -16.509  1.00  1.00      G    C
ATOM   1440  CA  LEU G  70      22.635   4.303 -16.180  1.00  1.00      G    C
ATOM   1441  CA  VAL G  71      21.421   7.474 -14.455  1.00  1.00      G    C
ATOM   1442  CA  ARG G  72      22.882   9.791 -17.113  1.00  1.00      G    C
ATOM   1443  CA  GLU G  73      21.410   7.512 -19.799  1.00  1.00      G    C
ATOM   1444  CA  ILE G  74      17.958   7.714 -18.192  1.00  1.00      G    C
ATOM   1445  CA  ALA G  75      18.162  11.408 -17.783  1.00  1.00      G    C
ATOM   1446  CA  GLN G  76      19.056  11.970 -21.435  1.00  1.00      G    C
ATOM   1447  CA  ASP G  77      15.499  10.885 -22.321  1.00  1.00      G    C
ATOM   1448  CA  PHE G  78      14.039  13.840 -20.309  1.00  1.00      G    C
ATOM   1449  CA  LYS G  79      16.657  16.427 -21.178  1.00  1.00      G    C
ATOM   1450  CA  THR G  80      19.848  15.933 -23.177  1.00  1.00      G    C
ATOM   1451  CA  ASP G  81      23.124  17.481 -22.224  1.00  1.00      G    C
ATOM   1452  CA  LEU G  82      22.701  17.577 -18.464  1.00  1.00      G    C
ATOM   1453  CA  ARG G  83      25.371  17.913 -15.883  1.00  1.00      G    C
ATOM   1454  CA  PHE G  84      25.003  16.409 -12.408  1.00  1.00      G    C
ATOM   1455  CA  GLN G  85      26.682  17.489  -9.151  1.00  1.00      G    C
ATOM   1456  CA  SER G  86      28.358  14.258  -7.724  1.00  1.00      G    C
ATOM   1457  CA  SER G  87      26.086  14.387  -4.601  1.00  1.00      G    C
ATOM   1458  CA  ALA G  88      22.903  14.266  -6.863  1.00  1.00      G    C
ATOM   1459  CA  VAL G  89      24.088  10.971  -8.153  1.00  1.00      G    C
ATOM   1460  CA  MET G  90      24.667   9.657  -4.541  1.00  1.00      G    C
ATOM   1461  CA  ALA G  91      21.065  10.690  -3.573  1.00  1.00      G    C
ATOM   1462  CA  LEU G  92      19.673   8.547  -6.317  1.00  1.00      G    C
ATOM   1463  CA  GLN G  93      21.829   5.501  -5.335  1.00  1.00      G    C
ATOM   1464  CA  GLU G  94      20.861   5.718  -1.723  1.00  1.00      G    C
ATOM   1465  CA  ALA G  95      17.222   5.866  -2.629  1.00  1.00      G    C
ATOM   1466  CA  SER G  96      17.403   3.110  -5.189  1.00  1.00      G    C
ATOM   1467  CA  GLU G  97      19.280   0.737  -2.971  1.00  1.00      G    C
ATOM   1468  CA  ALA G  98      17.103   1.748   0.093  1.00  1.00      G    C
ATOM   1469  CA  TYR G  99      14.094   1.103  -2.119  1.00  1.00      G    C
ATOM   1470  CA  LEU G 100      15.149  -2.344  -3.483  1.00  1.00      G    C
ATOM   1471  CA  VAL G 101      16.393  -3.505  -0.097  1.00  1.00      G    C
ATOM   1472  CA  ALA G 102      12.985  -2.824   1.370  1.00  1.00      G    C
ATOM   1473  CA  LEU G 103      11.279  -4.610  -1.620  1.00  1.00      G    C
ATOM   1474  CA  PHE G 104      13.248  -7.789  -0.881  1.00  1.00      G    C
ATOM   1475  CA  GLU G 105      12.003  -7.720   2.735  1.00  1.00      G    C
ATOM   1476  CA  ASP G 106       8.432  -7.808   1.315  1.00  1.00      G    C
ATOM   1477  CA  THR G 107       9.084 -10.474  -1.267  1.00  1.00      G    C
ATOM   1478  CA  ASN G 108      10.423 -12.829   1.410  1.00  1.00      G    C
ATOM   1479  CA  LEU G 109       7.320 -12.524   3.507  1.00  1.00      G    C
ATOM   1480  CA  CYS G 110       5.268 -13.649   0.558  1.00  1.00      G    C
ATOM   1481  CA  ALA G 111       7.554 -16.594  -0.196  1.00  1.00      G    C
ATOM   1482  CA  ILE G 112       7.639 -17.782   3.392  1.00  1.00      G    C
ATOM   1483  CA  HIS G 113       3.871 -17.385   3.660  1.00  1.00      G    C
ATOM   1484  CA  ALA G 114       3.617 -19.955   0.802  1.00  1.00      G    C
ATOM   1485  CA  LYS G 115       6.118 -22.179   2.670  1.00  1.00      G    C
ATOM   1486  CA  ARG G 116       8.868 -21.524   0.156  1.00  1.00      G    C
ATOM   1487  CA  VAL G 117      12.439 -20.518   0.779  1.00  1.00      G    C
ATOM   1488  CA  THR G 118      13.145 -19.552  -2.812  1.00  1.00      G    C
ATOM   1489  CA  ILE G 119      11.815 -16.029  -3.779  1.00  1.00      G    C
ATOM   1490  CA  MET G 120      10.140 -15.871  -7.121  1.00  1.00      G    C
ATOM   1491  CA  PRO G 121       8.841 -13.018  -9.496  1.00  1.00      G    C
ATOM   1492  CA  LYS G 122       5.337 -13.704  -8.261  1.00  1.00      G    C
ATOM   1493  CA  ASP G 123       6.662 -12.894  -4.720  1.00  1.00      G    C
ATOM   1494  CA  ILE G 124       7.982  -9.613  -5.840  1.00  1.00      G    C
ATOM   1495  CA  GLN G 125       4.727  -8.995  -7.766  1.00  1.00      G    C
ATOM   1496  CA  LEU G 126       2.521  -9.992  -5.009  1.00  1.00      G    C
ATOM   1497  CA  ALA G 127       4.275  -7.970  -2.353  1.00  1.00      G    C
ATOM   1498  CA  ARG G 128       4.379  -4.995  -4.760  1.00  1.00      G    C
ATOM   1499  CA  ARG G 129       0.669  -5.477  -5.622  1.00  1.00      G    C
ATOM   1500  CA  ILE G 130      -0.281  -5.334  -1.950  1.00  1.00      G    C
ATOM   1501  CA  ARG G 131       1.614  -2.080  -1.548  1.00  1.00      G    C
ATOM   1502  CA  GLY G 132      -0.452  -0.593  -4.440  1.00  1.00      G    C
ATOM   1503  CA  GLU G 133       2.614  -0.038  -6.575  1.00  1.00      G    C
ATOM   1504  CA  ARG G 134       1.492  -2.551  -9.267  1.00  1.00      G    C
ATOM   1505  CA  ALA G 135      -2.156  -2.345  -8.121  1.00  1.00      G    C
TER
ATOM   1506  CA  SER H   1      12.455 -14.871 -49.702  1.00  1.00      H    C
ATOM   1507  CA  GLY H   2      15.856 -16.257 -50.638  1.00  1.00      H    C
ATOM   1508  CA  ARG H   3      18.195 -14.002 -48.910  1.00  1.00      H    C
ATOM   1509  CA  GLY H   4      16.426 -11.899 -46.164  1.00  1.00      H    C
ATOM   1510  CA  LYS H   5      17.796 -13.352 -42.988  1.00  1.00      H    C
ATOM   1511  CA  GLY H   6      16.582 -10.658 -40.666  1.00  1.00      H    C
ATOM   1512  CA  GLY H   7      18.997  -7.837 -41.728  1.00  1.00      H    C
ATOM   1513  CA  LYS H   8      17.258  -5.240 -39.711  1.00  1.00      H    C
ATOM   1514  CA  GLY H   9      19.147  -3.784 -36.740  1.00  1.00      H    C
ATOM   1515  CA  LEU H  10      22.642  -3.937 -38.278  1.00  1.00      H    C
ATOM   1516  CA  GLY H  11      25.352  -1.206 -38.055  1.00  1.00      H    C
ATOM   1517  CA  LYS H  12      24.012   0.223 -41.357  1.00  1.00      H    C
ATOM   1518  CA  GLY H  13      22.508   3.305 -39.737  1.00  1.00      H    C
ATOM   1519  CA  GLY H  14      19.034   2.704 -41.264  1.00  1.00      H    C
ATOM   1520  CA  ALA H  15      18.071   0.002 -38.644  1.00  1.00      H    C
ATOM   1521  CA  LYS H  16      15.042  -1.709 -37.137  1.00  1.00      H    C
ATOM   1522  CA  ARG H  17      13.791  -3.241 -33.892  1.00  1.00      H    C
ATOM   1523  CA  HIS H  18      14.859  -1.680 -30.605  1.00  1.00      H    C
ATOM   1524  CA  ARG H  19      15.200  -5.082 -28.965  1.00  1.00      H    C
ATOM   1525  CA  LYS H  20      16.030  -4.471 -25.301  1.00  1.00      H    C
ATOM   1526  CA  VAL H  21      17.845  -6.318 -22.510  1.00  1.00      H    C
ATOM   1527  CA  LEU H  22      21.636  -6.053 -23.252  1.00  1.00      H    C
ATOM   1528  CA  ARG H  23      23.531  -2.850 -23.853  1.00  1.00      H    C
ATOM   1529  CA  ASP H  24      25.766  -2.313 -20.804  1.00  1.00      H    C
ATOM   1530  CA  ASN H  25      23.477   0.148 -19.149  1.00  1.00      H    C
ATOM   1531  CA  ILE H  26      20.644  -1.989 -17.903  1.00  1.00      H    C
ATOM   1532  CA  GLN H  27      23.143  -4.718 -18.392  1.00  1.00      H    C
ATOM   1533  CA  GLY H  28      25.289  -2.808 -15.833  1.00  1.00      H    C
ATOM   1534  CA  ILE H  29      22.844  -3.587 -13.059  1.00  1.00      H    C
ATOM   1535  CA  THR H  30      24.599  -6.978 -12.456  1.00  1.00      H    C
ATOM   1536  CA  LYS H  31      23.420 -10.375 -11.150  1.00  1.00      H    C
ATOM   1537  CA  PRO H  32      26.286 -10.129  -8.604  1.00  1.00      H    C
ATOM   1538  CA  ALA H  33      25.155  -6.740  -7.280  1.00  1.00      H    C
ATOM   1539  CA  ILE H  34      21.521  -7.822  -7.041  1.00  1.00      H    C
ATOM   1540  CA  ARG H  35      22.306 -11.070  -5.119  1.00  1.00      H    C
ATOM   1541  CA  ARG H  36      23.965  -8.853  -2.492  1.00  1.00      H    C
ATOM   1542  CA  LEU H  37      20.899  -6.561  -2.264  1.00  1.00      H    C
ATOM   1543  CA  ALA H  38      18.749  -9.586  -1.552  1.00  1.00      H    C
ATOM   1544  CA  ARG H  39      21.211 -10.753   1.136  1.00  1.00      H    C
ATOM   1545  CA  ARG H  40      21.088  -7.399   2.818  1.00  1.00      H    C
ATOM   1546  CA  GLY H  41      17.313  -7.799   2.617  1.00  1.00      H    C
ATOM   1547  CA  GLY H  42      17.666 -11.223   4.504  1.00  1.00      H    C
ATOM   1548  CA  VAL H  43      17.093 -13.439   1.460  1.00  1.00      H    C
ATOM   1549  CA  LYS H  44      18.665 -16.947   1.234  1.00  1.00      H    C
ATOM   1550  CA  ARG H  45      17.579 -18.479  -1.966  1.00  1.00      H    C
ATOM   1551  CA  ILE H  46      16.805 -16.381  -5.093  1.00  1.00      H    C
ATOM   1552  CA  SER H  47      14.845 -17.540  -8.183  1.00  1.00      H    C
ATOM   1553  CA  GLY H  48      16.562 -17.394 -11.512  1.00  1.00      H    C
ATOM   1554  CA  LEU H  49      13.683 -15.243 -12.868  1.00  1.00      H    C
ATOM   1555  CA  ILE H  50      14.235 -12.619 -10.123  1.00  1.00      H    C
ATOM   1556  CA  TYR H  51      17.046 -10.888 -11.942  1.00  1.00      H    C
ATOM   1557  CA  GLU H  52      15.031  -9.634 -14.866  1.00  1.00      H    C
ATOM   1558  CA  GLU H  53      12.286  -8.752 -12.459  1.00  1.00      H    C
ATOM   1559  CA  THR H  54      14.712  -6.721 -10.326  1.00  1.00      H    C
ATOM   1560  CA  ARG H  55      15.893  -4.746 -13.373  1.00  1.00      H    C
ATOM   1561  CA  GLY H  56      12.342  -3.881 -14.290  1.00  1.00      H    C
ATOM   1562  CA  VAL H  57      11.425  -2.602 -10.911  1.00  1.00      H    C
ATOM   1563  CA  LEU H  58      14.502  -0.531 -10.465  1.00  1.00      H    C
ATOM   1564  CA  LYS H  59      14.210   0.981 -13.984  1.00  1.00      H    C
ATOM   1565  CA  VAL H  60      10.667   2.300 -13.264  1.00  1.00      H    C
ATOM   1566  CA  PHE H  61      11.794   3.720  -9.897  1.00  1.00      H    C
ATOM   1567  CA  LEU H  62      14.605   5.565 -11.507  1.00  1.00      H    C
ATOM   1568  CA  GLU H  63      12.706   6.809 -14.632  1.00  1.00      H    C
ATOM   1569  CA  ASN H  64      10.084   8.124 -12.172  1.00  1.00      H    C
ATOM   1570  CA  VAL H  65      12.350   9.808  -9.772  1.00  1.00      H    C
ATOM   1571  CA  ILE H  66      14.684  11.122 -12.512  1.00  1.00      H    C
ATOM   1572  CA  ARG H  67      11.760  12.548 -14.398  1.00  1.00      H    C
ATOM   1573  CA  ASP H  68      10.660  14.620 -11.454  1.00  1.00      H    C
ATOM   1574  CA  ALA H  69      14.132  15.831 -10.680  1.00  1.00      H    C
ATOM   1575  CA  VAL H  70      14.586  17.046 -14.248  1.00  1.00      H    C
ATOM   1576  CA  THR H  71      11.288  18.956 -13.966  1.00  1.00      H    C
ATOM   1577  CA  TYR H  72      12.772  20.945 -11.178  1.00  1.00      H    C
ATOM   1578  CA  THR H  73      16.037  21.228 -13.175  1.00  1.00      H    C
ATOM   1579  CA  GLU H  74      14.476  22.858 -16.164  1.00  1.00      H    C
ATOM   1580  CA  HIS H  75      12.451  25.229 -14.115  1.00  1.00      H    C
ATOM   1581  CA  ALA H  76      15.559  26.767 -12.679  1.00  1.00      H    C
ATOM   1582  CA  LYS H  77      17.092  27.229 -16.108  1.00  1.00      H    C
ATOM   1583  CA  ARG H  78      20.062  25.325 -14.994  1.00  1.00      H    C
ATOM   1584  CA  LYS H  79      22.238  22.792 -16.721  1.00  1.00      H    C
ATOM   1585  CA  THR H  80      23.178  21.083 -13.581  1.00  1.00      H    C
ATOM   1586  CA  VAL H  81      20.974  18.719 -11.533  1.00  1.00      H    C
ATOM   1587  CA  THR H  82      21.501  19.588  -7.821  1.00  1.00      H    C
ATOM   1588  CA  ALA H  83      21.376  17.376  -4.703  1.00  1.00      H    C
ATOM   1589  CA  MET H  84      18.257  19.433  -3.686  1.00  1.00      H    C
ATOM   1590  CA  ASP H  85      16.652  18.748  -7.031  1.00  1.00      H    C
ATOM   1591  CA  VAL H  86      17.023  15.058  -6.446  1.00  1.00      H    C
ATOM   1592  CA  VAL H  87      15.897  15.407  -2.791  1.00  1.00      H    C
ATOM   1593  CA  TYR H  88      12.784  17.372  -3.772  1.00  1.00      H    C
ATOM   1594  CA  ALA H  89      11.771  14.807  -6.419  1.00  1.00      H    C
ATOM   1595  CA  LEU H  90      12.175  12.243  -3.502  1.00  1.00      H    C
ATOM   1596  CA  LYS H  91      10.034  14.413  -1.158  1.00  1.00      H    C
ATOM   1597  CA  ARG H  92       7.192  14.779  -3.637  1.00  1.00      H    C
ATOM   1598  CA  GLN H  93       7.361  10.943  -4.133  1.00  1.00      H    C
ATOM   1599  CA  GLY H  94       6.730  10.025  -0.490  1.00  1.00      H    C
ATOM   1600  CA  ARG H  95      10.409   9.050   0.126  1.00  1.00      H    C
ATOM   1601  CA  THR H  96      11.777  11.859   2.351  1.00  1.00      H    C
ATOM   1602  CA  LEU H  97      15.561  11.855   2.354  1.00  1.00      H    C
ATOM   1603  CA  TYR H  98      17.508  13.248   5.377  1.00  1.00      H    C
ATOM   1604  CA  GLY H  99      21.175  14.113   5.074  1.00  1.00      H    C
ATOM   1605  CA  PHE H 100      21.276  16.578   2.158  1.00  1.00      H    C
ATOM   1606  CA  GLY H 101      23.343  19.621   2.890  1.00  1.00      H    C
ATOM   1607  CA  GLY H 102      25.523  19.489  -0.330  1.00  1.00      H    C
TER
ATOM   1608  CA  SER I   1      -2.674-122.043  -4.242  1.00  1.00      I    C
ATOM   1609  CA  GLY I   2      -5.400-123.092  -1.744  1.00  1.00      I    C
ATOM   1610  CA  ARG I   3      -7.695-124.400  -4.461  1.00  1.00      I    C
ATOM   1611  CA  GLY I   4      -7.266-126.321  -7.617  1.00  1.00      I    C
ATOM   1612  CA  LYS I   5      -8.989-126.380 -11.010  1.00  1.00      I    C
ATOM   1613  CA  GLN I   6     -12.478-127.141  -9.816  1.00  1.00      I    C
ATOM   1614  CA  GLY I   7     -13.050-123.602  -8.634  1.00  1.00      I    C
ATOM   1615  CA  GLY I   8     -12.410-121.803  -5.368  1.00  1.00      I    C
ATOM   1616  CA  LYS I   9     -15.675-122.937  -3.782  1.00  1.00      I    C
ATOM   1617  CA  THR I  10     -17.908-120.229  -5.167  1.00  1.00      I    C
ATOM   1618  CA  ARG I  11     -20.809-118.645  -3.385  1.00  1.00      I    C
ATOM   1619  CA  ALA I  12     -19.664-115.010  -3.185  1.00  1.00      I    C
ATOM   1620  CA  LYS I  13     -16.997-115.017  -6.017  1.00  1.00      I    C
ATOM   1621  CA  ALA I  14     -17.194-112.233  -8.719  1.00  1.00      I    C
ATOM   1622  CA  LYS I  15     -19.304-109.235  -7.805  1.00  1.00      I    C
ATOM   1623  CA  THR I  16     -21.773-107.675 -10.304  1.00  1.00      I    C
ATOM   1624  CA  ARG I  17     -22.688-109.524 -13.506  1.00  1.00      I    C
ATOM   1625  CA  SER I  18     -23.714-106.180 -14.692  1.00  1.00      I    C
ATOM   1626  CA  SER I  19     -20.207-104.701 -14.237  1.00  1.00      I    C
ATOM   1627  CA  ARG I  20     -18.649-107.748 -15.655  1.00  1.00      I    C
ATOM   1628  CA  ALA I  21     -20.678-107.666 -18.785  1.00  1.00      I    C
ATOM   1629  CA  GLY I  22     -20.313-103.794 -18.987  1.00  1.00      I    C
ATOM   1630  CA  LEU I  23     -24.061-103.371 -18.852  1.00  1.00      I    C
ATOM   1631  CA  GLN I  24     -26.215-100.693 -17.089  1.00  1.00      I    C
ATOM   1632  CA  PHE I  25     -29.371-102.994 -17.052  1.00  1.00      I    C
ATOM   1633  CA  PRO I  26     -29.268-105.635 -14.221  1.00  1.00      I    C
ATOM   1634  CA  VAL I  27     -28.611-109.181 -15.577  1.00  1.00      I    C
ATOM   1635  CA  GLY I  28     -29.509-111.076 -12.596  1.00  1.00      I    C
ATOM   1636  CA  ARG I  29     -32.996-109.676 -12.244  1.00  1.00      I    C
ATOM   1637  CA  VAL I  30     -33.948-110.442 -15.830  1.00  1.00      I    C
ATOM   1638  CA  HIS I  31     -32.586-113.998 -15.260  1.00  1.00      I    C
ATOM   1639  CA  ARG I  32     -34.910-114.299 -12.195  1.00  1.00      I    C
ATOM   1640  CA  LEU I  33     -37.900-112.823 -13.890  1.00  1.00      I    C
ATOM   1641  CA  LEU I  34     -37.347-115.082 -16.949  1.00  1.00      I    C
ATOM   1642  CA  ARG I  35     -37.509-118.100 -14.553  1.00  1.00      I    C
ATOM   1643  CA  LYS I  36     -40.543-116.736 -12.636  1.00  1.00      I    C
ATOM   1644  CA  GLY I  37     -42.799-116.555 -15.735  1.00  1.00      I    C
ATOM   1645  CA  ASN I  38     -42.411-120.189 -16.820  1.00  1.00      I    C
ATOM   1646  CA  TYR I  39     -41.008-119.381 -20.276  1.00  1.00      I    C
ATOM   1647  CA  ALA I  40     -39.262-122.712 -20.760  1.00  1.00      I    C
ATOM   1648  CA  GLU I  41     -38.257-124.857 -17.750  1.00  1.00      I    C
ATOM   1649  CA  ARG I  42     -34.626-123.768 -18.201  1.00  1.00      I    C
ATOM   1650  CA  VAL I  43     -32.842-120.421 -19.008  1.00  1.00      I    C
ATOM   1651  CA  GLY I  44     -29.209-120.438 -19.904  1.00  1.00      I    C
ATOM   1652  CA  ALA I  45     -26.688-118.181 -18.201  1.00  1.00      I    C
ATOM   1653  CA  GLY I  46     -26.353-115.943 -21.315  1.00  1.00      I    C
ATOM   1654  CA  ALA I  47     -29.986-115.550 -22.015  1.00  1.00      I    C
ATOM   1655  CA  PRO I  48     -30.810-112.878 -19.528  1.00  1.00      I    C
ATOM   1656  CA  VAL I  49     -27.417-111.153 -20.179  1.00  1.00      I    C
ATOM   1657  CA  TYR I  50     -28.163-110.834 -23.918  1.00  1.00      I    C
ATOM   1658  CA  LEU I  51     -31.562-109.761 -22.998  1.00  1.00      I    C
ATOM   1659  CA  ALA I  52     -30.373-106.916 -20.680  1.00  1.00      I    C
ATOM   1660  CA  ALA I  53     -28.265-105.508 -23.519  1.00  1.00      I    C
ATOM   1661  CA  VAL I  54     -31.197-105.279 -25.941  1.00  1.00      I    C
ATOM   1662  CA  LEU I  55     -33.623-103.768 -23.123  1.00  1.00      I    C
ATOM   1663  CA  GLU I  56     -30.849-101.245 -22.338  1.00  1.00      I    C
ATOM   1664  CA  TYR I  57     -30.676-100.304 -26.040  1.00  1.00      I    C
ATOM   1665  CA  LEU I  58     -34.411 -99.773 -26.379  1.00  1.00      I    C
ATOM   1666  CA  THR I  59     -34.489 -97.426 -23.544  1.00  1.00      I    C
ATOM   1667  CA  ALA I  60     -31.484 -95.491 -24.845  1.00  1.00      I    C
ATOM   1668  CA  GLU I  61     -32.966 -95.072 -28.331  1.00  1.00      I    C
ATOM   1669  CA  ILE I  62     -36.235 -93.618 -27.180  1.00  1.00      I    C
ATOM   1670  CA  LEU I  63     -34.404 -91.520 -24.395  1.00  1.00      I    C
ATOM   1671  CA  GLU I  64     -32.089 -90.088 -27.069  1.00  1.00      I    C
ATOM   1672  CA  LEU I  65     -35.083 -88.983 -29.208  1.00  1.00      I    C
ATOM   1673  CA  ALA I  66     -37.317 -87.902 -26.217  1.00  1.00      I    C
ATOM   1674  CA  GLY I  67     -34.726 -85.421 -24.866  1.00  1.00      I    C
ATOM   1675  CA  ASN I  68     -34.467 -84.079 -28.423  1.00  1.00      I    C
ATOM   1676  CA  ALA I  69     -38.214 -83.603 -28.718  1.00  1.00      I    C
ATOM   1677  CA  ALA I  70     -38.354 -81.870 -25.326  1.00  1.00      I    C
ATOM   1678  CA  ARG I  71     -35.307 -79.640 -26.514  1.00  1.00      I    C
ATOM   1679  CA  ASP I  72     -37.165 -79.062 -29.755  1.00  1.00      I    C
ATOM   1680  CA  ASN I  73     -40.097 -77.718 -27.586  1.00  1.00      I    C
ATOM   1681  CA  LYS I  74     -37.637 -75.822 -25.314  1.00  1.00      I    C
ATOM   1682  CA  LYS I  75     -38.009 -78.266 -22.412  1.00  1.00      I    C
ATOM   1683  CA  THR I  76     -35.153 -80.083 -20.772  1.00  1.00      I    C
ATOM   1684  CA  ARG I  77     -37.313 -82.349 -18.569  1.00  1.00      I    C
ATOM   1685  CA  ILE I  78     -39.189 -84.943 -20.556  1.00  1.00      I    C
ATOM   1686  CA  ILE I  79     -42.929 -84.912 -19.964  1.00  1.00      I    C
ATOM   1687  CA  PRO I  80     -45.267 -87.715 -21.461  1.00  1.00      I    C
ATOM   1688  CA  ARG I  81     -45.773 -85.577 -24.561  1.00  1.00      I    C
ATOM   1689  CA  HIS I  82     -42.032 -85.929 -25.411  1.00  1.00      I    C
ATOM   1690  CA  LEU I  83     -42.085 -89.695 -25.145  1.00  1.00      I    C
ATOM   1691  CA  GLN I  84     -45.112 -89.788 -27.367  1.00  1.00      I    C
ATOM   1692  CA  LEU I  85     -43.633 -87.139 -29.758  1.00  1.00      I    C
ATOM   1693  CA  ALA I  86     -40.342 -89.102 -29.792  1.00  1.00      I    C
ATOM   1694  CA  VAL I  87     -42.086 -92.399 -30.713  1.00  1.00      I    C
ATOM   1695  CA  ARG I  88     -44.281 -91.137 -33.521  1.00  1.00      I    C
ATOM   1696  CA  ASN I  89     -41.421 -89.433 -35.313  1.00  1.00      I    C
ATOM   1697  CA  ASP I  90     -39.547 -92.676 -35.402  1.00  1.00      I    C
ATOM   1698  CA  GLU I  91     -40.535 -95.282 -37.972  1.00  1.00      I    C
ATOM   1699  CA  GLU I  92     -39.307 -98.336 -36.025  1.00  1.00      I    C
ATOM   1700  CA  LEU I  93     -40.466 -97.213 -32.548  1.00  1.00      I    C
ATOM   1701  CA  ASN I  94     -43.892 -96.301 -34.065  1.00  1.00      I    C
ATOM   1702  CA  LYS I  95     -44.119 -99.942 -35.249  1.00  1.00      I    C
ATOM   1703  CA  LEU I  96     -42.800-101.137 -31.914  1.00  1.00      I    C
ATOM   1704  CA  LEU I  97     -45.558 -99.394 -30.097  1.00  1.00      I    C
ATOM   1705  CA  GLY I  98     -48.224-100.065 -32.711  1.00  1.00      I    C
ATOM   1706  CA  ARG I  99     -50.839-101.113 -30.224  1.00  1.00      I    C
ATOM   1707  CA  VAL I 100     -49.716 -99.071 -27.329  1.00  1.00      I    C
ATOM   1708  CA  THR I 101     -51.579 -96.087 -25.960  1.00  1.00      I    C
ATOM   1709  CA  ILE I 102     -49.444 -93.295 -24.427  1.00  1.00      I    C
ATOM   1710  CA  ALA I 103     -51.696 -91.464 -21.933  1.00  1.00      I    C
ATOM   1711  CA  GLN I 104     -51.412 -87.612 -22.110  1.00  1.00      I    C
ATOM   1712  CA  GLY I 105     -49.337 -88.090 -25.250  1.00  1.00      I    C
ATOM   1713  CA  GLY I 106     -51.775 -86.804 -27.788  1.00  1.00      I    C
ATOM   1714  CA  VAL I 107     -51.702 -88.290 -31.202  1.00  1.00      I    C
ATOM   1715  CA  LEU I 108     -51.594 -84.878 -32.939  1.00  1.00      I    C
ATOM   1716  CA  PRO I 109     -54.371 -82.420 -32.111  1.00  1.00      I    C
ATOM   1717  CA  ASN I 110     -56.253 -82.180 -35.397  1.00  1.00      I    C
ATOM   1718  CA  ILE I 111     -53.399 -81.154 -37.590  1.00  1.00      I    C
ATOM   1719  CA  GLN I 112     -53.148 -82.656 -41.099  1.00  1.00      I    C
ATOM   1720  CA  SER I 113     -52.204 -80.032 -43.692  1.00  1.00      I    C
ATOM   1721  CA  VAL I 114     -54.239 -81.293 -46.685  1.00  1.00      I    C
ATOM   1722  CA  LEU I 115     -57.395 -80.769 -44.515  1.00  1.00      I    C
ATOM   1723  CA  LEU I 116     -57.031 -76.945 -44.147  1.00  1.00      I    C
ATOM   1724  CA  PRO I 117     -59.854 -74.441 -43.529  1.00  1.00      I    C
ATOM   1725  CA  LYS I 118     -59.281 -71.240 -41.572  1.00  1.00      I    C
ATOM   1726  CA  LYS I 119     -59.000 -73.357 -38.421  1.00  1.00      I    C
ATOM   1727  CA  THR I 120     -60.798 -70.263 -37.159  1.00  1.00      I    C
ATOM   1728  CA  GLU I 121     -60.617 -69.203 -33.466  1.00  1.00      I    C
ATOM   1729  CA  SER I 122     -64.288 -69.715 -32.616  1.00  1.00      I    C
ATOM   1730  CA  SER I 123     -67.077 -72.381 -32.873  1.00  1.00      I    C
ATOM   1731  CA  LYS I 124     -70.862 -72.854 -32.915  1.00  1.00      I    C
ATOM   1732  CA  SER I 125     -71.398 -70.412 -30.026  1.00  1.00      I    C
ATOM   1733  CA  LYS I 126     -73.285 -72.017 -27.107  1.00  1.00      I    C
ATOM   1734  CA  SER I 127     -75.958 -69.926 -25.251  1.00  1.00      I    C
ATOM   1735  CA  LYS I 128     -78.410 -69.531 -28.106  1.00  1.00      I    C
TER
ATOM   1736  CA  PRO J   1     -78.372 -96.519  -9.266  1.00  1.00      J    C
ATOM   1737  CA  GLU J   2     -78.044-100.186  -8.646  1.00  1.00      J    C
ATOM   1738  CA  PRO J   3     -79.073-101.932 -11.707  1.00  1.00      J    C
ATOM   1739  CA  ALA J   4     -80.820-104.834  -9.896  1.00  1.00      J    C
ATOM   1740  CA  LYS J   5     -78.133-107.440 -10.403  1.00  1.00      J    C
ATOM   1741  CA  SER J   6     -79.299-108.173 -13.828  1.00  1.00      J    C
ATOM   1742  CA  ALA J   7     -80.876-111.576 -13.473  1.00  1.00      J    C
ATOM   1743  CA  PRO J   8     -83.055-111.904 -11.493  1.00  1.00      J    C
ATOM   1744  CA  ALA J   9     -84.069-115.530 -12.097  1.00  1.00      J    C
ATOM   1745  CA  PRO J  10     -86.606-114.772 -10.770  1.00  1.00      J    C
ATOM   1746  CA  LYS J  11     -86.209-117.748  -8.485  1.00  1.00      J    C
ATOM   1747  CA  LYS J  12     -88.042-116.082  -5.485  1.00  1.00      J    C
ATOM   1748  CA  GLY J  13     -85.480-115.960  -2.718  1.00  1.00      J    C
ATOM   1749  CA  SER J  14     -81.949-114.578  -3.048  1.00  1.00      J    C
ATOM   1750  CA  LYS J  15     -79.677-111.610  -2.583  1.00  1.00      J    C
ATOM   1751  CA  LYS J  16     -77.263-112.994  -5.174  1.00  1.00      J    C
ATOM   1752  CA  ALA J  17     -75.302-110.823  -7.362  1.00  1.00      J    C
ATOM   1753  CA  VAL J  18     -73.418-112.522 -10.213  1.00  1.00      J    C
ATOM   1754  CA  THR J  19     -71.985-111.322 -13.589  1.00  1.00      J    C
ATOM   1755  CA  LYS J  20     -71.224-107.641 -12.972  1.00  1.00      J    C
ATOM   1756  CA  THR J  21     -68.051-106.263 -14.521  1.00  1.00      J    C
ATOM   1757  CA  GLN J  22     -65.481-107.796 -12.158  1.00  1.00      J    C
ATOM   1758  CA  LYS J  23     -65.417-105.995  -8.837  1.00  1.00      J    C
ATOM   1759  CA  LYS J  24     -62.319-107.069  -6.895  1.00  1.00      J    C
ATOM   1760  CA  ASP J  25     -61.286-106.757  -3.253  1.00  1.00      J    C
ATOM   1761  CA  GLY J  26     -58.137-104.408  -3.215  1.00  1.00      J    C
ATOM   1762  CA  LYS J  27     -58.584-102.005  -6.027  1.00  1.00      J    C
ATOM   1763  CA  LYS J  28     -57.837 -98.360  -5.094  1.00  1.00      J    C
ATOM   1764  CA  ARG J  29     -55.962 -97.092  -8.240  1.00  1.00      J    C
ATOM   1765  CA  ARG J  30     -52.417 -97.178  -6.662  1.00  1.00      J    C
ATOM   1766  CA  LYS J  31     -50.235 -99.991  -7.561  1.00  1.00      J    C
ATOM   1767  CA  THR J  32     -48.866-103.013  -5.636  1.00  1.00      J    C
ATOM   1768  CA  ARG J  33     -45.376-102.005  -4.617  1.00  1.00      J    C
ATOM   1769  CA  LYS J  34     -42.405-103.741  -6.064  1.00  1.00      J    C
ATOM   1770  CA  GLU J  35     -39.537-102.153  -7.913  1.00  1.00      J    C
ATOM   1771  CA  SER J  36     -39.374-101.683 -11.675  1.00  1.00      J    C
ATOM   1772  CA  TYR J  37     -36.617-100.710 -14.143  1.00  1.00      J    C
ATOM   1773  CA  ALA J  38     -36.774 -96.950 -13.245  1.00  1.00      J    C
ATOM   1774  CA  ILE J  39     -33.230 -96.606 -11.866  1.00  1.00      J    C
ATOM   1775  CA  TYR J  40     -31.752 -98.289 -14.933  1.00  1.00      J    C
ATOM   1776  CA  VAL J  41     -33.813 -96.145 -17.261  1.00  1.00      J    C
ATOM   1777  CA  TYR J  42     -32.977 -93.097 -15.125  1.00  1.00      J    C
ATOM   1778  CA  LYS J  43     -29.247 -93.998 -15.210  1.00  1.00      J    C
ATOM   1779  CA  VAL J  44     -29.298 -94.218 -18.884  1.00  1.00      J    C
ATOM   1780  CA  LEU J  45     -31.179 -90.943 -19.232  1.00  1.00      J    C
ATOM   1781  CA  LYS J  46     -28.343 -89.200 -17.337  1.00  1.00      J    C
ATOM   1782  CA  GLN J  47     -25.754 -90.563 -19.865  1.00  1.00      J    C
ATOM   1783  CA  VAL J  48     -27.644 -89.065 -22.695  1.00  1.00      J    C
ATOM   1784  CA  HIS J  49     -29.153 -86.208 -20.919  1.00  1.00      J    C
ATOM   1785  CA  PRO J  50     -27.202 -85.221 -17.751  1.00  1.00      J    C
ATOM   1786  CA  ASP J  51     -28.813 -82.041 -16.755  1.00  1.00      J    C
ATOM   1787  CA  THR J  52     -32.289 -83.014 -17.828  1.00  1.00      J    C
ATOM   1788  CA  GLY J  53     -34.597 -85.253 -15.802  1.00  1.00      J    C
ATOM   1789  CA  ILE J  54     -37.947 -87.051 -16.723  1.00  1.00      J    C
ATOM   1790  CA  SER J  55     -41.305 -86.816 -14.931  1.00  1.00      J    C
ATOM   1791  CA  SER J  56     -42.609 -89.876 -13.188  1.00  1.00      J    C
ATOM   1792  CA  LYS J  57     -45.460 -90.436 -15.668  1.00  1.00      J    C
ATOM   1793  CA  ALA J  58     -43.072 -90.452 -18.521  1.00  1.00      J    C
ATOM   1794  CA  MET J  59     -40.778 -92.706 -16.424  1.00  1.00      J    C
ATOM   1795  CA  SER J  60     -43.963 -94.844 -15.822  1.00  1.00      J    C
ATOM   1796  CA  ILE J  61     -44.405 -94.920 -19.563  1.00  1.00      J    C
ATOM   1797  CA  MET J  62     -40.736 -96.134 -20.012  1.00  1.00      J    C
ATOM   1798  CA  ASN J  63     -41.244 -98.835 -17.305  1.00  1.00      J    C
ATOM   1799  CA  SER J  64     -44.294-100.228 -19.176  1.00  1.00      J    C
ATOM   1800  CA  PHE J  65     -42.047-100.284 -22.268  1.00  1.00      J    C
ATOM   1801  CA  VAL J  66     -39.345-102.398 -20.718  1.00  1.00      J    C
ATOM   1802  CA  ASN J  67     -41.811-104.875 -19.264  1.00  1.00      J    C
ATOM   1803  CA  ASP J  68     -43.824-105.094 -22.481  1.00  1.00      J    C
ATOM   1804  CA  VAL J  69     -40.743-105.703 -24.678  1.00  1.00      J    C
ATOM   1805  CA  PHE J  70     -39.211-108.100 -22.152  1.00  1.00      J    C
ATOM   1806  CA  GLU J  71     -42.430-110.147 -22.441  1.00  1.00      J    C
ATOM   1807  CA  ARG J  72     -42.553-109.915 -26.291  1.00  1.00      J    C
ATOM   1808  CA  ILE J  73     -39.043-111.270 -26.697  1.00  1.00      J    C
ATOM   1809  CA  ALA J  74     -39.229-113.878 -24.045  1.00  1.00      J    C
ATOM   1810  CA  GLY J  75     -42.685-114.996 -25.070  1.00  1.00      J    C
ATOM   1811  CA  GLU J  76     -41.735-115.603 -28.661  1.00  1.00      J    C
ATOM   1812  CA  ALA J  77     -38.345-117.156 -27.561  1.00  1.00      J    C
ATOM   1813  CA  SER J  78     -40.211-119.691 -25.406  1.00  1.00      J    C
ATOM   1814  CA  ARG J  79     -42.323-120.857 -28.345  1.00  1.00      J    C
ATOM   1815  CA  LEU J  80     -39.260-121.064 -30.628  1.00  1.00      J    C
ATOM   1816  CA  ALA J  81     -37.394-123.068 -27.907  1.00  1.00      J    C
ATOM   1817  CA  HIS J  82     -40.497-125.402 -27.640  1.00  1.00      J    C
ATOM   1818  CA  TYR J  83     -40.672-125.441 -31.465  1.00  1.00      J    C
ATOM   1819  CA  ASN J  84     -37.183-127.074 -31.478  1.00  1.00      J    C
ATOM   1820  CA  LYS J  85     -38.094-129.477 -28.625  1.00  1.00      J    C
ATOM   1821  CA  ARG J  86     -35.614-127.830 -26.243  1.00  1.00      J    C
ATOM   1822  CA  SER J  87     -36.064-126.849 -22.663  1.00  1.00      J    C
ATOM   1823  CA  THR J  88     -33.183-124.324 -22.615  1.00  1.00      J    C
ATOM   1824  CA  ILE J  89     -33.469-120.847 -23.957  1.00  1.00      J    C
ATOM   1825  CA  THR J  90     -30.133-119.457 -24.890  1.00  1.00      J    C
ATOM   1826  CA  SER J  91     -28.679-116.216 -26.307  1.00  1.00      J    C
ATOM   1827  CA  ARG J  92     -29.288-117.854 -29.659  1.00  1.00      J    C
ATOM   1828  CA  GLU J  93     -33.047-117.949 -29.024  1.00  1.00      J    C
ATOM   1829  CA  ILE J  94     -32.872-114.400 -27.652  1.00  1.00      J    C
ATOM   1830  CA  GLN J  95     -31.150-113.261 -30.837  1.00  1.00      J    C
ATOM   1831  CA  THR J  96     -33.710-114.839 -33.122  1.00  1.00      J    C
ATOM   1832  CA  ALA J  97     -37.013-113.771 -31.628  1.00  1.00      J    C
ATOM   1833  CA  VAL J  98     -35.468-110.156 -31.788  1.00  1.00      J    C
ATOM   1834  CA  ARG J  99     -34.673-110.765 -35.451  1.00  1.00      J    C
ATOM   1835  CA  LEU J 100     -38.273-111.863 -36.167  1.00  1.00      J    C
ATOM   1836  CA  LEU J 101     -39.856-109.166 -34.007  1.00  1.00      J    C
ATOM   1837  CA  LEU J 102     -37.781-106.043 -34.453  1.00  1.00      J    C
ATOM   1838  CA  PRO J 103     -37.887-103.884 -37.544  1.00  1.00      J    C
ATOM   1839  CA  GLY J 104     -34.845-103.620 -39.759  1.00  1.00      J    C
ATOM   1840  CA  GLU J 105     -32.050-101.608 -38.239  1.00  1.00      J    C
ATOM   1841  CA  LEU J 106     -32.886-102.142 -34.706  1.00  1.00      J    C
ATOM   1842  CA  ALA J 107     -32.696-105.876 -34.747  1.00  1.00      J    C
ATOM   1843  CA  LYS J 108     -29.224-105.636 -36.279  1.00  1.00      J    C
ATOM   1844  CA  HIS J 109     -27.727-103.224 -33.586  1.00  1.00      J    C
ATOM   1845  CA  ALA J 110     -29.524-105.174 -30.894  1.00  1.00      J    C
ATOM   1846  CA  VAL J 111     -27.637-108.361 -31.836  1.00  1.00      J    C
ATOM   1847  CA  SER J 112     -24.339-106.332 -31.902  1.00  1.00      J    C
ATOM   1848  CA  GLU J 113     -24.789-105.011 -28.339  1.00  1.00      J    C
ATOM   1849  CA  GLY J 114     -26.020-108.309 -26.675  1.00  1.00      J    C
ATOM   1850  CA  THR J 115     -23.234-110.243 -28.499  1.00  1.00      J    C
ATOM   1851  CA  LYS J 116     -20.492-107.844 -27.379  1.00  1.00      J    C
ATOM   1852  CA  ALA J 117     -22.000-107.708 -24.014  1.00  1.00      J    C
ATOM   1853  CA  VAL J 118     -22.269-111.493 -23.410  1.00  1.00      J    C
ATOM   1854  CA  THR J 119     -18.824-112.129 -25.120  1.00  1.00      J    C
ATOM   1855  CA  LYS J 120     -17.129-109.897 -22.452  1.00  1.00      J    C
ATOM   1856  CA  TYR J 121     -19.184-111.249 -19.665  1.00  1.00      J    C
ATOM   1857  CA  THR J 122     -17.954-114.771 -20.391  1.00  1.00      J    C
ATOM   1858  CA  SER J 123     -14.413-113.600 -20.899  1.00  1.00      J    C
ATOM   1859  CA  ALA J 124     -13.975-112.350 -17.368  1.00  1.00      J    C
ATOM   1860  CA  LYS J 125     -12.674-115.362 -15.338  1.00  1.00      J    C
TER
