# Supplementary material for: The kinetic landscape of nucleosome assembly: A coarse-grained molecular dynamics study
Source: PLoS Comput Biol. 2021 Jul 27;17(7):e1009253. doi: 10.1371/journal.pcbi.1009253 (PMC8345847; doi:10.1371/journal.pcbi.1009253)
Supplement: S1 Data — For each of the 11 metastable states identified from our MSM at 400 mM using PCCA clustering, we deposited 4 representative coarse-grained nucleosome conformations in PDB format. The conformations are named “state*conf#.pdb”, where * corresponds to the state name as described in the text (T, TL, TR, HL0, HL1, HL2, HR0, HR1, HR2 and HR3, N), and # goes from 1 to 4. The file “msm_hmm11.dat” contains the equilibrium probabilities of the various basins and the transition probabilities between them. The data also contain 4 representative partially opened conformations for each of the left hexasome, right hexasome, and tetrasome states, named “partially-opened_*_conf#.pdb”, where * is HL, HR or T and # goes from 1 to 4. (ZIP) [file pcbi.1009253.s006.zip › S1_Data/stateHL1conf2.pdb]

ATOM      1 DS   DC  A   1      60.370 -36.450  26.051  1.00  1.00      A    S
ATOM      2 DB   DC  A   1      60.100 -36.500  21.431  1.00  1.00      A    B
ATOM      3 DP   DT  A   2      61.160 -33.120  27.831  1.00  1.00      A    P
ATOM      4 DS   DT  A   2      64.090 -32.270  25.301  1.00  1.00      A    S
ATOM      5 DB   DT  A   2      61.410 -32.740  21.161  1.00  1.00      A    B
ATOM      6 DP   DG  A   3      66.070 -28.040  25.851  1.00  1.00      A    P
ATOM      7 DS   DG  A   3      66.410 -27.360  22.000  1.00  1.00      A    S
ATOM      8 DB   DG  A   3      62.470 -28.780  19.761  1.00  1.00      A    B
ATOM      9 DP   DG  A   4      67.590 -24.240  20.800  1.00  1.00      A    P
ATOM     10 DS   DG  A   4      65.750 -24.460  17.300  1.00  1.00      A    S
ATOM     11 DB   DG  A   4      61.300 -25.730  17.860  1.00  1.00      A    B
ATOM     12 DP   DA  A   5      66.270 -21.960  14.750  1.00  1.00      A    P
ATOM     13 DS   DA  A   5      62.840 -22.630  13.080  1.00  1.00      A    S
ATOM     14 DB   DA  A   5      59.480 -22.930  16.630  1.00  1.00      A    B
ATOM     15 DP   DG  A   6      61.740 -20.350   9.870  1.00  1.00      A    P
ATOM     16 DS   DG  A   6      58.210 -20.890  10.220  1.00  1.00      A    S
ATOM     17 DB   DG  A   6      56.990 -20.380  15.090  1.00  1.00      A    B
ATOM     18 DP   DA  A   7      55.910 -19.140   7.890  1.00  1.00      A    P
ATOM     19 DS   DA  A   7      53.050 -19.500   9.800  1.00  1.00      A    S
ATOM     20 DB   DA  A   7      54.290 -18.000  14.540  1.00  1.00      A    B
ATOM     21 DP   DA  A   8      50.080 -18.100   8.490  1.00  1.00      A    P
ATOM     22 DS   DA  A   8      48.680 -17.300  11.510  1.00  1.00      A    S
ATOM     23 DB   DA  A   8      52.260 -15.120  14.280  1.00  1.00      A    B
ATOM     24 DP   DT  A   9      45.430 -15.600  11.480  1.00  1.00      A    P
ATOM     25 DS   DT  A   9      45.780 -14.370  14.510  1.00  1.00      A    S
ATOM     26 DB   DT  A   9      49.820 -12.480  14.040  1.00  1.00      A    B
ATOM     27 DP   DC  A  10      43.260 -12.260  15.290  1.00  1.00      A    P
ATOM     28 DS   DC  A  10      45.460 -10.020  17.360  1.00  1.00      A    S
ATOM     29 DB   DC  A  10      48.610  -9.060  15.060  1.00  1.00      A    B
ATOM     30 DP   DC  A  11      44.460  -7.700  19.840  1.00  1.00      A    P
ATOM     31 DS   DC  A  11      47.590  -6.070  20.040  1.00  1.00      A    S
ATOM     32 DB   DC  A  11      48.920  -5.460  16.150  1.00  1.00      A    B
ATOM     33 DP   DC  A  12      47.730  -2.900  21.670  1.00  1.00      A    P
ATOM     34 DS   DC  A  12      50.720  -1.320  20.330  1.00  1.00      A    S
ATOM     35 DB   DC  A  12      50.210  -1.680  16.070  1.00  1.00      A    B
ATOM     36 DP   DG  A  13      51.570   2.720  22.100  1.00  1.00      A    P
ATOM     37 DS   DG  A  13      53.650   4.040  19.130  1.00  1.00      A    S
ATOM     38 DB   DG  A  13      51.460   2.330  14.980  1.00  1.00      A    B
ATOM     39 DP   DG  A  14      54.760   7.820  18.570  1.00  1.00      A    P
ATOM     40 DS   DG  A  14      55.130   7.530  14.850  1.00  1.00      A    S
ATOM     41 DB   DG  A  14      50.740   5.390  12.810  1.00  1.00      A    B
ATOM     42 DP   DT  A  15      56.190  10.500  12.900  1.00  1.00      A    P
ATOM     43 DS   DT  A  15      54.300   9.520   9.680  1.00  1.00      A    S
ATOM     44 DB   DT  A  15      50.260   8.530  11.460  1.00  1.00      A    B
ATOM     45 DP   DC  A  16      54.540  12.280   7.020  1.00  1.00      A    P
ATOM     46 DS   DC  A  16      51.140  11.980   5.800  1.00  1.00      A    S
ATOM     47 DB   DC  A  16      48.670  11.080   9.090  1.00  1.00      A    B
ATOM     48 DP   DT  A  17      49.180  14.560   3.250  1.00  1.00      A    P
ATOM     49 DS   DT  A  17      45.800  13.890   4.030  1.00  1.00      A    S
ATOM     50 DB   DT  A  17      46.390  14.230   8.440  1.00  1.00      A    B
ATOM     51 DP   DG  A  18      42.780  17.140   2.660  1.00  1.00      A    P
ATOM     52 DS   DG  A  18      40.250  16.130   5.470  1.00  1.00      A    S
ATOM     53 DB   DG  A  18      42.920  16.020   9.930  1.00  1.00      A    B
ATOM     54 DP   DC  A  19      37.260  17.410   5.250  1.00  1.00      A    P
ATOM     55 DS   DC  A  19      36.850  16.790   8.810  1.00  1.00      A    S
ATOM     56 DB   DC  A  19      40.290  18.340  10.610  1.00  1.00      A    B
ATOM     57 DP   DA  A  20      32.800  17.520  11.300  1.00  1.00      A    P
ATOM     58 DS   DA  A  20      34.870  18.470  14.600  1.00  1.00      A    S
ATOM     59 DB   DA  A  20      38.660  20.870  13.720  1.00  1.00      A    B
ATOM     60 DP   DG  A  21      32.510  19.720  17.420  1.00  1.00      A    P
ATOM     61 DS   DG  A  21      35.100  21.860  18.860  1.00  1.00      A    S
ATOM     62 DB   DG  A  21      37.940  23.950  15.830  1.00  1.00      A    B
ATOM     63 DP   DG  A  22      34.240  23.890  21.530  1.00  1.00      A    P
ATOM     64 DS   DG  A  22      37.050  27.110  20.970  1.00  1.00      A    S
ATOM     65 DB   DG  A  22      38.030  27.850  15.870  1.00  1.00      A    B
ATOM     66 DP   DC  A  23      37.100  30.000  23.200  1.00  1.00      A    P
ATOM     67 DS   DC  A  23      38.930  32.360  20.420  1.00  1.00      A    S
ATOM     68 DB   DC  A  23      37.320  31.060  16.690  1.00  1.00      A    B
ATOM     69 DP   DC  A  24      38.600  35.910  20.770  1.00  1.00      A    P
ATOM     70 DS   DC  A  24      38.320  36.880  17.050  1.00  1.00      A    S
ATOM     71 DB   DC  A  24      35.100  34.130  15.240  1.00  1.00      A    B
ATOM     72 DP   DG  A  25      37.600  41.270  17.040  1.00  1.00      A    P
ATOM     73 DS   DG  A  25      36.030  41.080  13.900  1.00  1.00      A    S
ATOM     74 DB   DG  A  25      32.410  36.970  13.090  1.00  1.00      A    B
ATOM     75 DP   DC  A  26      35.650  43.870  12.160  1.00  1.00      A    P
ATOM     76 DS   DC  A  26      33.160  41.920   9.290  1.00  1.00      A    S
ATOM     77 DB   DC  A  26      30.440  39.580  11.940  1.00  1.00      A    B
ATOM     78 DP   DT  A  27      31.500  43.560   6.540  1.00  1.00      A    P
ATOM     79 DS   DT  A  27      28.920  41.500   6.210  1.00  1.00      A    S
ATOM     80 DB   DT  A  27      27.520  40.920   9.790  1.00  1.00      A    B
ATOM     81 DP   DC  A  28      26.330  41.920   3.300  1.00  1.00      A    P
ATOM     82 DS   DC  A  28      23.400  40.090   4.970  1.00  1.00      A    S
ATOM     83 DB   DC  A  28      23.900  41.430   8.950  1.00  1.00      A    B
ATOM     84 DP   DA  A  29      19.600  40.570   3.750  1.00  1.00      A    P
ATOM     85 DS   DA  A  29      18.190  39.060   7.060  1.00  1.00      A    S
ATOM     86 DB   DA  A  29      19.480  42.040  10.150  1.00  1.00      A    B
ATOM     87 DP   DA  A  30      14.740  38.150   7.710  1.00  1.00      A    P
ATOM     88 DS   DA  A  30      15.040  38.630  10.990  1.00  1.00      A    S
ATOM     89 DB   DA  A  30      16.430  43.140  11.930  1.00  1.00      A    B
ATOM     90 DP   DT  A  31      12.690  37.550  12.930  1.00  1.00      A    P
ATOM     91 DS   DT  A  31      13.620  39.640  15.970  1.00  1.00      A    S
ATOM     92 DB   DT  A  31      13.410  43.810  13.970  1.00  1.00      A    B
ATOM     93 DP   DT  A  32      10.640  39.260  18.830  1.00  1.00      A    P
ATOM     94 DS   DT  A  32      11.530  42.710  20.260  1.00  1.00      A    S
ATOM     95 DB   DT  A  32      11.170  44.870  16.879  1.00  1.00      A    B
ATOM     96 DP   DG  A  33       8.460  44.270  23.409  1.00  1.00      A    P
ATOM     97 DS   DG  A  33       8.940  48.290  22.329  1.00  1.00      A    S
ATOM     98 DB   DG  A  33       9.090  48.720  17.559  1.00  1.00      A    B
ATOM     99 DP   DG  A  34       7.240  51.220  24.219  1.00  1.00      A    P
ATOM    100 DS   DG  A  34       6.630  53.750  21.279  1.00  1.00      A    S
ATOM    101 DB   DG  A  34       6.280  50.880  16.689  1.00  1.00      A    B
ATOM    102 DP   DT  A  35       3.780  55.620  21.659  1.00  1.00      A    P
ATOM    103 DS   DT  A  35       2.920  55.850  17.759  1.00  1.00      A    S
ATOM    104 DB   DT  A  35       3.000  51.760  16.739  1.00  1.00      A    B
ATOM    105 DP   DC  A  36      -0.110  57.360  17.099  1.00  1.00      A    P
ATOM    106 DS   DC  A  36      -0.730  55.230  13.719  1.00  1.00      A    S
ATOM    107 DB   DC  A  36      -0.300  51.490  14.769  1.00  1.00      A    B
ATOM    108 DP   DG  A  37      -4.900  56.180  11.819  1.00  1.00      A    P
ATOM    109 DS   DG  A  37      -4.960  53.190   9.719  1.00  1.00      A    S
ATOM    110 DB   DG  A  37      -4.220  49.280  13.369  1.00  1.00      A    B
ATOM    111 DP   DT  A  38      -7.280  52.300   7.889  1.00  1.00      A    P
ATOM    112 DS   DT  A  38      -6.630  48.330   8.389  1.00  1.00      A    S
ATOM    113 DB   DT  A  38      -7.360  48.120  12.929  1.00  1.00      A    B
ATOM    114 DP   DA  A  39      -9.040  45.190   6.249  1.00  1.00      A    P
ATOM    115 DS   DA  A  39      -8.660  42.880   8.999  1.00  1.00      A    S
ATOM    116 DB   DA  A  39      -9.950  44.900  13.479  1.00  1.00      A    B
ATOM    117 DP   DG  A  40     -10.190  39.690   8.659  1.00  1.00      A    P
ATOM    118 DS   DG  A  40     -10.480  38.590  11.869  1.00  1.00      A    S
ATOM    119 DB   DG  A  40     -12.710  42.220  15.039  1.00  1.00      A    B
ATOM    120 DP   DA  A  41     -11.660  34.680  12.830  1.00  1.00      A    P
ATOM    121 DS   DA  A  41     -12.620  35.670  16.420  1.00  1.00      A    S
ATOM    122 DB   DA  A  41     -15.120  40.030  16.119  1.00  1.00      A    B
ATOM    123 DP   DC  A  42     -14.230  33.380  18.030  1.00  1.00      A    P
ATOM    124 DS   DC  A  42     -16.050  35.850  20.780  1.00  1.00      A    S
ATOM    125 DB   DC  A  42     -17.720  38.740  18.349  1.00  1.00      A    B
ATOM    126 DP   DA  A  43     -18.170  33.910  24.550  1.00  1.00      A    P
ATOM    127 DS   DA  A  43     -20.590  36.640  24.729  1.00  1.00      A    S
ATOM    128 DB   DA  A  43     -21.520  38.160  20.099  1.00  1.00      A    B
ATOM    129 DP   DG  A  44     -23.760  35.900  26.779  1.00  1.00      A    P
ATOM    130 DS   DG  A  44     -26.170  37.900  24.419  1.00  1.00      A    S
ATOM    131 DB   DG  A  44     -25.060  37.030  19.379  1.00  1.00      A    B
ATOM    132 DP   DC  A  45     -29.500  38.770  25.529  1.00  1.00      A    P
ATOM    133 DS   DC  A  45     -31.180  38.920  22.039  1.00  1.00      A    S
ATOM    134 DB   DC  A  45     -28.500  35.950  19.489  1.00  1.00      A    B
ATOM    135 DP   DT  A  46     -34.960  38.220  21.339  1.00  1.00      A    P
ATOM    136 DS   DT  A  46     -34.990  36.960  18.079  1.00  1.00      A    S
ATOM    137 DB   DT  A  46     -31.680  33.890  18.449  1.00  1.00      A    B
ATOM    138 DP   DC  A  47     -38.240  35.770  16.279  1.00  1.00      A    P
ATOM    139 DS   DC  A  47     -36.600  33.300  14.119  1.00  1.00      A    S
ATOM    140 DB   DC  A  47     -34.020  31.090  16.490  1.00  1.00      A    B
ATOM    141 DP   DT  A  48     -38.290  30.980  10.649  1.00  1.00      A    P
ATOM    142 DS   DT  A  48     -35.580  29.030   9.930  1.00  1.00      A    S
ATOM    143 DB   DT  A  48     -35.240  27.970  14.400  1.00  1.00      A    B
ATOM    144 DP   DA  A  49     -36.050  26.030   7.510  1.00  1.00      A    P
ATOM    145 DS   DA  A  49     -33.290  23.820   8.930  1.00  1.00      A    S
ATOM    146 DB   DA  A  49     -34.300  23.730  13.730  1.00  1.00      A    B
ATOM    147 DP   DG  A  50     -32.700  20.580   7.460  1.00  1.00      A    P
ATOM    148 DS   DG  A  50     -31.500  19.160  10.650  1.00  1.00      A    S
ATOM    149 DB   DG  A  50     -34.380  19.900  14.420  1.00  1.00      A    B
ATOM    150 DP   DC  A  51     -29.690  16.330  10.690  1.00  1.00      A    P
ATOM    151 DS   DC  A  51     -30.630  15.820  14.420  1.00  1.00      A    S
ATOM    152 DB   DC  A  51     -34.940  16.490  14.680  1.00  1.00      A    B
ATOM    153 DP   DA  A  52     -29.280  12.040  16.350  1.00  1.00      A    P
ATOM    154 DS   DA  A  52     -31.910  11.990  19.020  1.00  1.00      A    S
ATOM    155 DB   DA  A  52     -36.510  13.230  16.670  1.00  1.00      A    B
ATOM    156 DP   DC  A  53     -31.920   9.060  20.750  1.00  1.00      A    P
ATOM    157 DS   DC  A  53     -35.310   9.520  21.440  1.00  1.00      A    S
ATOM    158 DB   DC  A  53     -37.180  10.160  17.980  1.00  1.00      A    B
ATOM    159 DP   DC  A  54     -36.800   7.490  23.430  1.00  1.00      A    P
ATOM    160 DS   DC  A  54     -40.000   6.780  21.820  1.00  1.00      A    S
ATOM    161 DB   DC  A  54     -39.120   6.870  18.010  1.00  1.00      A    B
ATOM    162 DP   DG  A  55     -41.770   3.080  22.990  1.00  1.00      A    P
ATOM    163 DS   DG  A  55     -44.600   3.390  19.940  1.00  1.00      A    S
ATOM    164 DB   DG  A  55     -42.230   4.460  15.430  1.00  1.00      A    B
ATOM    165 DP   DC  A  56     -47.320   0.960  19.980  1.00  1.00      A    P
ATOM    166 DS   DC  A  56     -47.660   1.290  16.020  1.00  1.00      A    S
ATOM    167 DB   DC  A  56     -43.700   1.580  14.720  1.00  1.00      A    B
ATOM    168 DP   DT  A  57     -49.720  -1.700  13.950  1.00  1.00      A    P
ATOM    169 DS   DT  A  57     -47.960  -1.330  10.660  1.00  1.00      A    S
ATOM    170 DB   DT  A  57     -43.250  -1.730  12.380  1.00  1.00      A    B
ATOM    171 DP   DT  A  58     -48.880  -4.130   8.150  1.00  1.00      A    P
ATOM    172 DS   DT  A  58     -45.680  -4.080   6.370  1.00  1.00      A    S
ATOM    173 DB   DT  A  58     -43.020  -4.970   9.900  1.00  1.00      A    B
ATOM    174 DP   DA  A  59     -45.310  -5.630   2.990  1.00  1.00      A    P
ATOM    175 DS   DA  A  59     -41.360  -5.780   3.660  1.00  1.00      A    S
ATOM    176 DB   DA  A  59     -40.120  -7.410   7.940  1.00  1.00      A    B
ATOM    177 DP   DA  A  60     -39.230  -6.280   1.380  1.00  1.00      A    P
ATOM    178 DS   DA  A  60     -35.860  -7.080   3.740  1.00  1.00      A    S
ATOM    179 DB   DA  A  60     -37.530  -9.830   7.200  1.00  1.00      A    B
ATOM    180 DP   DA  A  61     -32.660  -8.330   2.460  1.00  1.00      A    P
ATOM    181 DS   DA  A  61     -31.590  -9.720   5.580  1.00  1.00      A    S
ATOM    182 DB   DA  A  61     -35.140 -12.830   7.050  1.00  1.00      A    B
ATOM    183 DP   DC  A  62     -28.900 -11.060   5.330  1.00  1.00      A    P
ATOM    184 DS   DC  A  62     -29.250 -13.250   8.300  1.00  1.00      A    S
ATOM    185 DB   DC  A  62     -32.990 -15.690   7.720  1.00  1.00      A    B
ATOM    186 DP   DG  A  63     -25.580 -16.160   9.490  1.00  1.00      A    P
ATOM    187 DS   DG  A  63     -27.570 -18.120  11.630  1.00  1.00      A    S
ATOM    188 DB   DG  A  63     -31.210 -19.530   9.130  1.00  1.00      A    B
ATOM    189 DP   DC  A  64     -26.410 -20.060  13.780  1.00  1.00      A    P
ATOM    190 DS   DC  A  64     -28.870 -23.300  12.600  1.00  1.00      A    S
ATOM    191 DB   DC  A  64     -29.970 -22.580   8.330  1.00  1.00      A    B
ATOM    192 DP   DA  A  65     -27.610 -27.210  13.390  1.00  1.00      A    P
ATOM    193 DS   DA  A  65     -30.130 -29.030  11.010  1.00  1.00      A    S
ATOM    194 DB   DA  A  65     -29.680 -26.920   7.200  1.00  1.00      A    B
ATOM    195 DP   DC  A  66     -30.330 -32.280  10.850  1.00  1.00      A    P
ATOM    196 DS   DC  A  66     -30.960 -32.670   7.580  1.00  1.00      A    S
ATOM    197 DB   DC  A  66     -28.160 -29.380   5.530  1.00  1.00      A    B
ATOM    198 DP   DG  A  67     -30.390 -37.240   6.000  1.00  1.00      A    P
ATOM    199 DS   DG  A  67     -28.200 -36.460   2.780  1.00  1.00      A    S
ATOM    200 DB   DG  A  67     -25.970 -31.980   2.700  1.00  1.00      A    B
ATOM    201 DP   DT  A  68     -25.990 -38.900   1.290  1.00  1.00      A    P
ATOM    202 DS   DT  A  68     -23.960 -36.080  -1.050  1.00  1.00      A    S
ATOM    203 DB   DT  A  68     -22.690 -33.110   2.440  1.00  1.00      A    B
ATOM    204 DP   DA  A  69     -21.000 -37.420  -3.300  1.00  1.00      A    P
ATOM    205 DS   DA  A  69     -19.630 -33.820  -3.750  1.00  1.00      A    S
ATOM    206 DB   DA  A  69     -18.800 -32.630   1.220  1.00  1.00      A    B
ATOM    207 DP   DC  A  70     -16.780 -33.900  -5.620  1.00  1.00      A    P
ATOM    208 DS   DC  A  70     -15.530 -31.240  -4.020  1.00  1.00      A    S
ATOM    209 DB   DC  A  70     -14.720 -32.700  -0.070  1.00  1.00      A    B
ATOM    210 DP   DG  A  71     -12.090 -29.130  -6.000  1.00  1.00      A    P
ATOM    211 DS   DG  A  71     -10.940 -27.240  -2.670  1.00  1.00      A    S
ATOM    212 DB   DG  A  71     -11.200 -30.370   0.870  1.00  1.00      A    B
ATOM    213 DP   DC  A  72      -8.420 -25.440  -2.730  1.00  1.00      A    P
ATOM    214 DS   DC  A  72      -7.240 -26.610   0.590  1.00  1.00      A    S
ATOM    215 DB   DC  A  72      -7.850 -30.560   0.430  1.00  1.00      A    B
ATOM    216 DP   DG  A  73      -3.240 -25.380   1.770  1.00  1.00      A    P
ATOM    217 DS   DG  A  73      -3.260 -27.800   4.520  1.00  1.00      A    S
ATOM    218 DB   DG  A  73      -4.790 -32.370   2.810  1.00  1.00      A    B
ATOM    219 DP   DC  A  74      -0.390 -27.760   6.650  1.00  1.00      A    P
ATOM    220 DS   DC  A  74      -0.410 -31.790   6.830  1.00  1.00      A    S
ATOM    221 DB   DC  A  74      -1.360 -32.820   2.430  1.00  1.00      A    B
ATOM    222 DP   DT  A  75       2.520 -33.630   8.170  1.00  1.00      A    P
ATOM    223 DS   DT  A  75       2.120 -36.970   5.950  1.00  1.00      A    S
ATOM    224 DB   DT  A  75       1.540 -35.410   2.270  1.00  1.00      A    B
ATOM    225 DP   DG  A  76       5.930 -39.770   6.180  1.00  1.00      A    P
ATOM    226 DS   DG  A  76       5.960 -41.150   2.630  1.00  1.00      A    S
ATOM    227 DB   DG  A  76       4.330 -37.480  -0.240  1.00  1.00      A    B
ATOM    228 DP   DT  A  77       8.300 -42.680   1.260  1.00  1.00      A    P
ATOM    229 DS   DT  A  77       7.140 -42.410  -2.020  1.00  1.00      A    S
ATOM    230 DB   DT  A  77       7.490 -37.510  -2.130  1.00  1.00      A    B
ATOM    231 DP   DC  A  78       9.120 -44.280  -4.469  1.00  1.00      A    P
ATOM    232 DS   DC  A  78       8.170 -41.490  -7.230  1.00  1.00      A    S
ATOM    233 DB   DC  A  78      10.010 -37.390  -5.470  1.00  1.00      A    B
ATOM    234 DP   DC  A  79       9.320 -41.750 -10.650  1.00  1.00      A    P
ATOM    235 DS   DC  A  79       9.600 -37.800 -11.420  1.00  1.00      A    S
ATOM    236 DB   DC  A  79      12.000 -36.400  -8.470  1.00  1.00      A    B
ATOM    237 DP   DC  A  80      10.970 -36.810 -14.720  1.00  1.00      A    P
ATOM    238 DS   DC  A  80      12.000 -33.240 -13.580  1.00  1.00      A    S
ATOM    239 DB   DC  A  80      14.420 -33.640  -9.660  1.00  1.00      A    B
ATOM    240 DP   DC  A  81      13.720 -31.080 -15.890  1.00  1.00      A    P
ATOM    241 DS   DC  A  81      14.660 -28.780 -12.910  1.00  1.00      A    S
ATOM    242 DB   DC  A  81      17.030 -30.960 -10.370  1.00  1.00      A    B
ATOM    243 DP   DC  A  82      15.590 -25.650 -13.210  1.00  1.00      A    P
ATOM    244 DS   DC  A  82      16.900 -25.220  -9.600  1.00  1.00      A    S
ATOM    245 DB   DC  A  82      20.050 -28.250  -9.470  1.00  1.00      A    B
ATOM    246 DP   DG  A  83      18.390 -21.130  -8.670  1.00  1.00      A    P
ATOM    247 DS   DG  A  83      20.210 -22.320  -6.230  1.00  1.00      A    S
ATOM    248 DB   DG  A  83      23.390 -25.830  -7.970  1.00  1.00      A    B
ATOM    249 DP   DC  A  84      21.290 -20.080  -4.060  1.00  1.00      A    P
ATOM    250 DS   DC  A  84      23.610 -22.650  -3.220  1.00  1.00      A    S
ATOM    251 DB   DC  A  84      25.940 -23.830  -6.820  1.00  1.00      A    B
ATOM    252 DP   DG  A  85      26.670 -21.300   0.030  1.00  1.00      A    P
ATOM    253 DS   DG  A  85      29.810 -23.240  -1.340  1.00  1.00      A    S
ATOM    254 DB   DG  A  85      30.200 -23.790  -6.380  1.00  1.00      A    B
ATOM    255 DP   DT  A  86      32.840 -22.810  -0.230  1.00  1.00      A    P
ATOM    256 DS   DT  A  86      34.910 -24.120  -2.930  1.00  1.00      A    S
ATOM    257 DB   DT  A  86      32.730 -21.460  -6.020  1.00  1.00      A    B
ATOM    258 DP   DT  A  87      38.730 -23.630  -2.980  1.00  1.00      A    P
ATOM    259 DS   DT  A  87      39.280 -23.410  -6.850  1.00  1.00      A    S
ATOM    260 DB   DT  A  87      36.180 -20.400  -7.840  1.00  1.00      A    B
ATOM    261 DP   DT  A  88      42.990 -22.460  -8.500  1.00  1.00      A    P
ATOM    262 DS   DT  A  88      41.730 -21.060 -11.570  1.00  1.00      A    S
ATOM    263 DB   DT  A  88      38.860 -18.340  -9.940  1.00  1.00      A    B
ATOM    264 DP   DT  A  89      44.230 -19.360 -14.650  1.00  1.00      A    P
ATOM    265 DS   DT  A  89      41.400 -16.640 -15.550  1.00  1.00      A    S
ATOM    266 DB   DT  A  89      40.400 -14.920 -11.550  1.00  1.00      A    B
ATOM    267 DP   DA  A  90      41.970 -13.820 -19.130  1.00  1.00      A    P
ATOM    268 DS   DA  A  90      38.980 -12.050 -17.910  1.00  1.00      A    S
ATOM    269 DB   DA  A  90      39.960 -11.260 -13.550  1.00  1.00      A    B
ATOM    270 DP   DA  A  91      37.270  -9.660 -19.590  1.00  1.00      A    P
ATOM    271 DS   DA  A  91      35.500  -8.400 -16.220  1.00  1.00      A    S
ATOM    272 DB   DA  A  91      38.930  -7.880 -12.960  1.00  1.00      A    B
ATOM    273 DP   DC  A  92      33.820  -5.620 -16.550  1.00  1.00      A    P
ATOM    274 DS   DC  A  92      34.180  -4.590 -12.950  1.00  1.00      A    S
ATOM    275 DB   DC  A  92      38.660  -4.500 -12.700  1.00  1.00      A    B
ATOM    276 DP   DC  A  93      32.750  -1.860 -11.950  1.00  1.00      A    P
ATOM    277 DS   DC  A  93      34.860  -1.050  -9.310  1.00  1.00      A    S
ATOM    278 DB   DC  A  93      39.010  -0.930 -11.230  1.00  1.00      A    B
ATOM    279 DP   DG  A  94      33.350   3.180  -6.930  1.00  1.00      A    P
ATOM    280 DS   DG  A  94      36.800   3.950  -5.790  1.00  1.00      A    S
ATOM    281 DB   DG  A  94      40.210   3.030  -9.560  1.00  1.00      A    B
ATOM    282 DP   DC  A  95      37.490   6.700  -3.970  1.00  1.00      A    P
ATOM    283 DS   DC  A  95      41.340   6.820  -5.020  1.00  1.00      A    S
ATOM    284 DB   DC  A  95      41.050   6.380  -9.530  1.00  1.00      A    B
ATOM    285 DP   DC  A  96      43.310   9.670  -3.810  1.00  1.00      A    P
ATOM    286 DS   DC  A  96      45.550  10.420  -7.060  1.00  1.00      A    S
ATOM    287 DB   DC  A  96      43.050   9.530 -10.920  1.00  1.00      A    B
ATOM    288 DP   DA  A  97      47.020  14.770  -7.780  1.00  1.00      A    P
ATOM    289 DS   DA  A  97      47.260  14.370 -11.620  1.00  1.00      A    S
ATOM    290 DB   DA  A  97      42.920  12.880 -13.320  1.00  1.00      A    B
ATOM    291 DP   DA  A  98      48.420  17.500 -13.850  1.00  1.00      A    P
ATOM    292 DS   DA  A  98      46.630  16.440 -17.080  1.00  1.00      A    S
ATOM    293 DB   DA  A  98      42.320  15.280 -15.950  1.00  1.00      A    B
ATOM    294 DP   DG  A  99      46.700  19.070 -19.860  1.00  1.00      A    P
ATOM    295 DS   DG  A  99      43.170  17.810 -21.260  1.00  1.00      A    S
ATOM    296 DB   DG  A  99      39.590  16.860 -18.100  1.00  1.00      A    B
ATOM    297 DP   DG  A 100      41.800  19.040 -24.610  1.00  1.00      A    P
ATOM    298 DS   DG  A 100      37.910  19.080 -23.450  1.00  1.00      A    S
ATOM    299 DB   DG  A 100      36.740  19.310 -18.600  1.00  1.00      A    B
ATOM    300 DP   DG  A 101      35.100  20.200 -25.480  1.00  1.00      A    P
ATOM    301 DS   DG  A 101      32.620  20.100 -23.040  1.00  1.00      A    S
ATOM    302 DB   DG  A 101      34.140  21.740 -18.430  1.00  1.00      A    B
ATOM    303 DP   DG  A 102      29.330  21.520 -23.930  1.00  1.00      A    P
ATOM    304 DS   DG  A 102      28.170  22.520 -20.750  1.00  1.00      A    S
ATOM    305 DB   DG  A 102      31.700  24.440 -17.850  1.00  1.00      A    B
ATOM    306 DP   DA  A 103      24.730  24.250 -20.590  1.00  1.00      A    P
ATOM    307 DS   DA  A 103      25.720  25.960 -17.420  1.00  1.00      A    S
ATOM    308 DB   DA  A 103      30.050  27.550 -17.950  1.00  1.00      A    B
ATOM    309 DP   DT  A 104      23.460  28.170 -16.210  1.00  1.00      A    P
ATOM    310 DS   DT  A 104      25.590  30.240 -14.340  1.00  1.00      A    S
ATOM    311 DB   DT  A 104      28.680  31.030 -17.240  1.00  1.00      A    B
ATOM    312 DP   DT  A 105      24.260  33.380 -12.880  1.00  1.00      A    P
ATOM    313 DS   DT  A 105      27.410  34.610 -12.320  1.00  1.00      A    S
ATOM    314 DB   DT  A 105      28.580  34.700 -16.030  1.00  1.00      A    B
ATOM    315 DP   DA  A 106      27.780  38.420 -10.400  1.00  1.00      A    P
ATOM    316 DS   DA  A 106      31.230  39.140 -12.180  1.00  1.00      A    S
ATOM    317 DB   DA  A 106      30.050  38.620 -16.790  1.00  1.00      A    B
ATOM    318 DP   DC  A 107      32.690  42.020 -11.490  1.00  1.00      A    P
ATOM    319 DS   DC  A 107      33.590  42.590 -15.490  1.00  1.00      A    S
ATOM    320 DB   DC  A 107      30.150  42.080 -17.750  1.00  1.00      A    B
ATOM    321 DP   DT  A 108      35.470  45.830 -16.310  1.00  1.00      A    P
ATOM    322 DS   DT  A 108      34.600  46.080 -20.020  1.00  1.00      A    S
ATOM    323 DB   DT  A 108      30.420  45.530 -19.960  1.00  1.00      A    B
ATOM    324 DP   DC  A 109      35.740  49.130 -21.540  1.00  1.00      A    P
ATOM    325 DS   DC  A 109      32.800  48.910 -24.260  1.00  1.00      A    S
ATOM    326 DB   DC  A 109      29.520  48.540 -22.170  1.00  1.00      A    B
ATOM    327 DP   DC  A 110      32.350  51.610 -26.771  1.00  1.00      A    P
ATOM    328 DS   DC  A 110      28.420  51.000 -27.761  1.00  1.00      A    S
ATOM    329 DB   DC  A 110      26.710  51.130 -23.611  1.00  1.00      A    B
ATOM    330 DP   DC  A 111      26.720  53.340 -30.151  1.00  1.00      A    P
ATOM    331 DS   DC  A 111      22.770  53.420 -29.171  1.00  1.00      A    S
ATOM    332 DB   DC  A 111      23.330  52.700 -24.681  1.00  1.00      A    B
ATOM    333 DP   DT  A 112      20.500  56.160 -30.121  1.00  1.00      A    P
ATOM    334 DS   DT  A 112      17.900  55.900 -26.941  1.00  1.00      A    S
ATOM    335 DB   DT  A 112      21.120  56.190 -23.821  1.00  1.00      A    B
ATOM    336 DP   DA  A 113      15.060  59.200 -26.691  1.00  1.00      A    P
ATOM    337 DS   DA  A 113      14.520  58.340 -23.081  1.00  1.00      A    S
ATOM    338 DB   DA  A 113      19.050  59.420 -21.781  1.00  1.00      A    B
ATOM    339 DP   DG  A 114      11.740  60.000 -21.381  1.00  1.00      A    P
ATOM    340 DS   DG  A 114      13.860  60.600 -18.021  1.00  1.00      A    S
ATOM    341 DB   DG  A 114      19.130  61.960 -18.811  1.00  1.00      A    B
ATOM    342 DP   DT  A 115      12.740  61.920 -14.781  1.00  1.00      A    P
ATOM    343 DS   DT  A 115      15.860  62.750 -13.571  1.00  1.00      A    S
ATOM    344 DB   DT  A 115      17.890  64.710 -17.161  1.00  1.00      A    B
ATOM    345 DP   DC  A 116      15.210  64.940 -10.501  1.00  1.00      A    P
ATOM    346 DS   DC  A 116      18.280  66.840 -10.861  1.00  1.00      A    S
ATOM    347 DB   DC  A 116      18.640  67.730 -15.071  1.00  1.00      A    B
ATOM    348 DP   DT  A 117      18.890  69.650  -8.511  1.00  1.00      A    P
ATOM    349 DS   DT  A 117      21.430  71.570 -10.881  1.00  1.00      A    S
ATOM    350 DB   DT  A 117      19.240  71.610 -14.491  1.00  1.00      A    B
ATOM    351 DP   DC  A 118      22.450  75.420  -9.521  1.00  1.00      A    P
ATOM    352 DS   DC  A 118      23.210  76.250 -13.201  1.00  1.00      A    S
ATOM    353 DB   DC  A 118      19.350  75.480 -14.981  1.00  1.00      A    B
ATOM    354 DP   DC  A 119      24.610  79.480 -14.121  1.00  1.00      A    P
ATOM    355 DS   DC  A 119      23.430  79.660 -17.431  1.00  1.00      A    S
ATOM    356 DB   DC  A 119      19.670  78.510 -17.211  1.00  1.00      A    B
ATOM    357 DP   DA  A 120      24.340  82.910 -20.051  1.00  1.00      A    P
ATOM    358 DS   DA  A 120      21.110  82.790 -22.101  1.00  1.00      A    S
ATOM    359 DB   DA  A 120      17.430  81.610 -19.161  1.00  1.00      A    B
ATOM    360 DP   DG  A 121      20.700  85.560 -24.281  1.00  1.00      A    P
ATOM    361 DS   DG  A 121      16.590  85.460 -24.221  1.00  1.00      A    S
ATOM    362 DB   DG  A 121      14.780  84.420 -19.301  1.00  1.00      A    B
ATOM    363 DP   DG  A 122      14.390  88.400 -25.671  1.00  1.00      A    P
ATOM    364 DS   DG  A 122      11.380  87.760 -23.501  1.00  1.00      A    S
ATOM    365 DB   DG  A 122      12.320  87.160 -18.441  1.00  1.00      A    B
ATOM    366 DP   DC  A 123       8.460  89.200 -24.311  1.00  1.00      A    P
ATOM    367 DS   DC  A 123       7.550  88.670 -21.001  1.00  1.00      A    S
ATOM    368 DB   DC  A 123      10.380  90.060 -18.721  1.00  1.00      A    B
ATOM    369 DP   DA  A 124       3.490  90.530 -19.671  1.00  1.00      A    P
ATOM    370 DS   DA  A 124       4.190  90.400 -16.291  1.00  1.00      A    S
ATOM    371 DB   DA  A 124       8.490  92.300 -15.501  1.00  1.00      A    B
ATOM    372 DP   DC  A 125       1.990  91.380 -14.381  1.00  1.00      A    P
ATOM    373 DS   DC  A 125       4.280  92.850 -11.571  1.00  1.00      A    S
ATOM    374 DB   DC  A 125       7.100  94.960 -13.711  1.00  1.00      A    B
ATOM    375 DP   DG  A 126       1.930  95.050  -8.501  1.00  1.00      A    P
ATOM    376 DS   DG  A 126       5.420  96.980  -7.531  1.00  1.00      A    S
ATOM    377 DB   DG  A 126       7.800  98.670 -11.621  1.00  1.00      A    B
ATOM    378 DP   DT  A 127       5.840  99.040  -5.091  1.00  1.00      A    P
ATOM    379 DS   DT  A 127       8.970 100.580  -6.211  1.00  1.00      A    S
ATOM    380 DB   DT  A 127       7.280 101.750 -10.181  1.00  1.00      A    B
ATOM    381 DP   DG  A 128       9.960 104.470  -3.451  1.00  1.00      A    P
ATOM    382 DS   DG  A 128      11.500 105.940  -6.101  1.00  1.00      A    S
ATOM    383 DB   DG  A 128       8.290 106.140 -10.011  1.00  1.00      A    B
ATOM    384 DP   DT  A 129      13.370 108.420  -5.991  1.00  1.00      A    P
ATOM    385 DS   DT  A 129      13.240 109.260  -9.211  1.00  1.00      A    S
ATOM    386 DB   DT  A 129       8.730 109.530  -9.941  1.00  1.00      A    B
ATOM    387 DP   DC  A 130      15.630 112.600  -9.951  1.00  1.00      A    P
ATOM    388 DS   DC  A 130      13.740 113.380 -12.911  1.00  1.00      A    S
ATOM    389 DB   DC  A 130       9.490 113.030 -11.711  1.00  1.00      A    B
ATOM    390 DP   DA  A 131      14.450 116.940 -15.121  1.00  1.00      A    P
ATOM    391 DS   DA  A 131      11.540 116.670 -17.021  1.00  1.00      A    S
ATOM    392 DB   DA  A 131       8.330 116.620 -13.691  1.00  1.00      A    B
ATOM    393 DP   DG  A 132      10.950 120.070 -19.661  1.00  1.00      A    P
ATOM    394 DS   DG  A 132       7.060 120.820 -18.661  1.00  1.00      A    S
ATOM    395 DB   DG  A 132       6.180 120.070 -13.501  1.00  1.00      A    B
ATOM    396 DP   DA  A 133       4.600 122.930 -20.751  1.00  1.00      A    P
ATOM    397 DS   DA  A 133       2.110 122.960 -17.911  1.00  1.00      A    S
ATOM    398 DB   DA  A 133       4.410 123.110 -13.521  1.00  1.00      A    B
ATOM    399 DP   DT  A 134      -0.020 124.870 -18.241  1.00  1.00      A    P
ATOM    400 DS   DT  A 134      -1.220 124.610 -14.731  1.00  1.00      A    S
ATOM    401 DB   DT  A 134       2.430 126.010 -13.091  1.00  1.00      A    B
ATOM    402 DP   DA  A 135      -4.020 127.020 -14.312  1.00  1.00      A    P
ATOM    403 DS   DA  A 135      -3.030 127.840 -11.132  1.00  1.00      A    S
ATOM    404 DB   DA  A 135       1.560 129.370 -11.052  1.00  1.00      A    B
ATOM    405 DP   DT  A 136      -5.020 130.100  -9.202  1.00  1.00      A    P
ATOM    406 DS   DT  A 136      -2.330 130.910  -6.632  1.00  1.00      A    S
ATOM    407 DB   DT  A 136       0.870 132.680  -9.512  1.00  1.00      A    B
ATOM    408 DP   DA  A 137      -3.630 133.750  -3.512  1.00  1.00      A    P
ATOM    409 DS   DA  A 137      -0.070 135.530  -3.162  1.00  1.00      A    S
ATOM    410 DB   DA  A 137       1.890 136.780  -6.942  1.00  1.00      A    B
ATOM    411 DP   DT  A 138       0.010 137.910  -0.472  1.00  1.00      A    P
ATOM    412 DS   DT  A 138       3.310 139.850  -1.562  1.00  1.00      A    S
ATOM    413 DB   DT  A 138       2.060 140.050  -5.562  1.00  1.00      A    B
ATOM    414 DP   DA  A 139       4.200 143.800   0.468  1.00  1.00      A    P
ATOM    415 DS   DA  A 139       5.860 145.430  -2.582  1.00  1.00      A    S
ATOM    416 DB   DA  A 139       2.180 144.540  -5.682  1.00  1.00      A    B
ATOM    417 DP   DC  A 140       6.420 148.620  -1.972  1.00  1.00      A    P
ATOM    418 DS   DC  A 140       5.020 150.080  -5.532  1.00  1.00      A    S
ATOM    419 DB   DC  A 140       1.220 147.870  -6.492  1.00  1.00      A    B
ATOM    420 DP   DA  A 141       4.500 154.510  -6.112  1.00  1.00      A    P
ATOM    421 DS   DA  A 141       2.190 154.220  -8.432  1.00  1.00      A    S
ATOM    422 DB   DA  A 141      -1.350 151.220  -6.512  1.00  1.00      A    B
ATOM    423 DP   DT  A 142       0.850 157.120  -9.982  1.00  1.00      A    P
ATOM    424 DS   DT  A 142      -2.280 155.290 -11.312  1.00  1.00      A    S
ATOM    425 DB   DT  A 142      -3.790 153.740  -7.322  1.00  1.00      A    B
ATOM    426 DP   DC  A 143      -4.160 157.210 -12.882  1.00  1.00      A    P
ATOM    427 DS   DC  A 143      -7.230 155.110 -12.002  1.00  1.00      A    S
ATOM    428 DB   DC  A 143      -7.440 154.810  -7.372  1.00  1.00      A    B
ATOM    429 DP   DC  A 144     -10.670 155.820 -13.052  1.00  1.00      A    P
ATOM    430 DS   DC  A 144     -12.670 153.850 -10.132  1.00  1.00      A    S
ATOM    431 DB   DC  A 144     -11.100 155.280  -6.422  1.00  1.00      A    B
ATOM    432 DP   DT  A 145     -16.710 153.440  -9.862  1.00  1.00      A    P
ATOM    433 DS   DT  A 145     -16.770 152.080  -6.522  1.00  1.00      A    S
ATOM    434 DB   DT  A 145     -14.740 155.100  -4.832  1.00  1.00      A    B
ATOM    435 DP   DG  A 146     -20.990 151.940  -5.252  1.00  1.00      A    P
ATOM    436 DS   DG  A 146     -20.230 152.670  -1.752  1.00  1.00      A    S
ATOM    437 DB   DG  A 146     -17.380 156.570  -1.642  1.00  1.00      A    B
ATOM    438 DP   DT  A 147     -22.240 152.870   0.388  1.00  1.00      A    P
ATOM    439 DS   DT  A 147     -20.160 155.260   2.698  1.00  1.00      A    S
ATOM    440 DB   DT  A 147     -19.830 158.410   0.178  1.00  1.00      A    B
TER
ATOM    441 DS   DA  B   1     -13.040 166.080   0.318  1.00  1.00      B    S
ATOM    442 DB   DA  B   1     -16.230 162.480  -1.152  1.00  1.00      B    B
ATOM    443 DP   DC  B   2     -10.580 165.270   2.228  1.00  1.00      B    P
ATOM    444 DS   DC  B   2     -12.110 162.110   3.378  1.00  1.00      B    S
ATOM    445 DB   DC  B   2     -13.730 160.510   0.198  1.00  1.00      B    B
ATOM    446 DP   DA  B   3      -9.880 159.630   5.918  1.00  1.00      B    P
ATOM    447 DS   DA  B   3     -11.650 156.450   4.938  1.00  1.00      B    S
ATOM    448 DB   DA  B   3     -12.780 156.460   0.428  1.00  1.00      B    B
ATOM    449 DP   DG  B   4     -10.200 153.190   6.048  1.00  1.00      B    P
ATOM    450 DS   DG  B   4     -11.250 151.080   2.848  1.00  1.00      B    S
ATOM    451 DB   DG  B   4     -10.430 153.260  -1.252  1.00  1.00      B    B
ATOM    452 DP   DG  B   5     -10.370 147.620   2.518  1.00  1.00      B    P
ATOM    453 DS   DG  B   5     -10.840 147.250  -1.092  1.00  1.00      B    S
ATOM    454 DB   DG  B   5      -8.730 151.110  -3.802  1.00  1.00      B    B
ATOM    455 DP   DA  B   6     -11.450 144.270  -2.822  1.00  1.00      B    P
ATOM    456 DS   DA  B   6     -10.670 146.040  -6.262  1.00  1.00      B    S
ATOM    457 DB   DA  B   6      -7.010 148.960  -5.882  1.00  1.00      B    B
ATOM    458 DP   DT  B   7     -10.160 143.700  -9.142  1.00  1.00      B    P
ATOM    459 DS   DT  B   7      -7.930 145.670 -11.012  1.00  1.00      B    S
ATOM    460 DB   DT  B   7      -5.140 146.770  -7.802  1.00  1.00      B    B
ATOM    461 DP   DG  B   8      -6.560 143.220 -14.532  1.00  1.00      B    P
ATOM    462 DS   DG  B   8      -3.420 144.320 -14.642  1.00  1.00      B    S
ATOM    463 DB   DG  B   8      -1.650 145.390 -10.572  1.00  1.00      B    B
ATOM    464 DP   DT  B   9      -1.330 143.090 -16.732  1.00  1.00      B    P
ATOM    465 DS   DT  B   9       1.700 143.690 -15.082  1.00  1.00      B    S
ATOM    466 DB   DT  B   9       0.630 142.740 -11.102  1.00  1.00      B    B
ATOM    467 DP   DA  B  10       5.680 143.020 -16.932  1.00  1.00      B    P
ATOM    468 DS   DA  B  10       7.150 142.170 -14.182  1.00  1.00      B    S
ATOM    469 DB   DA  B  10       4.180 140.240 -11.162  1.00  1.00      B    B
ATOM    470 DP   DT  B  11      10.290 140.560 -14.492  1.00  1.00      B    P
ATOM    471 DS   DT  B  11      10.100 138.500 -11.062  1.00  1.00      B    S
ATOM    472 DB   DT  B  11       5.680 136.990 -11.372  1.00  1.00      B    B
ATOM    473 DP   DA  B  12      12.900 135.980 -10.142  1.00  1.00      B    P
ATOM    474 DS   DA  B  12      10.390 134.540  -7.082  1.00  1.00      B    S
ATOM    475 DB   DA  B  12       6.600 133.300  -9.342  1.00  1.00      B    B
ATOM    476 DP   DT  B  13      11.840 131.760  -5.142  1.00  1.00      B    P
ATOM    477 DS   DT  B  13       8.640 130.870  -4.462  1.00  1.00      B    S
ATOM    478 DB   DT  B  13       6.790 129.820  -8.672  1.00  1.00      B    B
ATOM    479 DP   DA  B  14       8.630 127.850  -1.841  1.00  1.00      B    P
ATOM    480 DS   DA  B  14       5.090 126.650  -2.551  1.00  1.00      B    S
ATOM    481 DB   DA  B  14       5.060 126.210  -7.881  1.00  1.00      B    B
ATOM    482 DP   DT  B  15       4.040 123.650  -1.071  1.00  1.00      B    P
ATOM    483 DS   DT  B  15       1.740 122.540  -4.061  1.00  1.00      B    S
ATOM    484 DB   DT  B  15       4.610 122.710  -7.601  1.00  1.00      B    B
ATOM    485 DP   DC  B  16       0.320 119.680  -3.571  1.00  1.00      B    P
ATOM    486 DS   DC  B  16      -0.340 118.850  -6.831  1.00  1.00      B    S
ATOM    487 DB   DC  B  16       3.830 119.180  -8.631  1.00  1.00      B    B
ATOM    488 DP   DT  B  17      -2.210 115.180  -8.161  1.00  1.00      B    P
ATOM    489 DS   DT  B  17      -1.010 115.700 -11.691  1.00  1.00      B    S
ATOM    490 DB   DT  B  17       3.100 115.500 -10.541  1.00  1.00      B    B
ATOM    491 DP   DG  B  18      -2.980 112.560 -14.501  1.00  1.00      B    P
ATOM    492 DS   DG  B  18       0.140 112.490 -16.311  1.00  1.00      B    S
ATOM    493 DB   DG  B  18       4.230 112.540 -13.551  1.00  1.00      B    B
ATOM    494 DP   DA  B  19       0.440 110.670 -19.201  1.00  1.00      B    P
ATOM    495 DS   DA  B  19       4.020 110.980 -19.091  1.00  1.00      B    S
ATOM    496 DB   DA  B  19       5.560 109.560 -14.791  1.00  1.00      B    B
ATOM    497 DP   DC  B  20       5.720 109.670 -21.161  1.00  1.00      B    P
ATOM    498 DS   DC  B  20       8.370 108.840 -18.851  1.00  1.00      B    S
ATOM    499 DB   DC  B  20       6.780 106.430 -15.151  1.00  1.00      B    B
ATOM    500 DP   DA  B  21      12.400 107.380 -20.831  1.00  1.00      B    P
ATOM    501 DS   DA  B  21      13.930 105.820 -17.381  1.00  1.00      B    S
ATOM    502 DB   DA  B  21      10.230 104.040 -14.641  1.00  1.00      B    B
ATOM    503 DP   DC  B  22      16.260 104.170 -17.831  1.00  1.00      B    P
ATOM    504 DS   DC  B  22      15.780 102.420 -14.741  1.00  1.00      B    S
ATOM    505 DB   DC  B  22      11.720 100.550 -15.361  1.00  1.00      B    B
ATOM    506 DP   DG  B  23      19.620  99.540 -13.621  1.00  1.00      B    P
ATOM    507 DS   DG  B  23      17.400  97.380 -11.101  1.00  1.00      B    S
ATOM    508 DB   DG  B  23      12.610  96.590 -13.391  1.00  1.00      B    B
ATOM    509 DP   DT  B  24      18.210  94.410  -9.351  1.00  1.00      B    P
ATOM    510 DS   DT  B  24      14.540  93.270  -8.711  1.00  1.00      B    S
ATOM    511 DB   DT  B  24      13.500  93.190 -12.531  1.00  1.00      B    B
ATOM    512 DP   DG  B  25      14.510  89.550  -6.721  1.00  1.00      B    P
ATOM    513 DS   DG  B  25      11.810  88.580  -8.371  1.00  1.00      B    S
ATOM    514 DB   DG  B  25      12.330  89.100 -13.401  1.00  1.00      B    B
ATOM    515 DP   DC  B  26      10.210  85.870  -7.181  1.00  1.00      B    P
ATOM    516 DS   DC  B  26       8.750  85.130 -10.321  1.00  1.00      B    S
ATOM    517 DB   DC  B  26      11.990  85.750 -13.051  1.00  1.00      B    B
ATOM    518 DP   DC  B  27       7.150  82.420 -10.831  1.00  1.00      B    P
ATOM    519 DS   DC  B  27       7.660  81.740 -14.511  1.00  1.00      B    S
ATOM    520 DB   DC  B  27      11.340  82.600 -15.391  1.00  1.00      B    B
ATOM    521 DP   DT  B  28       6.370  78.660 -16.391  1.00  1.00      B    P
ATOM    522 DS   DT  B  28       8.530  78.840 -19.791  1.00  1.00      B    S
ATOM    523 DB   DT  B  28      12.430  79.380 -17.641  1.00  1.00      B    B
ATOM    524 DP   DG  B  29       8.330  75.390 -22.571  1.00  1.00      B    P
ATOM    525 DS   DG  B  29      12.100  76.390 -23.961  1.00  1.00      B    S
ATOM    526 DB   DG  B  29      15.170  77.140 -20.061  1.00  1.00      B    B
ATOM    527 DP   DG  B  30      13.800  74.210 -26.351  1.00  1.00      B    P
ATOM    528 DS   DG  B  30      17.350  75.180 -25.161  1.00  1.00      B    S
ATOM    529 DB   DG  B  30      17.920  74.570 -20.231  1.00  1.00      B    B
ATOM    530 DP   DA  B  31      20.430  74.600 -27.101  1.00  1.00      B    P
ATOM    531 DS   DA  B  31      22.470  73.770 -24.331  1.00  1.00      B    S
ATOM    532 DB   DA  B  31      19.980  71.810 -20.411  1.00  1.00      B    B
ATOM    533 DP   DG  B  32      26.170  71.950 -25.281  1.00  1.00      B    P
ATOM    534 DS   DG  B  32      26.720  70.350 -21.671  1.00  1.00      B    S
ATOM    535 DB   DG  B  32      22.520  68.920 -19.481  1.00  1.00      B    B
ATOM    536 DP   DA  B  33      29.850  68.450 -20.471  1.00  1.00      B    P
ATOM    537 DS   DA  B  33      28.300  67.210 -17.201  1.00  1.00      B    S
ATOM    538 DB   DA  B  33      23.570  65.860 -18.011  1.00  1.00      B    B
ATOM    539 DP   DC  B  34      30.260  64.790 -16.221  1.00  1.00      B    P
ATOM    540 DS   DC  B  34      27.620  62.480 -14.661  1.00  1.00      B    S
ATOM    541 DB   DC  B  34      24.590  62.380 -17.851  1.00  1.00      B    B
ATOM    542 DP   DT  B  35      28.230  58.730 -13.211  1.00  1.00      B    P
ATOM    543 DS   DT  B  35      24.440  57.530 -13.261  1.00  1.00      B    S
ATOM    544 DB   DT  B  35      23.530  58.250 -17.871  1.00  1.00      B    B
ATOM    545 DP   DA  B  36      23.180  53.420 -11.621  1.00  1.00      B    P
ATOM    546 DS   DA  B  36      20.360  53.380 -13.561  1.00  1.00      B    S
ATOM    547 DB   DA  B  36      21.710  54.400 -18.311  1.00  1.00      B    B
ATOM    548 DP   DG  B  37      18.410  50.470 -13.181  1.00  1.00      B    P
ATOM    549 DS   DG  B  37      17.380  49.910 -17.061  1.00  1.00      B    S
ATOM    550 DB   DG  B  37      20.950  51.260 -20.081  1.00  1.00      B    B
ATOM    551 DP   DG  B  38      16.130  46.880 -17.791  1.00  1.00      B    P
ATOM    552 DS   DG  B  38      17.770  46.500 -21.161  1.00  1.00      B    S
ATOM    553 DB   DG  B  38      22.610  48.170 -21.351  1.00  1.00      B    B
ATOM    554 DP   DG  B  39      17.740  43.510 -22.450  1.00  1.00      B    P
ATOM    555 DS   DG  B  39      20.160  43.330 -24.760  1.00  1.00      B    S
ATOM    556 DB   DG  B  39      24.670  45.260 -22.700  1.00  1.00      B    B
ATOM    557 DP   DA  B  40      20.830  39.980 -26.640  1.00  1.00      B    P
ATOM    558 DS   DA  B  40      24.110  40.780 -27.410  1.00  1.00      B    S
ATOM    559 DB   DA  B  40      26.420  42.360 -23.270  1.00  1.00      B    B
ATOM    560 DP   DG  B  41      25.820  37.470 -28.390  1.00  1.00      B    P
ATOM    561 DS   DG  B  41      29.170  38.490 -27.210  1.00  1.00      B    S
ATOM    562 DB   DG  B  41      28.950  39.540 -22.510  1.00  1.00      B    B
ATOM    563 DP   DT  B  42      32.200  36.900 -28.150  1.00  1.00      B    P
ATOM    564 DS   DT  B  42      34.110  37.850 -25.110  1.00  1.00      B    S
ATOM    565 DB   DT  B  42      31.080  36.880 -22.220  1.00  1.00      B    B
ATOM    566 DP   DA  B  43      37.770  35.990 -24.120  1.00  1.00      B    P
ATOM    567 DS   DA  B  43      37.530  36.220 -20.270  1.00  1.00      B    S
ATOM    568 DB   DA  B  43      33.390  34.700 -19.450  1.00  1.00      B    B
ATOM    569 DP   DA  B  44      40.400  34.840 -18.180  1.00  1.00      B    P
ATOM    570 DS   DA  B  44      38.160  34.190 -15.410  1.00  1.00      B    S
ATOM    571 DB   DA  B  44      34.390  32.320 -17.080  1.00  1.00      B    B
ATOM    572 DP   DT  B  45      39.570  32.450 -12.890  1.00  1.00      B    P
ATOM    573 DS   DT  B  45      36.000  31.240 -11.690  1.00  1.00      B    S
ATOM    574 DB   DT  B  45      34.890  29.180 -15.360  1.00  1.00      B    B
ATOM    575 DP   DC  B  46      36.020  29.320  -8.100  1.00  1.00      B    P
ATOM    576 DS   DC  B  46      33.450  27.160  -9.110  1.00  1.00      B    S
ATOM    577 DB   DC  B  46      34.490  26.050 -13.050  1.00  1.00      B    B
ATOM    578 DP   DC  B  47      32.490  24.590  -7.110  1.00  1.00      B    P
ATOM    579 DS   DC  B  47      31.190  22.250 -10.080  1.00  1.00      B    S
ATOM    580 DB   DC  B  47      34.180  22.210 -13.040  1.00  1.00      B    B
ATOM    581 DP   DC  B  48      29.950  18.840  -9.310  1.00  1.00      B    P
ATOM    582 DS   DC  B  48      30.170  17.640 -12.310  1.00  1.00      B    S
ATOM    583 DB   DC  B  48      34.220  18.520 -13.840  1.00  1.00      B    B
ATOM    584 DP   DC  B  49      29.420  14.370 -13.130  1.00  1.00      B    P
ATOM    585 DS   DC  B  49      31.180  13.820 -16.160  1.00  1.00      B    S
ATOM    586 DB   DC  B  49      35.100  14.990 -15.310  1.00  1.00      B    B
ATOM    587 DP   DT  B  50      31.420  10.080 -18.020  1.00  1.00      B    P
ATOM    588 DS   DT  B  50      34.420  10.490 -19.850  1.00  1.00      B    S
ATOM    589 DB   DT  B  50      37.080  11.810 -16.670  1.00  1.00      B    B
ATOM    590 DP   DT  B  51      36.020   7.480 -22.050  1.00  1.00      B    P
ATOM    591 DS   DT  B  51      39.680   8.290 -21.570  1.00  1.00      B    S
ATOM    592 DB   DT  B  51      39.870   9.200 -17.080  1.00  1.00      B    B
ATOM    593 DP   DG  B  52      43.010   5.640 -23.490  1.00  1.00      B    P
ATOM    594 DS   DG  B  52      45.860   6.100 -20.660  1.00  1.00      B    S
ATOM    595 DB   DG  B  52      43.720   7.460 -15.920  1.00  1.00      B    B
ATOM    596 DP   DG  B  53      48.520   3.790 -19.850  1.00  1.00      B    P
ATOM    597 DS   DG  B  53      48.710   3.610 -15.650  1.00  1.00      B    S
ATOM    598 DB   DG  B  53      44.400   4.620 -13.550  1.00  1.00      B    B
ATOM    599 DP   DC  B  54      50.980   2.050 -14.390  1.00  1.00      B    P
ATOM    600 DS   DC  B  54      49.240   1.340 -11.010  1.00  1.00      B    S
ATOM    601 DB   DC  B  54      44.670   1.490 -12.160  1.00  1.00      B    B
ATOM    602 DP   DG  B  55      51.300  -2.170  -8.760  1.00  1.00      B    P
ATOM    603 DS   DG  B  55      48.300  -2.410  -6.490  1.00  1.00      B    S
ATOM    604 DB   DG  B  55      44.290  -2.170  -9.200  1.00  1.00      B    B
ATOM    605 DP   DG  B  56      47.950  -4.620  -3.710  1.00  1.00      B    P
ATOM    606 DS   DG  B  56      44.210  -4.510  -3.930  1.00  1.00      B    S
ATOM    607 DB   DG  B  56      42.300  -5.140  -8.670  1.00  1.00      B    B
ATOM    608 DP   DT  B  57      42.270  -6.050  -1.630  1.00  1.00      B    P
ATOM    609 DS   DT  B  57      38.980  -5.990  -3.870  1.00  1.00      B    S
ATOM    610 DB   DT  B  57      40.780  -7.930  -7.470  1.00  1.00      B    B
ATOM    611 DP   DT  B  58      35.550  -7.460  -2.890  1.00  1.00      B    P
ATOM    612 DS   DT  B  58      34.520  -7.730  -6.600  1.00  1.00      B    S
ATOM    613 DB   DT  B  58      37.860 -10.670  -7.930  1.00  1.00      B    B
ATOM    614 DP   DA  B  59      30.660  -8.400  -7.450  1.00  1.00      B    P
ATOM    615 DS   DA  B  59      31.190  -9.920 -10.280  1.00  1.00      B    S
ATOM    616 DB   DA  B  59      35.050 -12.980  -9.820  1.00  1.00      B    B
ATOM    617 DP   DA  B  60      28.760 -10.870 -12.880  1.00  1.00      B    P
ATOM    618 DS   DA  B  60      31.020 -13.370 -14.730  1.00  1.00      B    S
ATOM    619 DB   DA  B  60      34.010 -15.790 -11.440  1.00  1.00      B    B
ATOM    620 DP   DA  B  61      29.740 -15.610 -17.500  1.00  1.00      B    P
ATOM    621 DS   DA  B  61      32.740 -18.220 -17.010  1.00  1.00      B    S
ATOM    622 DB   DA  B  61      33.260 -19.040 -12.520  1.00  1.00      B    B
ATOM    623 DP   DA  B  62      32.620 -21.010 -19.000  1.00  1.00      B    P
ATOM    624 DS   DA  B  62      34.230 -23.090 -16.150  1.00  1.00      B    S
ATOM    625 DB   DA  B  62      31.930 -22.180 -11.690  1.00  1.00      B    B
ATOM    626 DP   DC  B  63      34.390 -26.280 -16.930  1.00  1.00      B    P
ATOM    627 DS   DC  B  63      33.680 -27.420 -13.150  1.00  1.00      B    S
ATOM    628 DB   DC  B  63      30.870 -25.420 -11.550  1.00  1.00      B    B
ATOM    629 DP   DG  B  64      32.920 -32.050 -12.910  1.00  1.00      B    P
ATOM    630 DS   DG  B  64      31.910 -31.640  -9.220  1.00  1.00      B    S
ATOM    631 DB   DG  B  64      28.490 -28.000  -9.030  1.00  1.00      B    B
ATOM    632 DP   DC  B  65      31.430 -34.320  -7.470  1.00  1.00      B    P
ATOM    633 DS   DC  B  65      29.010 -32.630  -5.480  1.00  1.00      B    S
ATOM    634 DB   DC  B  65      26.220 -30.520  -8.290  1.00  1.00      B    B
ATOM    635 DP   DG  B  66      27.370 -35.340  -2.440  1.00  1.00      B    P
ATOM    636 DS   DG  B  66      25.170 -32.850  -1.490  1.00  1.00      B    S
ATOM    637 DB   DG  B  66      22.670 -31.300  -5.700  1.00  1.00      B    B
ATOM    638 DP   DG  B  67      22.700 -32.990   1.460  1.00  1.00      B    P
ATOM    639 DS   DG  B  67      20.610 -30.170  -0.090  1.00  1.00      B    S
ATOM    640 DB   DG  B  67      18.810 -31.490  -5.130  1.00  1.00      B    B
ATOM    641 DP   DG  B  68      17.970 -28.630   1.650  1.00  1.00      B    P
ATOM    642 DS   DG  B  68      15.880 -27.420  -1.460  1.00  1.00      B    S
ATOM    643 DB   DG  B  68      15.260 -31.180  -5.000  1.00  1.00      B    B
ATOM    644 DP   DG  B  69      13.640 -24.840  -1.450  1.00  1.00      B    P
ATOM    645 DS   DG  B  69      11.300 -26.170  -4.210  1.00  1.00      B    S
ATOM    646 DB   DG  B  69      11.640 -31.380  -5.030  1.00  1.00      B    B
ATOM    647 DP   DG  B  70       7.820 -25.020  -4.300  1.00  1.00      B    P
ATOM    648 DS   DG  B  70       6.990 -27.490  -6.990  1.00  1.00      B    S
ATOM    649 DB   DG  B  70       8.010 -32.300  -5.250  1.00  1.00      B    B
ATOM    650 DP   DA  B  71       3.810 -27.470  -9.080  1.00  1.00      B    P
ATOM    651 DS   DA  B  71       3.250 -31.340  -9.260  1.00  1.00      B    S
ATOM    652 DB   DA  B  71       4.540 -33.580  -5.490  1.00  1.00      B    B
ATOM    653 DP   DC  B  72       0.140 -32.140 -10.250  1.00  1.00      B    P
ATOM    654 DS   DC  B  72       0.490 -35.640  -8.700  1.00  1.00      B    S
ATOM    655 DB   DC  B  72       1.560 -35.000  -4.720  1.00  1.00      B    B
ATOM    656 DP   DA  B  73      -3.030 -38.580  -9.350  1.00  1.00      B    P
ATOM    657 DS   DA  B  73      -2.830 -40.380  -5.990  1.00  1.00      B    S
ATOM    658 DB   DA  B  73      -1.570 -36.720  -2.630  1.00  1.00      B    B
ATOM    659 DP   DG  B  74      -5.870 -42.580  -4.660  1.00  1.00      B    P
ATOM    660 DS   DG  B  74      -5.670 -42.110  -1.110  1.00  1.00      B    S
ATOM    661 DB   DG  B  74      -3.940 -37.290   0.240  1.00  1.00      B    B
ATOM    662 DP   DC  B  75      -7.660 -44.000   1.080  1.00  1.00      B    P
ATOM    663 DS   DC  B  75      -7.260 -40.980   3.880  1.00  1.00      B    S
ATOM    664 DB   DC  B  75      -6.900 -37.600   1.910  1.00  1.00      B    B
ATOM    665 DP   DG  B  76     -10.630 -40.900   7.420  1.00  1.00      B    P
ATOM    666 DS   DG  B  76      -9.440 -37.530   8.590  1.00  1.00      B    S
ATOM    667 DB   DG  B  76      -9.060 -34.560   4.350  1.00  1.00      B    B
ATOM    668 DP   DC  B  77     -11.050 -35.970  11.160  1.00  1.00      B    P
ATOM    669 DS   DC  B  77     -10.410 -32.380   9.690  1.00  1.00      B    S
ATOM    670 DB   DC  B  77     -11.450 -32.800   5.860  1.00  1.00      B    B
ATOM    671 DP   DG  B  78     -12.860 -29.420  11.860  1.00  1.00      B    P
ATOM    672 DS   DG  B  78     -13.360 -27.440   8.520  1.00  1.00      B    S
ATOM    673 DB   DG  B  78     -14.760 -30.390   5.050  1.00  1.00      B    B
ATOM    674 DP   DT  B  79     -14.560 -24.600   8.210  1.00  1.00      B    P
ATOM    675 DS   DT  B  79     -15.160 -25.040   4.500  1.00  1.00      B    S
ATOM    676 DB   DT  B  79     -17.670 -28.320   4.790  1.00  1.00      B    B
ATOM    677 DP   DA  B  80     -17.050 -21.590   1.860  1.00  1.00      B    P
ATOM    678 DS   DA  B  80     -19.030 -23.740  -0.100  1.00  1.00      B    S
ATOM    679 DB   DA  B  80     -20.790 -27.560   2.420  1.00  1.00      B    B
ATOM    680 DP   DC  B  81     -21.270 -22.180  -2.320  1.00  1.00      B    P
ATOM    681 DS   DC  B  81     -23.460 -25.010  -2.920  1.00  1.00      B    S
ATOM    682 DB   DC  B  81     -24.070 -26.890   1.210  1.00  1.00      B    B
ATOM    683 DP   DG  B  82     -27.150 -22.740  -4.900  1.00  1.00      B    P
ATOM    684 DS   DG  B  82     -29.520 -24.780  -3.310  1.00  1.00      B    S
ATOM    685 DB   DG  B  82     -28.530 -25.890   1.040  1.00  1.00      B    B
ATOM    686 DP   DT  B  83     -32.970 -24.640  -3.810  1.00  1.00      B    P
ATOM    687 DS   DT  B  83     -34.520 -26.130  -0.940  1.00  1.00      B    S
ATOM    688 DB   DT  B  83     -31.740 -24.520   2.230  1.00  1.00      B    B
ATOM    689 DP   DG  B  84     -38.750 -25.140  -0.480  1.00  1.00      B    P
ATOM    690 DS   DG  B  84     -38.780 -25.230   3.430  1.00  1.00      B    S
ATOM    691 DB   DG  B  84     -34.590 -23.250   5.490  1.00  1.00      B    B
ATOM    692 DP   DC  B  85     -41.620 -24.170   4.910  1.00  1.00      B    P
ATOM    693 DS   DC  B  85     -39.800 -23.660   8.500  1.00  1.00      B    S
ATOM    694 DB   DC  B  85     -36.310 -20.820   7.240  1.00  1.00      B    B
ATOM    695 DP   DG  B  86     -42.900 -22.000  12.040  1.00  1.00      B    P
ATOM    696 DS   DG  B  86     -40.440 -20.260  13.540  1.00  1.00      B    S
ATOM    697 DB   DG  B  86     -37.440 -17.860  10.000  1.00  1.00      B    B
ATOM    698 DP   DT  B  87     -40.710 -18.340  15.910  1.00  1.00      B    P
ATOM    699 DS   DT  B  87     -37.750 -16.460  15.640  1.00  1.00      B    S
ATOM    700 DB   DT  B  87     -38.600 -14.920  11.310  1.00  1.00      B    B
ATOM    701 DP   DT  B  88     -36.760 -13.820  18.330  1.00  1.00      B    P
ATOM    702 DS   DT  B  88     -34.580 -11.730  16.160  1.00  1.00      B    S
ATOM    703 DB   DT  B  88     -37.650 -11.510  12.770  1.00  1.00      B    B
ATOM    704 DP   DT  B  89     -33.100  -8.430  17.110  1.00  1.00      B    P
ATOM    705 DS   DT  B  89     -32.980  -7.300  13.710  1.00  1.00      B    S
ATOM    706 DB   DT  B  89     -37.300  -7.370  12.790  1.00  1.00      B    B
ATOM    707 DP   DA  B  90     -31.250  -4.080  12.870  1.00  1.00      B    P
ATOM    708 DS   DA  B  90     -33.070  -3.690  10.140  1.00  1.00      B    S
ATOM    709 DB   DA  B  90     -37.740  -3.410  11.110  1.00  1.00      B    B
ATOM    710 DP   DA  B  91     -31.910  -1.400   7.350  1.00  1.00      B    P
ATOM    711 DS   DA  B  91     -35.520   0.190   6.520  1.00  1.00      B    S
ATOM    712 DB   DA  B  91     -38.230   0.000  10.160  1.00  1.00      B    B
ATOM    713 DP   DG  B  92     -35.290   3.510   4.810  1.00  1.00      B    P
ATOM    714 DS   DG  B  92     -38.900   4.450   5.400  1.00  1.00      B    S
ATOM    715 DB   DG  B  92     -40.660   2.960  10.160  1.00  1.00      B    B
ATOM    716 DP   DC  B  93     -40.110   6.920   3.750  1.00  1.00      B    P
ATOM    717 DS   DC  B  93     -42.950   7.570   6.620  1.00  1.00      B    S
ATOM    718 DB   DC  B  93     -40.640   6.620  10.520  1.00  1.00      B    B
ATOM    719 DP   DG  B  94     -45.210  11.090   6.410  1.00  1.00      B    P
ATOM    720 DS   DG  B  94     -46.190  10.880  10.140  1.00  1.00      B    S
ATOM    721 DB   DG  B  94     -42.240   9.230  13.370  1.00  1.00      B    B
ATOM    722 DP   DG  B  95     -48.110  13.800  11.640  1.00  1.00      B    P
ATOM    723 DS   DG  B  95     -46.710  13.190  15.450  1.00  1.00      B    S
ATOM    724 DB   DG  B  95     -41.870  11.980  15.780  1.00  1.00      B    B
ATOM    725 DP   DT  B  96     -47.610  15.130  18.050  1.00  1.00      B    P
ATOM    726 DS   DT  B  96     -44.420  15.250  19.730  1.00  1.00      B    S
ATOM    727 DB   DT  B  96     -41.740  15.400  16.500  1.00  1.00      B    B
ATOM    728 DP   DG  B  97     -44.490  18.570  22.480  1.00  1.00      B    P
ATOM    729 DS   DG  B  97     -41.090  18.370  22.950  1.00  1.00      B    S
ATOM    730 DB   DG  B  97     -38.660  18.160  18.420  1.00  1.00      B    B
ATOM    731 DP   DC  B  98     -39.870  20.110  25.040  1.00  1.00      B    P
ATOM    732 DS   DC  B  98     -36.170  19.550  23.300  1.00  1.00      B    S
ATOM    733 DB   DC  B  98     -36.610  20.600  19.390  1.00  1.00      B    B
ATOM    734 DP   DT  B  99     -32.960  20.990  25.060  1.00  1.00      B    P
ATOM    735 DS   DT  B  99     -31.010  20.670  21.630  1.00  1.00      B    S
ATOM    736 DB   DT  B  99     -33.650  23.590  19.380  1.00  1.00      B    B
ATOM    737 DP   DA  B 100     -27.270  21.660  21.910  1.00  1.00      B    P
ATOM    738 DS   DA  B 100     -27.270  22.450  18.480  1.00  1.00      B    S
ATOM    739 DB   DA  B 100     -30.700  26.090  17.650  1.00  1.00      B    B
ATOM    740 DP   DG  B 101     -23.910  23.200  17.400  1.00  1.00      B    P
ATOM    741 DS   DG  B 101     -25.000  26.070  14.840  1.00  1.00      B    S
ATOM    742 DB   DG  B 101     -28.550  29.230  16.580  1.00  1.00      B    B
ATOM    743 DP   DA  B 102     -22.950  26.890  11.530  1.00  1.00      B    P
ATOM    744 DS   DA  B 102     -25.240  30.160  10.710  1.00  1.00      B    S
ATOM    745 DB   DA  B 102     -27.340  31.900  14.860  1.00  1.00      B    B
ATOM    746 DP   DG  B 103     -23.690  32.900   8.230  1.00  1.00      B    P
ATOM    747 DS   DG  B 103     -25.540  36.040   9.719  1.00  1.00      B    S
ATOM    748 DB   DG  B 103     -26.000  35.580  14.449  1.00  1.00      B    B
ATOM    749 DP   DC  B 104     -25.810  39.200   8.009  1.00  1.00      B    P
ATOM    750 DS   DC  B 104     -26.400  41.010  11.199  1.00  1.00      B    S
ATOM    751 DB   DC  B 104     -24.710  38.580  14.289  1.00  1.00      B    B
ATOM    752 DP   DT  B 105     -25.770  45.040  11.659  1.00  1.00      B    P
ATOM    753 DS   DT  B 105     -25.950  44.900  15.259  1.00  1.00      B    S
ATOM    754 DB   DT  B 105     -22.780  41.590  15.659  1.00  1.00      B    B
ATOM    755 DP   DG  B 106     -25.310  48.720  17.179  1.00  1.00      B    P
ATOM    756 DS   DG  B 106     -23.020  47.190  20.199  1.00  1.00      B    S
ATOM    757 DB   DG  B 106     -20.510  43.410  18.799  1.00  1.00      B    B
ATOM    758 DP   DT  B 107     -21.300  48.820  21.939  1.00  1.00      B    P
ATOM    759 DS   DT  B 107     -18.410  46.000  22.999  1.00  1.00      B    S
ATOM    760 DB   DT  B 107     -17.250  44.620  18.839  1.00  1.00      B    B
ATOM    761 DP   DC  B 108     -15.980  47.250  25.659  1.00  1.00      B    P
ATOM    762 DS   DC  B 108     -13.040  44.710  23.749  1.00  1.00      B    S
ATOM    763 DB   DC  B 108     -13.520  45.490  19.699  1.00  1.00      B    B
ATOM    764 DP   DT  B 109      -8.670  44.360  25.279  1.00  1.00      B    P
ATOM    765 DS   DT  B 109      -7.770  42.730  22.629  1.00  1.00      B    S
ATOM    766 DB   DT  B 109      -9.510  45.510  19.249  1.00  1.00      B    B
ATOM    767 DP   DA  B 110      -3.820  41.120  22.689  1.00  1.00      B    P
ATOM    768 DS   DA  B 110      -4.200  40.280  19.069  1.00  1.00      B    S
ATOM    769 DB   DA  B 110      -5.220  44.940  17.229  1.00  1.00      B    B
ATOM    770 DP   DC  B 111      -2.090  39.170  18.130  1.00  1.00      B    P
ATOM    771 DS   DC  B 111      -2.240  40.760  15.049  1.00  1.00      B    S
ATOM    772 DB   DC  B 111      -2.140  45.110  15.949  1.00  1.00      B    B
ATOM    773 DP   DG  B 112       0.890  39.340  11.970  1.00  1.00      B    P
ATOM    774 DS   DG  B 112       0.280  42.540   9.529  1.00  1.00      B    S
ATOM    775 DB   DG  B 112       0.040  46.410  12.429  1.00  1.00      B    B
ATOM    776 DP   DA  B 113       1.550  43.280   6.359  1.00  1.00      B    P
ATOM    777 DS   DA  B 113       2.260  47.250   7.269  1.00  1.00      B    S
ATOM    778 DB   DA  B 113       3.210  47.790  11.919  1.00  1.00      B    B
ATOM    779 DP   DC  B 114       4.380  48.880   5.239  1.00  1.00      B    P
ATOM    780 DS   DC  B 114       5.670  51.570   7.759  1.00  1.00      B    S
ATOM    781 DB   DC  B 114       6.050  49.460  11.339  1.00  1.00      B    B
ATOM    782 DP   DC  B 115       8.570  53.410   6.969  1.00  1.00      B    P
ATOM    783 DS   DC  B 115       9.770  54.170  10.549  1.00  1.00      B    S
ATOM    784 DB   DC  B 115       9.510  50.590  12.349  1.00  1.00      B    B
ATOM    785 DP   DA  B 116      13.510  56.000  11.099  1.00  1.00      B    P
ATOM    786 DS   DA  B 116      14.180  54.620  14.559  1.00  1.00      B    S
ATOM    787 DB   DA  B 116      12.880  50.000  14.559  1.00  1.00      B    B
ATOM    788 DP   DA  B 117      17.350  55.380  16.909  1.00  1.00      B    P
ATOM    789 DS   DA  B 117      17.450  51.850  18.929  1.00  1.00      B    S
ATOM    790 DB   DA  B 117      15.960  48.820  15.939  1.00  1.00      B    B
ATOM    791 DP   DT  B 118      19.980  50.950  20.289  1.00  1.00      B    P
ATOM    792 DS   DT  B 118      18.920  47.560  20.359  1.00  1.00      B    S
ATOM    793 DB   DT  B 118      18.920  46.980  16.039  1.00  1.00      B    B
ATOM    794 DP   DT  B 119      21.180  45.080  22.040  1.00  1.00      B    P
ATOM    795 DS   DT  B 119      19.980  42.170  20.060  1.00  1.00      B    S
ATOM    796 DB   DT  B 119      21.070  43.570  15.790  1.00  1.00      B    B
ATOM    797 DP   DG  B 120      21.560  38.510  21.010  1.00  1.00      B    P
ATOM    798 DS   DG  B 120      21.110  37.100  18.100  1.00  1.00      B    S
ATOM    799 DB   DG  B 120      22.830  39.930  14.230  1.00  1.00      B    B
ATOM    800 DP   DA  B 121      21.110  33.010  17.730  1.00  1.00      B    P
ATOM    801 DS   DA  B 121      21.060  32.990  14.040  1.00  1.00      B    S
ATOM    802 DB   DA  B 121      24.500  36.930  13.160  1.00  1.00      B    B
ATOM    803 DP   DG  B 122      22.800  29.470  12.430  1.00  1.00      B    P
ATOM    804 DS   DG  B 122      24.880  30.860  10.220  1.00  1.00      B    S
ATOM    805 DB   DG  B 122      27.250  34.590  11.990  1.00  1.00      B    B
ATOM    806 DP   DC  B 123      25.970  29.060   7.760  1.00  1.00      B    P
ATOM    807 DS   DC  B 123      28.660  31.650   6.660  1.00  1.00      B    S
ATOM    808 DB   DC  B 123      30.070  32.940  10.500  1.00  1.00      B    B
ATOM    809 DP   DG  B 124      31.760  29.520   3.640  1.00  1.00      B    P
ATOM    810 DS   DG  B 124      34.610  31.760   5.030  1.00  1.00      B    S
ATOM    811 DB   DG  B 124      34.330  31.820  10.300  1.00  1.00      B    B
ATOM    812 DP   DG  B 125      38.330  31.330   3.850  1.00  1.00      B    P
ATOM    813 DS   DG  B 125      40.450  32.580   6.920  1.00  1.00      B    S
ATOM    814 DB   DG  B 125      38.410  31.560  11.170  1.00  1.00      B    B
ATOM    815 DP   DC  B 126      43.900  33.040   6.880  1.00  1.00      B    P
ATOM    816 DS   DC  B 126      44.120  32.070  10.820  1.00  1.00      B    S
ATOM    817 DB   DC  B 126      40.880  29.340  11.580  1.00  1.00      B    B
ATOM    818 DP   DC  B 127      47.290  30.840  12.400  1.00  1.00      B    P
ATOM    819 DS   DC  B 127      45.630  28.920  15.230  1.00  1.00      B    S
ATOM    820 DB   DC  B 127      42.570  26.420  13.460  1.00  1.00      B    B
ATOM    821 DP   DT  B 128      47.790  26.510  18.000  1.00  1.00      B    P
ATOM    822 DS   DT  B 128      45.430  24.200  19.140  1.00  1.00      B    S
ATOM    823 DB   DT  B 128      43.960  23.140  15.330  1.00  1.00      B    B
ATOM    824 DP   DG  B 129      47.520  20.350  20.910  1.00  1.00      B    P
ATOM    825 DS   DG  B 129      44.350  18.140  20.190  1.00  1.00      B    S
ATOM    826 DB   DG  B 129      43.340  18.810  15.420  1.00  1.00      B    B
ATOM    827 DP   DC  B 130      43.860  15.040  21.780  1.00  1.00      B    P
ATOM    828 DS   DC  B 130      41.370  14.220  19.180  1.00  1.00      B    S
ATOM    829 DB   DC  B 130      43.850  15.270  15.130  1.00  1.00      B    B
ATOM    830 DP   DA  B 131      39.490  10.120  19.130  1.00  1.00      B    P
ATOM    831 DS   DA  B 131      39.070  10.350  15.230  1.00  1.00      B    S
ATOM    832 DB   DA  B 131      43.190  11.830  12.730  1.00  1.00      B    B
ATOM    833 DP   DG  B 132      37.670   7.130  13.530  1.00  1.00      B    P
ATOM    834 DS   DG  B 132      39.590   7.180  10.240  1.00  1.00      B    S
ATOM    835 DB   DG  B 132      44.110   8.600  10.830  1.00  1.00      B    B
ATOM    836 DP   DA  B 133      38.840   4.980   7.280  1.00  1.00      B    P
ATOM    837 DS   DA  B 133      42.380   4.890   5.950  1.00  1.00      B    S
ATOM    838 DB   DA  B 133      45.480   5.740   9.450  1.00  1.00      B    B
ATOM    839 DP   DC  B 134      42.950   2.470   4.220  1.00  1.00      B    P
ATOM    840 DS   DC  B 134      46.530   2.580   5.100  1.00  1.00      B    S
ATOM    841 DB   DC  B 134      46.960   2.620   9.450  1.00  1.00      B    B
ATOM    842 DP   DC  B 135      48.730  -0.090   3.610  1.00  1.00      B    P
ATOM    843 DS   DC  B 135      51.690  -0.030   5.620  1.00  1.00      B    S
ATOM    844 DB   DC  B 135      50.030   0.210   9.770  1.00  1.00      B    B
ATOM    845 DP   DG  B 136      54.080  -3.610   4.860  1.00  1.00      B    P
ATOM    846 DS   DG  B 136      56.200  -2.880   7.980  1.00  1.00      B    S
ATOM    847 DB   DG  B 136      52.850  -2.500  11.350  1.00  1.00      B    B
ATOM    848 DP   DG  B 137      59.140  -4.730   8.750  1.00  1.00      B    P
ATOM    849 DS   DG  B 137      58.620  -4.050  12.620  1.00  1.00      B    S
ATOM    850 DB   DG  B 137      53.900  -4.880  13.770  1.00  1.00      B    B
ATOM    851 DP   DG  B 138      61.280  -5.930  14.930  1.00  1.00      B    P
ATOM    852 DS   DG  B 138      58.880  -6.500  17.700  1.00  1.00      B    S
ATOM    853 DB   DG  B 138      54.140  -8.090  15.910  1.00  1.00      B    B
ATOM    854 DP   DA  B 139      59.850  -7.620  21.230  1.00  1.00      B    P
ATOM    855 DS   DA  B 139      56.040  -9.280  21.850  1.00  1.00      B    S
ATOM    856 DB   DA  B 139      54.520 -11.240  17.350  1.00  1.00      B    B
ATOM    857 DP   DT  B 140      55.800 -10.630  24.260  1.00  1.00      B    P
ATOM    858 DS   DT  B 140      53.290 -12.690  23.010  1.00  1.00      B    S
ATOM    859 DB   DT  B 140      55.190 -14.120  19.310  1.00  1.00      B    B
ATOM    860 DP   DT  B 141      52.320 -16.000  25.610  1.00  1.00      B    P
ATOM    861 DS   DT  B 141      50.660 -17.630  22.880  1.00  1.00      B    S
ATOM    862 DB   DT  B 141      54.080 -17.710  20.250  1.00  1.00      B    B
ATOM    863 DP   DC  B 142      49.210 -21.110  23.940  1.00  1.00      B    P
ATOM    864 DS   DC  B 142      49.600 -22.400  20.390  1.00  1.00      B    S
ATOM    865 DB   DC  B 142      53.670 -21.550  19.520  1.00  1.00      B    B
ATOM    866 DP   DT  B 143      48.530 -25.630  19.150  1.00  1.00      B    P
ATOM    867 DS   DT  B 143      50.610 -25.670  16.180  1.00  1.00      B    S
ATOM    868 DB   DT  B 143      54.470 -25.160  18.320  1.00  1.00      B    B
ATOM    869 DP   DC  B 144      50.380 -29.090  14.280  1.00  1.00      B    P
ATOM    870 DS   DC  B 144      53.760 -28.550  12.680  1.00  1.00      B    S
ATOM    871 DB   DC  B 144      56.460 -28.290  16.730  1.00  1.00      B    B
ATOM    872 DP   DC  B 145      55.110 -31.230  10.641  1.00  1.00      B    P
ATOM    873 DS   DC  B 145      58.330 -30.080  10.831  1.00  1.00      B    S
ATOM    874 DB   DC  B 145      59.180 -30.490  15.371  1.00  1.00      B    B
ATOM    875 DP   DA  B 146      61.650 -31.950   8.401  1.00  1.00      B    P
ATOM    876 DS   DA  B 146      64.360 -32.310  11.511  1.00  1.00      B    S
ATOM    877 DB   DA  B 146      61.910 -33.290  15.511  1.00  1.00      B    B
ATOM    878 DP   DG  B 147      67.650 -35.010  11.021  1.00  1.00      B    P
ATOM    879 DS   DG  B 147      67.850 -35.720  14.441  1.00  1.00      B    S
ATOM    880 DB   DG  B 147      63.560 -36.530  16.981  1.00  1.00      B    B
TER
ATOM    881  CA  ALA C   1      -6.640 -85.560 -26.479  1.00  1.00      C    C
ATOM    882  CA  ARG C   2      -6.640 -84.090 -23.059  1.00  1.00      C    C
ATOM    883  CA  THR C   3      -9.990 -85.640 -22.489  1.00  1.00      C    C
ATOM    884  CA  LYS C   4     -11.340 -86.520 -19.119  1.00  1.00      C    C
ATOM    885  CA  GLN C   5     -12.440 -89.980 -18.069  1.00  1.00      C    C
ATOM    886  CA  THR C   6     -15.420 -89.960 -20.499  1.00  1.00      C    C
ATOM    887  CA  ALA C   7     -14.550 -89.520 -24.229  1.00  1.00      C    C
ATOM    888  CA  ARG C   8     -16.840 -86.910 -25.609  1.00  1.00      C    C
ATOM    889  CA  LYS C   9     -20.500 -87.200 -24.539  1.00  1.00      C    C
ATOM    890  CA  SER C  10     -21.650 -84.090 -22.719  1.00  1.00      C    C
ATOM    891  CA  THR C  11     -22.700 -81.540 -25.299  1.00  1.00      C    C
ATOM    892  CA  GLY C  12     -24.560 -78.790 -23.619  1.00  1.00      C    C
ATOM    893  CA  GLY C  13     -28.000 -78.040 -22.219  1.00  1.00      C    C
ATOM    894  CA  LYS C  14     -28.960 -74.830 -20.259  1.00  1.00      C    C
ATOM    895  CA  ALA C  15     -26.540 -72.550 -22.109  1.00  1.00      C    C
ATOM    896  CA  PRO C  16     -24.170 -73.630 -19.419  1.00  1.00      C    C
ATOM    897  CA  ARG C  17     -23.310 -70.650 -17.189  1.00  1.00      C    C
ATOM    898  CA  LYS C  18     -25.260 -67.690 -18.609  1.00  1.00      C    C
ATOM    899  CA  GLN C  19     -23.070 -65.730 -16.279  1.00  1.00      C    C
ATOM    900  CA  LEU C  20     -23.880 -62.250 -17.609  1.00  1.00      C    C
ATOM    901  CA  ALA C  21     -22.600 -61.920 -21.189  1.00  1.00      C    C
ATOM    902  CA  THR C  22     -24.950 -60.030 -23.539  1.00  1.00      C    C
ATOM    903  CA  LYS C  23     -26.560 -57.370 -21.359  1.00  1.00      C    C
ATOM    904  CA  ALA C  24     -30.400 -57.660 -21.469  1.00  1.00      C    C
ATOM    905  CA  ALA C  25     -32.400 -56.410 -18.509  1.00  1.00      C    C
ATOM    906  CA  ARG C  26     -31.870 -52.870 -19.600  1.00  1.00      C    C
ATOM    907  CA  LYS C  27     -32.760 -50.470 -16.790  1.00  1.00      C    C
ATOM    908  CA  SER C  28     -31.430 -48.260 -14.000  1.00  1.00      C    C
ATOM    909  CA  ALA C  29     -34.790 -46.810 -13.030  1.00  1.00      C    C
ATOM    910  CA  PRO C  30     -35.120 -42.980 -12.590  1.00  1.00      C    C
ATOM    911  CA  ALA C  31     -34.890 -40.990  -9.330  1.00  1.00      C    C
ATOM    912  CA  THR C  32     -38.050 -40.240  -7.600  1.00  1.00      C    C
ATOM    913  CA  GLY C  33     -37.890 -38.940  -4.070  1.00  1.00      C    C
ATOM    914  CA  GLY C  34     -35.260 -36.370  -5.300  1.00  1.00      C    C
ATOM    915  CA  VAL C  35     -32.170 -38.130  -3.970  1.00  1.00      C    C
ATOM    916  CA  LYS C  36     -28.910 -38.210  -6.040  1.00  1.00      C    C
ATOM    917  CA  LYS C  37     -28.450 -34.650  -7.280  1.00  1.00      C    C
ATOM    918  CA  PRO C  38     -28.640 -35.070 -11.080  1.00  1.00      C    C
ATOM    919  CA  HIS C  39     -27.820 -32.070 -13.330  1.00  1.00      C    C
ATOM    920  CA  ARG C  40     -26.760 -28.540 -12.420  1.00  1.00      C    C
ATOM    921  CA  TYR C  41     -25.670 -27.090  -9.000  1.00  1.00      C    C
ATOM    922  CA  ARG C  42     -21.920 -27.280  -8.700  1.00  1.00      C    C
ATOM    923  CA  PRO C  43     -19.930 -26.100  -5.670  1.00  1.00      C    C
ATOM    924  CA  GLY C  44     -18.030 -23.100  -7.090  1.00  1.00      C    C
ATOM    925  CA  THR C  45     -20.380 -22.380 -10.060  1.00  1.00      C    C
ATOM    926  CA  VAL C  46     -22.810 -20.460  -7.850  1.00  1.00      C    C
ATOM    927  CA  ALA C  47     -19.990 -19.020  -5.740  1.00  1.00      C    C
ATOM    928  CA  LEU C  48     -18.610 -17.340  -8.850  1.00  1.00      C    C
ATOM    929  CA  ARG C  49     -22.160 -16.320  -9.920  1.00  1.00      C    C
ATOM    930  CA  GLU C  50     -22.580 -14.400  -6.620  1.00  1.00      C    C
ATOM    931  CA  ILE C  51     -19.220 -12.580  -7.260  1.00  1.00      C    C
ATOM    932  CA  ARG C  52     -20.610 -11.660 -10.730  1.00  1.00      C    C
ATOM    933  CA  ARG C  53     -23.970 -10.540  -9.140  1.00  1.00      C    C
ATOM    934  CA  TYR C  54     -22.300  -8.240  -6.530  1.00  1.00      C    C
ATOM    935  CA  GLN C  55     -19.700  -6.850  -8.830  1.00  1.00      C    C
ATOM    936  CA  LYS C  56     -22.450  -5.530 -11.040  1.00  1.00      C    C
ATOM    937  CA  SER C  57     -24.280  -3.600  -8.430  1.00  1.00      C    C
ATOM    938  CA  THR C  58     -23.280  -1.010  -5.740  1.00  1.00      C    C
ATOM    939  CA  GLU C  59     -26.140  -1.200  -3.330  1.00  1.00      C    C
ATOM    940  CA  LEU C  60     -23.690  -1.370  -0.400  1.00  1.00      C    C
ATOM    941  CA  LEU C  61     -23.990  -4.800   1.310  1.00  1.00      C    C
ATOM    942  CA  ILE C  62     -23.720  -3.930   5.020  1.00  1.00      C    C
ATOM    943  CA  ARG C  63     -27.110  -3.410   6.670  1.00  1.00      C    C
ATOM    944  CA  LYS C  64     -27.900   0.000   7.930  1.00  1.00      C    C
ATOM    945  CA  LEU C  65     -28.960  -0.570  11.550  1.00  1.00      C    C
ATOM    946  CA  PRO C  66     -26.170  -2.840  12.520  1.00  1.00      C    C
ATOM    947  CA  PHE C  67     -23.630  -0.340  11.280  1.00  1.00      C    C
ATOM    948  CA  GLN C  68     -25.300   2.650  12.880  1.00  1.00      C    C
ATOM    949  CA  ARG C  69     -25.190   1.000  16.370  1.00  1.00      C    C
ATOM    950  CA  LEU C  70     -21.480   0.210  15.920  1.00  1.00      C    C
ATOM    951  CA  VAL C  71     -20.830   3.670  14.600  1.00  1.00      C    C
ATOM    952  CA  ARG C  72     -22.550   5.540  17.420  1.00  1.00      C    C
ATOM    953  CA  GLU C  73     -20.710   3.480  19.980  1.00  1.00      C    C
ATOM    954  CA  ILE C  74     -17.310   4.190  18.740  1.00  1.00      C    C
ATOM    955  CA  ALA C  75     -17.740   7.950  18.610  1.00  1.00      C    C
ATOM    956  CA  GLN C  76     -19.440   8.040  22.110  1.00  1.00      C    C
ATOM    957  CA  ASP C  77     -16.190   6.700  23.500  1.00  1.00      C    C
ATOM    958  CA  PHE C  78     -14.240   9.850  22.560  1.00  1.00      C    C
ATOM    959  CA  LYS C  79     -16.850  12.500  23.220  1.00  1.00      C    C
ATOM    960  CA  THR C  80     -20.110  12.250  24.920  1.00  1.00      C    C
ATOM    961  CA  ASP C  81     -23.450  13.520  23.730  1.00  1.00      C    C
ATOM    962  CA  LEU C  82     -22.800  13.790  20.040  1.00  1.00      C    C
ATOM    963  CA  ARG C  83     -25.560  14.300  17.430  1.00  1.00      C    C
ATOM    964  CA  PHE C  84     -24.790  13.310  13.760  1.00  1.00      C    C
ATOM    965  CA  GLN C  85     -25.700  14.150  10.290  1.00  1.00      C    C
ATOM    966  CA  SER C  86     -27.080  11.180   8.520  1.00  1.00      C    C
ATOM    967  CA  SER C  87     -24.870  11.830   5.510  1.00  1.00      C    C
ATOM    968  CA  ALA C  88     -21.730  11.490   7.780  1.00  1.00      C    C
ATOM    969  CA  VAL C  89     -22.640   8.000   8.590  1.00  1.00      C    C
ATOM    970  CA  MET C  90     -23.320   7.300   4.870  1.00  1.00      C    C
ATOM    971  CA  ALA C  91     -19.840   8.690   3.960  1.00  1.00      C    C
ATOM    972  CA  LEU C  92     -18.410   6.390   6.630  1.00  1.00      C    C
ATOM    973  CA  GLN C  93     -20.450   3.600   5.180  1.00  1.00      C    C
ATOM    974  CA  GLU C  94     -19.390   4.170   1.550  1.00  1.00      C    C
ATOM    975  CA  ALA C  95     -15.750   4.380   2.780  1.00  1.00      C    C
ATOM    976  CA  SER C  96     -15.930   1.420   5.150  1.00  1.00      C    C
ATOM    977  CA  GLU C  97     -17.490  -0.940   2.690  1.00  1.00      C    C
ATOM    978  CA  ALA C  98     -15.110   0.060  -0.170  1.00  1.00      C    C
ATOM    979  CA  TYR C  99     -12.180  -0.250   2.310  1.00  1.00      C    C
ATOM    980  CA  LEU C 100     -13.070  -3.940   3.020  1.00  1.00      C    C
ATOM    981  CA  VAL C 101     -13.950  -4.990  -0.540  1.00  1.00      C    C
ATOM    982  CA  ALA C 102     -10.470  -3.590  -1.810  1.00  1.00      C    C
ATOM    983  CA  LEU C 103      -8.690  -5.340   1.040  1.00  1.00      C    C
ATOM    984  CA  PHE C 104     -10.430  -8.590   0.130  1.00  1.00      C    C
ATOM    985  CA  GLU C 105      -8.890  -8.270  -3.310  1.00  1.00      C    C
ATOM    986  CA  ASP C 106      -5.460  -8.330  -1.620  1.00  1.00      C    C
ATOM    987  CA  THR C 107      -6.550 -11.160   0.800  1.00  1.00      C    C
ATOM    988  CA  ASN C 108      -7.230 -13.330  -2.260  1.00  1.00      C    C
ATOM    989  CA  LEU C 109      -3.750 -12.870  -3.710  1.00  1.00      C    C
ATOM    990  CA  CYS C 110      -2.130 -14.110  -0.420  1.00  1.00      C    C
ATOM    991  CA  ALA C 111      -4.350 -17.200  -0.120  1.00  1.00      C    C
ATOM    992  CA  ILE C 112      -3.870 -17.910  -3.900  1.00  1.00      C    C
ATOM    993  CA  HIS C 113      -0.130 -17.420  -3.280  1.00  1.00      C    C
ATOM    994  CA  ALA C 114      -0.160 -20.330  -0.970  1.00  1.00      C    C
ATOM    995  CA  LYS C 115      -1.960 -22.390  -3.590  1.00  1.00      C    C
ATOM    996  CA  ARG C 116      -5.210 -22.200  -1.670  1.00  1.00      C    C
ATOM    997  CA  VAL C 117      -8.750 -21.280  -2.680  1.00  1.00      C    C
ATOM    998  CA  THR C 118      -9.770 -20.290   0.700  1.00  1.00      C    C
ATOM    999  CA  ILE C 119      -8.940 -17.190   2.540  1.00  1.00      C    C
ATOM   1000  CA  MET C 120      -7.360 -17.570   5.970  1.00  1.00      C    C
ATOM   1001  CA  PRO C 121      -6.550 -14.990   8.740  1.00  1.00      C    C
ATOM   1002  CA  LYS C 122      -2.850 -15.150   7.980  1.00  1.00      C    C
ATOM   1003  CA  ASP C 123      -3.500 -13.990   4.350  1.00  1.00      C    C
ATOM   1004  CA  ILE C 124      -5.440 -11.050   5.630  1.00  1.00      C    C
ATOM   1005  CA  GLN C 125      -2.640 -10.500   8.190  1.00  1.00      C    C
ATOM   1006  CA  LEU C 126       0.080 -10.810   5.500  1.00  1.00      C    C
ATOM   1007  CA  ALA C 127      -1.600  -8.120   3.340  1.00  1.00      C    C
ATOM   1008  CA  ARG C 128      -1.600  -5.720   6.330  1.00  1.00      C    C
ATOM   1009  CA  ARG C 129       2.050  -6.480   7.040  1.00  1.00      C    C
ATOM   1010  CA  ILE C 130       3.170  -5.930   3.440  1.00  1.00      C    C
ATOM   1011  CA  ARG C 131       1.040  -2.830   3.180  1.00  1.00      C    C
ATOM   1012  CA  GLY C 132       2.970  -1.290   6.000  1.00  1.00      C    C
ATOM   1013  CA  GLU C 133       0.090  -1.070   8.340  1.00  1.00      C    C
ATOM   1014  CA  ARG C 134       1.250  -3.860  10.550  1.00  1.00      C    C
ATOM   1015  CA  ALA C 135       4.940  -3.310   9.670  1.00  1.00      C    C
TER
ATOM   1016  CA  SER D   1     -47.050 -14.350   4.940  1.00  1.00      D    C
ATOM   1017  CA  GLY D   2     -48.060 -17.670   3.460  1.00  1.00      D    C
ATOM   1018  CA  ARG D   3     -49.770 -19.190   6.450  1.00  1.00      D    C
ATOM   1019  CA  GLY D   4     -48.790 -18.430  10.100  1.00  1.00      D    C
ATOM   1020  CA  LYS D   5     -48.600 -21.480  12.320  1.00  1.00      D    C
ATOM   1021  CA  GLY D   6     -49.590 -21.190  15.880  1.00  1.00      D    C
ATOM   1022  CA  GLY D   7     -48.340 -22.050  19.380  1.00  1.00      D    C
ATOM   1023  CA  LYS D   8     -44.710 -21.490  18.470  1.00  1.00      D    C
ATOM   1024  CA  GLY D   9     -43.690 -25.120  18.520  1.00  1.00      D    C
ATOM   1025  CA  LEU D  10     -40.660 -27.230  19.540  1.00  1.00      D    C
ATOM   1026  CA  GLY D  11     -37.670 -25.870  21.560  1.00  1.00      D    C
ATOM   1027  CA  LYS D  12     -38.890 -24.590  24.920  1.00  1.00      D    C
ATOM   1028  CA  GLY D  13     -40.960 -21.660  26.260  1.00  1.00      D    C
ATOM   1029  CA  GLY D  14     -39.600 -20.830  29.590  1.00  1.00      D    C
ATOM   1030  CA  ALA D  15     -37.380 -18.160  31.190  1.00  1.00      D    C
ATOM   1031  CA  LYS D  16     -38.330 -16.080  28.110  1.00  1.00      D    C
ATOM   1032  CA  ARG D  17     -35.800 -13.910  26.130  1.00  1.00      D    C
ATOM   1033  CA  HIS D  18     -33.960 -16.450  23.740  1.00  1.00      D    C
ATOM   1034  CA  ARG D  19     -30.650 -15.500  22.160  1.00  1.00      D    C
ATOM   1035  CA  LYS D  20     -27.530 -17.630  22.310  1.00  1.00      D    C
ATOM   1036  CA  VAL D  21     -25.770 -14.370  22.570  1.00  1.00      D    C
ATOM   1037  CA  LEU D  22     -28.280 -11.630  21.520  1.00  1.00      D    C
ATOM   1038  CA  ARG D  23     -26.850  -8.130  21.640  1.00  1.00      D    C
ATOM   1039  CA  ASP D  24     -24.570  -7.440  18.610  1.00  1.00      D    C
ATOM   1040  CA  ASN D  25     -22.620  -4.430  17.170  1.00  1.00      D    C
ATOM   1041  CA  ILE D  26     -19.700  -6.300  15.750  1.00  1.00      D    C
ATOM   1042  CA  GLN D  27     -22.040  -9.250  15.660  1.00  1.00      D    C
ATOM   1043  CA  GLY D  28     -24.250  -7.000  13.610  1.00  1.00      D    C
ATOM   1044  CA  ILE D  29     -21.970  -7.170  10.670  1.00  1.00      D    C
ATOM   1045  CA  THR D  30     -22.870 -10.640   9.810  1.00  1.00      D    C
ATOM   1046  CA  LYS D  31     -20.970 -13.640   8.390  1.00  1.00      D    C
ATOM   1047  CA  PRO D  32     -23.290 -13.400   5.310  1.00  1.00      D    C
ATOM   1048  CA  ALA D  33     -22.810  -9.670   4.900  1.00  1.00      D    C
ATOM   1049  CA  ILE D  34     -19.100  -9.870   4.970  1.00  1.00      D    C
ATOM   1050  CA  ARG D  35     -19.220 -12.640   2.420  1.00  1.00      D    C
ATOM   1051  CA  ARG D  36     -21.240 -10.340   0.060  1.00  1.00      D    C
ATOM   1052  CA  LEU D  37     -18.250  -7.840   0.590  1.00  1.00      D    C
ATOM   1053  CA  ALA D  38     -15.910 -10.830  -0.070  1.00  1.00      D    C
ATOM   1054  CA  ARG D  39     -17.810 -11.780  -3.220  1.00  1.00      D    C
ATOM   1055  CA  ARG D  40     -17.490  -8.440  -4.790  1.00  1.00      D    C
ATOM   1056  CA  GLY D  41     -13.730  -8.700  -4.190  1.00  1.00      D    C
ATOM   1057  CA  GLY D  42     -13.520 -12.090  -6.110  1.00  1.00      D    C
ATOM   1058  CA  VAL D  43     -13.470 -14.290  -3.000  1.00  1.00      D    C
ATOM   1059  CA  LYS D  44     -15.050 -17.760  -3.490  1.00  1.00      D    C
ATOM   1060  CA  ARG D  45     -13.980 -19.700  -0.420  1.00  1.00      D    C
ATOM   1061  CA  ILE D  46     -13.750 -18.390   3.090  1.00  1.00      D    C
ATOM   1062  CA  SER D  47     -12.760 -19.880   6.420  1.00  1.00      D    C
ATOM   1063  CA  GLY D  48     -14.970 -19.870   9.460  1.00  1.00      D    C
ATOM   1064  CA  LEU D  49     -12.380 -17.870  11.380  1.00  1.00      D    C
ATOM   1065  CA  ILE D  50     -12.340 -15.010   8.840  1.00  1.00      D    C
ATOM   1066  CA  TYR D  51     -15.650 -13.480  10.080  1.00  1.00      D    C
ATOM   1067  CA  GLU D  52     -14.340 -12.660  13.500  1.00  1.00      D    C
ATOM   1068  CA  GLU D  53     -10.960 -11.800  12.120  1.00  1.00      D    C
ATOM   1069  CA  THR D  54     -12.470  -9.320   9.640  1.00  1.00      D    C
ATOM   1070  CA  ARG D  55     -14.640  -7.570  12.240  1.00  1.00      D    C
ATOM   1071  CA  GLY D  56     -11.470  -7.130  14.230  1.00  1.00      D    C
ATOM   1072  CA  VAL D  57      -9.840  -5.170  11.540  1.00  1.00      D    C
ATOM   1073  CA  LEU D  58     -13.000  -3.280  10.610  1.00  1.00      D    C
ATOM   1074  CA  LYS D  59     -13.260  -2.100  14.220  1.00  1.00      D    C
ATOM   1075  CA  VAL D  60      -9.680  -0.800  14.200  1.00  1.00      D    C
ATOM   1076  CA  PHE D  61     -10.460   1.220  10.990  1.00  1.00      D    C
ATOM   1077  CA  LEU D  62     -13.490   2.760  12.670  1.00  1.00      D    C
ATOM   1078  CA  GLU D  63     -11.770   3.580  15.900  1.00  1.00      D    C
ATOM   1079  CA  ASN D  64      -9.230   5.600  14.120  1.00  1.00      D    C
ATOM   1080  CA  VAL D  65     -11.510   7.380  11.640  1.00  1.00      D    C
ATOM   1081  CA  ILE D  66     -14.330   8.330  14.080  1.00  1.00      D    C
ATOM   1082  CA  ARG D  67     -11.630   9.670  16.390  1.00  1.00      D    C
ATOM   1083  CA  ASP D  68     -10.540  12.170  13.730  1.00  1.00      D    C
ATOM   1084  CA  ALA D  69     -13.960  13.220  12.760  1.00  1.00      D    C
ATOM   1085  CA  VAL D  70     -14.910  13.870  16.330  1.00  1.00      D    C
ATOM   1086  CA  THR D  71     -11.550  15.720  16.860  1.00  1.00      D    C
ATOM   1087  CA  TYR D  72     -12.450  17.980  14.010  1.00  1.00      D    C
ATOM   1088  CA  THR D  73     -16.110  18.460  15.410  1.00  1.00      D    C
ATOM   1089  CA  GLU D  74     -14.890  19.240  18.860  1.00  1.00      D    C
ATOM   1090  CA  HIS D  75     -12.420  21.880  17.780  1.00  1.00      D    C
ATOM   1091  CA  ALA D  76     -15.200  23.550  15.880  1.00  1.00      D    C
ATOM   1092  CA  LYS D  77     -17.080  23.860  19.150  1.00  1.00      D    C
ATOM   1093  CA  ARG D  78     -19.940  21.730  17.490  1.00  1.00      D    C
ATOM   1094  CA  LYS D  79     -21.980  19.100  19.080  1.00  1.00      D    C
ATOM   1095  CA  THR D  80     -22.950  17.500  15.670  1.00  1.00      D    C
ATOM   1096  CA  VAL D  81     -20.660  15.240  13.470  1.00  1.00      D    C
ATOM   1097  CA  THR D  82     -20.730  16.870  10.030  1.00  1.00      D    C
ATOM   1098  CA  ALA D  83     -19.910  15.830   6.470  1.00  1.00      D    C
ATOM   1099  CA  MET D  84     -16.940  18.200   6.540  1.00  1.00      D    C
ATOM   1100  CA  ASP D  85     -15.530  16.420   9.590  1.00  1.00      D    C
ATOM   1101  CA  VAL D  86     -15.860  13.180   7.650  1.00  1.00      D    C
ATOM   1102  CA  VAL D  87     -14.090  14.520   4.470  1.00  1.00      D    C
ATOM   1103  CA  TYR D  88     -11.190  15.790   6.530  1.00  1.00      D    C
ATOM   1104  CA  ALA D  89     -10.850  12.480   8.410  1.00  1.00      D    C
ATOM   1105  CA  LEU D  90     -11.260  10.510   5.220  1.00  1.00      D    C
ATOM   1106  CA  LYS D  91      -8.470  12.510   3.590  1.00  1.00      D    C
ATOM   1107  CA  ARG D  92      -5.990  11.830   6.300  1.00  1.00      D    C
ATOM   1108  CA  GLN D  93      -6.910   8.160   5.950  1.00  1.00      D    C
ATOM   1109  CA  GLY D  94      -6.000   8.300   2.300  1.00  1.00      D    C
ATOM   1110  CA  ARG D  95      -9.540   8.020   0.980  1.00  1.00      D    C
ATOM   1111  CA  THR D  96      -9.890  11.380  -0.730  1.00  1.00      D    C
ATOM   1112  CA  LEU D  97     -13.530  10.450  -1.380  1.00  1.00      D    C
ATOM   1113  CA  TYR D  98     -15.560  12.310  -3.990  1.00  1.00      D    C
ATOM   1114  CA  GLY D  99     -19.320  12.310  -4.120  1.00  1.00      D    C
ATOM   1115  CA  PHE D 100     -20.190  13.770  -0.770  1.00  1.00      D    C
ATOM   1116  CA  GLY D 101     -21.060  17.420  -1.370  1.00  1.00      D    C
ATOM   1117  CA  GLY D 102     -24.490  17.340   0.390  1.00  1.00      D    C
TER
ATOM   1118  CA  SER E   1      25.580  59.550  23.479  1.00  1.00      E    C
ATOM   1119  CA  GLY E   2      25.920  58.110  19.879  1.00  1.00      E    C
ATOM   1120  CA  ARG E   3      27.230  55.010  21.589  1.00  1.00      E    C
ATOM   1121  CA  GLY E   4      26.170  52.940  18.589  1.00  1.00      E    C
ATOM   1122  CA  LYS E   5      27.350  49.320  17.779  1.00  1.00      E    C
ATOM   1123  CA  GLN E   6      24.090  48.000  19.329  1.00  1.00      E    C
ATOM   1124  CA  GLY E   7      23.650  48.620  23.019  1.00  1.00      E    C
ATOM   1125  CA  GLY E   8      24.680  52.170  23.739  1.00  1.00      E    C
ATOM   1126  CA  LYS E   9      21.540  53.770  25.159  1.00  1.00      E    C
ATOM   1127  CA  THR E  10      20.720  50.840  27.359  1.00  1.00      E    C
ATOM   1128  CA  ARG E  11      19.290  49.030  24.409  1.00  1.00      E    C
ATOM   1129  CA  ALA E  12      17.680  46.870  27.069  1.00  1.00      E    C
ATOM   1130  CA  LYS E  13      17.440  43.120  27.600  1.00  1.00      E    C
ATOM   1131  CA  ALA E  14      14.970  40.280  27.800  1.00  1.00      E    C
ATOM   1132  CA  LYS E  15      12.910  41.260  24.790  1.00  1.00      E    C
ATOM   1133  CA  THR E  16      12.960  38.210  22.460  1.00  1.00      E    C
ATOM   1134  CA  ARG E  17       9.850  35.960  22.820  1.00  1.00      E    C
ATOM   1135  CA  SER E  18      12.420  33.210  23.140  1.00  1.00      E    C
ATOM   1136  CA  SER E  19      13.860  34.760  26.420  1.00  1.00      E    C
ATOM   1137  CA  ARG E  20      10.500  35.530  27.530  1.00  1.00      E    C
ATOM   1138  CA  ALA E  21       9.210  31.970  26.940  1.00  1.00      E    C
ATOM   1139  CA  GLY E  22      12.160  30.420  28.640  1.00  1.00      E    C
ATOM   1140  CA  LEU E  23      13.450  28.780  25.440  1.00  1.00      E    C
ATOM   1141  CA  GLN E  24      16.540  28.970  23.300  1.00  1.00      E    C
ATOM   1142  CA  PHE E  25      14.710  28.100  20.130  1.00  1.00      E    C
ATOM   1143  CA  PRO E  26      13.720  31.090  17.970  1.00  1.00      E    C
ATOM   1144  CA  VAL E  27      10.290  32.370  18.310  1.00  1.00      E    C
ATOM   1145  CA  GLY E  28      10.600  35.210  15.980  1.00  1.00      E    C
ATOM   1146  CA  ARG E  29      11.900  33.180  12.990  1.00  1.00      E    C
ATOM   1147  CA  VAL E  30       9.210  30.580  13.220  1.00  1.00      E    C
ATOM   1148  CA  HIS E  31       6.440  33.280  13.150  1.00  1.00      E    C
ATOM   1149  CA  ARG E  32       7.950  34.880  10.050  1.00  1.00      E    C
ATOM   1150  CA  LEU E  33       8.210  31.440   8.340  1.00  1.00      E    C
ATOM   1151  CA  LEU E  34       4.480  30.940   9.010  1.00  1.00      E    C
ATOM   1152  CA  ARG E  35       3.790  34.260   7.320  1.00  1.00      E    C
ATOM   1153  CA  LYS E  36       6.220  33.850   4.470  1.00  1.00      E    C
ATOM   1154  CA  GLY E  37       4.540  30.530   3.540  1.00  1.00      E    C
ATOM   1155  CA  ASN E  38       1.000  31.810   2.980  1.00  1.00      E    C
ATOM   1156  CA  TYR E  39      -0.680  29.450   5.360  1.00  1.00      E    C
ATOM   1157  CA  ALA E  40      -3.520  31.990   6.230  1.00  1.00      E    C
ATOM   1158  CA  GLU E  41      -4.290  35.660   5.640  1.00  1.00      E    C
ATOM   1159  CA  ARG E  42      -3.360  36.370   9.340  1.00  1.00      E    C
ATOM   1160  CA  VAL E  43      -1.040  34.320  11.560  1.00  1.00      E    C
ATOM   1161  CA  GLY E  44      -0.980  35.030  15.340  1.00  1.00      E    C
ATOM   1162  CA  ALA E  45       1.490  35.800  18.130  1.00  1.00      E    C
ATOM   1163  CA  GLY E  46       1.000  32.540  19.980  1.00  1.00      E    C
ATOM   1164  CA  ALA E  47       1.540  30.240  17.030  1.00  1.00      E    C
ATOM   1165  CA  PRO E  48       5.290  30.430  16.750  1.00  1.00      E    C
ATOM   1166  CA  VAL E  49       5.470  30.280  20.510  1.00  1.00      E    C
ATOM   1167  CA  TYR E  50       3.490  27.030  20.510  1.00  1.00      E    C
ATOM   1168  CA  LEU E  51       5.400  25.570  17.540  1.00  1.00      E    C
ATOM   1169  CA  ALA E  52       8.900  26.570  18.670  1.00  1.00      E    C
ATOM   1170  CA  ALA E  53       8.450  24.930  22.020  1.00  1.00      E    C
ATOM   1171  CA  VAL E  54       7.410  21.640  20.460  1.00  1.00      E    C
ATOM   1172  CA  LEU E  55      10.380  21.700  17.920  1.00  1.00      E    C
ATOM   1173  CA  GLU E  56      12.810  22.090  20.770  1.00  1.00      E    C
ATOM   1174  CA  TYR E  57      10.990  19.260  22.540  1.00  1.00      E    C
ATOM   1175  CA  LEU E  58      11.530  16.840  19.620  1.00  1.00      E    C
ATOM   1176  CA  THR E  59      15.100  18.040  19.250  1.00  1.00      E    C
ATOM   1177  CA  ALA E  60      15.950  17.150  22.850  1.00  1.00      E    C
ATOM   1178  CA  GLU E  61      14.170  13.850  22.660  1.00  1.00      E    C
ATOM   1179  CA  ILE E  62      16.010  12.540  19.600  1.00  1.00      E    C
ATOM   1180  CA  LEU E  63      19.370  13.440  21.000  1.00  1.00      E    C
ATOM   1181  CA  GLU E  64      18.470  11.850  24.360  1.00  1.00      E    C
ATOM   1182  CA  LEU E  65      17.670   8.540  22.680  1.00  1.00      E    C
ATOM   1183  CA  ALA E  66      20.780   8.930  20.340  1.00  1.00      E    C
ATOM   1184  CA  GLY E  67      22.990   9.670  23.350  1.00  1.00      E    C
ATOM   1185  CA  ASN E  68      21.690   6.530  25.080  1.00  1.00      E    C
ATOM   1186  CA  ALA E  69      22.340   4.490  21.800  1.00  1.00      E    C
ATOM   1187  CA  ALA E  70      25.790   6.030  21.250  1.00  1.00      E    C
ATOM   1188  CA  ARG E  71      26.670   5.110  24.910  1.00  1.00      E    C
ATOM   1189  CA  ASP E  72      25.700   1.390  24.010  1.00  1.00      E    C
ATOM   1190  CA  ASN E  73      27.880   1.780  20.930  1.00  1.00      E    C
ATOM   1191  CA  LYS E  74      30.680   3.600  22.980  1.00  1.00      E    C
ATOM   1192  CA  LYS E  75      31.300   6.220  20.350  1.00  1.00      E    C
ATOM   1193  CA  THR E  76      31.450   9.900  21.110  1.00  1.00      E    C
ATOM   1194  CA  ARG E  77      30.850  11.560  17.780  1.00  1.00      E    C
ATOM   1195  CA  ILE E  78      27.230  10.440  17.110  1.00  1.00      E    C
ATOM   1196  CA  ILE E  79      26.870   9.370  13.430  1.00  1.00      E    C
ATOM   1197  CA  PRO E  80      23.950   8.900  11.120  1.00  1.00      E    C
ATOM   1198  CA  ARG E  81      23.440   5.350  11.950  1.00  1.00      E    C
ATOM   1199  CA  HIS E  82      23.130   6.150  15.660  1.00  1.00      E    C
ATOM   1200  CA  LEU E  83      20.510   8.730  15.150  1.00  1.00      E    C
ATOM   1201  CA  GLN E  84      18.530   6.260  13.060  1.00  1.00      E    C
ATOM   1202  CA  LEU E  85      18.900   3.520  15.600  1.00  1.00      E    C
ATOM   1203  CA  ALA E  86      17.390   5.900  18.350  1.00  1.00      E    C
ATOM   1204  CA  VAL E  87      14.460   6.640  16.360  1.00  1.00      E    C
ATOM   1205  CA  ARG E  88      13.680   3.430  14.580  1.00  1.00      E    C
ATOM   1206  CA  ASN E  89      13.750   1.330  17.810  1.00  1.00      E    C
ATOM   1207  CA  ASP E  90      11.270   3.590  19.420  1.00  1.00      E    C
ATOM   1208  CA  GLU E  91       7.600   2.660  18.630  1.00  1.00      E    C
ATOM   1209  CA  GLU E  92       6.220   6.060  18.520  1.00  1.00      E    C
ATOM   1210  CA  LEU E  93       9.010   7.950  16.830  1.00  1.00      E    C
ATOM   1211  CA  ASN E  94       9.250   5.210  14.150  1.00  1.00      E    C
ATOM   1212  CA  LYS E  95       5.540   5.580  13.240  1.00  1.00      E    C
ATOM   1213  CA  LEU E  96       5.790   9.400  12.930  1.00  1.00      E    C
ATOM   1214  CA  LEU E  97       8.560   9.030  10.480  1.00  1.00      E    C
ATOM   1215  CA  GLY E  98       7.060   5.910   8.930  1.00  1.00      E    C
ATOM   1216  CA  ARG E  99       7.780   6.550   5.280  1.00  1.00      E    C
ATOM   1217  CA  VAL E 100      11.010   8.230   5.710  1.00  1.00      E    C
ATOM   1218  CA  THR E 101      14.460   6.670   4.790  1.00  1.00      E    C
ATOM   1219  CA  ILE E 102      17.540   8.340   6.260  1.00  1.00      E    C
ATOM   1220  CA  ALA E 103      20.670   8.050   4.020  1.00  1.00      E    C
ATOM   1221  CA  GLN E 104      23.450   5.980   5.580  1.00  1.00      E    C
ATOM   1222  CA  GLY E 105      21.090   4.860   8.190  1.00  1.00      E    C
ATOM   1223  CA  GLY E 106      21.030   1.090   7.470  1.00  1.00      E    C
ATOM   1224  CA  VAL E 107      18.030  -0.730   8.980  1.00  1.00      E    C
ATOM   1225  CA  LEU E 108      17.930  -2.590  12.330  1.00  1.00      E    C
ATOM   1226  CA  PRO E 109      19.900  -5.680  12.950  1.00  1.00      E    C
ATOM   1227  CA  ASN E 110      17.370  -8.280  14.050  1.00  1.00      E    C
ATOM   1228  CA  ILE E 111      16.770  -7.670  17.780  1.00  1.00      E    C
ATOM   1229  CA  GLN E 112      17.800  -9.510  20.950  1.00  1.00      E    C
ATOM   1230  CA  SER E 113      16.020  -8.010  24.100  1.00  1.00      E    C
ATOM   1231  CA  VAL E 114      12.760  -7.530  22.410  1.00  1.00      E    C
ATOM   1232  CA  LEU E 115      12.550 -11.270  21.560  1.00  1.00      E    C
ATOM   1233  CA  LEU E 116      12.590 -12.400  25.360  1.00  1.00      E    C
ATOM   1234  CA  PRO E 117      14.160 -15.790  25.980  1.00  1.00      E    C
ATOM   1235  CA  LYS E 118      12.370 -18.780  27.610  1.00  1.00      E    C
ATOM   1236  CA  LYS E 119       8.830 -18.820  26.410  1.00  1.00      E    C
ATOM   1237  CA  THR E 120       7.590 -22.300  26.860  1.00  1.00      E    C
ATOM   1238  CA  GLU E 121       7.310 -22.880  23.160  1.00  1.00      E    C
ATOM   1239  CA  SER E 122       5.570 -26.320  23.690  1.00  1.00      E    C
ATOM   1240  CA  SER E 123       2.840 -24.720  25.840  1.00  1.00      E    C
ATOM   1241  CA  LYS E 124       1.810 -21.390  24.310  1.00  1.00      E    C
ATOM   1242  CA  SER E 125      -1.630 -20.300  23.190  1.00  1.00      E    C
ATOM   1243  CA  LYS E 126      -4.510 -21.290  25.600  1.00  1.00      E    C
ATOM   1244  CA  SER E 127      -7.030 -20.150  23.100  1.00  1.00      E    C
ATOM   1245  CA  LYS E 128      -6.280 -23.130  20.840  1.00  1.00      E    C
TER
ATOM   1246  CA  PRO F   1      50.080  43.810 -27.430  1.00  1.00      F    C
ATOM   1247  CA  GLU F   2      50.860  46.160 -24.690  1.00  1.00      F    C
ATOM   1248  CA  PRO F   3      49.350  45.860 -21.300  1.00  1.00      F    C
ATOM   1249  CA  ALA F   4      47.360  48.910 -20.190  1.00  1.00      F    C
ATOM   1250  CA  LYS F   5      44.530  47.580 -22.240  1.00  1.00      F    C
ATOM   1251  CA  SER F   6      40.990  46.260 -22.090  1.00  1.00      F    C
ATOM   1252  CA  ALA F   7      39.860  47.450 -18.670  1.00  1.00      F    C
ATOM   1253  CA  PRO F   8      41.990  48.360 -16.950  1.00  1.00      F    C
ATOM   1254  CA  ALA F   9      42.670  46.780 -13.570  1.00  1.00      F    C
ATOM   1255  CA  PRO F  10      41.710  48.210 -11.060  1.00  1.00      F    C
ATOM   1256  CA  LYS F  11      39.150  50.860 -11.200  1.00  1.00      F    C
ATOM   1257  CA  LYS F  12      36.060  48.690 -11.280  1.00  1.00      F    C
ATOM   1258  CA  GLY F  13      33.090  48.860  -9.170  1.00  1.00      F    C
ATOM   1259  CA  SER F  14      34.640  48.550  -5.780  1.00  1.00      F    C
ATOM   1260  CA  LYS F  15      34.880  46.410  -2.580  1.00  1.00      F    C
ATOM   1261  CA  LYS F  16      35.380  42.650  -2.520  1.00  1.00      F    C
ATOM   1262  CA  ALA F  17      38.650  40.830  -1.780  1.00  1.00      F    C
ATOM   1263  CA  VAL F  18      37.970  37.130  -1.670  1.00  1.00      F    C
ATOM   1264  CA  THR F  19      39.820  35.150  -4.430  1.00  1.00      F    C
ATOM   1265  CA  LYS F  20      37.800  31.920  -4.590  1.00  1.00      F    C
ATOM   1266  CA  THR F  21      37.330  28.600  -2.870  1.00  1.00      F    C
ATOM   1267  CA  GLN F  22      35.150  29.020   0.260  1.00  1.00      F    C
ATOM   1268  CA  LYS F  23      37.350  26.710   2.370  1.00  1.00      F    C
ATOM   1269  CA  LYS F  24      40.970  26.300   3.630  1.00  1.00      F    C
ATOM   1270  CA  ASP F  25      41.000  22.590   3.320  1.00  1.00      F    C
ATOM   1271  CA  GLY F  26      38.270  21.470   0.940  1.00  1.00      F    C
ATOM   1272  CA  LYS F  27      34.550  20.620   1.490  1.00  1.00      F    C
ATOM   1273  CA  LYS F  28      31.770  21.820  -0.790  1.00  1.00      F    C
ATOM   1274  CA  ARG F  29      29.560  23.980   1.390  1.00  1.00      F    C
ATOM   1275  CA  ARG F  30      27.720  21.100   2.900  1.00  1.00      F    C
ATOM   1276  CA  LYS F  31      23.960  21.370   2.820  1.00  1.00      F    C
ATOM   1277  CA  THR F  32      22.450  23.720   5.370  1.00  1.00      F    C
ATOM   1278  CA  ARG F  33      22.920  27.280   4.050  1.00  1.00      F    C
ATOM   1279  CA  LYS F  34      20.190  29.840   4.630  1.00  1.00      F    C
ATOM   1280  CA  GLU F  35      19.360  29.520   8.400  1.00  1.00      F    C
ATOM   1281  CA  SER F  36      18.750  26.010   9.830  1.00  1.00      F    C
ATOM   1282  CA  TYR F  37      17.990  25.080  13.380  1.00  1.00      F    C
ATOM   1283  CA  ALA F  38      21.540  23.820  13.790  1.00  1.00      F    C
ATOM   1284  CA  ILE F  39      22.670  26.200  16.640  1.00  1.00      F    C
ATOM   1285  CA  TYR F  40      19.500  25.400  18.680  1.00  1.00      F    C
ATOM   1286  CA  VAL F  41      19.850  21.770  17.760  1.00  1.00      F    C
ATOM   1287  CA  TYR F  42      23.520  22.010  18.980  1.00  1.00      F    C
ATOM   1288  CA  LYS F  43      22.380  23.980  22.090  1.00  1.00      F    C
ATOM   1289  CA  VAL F  44      20.020  21.220  23.130  1.00  1.00      F    C
ATOM   1290  CA  LEU F  45      22.490  18.430  22.250  1.00  1.00      F    C
ATOM   1291  CA  LYS F  46      24.950  20.070  24.670  1.00  1.00      F    C
ATOM   1292  CA  GLN F  47      22.560  19.640  27.660  1.00  1.00      F    C
ATOM   1293  CA  VAL F  48      22.310  16.010  27.060  1.00  1.00      F    C
ATOM   1294  CA  HIS F  49      25.710  15.170  25.640  1.00  1.00      F    C
ATOM   1295  CA  PRO F  50      28.160  17.810  27.010  1.00  1.00      F    C
ATOM   1296  CA  ASP F  51      31.310  16.060  25.810  1.00  1.00      F    C
ATOM   1297  CA  THR F  52      29.660  14.700  22.560  1.00  1.00      F    C
ATOM   1298  CA  GLY F  53      29.810  15.950  18.970  1.00  1.00      F    C
ATOM   1299  CA  ILE F  54      27.870  14.740  15.920  1.00  1.00      F    C
ATOM   1300  CA  SER F  55      29.140  14.570  12.360  1.00  1.00      F    C
ATOM   1301  CA  SER F  56      28.020  17.070   9.730  1.00  1.00      F    C
ATOM   1302  CA  LYS F  57      25.820  14.330   7.970  1.00  1.00      F    C
ATOM   1303  CA  ALA F  58      24.030  13.660  11.270  1.00  1.00      F    C
ATOM   1304  CA  MET F  59      23.400  17.360  11.690  1.00  1.00      F    C
ATOM   1305  CA  SER F  60      21.920  17.570   8.300  1.00  1.00      F    C
ATOM   1306  CA  ILE F  61      19.600  14.710   9.120  1.00  1.00      F    C
ATOM   1307  CA  MET F  62      18.290  16.620  12.210  1.00  1.00      F    C
ATOM   1308  CA  ASN F  63      17.780  19.890  10.410  1.00  1.00      F    C
ATOM   1309  CA  SER F  64      15.640  18.040   7.930  1.00  1.00      F    C
ATOM   1310  CA  PHE F  65      13.730  16.420  10.780  1.00  1.00      F    C
ATOM   1311  CA  VAL F  66      12.960  19.790  12.390  1.00  1.00      F    C
ATOM   1312  CA  ASN F  67      12.000  21.310   9.010  1.00  1.00      F    C
ATOM   1313  CA  ASP F  68       9.980  18.260   7.990  1.00  1.00      F    C
ATOM   1314  CA  VAL F  69       7.830  18.300  11.250  1.00  1.00      F    C
ATOM   1315  CA  PHE F  70       7.600  22.110  11.030  1.00  1.00      F    C
ATOM   1316  CA  GLU F  71       6.260  21.680   7.330  1.00  1.00      F    C
ATOM   1317  CA  ARG F  72       4.030  18.690   8.160  1.00  1.00      F    C
ATOM   1318  CA  ILE F  73       2.520  20.450  11.240  1.00  1.00      F    C
ATOM   1319  CA  ALA F  74       2.380  23.790   9.390  1.00  1.00      F    C
ATOM   1320  CA  GLY F  75       0.690  22.280   6.420  1.00  1.00      F    C
ATOM   1321  CA  GLU F  76      -1.850  20.270   8.400  1.00  1.00      F    C
ATOM   1322  CA  ALA F  77      -2.310  23.380  10.550  1.00  1.00      F    C
ATOM   1323  CA  SER F  78      -2.730  25.350   7.300  1.00  1.00      F    C
ATOM   1324  CA  ARG F  79      -5.320  22.830   6.110  1.00  1.00      F    C
ATOM   1325  CA  LEU F  80      -7.140  23.050   9.440  1.00  1.00      F    C
ATOM   1326  CA  ALA F  81      -7.720  26.810   9.260  1.00  1.00      F    C
ATOM   1327  CA  HIS F  82      -9.320  26.430   5.690  1.00  1.00      F    C
ATOM   1328  CA  TYR F  83     -11.370  23.530   6.960  1.00  1.00      F    C
ATOM   1329  CA  ASN F  84     -12.790  25.740   9.710  1.00  1.00      F    C
ATOM   1330  CA  LYS F  85     -13.420  28.790   7.440  1.00  1.00      F    C
ATOM   1331  CA  ARG F  86     -10.860  31.000   9.200  1.00  1.00      F    C
ATOM   1332  CA  SER F  87      -8.310  33.630   8.240  1.00  1.00      F    C
ATOM   1333  CA  THR F  88      -6.070  33.000  11.270  1.00  1.00      F    C
ATOM   1334  CA  ILE F  89      -3.560  30.270  12.080  1.00  1.00      F    C
ATOM   1335  CA  THR F  90      -3.380  30.080  15.830  1.00  1.00      F    C
ATOM   1336  CA  SER F  91      -1.670  27.750  18.260  1.00  1.00      F    C
ATOM   1337  CA  ARG F  92      -5.010  25.960  18.430  1.00  1.00      F    C
ATOM   1338  CA  GLU F  93      -4.650  24.820  14.740  1.00  1.00      F    C
ATOM   1339  CA  ILE F  94      -0.920  23.870  15.550  1.00  1.00      F    C
ATOM   1340  CA  GLN F  95      -2.250  22.000  18.680  1.00  1.00      F    C
ATOM   1341  CA  THR F  96      -4.840  20.070  16.580  1.00  1.00      F    C
ATOM   1342  CA  ALA F  97      -2.040  19.450  13.910  1.00  1.00      F    C
ATOM   1343  CA  VAL F  98       0.010  18.080  16.710  1.00  1.00      F    C
ATOM   1344  CA  ARG F  99      -2.830  15.800  17.740  1.00  1.00      F    C
ATOM   1345  CA  LEU F 100      -3.360  14.670  14.110  1.00  1.00      F    C
ATOM   1346  CA  LEU F 101       0.280  14.220  13.230  1.00  1.00      F    C
ATOM   1347  CA  LEU F 102       1.830  12.710  16.350  1.00  1.00      F    C
ATOM   1348  CA  PRO F 103       1.350   9.290  17.770  1.00  1.00      F    C
ATOM   1349  CA  GLY F 104       0.160   8.740  21.400  1.00  1.00      F    C
ATOM   1350  CA  GLU F 105       2.800   9.770  23.960  1.00  1.00      F    C
ATOM   1351  CA  LEU F 106       4.470  12.190  21.540  1.00  1.00      F    C
ATOM   1352  CA  ALA F 107       1.350  14.250  21.130  1.00  1.00      F    C
ATOM   1353  CA  LYS F 108       0.950  14.200  24.960  1.00  1.00      F    C
ATOM   1354  CA  HIS F 109       4.340  15.710  25.550  1.00  1.00      F    C
ATOM   1355  CA  ALA F 110       4.040  18.210  22.700  1.00  1.00      F    C
ATOM   1356  CA  VAL F 111       0.690  19.630  24.000  1.00  1.00      F    C
ATOM   1357  CA  SER F 112       2.140  20.040  27.510  1.00  1.00      F    C
ATOM   1358  CA  GLU F 113       5.200  21.930  26.220  1.00  1.00      F    C
ATOM   1359  CA  GLY F 114       2.990  24.070  23.910  1.00  1.00      F    C
ATOM   1360  CA  THR F 115       0.820  25.060  26.710  1.00  1.00      F    C
ATOM   1361  CA  LYS F 116       3.760  25.670  28.940  1.00  1.00      F    C
ATOM   1362  CA  ALA F 117       5.280  27.970  26.420  1.00  1.00      F    C
ATOM   1363  CA  VAL F 118       2.110  29.960  25.740  1.00  1.00      F    C
ATOM   1364  CA  THR F 119       1.320  30.510  29.350  1.00  1.00      F    C
ATOM   1365  CA  LYS F 120       4.880  31.710  30.080  1.00  1.00      F    C
ATOM   1366  CA  TYR F 121       4.880  34.140  27.220  1.00  1.00      F    C
ATOM   1367  CA  THR F 122       1.680  35.680  28.450  1.00  1.00      F    C
ATOM   1368  CA  SER F 123       3.090  35.810  32.100  1.00  1.00      F    C
ATOM   1369  CA  ALA F 124       5.200  38.690  31.020  1.00  1.00      F    C
ATOM   1370  CA  LYS F 125       5.460  42.370  31.979  1.00  1.00      F    C
TER
ATOM   1371  CA  ALA G   1      89.870 -74.860  11.171  1.00  1.00      G    C
ATOM   1372  CA  ARG G   2      88.320 -71.960   9.131  1.00  1.00      G    C
ATOM   1373  CA  THR G   3      91.740 -70.990   7.651  1.00  1.00      G    C
ATOM   1374  CA  LYS G   4      91.400 -69.360   4.281  1.00  1.00      G    C
ATOM   1375  CA  GLN G   5      92.200 -71.630   1.321  1.00  1.00      G    C
ATOM   1376  CA  THR G   6      94.050 -68.930  -0.489  1.00  1.00      G    C
ATOM   1377  CA  ALA G   7      92.690 -69.700  -3.889  1.00  1.00      G    C
ATOM   1378  CA  ARG G   8      89.610 -67.780  -5.099  1.00  1.00      G    C
ATOM   1379  CA  LYS G   9      87.070 -70.220  -3.489  1.00  1.00      G    C
ATOM   1380  CA  SER G  10      85.260 -68.620  -0.619  1.00  1.00      G    C
ATOM   1381  CA  THR G  11      81.770 -69.780  -1.479  1.00  1.00      G    C
ATOM   1382  CA  GLY G  12      80.810 -68.040  -4.779  1.00  1.00      G    C
ATOM   1383  CA  GLY G  13      82.770 -65.480  -6.789  1.00  1.00      G    C
ATOM   1384  CA  LYS G  14      80.220 -62.780  -6.229  1.00  1.00      G    C
ATOM   1385  CA  ALA G  15      79.880 -62.720  -2.559  1.00  1.00      G    C
ATOM   1386  CA  PRO G  16      76.770 -60.590  -1.999  1.00  1.00      G    C
ATOM   1387  CA  ARG G  17      77.450 -56.880  -2.349  1.00  1.00      G    C
ATOM   1388  CA  LYS G  18      73.890 -55.620  -3.349  1.00  1.00      G    C
ATOM   1389  CA  GLN G  19      72.070 -53.230  -5.689  1.00  1.00      G    C
ATOM   1390  CA  LEU G  20      68.770 -52.340  -4.219  1.00  1.00      G    C
ATOM   1391  CA  ALA G  21      69.370 -53.790  -0.679  1.00  1.00      G    C
ATOM   1392  CA  THR G  22      72.110 -51.820   1.021  1.00  1.00      G    C
ATOM   1393  CA  LYS G  23      71.840 -48.020   1.231  1.00  1.00      G    C
ATOM   1394  CA  ALA G  24      70.750 -46.730   4.671  1.00  1.00      G    C
ATOM   1395  CA  ALA G  25      68.580 -44.380   2.751  1.00  1.00      G    C
ATOM   1396  CA  ARG G  26      66.010 -41.840   4.051  1.00  1.00      G    C
ATOM   1397  CA  LYS G  27      66.580 -40.240   7.351  1.00  1.00      G    C
ATOM   1398  CA  SER G  28      63.730 -37.830   8.191  1.00  1.00      G    C
ATOM   1399  CA  ALA G  29      60.500 -39.650   7.531  1.00  1.00      G    C
ATOM   1400  CA  PRO G  30      57.370 -37.370   7.561  1.00  1.00      G    C
ATOM   1401  CA  ALA G  31      55.560 -38.240  10.781  1.00  1.00      G    C
ATOM   1402  CA  THR G  32      51.910 -39.530  10.641  1.00  1.00      G    C
ATOM   1403  CA  GLY G  33      50.100 -36.110  10.501  1.00  1.00      G    C
ATOM   1404  CA  GLY G  34      47.080 -34.480  12.281  1.00  1.00      G    C
ATOM   1405  CA  VAL G  35      45.340 -34.350   8.981  1.00  1.00      G    C
ATOM   1406  CA  LYS G  36      43.510 -31.210   7.810  1.00  1.00      G    C
ATOM   1407  CA  LYS G  37      40.960 -32.330   5.220  1.00  1.00      G    C
ATOM   1408  CA  PRO G  38      39.040 -29.160   4.100  1.00  1.00      G    C
ATOM   1409  CA  HIS G  39      36.020 -28.170   6.240  1.00  1.00      G    C
ATOM   1410  CA  ARG G  40      32.550 -28.650   4.780  1.00  1.00      G    C
ATOM   1411  CA  TYR G  41      30.210 -26.350   2.930  1.00  1.00      G    C
ATOM   1412  CA  ARG G  42      26.580 -26.600   4.120  1.00  1.00      G    C
ATOM   1413  CA  PRO G  43      24.130 -24.950   1.790  1.00  1.00      G    C
ATOM   1414  CA  GLY G  44      22.750 -21.930   3.530  1.00  1.00      G    C
ATOM   1415  CA  THR G  45      25.540 -21.410   5.990  1.00  1.00      G    C
ATOM   1416  CA  VAL G  46      27.160 -18.680   3.950  1.00  1.00      G    C
ATOM   1417  CA  ALA G  47      23.740 -17.110   3.170  1.00  1.00      G    C
ATOM   1418  CA  LEU G  48      23.190 -16.810   6.880  1.00  1.00      G    C
ATOM   1419  CA  ARG G  49      26.600 -15.360   7.520  1.00  1.00      G    C
ATOM   1420  CA  GLU G  50      26.060 -12.810   4.690  1.00  1.00      G    C
ATOM   1421  CA  ILE G  51      22.620 -11.820   5.900  1.00  1.00      G    C
ATOM   1422  CA  ARG G  52      24.220 -10.920   9.240  1.00  1.00      G    C
ATOM   1423  CA  ARG G  53      27.180  -9.170   7.660  1.00  1.00      G    C
ATOM   1424  CA  TYR G  54      25.050  -7.050   5.330  1.00  1.00      G    C
ATOM   1425  CA  GLN G  55      22.330  -6.100   7.810  1.00  1.00      G    C
ATOM   1426  CA  LYS G  56      25.050  -4.790  10.000  1.00  1.00      G    C
ATOM   1427  CA  SER G  57      26.780  -2.520   7.430  1.00  1.00      G    C
ATOM   1428  CA  THR G  58      26.310   1.010   6.070  1.00  1.00      G    C
ATOM   1429  CA  GLU G  59      27.970   0.940   2.750  1.00  1.00      G    C
ATOM   1430  CA  LEU G  60      26.020   0.880  -0.480  1.00  1.00      G    C
ATOM   1431  CA  LEU G  61      26.080  -2.680  -1.970  1.00  1.00      G    C
ATOM   1432  CA  ILE G  62      25.600  -1.960  -5.650  1.00  1.00      G    C
ATOM   1433  CA  ARG G  63      28.630  -0.270  -7.330  1.00  1.00      G    C
ATOM   1434  CA  LYS G  64      29.270   3.440  -8.130  1.00  1.00      G    C
ATOM   1435  CA  LEU G  65      30.300   3.090 -11.840  1.00  1.00      G    C
ATOM   1436  CA  PRO G  66      27.710   0.620 -13.030  1.00  1.00      G    C
ATOM   1437  CA  PHE G  67      25.090   2.610 -11.120  1.00  1.00      G    C
ATOM   1438  CA  GLN G  68      26.400   5.970 -12.490  1.00  1.00      G    C
ATOM   1439  CA  ARG G  69      26.200   4.610 -15.950  1.00  1.00      G    C
ATOM   1440  CA  LEU G  70      22.630   3.340 -15.660  1.00  1.00      G    C
ATOM   1441  CA  VAL G  71      21.310   6.590 -14.120  1.00  1.00      G    C
ATOM   1442  CA  ARG G  72      22.960   8.610 -16.950  1.00  1.00      G    C
ATOM   1443  CA  GLU G  73      21.620   6.130 -19.460  1.00  1.00      G    C
ATOM   1444  CA  ILE G  74      18.160   6.250 -18.170  1.00  1.00      G    C
ATOM   1445  CA  ALA G  75      18.040  10.110 -17.980  1.00  1.00      G    C
ATOM   1446  CA  GLN G  76      19.050  10.510 -21.720  1.00  1.00      G    C
ATOM   1447  CA  ASP G  77      15.710   8.980 -22.510  1.00  1.00      G    C
ATOM   1448  CA  PHE G  78      13.860  11.980 -21.060  1.00  1.00      G    C
ATOM   1449  CA  LYS G  79      16.110  14.890 -21.820  1.00  1.00      G    C
ATOM   1450  CA  THR G  80      19.010  14.990 -24.170  1.00  1.00      G    C
ATOM   1451  CA  ASP G  81      22.310  16.760 -23.420  1.00  1.00      G    C
ATOM   1452  CA  LEU G  82      22.220  16.500 -19.590  1.00  1.00      G    C
ATOM   1453  CA  ARG G  83      24.930  16.700 -17.130  1.00  1.00      G    C
ATOM   1454  CA  PHE G  84      24.910  15.860 -13.410  1.00  1.00      G    C
ATOM   1455  CA  GLN G  85      25.880  17.200 -10.030  1.00  1.00      G    C
ATOM   1456  CA  SER G  86      27.610  14.290  -8.230  1.00  1.00      G    C
ATOM   1457  CA  SER G  87      25.090  14.650  -5.240  1.00  1.00      G    C
ATOM   1458  CA  ALA G  88      22.240  14.280  -7.820  1.00  1.00      G    C
ATOM   1459  CA  VAL G  89      23.600  10.850  -8.660  1.00  1.00      G    C
ATOM   1460  CA  MET G  90      24.380  10.010  -5.050  1.00  1.00      G    C
ATOM   1461  CA  ALA G  91      20.760  10.810  -3.970  1.00  1.00      G    C
ATOM   1462  CA  LEU G  92      19.450   8.490  -6.710  1.00  1.00      G    C
ATOM   1463  CA  GLN G  93      21.920   5.760  -5.370  1.00  1.00      G    C
ATOM   1464  CA  GLU G  94      20.730   6.350  -1.740  1.00  1.00      G    C
ATOM   1465  CA  ALA G  95      17.150   6.180  -2.840  1.00  1.00      G    C
ATOM   1466  CA  SER G  96      17.480   3.090  -5.060  1.00  1.00      G    C
ATOM   1467  CA  GLU G  97      18.880   0.960  -2.290  1.00  1.00      G    C
ATOM   1468  CA  ALA G  98      16.350   1.620   0.420  1.00  1.00      G    C
ATOM   1469  CA  TYR G  99      13.610   0.810  -2.070  1.00  1.00      G    C
ATOM   1470  CA  LEU G 100      15.190  -2.500  -3.020  1.00  1.00      G    C
ATOM   1471  CA  VAL G 101      15.890  -3.630   0.530  1.00  1.00      G    C
ATOM   1472  CA  ALA G 102      12.360  -3.010   1.790  1.00  1.00      G    C
ATOM   1473  CA  LEU G 103      11.030  -4.860  -1.220  1.00  1.00      G    C
ATOM   1474  CA  PHE G 104      13.210  -7.820  -0.470  1.00  1.00      G    C
ATOM   1475  CA  GLU G 105      11.960  -7.920   3.030  1.00  1.00      G    C
ATOM   1476  CA  ASP G 106       8.350  -8.060   1.780  1.00  1.00      G    C
ATOM   1477  CA  THR G 107       9.220 -10.580  -0.900  1.00  1.00      G    C
ATOM   1478  CA  ASN G 108      10.790 -12.900   1.820  1.00  1.00      G    C
ATOM   1479  CA  LEU G 109       7.620 -12.920   3.880  1.00  1.00      G    C
ATOM   1480  CA  CYS G 110       5.620 -13.710   0.640  1.00  1.00      G    C
ATOM   1481  CA  ALA G 111       8.010 -16.550  -0.290  1.00  1.00      G    C
ATOM   1482  CA  ILE G 112       7.860 -17.950   3.220  1.00  1.00      G    C
ATOM   1483  CA  HIS G 113       4.090 -17.680   3.160  1.00  1.00      G    C
ATOM   1484  CA  ALA G 114       4.190 -20.040   0.140  1.00  1.00      G    C
ATOM   1485  CA  LYS G 115       6.080 -22.650   2.320  1.00  1.00      G    C
ATOM   1486  CA  ARG G 116       9.170 -22.270   0.160  1.00  1.00      G    C
ATOM   1487  CA  VAL G 117      12.660 -21.070   1.020  1.00  1.00      G    C
ATOM   1488  CA  THR G 118      13.310 -19.430  -2.240  1.00  1.00      G    C
ATOM   1489  CA  ILE G 119      12.230 -15.950  -3.230  1.00  1.00      G    C
ATOM   1490  CA  MET G 120      10.380 -15.720  -6.550  1.00  1.00      G    C
ATOM   1491  CA  PRO G 121       9.100 -13.010  -9.050  1.00  1.00      G    C
ATOM   1492  CA  LYS G 122       5.530 -13.670  -7.990  1.00  1.00      G    C
ATOM   1493  CA  ASP G 123       6.540 -12.720  -4.540  1.00  1.00      G    C
ATOM   1494  CA  ILE G 124       8.050  -9.350  -5.610  1.00  1.00      G    C
ATOM   1495  CA  GLN G 125       4.840  -8.790  -7.590  1.00  1.00      G    C
ATOM   1496  CA  LEU G 126       2.560  -9.600  -4.730  1.00  1.00      G    C
ATOM   1497  CA  ALA G 127       4.360  -7.090  -2.390  1.00  1.00      G    C
ATOM   1498  CA  ARG G 128       4.420  -4.470  -5.130  1.00  1.00      G    C
ATOM   1499  CA  ARG G 129       0.790  -5.000  -5.980  1.00  1.00      G    C
ATOM   1500  CA  ILE G 130      -0.430  -4.730  -2.250  1.00  1.00      G    C
ATOM   1501  CA  ARG G 131       1.740  -1.710  -1.600  1.00  1.00      G    C
ATOM   1502  CA  GLY G 132       0.070   0.060  -4.520  1.00  1.00      G    C
ATOM   1503  CA  GLU G 133       3.360  -0.160  -6.620  1.00  1.00      G    C
ATOM   1504  CA  ARG G 134       1.490  -2.020  -9.480  1.00  1.00      G    C
ATOM   1505  CA  ALA G 135      -1.950  -1.210  -7.910  1.00  1.00      G    C
TER
ATOM   1506  CA  SER H   1       9.220 -29.340 -29.190  1.00  1.00      H    C
ATOM   1507  CA  GLY H   2      12.330 -27.630 -30.520  1.00  1.00      H    C
ATOM   1508  CA  ARG H   3      13.930 -26.750 -27.090  1.00  1.00      H    C
ATOM   1509  CA  GLY H   4      14.460 -23.700 -25.130  1.00  1.00      H    C
ATOM   1510  CA  LYS H   5      14.190 -25.440 -21.810  1.00  1.00      H    C
ATOM   1511  CA  GLY H   6      11.250 -24.460 -19.670  1.00  1.00      H    C
ATOM   1512  CA  GLY H   7      12.730 -21.740 -17.710  1.00  1.00      H    C
ATOM   1513  CA  LYS H   8      15.580 -20.390 -15.680  1.00  1.00      H    C
ATOM   1514  CA  GLY H   9      17.870 -18.060 -17.620  1.00  1.00      H    C
ATOM   1515  CA  LEU H  10      15.570 -16.600 -20.230  1.00  1.00      H    C
ATOM   1516  CA  GLY H  11      16.440 -18.470 -23.330  1.00  1.00      H    C
ATOM   1517  CA  LYS H  12      18.760 -20.810 -25.300  1.00  1.00      H    C
ATOM   1518  CA  GLY H  13      19.730 -20.120 -29.020  1.00  1.00      H    C
ATOM   1519  CA  GLY H  14      21.840 -17.170 -28.080  1.00  1.00      H    C
ATOM   1520  CA  ALA H  15      25.480 -18.160 -27.120  1.00  1.00      H    C
ATOM   1521  CA  LYS H  16      25.660 -18.600 -23.340  1.00  1.00      H    C
ATOM   1522  CA  ARG H  17      28.100 -15.620 -23.070  1.00  1.00      H    C
ATOM   1523  CA  HIS H  18      27.860 -13.390 -26.220  1.00  1.00      H    C
ATOM   1524  CA  ARG H  19      31.460 -12.680 -26.840  1.00  1.00      H    C
ATOM   1525  CA  LYS H  20      32.260  -9.300 -28.540  1.00  1.00      H    C
ATOM   1526  CA  VAL H  21      29.650  -6.930 -27.080  1.00  1.00      H    C
ATOM   1527  CA  LEU H  22      27.890  -6.660 -23.720  1.00  1.00      H    C
ATOM   1528  CA  ARG H  23      29.390  -4.890 -20.600  1.00  1.00      H    C
ATOM   1529  CA  ASP H  24      25.770  -3.800 -20.330  1.00  1.00      H    C
ATOM   1530  CA  ASN H  25      24.770  -0.780 -18.160  1.00  1.00      H    C
ATOM   1531  CA  ILE H  26      21.270  -1.790 -17.210  1.00  1.00      H    C
ATOM   1532  CA  GLN H  27      22.440  -5.260 -17.600  1.00  1.00      H    C
ATOM   1533  CA  GLY H  28      25.380  -4.320 -15.410  1.00  1.00      H    C
ATOM   1534  CA  ILE H  29      23.300  -4.480 -12.380  1.00  1.00      H    C
ATOM   1535  CA  THR H  30      24.760  -7.840 -11.340  1.00  1.00      H    C
ATOM   1536  CA  LYS H  31      23.760 -11.050  -9.530  1.00  1.00      H    C
ATOM   1537  CA  PRO H  32      26.310 -10.260  -6.940  1.00  1.00      H    C
ATOM   1538  CA  ALA H  33      24.960  -6.730  -6.230  1.00  1.00      H    C
ATOM   1539  CA  ILE H  34      21.440  -8.060  -6.330  1.00  1.00      H    C
ATOM   1540  CA  ARG H  35      22.340 -10.980  -3.980  1.00  1.00      H    C
ATOM   1541  CA  ARG H  36      23.820  -8.590  -1.460  1.00  1.00      H    C
ATOM   1542  CA  LEU H  37      20.610  -6.410  -1.530  1.00  1.00      H    C
ATOM   1543  CA  ALA H  38      18.590  -9.580  -0.890  1.00  1.00      H    C
ATOM   1544  CA  ARG H  39      20.900 -10.510   1.980  1.00  1.00      H    C
ATOM   1545  CA  ARG H  40      20.440  -7.230   3.550  1.00  1.00      H    C
ATOM   1546  CA  GLY H  41      16.710  -7.810   2.850  1.00  1.00      H    C
ATOM   1547  CA  GLY H  42      16.910 -11.170   4.840  1.00  1.00      H    C
ATOM   1548  CA  VAL H  43      16.330 -13.460   1.890  1.00  1.00      H    C
ATOM   1549  CA  LYS H  44      18.290 -16.740   2.030  1.00  1.00      H    C
ATOM   1550  CA  ARG H  45      17.600 -18.360  -1.290  1.00  1.00      H    C
ATOM   1551  CA  ILE H  46      16.740 -16.660  -4.640  1.00  1.00      H    C
ATOM   1552  CA  SER H  47      14.980 -18.030  -7.750  1.00  1.00      H    C
ATOM   1553  CA  GLY H  48      16.910 -17.620 -10.950  1.00  1.00      H    C
ATOM   1554  CA  LEU H  49      14.090 -15.470 -12.350  1.00  1.00      H    C
ATOM   1555  CA  ILE H  50      14.480 -12.720  -9.730  1.00  1.00      H    C
ATOM   1556  CA  TYR H  51      17.570 -10.890 -11.080  1.00  1.00      H    C
ATOM   1557  CA  GLU H  52      15.770  -9.700 -14.250  1.00  1.00      H    C
ATOM   1558  CA  GLU H  53      12.750  -8.990 -12.060  1.00  1.00      H    C
ATOM   1559  CA  THR H  54      14.860  -6.860  -9.760  1.00  1.00      H    C
ATOM   1560  CA  ARG H  55      16.300  -5.130 -12.840  1.00  1.00      H    C
ATOM   1561  CA  GLY H  56      12.780  -4.500 -14.030  1.00  1.00      H    C
ATOM   1562  CA  VAL H  57      11.640  -3.080 -10.770  1.00  1.00      H    C
ATOM   1563  CA  LEU H  58      14.800  -1.150 -10.230  1.00  1.00      H    C
ATOM   1564  CA  LYS H  59      14.600   0.410 -13.630  1.00  1.00      H    C
ATOM   1565  CA  VAL H  60      10.960   1.600 -13.110  1.00  1.00      H    C
ATOM   1566  CA  PHE H  61      12.040   3.250  -9.880  1.00  1.00      H    C
ATOM   1567  CA  LEU H  62      14.900   5.130 -11.600  1.00  1.00      H    C
ATOM   1568  CA  GLU H  63      12.900   6.010 -14.600  1.00  1.00      H    C
ATOM   1569  CA  ASN H  64      10.210   7.460 -12.360  1.00  1.00      H    C
ATOM   1570  CA  VAL H  65      12.320   9.460 -10.020  1.00  1.00      H    C
ATOM   1571  CA  ILE H  66      14.610  10.800 -12.870  1.00  1.00      H    C
ATOM   1572  CA  ARG H  67      11.700  11.770 -15.110  1.00  1.00      H    C
ATOM   1573  CA  ASP H  68      10.590  14.220 -12.350  1.00  1.00      H    C
ATOM   1574  CA  ALA H  69      13.980  15.570 -11.610  1.00  1.00      H    C
ATOM   1575  CA  VAL H  70      14.440  16.400 -15.310  1.00  1.00      H    C
ATOM   1576  CA  THR H  71      11.030  18.200 -15.340  1.00  1.00      H    C
ATOM   1577  CA  TYR H  72      12.180  20.440 -12.610  1.00  1.00      H    C
ATOM   1578  CA  THR H  73      15.560  20.960 -14.350  1.00  1.00      H    C
ATOM   1579  CA  GLU H  74      13.940  21.980 -17.590  1.00  1.00      H    C
ATOM   1580  CA  HIS H  75      11.320  24.030 -16.000  1.00  1.00      H    C
ATOM   1581  CA  ALA H  76      14.220  26.050 -14.530  1.00  1.00      H    C
ATOM   1582  CA  LYS H  77      15.730  26.420 -17.970  1.00  1.00      H    C
ATOM   1583  CA  ARG H  78      18.830  24.630 -16.620  1.00  1.00      H    C
ATOM   1584  CA  LYS H  79      21.100  22.020 -18.180  1.00  1.00      H    C
ATOM   1585  CA  THR H  80      22.320  20.770 -14.760  1.00  1.00      H    C
ATOM   1586  CA  VAL H  81      20.320  18.500 -12.520  1.00  1.00      H    C
ATOM   1587  CA  THR H  82      20.930  19.760  -8.930  1.00  1.00      H    C
ATOM   1588  CA  ALA H  83      20.480  17.900  -5.830  1.00  1.00      H    C
ATOM   1589  CA  MET H  84      17.410  19.990  -5.180  1.00  1.00      H    C
ATOM   1590  CA  ASP H  85      15.650  18.850  -8.330  1.00  1.00      H    C
ATOM   1591  CA  VAL H  86      16.090  15.320  -7.200  1.00  1.00      H    C
ATOM   1592  CA  VAL H  87      14.940  16.060  -3.650  1.00  1.00      H    C
ATOM   1593  CA  TYR H  88      11.730  17.630  -4.830  1.00  1.00      H    C
ATOM   1594  CA  ALA H  89      10.840  14.820  -7.220  1.00  1.00      H    C
ATOM   1595  CA  LEU H  90      11.450  12.200  -4.480  1.00  1.00      H    C
ATOM   1596  CA  LYS H  91       9.050  13.900  -2.150  1.00  1.00      H    C
ATOM   1597  CA  ARG H  92       6.110  13.830  -4.510  1.00  1.00      H    C
ATOM   1598  CA  GLN H  93       6.860  10.180  -5.300  1.00  1.00      H    C
ATOM   1599  CA  GLY H  94       6.390   9.370  -1.670  1.00  1.00      H    C
ATOM   1600  CA  ARG H  95       9.960   9.150  -0.750  1.00  1.00      H    C
ATOM   1601  CA  THR H  96      11.130  12.190   1.180  1.00  1.00      H    C
ATOM   1602  CA  LEU H  97      14.810  12.200   1.520  1.00  1.00      H    C
ATOM   1603  CA  TYR H  98      16.530  14.160   4.360  1.00  1.00      H    C
ATOM   1604  CA  GLY H  99      20.150  15.010   4.360  1.00  1.00      H    C
ATOM   1605  CA  PHE H 100      21.370  16.630   1.120  1.00  1.00      H    C
ATOM   1606  CA  GLY H 101      22.750  13.700  -0.890  1.00  1.00      H    C
ATOM   1607  CA  GLY H 102      20.990  10.870   1.000  1.00  1.00      H    C
TER
ATOM   1608  CA  SER I   1       7.520 131.960  10.018  1.00  1.00      I    C
ATOM   1609  CA  GLY I   2       6.060 129.400   7.678  1.00  1.00      I    C
ATOM   1610  CA  ARG I   3       8.970 128.580   5.319  1.00  1.00      I    C
ATOM   1611  CA  GLY I   4      12.380 130.010   4.409  1.00  1.00      I    C
ATOM   1612  CA  LYS I   5      11.150 132.670   2.078  1.00  1.00      I    C
ATOM   1613  CA  GLN I   6       9.920 135.490   4.148  1.00  1.00      I    C
ATOM   1614  CA  GLY I   7       6.130 135.490   5.218  1.00  1.00      I    C
ATOM   1615  CA  GLY I   8       3.480 133.510   6.948  1.00  1.00      I    C
ATOM   1616  CA  LYS I   9       1.900 131.380   4.198  1.00  1.00      I    C
ATOM   1617  CA  THR I  10      -1.160 129.420   5.328  1.00  1.00      I    C
ATOM   1618  CA  ARG I  11      -3.730 130.670   2.818  1.00  1.00      I    C
ATOM   1619  CA  ALA I  12      -5.580 133.780   3.868  1.00  1.00      I    C
ATOM   1620  CA  LYS I  13      -5.890 137.470   3.028  1.00  1.00      I    C
ATOM   1621  CA  ALA I  14      -4.960 138.710  -0.422  1.00  1.00      I    C
ATOM   1622  CA  LYS I  15      -8.240 140.620  -1.302  1.00  1.00      I    C
ATOM   1623  CA  THR I  16     -10.560 142.410   1.208  1.00  1.00      I    C
ATOM   1624  CA  ARG I  17     -14.330 142.970   0.728  1.00  1.00      I    C
ATOM   1625  CA  SER I  18     -14.640 139.270   0.988  1.00  1.00      I    C
ATOM   1626  CA  SER I  19     -13.180 139.210   4.568  1.00  1.00      I    C
ATOM   1627  CA  ARG I  20     -15.360 142.130   5.408  1.00  1.00      I    C
ATOM   1628  CA  ALA I  21     -18.530 140.240   4.208  1.00  1.00      I    C
ATOM   1629  CA  GLY I  22     -17.360 136.930   5.868  1.00  1.00      I    C
ATOM   1630  CA  LEU I  23     -17.080 135.040   2.618  1.00  1.00      I    C
ATOM   1631  CA  GLN I  24     -14.380 132.860   0.968  1.00  1.00      I    C
ATOM   1632  CA  PHE I  25     -15.510 133.530  -2.592  1.00  1.00      I    C
ATOM   1633  CA  PRO I  26     -14.290 136.940  -3.952  1.00  1.00      I    C
ATOM   1634  CA  VAL I  27     -16.810 139.810  -3.842  1.00  1.00      I    C
ATOM   1635  CA  GLY I  28     -14.230 141.990  -5.562  1.00  1.00      I    C
ATOM   1636  CA  ARG I  29     -14.090 139.630  -8.612  1.00  1.00      I    C
ATOM   1637  CA  VAL I  30     -17.840 139.290  -8.762  1.00  1.00      I    C
ATOM   1638  CA  HIS I  31     -18.130 143.210  -8.782  1.00  1.00      I    C
ATOM   1639  CA  ARG I  32     -15.590 143.270 -11.752  1.00  1.00      I    C
ATOM   1640  CA  LEU I  33     -17.490 140.360 -13.412  1.00  1.00      I    C
ATOM   1641  CA  LEU I  34     -20.620 142.350 -13.032  1.00  1.00      I    C
ATOM   1642  CA  ARG I  35     -19.000 145.310 -14.652  1.00  1.00      I    C
ATOM   1643  CA  LYS I  36     -17.530 143.440 -17.542  1.00  1.00      I    C
ATOM   1644  CA  GLY I  37     -20.640 141.310 -18.312  1.00  1.00      I    C
ATOM   1645  CA  ASN I  38     -22.800 144.210 -19.452  1.00  1.00      I    C
ATOM   1646  CA  TYR I  39     -25.450 143.600 -16.932  1.00  1.00      I    C
ATOM   1647  CA  ALA I  40     -26.760 147.070 -16.142  1.00  1.00      I    C
ATOM   1648  CA  GLU I  41     -25.970 150.750 -16.332  1.00  1.00      I    C
ATOM   1649  CA  ARG I  42     -24.570 150.550 -12.762  1.00  1.00      I    C
ATOM   1650  CA  VAL I  43     -24.020 147.810 -10.132  1.00  1.00      I    C
ATOM   1651  CA  GLY I  44     -24.550 148.530  -6.372  1.00  1.00      I    C
ATOM   1652  CA  ALA I  45     -22.320 147.700  -3.362  1.00  1.00      I    C
ATOM   1653  CA  GLY I  46     -24.710 144.870  -2.362  1.00  1.00      I    C
ATOM   1654  CA  ALA I  47     -24.820 143.080  -5.762  1.00  1.00      I    C
ATOM   1655  CA  PRO I  48     -21.320 141.670  -5.802  1.00  1.00      I    C
ATOM   1656  CA  VAL I  49     -21.470 140.580  -2.082  1.00  1.00      I    C
ATOM   1657  CA  TYR I  50     -24.960 139.020  -2.542  1.00  1.00      I    C
ATOM   1658  CA  LEU I  51     -23.810 137.270  -5.632  1.00  1.00      I    C
ATOM   1659  CA  ALA I  52     -20.520 135.850  -4.172  1.00  1.00      I    C
ATOM   1660  CA  ALA I  53     -22.370 134.490  -1.202  1.00  1.00      I    C
ATOM   1661  CA  VAL I  54     -24.950 132.620  -3.502  1.00  1.00      I    C
ATOM   1662  CA  LEU I  55     -22.080 131.370  -5.702  1.00  1.00      I    C
ATOM   1663  CA  GLU I  56     -20.010 130.000  -2.832  1.00  1.00      I    C
ATOM   1664  CA  TYR I  57     -23.200 128.560  -1.262  1.00  1.00      I    C
ATOM   1665  CA  LEU I  58     -24.180 126.690  -4.352  1.00  1.00      I    C
ATOM   1666  CA  THR I  59     -20.640 125.350  -4.812  1.00  1.00      I    C
ATOM   1667  CA  ALA I  60     -20.610 124.180  -1.132  1.00  1.00      I    C
ATOM   1668  CA  GLU I  61     -23.830 122.250  -1.712  1.00  1.00      I    C
ATOM   1669  CA  ILE I  62     -22.670 120.450  -4.831  1.00  1.00      I    C
ATOM   1670  CA  LEU I  63     -19.300 119.610  -3.211  1.00  1.00      I    C
ATOM   1671  CA  GLU I  64     -21.010 118.300  -0.071  1.00  1.00      I    C
ATOM   1672  CA  LEU I  65     -23.160 115.780  -2.151  1.00  1.00      I    C
ATOM   1673  CA  ALA I  66     -20.230 115.090  -4.551  1.00  1.00      I    C
ATOM   1674  CA  GLY I  67     -17.880 114.110  -1.771  1.00  1.00      I    C
ATOM   1675  CA  ASN I  68     -20.510 111.790  -0.521  1.00  1.00      I    C
ATOM   1676  CA  ALA I  69     -20.530 110.060  -3.981  1.00  1.00      I    C
ATOM   1677  CA  ALA I  70     -16.830 109.980  -4.091  1.00  1.00      I    C
ATOM   1678  CA  ARG I  71     -16.590 108.410  -0.651  1.00  1.00      I    C
ATOM   1679  CA  ASP I  72     -19.360 105.880  -1.461  1.00  1.00      I    C
ATOM   1680  CA  ASN I  73     -17.250 104.720  -4.391  1.00  1.00      I    C
ATOM   1681  CA  LYS I  74     -14.070 104.640  -2.021  1.00  1.00      I    C
ATOM   1682  CA  LYS I  75     -12.310 107.340  -4.021  1.00  1.00      I    C
ATOM   1683  CA  THR I  76     -10.860 110.200  -2.161  1.00  1.00      I    C
ATOM   1684  CA  ARG I  77     -10.540 112.760  -4.891  1.00  1.00      I    C
ATOM   1685  CA  ILE I  78     -13.690 114.190  -6.451  1.00  1.00      I    C
ATOM   1686  CA  ILE I  79     -13.960 113.310 -10.231  1.00  1.00      I    C
ATOM   1687  CA  PRO I  80     -16.560 114.090 -12.991  1.00  1.00      I    C
ATOM   1688  CA  ARG I  81     -18.520 111.100 -12.051  1.00  1.00      I    C
ATOM   1689  CA  HIS I  82     -19.330 112.380  -8.471  1.00  1.00      I    C
ATOM   1690  CA  LEU I  83     -20.340 115.800  -9.621  1.00  1.00      I    C
ATOM   1691  CA  GLN I  84     -22.810 114.110 -12.131  1.00  1.00      I    C
ATOM   1692  CA  LEU I  85     -23.990 111.610  -9.481  1.00  1.00      I    C
ATOM   1693  CA  ALA I  86     -24.720 114.610  -7.191  1.00  1.00      I    C
ATOM   1694  CA  VAL I  87     -26.810 116.310  -9.811  1.00  1.00      I    C
ATOM   1695  CA  ARG I  88     -28.960 113.550 -11.291  1.00  1.00      I    C
ATOM   1696  CA  ASN I  89     -29.980 112.180  -7.941  1.00  1.00      I    C
ATOM   1697  CA  ASP I  90     -31.140 115.610  -6.671  1.00  1.00      I    C
ATOM   1698  CA  GLU I  91     -34.520 116.790  -7.861  1.00  1.00      I    C
ATOM   1699  CA  GLU I  92     -33.560 120.520  -7.662  1.00  1.00      I    C
ATOM   1700  CA  LEU I  93     -30.090 120.360  -9.122  1.00  1.00      I    C
ATOM   1701  CA  ASN I  94     -31.240 118.130 -11.891  1.00  1.00      I    C
ATOM   1702  CA  LYS I  95     -33.660 120.800 -13.082  1.00  1.00      I    C
ATOM   1703  CA  LEU I  96     -31.150 123.610 -12.872  1.00  1.00      I    C
ATOM   1704  CA  LEU I  97     -28.820 121.490 -15.152  1.00  1.00      I    C
ATOM   1705  CA  GLY I  98     -31.680 120.100 -17.382  1.00  1.00      I    C
ATOM   1706  CA  ARG I  99     -29.850 120.880 -20.592  1.00  1.00      I    C
ATOM   1707  CA  VAL I 100     -26.340 120.240 -19.312  1.00  1.00      I    C
ATOM   1708  CA  THR I 101     -23.830 117.590 -20.281  1.00  1.00      I    C
ATOM   1709  CA  ILE I 102     -20.590 117.410 -18.181  1.00  1.00      I    C
ATOM   1710  CA  ALA I 103     -18.090 115.640 -20.441  1.00  1.00      I    C
ATOM   1711  CA  GLN I 104     -17.500 111.950 -19.051  1.00  1.00      I    C
ATOM   1712  CA  GLY I 105     -20.180 112.490 -16.611  1.00  1.00      I    C
ATOM   1713  CA  GLY I 106     -22.550 109.670 -17.761  1.00  1.00      I    C
ATOM   1714  CA  VAL I 107     -20.120 108.510 -20.621  1.00  1.00      I    C
ATOM   1715  CA  LEU I 108     -18.370 105.100 -20.231  1.00  1.00      I    C
ATOM   1716  CA  PRO I 109     -20.780 102.100 -20.021  1.00  1.00      I    C
ATOM   1717  CA  ASN I 110     -23.070 102.780 -22.871  1.00  1.00      I    C
ATOM   1718  CA  ILE I 111     -25.720 100.590 -24.471  1.00  1.00      I    C
ATOM   1719  CA  GLN I 112     -29.310 101.240 -23.671  1.00  1.00      I    C
ATOM   1720  CA  SER I 113     -31.000  98.280 -22.021  1.00  1.00      I    C
ATOM   1721  CA  VAL I 114     -31.230  99.710 -18.491  1.00  1.00      I    C
ATOM   1722  CA  LEU I 115     -33.620 102.390 -19.931  1.00  1.00      I    C
ATOM   1723  CA  LEU I 116     -36.340  99.900 -20.861  1.00  1.00      I    C
ATOM   1724  CA  PRO I 117     -39.320 101.580 -22.661  1.00  1.00      I    C
ATOM   1725  CA  LYS I 118     -42.290 102.430 -20.541  1.00  1.00      I    C
ATOM   1726  CA  LYS I 119     -44.740 101.790 -23.341  1.00  1.00      I    C
ATOM   1727  CA  THR I 120     -41.820  99.700 -24.471  1.00  1.00      I    C
ATOM   1728  CA  GLU I 121     -42.480 100.350 -28.261  1.00  1.00      I    C
ATOM   1729  CA  SER I 122     -41.100  96.860 -28.941  1.00  1.00      I    C
ATOM   1730  CA  SER I 123     -39.510  96.720 -32.391  1.00  1.00      I    C
ATOM   1731  CA  LYS I 124     -37.990  93.750 -34.361  1.00  1.00      I    C
ATOM   1732  CA  SER I 125     -38.770  90.210 -33.171  1.00  1.00      I    C
ATOM   1733  CA  LYS I 126     -38.500  90.190 -29.391  1.00  1.00      I    C
ATOM   1734  CA  SER I 127     -35.660  88.050 -28.151  1.00  1.00      I    C
ATOM   1735  CA  LYS I 128     -35.380  90.500 -25.231  1.00  1.00      I    C
TER
ATOM   1736  CA  PRO J   1      11.310  92.790  13.249  1.00  1.00      J    C
ATOM   1737  CA  GLU J   2      13.400  90.080  11.649  1.00  1.00      J    C
ATOM   1738  CA  PRO J   3      16.220  88.440  13.409  1.00  1.00      J    C
ATOM   1739  CA  ALA J   4      18.330  87.630  10.269  1.00  1.00      J    C
ATOM   1740  CA  LYS J   5      17.730  90.410   7.639  1.00  1.00      J    C
ATOM   1741  CA  SER J   6      16.680  93.990   7.719  1.00  1.00      J    C
ATOM   1742  CA  ALA J   7      13.320  95.820   7.409  1.00  1.00      J    C
ATOM   1743  CA  PRO J   8      11.470  97.270   5.709  1.00  1.00      J    C
ATOM   1744  CA  ALA J   9      10.590  94.580   3.239  1.00  1.00      J    C
ATOM   1745  CA  PRO J  10       9.160  94.030   0.589  1.00  1.00      J    C
ATOM   1746  CA  LYS J  11       5.490  95.130   0.359  1.00  1.00      J    C
ATOM   1747  CA  LYS J  12       6.020  98.100   2.619  1.00  1.00      J    C
ATOM   1748  CA  GLY J  13       7.440 101.670   2.469  1.00  1.00      J    C
ATOM   1749  CA  SER J  14       6.810 105.340   1.559  1.00  1.00      J    C
ATOM   1750  CA  LYS J  15       8.590 107.680  -1.031  1.00  1.00      J    C
ATOM   1751  CA  LYS J  16       9.570 111.160  -0.511  1.00  1.00      J    C
ATOM   1752  CA  ALA J  17      11.490 111.910  -3.781  1.00  1.00      J    C
ATOM   1753  CA  VAL J  18      11.490 115.660  -4.081  1.00  1.00      J    C
ATOM   1754  CA  THR J  19      14.790 116.780  -5.531  1.00  1.00      J    C
ATOM   1755  CA  LYS J  20      16.530 116.320  -8.881  1.00  1.00      J    C
ATOM   1756  CA  THR J  21      19.840 118.290  -9.481  1.00  1.00      J    C
ATOM   1757  CA  GLN J  22      20.500 121.210 -11.741  1.00  1.00      J    C
ATOM   1758  CA  LYS J  23      17.640 123.090 -10.081  1.00  1.00      J    C
ATOM   1759  CA  LYS J  24      14.520 122.320 -12.121  1.00  1.00      J    C
ATOM   1760  CA  ASP J  25      13.450 126.050 -12.441  1.00  1.00      J    C
ATOM   1761  CA  GLY J  26      11.080 127.060 -15.161  1.00  1.00      J    C
ATOM   1762  CA  LYS J  27      10.550 126.740 -18.841  1.00  1.00      J    C
ATOM   1763  CA  LYS J  28       6.800 127.350 -18.821  1.00  1.00      J    C
ATOM   1764  CA  ARG J  29       6.440 131.140 -19.482  1.00  1.00      J    C
ATOM   1765  CA  ARG J  30       3.110 131.520 -17.822  1.00  1.00      J    C
ATOM   1766  CA  LYS J  31       2.030 134.230 -15.282  1.00  1.00      J    C
ATOM   1767  CA  THR J  32      -1.090 136.060 -16.562  1.00  1.00      J    C
ATOM   1768  CA  ARG J  33      -4.040 134.010 -15.742  1.00  1.00      J    C
ATOM   1769  CA  LYS J  34      -7.340 135.820 -15.062  1.00  1.00      J    C
ATOM   1770  CA  GLU J  35     -10.060 133.140 -15.302  1.00  1.00      J    C
ATOM   1771  CA  SER J  36     -10.890 130.500 -12.602  1.00  1.00      J    C
ATOM   1772  CA  TYR J  37     -12.730 129.600  -9.402  1.00  1.00      J    C
ATOM   1773  CA  ALA J  38     -10.140 127.000  -8.462  1.00  1.00      J    C
ATOM   1774  CA  ILE J  39      -8.660 128.890  -5.402  1.00  1.00      J    C
ATOM   1775  CA  TYR J  40     -12.260 129.220  -4.182  1.00  1.00      J    C
ATOM   1776  CA  VAL J  41     -13.200 125.670  -4.992  1.00  1.00      J    C
ATOM   1777  CA  TYR J  42     -10.180 124.530  -2.971  1.00  1.00      J    C
ATOM   1778  CA  LYS J  43     -11.040 126.530   0.058  1.00  1.00      J    C
ATOM   1779  CA  VAL J  44     -14.570 125.350   0.208  1.00  1.00      J    C
ATOM   1780  CA  LEU J  45     -13.970 121.700  -0.351  1.00  1.00      J    C
ATOM   1781  CA  LYS J  46     -11.570 121.450   2.519  1.00  1.00      J    C
ATOM   1782  CA  GLN J  47     -14.240 123.090   4.749  1.00  1.00      J    C
ATOM   1783  CA  VAL J  48     -16.490 120.340   3.499  1.00  1.00      J    C
ATOM   1784  CA  HIS J  49     -14.140 117.360   3.179  1.00  1.00      J    C
ATOM   1785  CA  PRO J  50     -10.770 117.710   5.099  1.00  1.00      J    C
ATOM   1786  CA  ASP J  51      -9.230 114.490   3.689  1.00  1.00      J    C
ATOM   1787  CA  THR J  52     -10.550 114.870   0.089  1.00  1.00      J    C
ATOM   1788  CA  GLY J  53      -8.910 116.490  -2.821  1.00  1.00      J    C
ATOM   1789  CA  ILE J  54     -10.410 117.140  -6.371  1.00  1.00      J    C
ATOM   1790  CA  SER J  55      -9.380 115.940  -9.871  1.00  1.00      J    C
ATOM   1791  CA  SER J  56      -8.370 118.420 -12.621  1.00  1.00      J    C
ATOM   1792  CA  LYS J  57     -11.190 117.200 -14.921  1.00  1.00      J    C
ATOM   1793  CA  ALA J  58     -13.730 117.720 -12.141  1.00  1.00      J    C
ATOM   1794  CA  MET J  59     -12.160 121.070 -11.501  1.00  1.00      J    C
ATOM   1795  CA  SER J  60     -12.830 122.050 -15.111  1.00  1.00      J    C
ATOM   1796  CA  ILE J  61     -16.500 121.160 -14.611  1.00  1.00      J    C
ATOM   1797  CA  MET J  62     -16.610 123.130 -11.322  1.00  1.00      J    C
ATOM   1798  CA  ASN J  63     -14.880 126.080 -12.972  1.00  1.00      J    C
ATOM   1799  CA  SER J  64     -17.450 126.050 -15.872  1.00  1.00      J    C
ATOM   1800  CA  PHE J  65     -20.100 125.320 -13.252  1.00  1.00      J    C
ATOM   1801  CA  VAL J  66     -19.640 128.460 -11.162  1.00  1.00      J    C
ATOM   1802  CA  ASN J  67     -19.360 130.720 -14.162  1.00  1.00      J    C
ATOM   1803  CA  ASP J  68     -22.620 129.380 -15.632  1.00  1.00      J    C
ATOM   1804  CA  VAL J  69     -24.590 130.010 -12.362  1.00  1.00      J    C
ATOM   1805  CA  PHE J  70     -22.900 133.440 -12.062  1.00  1.00      J    C
ATOM   1806  CA  GLU J  71     -24.180 134.280 -15.592  1.00  1.00      J    C
ATOM   1807  CA  ARG J  72     -27.740 132.870 -15.132  1.00  1.00      J    C
ATOM   1808  CA  ILE J  73     -28.310 134.880 -11.972  1.00  1.00      J    C
ATOM   1809  CA  ALA J  74     -26.800 138.130 -13.262  1.00  1.00      J    C
ATOM   1810  CA  GLY J  75     -28.670 137.910 -16.532  1.00  1.00      J    C
ATOM   1811  CA  GLU J  76     -31.930 137.140 -15.002  1.00  1.00      J    C
ATOM   1812  CA  ALA J  77     -31.350 140.230 -12.642  1.00  1.00      J    C
ATOM   1813  CA  SER J  78     -30.450 142.310 -15.642  1.00  1.00      J    C
ATOM   1814  CA  ARG J  79     -33.680 141.480 -17.422  1.00  1.00      J    C
ATOM   1815  CA  LEU J  80     -35.700 142.230 -14.212  1.00  1.00      J    C
ATOM   1816  CA  ALA J  81     -33.970 145.570 -13.912  1.00  1.00      J    C
ATOM   1817  CA  HIS J  82     -34.570 146.360 -17.642  1.00  1.00      J    C
ATOM   1818  CA  TYR J  83     -38.130 145.290 -17.502  1.00  1.00      J    C
ATOM   1819  CA  ASN J  84     -38.620 147.580 -14.472  1.00  1.00      J    C
ATOM   1820  CA  LYS J  85     -36.640 150.450 -15.962  1.00  1.00      J    C
ATOM   1821  CA  ARG J  86     -33.760 150.150 -13.422  1.00  1.00      J    C
ATOM   1822  CA  SER J  87     -30.420 151.750 -13.852  1.00  1.00      J    C
ATOM   1823  CA  THR J  88     -28.650 149.790 -11.172  1.00  1.00      J    C
ATOM   1824  CA  ILE J  89     -28.830 146.130 -10.332  1.00  1.00      J    C
ATOM   1825  CA  THR J  90     -28.970 145.990  -6.552  1.00  1.00      J    C
ATOM   1826  CA  SER J  91     -28.760 142.950  -4.222  1.00  1.00      J    C
ATOM   1827  CA  ARG J  92     -32.470 142.960  -4.402  1.00  1.00      J    C
ATOM   1828  CA  GLU J  93     -32.430 142.210  -8.242  1.00  1.00      J    C
ATOM   1829  CA  ILE J  94     -29.850 139.510  -7.462  1.00  1.00      J    C
ATOM   1830  CA  GLN J  95     -32.120 138.190  -4.682  1.00  1.00      J    C
ATOM   1831  CA  THR J  96     -35.180 138.310  -6.912  1.00  1.00      J    C
ATOM   1832  CA  ALA J  97     -33.170 136.460  -9.632  1.00  1.00      J    C
ATOM   1833  CA  VAL J  98     -32.670 133.640  -6.982  1.00  1.00      J    C
ATOM   1834  CA  ARG J  99     -36.410 133.550  -6.302  1.00  1.00      J    C
ATOM   1835  CA  LEU J 100     -37.140 133.370 -10.012  1.00  1.00      J    C
ATOM   1836  CA  LEU J 101     -34.650 130.770 -11.322  1.00  1.00      J    C
ATOM   1837  CA  LEU J 102     -33.920 128.270  -8.512  1.00  1.00      J    C
ATOM   1838  CA  PRO J 103     -36.250 125.650  -7.182  1.00  1.00      J    C
ATOM   1839  CA  GLY J 104     -37.690 125.980  -3.772  1.00  1.00      J    C
ATOM   1840  CA  GLU J 105     -35.370 125.050  -0.912  1.00  1.00      J    C
ATOM   1841  CA  LEU J 106     -32.260 125.700  -2.982  1.00  1.00      J    C
ATOM   1842  CA  ALA J 107     -33.420 129.280  -3.892  1.00  1.00      J    C
ATOM   1843  CA  LYS J 108     -34.270 129.780  -0.132  1.00  1.00      J    C
ATOM   1844  CA  HIS J 109     -30.720 128.870   0.968  1.00  1.00      J    C
ATOM   1845  CA  ALA J 110     -29.200 131.240  -1.772  1.00  1.00      J    C
ATOM   1846  CA  VAL J 111     -31.360 134.120  -0.202  1.00  1.00      J    C
ATOM   1847  CA  SER J 112     -30.610 133.760   3.468  1.00  1.00      J    C
ATOM   1848  CA  GLU J 113     -26.790 133.630   2.638  1.00  1.00      J    C
ATOM   1849  CA  GLY J 114     -27.050 136.710   0.278  1.00  1.00      J    C
ATOM   1850  CA  THR J 115     -29.060 138.630   2.888  1.00  1.00      J    C
ATOM   1851  CA  LYS J 116     -26.740 137.410   5.658  1.00  1.00      J    C
ATOM   1852  CA  ALA J 117     -23.800 138.620   3.678  1.00  1.00      J    C
ATOM   1853  CA  VAL J 118     -25.000 141.970   2.918  1.00  1.00      J    C
ATOM   1854  CA  THR J 119     -26.190 142.820   6.298  1.00  1.00      J    C
ATOM   1855  CA  LYS J 120     -22.740 142.110   7.778  1.00  1.00      J    C
ATOM   1856  CA  TYR J 121     -20.780 143.710   5.058  1.00  1.00      J    C
ATOM   1857  CA  THR J 122     -22.810 146.950   5.328  1.00  1.00      J    C
ATOM   1858  CA  SER J 123     -22.490 147.040   9.118  1.00  1.00      J    C
ATOM   1859  CA  ALA J 124     -18.690 147.240   8.718  1.00  1.00      J    C
ATOM   1860  CA  LYS J 125     -16.270 150.130   8.558  1.00  1.00      J    C
TER
