# Supplementary material for: The kinetic landscape of nucleosome assembly: A coarse-grained molecular dynamics study
Source: PLoS Comput Biol. 2021 Jul 27;17(7):e1009253. doi: 10.1371/journal.pcbi.1009253 (PMC8345847; doi:10.1371/journal.pcbi.1009253)
Supplement: S1 Data — For each of the 11 metastable states identified from our MSM at 400 mM using PCCA clustering, we deposited 4 representative coarse-grained nucleosome conformations in PDB format. The conformations are named “state*conf#.pdb”, where * corresponds to the state name as described in the text (T, TL, TR, HL0, HL1, HL2, HR0, HR1, HR2 and HR3, N), and # goes from 1 to 4. The file “msm_hmm11.dat” contains the equilibrium probabilities of the various basins and the transition probabilities between them. The data also contain 4 representative partially opened conformations for each of the left hexasome, right hexasome, and tetrasome states, named “partially-opened_*_conf#.pdb”, where * is HL, HR or T and # goes from 1 to 4. (ZIP) [file pcbi.1009253.s006.zip › S1_Data/stateHL1conf3.pdb]

ATOM      1 DS   DC  A   1      69.310 -32.100   8.900  1.00  1.00      A    S
ATOM      2 DB   DC  A   1      70.100 -31.750   4.640  1.00  1.00      A    B
ATOM      3 DP   DT  A   2      72.690 -30.170  11.080  1.00  1.00      A    P
ATOM      4 DS   DT  A   2      74.000 -28.240   7.820  1.00  1.00      A    S
ATOM      5 DB   DT  A   2      70.330 -27.510   5.960  1.00  1.00      A    B
ATOM      6 DP   DG  A   3      76.860 -24.860   8.230  1.00  1.00      A    P
ATOM      7 DS   DG  A   3      75.790 -23.130   5.550  1.00  1.00      A    S
ATOM      8 DB   DG  A   3      70.560 -23.470   4.470  1.00  1.00      A    B
ATOM      9 DP   DG  A   4      77.070 -20.110   4.650  1.00  1.00      A    P
ATOM     10 DS   DG  A   4      74.080 -18.900   2.100  1.00  1.00      A    S
ATOM     11 DB   DG  A   4      69.440 -20.030   3.450  1.00  1.00      A    B
ATOM     12 DP   DA  A   5      74.420 -15.600  -0.270  1.00  1.00      A    P
ATOM     13 DS   DA  A   5      70.550 -15.010  -0.660  1.00  1.00      A    S
ATOM     14 DB   DA  A   5      68.410 -16.180   3.480  1.00  1.00      A    B
ATOM     15 DP   DG  A   6      69.390 -11.620  -1.960  1.00  1.00      A    P
ATOM     16 DS   DG  A   6      65.840 -12.470  -0.730  1.00  1.00      A    S
ATOM     17 DB   DG  A   6      65.430 -13.870   4.050  1.00  1.00      A    B
ATOM     18 DP   DA  A   7      62.980 -11.020  -2.140  1.00  1.00      A    P
ATOM     19 DS   DA  A   7      60.420 -11.870   0.750  1.00  1.00      A    S
ATOM     20 DB   DA  A   7      62.580 -11.670   5.250  1.00  1.00      A    B
ATOM     21 DP   DA  A   8      57.300 -10.420   0.830  1.00  1.00      A    P
ATOM     22 DS   DA  A   8      56.930 -10.400   4.610  1.00  1.00      A    S
ATOM     23 DB   DA  A   8      60.880  -8.770   6.460  1.00  1.00      A    B
ATOM     24 DP   DT  A   9      54.420  -8.780   5.700  1.00  1.00      A    P
ATOM     25 DS   DT  A   9      55.730  -8.610   8.670  1.00  1.00      A    S
ATOM     26 DB   DT  A   9      58.860  -6.010   7.890  1.00  1.00      A    B
ATOM     27 DP   DC  A  10      53.130  -7.490  11.160  1.00  1.00      A    P
ATOM     28 DS   DC  A  10      55.810  -6.190  13.510  1.00  1.00      A    S
ATOM     29 DB   DC  A  10      58.300  -3.740  10.870  1.00  1.00      A    B
ATOM     30 DP   DC  A  11      54.820  -4.600  16.780  1.00  1.00      A    P
ATOM     31 DS   DC  A  11      57.860  -1.770  17.050  1.00  1.00      A    S
ATOM     32 DB   DC  A  11      58.540  -0.440  13.020  1.00  1.00      A    B
ATOM     33 DP   DC  A  12      57.850   1.000  19.580  1.00  1.00      A    P
ATOM     34 DS   DC  A  12      59.720   3.690  17.370  1.00  1.00      A    S
ATOM     35 DB   DC  A  12      57.600   3.390  13.100  1.00  1.00      A    B
ATOM     36 DP   DG  A  13      60.270   8.050  19.300  1.00  1.00      A    P
ATOM     37 DS   DG  A  13      61.180   9.440  16.350  1.00  1.00      A    S
ATOM     38 DB   DG  A  13      57.910   7.800  12.880  1.00  1.00      A    B
ATOM     39 DP   DG  A  14      61.680  13.100  16.180  1.00  1.00      A    P
ATOM     40 DS   DG  A  14      60.200  13.800  13.080  1.00  1.00      A    S
ATOM     41 DB   DG  A  14      56.260  10.760  11.760  1.00  1.00      A    B
ATOM     42 DP   DT  A  15      59.910  16.810  11.770  1.00  1.00      A    P
ATOM     43 DS   DT  A  15      57.190  15.820   8.780  1.00  1.00      A    S
ATOM     44 DB   DT  A  15      54.190  13.390  11.060  1.00  1.00      A    B
ATOM     45 DP   DC  A  16      55.870  19.090   7.070  1.00  1.00      A    P
ATOM     46 DS   DC  A  16      52.550  17.490   6.140  1.00  1.00      A    S
ATOM     47 DB   DC  A  16      51.070  15.550   9.910  1.00  1.00      A    B
ATOM     48 DP   DT  A  17      49.540  19.710   4.130  1.00  1.00      A    P
ATOM     49 DS   DT  A  17      46.500  17.400   4.950  1.00  1.00      A    S
ATOM     50 DB   DT  A  17      47.320  16.940   9.130  1.00  1.00      A    B
ATOM     51 DP   DG  A  18      42.150  19.060   3.800  1.00  1.00      A    P
ATOM     52 DS   DG  A  18      40.620  17.350   6.020  1.00  1.00      A    S
ATOM     53 DB   DG  A  18      43.060  18.080   9.940  1.00  1.00      A    B
ATOM     54 DP   DC  A  19      37.140  17.090   6.260  1.00  1.00      A    P
ATOM     55 DS   DC  A  19      37.150  16.810   9.940  1.00  1.00      A    S
ATOM     56 DB   DC  A  19      39.980  19.280  11.060  1.00  1.00      A    B
ATOM     57 DP   DA  A  20      33.300  17.170  12.010  1.00  1.00      A    P
ATOM     58 DS   DA  A  20      34.640  18.740  15.330  1.00  1.00      A    S
ATOM     59 DB   DA  A  20      38.590  21.800  14.140  1.00  1.00      A    B
ATOM     60 DP   DG  A  21      32.130  20.500  17.300  1.00  1.00      A    P
ATOM     61 DS   DG  A  21      34.650  23.020  18.700  1.00  1.00      A    S
ATOM     62 DB   DG  A  21      37.060  25.240  15.380  1.00  1.00      A    B
ATOM     63 DP   DG  A  22      33.250  25.530  21.260  1.00  1.00      A    P
ATOM     64 DS   DG  A  22      35.310  28.740  20.250  1.00  1.00      A    S
ATOM     65 DB   DG  A  22      36.230  28.800  15.260  1.00  1.00      A    B
ATOM     66 DP   DC  A  23      34.550  31.720  21.980  1.00  1.00      A    P
ATOM     67 DS   DC  A  23      36.140  34.120  19.140  1.00  1.00      A    S
ATOM     68 DB   DC  A  23      34.410  31.940  15.400  1.00  1.00      A    B
ATOM     69 DP   DC  A  24      35.990  37.520  18.910  1.00  1.00      A    P
ATOM     70 DS   DC  A  24      35.970  37.740  15.070  1.00  1.00      A    S
ATOM     71 DB   DC  A  24      33.110  35.160  13.550  1.00  1.00      A    B
ATOM     72 DP   DG  A  25      35.290  42.220  13.570  1.00  1.00      A    P
ATOM     73 DS   DG  A  25      33.520  41.480  10.230  1.00  1.00      A    S
ATOM     74 DB   DG  A  25      30.560  37.450  10.640  1.00  1.00      A    B
ATOM     75 DP   DC  A  26      32.710  43.660   8.390  1.00  1.00      A    P
ATOM     76 DS   DC  A  26      29.770  41.790   6.430  1.00  1.00      A    S
ATOM     77 DB   DC  A  26      27.910  39.190   9.330  1.00  1.00      A    B
ATOM     78 DP   DT  A  27      27.290  43.440   3.760  1.00  1.00      A    P
ATOM     79 DS   DT  A  27      24.600  40.540   3.450  1.00  1.00      A    S
ATOM     80 DB   DT  A  27      24.190  40.160   7.820  1.00  1.00      A    B
ATOM     81 DP   DC  A  28      21.960  41.620   1.960  1.00  1.00      A    P
ATOM     82 DS   DC  A  28      19.680  39.500   4.040  1.00  1.00      A    S
ATOM     83 DB   DC  A  28      20.450  41.020   7.650  1.00  1.00      A    B
ATOM     84 DP   DA  A  29      15.390  39.410   3.140  1.00  1.00      A    P
ATOM     85 DS   DA  A  29      14.520  38.160   6.560  1.00  1.00      A    S
ATOM     86 DB   DA  A  29      16.940  40.930   9.570  1.00  1.00      A    B
ATOM     87 DP   DA  A  30      11.330  37.510   7.510  1.00  1.00      A    P
ATOM     88 DS   DA  A  30      12.200  38.160  11.090  1.00  1.00      A    S
ATOM     89 DB   DA  A  30      14.080  42.480  11.040  1.00  1.00      A    B
ATOM     90 DP   DT  A  31       9.660  37.870  13.160  1.00  1.00      A    P
ATOM     91 DS   DT  A  31      11.170  39.760  15.740  1.00  1.00      A    S
ATOM     92 DB   DT  A  31      11.300  43.340  13.720  1.00  1.00      A    B
ATOM     93 DP   DT  A  32       9.340  39.810  19.100  1.00  1.00      A    P
ATOM     94 DS   DT  A  32      10.540  43.120  20.250  1.00  1.00      A    S
ATOM     95 DB   DT  A  32      10.060  45.410  16.710  1.00  1.00      A    B
ATOM     96 DP   DG  A  33       8.370  44.150  23.900  1.00  1.00      A    P
ATOM     97 DS   DG  A  33       8.230  48.150  22.840  1.00  1.00      A    S
ATOM     98 DB   DG  A  33       7.320  48.680  17.930  1.00  1.00      A    B
ATOM     99 DP   DG  A  34       6.750  50.720  24.970  1.00  1.00      A    P
ATOM    100 DS   DG  A  34       4.680  53.200  22.450  1.00  1.00      A    S
ATOM    101 DB   DG  A  34       4.090  51.160  18.240  1.00  1.00      A    B
ATOM    102 DP   DT  A  35       1.980  54.770  23.320  1.00  1.00      A    P
ATOM    103 DS   DT  A  35       0.400  55.260  19.870  1.00  1.00      A    S
ATOM    104 DB   DT  A  35       0.640  50.630  18.480  1.00  1.00      A    B
ATOM    105 DP   DC  A  36      -2.910  57.090  19.890  1.00  1.00      A    P
ATOM    106 DS   DC  A  36      -4.090  55.140  16.690  1.00  1.00      A    S
ATOM    107 DB   DC  A  36      -3.360  50.830  17.990  1.00  1.00      A    B
ATOM    108 DP   DG  A  37      -8.050  55.900  15.130  1.00  1.00      A    P
ATOM    109 DS   DG  A  37      -7.990  52.610  12.940  1.00  1.00      A    S
ATOM    110 DB   DG  A  37      -6.530  48.590  16.040  1.00  1.00      A    B
ATOM    111 DP   DT  A  38     -10.400  51.600  10.890  1.00  1.00      A    P
ATOM    112 DS   DT  A  38      -9.580  47.840  10.680  1.00  1.00      A    S
ATOM    113 DB   DT  A  38      -9.340  46.830  15.260  1.00  1.00      A    B
ATOM    114 DP   DA  A  39     -12.770  45.470   8.980  1.00  1.00      A    P
ATOM    115 DS   DA  A  39     -11.130  42.280  11.120  1.00  1.00      A    S
ATOM    116 DB   DA  A  39     -10.900  43.000  15.800  1.00  1.00      A    B
ATOM    117 DP   DG  A  40     -12.800  39.120  10.220  1.00  1.00      A    P
ATOM    118 DS   DG  A  40     -12.200  37.630  13.510  1.00  1.00      A    S
ATOM    119 DB   DG  A  40     -13.690  40.640  17.260  1.00  1.00      A    B
ATOM    120 DP   DA  A  41     -12.380  33.770  14.380  1.00  1.00      A    P
ATOM    121 DS   DA  A  41     -12.650  34.250  18.020  1.00  1.00      A    S
ATOM    122 DB   DA  A  41     -15.810  37.990  18.840  1.00  1.00      A    B
ATOM    123 DP   DC  A  42     -13.650  31.740  19.090  1.00  1.00      A    P
ATOM    124 DS   DC  A  42     -15.970  33.420  21.980  1.00  1.00      A    S
ATOM    125 DB   DC  A  42     -18.500  36.100  19.950  1.00  1.00      A    B
ATOM    126 DP   DA  A  43     -18.180  30.730  24.810  1.00  1.00      A    P
ATOM    127 DS   DA  A  43     -21.190  33.420  25.400  1.00  1.00      A    S
ATOM    128 DB   DA  A  43     -22.440  35.330  21.250  1.00  1.00      A    B
ATOM    129 DP   DG  A  44     -24.260  33.300  28.430  1.00  1.00      A    P
ATOM    130 DS   DG  A  44     -27.080  34.370  26.500  1.00  1.00      A    S
ATOM    131 DB   DG  A  44     -26.410  34.520  21.850  1.00  1.00      A    B
ATOM    132 DP   DC  A  45     -30.060  33.900  27.400  1.00  1.00      A    P
ATOM    133 DS   DC  A  45     -31.370  35.100  24.500  1.00  1.00      A    S
ATOM    134 DB   DC  A  45     -29.260  32.730  21.290  1.00  1.00      A    B
ATOM    135 DP   DT  A  46     -35.420  35.290  23.970  1.00  1.00      A    P
ATOM    136 DS   DT  A  46     -35.240  34.620  19.800  1.00  1.00      A    S
ATOM    137 DB   DT  A  46     -32.530  31.010  19.880  1.00  1.00      A    B
ATOM    138 DP   DC  A  47     -38.560  34.110  18.140  1.00  1.00      A    P
ATOM    139 DS   DC  A  47     -37.110  32.140  15.340  1.00  1.00      A    S
ATOM    140 DB   DC  A  47     -34.410  29.320  17.110  1.00  1.00      A    B
ATOM    141 DP   DT  A  48     -38.970  30.270  12.400  1.00  1.00      A    P
ATOM    142 DS   DT  A  48     -36.220  28.130  11.390  1.00  1.00      A    S
ATOM    143 DB   DT  A  48     -35.940  25.930  15.170  1.00  1.00      A    B
ATOM    144 DP   DA  A  49     -36.910  25.130   8.240  1.00  1.00      A    P
ATOM    145 DS   DA  A  49     -33.890  23.010   9.390  1.00  1.00      A    S
ATOM    146 DB   DA  A  49     -34.800  22.090  13.910  1.00  1.00      A    B
ATOM    147 DP   DG  A  50     -33.630  19.100   7.470  1.00  1.00      A    P
ATOM    148 DS   DG  A  50     -32.740  17.540  10.490  1.00  1.00      A    S
ATOM    149 DB   DG  A  50     -35.820  18.180  14.590  1.00  1.00      A    B
ATOM    150 DP   DC  A  51     -31.100  14.410  10.300  1.00  1.00      A    P
ATOM    151 DS   DC  A  51     -31.970  13.760  13.780  1.00  1.00      A    S
ATOM    152 DB   DC  A  51     -35.890  14.650  14.130  1.00  1.00      A    B
ATOM    153 DP   DA  A  52     -30.690   9.710  15.440  1.00  1.00      A    P
ATOM    154 DS   DA  A  52     -33.900   9.610  18.020  1.00  1.00      A    S
ATOM    155 DB   DA  A  52     -38.070  11.250  16.460  1.00  1.00      A    B
ATOM    156 DP   DC  A  53     -34.040   7.030  19.720  1.00  1.00      A    P
ATOM    157 DS   DC  A  53     -37.690   7.070  20.040  1.00  1.00      A    S
ATOM    158 DB   DC  A  53     -39.450   8.140  16.160  1.00  1.00      A    B
ATOM    159 DP   DC  A  54     -39.160   4.350  21.170  1.00  1.00      A    P
ATOM    160 DS   DC  A  54     -43.010   4.940  19.710  1.00  1.00      A    S
ATOM    161 DB   DC  A  54     -42.300   5.580  15.840  1.00  1.00      A    B
ATOM    162 DP   DG  A  55     -45.810   1.980  20.930  1.00  1.00      A    P
ATOM    163 DS   DG  A  55     -47.850   1.810  17.620  1.00  1.00      A    S
ATOM    164 DB   DG  A  55     -45.100   3.010  13.900  1.00  1.00      A    B
ATOM    165 DP   DC  A  56     -50.220  -0.370  16.910  1.00  1.00      A    P
ATOM    166 DS   DC  A  56     -50.270   0.690  13.020  1.00  1.00      A    S
ATOM    167 DB   DC  A  56     -46.610   0.370  12.140  1.00  1.00      A    B
ATOM    168 DP   DT  A  57     -52.290  -1.460   9.950  1.00  1.00      A    P
ATOM    169 DS   DT  A  57     -49.720  -1.780   7.220  1.00  1.00      A    S
ATOM    170 DB   DT  A  57     -45.800  -2.350   9.190  1.00  1.00      A    B
ATOM    171 DP   DT  A  58     -50.210  -4.830   4.650  1.00  1.00      A    P
ATOM    172 DS   DT  A  58     -46.600  -4.250   3.220  1.00  1.00      A    S
ATOM    173 DB   DT  A  58     -44.450  -5.330   7.110  1.00  1.00      A    B
ATOM    174 DP   DA  A  59     -45.530  -6.080   0.460  1.00  1.00      A    P
ATOM    175 DS   DA  A  59     -41.700  -6.030   1.730  1.00  1.00      A    S
ATOM    176 DB   DA  A  59     -41.160  -7.970   5.930  1.00  1.00      A    B
ATOM    177 DP   DA  A  60     -38.540  -6.720  -0.630  1.00  1.00      A    P
ATOM    178 DS   DA  A  60     -36.180  -7.160   2.320  1.00  1.00      A    S
ATOM    179 DB   DA  A  60     -38.390 -10.100   5.480  1.00  1.00      A    B
ATOM    180 DP   DA  A  61     -32.430  -8.130   1.820  1.00  1.00      A    P
ATOM    181 DS   DA  A  61     -32.090  -9.200   5.420  1.00  1.00      A    S
ATOM    182 DB   DA  A  61     -35.630 -12.450   6.400  1.00  1.00      A    B
ATOM    183 DP   DC  A  62     -29.680 -10.280   5.980  1.00  1.00      A    P
ATOM    184 DS   DC  A  62     -31.130 -12.350   8.850  1.00  1.00      A    S
ATOM    185 DB   DC  A  62     -33.390 -14.980   6.890  1.00  1.00      A    B
ATOM    186 DP   DG  A  63     -27.690 -14.230  11.690  1.00  1.00      A    P
ATOM    187 DS   DG  A  63     -29.550 -17.290  12.191  1.00  1.00      A    S
ATOM    188 DB   DG  A  63     -32.420 -18.840   8.621  1.00  1.00      A    B
ATOM    189 DP   DC  A  64     -28.570 -19.960  14.541  1.00  1.00      A    P
ATOM    190 DS   DC  A  64     -30.720 -22.740  12.741  1.00  1.00      A    S
ATOM    191 DB   DC  A  64     -30.330 -21.580   8.431  1.00  1.00      A    B
ATOM    192 DP   DA  A  65     -30.100 -26.860  14.051  1.00  1.00      A    P
ATOM    193 DS   DA  A  65     -31.410 -28.090  11.061  1.00  1.00      A    S
ATOM    194 DB   DA  A  65     -30.070 -25.510   7.101  1.00  1.00      A    B
ATOM    195 DP   DC  A  66     -31.170 -31.000  10.841  1.00  1.00      A    P
ATOM    196 DS   DC  A  66     -31.470 -31.110   7.421  1.00  1.00      A    S
ATOM    197 DB   DC  A  66     -28.200 -28.290   6.061  1.00  1.00      A    B
ATOM    198 DP   DG  A  67     -30.180 -35.920   5.541  1.00  1.00      A    P
ATOM    199 DS   DG  A  67     -28.880 -34.160   2.251  1.00  1.00      A    S
ATOM    200 DB   DG  A  67     -25.970 -30.670   3.261  1.00  1.00      A    B
ATOM    201 DP   DT  A  68     -28.210 -35.460  -0.549  1.00  1.00      A    P
ATOM    202 DS   DT  A  68     -25.880 -33.130  -1.829  1.00  1.00      A    S
ATOM    203 DB   DT  A  68     -23.320 -32.370   1.601  1.00  1.00      A    B
ATOM    204 DP   DA  A  69     -23.590 -34.000  -5.329  1.00  1.00      A    P
ATOM    205 DS   DA  A  69     -20.870 -31.570  -4.479  1.00  1.00      A    S
ATOM    206 DB   DA  A  69     -19.390 -32.510   0.131  1.00  1.00      A    B
ATOM    207 DP   DC  A  70     -18.660 -31.400  -6.409  1.00  1.00      A    P
ATOM    208 DS   DC  A  70     -16.400 -29.420  -3.919  1.00  1.00      A    S
ATOM    209 DB   DC  A  70     -15.630 -32.290  -0.859  1.00  1.00      A    B
ATOM    210 DP   DG  A  71     -12.660 -27.350  -5.139  1.00  1.00      A    P
ATOM    211 DS   DG  A  71     -11.250 -27.390  -1.669  1.00  1.00      A    S
ATOM    212 DB   DG  A  71     -11.630 -31.960   0.541  1.00  1.00      A    B
ATOM    213 DP   DC  A  72      -8.760 -25.340  -0.520  1.00  1.00      A    P
ATOM    214 DS   DC  A  72      -7.810 -27.470   2.821  1.00  1.00      A    S
ATOM    215 DB   DC  A  72      -8.280 -31.800   1.141  1.00  1.00      A    B
ATOM    216 DP   DG  A  73      -3.060 -26.520   4.470  1.00  1.00      A    P
ATOM    217 DS   DG  A  73      -2.550 -30.210   5.461  1.00  1.00      A    S
ATOM    218 DB   DG  A  73      -4.340 -33.500   1.871  1.00  1.00      A    B
ATOM    219 DP   DC  A  74      -0.160 -31.210   6.951  1.00  1.00      A    P
ATOM    220 DS   DC  A  74       0.310 -34.520   4.911  1.00  1.00      A    S
ATOM    221 DB   DC  A  74      -1.090 -33.350   0.611  1.00  1.00      A    B
ATOM    222 DP   DT  A  75       3.660 -36.200   5.001  1.00  1.00      A    P
ATOM    223 DS   DT  A  75       2.940 -38.350   2.331  1.00  1.00      A    S
ATOM    224 DB   DT  A  75       1.790 -35.380  -1.149  1.00  1.00      A    B
ATOM    225 DP   DG  A  76       6.500 -41.260   1.071  1.00  1.00      A    P
ATOM    226 DS   DG  A  76       5.800 -41.150  -2.519  1.00  1.00      A    S
ATOM    227 DB   DG  A  76       4.510 -36.550  -4.209  1.00  1.00      A    B
ATOM    228 DP   DT  A  77       7.610 -42.990  -4.939  1.00  1.00      A    P
ATOM    229 DS   DT  A  77       6.930 -40.980  -8.279  1.00  1.00      A    S
ATOM    230 DB   DT  A  77       7.010 -36.640  -6.559  1.00  1.00      A    B
ATOM    231 DP   DC  A  78       9.730 -41.910 -11.109  1.00  1.00      A    P
ATOM    232 DS   DC  A  78       9.360 -38.540 -12.689  1.00  1.00      A    S
ATOM    233 DB   DC  A  78       9.430 -35.880  -9.519  1.00  1.00      A    B
ATOM    234 DP   DC  A  79      11.610 -37.770 -15.329  1.00  1.00      A    P
ATOM    235 DS   DC  A  79      11.290 -34.020 -14.710  1.00  1.00      A    S
ATOM    236 DB   DC  A  79      12.070 -33.270 -10.330  1.00  1.00      A    B
ATOM    237 DP   DC  A  80      13.460 -31.740 -16.760  1.00  1.00      A    P
ATOM    238 DS   DC  A  80      13.060 -29.070 -14.150  1.00  1.00      A    S
ATOM    239 DB   DC  A  80      14.790 -30.520 -10.800  1.00  1.00      A    B
ATOM    240 DP   DC  A  81      14.030 -25.760 -14.650  1.00  1.00      A    P
ATOM    241 DS   DC  A  81      15.030 -24.980 -10.980  1.00  1.00      A    S
ATOM    242 DB   DC  A  81      17.770 -28.120  -9.990  1.00  1.00      A    B
ATOM    243 DP   DC  A  82      16.520 -21.470 -10.010  1.00  1.00      A    P
ATOM    244 DS   DC  A  82      18.210 -22.570  -6.680  1.00  1.00      A    S
ATOM    245 DB   DC  A  82      20.380 -26.030  -7.940  1.00  1.00      A    B
ATOM    246 DP   DG  A  83      20.820 -19.160  -4.570  1.00  1.00      A    P
ATOM    247 DS   DG  A  83      23.190 -21.410  -3.170  1.00  1.00      A    S
ATOM    248 DB   DG  A  83      24.580 -24.940  -6.630  1.00  1.00      A    B
ATOM    249 DP   DC  A  84      24.770 -21.040  -0.110  1.00  1.00      A    P
ATOM    250 DS   DC  A  84      27.370 -23.400  -1.140  1.00  1.00      A    S
ATOM    251 DB   DC  A  84      27.160 -23.230  -5.170  1.00  1.00      A    B
ATOM    252 DP   DG  A  85      31.170 -23.250   1.310  1.00  1.00      A    P
ATOM    253 DS   DG  A  85      33.210 -24.610  -1.410  1.00  1.00      A    S
ATOM    254 DB   DG  A  85      31.300 -23.580  -6.000  1.00  1.00      A    B
ATOM    255 DP   DT  A  86      36.450 -25.730  -1.680  1.00  1.00      A    P
ATOM    256 DS   DT  A  86      36.650 -25.740  -5.770  1.00  1.00      A    S
ATOM    257 DB   DT  A  86      34.480 -22.450  -6.760  1.00  1.00      A    B
ATOM    258 DP   DT  A  87      40.220 -25.540  -7.210  1.00  1.00      A    P
ATOM    259 DS   DT  A  87      39.110 -24.310 -10.230  1.00  1.00      A    S
ATOM    260 DB   DT  A  87      37.240 -20.750  -9.020  1.00  1.00      A    B
ATOM    261 DP   DT  A  88      41.710 -23.580 -13.190  1.00  1.00      A    P
ATOM    262 DS   DT  A  88      39.580 -20.900 -14.990  1.00  1.00      A    S
ATOM    263 DB   DT  A  88      38.810 -18.140 -11.740  1.00  1.00      A    B
ATOM    264 DP   DT  A  89      40.950 -19.470 -17.970  1.00  1.00      A    P
ATOM    265 DS   DT  A  89      38.360 -16.140 -18.060  1.00  1.00      A    S
ATOM    266 DB   DT  A  89      39.200 -14.940 -14.300  1.00  1.00      A    B
ATOM    267 DP   DA  A  90      38.450 -13.490 -20.590  1.00  1.00      A    P
ATOM    268 DS   DA  A  90      36.420 -11.320 -18.690  1.00  1.00      A    S
ATOM    269 DB   DA  A  90      39.190 -10.210 -14.970  1.00  1.00      A    B
ATOM    270 DP   DA  A  91      35.210  -8.690 -20.150  1.00  1.00      A    P
ATOM    271 DS   DA  A  91      35.030  -6.670 -16.800  1.00  1.00      A    S
ATOM    272 DB   DA  A  91      39.090  -6.700 -14.930  1.00  1.00      A    B
ATOM    273 DP   DC  A  92      33.990  -3.550 -17.760  1.00  1.00      A    P
ATOM    274 DS   DC  A  92      35.690  -2.010 -14.620  1.00  1.00      A    S
ATOM    275 DB   DC  A  92      39.910  -3.320 -14.960  1.00  1.00      A    B
ATOM    276 DP   DC  A  93      35.270   1.460 -13.330  1.00  1.00      A    P
ATOM    277 DS   DC  A  93      38.760   1.510 -11.110  1.00  1.00      A    S
ATOM    278 DB   DC  A  93      41.310   0.210 -13.730  1.00  1.00      A    B
ATOM    279 DP   DG  A  94      39.220   5.540  -8.710  1.00  1.00      A    P
ATOM    280 DS   DG  A  94      42.770   6.370 -10.250  1.00  1.00      A    S
ATOM    281 DB   DG  A  94      43.780   3.630 -14.280  1.00  1.00      A    B
ATOM    282 DP   DC  A  95      43.840   9.800 -10.210  1.00  1.00      A    P
ATOM    283 DS   DC  A  95      45.890   9.570 -13.470  1.00  1.00      A    S
ATOM    284 DB   DC  A  95      43.490   6.690 -15.820  1.00  1.00      A    B
ATOM    285 DP   DC  A  96      47.030  12.490 -15.430  1.00  1.00      A    P
ATOM    286 DS   DC  A  96      47.430  10.850 -18.780  1.00  1.00      A    S
ATOM    287 DB   DC  A  96      43.600   8.740 -19.070  1.00  1.00      A    B
ATOM    288 DP   DA  A  97      48.380  13.360 -22.640  1.00  1.00      A    P
ATOM    289 DS   DA  A  97      46.250  11.320 -24.840  1.00  1.00      A    S
ATOM    290 DB   DA  A  97      41.600  10.380 -22.430  1.00  1.00      A    B
ATOM    291 DP   DA  A  98      45.880  11.560 -28.840  1.00  1.00      A    P
ATOM    292 DS   DA  A  98      42.590   9.450 -29.060  1.00  1.00      A    S
ATOM    293 DB   DA  A  98      39.600  10.690 -25.460  1.00  1.00      A    B
ATOM    294 DP   DG  A  99      41.030   8.910 -32.440  1.00  1.00      A    P
ATOM    295 DS   DG  A  99      37.380   9.130 -31.460  1.00  1.00      A    S
ATOM    296 DB   DG  A  99      36.320  11.870 -27.190  1.00  1.00      A    B
ATOM    297 DP   DG  A 100      34.420   9.410 -34.100  1.00  1.00      A    P
ATOM    298 DS   DG  A 100      31.630   9.430 -31.840  1.00  1.00      A    S
ATOM    299 DB   DG  A 100      32.890  13.010 -28.070  1.00  1.00      A    B
ATOM    300 DP   DG  A 101      27.760  10.560 -33.150  1.00  1.00      A    P
ATOM    301 DS   DG  A 101      26.840  13.050 -30.680  1.00  1.00      A    S
ATOM    302 DB   DG  A 101      30.740  15.950 -28.920  1.00  1.00      A    B
ATOM    303 DP   DG  A 102      23.450  15.100 -30.930  1.00  1.00      A    P
ATOM    304 DS   DG  A 102      24.690  17.870 -28.250  1.00  1.00      A    S
ATOM    305 DB   DG  A 102      29.290  19.560 -29.110  1.00  1.00      A    B
ATOM    306 DP   DA  A 103      22.580  20.590 -27.290  1.00  1.00      A    P
ATOM    307 DS   DA  A 103      25.070  22.810 -26.760  1.00  1.00      A    S
ATOM    308 DB   DA  A 103      28.500  22.850 -30.310  1.00  1.00      A    B
ATOM    309 DP   DT  A 104      23.990  25.840 -26.430  1.00  1.00      A    P
ATOM    310 DS   DT  A 104      27.290  27.440 -27.660  1.00  1.00      A    S
ATOM    311 DB   DT  A 104      27.540  25.860 -32.010  1.00  1.00      A    B
ATOM    312 DP   DT  A 105      27.540  31.180 -27.470  1.00  1.00      A    P
ATOM    313 DS   DT  A 105      30.540  31.290 -29.580  1.00  1.00      A    S
ATOM    314 DB   DT  A 105      29.100  29.310 -32.810  1.00  1.00      A    B
ATOM    315 DP   DA  A 106      31.900  35.250 -30.830  1.00  1.00      A    P
ATOM    316 DS   DA  A 106      33.170  34.260 -34.500  1.00  1.00      A    S
ATOM    317 DB   DA  A 106      29.650  31.690 -36.450  1.00  1.00      A    B
ATOM    318 DP   DC  A 107      34.180  36.440 -36.430  1.00  1.00      A    P
ATOM    319 DS   DC  A 107      33.320  34.920 -39.590  1.00  1.00      A    S
ATOM    320 DB   DC  A 107      28.970  33.470 -39.310  1.00  1.00      A    B
ATOM    321 DP   DT  A 108      33.560  37.109 -42.820  1.00  1.00      A    P
ATOM    322 DS   DT  A 108      31.430  35.579 -44.810  1.00  1.00      A    S
ATOM    323 DB   DT  A 108      27.500  35.879 -42.490  1.00  1.00      A    B
ATOM    324 DP   DC  A 109      31.170  37.009 -48.470  1.00  1.00      A    P
ATOM    325 DS   DC  A 109      27.620  36.269 -48.760  1.00  1.00      A    S
ATOM    326 DB   DC  A 109      25.690  37.919 -45.020  1.00  1.00      A    B
ATOM    327 DP   DC  A 110      25.440  36.969 -51.980  1.00  1.00      A    P
ATOM    328 DS   DC  A 110      22.090  36.839 -50.500  1.00  1.00      A    S
ATOM    329 DB   DC  A 110      22.570  39.359 -46.920  1.00  1.00      A    B
ATOM    330 DP   DC  A 111      19.280  37.999 -52.460  1.00  1.00      A    P
ATOM    331 DS   DC  A 111      17.080  38.919 -49.450  1.00  1.00      A    S
ATOM    332 DB   DC  A 111      19.490  41.349 -47.220  1.00  1.00      A    B
ATOM    333 DP   DT  A 112      13.220  41.019 -50.090  1.00  1.00      A    P
ATOM    334 DS   DT  A 112      13.410  43.939 -47.180  1.00  1.00      A    S
ATOM    335 DB   DT  A 112      17.720  45.009 -47.350  1.00  1.00      A    B
ATOM    336 DP   DA  A 113      10.570  46.619 -47.430  1.00  1.00      A    P
ATOM    337 DS   DA  A 113      13.070  49.410 -45.280  1.00  1.00      A    S
ATOM    338 DB   DA  A 113      17.780  49.189 -46.450  1.00  1.00      A    B
ATOM    339 DP   DG  A 114      11.680  52.980 -45.090  1.00  1.00      A    P
ATOM    340 DS   DG  A 114      15.400  54.490 -44.281  1.00  1.00      A    S
ATOM    341 DB   DG  A 114      18.870  52.699 -47.241  1.00  1.00      A    B
ATOM    342 DP   DT  A 115      15.940  57.690 -43.821  1.00  1.00      A    P
ATOM    343 DS   DT  A 115      20.130  57.609 -44.721  1.00  1.00      A    S
ATOM    344 DB   DT  A 115      19.400  55.929 -48.751  1.00  1.00      A    B
ATOM    345 DP   DC  A 116      21.070  60.809 -44.691  1.00  1.00      A    P
ATOM    346 DS   DC  A 116      23.890  60.139 -46.821  1.00  1.00      A    S
ATOM    347 DB   DC  A 116      22.010  58.579 -50.211  1.00  1.00      A    B
ATOM    348 DP   DT  A 117      26.460  63.129 -48.091  1.00  1.00      A    P
ATOM    349 DS   DT  A 117      27.310  61.679 -51.751  1.00  1.00      A    S
ATOM    350 DB   DT  A 117      23.440  61.069 -53.131  1.00  1.00      A    B
ATOM    351 DP   DC  A 118      29.330  63.949 -53.781  1.00  1.00      A    P
ATOM    352 DS   DC  A 118      27.850  62.949 -56.871  1.00  1.00      A    S
ATOM    353 DB   DC  A 118      23.580  62.959 -56.431  1.00  1.00      A    B
ATOM    354 DP   DC  A 119      28.640  64.059 -60.421  1.00  1.00      A    P
ATOM    355 DS   DC  A 119      25.140  63.349 -62.351  1.00  1.00      A    S
ATOM    356 DB   DC  A 119      22.180  64.419 -59.661  1.00  1.00      A    B
ATOM    357 DP   DA  A 120      24.360  64.089 -66.051  1.00  1.00      A    P
ATOM    358 DS   DA  A 120      20.650  64.289 -65.971  1.00  1.00      A    S
ATOM    359 DB   DA  A 120      19.600  66.779 -62.191  1.00  1.00      A    B
ATOM    360 DP   DG  A 121      19.430  66.019 -68.751  1.00  1.00      A    P
ATOM    361 DS   DG  A 121      16.130  67.359 -66.951  1.00  1.00      A    S
ATOM    362 DB   DG  A 121      17.100  69.549 -62.961  1.00  1.00      A    B
ATOM    363 DP   DG  A 122      13.550  68.869 -68.691  1.00  1.00      A    P
ATOM    364 DS   DG  A 122      12.200  71.069 -65.821  1.00  1.00      A    S
ATOM    365 DB   DG  A 122      16.410  73.159 -63.081  1.00  1.00      A    B
ATOM    366 DP   DC  A 123       9.760  72.829 -66.131  1.00  1.00      A    P
ATOM    367 DS   DC  A 123      10.640  75.059 -63.521  1.00  1.00      A    S
ATOM    368 DB   DC  A 123      14.390  75.829 -64.021  1.00  1.00      A    B
ATOM    369 DP   DA  A 124       8.510  78.429 -62.511  1.00  1.00      A    P
ATOM    370 DS   DA  A 124      11.030  80.549 -60.971  1.00  1.00      A    S
ATOM    371 DB   DA  A 124      15.110  80.269 -63.991  1.00  1.00      A    B
ATOM    372 DP   DC  A 125       9.770  83.359 -60.531  1.00  1.00      A    P
ATOM    373 DS   DC  A 125      13.000  85.029 -60.461  1.00  1.00      A    S
ATOM    374 DB   DC  A 125      14.840  83.659 -64.341  1.00  1.00      A    B
ATOM    375 DP   DG  A 126      13.250  89.729 -59.491  1.00  1.00      A    P
ATOM    376 DS   DG  A 126      16.810  89.739 -60.731  1.00  1.00      A    S
ATOM    377 DB   DG  A 126      16.970  87.159 -65.031  1.00  1.00      A    B
ATOM    378 DP   DT  A 127      18.610  92.289 -60.811  1.00  1.00      A    P
ATOM    379 DS   DT  A 127      20.600  91.559 -63.891  1.00  1.00      A    S
ATOM    380 DB   DT  A 127      16.950  90.249 -66.541  1.00  1.00      A    B
ATOM    381 DP   DG  A 128      22.330  95.619 -65.591  1.00  1.00      A    P
ATOM    382 DS   DG  A 128      21.550  94.949 -69.401  1.00  1.00      A    S
ATOM    383 DB   DG  A 128      17.500  92.559 -70.081  1.00  1.00      A    B
ATOM    384 DP   DT  A 129      22.020  97.259 -72.121  1.00  1.00      A    P
ATOM    385 DS   DT  A 129      19.800  96.159 -74.391  1.00  1.00      A    S
ATOM    386 DB   DT  A 129      16.450  95.469 -71.911  1.00  1.00      A    B
ATOM    387 DP   DC  A 130      19.610  98.759 -76.911  1.00  1.00      A    P
ATOM    388 DS   DC  A 130      15.910  97.659 -77.911  1.00  1.00      A    S
ATOM    389 DB   DC  A 130      13.990  97.539 -74.631  1.00  1.00      A    B
ATOM    390 DP   DA  A 131      13.540  99.929 -80.921  1.00  1.00      A    P
ATOM    391 DS   DA  A 131       9.810  99.239 -79.381  1.00  1.00      A    S
ATOM    392 DB   DA  A 131      10.200  99.379 -75.021  1.00  1.00      A    B
ATOM    393 DP   DG  A 132       7.600 101.799 -80.441  1.00  1.00      A    P
ATOM    394 DS   DG  A 132       5.680 101.969 -77.711  1.00  1.00      A    S
ATOM    395 DB   DG  A 132       8.420 102.429 -73.231  1.00  1.00      A    B
ATOM    396 DP   DA  A 133       2.020 103.859 -77.621  1.00  1.00      A    P
ATOM    397 DS   DA  A 133       1.990 103.649 -73.621  1.00  1.00      A    S
ATOM    398 DB   DA  A 133       6.540 105.249 -71.841  1.00  1.00      A    B
ATOM    399 DP   DT  A 134      -0.770 104.999 -71.741  1.00  1.00      A    P
ATOM    400 DS   DT  A 134       1.530 106.059 -68.591  1.00  1.00      A    S
ATOM    401 DB   DT  A 134       5.400 108.279 -70.571  1.00  1.00      A    B
ATOM    402 DP   DA  A 135      -0.420 108.159 -65.911  1.00  1.00      A    P
ATOM    403 DS   DA  A 135       3.200 109.329 -64.031  1.00  1.00      A    S
ATOM    404 DB   DA  A 135       5.770 111.279 -67.721  1.00  1.00      A    B
ATOM    405 DP   DT  A 136       3.400 111.329 -61.081  1.00  1.00      A    P
ATOM    406 DS   DT  A 136       6.830 112.099 -62.011  1.00  1.00      A    S
ATOM    407 DB   DT  A 136       5.750 114.079 -65.591  1.00  1.00      A    B
ATOM    408 DP   DA  A 137       9.360 114.519 -59.431  1.00  1.00      A    P
ATOM    409 DS   DA  A 137      10.780 116.549 -61.851  1.00  1.00      A    S
ATOM    410 DB   DA  A 137       8.110 117.769 -65.541  1.00  1.00      A    B
ATOM    411 DP   DT  A 138      12.600 118.759 -60.981  1.00  1.00      A    P
ATOM    412 DS   DT  A 138      12.720 120.749 -64.221  1.00  1.00      A    S
ATOM    413 DB   DT  A 138       8.600 121.269 -64.741  1.00  1.00      A    B
ATOM    414 DP   DA  A 139      15.410 124.479 -64.351  1.00  1.00      A    P
ATOM    415 DS   DA  A 139      13.480 126.239 -66.851  1.00  1.00      A    S
ATOM    416 DB   DA  A 139       8.270 125.299 -65.951  1.00  1.00      A    B
ATOM    417 DP   DC  A 140      14.390 129.499 -67.291  1.00  1.00      A    P
ATOM    418 DS   DC  A 140      11.270 130.779 -68.101  1.00  1.00      A    S
ATOM    419 DB   DC  A 140       8.070 128.559 -65.371  1.00  1.00      A    B
ATOM    420 DP   DA  A 141      10.860 135.079 -67.861  1.00  1.00      A    P
ATOM    421 DS   DA  A 141       6.920 135.069 -66.921  1.00  1.00      A    S
ATOM    422 DB   DA  A 141       5.610 131.629 -64.011  1.00  1.00      A    B
ATOM    423 DP   DT  A 142       5.630 137.759 -66.191  1.00  1.00      A    P
ATOM    424 DS   DT  A 142       2.620 136.389 -64.111  1.00  1.00      A    S
ATOM    425 DB   DT  A 142       4.740 133.819 -61.071  1.00  1.00      A    B
ATOM    426 DP   DC  A 143       0.390 139.029 -62.901  1.00  1.00      A    P
ATOM    427 DS   DC  A 143      -0.770 137.079 -59.411  1.00  1.00      A    S
ATOM    428 DB   DC  A 143       3.150 135.379 -57.861  1.00  1.00      A    B
ATOM    429 DP   DC  A 144      -3.120 138.319 -56.901  1.00  1.00      A    P
ATOM    430 DS   DC  A 144      -1.640 136.109 -53.831  1.00  1.00      A    S
ATOM    431 DB   DC  A 144       2.550 136.299 -54.191  1.00  1.00      A    B
ATOM    432 DP   DT  A 145      -2.680 136.179 -50.211  1.00  1.00      A    P
ATOM    433 DS   DT  A 145       0.220 133.979 -48.981  1.00  1.00      A    S
ATOM    434 DB   DT  A 145       3.810 136.239 -50.351  1.00  1.00      A    B
ATOM    435 DP   DG  A 146       0.120 133.760 -44.951  1.00  1.00      A    P
ATOM    436 DS   DG  A 146       3.360 133.670 -44.231  1.00  1.00      A    S
ATOM    437 DB   DG  A 146       6.410 136.729 -47.131  1.00  1.00      A    B
ATOM    438 DP   DT  A 147       4.680 133.800 -41.351  1.00  1.00      A    P
ATOM    439 DS   DT  A 147       8.340 134.890 -42.531  1.00  1.00      A    S
ATOM    440 DB   DT  A 147       7.350 138.550 -44.331  1.00  1.00      A    B
TER
ATOM    441 DS   DA  B   1      12.840 144.139 -51.061  1.00  1.00      B    S
ATOM    442 DB   DA  B   1       9.550 141.989 -48.641  1.00  1.00      B    B
ATOM    443 DP   DC  B   2      15.090 142.489 -52.161  1.00  1.00      B    P
ATOM    444 DS   DC  B   2      14.290 139.059 -50.381  1.00  1.00      B    S
ATOM    445 DB   DC  B   2      10.260 138.789 -50.261  1.00  1.00      B    B
ATOM    446 DP   DA  B   3      16.270 135.309 -52.051  1.00  1.00      B    P
ATOM    447 DS   DA  B   3      13.450 132.639 -50.611  1.00  1.00      B    S
ATOM    448 DB   DA  B   3       9.200 134.889 -51.581  1.00  1.00      B    B
ATOM    449 DP   DG  B   4      13.570 129.309 -52.161  1.00  1.00      B    P
ATOM    450 DS   DG  B   4       9.950 128.659 -51.741  1.00  1.00      B    S
ATOM    451 DB   DG  B   4       6.870 132.629 -53.381  1.00  1.00      B    B
ATOM    452 DP   DG  B   5       8.300 125.009 -52.071  1.00  1.00      B    P
ATOM    453 DS   DG  B   5       5.200 125.879 -52.871  1.00  1.00      B    S
ATOM    454 DB   DG  B   5       4.800 130.169 -55.271  1.00  1.00      B    B
ATOM    455 DP   DA  B   6       2.090 123.609 -53.671  1.00  1.00      B    P
ATOM    456 DS   DA  B   6       0.060 126.319 -55.631  1.00  1.00      B    S
ATOM    457 DB   DA  B   6       2.910 129.059 -58.081  1.00  1.00      B    B
ATOM    458 DP   DT  B   7      -2.640 125.439 -57.191  1.00  1.00      B    P
ATOM    459 DS   DT  B   7      -2.330 128.029 -60.251  1.00  1.00      B    S
ATOM    460 DB   DT  B   7       1.770 127.639 -61.271  1.00  1.00      B    B
ATOM    461 DP   DG  B   8      -5.130 126.669 -63.461  1.00  1.00      B    P
ATOM    462 DS   DG  B   8      -2.880 127.029 -66.471  1.00  1.00      B    S
ATOM    463 DB   DG  B   8       2.490 127.019 -65.451  1.00  1.00      B    B
ATOM    464 DP   DT  B   9      -3.530 125.569 -69.351  1.00  1.00      B    P
ATOM    465 DS   DT  B   9       0.210 125.919 -70.991  1.00  1.00      B    S
ATOM    466 DB   DT  B   9       2.480 124.429 -67.751  1.00  1.00      B    B
ATOM    467 DP   DA  B  10       0.910 124.389 -75.001  1.00  1.00      B    P
ATOM    468 DS   DA  B  10       4.790 123.519 -74.151  1.00  1.00      B    S
ATOM    469 DB   DA  B  10       5.410 122.359 -69.511  1.00  1.00      B    B
ATOM    470 DP   DT  B  11       6.730 122.009 -76.211  1.00  1.00      B    P
ATOM    471 DS   DT  B  11       8.770 121.089 -74.031  1.00  1.00      B    S
ATOM    472 DB   DT  B  11       6.240 119.119 -70.871  1.00  1.00      B    B
ATOM    473 DP   DA  B  12      11.980 118.849 -75.531  1.00  1.00      B    P
ATOM    474 DS   DA  B  12      12.880 117.549 -71.971  1.00  1.00      B    S
ATOM    475 DB   DA  B  12       8.620 115.639 -70.381  1.00  1.00      B    B
ATOM    476 DP   DT  B  13      15.860 115.579 -71.381  1.00  1.00      B    P
ATOM    477 DS   DT  B  13      14.620 114.489 -68.451  1.00  1.00      B    S
ATOM    478 DB   DT  B  13      11.000 112.929 -69.621  1.00  1.00      B    B
ATOM    479 DP   DA  B  14      16.970 111.599 -65.851  1.00  1.00      B    P
ATOM    480 DS   DA  B  14      13.940 109.949 -64.541  1.00  1.00      B    S
ATOM    481 DB   DA  B  14      10.650 108.839 -68.451  1.00  1.00      B    B
ATOM    482 DP   DT  B  15      14.230 107.289 -62.061  1.00  1.00      B    P
ATOM    483 DS   DT  B  15      10.750 105.599 -62.921  1.00  1.00      B    S
ATOM    484 DB   DT  B  15      10.650 105.379 -67.781  1.00  1.00      B    B
ATOM    485 DP   DC  B  16      10.290 102.529 -61.301  1.00  1.00      B    P
ATOM    486 DS   DC  B  16       7.870 100.929 -64.031  1.00  1.00      B    S
ATOM    487 DB   DC  B  16       9.860 101.559 -67.501  1.00  1.00      B    B
ATOM    488 DP   DT  B  17       6.850  97.249 -63.621  1.00  1.00      B    P
ATOM    489 DS   DT  B  17       5.740  97.009 -67.021  1.00  1.00      B    S
ATOM    490 DB   DT  B  17       9.010  98.059 -69.221  1.00  1.00      B    B
ATOM    491 DP   DG  B  18       4.180  92.579 -68.231  1.00  1.00      B    P
ATOM    492 DS   DG  B  18       5.360  92.539 -71.591  1.00  1.00      B    S
ATOM    493 DB   DG  B  18       9.530  95.029 -72.291  1.00  1.00      B    B
ATOM    494 DP   DA  B  19       4.690  89.999 -73.851  1.00  1.00      B    P
ATOM    495 DS   DA  B  19       8.470  90.509 -75.731  1.00  1.00      B    S
ATOM    496 DB   DA  B  19      11.740  92.369 -72.571  1.00  1.00      B    B
ATOM    497 DP   DC  B  20       9.270  87.909 -76.971  1.00  1.00      B    P
ATOM    498 DS   DC  B  20      13.060  88.739 -76.731  1.00  1.00      B    S
ATOM    499 DB   DC  B  20      13.820  89.739 -72.991  1.00  1.00      B    B
ATOM    500 DP   DA  B  21      15.560  85.559 -78.021  1.00  1.00      B    P
ATOM    501 DS   DA  B  21      18.440  86.289 -75.761  1.00  1.00      B    S
ATOM    502 DB   DA  B  21      16.840  87.339 -71.701  1.00  1.00      B    B
ATOM    503 DP   DC  B  22      20.670  84.179 -75.971  1.00  1.00      B    P
ATOM    504 DS   DC  B  22      21.820  84.989 -72.241  1.00  1.00      B    S
ATOM    505 DB   DC  B  22      18.420  85.049 -69.701  1.00  1.00      B    B
ATOM    506 DP   DG  B  23      25.640  82.549 -71.111  1.00  1.00      B    P
ATOM    507 DS   DG  B  23      24.680  82.339 -67.571  1.00  1.00      B    S
ATOM    508 DB   DG  B  23      19.570  82.259 -66.591  1.00  1.00      B    B
ATOM    509 DP   DT  B  24      26.540  81.259 -64.951  1.00  1.00      B    P
ATOM    510 DS   DT  B  24      24.040  81.649 -62.491  1.00  1.00      B    S
ATOM    511 DB   DT  B  24      20.870  79.379 -64.651  1.00  1.00      B    B
ATOM    512 DP   DG  B  25      25.280  79.899 -58.361  1.00  1.00      B    P
ATOM    513 DS   DG  B  25      21.800  79.279 -57.501  1.00  1.00      B    S
ATOM    514 DB   DG  B  25      18.850  76.819 -61.041  1.00  1.00      B    B
ATOM    515 DP   DC  B  26      21.120  78.779 -54.121  1.00  1.00      B    P
ATOM    516 DS   DC  B  26      18.040  76.989 -54.771  1.00  1.00      B    S
ATOM    517 DB   DC  B  26      19.150  74.619 -58.441  1.00  1.00      B    B
ATOM    518 DP   DC  B  27      16.470  74.909 -51.751  1.00  1.00      B    P
ATOM    519 DS   DC  B  27      14.220  72.369 -54.251  1.00  1.00      B    S
ATOM    520 DB   DC  B  27      17.140  71.419 -57.381  1.00  1.00      B    B
ATOM    521 DP   DT  B  28      11.840  69.319 -53.061  1.00  1.00      B    P
ATOM    522 DS   DT  B  28      11.760  67.579 -56.491  1.00  1.00      B    S
ATOM    523 DB   DT  B  28      16.520  67.619 -57.121  1.00  1.00      B    B
ATOM    524 DP   DG  B  29      10.140  63.529 -56.341  1.00  1.00      B    P
ATOM    525 DS   DG  B  29      12.590  62.079 -59.191  1.00  1.00      B    S
ATOM    526 DB   DG  B  29      17.190  63.369 -58.211  1.00  1.00      B    B
ATOM    527 DP   DG  B  30      12.580  58.099 -59.911  1.00  1.00      B    P
ATOM    528 DS   DG  B  30      16.060  57.519 -61.001  1.00  1.00      B    S
ATOM    529 DB   DG  B  30      18.960  60.219 -58.061  1.00  1.00      B    B
ATOM    530 DP   DA  B  31      17.300  53.659 -61.711  1.00  1.00      B    P
ATOM    531 DS   DA  B  31      21.280  54.149 -61.141  1.00  1.00      B    S
ATOM    532 DB   DA  B  31      21.470  57.659 -57.081  1.00  1.00      B    B
ATOM    533 DP   DG  B  32      23.050  50.859 -60.571  1.00  1.00      B    P
ATOM    534 DS   DG  B  32      25.100  52.299 -57.771  1.00  1.00      B    S
ATOM    535 DB   DG  B  32      22.340  55.059 -54.461  1.00  1.00      B    B
ATOM    536 DP   DA  B  33      27.770  50.589 -56.211  1.00  1.00      B    P
ATOM    537 DS   DA  B  33      28.130  52.739 -53.131  1.00  1.00      B    S
ATOM    538 DB   DA  B  33      23.270  52.999 -51.851  1.00  1.00      B    B
ATOM    539 DP   DC  B  34      30.020  51.519 -51.091  1.00  1.00      B    P
ATOM    540 DS   DC  B  34      28.250  52.809 -48.141  1.00  1.00      B    S
ATOM    541 DB   DC  B  34      23.930  51.289 -48.911  1.00  1.00      B    B
ATOM    542 DP   DT  B  35      29.830  51.679 -44.241  1.00  1.00      B    P
ATOM    543 DS   DT  B  35      26.250  51.660 -42.161  1.00  1.00      B    S
ATOM    544 DB   DT  B  35      23.550  49.659 -45.271  1.00  1.00      B    B
ATOM    545 DP   DA  B  36      26.250  50.200 -38.621  1.00  1.00      B    P
ATOM    546 DS   DA  B  36      22.400  49.040 -38.710  1.00  1.00      B    S
ATOM    547 DB   DA  B  36      21.320  46.779 -43.370  1.00  1.00      B    B
ATOM    548 DP   DG  B  37      21.740  46.690 -35.330  1.00  1.00      B    P
ATOM    549 DS   DG  B  37      18.910  44.780 -37.210  1.00  1.00      B    S
ATOM    550 DB   DG  B  37      20.060  43.280 -42.050  1.00  1.00      B    B
ATOM    551 DP   DG  B  38      16.670  41.870 -35.530  1.00  1.00      B    P
ATOM    552 DS   DG  B  38      16.420  39.740 -38.790  1.00  1.00      B    S
ATOM    553 DB   DG  B  38      20.160  39.530 -42.020  1.00  1.00      B    B
ATOM    554 DP   DG  B  39      15.020  36.370 -38.330  1.00  1.00      B    P
ATOM    555 DS   DG  B  39      16.100  34.670 -41.360  1.00  1.00      B    S
ATOM    556 DB   DG  B  39      21.010  36.050 -41.870  1.00  1.00      B    B
ATOM    557 DP   DA  B  40      15.550  31.350 -41.630  1.00  1.00      B    P
ATOM    558 DS   DA  B  40      18.890  30.720 -43.920  1.00  1.00      B    S
ATOM    559 DB   DA  B  40      22.640  32.950 -41.760  1.00  1.00      B    B
ATOM    560 DP   DG  B  41      19.360  26.739 -44.450  1.00  1.00      B    P
ATOM    561 DS   DG  B  41      23.390  26.919 -45.210  1.00  1.00      B    S
ATOM    562 DB   DG  B  41      25.600  30.070 -42.090  1.00  1.00      B    B
ATOM    563 DP   DT  B  42      25.060  24.249 -45.820  1.00  1.00      B    P
ATOM    564 DS   DT  B  42      28.860  25.629 -44.700  1.00  1.00      B    S
ATOM    565 DB   DT  B  42      27.640  27.620 -40.360  1.00  1.00      B    B
ATOM    566 DP   DA  B  43      31.660  22.449 -43.450  1.00  1.00      B    P
ATOM    567 DS   DA  B  43      33.860  24.639 -41.230  1.00  1.00      B    S
ATOM    568 DB   DA  B  43      30.770  26.250 -37.530  1.00  1.00      B    B
ATOM    569 DP   DA  B  44      36.890  23.719 -40.350  1.00  1.00      B    P
ATOM    570 DS   DA  B  44      36.570  25.580 -36.780  1.00  1.00      B    S
ATOM    571 DB   DA  B  44      32.280  24.430 -35.060  1.00  1.00      B    B
ATOM    572 DP   DT  B  45      39.090  25.460 -34.440  1.00  1.00      B    P
ATOM    573 DS   DT  B  45      36.970  25.980 -31.790  1.00  1.00      B    S
ATOM    574 DB   DT  B  45      34.250  22.890 -32.200  1.00  1.00      B    B
ATOM    575 DP   DC  B  46      38.560  26.110 -28.280  1.00  1.00      B    P
ATOM    576 DS   DC  B  46      35.810  25.460 -26.380  1.00  1.00      B    S
ATOM    577 DB   DC  B  46      34.200  22.190 -28.160  1.00  1.00      B    B
ATOM    578 DP   DC  B  47      35.610  25.200 -23.220  1.00  1.00      B    P
ATOM    579 DS   DC  B  47      32.970  22.350 -22.790  1.00  1.00      B    S
ATOM    580 DB   DC  B  47      33.970  19.150 -25.960  1.00  1.00      B    B
ATOM    581 DP   DC  B  48      32.120  21.170 -19.770  1.00  1.00      B    P
ATOM    582 DS   DC  B  48      30.530  17.760 -20.760  1.00  1.00      B    S
ATOM    583 DB   DC  B  48      33.210  16.290 -23.440  1.00  1.00      B    B
ATOM    584 DP   DC  B  49      29.500  15.690 -18.230  1.00  1.00      B    P
ATOM    585 DS   DC  B  49      29.900  12.360 -20.540  1.00  1.00      B    S
ATOM    586 DB   DC  B  49      34.030  12.710 -22.220  1.00  1.00      B    B
ATOM    587 DP   DT  B  50      29.200   8.320 -19.150  1.00  1.00      B    P
ATOM    588 DS   DT  B  50      31.450   6.750 -21.700  1.00  1.00      B    S
ATOM    589 DB   DT  B  50      35.060   9.090 -21.190  1.00  1.00      B    B
ATOM    590 DP   DT  B  51      32.310   2.910 -21.700  1.00  1.00      B    P
ATOM    591 DS   DT  B  51      34.940   3.540 -23.950  1.00  1.00      B    S
ATOM    592 DB   DT  B  51      37.450   5.940 -21.560  1.00  1.00      B    B
ATOM    593 DP   DG  B  52      36.940  -0.230 -24.920  1.00  1.00      B    P
ATOM    594 DS   DG  B  52      40.670   1.440 -25.090  1.00  1.00      B    S
ATOM    595 DB   DG  B  52      41.440   4.230 -21.480  1.00  1.00      B    B
ATOM    596 DP   DG  B  53      43.980  -0.560 -26.150  1.00  1.00      B    P
ATOM    597 DS   DG  B  53      46.640   0.730 -23.520  1.00  1.00      B    S
ATOM    598 DB   DG  B  53      44.320   2.710 -19.560  1.00  1.00      B    B
ATOM    599 DP   DC  B  54      49.400  -1.100 -22.740  1.00  1.00      B    P
ATOM    600 DS   DC  B  54      50.050  -0.180 -18.910  1.00  1.00      B    S
ATOM    601 DB   DC  B  54      46.230   0.380 -17.990  1.00  1.00      B    B
ATOM    602 DP   DG  B  55      52.110  -3.240 -16.660  1.00  1.00      B    P
ATOM    603 DS   DG  B  55      50.750  -2.090 -13.580  1.00  1.00      B    S
ATOM    604 DB   DG  B  55      46.120  -2.030 -14.260  1.00  1.00      B    B
ATOM    605 DP   DG  B  56      51.630  -3.700 -10.300  1.00  1.00      B    P
ATOM    606 DS   DG  B  56      48.150  -3.070  -8.520  1.00  1.00      B    S
ATOM    607 DB   DG  B  56      44.310  -3.850 -11.690  1.00  1.00      B    B
ATOM    608 DP   DT  B  57      47.310  -4.620  -5.750  1.00  1.00      B    P
ATOM    609 DS   DT  B  57      43.410  -4.550  -6.230  1.00  1.00      B    S
ATOM    610 DB   DT  B  57      43.360  -6.840 -10.370  1.00  1.00      B    B
ATOM    611 DP   DT  B  58      41.050  -6.340  -3.670  1.00  1.00      B    P
ATOM    612 DS   DT  B  58      38.290  -6.710  -5.670  1.00  1.00      B    S
ATOM    613 DB   DT  B  58      40.270  -9.070  -9.210  1.00  1.00      B    B
ATOM    614 DP   DA  B  59      34.990  -8.140  -4.390  1.00  1.00      B    P
ATOM    615 DS   DA  B  59      33.820  -8.360  -7.550  1.00  1.00      B    S
ATOM    616 DB   DA  B  59      37.110 -11.770 -10.000  1.00  1.00      B    B
ATOM    617 DP   DA  B  60      30.670  -8.950  -8.350  1.00  1.00      B    P
ATOM    618 DS   DA  B  60      31.360 -10.710 -11.450  1.00  1.00      B    S
ATOM    619 DB   DA  B  60      34.490 -14.330 -10.510  1.00  1.00      B    B
ATOM    620 DP   DA  B  61      28.780 -11.450 -13.370  1.00  1.00      B    P
ATOM    621 DS   DA  B  61      30.430 -15.100 -14.480  1.00  1.00      B    S
ATOM    622 DB   DA  B  61      32.390 -17.280 -10.840  1.00  1.00      B    B
ATOM    623 DP   DA  B  62      28.780 -17.760 -16.940  1.00  1.00      B    P
ATOM    624 DS   DA  B  62      31.320 -20.580 -15.980  1.00  1.00      B    S
ATOM    625 DB   DA  B  62      31.490 -20.810 -11.240  1.00  1.00      B    B
ATOM    626 DP   DC  B  63      30.510 -23.560 -17.600  1.00  1.00      B    P
ATOM    627 DS   DC  B  63      31.400 -25.820 -14.700  1.00  1.00      B    S
ATOM    628 DB   DC  B  63      29.680 -23.740 -11.190  1.00  1.00      B    B
ATOM    629 DP   DG  B  64      30.940 -30.470 -15.040  1.00  1.00      B    P
ATOM    630 DS   DG  B  64      30.780 -31.010 -11.170  1.00  1.00      B    S
ATOM    631 DB   DG  B  64      28.110 -27.130  -8.970  1.00  1.00      B    B
ATOM    632 DP   DC  B  65      30.180 -34.070 -10.060  1.00  1.00      B    P
ATOM    633 DS   DC  B  65      28.710 -33.140  -7.150  1.00  1.00      B    S
ATOM    634 DB   DC  B  65      25.960 -29.820  -8.400  1.00  1.00      B    B
ATOM    635 DP   DG  B  66      26.800 -36.580  -5.030  1.00  1.00      B    P
ATOM    636 DS   DG  B  66      24.360 -33.990  -2.940  1.00  1.00      B    S
ATOM    637 DB   DG  B  66      22.140 -30.940  -6.330  1.00  1.00      B    B
ATOM    638 DP   DG  B  67      22.130 -34.950  -0.750  1.00  1.00      B    P
ATOM    639 DS   DG  B  67      19.620 -31.940  -0.830  1.00  1.00      B    S
ATOM    640 DB   DG  B  67      18.390 -30.990  -5.350  1.00  1.00      B    B
ATOM    641 DP   DG  B  68      16.560 -31.490   1.800  1.00  1.00      B    P
ATOM    642 DS   DG  B  68      14.990 -29.020  -0.390  1.00  1.00      B    S
ATOM    643 DB   DG  B  68      14.720 -30.420  -5.340  1.00  1.00      B    B
ATOM    644 DP   DG  B  69      12.040 -26.860   0.600  1.00  1.00      B    P
ATOM    645 DS   DG  B  69      10.960 -25.890  -3.180  1.00  1.00      B    S
ATOM    646 DB   DG  B  69      10.990 -29.980  -5.810  1.00  1.00      B    B
ATOM    647 DP   DG  B  70       7.870 -24.380  -3.620  1.00  1.00      B    P
ATOM    648 DS   DG  B  70       6.790 -25.740  -6.980  1.00  1.00      B    S
ATOM    649 DB   DG  B  70       8.000 -30.770  -7.700  1.00  1.00      B    B
ATOM    650 DP   DA  B  71       3.500 -24.780  -8.700  1.00  1.00      B    P
ATOM    651 DS   DA  B  71       2.870 -28.180 -10.210  1.00  1.00      B    S
ATOM    652 DB   DA  B  71       4.580 -31.520  -7.330  1.00  1.00      B    B
ATOM    653 DP   DC  B  72      -0.000 -28.650 -11.210  1.00  1.00      B    P
ATOM    654 DS   DC  B  72       0.190 -32.200 -10.789  1.00  1.00      B    S
ATOM    655 DB   DC  B  72       1.230 -32.890  -6.549  1.00  1.00      B    B
ATOM    656 DP   DA  B  73      -3.400 -34.270 -11.889  1.00  1.00      B    P
ATOM    657 DS   DA  B  73      -3.230 -37.100  -9.609  1.00  1.00      B    S
ATOM    658 DB   DA  B  73      -1.620 -35.750  -5.689  1.00  1.00      B    B
ATOM    659 DP   DG  B  74      -6.300 -39.400  -9.359  1.00  1.00      B    P
ATOM    660 DS   DG  B  74      -6.160 -40.120  -5.889  1.00  1.00      B    S
ATOM    661 DB   DG  B  74      -4.430 -36.170  -3.119  1.00  1.00      B    B
ATOM    662 DP   DC  B  75      -7.930 -42.970  -4.399  1.00  1.00      B    P
ATOM    663 DS   DC  B  75      -6.690 -42.490  -0.749  1.00  1.00      B    S
ATOM    664 DB   DC  B  75      -6.280 -37.890  -0.839  1.00  1.00      B    B
ATOM    665 DP   DG  B  76     -10.040 -44.490   2.641  1.00  1.00      B    P
ATOM    666 DS   DG  B  76      -9.400 -41.400   5.101  1.00  1.00      B    S
ATOM    667 DB   DG  B  76      -8.910 -37.190   2.611  1.00  1.00      B    B
ATOM    668 DP   DC  B  77     -10.810 -41.240   8.261  1.00  1.00      B    P
ATOM    669 DS   DC  B  77     -10.820 -36.990   8.061  1.00  1.00      B    S
ATOM    670 DB   DC  B  77     -11.920 -36.420   3.781  1.00  1.00      B    B
ATOM    671 DP   DG  B  78     -12.880 -34.500  11.161  1.00  1.00      B    P
ATOM    672 DS   DG  B  78     -12.980 -31.750   9.331  1.00  1.00      B    S
ATOM    673 DB   DG  B  78     -14.750 -32.740   4.651  1.00  1.00      B    B
ATOM    674 DP   DT  B  79     -13.970 -28.570  10.271  1.00  1.00      B    P
ATOM    675 DS   DT  B  79     -14.450 -27.330   7.081  1.00  1.00      B    S
ATOM    676 DB   DT  B  79     -17.660 -30.660   5.621  1.00  1.00      B    B
ATOM    677 DP   DA  B  80     -15.880 -23.360   6.300  1.00  1.00      B    P
ATOM    678 DS   DA  B  80     -17.200 -24.280   3.391  1.00  1.00      B    S
ATOM    679 DB   DA  B  80     -20.300 -27.840   3.681  1.00  1.00      B    B
ATOM    680 DP   DC  B  81     -18.090 -22.000   1.860  1.00  1.00      B    P
ATOM    681 DS   DC  B  81     -20.750 -23.970  -0.169  1.00  1.00      B    S
ATOM    682 DB   DC  B  81     -23.080 -25.960   2.871  1.00  1.00      B    B
ATOM    683 DP   DG  B  82     -23.530 -21.060  -2.439  1.00  1.00      B    P
ATOM    684 DS   DG  B  82     -26.490 -23.620  -2.649  1.00  1.00      B    S
ATOM    685 DB   DG  B  82     -27.330 -25.110   1.661  1.00  1.00      B    B
ATOM    686 DP   DT  B  83     -29.210 -23.040  -4.159  1.00  1.00      B    P
ATOM    687 DS   DT  B  83     -31.520 -24.560  -1.979  1.00  1.00      B    S
ATOM    688 DB   DT  B  83     -30.140 -23.190   1.861  1.00  1.00      B    B
ATOM    689 DP   DG  B  84     -36.180 -23.360  -2.899  1.00  1.00      B    P
ATOM    690 DS   DG  B  84     -37.220 -23.670   0.821  1.00  1.00      B    S
ATOM    691 DB   DG  B  84     -33.730 -21.860   3.881  1.00  1.00      B    B
ATOM    692 DP   DC  B  85     -40.420 -24.250   1.951  1.00  1.00      B    P
ATOM    693 DS   DC  B  85     -39.650 -23.390   5.381  1.00  1.00      B    S
ATOM    694 DB   DC  B  85     -36.780 -20.690   5.421  1.00  1.00      B    B
ATOM    695 DP   DG  B  86     -43.540 -22.690   8.701  1.00  1.00      B    P
ATOM    696 DS   DG  B  86     -41.290 -20.670  11.121  1.00  1.00      B    S
ATOM    697 DB   DG  B  86     -37.930 -17.850   8.361  1.00  1.00      B    B
ATOM    698 DP   DT  B  87     -42.230 -19.010  14.241  1.00  1.00      B    P
ATOM    699 DS   DT  B  87     -39.500 -16.820  14.411  1.00  1.00      B    S
ATOM    700 DB   DT  B  87     -39.550 -15.300  10.041  1.00  1.00      B    B
ATOM    701 DP   DT  B  88     -39.220 -13.860  17.341  1.00  1.00      B    P
ATOM    702 DS   DT  B  88     -36.870 -11.760  15.480  1.00  1.00      B    S
ATOM    703 DB   DT  B  88     -39.160 -11.540  11.420  1.00  1.00      B    B
ATOM    704 DP   DT  B  89     -35.780  -8.400  16.780  1.00  1.00      B    P
ATOM    705 DS   DT  B  89     -34.750  -6.970  13.130  1.00  1.00      B    S
ATOM    706 DB   DT  B  89     -38.960  -7.560  11.150  1.00  1.00      B    B
ATOM    707 DP   DA  B  90     -33.010  -3.200  12.700  1.00  1.00      B    P
ATOM    708 DS   DA  B  90     -34.670  -2.480   9.220  1.00  1.00      B    S
ATOM    709 DB   DA  B  90     -39.130  -3.770   9.090  1.00  1.00      B    B
ATOM    710 DP   DA  B  91     -33.800   0.750   7.500  1.00  1.00      B    P
ATOM    711 DS   DA  B  91     -36.650   0.960   5.610  1.00  1.00      B    S
ATOM    712 DB   DA  B  91     -40.240  -0.510   8.210  1.00  1.00      B    B
ATOM    713 DP   DG  B  92     -37.310   4.630   4.050  1.00  1.00      B    P
ATOM    714 DS   DG  B  92     -41.190   4.610   4.670  1.00  1.00      B    S
ATOM    715 DB   DG  B  92     -42.710   2.350   8.750  1.00  1.00      B    B
ATOM    716 DP   DC  B  93     -42.890   6.630   3.220  1.00  1.00      B    P
ATOM    717 DS   DC  B  93     -45.670   6.790   5.720  1.00  1.00      B    S
ATOM    718 DB   DC  B  93     -44.060   5.570   9.270  1.00  1.00      B    B
ATOM    719 DP   DG  B  94     -48.100  10.640   5.630  1.00  1.00      B    P
ATOM    720 DS   DG  B  94     -48.480  11.010   9.590  1.00  1.00      B    S
ATOM    721 DB   DG  B  94     -44.900   8.800  12.180  1.00  1.00      B    B
ATOM    722 DP   DG  B  95     -49.410  14.690  10.960  1.00  1.00      B    P
ATOM    723 DS   DG  B  95     -48.360  13.660  14.760  1.00  1.00      B    S
ATOM    724 DB   DG  B  95     -44.070  11.240  14.840  1.00  1.00      B    B
ATOM    725 DP   DT  B  96     -48.840  15.820  17.300  1.00  1.00      B    P
ATOM    726 DS   DT  B  96     -46.310  14.420  19.440  1.00  1.00      B    S
ATOM    727 DB   DT  B  96     -43.200  14.180  16.510  1.00  1.00      B    B
ATOM    728 DP   DG  B  97     -45.220  17.060  22.320  1.00  1.00      B    P
ATOM    729 DS   DG  B  97     -41.690  16.350  22.160  1.00  1.00      B    S
ATOM    730 DB   DG  B  97     -39.680  16.370  17.990  1.00  1.00      B    B
ATOM    731 DP   DC  B  98     -39.580  16.850  25.250  1.00  1.00      B    P
ATOM    732 DS   DC  B  98     -36.330  16.110  23.360  1.00  1.00      B    S
ATOM    733 DB   DC  B  98     -37.140  18.070  19.830  1.00  1.00      B    B
ATOM    734 DP   DT  B  99     -32.360  16.700  24.840  1.00  1.00      B    P
ATOM    735 DS   DT  B  99     -30.880  17.160  21.590  1.00  1.00      B    S
ATOM    736 DB   DT  B  99     -33.790  20.290  19.710  1.00  1.00      B    B
ATOM    737 DP   DA  B 100     -27.010  18.770  21.270  1.00  1.00      B    P
ATOM    738 DS   DA  B 100     -27.470  20.090  17.800  1.00  1.00      B    S
ATOM    739 DB   DA  B 100     -31.050  22.770  17.650  1.00  1.00      B    B
ATOM    740 DP   DG  B 101     -24.420  21.870  15.930  1.00  1.00      B    P
ATOM    741 DS   DG  B 101     -26.450  23.890  13.620  1.00  1.00      B    S
ATOM    742 DB   DG  B 101     -29.910  26.270  16.110  1.00  1.00      B    B
ATOM    743 DP   DA  B 102     -24.890  25.720  10.850  1.00  1.00      B    P
ATOM    744 DS   DA  B 102     -27.550  28.670  10.830  1.00  1.00      B    S
ATOM    745 DB   DA  B 102     -28.840  29.490  15.640  1.00  1.00      B    B
ATOM    746 DP   DG  B 103     -26.150  31.460   9.350  1.00  1.00      B    P
ATOM    747 DS   DG  B 103     -28.030  34.210  11.580  1.00  1.00      B    S
ATOM    748 DB   DG  B 103     -27.950  33.230  16.060  1.00  1.00      B    B
ATOM    749 DP   DC  B 104     -28.200  36.980  10.590  1.00  1.00      B    P
ATOM    750 DS   DC  B 104     -28.620  38.650  13.800  1.00  1.00      B    S
ATOM    751 DB   DC  B 104     -26.210  36.340  16.570  1.00  1.00      B    B
ATOM    752 DP   DT  B 105     -28.190  42.260  14.030  1.00  1.00      B    P
ATOM    753 DS   DT  B 105     -27.090  42.260  17.940  1.00  1.00      B    S
ATOM    754 DB   DT  B 105     -23.700  39.700  17.750  1.00  1.00      B    B
ATOM    755 DP   DG  B 106     -25.650  46.390  19.340  1.00  1.00      B    P
ATOM    756 DS   DG  B 106     -23.410  44.820  22.360  1.00  1.00      B    S
ATOM    757 DB   DG  B 106     -21.000  40.950  20.770  1.00  1.00      B    B
ATOM    758 DP   DT  B 107     -22.050  46.080  25.180  1.00  1.00      B    P
ATOM    759 DS   DT  B 107     -19.520  43.280  25.760  1.00  1.00      B    S
ATOM    760 DB   DT  B 107     -18.160  42.720  21.930  1.00  1.00      B    B
ATOM    761 DP   DC  B 108     -17.150  43.970  27.830  1.00  1.00      B    P
ATOM    762 DS   DC  B 108     -14.530  41.300  26.080  1.00  1.00      B    S
ATOM    763 DB   DC  B 108     -14.070  42.590  22.370  1.00  1.00      B    B
ATOM    764 DP   DT  B 109     -10.990  40.240  27.700  1.00  1.00      B    P
ATOM    765 DS   DT  B 109      -9.470  38.700  24.430  1.00  1.00      B    S
ATOM    766 DB   DT  B 109     -10.230  42.030  21.510  1.00  1.00      B    B
ATOM    767 DP   DA  B 110      -5.660  37.830  24.250  1.00  1.00      B    P
ATOM    768 DS   DA  B 110      -5.280  38.500  20.190  1.00  1.00      B    S
ATOM    769 DB   DA  B 110      -6.910  42.780  19.110  1.00  1.00      B    B
ATOM    770 DP   DC  B 111      -2.640  38.170  19.010  1.00  1.00      B    P
ATOM    771 DS   DC  B 111      -3.260  40.340  16.310  1.00  1.00      B    S
ATOM    772 DB   DC  B 111      -4.100  44.250  17.810  1.00  1.00      B    B
ATOM    773 DP   DG  B 112      -0.500  39.360  12.290  1.00  1.00      B    P
ATOM    774 DS   DG  B 112      -1.020  42.870  11.280  1.00  1.00      B    S
ATOM    775 DB   DG  B 112      -1.420  46.440  15.100  1.00  1.00      B    B
ATOM    776 DP   DA  B 113       0.050  44.500   7.490  1.00  1.00      B    P
ATOM    777 DS   DA  B 113       0.050  47.860   8.590  1.00  1.00      B    S
ATOM    778 DB   DA  B 113       1.310  47.790  13.360  1.00  1.00      B    B
ATOM    779 DP   DC  B 114       1.930  49.670   6.520  1.00  1.00      B    P
ATOM    780 DS   DC  B 114       3.140  52.270   8.870  1.00  1.00      B    S
ATOM    781 DB   DC  B 114       3.880  50.050  12.760  1.00  1.00      B    B
ATOM    782 DP   DC  B 115       6.030  54.600   8.150  1.00  1.00      B    P
ATOM    783 DS   DC  B 115       8.050  54.530  11.350  1.00  1.00      B    S
ATOM    784 DB   DC  B 115       7.830  50.590  12.760  1.00  1.00      B    B
ATOM    785 DP   DA  B 116      12.060  56.720  11.579  1.00  1.00      B    P
ATOM    786 DS   DA  B 116      13.340  54.770  14.379  1.00  1.00      B    S
ATOM    787 DB   DA  B 116      11.690  50.650  14.330  1.00  1.00      B    B
ATOM    788 DP   DA  B 117      16.860  54.640  15.349  1.00  1.00      B    P
ATOM    789 DS   DA  B 117      16.760  51.280  16.830  1.00  1.00      B    S
ATOM    790 DB   DA  B 117      14.440  48.190  14.180  1.00  1.00      B    B
ATOM    791 DP   DT  B 118      19.470  50.180  17.800  1.00  1.00      B    P
ATOM    792 DS   DT  B 118      18.490  46.880  18.140  1.00  1.00      B    S
ATOM    793 DB   DT  B 118      17.540  46.220  13.670  1.00  1.00      B    B
ATOM    794 DP   DT  B 119      20.430  44.440  19.800  1.00  1.00      B    P
ATOM    795 DS   DT  B 119      18.730  41.700  18.560  1.00  1.00      B    S
ATOM    796 DB   DT  B 119      19.410  42.850  14.630  1.00  1.00      B    B
ATOM    797 DP   DG  B 120      20.590  37.720  19.650  1.00  1.00      B    P
ATOM    798 DS   DG  B 120      19.380  36.000  16.560  1.00  1.00      B    S
ATOM    799 DB   DG  B 120      20.660  38.690  12.820  1.00  1.00      B    B
ATOM    800 DP   DA  B 121      19.860  32.470  16.300  1.00  1.00      B    P
ATOM    801 DS   DA  B 121      19.890  32.360  12.760  1.00  1.00      B    S
ATOM    802 DB   DA  B 121      22.530  35.700  11.390  1.00  1.00      B    B
ATOM    803 DP   DG  B 122      21.670  28.800  11.450  1.00  1.00      B    P
ATOM    804 DS   DG  B 122      23.320  30.070   8.850  1.00  1.00      B    S
ATOM    805 DB   DG  B 122      25.590  34.040   9.580  1.00  1.00      B    B
ATOM    806 DP   DC  B 123      24.510  27.880   7.120  1.00  1.00      B    P
ATOM    807 DS   DC  B 123      26.850  30.000   5.830  1.00  1.00      B    S
ATOM    808 DB   DC  B 123      28.510  32.250   9.610  1.00  1.00      B    B
ATOM    809 DP   DG  B 124      30.320  27.730   3.350  1.00  1.00      B    P
ATOM    810 DS   DG  B 124      33.240  30.240   3.980  1.00  1.00      B    S
ATOM    811 DB   DG  B 124      32.840  31.820   8.980  1.00  1.00      B    B
ATOM    812 DP   DG  B 125      36.600  29.840   2.820  1.00  1.00      B    P
ATOM    813 DS   DG  B 125      38.600  31.970   5.810  1.00  1.00      B    S
ATOM    814 DB   DG  B 125      36.180  31.320  10.100  1.00  1.00      B    B
ATOM    815 DP   DC  B 126      42.040  32.220   5.620  1.00  1.00      B    P
ATOM    816 DS   DC  B 126      42.470  32.520   9.210  1.00  1.00      B    S
ATOM    817 DB   DC  B 126      39.230  29.860  10.730  1.00  1.00      B    B
ATOM    818 DP   DC  B 127      45.700  31.670  10.620  1.00  1.00      B    P
ATOM    819 DS   DC  B 127      44.880  30.680  14.220  1.00  1.00      B    S
ATOM    820 DB   DC  B 127      41.670  27.770  13.080  1.00  1.00      B    B
ATOM    821 DP   DT  B 128      47.920  29.080  16.370  1.00  1.00      B    P
ATOM    822 DS   DT  B 128      45.910  26.270  18.300  1.00  1.00      B    S
ATOM    823 DB   DT  B 128      43.610  24.950  14.950  1.00  1.00      B    B
ATOM    824 DP   DG  B 129      48.140  22.940  20.350  1.00  1.00      B    P
ATOM    825 DS   DG  B 129      45.750  20.580  19.830  1.00  1.00      B    S
ATOM    826 DB   DG  B 129      43.720  20.460  15.030  1.00  1.00      B    B
ATOM    827 DP   DC  B 130      45.930  17.770  21.440  1.00  1.00      B    P
ATOM    828 DS   DC  B 130      43.680  16.010  19.250  1.00  1.00      B    S
ATOM    829 DB   DC  B 130      45.150  17.370  14.980  1.00  1.00      B    B
ATOM    830 DP   DA  B 131      42.990  11.710  19.750  1.00  1.00      B    P
ATOM    831 DS   DA  B 131      42.430  11.020  15.640  1.00  1.00      B    S
ATOM    832 DB   DA  B 131      45.800  13.420  13.680  1.00  1.00      B    B
ATOM    833 DP   DG  B 132      42.470   7.120  14.690  1.00  1.00      B    P
ATOM    834 DS   DG  B 132      44.020   7.860  11.120  1.00  1.00      B    S
ATOM    835 DB   DG  B 132      47.930  11.480  11.230  1.00  1.00      B    B
ATOM    836 DP   DA  B 133      44.840   5.220   8.550  1.00  1.00      B    P
ATOM    837 DS   DA  B 133      47.340   7.310   6.370  1.00  1.00      B    S
ATOM    838 DB   DA  B 133      50.150   9.510   9.390  1.00  1.00      B    B
ATOM    839 DP   DC  B 134      48.720   5.820   4.440  1.00  1.00      B    P
ATOM    840 DS   DC  B 134      51.530   7.720   4.500  1.00  1.00      B    S
ATOM    841 DB   DC  B 134      53.070   7.840   8.470  1.00  1.00      B    B
ATOM    842 DP   DC  B 135      54.030   7.180   2.050  1.00  1.00      B    P
ATOM    843 DS   DC  B 135      57.230   7.960   3.550  1.00  1.00      B    S
ATOM    844 DB   DC  B 135      56.550   6.880   7.580  1.00  1.00      B    B
ATOM    845 DP   DG  B 136      60.780   6.160   1.240  1.00  1.00      B    P
ATOM    846 DS   DG  B 136      62.670   5.770   3.810  1.00  1.00      B    S
ATOM    847 DB   DG  B 136      59.880   4.150   8.040  1.00  1.00      B    B
ATOM    848 DP   DG  B 137      65.960   3.750   3.470  1.00  1.00      B    P
ATOM    849 DS   DG  B 137      66.330   3.390   7.110  1.00  1.00      B    S
ATOM    850 DB   DG  B 137      62.200   1.720   9.550  1.00  1.00      B    B
ATOM    851 DP   DG  B 138      69.180   1.560   8.390  1.00  1.00      B    P
ATOM    852 DS   DG  B 138      67.650  -0.190  11.020  1.00  1.00      B    S
ATOM    853 DB   DG  B 138      63.400  -1.950  10.110  1.00  1.00      B    B
ATOM    854 DP   DA  B 139      69.710  -2.190  13.820  1.00  1.00      B    P
ATOM    855 DS   DA  B 139      67.040  -4.710  14.430  1.00  1.00      B    S
ATOM    856 DB   DA  B 139      63.740  -5.560  10.580  1.00  1.00      B    B
ATOM    857 DP   DT  B 140      67.090  -6.670  16.570  1.00  1.00      B    P
ATOM    858 DS   DT  B 140      64.070  -8.830  15.200  1.00  1.00      B    S
ATOM    859 DB   DT  B 140      64.890  -8.990  10.520  1.00  1.00      B    B
ATOM    860 DP   DT  B 141      63.810 -12.220  16.810  1.00  1.00      B    P
ATOM    861 DS   DT  B 141      61.340 -13.540  14.290  1.00  1.00      B    S
ATOM    862 DB   DT  B 141      63.270 -12.360  11.090  1.00  1.00      B    B
ATOM    863 DP   DC  B 142      60.720 -17.070  14.580  1.00  1.00      B    P
ATOM    864 DS   DC  B 142      60.050 -17.610  10.950  1.00  1.00      B    S
ATOM    865 DB   DC  B 142      63.750 -15.890   8.980  1.00  1.00      B    B
ATOM    866 DP   DT  B 143      58.850 -20.920   9.450  1.00  1.00      B    P
ATOM    867 DS   DT  B 143      59.580 -20.140   6.090  1.00  1.00      B    S
ATOM    868 DB   DT  B 143      64.150 -19.030   6.600  1.00  1.00      B    B
ATOM    869 DP   DC  B 144      58.460 -22.900   3.550  1.00  1.00      B    P
ATOM    870 DS   DC  B 144      60.490 -21.910   1.180  1.00  1.00      B    S
ATOM    871 DB   DC  B 144      64.290 -21.690   3.700  1.00  1.00      B    B
ATOM    872 DP   DC  B 145      61.250 -23.780  -1.540  1.00  1.00      B    P
ATOM    873 DS   DC  B 145      64.690 -22.920  -2.020  1.00  1.00      B    S
ATOM    874 DB   DC  B 145      66.190 -24.720   1.470  1.00  1.00      B    B
ATOM    875 DP   DA  B 146      67.150 -23.920  -5.730  1.00  1.00      B    P
ATOM    876 DS   DA  B 146      70.210 -23.760  -3.710  1.00  1.00      B    S
ATOM    877 DB   DA  B 146      69.520 -26.670   0.180  1.00  1.00      B    B
ATOM    878 DP   DG  B 147      73.290 -24.520  -5.240  1.00  1.00      B    P
ATOM    879 DS   DG  B 147      74.870 -25.420  -2.410  1.00  1.00      B    S
ATOM    880 DB   DG  B 147      72.580 -29.060   0.410  1.00  1.00      B    B
TER
ATOM    881  CA  ALA C   1      16.230 -44.500 -21.069  1.00  1.00      C    C
ATOM    882  CA  ARG C   2      15.660 -45.500 -17.519  1.00  1.00      C    C
ATOM    883  CA  THR C   3      11.890 -45.140 -17.479  1.00  1.00      C    C
ATOM    884  CA  LYS C   4      11.570 -48.960 -17.309  1.00  1.00      C    C
ATOM    885  CA  GLN C   5      12.890 -49.640 -20.859  1.00  1.00      C    C
ATOM    886  CA  THR C   6      16.100 -51.670 -21.299  1.00  1.00      C    C
ATOM    887  CA  ALA C   7      14.160 -53.710 -23.889  1.00  1.00      C    C
ATOM    888  CA  ARG C   8      12.820 -51.530 -26.709  1.00  1.00      C    C
ATOM    889  CA  LYS C   9       9.239 -51.000 -27.779  1.00  1.00      C    C
ATOM    890  CA  SER C  10       8.130 -47.460 -28.569  1.00  1.00      C    C
ATOM    891  CA  THR C  11       4.700 -45.870 -28.139  1.00  1.00      C    C
ATOM    892  CA  GLY C  12       4.720 -42.210 -27.209  1.00  1.00      C    C
ATOM    893  CA  GLY C  13       2.410 -41.080 -29.989  1.00  1.00      C    C
ATOM    894  CA  LYS C  14      -1.450 -41.300 -29.979  1.00  1.00      C    C
ATOM    895  CA  ALA C  15      -3.400 -38.210 -30.959  1.00  1.00      C    C
ATOM    896  CA  PRO C  16      -5.570 -36.380 -28.479  1.00  1.00      C    C
ATOM    897  CA  ARG C  17      -8.270 -38.570 -27.219  1.00  1.00      C    C
ATOM    898  CA  LYS C  18     -11.400 -36.480 -27.469  1.00  1.00      C    C
ATOM    899  CA  GLN C  19     -12.950 -33.830 -29.869  1.00  1.00      C    C
ATOM    900  CA  LEU C  20     -10.710 -34.680 -32.839  1.00  1.00      C    C
ATOM    901  CA  ALA C  21     -11.651 -35.310 -36.409  1.00  1.00      C    C
ATOM    902  CA  THR C  22     -15.000 -36.980 -35.259  1.00  1.00      C    C
ATOM    903  CA  LYS C  23     -16.471 -35.350 -38.329  1.00  1.00      C    C
ATOM    904  CA  ALA C  24     -19.811 -36.530 -39.479  1.00  1.00      C    C
ATOM    905  CA  ALA C  25     -22.511 -37.900 -37.089  1.00  1.00      C    C
ATOM    906  CA  ARG C  26     -22.020 -38.200 -33.379  1.00  1.00      C    C
ATOM    907  CA  LYS C  27     -22.740 -39.910 -30.179  1.00  1.00      C    C
ATOM    908  CA  SER C  28     -20.930 -39.480 -26.949  1.00  1.00      C    C
ATOM    909  CA  ALA C  29     -22.820 -40.130 -23.669  1.00  1.00      C    C
ATOM    910  CA  PRO C  30     -21.410 -37.410 -21.389  1.00  1.00      C    C
ATOM    911  CA  ALA C  31     -20.420 -38.520 -17.879  1.00  1.00      C    C
ATOM    912  CA  THR C  32     -22.120 -41.860 -17.309  1.00  1.00      C    C
ATOM    913  CA  GLY C  33     -20.370 -42.390 -14.029  1.00  1.00      C    C
ATOM    914  CA  GLY C  34     -23.330 -43.630 -12.039  1.00  1.00      C    C
ATOM    915  CA  VAL C  35     -23.560 -40.110 -10.619  1.00  1.00      C    C
ATOM    916  CA  LYS C  36     -27.030 -40.380  -8.969  1.00  1.00      C    C
ATOM    917  CA  LYS C  37     -29.240 -37.570  -9.999  1.00  1.00      C    C
ATOM    918  CA  PRO C  38     -29.920 -34.850 -12.569  1.00  1.00      C    C
ATOM    919  CA  HIS C  39     -30.980 -31.360 -11.519  1.00  1.00      C    C
ATOM    920  CA  ARG C  40     -28.760 -29.620  -9.039  1.00  1.00      C    C
ATOM    921  CA  TYR C  41     -26.550 -26.570  -9.389  1.00  1.00      C    C
ATOM    922  CA  ARG C  42     -22.930 -27.380  -9.819  1.00  1.00      C    C
ATOM    923  CA  PRO C  43     -21.570 -26.710  -6.199  1.00  1.00      C    C
ATOM    924  CA  GLY C  44     -19.890 -23.420  -6.489  1.00  1.00      C    C
ATOM    925  CA  THR C  45     -21.990 -21.990  -9.419  1.00  1.00      C    C
ATOM    926  CA  VAL C  46     -24.280 -19.970  -7.189  1.00  1.00      C    C
ATOM    927  CA  ALA C  47     -21.180 -18.430  -5.460  1.00  1.00      C    C
ATOM    928  CA  LEU C  48     -20.150 -17.250  -9.000  1.00  1.00      C    C
ATOM    929  CA  ARG C  49     -23.680 -15.920  -9.530  1.00  1.00      C    C
ATOM    930  CA  GLU C  50     -23.570 -14.050  -6.150  1.00  1.00      C    C
ATOM    931  CA  ILE C  51     -20.150 -12.550  -7.040  1.00  1.00      C    C
ATOM    932  CA  ARG C  52     -21.490 -11.240 -10.260  1.00  1.00      C    C
ATOM    933  CA  ARG C  53     -24.730  -9.810  -8.600  1.00  1.00      C    C
ATOM    934  CA  TYR C  54     -22.560  -7.790  -6.020  1.00  1.00      C    C
ATOM    935  CA  GLN C  55     -19.890  -6.740  -8.440  1.00  1.00      C    C
ATOM    936  CA  LYS C  56     -22.740  -5.210 -10.510  1.00  1.00      C    C
ATOM    937  CA  SER C  57     -24.170  -3.280  -7.580  1.00  1.00      C    C
ATOM    938  CA  THR C  58     -23.740  -0.220  -5.410  1.00  1.00      C    C
ATOM    939  CA  GLU C  59     -26.110  -0.780  -2.490  1.00  1.00      C    C
ATOM    940  CA  LEU C  60     -24.270  -0.810   0.840  1.00  1.00      C    C
ATOM    941  CA  LEU C  61     -23.830  -4.540   1.900  1.00  1.00      C    C
ATOM    942  CA  ILE C  62     -24.240  -4.270   5.690  1.00  1.00      C    C
ATOM    943  CA  ARG C  63     -27.830  -3.790   6.780  1.00  1.00      C    C
ATOM    944  CA  LYS C  64     -28.150   0.000   7.430  1.00  1.00      C    C
ATOM    945  CA  LEU C  65     -29.550  -0.140  11.070  1.00  1.00      C    C
ATOM    946  CA  PRO C  66     -27.090  -2.640  12.450  1.00  1.00      C    C
ATOM    947  CA  PHE C  67     -24.150  -0.480  11.250  1.00  1.00      C    C
ATOM    948  CA  GLN C  68     -25.580   2.550  12.770  1.00  1.00      C    C
ATOM    949  CA  ARG C  69     -25.770   0.740  16.200  1.00  1.00      C    C
ATOM    950  CA  LEU C  70     -22.080  -0.080  15.940  1.00  1.00      C    C
ATOM    951  CA  VAL C  71     -21.100   3.470  15.230  1.00  1.00      C    C
ATOM    952  CA  ARG C  72     -22.890   5.040  18.110  1.00  1.00      C    C
ATOM    953  CA  GLU C  73     -21.470   2.470  20.590  1.00  1.00      C    C
ATOM    954  CA  ILE C  74     -17.860   3.110  19.490  1.00  1.00      C    C
ATOM    955  CA  ALA C  75     -18.300   6.940  19.650  1.00  1.00      C    C
ATOM    956  CA  GLN C  76     -19.650   6.920  23.160  1.00  1.00      C    C
ATOM    957  CA  ASP C  77     -16.200   5.800  24.310  1.00  1.00      C    C
ATOM    958  CA  PHE C  78     -14.610   8.910  22.920  1.00  1.00      C    C
ATOM    959  CA  LYS C  79     -17.300  11.560  23.630  1.00  1.00      C    C
ATOM    960  CA  THR C  80     -20.630  10.980  25.440  1.00  1.00      C    C
ATOM    961  CA  ASP C  81     -23.900  12.420  24.290  1.00  1.00      C    C
ATOM    962  CA  LEU C  82     -22.970  12.900  20.680  1.00  1.00      C    C
ATOM    963  CA  ARG C  83     -25.630  13.490  18.040  1.00  1.00      C    C
ATOM    964  CA  PHE C  84     -25.030  12.340  14.430  1.00  1.00      C    C
ATOM    965  CA  GLN C  85     -26.210  13.620  11.080  1.00  1.00      C    C
ATOM    966  CA  SER C  86     -27.390  10.530   9.190  1.00  1.00      C    C
ATOM    967  CA  SER C  87     -25.080  11.410   6.200  1.00  1.00      C    C
ATOM    968  CA  ALA C  88     -21.900  11.220   8.410  1.00  1.00      C    C
ATOM    969  CA  VAL C  89     -22.880   7.600   9.190  1.00  1.00      C    C
ATOM    970  CA  MET C  90     -23.710   6.960   5.560  1.00  1.00      C    C
ATOM    971  CA  ALA C  91     -20.380   8.520   4.420  1.00  1.00      C    C
ATOM    972  CA  LEU C  92     -18.550   6.390   6.920  1.00  1.00      C    C
ATOM    973  CA  GLN C  93     -20.310   3.260   5.740  1.00  1.00      C    C
ATOM    974  CA  GLU C  94     -19.520   3.930   2.070  1.00  1.00      C    C
ATOM    975  CA  ALA C  95     -15.750   4.380   3.040  1.00  1.00      C    C
ATOM    976  CA  SER C  96     -15.750   1.240   5.300  1.00  1.00      C    C
ATOM    977  CA  GLU C  97     -17.300  -0.940   2.570  1.00  1.00      C    C
ATOM    978  CA  ALA C  98     -14.930   0.350  -0.080  1.00  1.00      C    C
ATOM    979  CA  TYR C  99     -11.980  -0.160   2.310  1.00  1.00      C    C
ATOM    980  CA  LEU C 100     -13.120  -3.670   3.200  1.00  1.00      C    C
ATOM    981  CA  VAL C 101     -13.860  -4.720  -0.390  1.00  1.00      C    C
ATOM    982  CA  ALA C 102     -10.390  -3.380  -1.620  1.00  1.00      C    C
ATOM    983  CA  LEU C 103      -8.740  -5.110   1.310  1.00  1.00      C    C
ATOM    984  CA  PHE C 104     -10.680  -8.320   0.430  1.00  1.00      C    C
ATOM    985  CA  GLU C 105      -9.430  -8.090  -3.110  1.00  1.00      C    C
ATOM    986  CA  ASP C 106      -5.860  -7.860  -1.740  1.00  1.00      C    C
ATOM    987  CA  THR C 107      -6.490 -10.590   0.860  1.00  1.00      C    C
ATOM    988  CA  ASN C 108      -7.780 -12.890  -1.870  1.00  1.00      C    C
ATOM    989  CA  LEU C 109      -4.610 -12.370  -3.950  1.00  1.00      C    C
ATOM    990  CA  CYS C 110      -2.630 -13.540  -0.800  1.00  1.00      C    C
ATOM    991  CA  ALA C 111      -4.780 -16.700  -0.490  1.00  1.00      C    C
ATOM    992  CA  ILE C 112      -4.100 -17.800  -3.980  1.00  1.00      C    C
ATOM    993  CA  HIS C 113      -0.410 -17.010  -3.280  1.00  1.00      C    C
ATOM    994  CA  ALA C 114      -0.750 -19.570  -0.520  1.00  1.00      C    C
ATOM    995  CA  LYS C 115      -2.120 -22.250  -2.790  1.00  1.00      C    C
ATOM    996  CA  ARG C 116      -5.560 -22.200  -1.400  1.00  1.00      C    C
ATOM    997  CA  VAL C 117      -8.730 -20.660  -2.790  1.00  1.00      C    C
ATOM    998  CA  THR C 118     -10.320 -20.350   0.720  1.00  1.00      C    C
ATOM    999  CA  ILE C 119      -9.960 -17.050   2.660  1.00  1.00      C    C
ATOM   1000  CA  MET C 120      -7.640 -17.360   5.690  1.00  1.00      C    C
ATOM   1001  CA  PRO C 121      -6.520 -15.020   8.530  1.00  1.00      C    C
ATOM   1002  CA  LYS C 122      -2.970 -15.050   7.340  1.00  1.00      C    C
ATOM   1003  CA  ASP C 123      -4.130 -13.390   4.120  1.00  1.00      C    C
ATOM   1004  CA  ILE C 124      -5.940 -10.520   5.980  1.00  1.00      C    C
ATOM   1005  CA  GLN C 125      -2.800 -10.140   8.120  1.00  1.00      C    C
ATOM   1006  CA  LEU C 126      -0.320 -10.600   5.370  1.00  1.00      C    C
ATOM   1007  CA  ALA C 127      -1.930  -7.910   3.230  1.00  1.00      C    C
ATOM   1008  CA  ARG C 128      -2.080  -5.460   6.020  1.00  1.00      C    C
ATOM   1009  CA  ARG C 129       1.620  -5.750   7.010  1.00  1.00      C    C
ATOM   1010  CA  ILE C 130       2.760  -5.310   3.420  1.00  1.00      C    C
ATOM   1011  CA  ARG C 131       0.460  -2.420   2.870  1.00  1.00      C    C
ATOM   1012  CA  GLY C 132       1.780  -0.670   6.010  1.00  1.00      C    C
ATOM   1013  CA  GLU C 133      -1.590  -0.310   7.550  1.00  1.00      C    C
ATOM   1014  CA  ARG C 134      -0.610  -2.490  10.560  1.00  1.00      C    C
ATOM   1015  CA  ALA C 135       3.160  -2.020  10.140  1.00  1.00      C    C
TER
ATOM   1016  CA  SER D   1     -48.840 -20.110  15.071  1.00  1.00      D    C
ATOM   1017  CA  GLY D   2     -51.130 -21.350  17.721  1.00  1.00      D    C
ATOM   1018  CA  ARG D   3     -50.570 -19.450  20.931  1.00  1.00      D    C
ATOM   1019  CA  GLY D   4     -47.080 -18.600  19.691  1.00  1.00      D    C
ATOM   1020  CA  LYS D   5     -44.780 -18.900  22.671  1.00  1.00      D    C
ATOM   1021  CA  GLY D   6     -44.860 -22.620  23.881  1.00  1.00      D    C
ATOM   1022  CA  GLY D   7     -42.110 -23.370  26.191  1.00  1.00      D    C
ATOM   1023  CA  LYS D   8     -41.550 -19.730  27.041  1.00  1.00      D    C
ATOM   1024  CA  GLY D   9     -41.830 -19.149  30.921  1.00  1.00      D    C
ATOM   1025  CA  LEU D  10     -44.770 -19.799  33.131  1.00  1.00      D    C
ATOM   1026  CA  GLY D  11     -47.610 -17.849  31.361  1.00  1.00      D    C
ATOM   1027  CA  LYS D  12     -49.080 -16.129  34.341  1.00  1.00      D    C
ATOM   1028  CA  GLY D  13     -47.930 -12.959  32.571  1.00  1.00      D    C
ATOM   1029  CA  GLY D  14     -46.930 -10.149  34.851  1.00  1.00      D    C
ATOM   1030  CA  ALA D  15     -44.300  -7.409  34.310  1.00  1.00      D    C
ATOM   1031  CA  LYS D  16     -41.110  -6.679  32.290  1.00  1.00      D    C
ATOM   1032  CA  ARG D  17     -42.330  -8.260  29.010  1.00  1.00      D    C
ATOM   1033  CA  HIS D  18     -41.960  -6.300  25.820  1.00  1.00      D    C
ATOM   1034  CA  ARG D  19     -39.450  -8.320  23.760  1.00  1.00      D    C
ATOM   1035  CA  LYS D  20     -36.390  -6.810  22.210  1.00  1.00      D    C
ATOM   1036  CA  VAL D  21     -33.170  -4.790  22.690  1.00  1.00      D    C
ATOM   1037  CA  LEU D  22     -29.830  -6.540  21.980  1.00  1.00      D    C
ATOM   1038  CA  ARG D  23     -28.870  -7.510  18.420  1.00  1.00      D    C
ATOM   1039  CA  ASP D  24     -25.250  -8.040  19.400  1.00  1.00      D    C
ATOM   1040  CA  ASN D  25     -23.360  -4.940  18.310  1.00  1.00      D    C
ATOM   1041  CA  ILE D  26     -20.240  -6.400  16.830  1.00  1.00      D    C
ATOM   1042  CA  GLN D  27     -22.460  -9.420  16.460  1.00  1.00      D    C
ATOM   1043  CA  GLY D  28     -24.690  -7.330  14.350  1.00  1.00      D    C
ATOM   1044  CA  ILE D  29     -22.240  -7.420  11.490  1.00  1.00      D    C
ATOM   1045  CA  THR D  30     -23.610 -10.780  10.180  1.00  1.00      D    C
ATOM   1046  CA  LYS D  31     -21.770 -13.530   8.400  1.00  1.00      D    C
ATOM   1047  CA  PRO D  32     -23.890 -12.810   5.290  1.00  1.00      D    C
ATOM   1048  CA  ALA D  33     -23.030  -9.080   5.420  1.00  1.00      D    C
ATOM   1049  CA  ILE D  34     -19.280 -10.030   5.500  1.00  1.00      D    C
ATOM   1050  CA  ARG D  35     -19.680 -12.530   2.820  1.00  1.00      D    C
ATOM   1051  CA  ARG D  36     -21.370 -10.040   0.650  1.00  1.00      D    C
ATOM   1052  CA  LEU D  37     -18.390  -7.690   1.210  1.00  1.00      D    C
ATOM   1053  CA  ALA D  38     -16.140 -10.570   0.330  1.00  1.00      D    C
ATOM   1054  CA  ARG D  39     -18.110 -11.360  -2.820  1.00  1.00      D    C
ATOM   1055  CA  ARG D  40     -17.760  -7.990  -4.250  1.00  1.00      D    C
ATOM   1056  CA  GLY D  41     -14.030  -8.420  -3.620  1.00  1.00      D    C
ATOM   1057  CA  GLY D  42     -13.900 -11.560  -5.760  1.00  1.00      D    C
ATOM   1058  CA  VAL D  43     -13.860 -14.190  -3.090  1.00  1.00      D    C
ATOM   1059  CA  LYS D  44     -15.280 -17.670  -3.920  1.00  1.00      D    C
ATOM   1060  CA  ARG D  45     -15.080 -19.590  -0.580  1.00  1.00      D    C
ATOM   1061  CA  ILE D  46     -15.350 -18.290   3.000  1.00  1.00      D    C
ATOM   1062  CA  SER D  47     -13.400 -19.480   6.060  1.00  1.00      D    C
ATOM   1063  CA  GLY D  48     -15.560 -20.020   9.180  1.00  1.00      D    C
ATOM   1064  CA  LEU D  49     -13.110 -17.930  11.170  1.00  1.00      D    C
ATOM   1065  CA  ILE D  50     -13.320 -15.110   8.610  1.00  1.00      D    C
ATOM   1066  CA  TYR D  51     -16.320 -13.580  10.500  1.00  1.00      D    C
ATOM   1067  CA  GLU D  52     -14.580 -13.120  13.830  1.00  1.00      D    C
ATOM   1068  CA  GLU D  53     -11.450 -11.900  11.810  1.00  1.00      D    C
ATOM   1069  CA  THR D  54     -13.670  -9.370   9.970  1.00  1.00      D    C
ATOM   1070  CA  ARG D  55     -15.190  -7.910  13.200  1.00  1.00      D    C
ATOM   1071  CA  GLY D  56     -11.700  -7.070  14.350  1.00  1.00      D    C
ATOM   1072  CA  VAL D  57     -10.800  -5.420  11.050  1.00  1.00      D    C
ATOM   1073  CA  LEU D  58     -13.850  -3.320  10.540  1.00  1.00      D    C
ATOM   1074  CA  LYS D  59     -13.690  -2.000  14.140  1.00  1.00      D    C
ATOM   1075  CA  VAL D  60     -10.040  -0.740  13.630  1.00  1.00      D    C
ATOM   1076  CA  PHE D  61     -10.740   1.070  10.490  1.00  1.00      D    C
ATOM   1077  CA  LEU D  62     -13.840   2.850  12.130  1.00  1.00      D    C
ATOM   1078  CA  GLU D  63     -12.270   3.400  15.530  1.00  1.00      D    C
ATOM   1079  CA  ASN D  64      -9.520   5.360  13.800  1.00  1.00      D    C
ATOM   1080  CA  VAL D  65     -11.730   7.510  11.660  1.00  1.00      D    C
ATOM   1081  CA  ILE D  66     -14.420   7.900  14.360  1.00  1.00      D    C
ATOM   1082  CA  ARG D  67     -11.730   8.950  16.830  1.00  1.00      D    C
ATOM   1083  CA  ASP D  68     -10.610  11.770  14.460  1.00  1.00      D    C
ATOM   1084  CA  ALA D  69     -14.200  12.560  13.490  1.00  1.00      D    C
ATOM   1085  CA  VAL D  70     -14.970  13.310  17.170  1.00  1.00      D    C
ATOM   1086  CA  THR D  71     -11.830  15.310  17.750  1.00  1.00      D    C
ATOM   1087  CA  TYR D  72     -12.910  17.740  15.000  1.00  1.00      D    C
ATOM   1088  CA  THR D  73     -16.530  17.800  16.270  1.00  1.00      D    C
ATOM   1089  CA  GLU D  74     -15.290  18.670  19.810  1.00  1.00      D    C
ATOM   1090  CA  HIS D  75     -12.850  21.260  18.570  1.00  1.00      D    C
ATOM   1091  CA  ALA D  76     -15.830  23.160  17.090  1.00  1.00      D    C
ATOM   1092  CA  LYS D  77     -17.600  22.910  20.430  1.00  1.00      D    C
ATOM   1093  CA  ARG D  78     -20.440  20.980  18.580  1.00  1.00      D    C
ATOM   1094  CA  LYS D  79     -22.120  18.050  20.200  1.00  1.00      D    C
ATOM   1095  CA  THR D  80     -23.020  16.460  16.830  1.00  1.00      D    C
ATOM   1096  CA  VAL D  81     -20.840  14.650  14.330  1.00  1.00      D    C
ATOM   1097  CA  THR D  82     -21.380  15.960  10.900  1.00  1.00      D    C
ATOM   1098  CA  ALA D  83     -20.740  14.500   7.470  1.00  1.00      D    C
ATOM   1099  CA  MET D  84     -17.990  17.060   6.900  1.00  1.00      D    C
ATOM   1100  CA  ASP D  85     -16.130  16.030   9.940  1.00  1.00      D    C
ATOM   1101  CA  VAL D  86     -16.100  12.520   8.590  1.00  1.00      D    C
ATOM   1102  CA  VAL D  87     -14.920  13.620   5.100  1.00  1.00      D    C
ATOM   1103  CA  TYR D  88     -12.100  15.440   6.890  1.00  1.00      D    C
ATOM   1104  CA  ALA D  89     -11.310  12.420   8.960  1.00  1.00      D    C
ATOM   1105  CA  LEU D  90     -11.230  10.290   5.720  1.00  1.00      D    C
ATOM   1106  CA  LYS D  91      -9.090  12.850   3.810  1.00  1.00      D    C
ATOM   1107  CA  ARG D  92      -6.520  13.000   6.570  1.00  1.00      D    C
ATOM   1108  CA  GLN D  93      -6.280   9.120   6.580  1.00  1.00      D    C
ATOM   1109  CA  GLY D  94      -5.450   9.160   2.870  1.00  1.00      D    C
ATOM   1110  CA  ARG D  95      -8.930   7.850   1.970  1.00  1.00      D    C
ATOM   1111  CA  THR D  96     -10.570  10.750   0.190  1.00  1.00      D    C
ATOM   1112  CA  LEU D  97     -14.100  10.010  -0.800  1.00  1.00      D    C
ATOM   1113  CA  TYR D  98     -15.770  11.440  -3.880  1.00  1.00      D    C
ATOM   1114  CA  GLY D  99     -14.540  12.480  -7.190  1.00  1.00      D    C
ATOM   1115  CA  PHE D 100     -12.210   9.660  -8.180  1.00  1.00      D    C
ATOM   1116  CA  GLY D 101     -10.150   8.510 -11.180  1.00  1.00      D    C
ATOM   1117  CA  GLY D 102     -11.580   4.950 -11.300  1.00  1.00      D    C
TER
ATOM   1118  CA  SER E   1      38.150  48.590  34.479  1.00  1.00      E    C
ATOM   1119  CA  GLY E   2      34.520  49.730  35.209  1.00  1.00      E    C
ATOM   1120  CA  ARG E   3      32.560  48.070  38.069  1.00  1.00      E    C
ATOM   1121  CA  GLY E   4      30.280  45.560  36.380  1.00  1.00      E    C
ATOM   1122  CA  LYS E   5      31.690  42.010  36.770  1.00  1.00      E    C
ATOM   1123  CA  GLN E   6      32.650  40.010  33.850  1.00  1.00      E    C
ATOM   1124  CA  GLY E   7      35.650  41.680  32.430  1.00  1.00      E    C
ATOM   1125  CA  GLY E   8      33.930  43.820  29.710  1.00  1.00      E    C
ATOM   1126  CA  LYS E   9      30.490  45.290  29.570  1.00  1.00      E    C
ATOM   1127  CA  THR E  10      26.860  44.150  28.790  1.00  1.00      E    C
ATOM   1128  CA  ARG E  11      23.730  45.770  27.210  1.00  1.00      E    C
ATOM   1129  CA  ALA E  12      19.950  46.080  27.930  1.00  1.00      E    C
ATOM   1130  CA  LYS E  13      18.030  42.790  27.570  1.00  1.00      E    C
ATOM   1131  CA  ALA E  14      16.010  42.890  24.430  1.00  1.00      E    C
ATOM   1132  CA  LYS E  15      13.360  40.800  26.320  1.00  1.00      E    C
ATOM   1133  CA  THR E  16      13.500  38.400  23.500  1.00  1.00      E    C
ATOM   1134  CA  ARG E  17      10.150  36.670  22.680  1.00  1.00      E    C
ATOM   1135  CA  SER E  18      12.110  33.490  23.630  1.00  1.00      E    C
ATOM   1136  CA  SER E  19      12.830  34.880  27.050  1.00  1.00      E    C
ATOM   1137  CA  ARG E  20       9.130  35.940  27.320  1.00  1.00      E    C
ATOM   1138  CA  ALA E  21       8.030  32.370  26.490  1.00  1.00      E    C
ATOM   1139  CA  GLY E  22      10.830  30.740  28.570  1.00  1.00      E    C
ATOM   1140  CA  LEU E  23      12.380  29.100  25.530  1.00  1.00      E    C
ATOM   1141  CA  GLN E  24      15.710  28.280  24.130  1.00  1.00      E    C
ATOM   1142  CA  PHE E  25      14.330  27.490  20.610  1.00  1.00      E    C
ATOM   1143  CA  PRO E  26      13.660  30.620  18.470  1.00  1.00      E    C
ATOM   1144  CA  VAL E  27      10.330  32.230  18.950  1.00  1.00      E    C
ATOM   1145  CA  GLY E  28      11.000  35.030  16.490  1.00  1.00      E    C
ATOM   1146  CA  ARG E  29      12.170  32.580  13.680  1.00  1.00      E    C
ATOM   1147  CA  VAL E  30       9.260  30.310  14.160  1.00  1.00      E    C
ATOM   1148  CA  HIS E  31       6.830  33.250  14.020  1.00  1.00      E    C
ATOM   1149  CA  ARG E  32       8.200  34.570  10.710  1.00  1.00      E    C
ATOM   1150  CA  LEU E  33       8.080  31.030   9.110  1.00  1.00      E    C
ATOM   1151  CA  LEU E  34       4.450  30.540  10.350  1.00  1.00      E    C
ATOM   1152  CA  ARG E  35       3.600  33.860   8.540  1.00  1.00      E    C
ATOM   1153  CA  LYS E  36       5.790  33.090   5.580  1.00  1.00      E    C
ATOM   1154  CA  GLY E  37       4.190  29.700   4.800  1.00  1.00      E    C
ATOM   1155  CA  ASN E  38       0.800  31.010   3.830  1.00  1.00      E    C
ATOM   1156  CA  TYR E  39      -1.210  29.000   6.210  1.00  1.00      E    C
ATOM   1157  CA  ALA E  40      -3.690  31.770   7.050  1.00  1.00      E    C
ATOM   1158  CA  GLU E  41      -4.500  35.430   6.600  1.00  1.00      E    C
ATOM   1159  CA  ARG E  42      -4.210  35.880  10.380  1.00  1.00      E    C
ATOM   1160  CA  VAL E  43      -1.720  34.110  12.950  1.00  1.00      E    C
ATOM   1161  CA  GLY E  44      -1.990  34.540  16.620  1.00  1.00      E    C
ATOM   1162  CA  ALA E  45       1.110  35.550  18.620  1.00  1.00      E    C
ATOM   1163  CA  GLY E  46       0.970  32.420  20.890  1.00  1.00      E    C
ATOM   1164  CA  ALA E  47       0.960  29.970  17.840  1.00  1.00      E    C
ATOM   1165  CA  PRO E  48       4.760  29.990  17.290  1.00  1.00      E    C
ATOM   1166  CA  VAL E  49       5.380  29.730  21.040  1.00  1.00      E    C
ATOM   1167  CA  TYR E  50       3.190  26.670  21.320  1.00  1.00      E    C
ATOM   1168  CA  LEU E  51       4.740  25.180  18.250  1.00  1.00      E    C
ATOM   1169  CA  ALA E  52       8.340  26.210  19.110  1.00  1.00      E    C
ATOM   1170  CA  ALA E  53       7.990  24.460  22.580  1.00  1.00      E    C
ATOM   1171  CA  VAL E  54       7.030  21.210  20.890  1.00  1.00      E    C
ATOM   1172  CA  LEU E  55       9.880  21.280  18.410  1.00  1.00      E    C
ATOM   1173  CA  GLU E  56      12.480  21.730  21.110  1.00  1.00      E    C
ATOM   1174  CA  TYR E  57      10.940  18.920  23.050  1.00  1.00      E    C
ATOM   1175  CA  LEU E  58      10.470  16.290  20.310  1.00  1.00      E    C
ATOM   1176  CA  THR E  59      13.960  16.960  18.990  1.00  1.00      E    C
ATOM   1177  CA  ALA E  60      15.320  16.600  22.590  1.00  1.00      E    C
ATOM   1178  CA  GLU E  61      13.770  13.110  22.850  1.00  1.00      E    C
ATOM   1179  CA  ILE E  62      15.280  11.840  19.620  1.00  1.00      E    C
ATOM   1180  CA  LEU E  63      18.680  13.250  20.520  1.00  1.00      E    C
ATOM   1181  CA  GLU E  64      18.560  11.870  24.060  1.00  1.00      E    C
ATOM   1182  CA  LEU E  65      18.060   8.330  22.680  1.00  1.00      E    C
ATOM   1183  CA  ALA E  66      20.420   8.750  19.810  1.00  1.00      E    C
ATOM   1184  CA  GLY E  67      23.270   9.580  22.270  1.00  1.00      E    C
ATOM   1185  CA  ASN E  68      22.270   6.470  24.170  1.00  1.00      E    C
ATOM   1186  CA  ALA E  69      22.440   4.350  20.960  1.00  1.00      E    C
ATOM   1187  CA  ALA E  70      25.980   5.750  20.350  1.00  1.00      E    C
ATOM   1188  CA  ARG E  71      27.040   4.750  23.870  1.00  1.00      E    C
ATOM   1189  CA  ASP E  72      25.830   1.190  23.070  1.00  1.00      E    C
ATOM   1190  CA  ASN E  73      28.130   1.270  19.960  1.00  1.00      E    C
ATOM   1191  CA  LYS E  74      31.000   2.620  21.960  1.00  1.00      E    C
ATOM   1192  CA  LYS E  75      31.150   5.890  20.160  1.00  1.00      E    C
ATOM   1193  CA  THR E  76      31.430   9.490  21.280  1.00  1.00      E    C
ATOM   1194  CA  ARG E  77      29.930  10.990  18.160  1.00  1.00      E    C
ATOM   1195  CA  ILE E  78      26.250  10.430  17.310  1.00  1.00      E    C
ATOM   1196  CA  ILE E  79      25.930   9.070  13.630  1.00  1.00      E    C
ATOM   1197  CA  PRO E  80      23.120   8.100  11.190  1.00  1.00      E    C
ATOM   1198  CA  ARG E  81      23.120   4.600  12.460  1.00  1.00      E    C
ATOM   1199  CA  HIS E  82      22.250   5.620  16.110  1.00  1.00      E    C
ATOM   1200  CA  LEU E  83      19.260   7.630  15.030  1.00  1.00      E    C
ATOM   1201  CA  GLN E  84      17.990   4.740  12.950  1.00  1.00      E    C
ATOM   1202  CA  LEU E  85      18.260   2.330  15.930  1.00  1.00      E    C
ATOM   1203  CA  ALA E  86      16.580   5.110  18.100  1.00  1.00      E    C
ATOM   1204  CA  VAL E  87      13.710   5.410  15.680  1.00  1.00      E    C
ATOM   1205  CA  ARG E  88      12.900   1.800  15.010  1.00  1.00      E    C
ATOM   1206  CA  ASN E  89      13.240   0.710  18.610  1.00  1.00      E    C
ATOM   1207  CA  ASP E  90      10.900   3.580  19.930  1.00  1.00      E    C
ATOM   1208  CA  GLU E  91       7.310   2.840  19.450  1.00  1.00      E    C
ATOM   1209  CA  GLU E  92       6.180   6.420  19.000  1.00  1.00      E    C
ATOM   1210  CA  LEU E  93       9.310   7.500  16.990  1.00  1.00      E    C
ATOM   1211  CA  ASN E  94       8.770   4.510  14.640  1.00  1.00      E    C
ATOM   1212  CA  LYS E  95       5.230   5.510  13.830  1.00  1.00      E    C
ATOM   1213  CA  LEU E  96       6.150   9.130  13.410  1.00  1.00      E    C
ATOM   1214  CA  LEU E  97       8.890   8.070  11.120  1.00  1.00      E    C
ATOM   1215  CA  GLY E  98       6.990   5.290   9.270  1.00  1.00      E    C
ATOM   1216  CA  ARG E  99       7.340   7.010   5.900  1.00  1.00      E    C
ATOM   1217  CA  VAL E 100      10.790   8.530   6.330  1.00  1.00      E    C
ATOM   1218  CA  THR E 101      13.900   6.960   4.780  1.00  1.00      E    C
ATOM   1219  CA  ILE E 102      16.920   6.600   7.050  1.00  1.00      E    C
ATOM   1220  CA  ALA E 103      20.080   6.800   4.830  1.00  1.00      E    C
ATOM   1221  CA  GLN E 104      23.140   5.180   6.250  1.00  1.00      E    C
ATOM   1222  CA  GLY E 105      21.050   3.730   8.900  1.00  1.00      E    C
ATOM   1223  CA  GLY E 106      20.670   0.200   7.700  1.00  1.00      E    C
ATOM   1224  CA  VAL E 107      19.120  -2.070  10.250  1.00  1.00      E    C
ATOM   1225  CA  LEU E 108      20.340  -4.110  13.370  1.00  1.00      E    C
ATOM   1226  CA  PRO E 109      20.600  -7.870  12.790  1.00  1.00      E    C
ATOM   1227  CA  ASN E 110      17.390  -9.850  13.580  1.00  1.00      E    C
ATOM   1228  CA  ILE E 111      16.960 -13.600  14.140  1.00  1.00      E    C
ATOM   1229  CA  GLN E 112      13.320 -14.600  14.970  1.00  1.00      E    C
ATOM   1230  CA  SER E 113      13.070 -17.300  17.640  1.00  1.00      E    C
ATOM   1231  CA  VAL E 114      12.180 -15.040  20.520  1.00  1.00      E    C
ATOM   1232  CA  LEU E 115       9.000 -13.960  18.700  1.00  1.00      E    C
ATOM   1233  CA  LEU E 116       7.380 -17.450  18.740  1.00  1.00      E    C
ATOM   1234  CA  PRO E 117       4.530 -18.260  21.090  1.00  1.00      E    C
ATOM   1235  CA  LYS E 118       5.240 -20.220  24.250  1.00  1.00      E    C
ATOM   1236  CA  LYS E 119       2.090 -20.790  26.310  1.00  1.00      E    C
ATOM   1237  CA  THR E 120       4.510 -20.100  28.950  1.00  1.00      E    C
ATOM   1238  CA  GLU E 121       6.670 -17.410  30.060  1.00  1.00      E    C
ATOM   1239  CA  SER E 122      10.200 -18.490  31.230  1.00  1.00      E    C
ATOM   1240  CA  SER E 123      11.950 -21.950  31.280  1.00  1.00      E    C
ATOM   1241  CA  LYS E 124      14.890 -22.690  28.980  1.00  1.00      E    C
ATOM   1242  CA  SER E 125      14.720 -24.820  25.700  1.00  1.00      E    C
ATOM   1243  CA  LYS E 126      17.260 -27.630  25.420  1.00  1.00      E    C
ATOM   1244  CA  SER E 127      19.500 -26.460  22.680  1.00  1.00      E    C
ATOM   1245  CA  LYS E 128      23.310 -25.600  23.140  1.00  1.00      E    C
TER
ATOM   1246  CA  PRO F   1      36.620   7.200  -2.900  1.00  1.00      F    C
ATOM   1247  CA  GLU F   2      39.120   7.260  -5.580  1.00  1.00      F    C
ATOM   1248  CA  PRO F   3      38.910  11.040  -5.370  1.00  1.00      F    C
ATOM   1249  CA  ALA F   4      40.580  13.840  -7.370  1.00  1.00      F    C
ATOM   1250  CA  LYS F   5      38.890  14.450 -10.760  1.00  1.00      F    C
ATOM   1251  CA  SER F   6      41.810  12.970 -12.550  1.00  1.00      F    C
ATOM   1252  CA  ALA F   7      40.790  14.770 -15.740  1.00  1.00      F    C
ATOM   1253  CA  PRO F   8      41.040  13.920 -18.540  1.00  1.00      F    C
ATOM   1254  CA  ALA F   9      42.890  16.280 -20.930  1.00  1.00      F    C
ATOM   1255  CA  PRO F  10      41.330  18.440 -22.330  1.00  1.00      F    C
ATOM   1256  CA  LYS F  11      43.090  20.520 -24.980  1.00  1.00      F    C
ATOM   1257  CA  LYS F  12      43.330  23.210 -22.200  1.00  1.00      F    C
ATOM   1258  CA  GLY F  13      45.130  23.180 -18.820  1.00  1.00      F    C
ATOM   1259  CA  SER F  14      42.750  23.610 -15.890  1.00  1.00      F    C
ATOM   1260  CA  LYS F  15      40.960  26.480 -17.550  1.00  1.00      F    C
ATOM   1261  CA  LYS F  16      40.600  29.030 -14.760  1.00  1.00      F    C
ATOM   1262  CA  ALA F  17      39.710  32.290 -16.690  1.00  1.00      F    C
ATOM   1263  CA  VAL F  18      39.530  35.720 -15.110  1.00  1.00      F    C
ATOM   1264  CA  THR F  19      42.700  36.990 -13.390  1.00  1.00      F    C
ATOM   1265  CA  LYS F  20      44.010  40.310 -12.141  1.00  1.00      F    C
ATOM   1266  CA  THR F  21      43.590  38.910  -8.670  1.00  1.00      F    C
ATOM   1267  CA  GLN F  22      39.990  40.070  -7.900  1.00  1.00      F    C
ATOM   1268  CA  LYS F  23      37.710  37.650  -9.580  1.00  1.00      F    C
ATOM   1269  CA  LYS F  24      34.550  37.520  -7.310  1.00  1.00      F    C
ATOM   1270  CA  ASP F  25      32.590  34.640  -5.710  1.00  1.00      F    C
ATOM   1271  CA  GLY F  26      34.890  31.650  -5.680  1.00  1.00      F    C
ATOM   1272  CA  LYS F  27      32.290  29.620  -3.810  1.00  1.00      F    C
ATOM   1273  CA  LYS F  28      32.530  25.900  -3.190  1.00  1.00      F    C
ATOM   1274  CA  ARG F  29      29.860  24.850  -0.690  1.00  1.00      F    C
ATOM   1275  CA  ARG F  30      28.000  28.240  -0.820  1.00  1.00      F    C
ATOM   1276  CA  LYS F  31      24.530  28.160   0.580  1.00  1.00      F    C
ATOM   1277  CA  THR F  32      22.880  31.550   0.980  1.00  1.00      F    C
ATOM   1278  CA  ARG F  33      22.660  32.090   4.750  1.00  1.00      F    C
ATOM   1279  CA  LYS F  34      19.240  31.670   6.370  1.00  1.00      F    C
ATOM   1280  CA  GLU F  35      18.550  27.930   6.070  1.00  1.00      F    C
ATOM   1281  CA  SER F  36      19.440  25.350   8.750  1.00  1.00      F    C
ATOM   1282  CA  TYR F  37      18.220  24.280  12.200  1.00  1.00      F    C
ATOM   1283  CA  ALA F  38      21.710  23.200  13.190  1.00  1.00      F    C
ATOM   1284  CA  ILE F  39      22.280  25.740  16.020  1.00  1.00      F    C
ATOM   1285  CA  TYR F  40      18.900  24.700  17.550  1.00  1.00      F    C
ATOM   1286  CA  VAL F  41      19.520  21.030  17.230  1.00  1.00      F    C
ATOM   1287  CA  TYR F  42      22.980  21.830  18.590  1.00  1.00      F    C
ATOM   1288  CA  LYS F  43      21.560  23.730  21.630  1.00  1.00      F    C
ATOM   1289  CA  VAL F  44      19.420  20.730  22.540  1.00  1.00      F    C
ATOM   1290  CA  LEU F  45      22.130  18.150  22.130  1.00  1.00      F    C
ATOM   1291  CA  LYS F  46      24.330  20.060  24.720  1.00  1.00      F    C
ATOM   1292  CA  GLN F  47      21.460  20.030  27.240  1.00  1.00      F    C
ATOM   1293  CA  VAL F  48      21.030  16.270  26.910  1.00  1.00      F    C
ATOM   1294  CA  HIS F  49      24.550  15.000  26.040  1.00  1.00      F    C
ATOM   1295  CA  PRO F  50      27.010  17.770  27.190  1.00  1.00      F    C
ATOM   1296  CA  ASP F  51      30.220  15.930  26.110  1.00  1.00      F    C
ATOM   1297  CA  THR F  52      29.090  14.370  22.820  1.00  1.00      F    C
ATOM   1298  CA  GLY F  53      29.230  15.790  19.310  1.00  1.00      F    C
ATOM   1299  CA  ILE F  54      27.060  14.750  16.310  1.00  1.00      F    C
ATOM   1300  CA  SER F  55      28.470  14.190  12.780  1.00  1.00      F    C
ATOM   1301  CA  SER F  56      27.280  16.310   9.880  1.00  1.00      F    C
ATOM   1302  CA  LYS F  57      25.410  13.280   8.460  1.00  1.00      F    C
ATOM   1303  CA  ALA F  58      23.450  12.950  11.730  1.00  1.00      F    C
ATOM   1304  CA  MET F  59      23.000  16.750  11.530  1.00  1.00      F    C
ATOM   1305  CA  SER F  60      21.480  16.380   8.000  1.00  1.00      F    C
ATOM   1306  CA  ILE F  61      19.060  13.840   9.350  1.00  1.00      F    C
ATOM   1307  CA  MET F  62      18.000  16.080  12.150  1.00  1.00      F    C
ATOM   1308  CA  ASN F  63      17.440  19.090   9.980  1.00  1.00      F    C
ATOM   1309  CA  SER F  64      15.070  17.090   7.730  1.00  1.00      F    C
ATOM   1310  CA  PHE F  65      13.290  15.960  11.000  1.00  1.00      F    C
ATOM   1311  CA  VAL F  66      12.680  19.520  12.200  1.00  1.00      F    C
ATOM   1312  CA  ASN F  67      11.560  20.650   8.730  1.00  1.00      F    C
ATOM   1313  CA  ASP F  68       9.150  17.610   8.250  1.00  1.00      F    C
ATOM   1314  CA  VAL F  69       7.290  18.270  11.470  1.00  1.00      F    C
ATOM   1315  CA  PHE F  70       7.350  22.000  10.980  1.00  1.00      F    C
ATOM   1316  CA  GLU F  71       5.570  21.530   7.610  1.00  1.00      F    C
ATOM   1317  CA  ARG F  72       3.160  18.980   8.810  1.00  1.00      F    C
ATOM   1318  CA  ILE F  73       1.770  21.000  11.740  1.00  1.00      F    C
ATOM   1319  CA  ALA F  74       1.410  24.210   9.760  1.00  1.00      F    C
ATOM   1320  CA  GLY F  75      -0.780  22.440   7.230  1.00  1.00      F    C
ATOM   1321  CA  GLU F  76      -2.980  20.930   9.920  1.00  1.00      F    C
ATOM   1322  CA  ALA F  77      -3.660  24.400  11.440  1.00  1.00      F    C
ATOM   1323  CA  SER F  78      -4.570  25.640   8.030  1.00  1.00      F    C
ATOM   1324  CA  ARG F  79      -7.110  22.990   7.280  1.00  1.00      F    C
ATOM   1325  CA  LEU F  80      -8.540  23.320  10.840  1.00  1.00      F    C
ATOM   1326  CA  ALA F  81      -8.980  27.070  10.450  1.00  1.00      F    C
ATOM   1327  CA  HIS F  82     -10.490  26.580   7.040  1.00  1.00      F    C
ATOM   1328  CA  TYR F  83     -12.800  23.690   8.150  1.00  1.00      F    C
ATOM   1329  CA  ASN F  84     -13.870  25.870  11.060  1.00  1.00      F    C
ATOM   1330  CA  LYS F  85     -14.460  29.030   8.930  1.00  1.00      F    C
ATOM   1331  CA  ARG F  86     -11.830  30.900  10.880  1.00  1.00      F    C
ATOM   1332  CA  SER F  87      -9.150  33.400   9.810  1.00  1.00      F    C
ATOM   1333  CA  THR F  88      -7.240  32.950  12.980  1.00  1.00      F    C
ATOM   1334  CA  ILE F  89      -4.460  30.340  13.610  1.00  1.00      F    C
ATOM   1335  CA  THR F  90      -4.340  30.000  17.530  1.00  1.00      F    C
ATOM   1336  CA  SER F  91      -2.860  27.880  20.160  1.00  1.00      F    C
ATOM   1337  CA  ARG F  92      -6.080  25.840  19.890  1.00  1.00      F    C
ATOM   1338  CA  GLU F  93      -5.290  24.880  16.360  1.00  1.00      F    C
ATOM   1339  CA  ILE F  94      -1.660  24.160  17.150  1.00  1.00      F    C
ATOM   1340  CA  GLN F  95      -2.730  21.910  20.080  1.00  1.00      F    C
ATOM   1341  CA  THR F  96      -5.190  19.950  18.150  1.00  1.00      F    C
ATOM   1342  CA  ALA F  97      -2.740  19.420  15.260  1.00  1.00      F    C
ATOM   1343  CA  VAL F  98      -0.440  17.800  17.800  1.00  1.00      F    C
ATOM   1344  CA  ARG F  99      -3.050  15.180  18.730  1.00  1.00      F    C
ATOM   1345  CA  LEU F 100      -3.540  14.220  15.110  1.00  1.00      F    C
ATOM   1346  CA  LEU F 101      -0.000  14.000  14.050  1.00  1.00      F    C
ATOM   1347  CA  LEU F 102       1.810  12.710  17.290  1.00  1.00      F    C
ATOM   1348  CA  PRO F 103       0.960   9.250  18.710  1.00  1.00      F    C
ATOM   1349  CA  GLY F 104      -0.110   9.100  22.430  1.00  1.00      F    C
ATOM   1350  CA  GLU F 105       2.790   9.790  24.790  1.00  1.00      F    C
ATOM   1351  CA  LEU F 106       4.560  12.100  22.440  1.00  1.00      F    C
ATOM   1352  CA  ALA F 107       1.620  14.390  22.380  1.00  1.00      F    C
ATOM   1353  CA  LYS F 108       1.270  14.260  26.250  1.00  1.00      F    C
ATOM   1354  CA  HIS F 109       4.830  15.340  26.960  1.00  1.00      F    C
ATOM   1355  CA  ALA F 110       5.010  17.860  24.000  1.00  1.00      F    C
ATOM   1356  CA  VAL F 111       1.510  19.270  25.080  1.00  1.00      F    C
ATOM   1357  CA  SER F 112       2.890  19.910  28.670  1.00  1.00      F    C
ATOM   1358  CA  GLU F 113       6.040  21.710  27.300  1.00  1.00      F    C
ATOM   1359  CA  GLY F 114       4.020  23.680  24.770  1.00  1.00      F    C
ATOM   1360  CA  THR F 115       1.380  24.700  27.310  1.00  1.00      F    C
ATOM   1361  CA  LYS F 116       3.940  25.980  29.780  1.00  1.00      F    C
ATOM   1362  CA  ALA F 117       5.490  28.330  27.340  1.00  1.00      F    C
ATOM   1363  CA  VAL F 118       2.190  29.920  26.190  1.00  1.00      F    C
ATOM   1364  CA  THR F 119       1.080  30.420  29.820  1.00  1.00      F    C
ATOM   1365  CA  LYS F 120       4.460  31.890  30.660  1.00  1.00      F    C
ATOM   1366  CA  TYR F 121       4.380  34.160  27.510  1.00  1.00      F    C
ATOM   1367  CA  THR F 122       0.830  35.230  28.440  1.00  1.00      F    C
ATOM   1368  CA  SER F 123      -0.220  36.090  31.980  1.00  1.00      F    C
ATOM   1369  CA  ALA F 124       2.320  38.820  32.180  1.00  1.00      F    C
ATOM   1370  CA  LYS F 125       2.310  42.180  33.960  1.00  1.00      F    C
TER
ATOM   1371  CA  ALA G   1      70.300 -10.670 -25.180  1.00  1.00      G    C
ATOM   1372  CA  ARG G   2      68.170 -13.260 -23.350  1.00  1.00      G    C
ATOM   1373  CA  THR G   3      64.950 -11.330 -22.930  1.00  1.00      G    C
ATOM   1374  CA  LYS G   4      65.810 -10.050 -19.560  1.00  1.00      G    C
ATOM   1375  CA  GLN G   5      65.100 -13.460 -18.020  1.00  1.00      G    C
ATOM   1376  CA  THR G   6      63.720 -13.570 -14.400  1.00  1.00      G    C
ATOM   1377  CA  ALA G   7      61.420 -15.890 -12.670  1.00  1.00      G    C
ATOM   1378  CA  ARG G   8      57.720 -15.250 -12.850  1.00  1.00      G    C
ATOM   1379  CA  LYS G   9      55.050 -13.800 -10.590  1.00  1.00      G    C
ATOM   1380  CA  SER G  10      52.380 -15.980  -8.880  1.00  1.00      G    C
ATOM   1381  CA  THR G  11      52.620 -13.680  -5.850  1.00  1.00      G    C
ATOM   1382  CA  GLY G  12      49.810 -14.650  -3.630  1.00  1.00      G    C
ATOM   1383  CA  GLY G  13      52.520 -14.470  -0.860  1.00  1.00      G    C
ATOM   1384  CA  LYS G  14      52.400 -15.950   2.480  1.00  1.00      G    C
ATOM   1385  CA  ALA G  15      49.900 -14.500   4.960  1.00  1.00      G    C
ATOM   1386  CA  PRO G  16      52.660 -13.350   7.430  1.00  1.00      G    C
ATOM   1387  CA  ARG G  17      53.020 -15.380  10.690  1.00  1.00      G    C
ATOM   1388  CA  LYS G  18      51.000 -18.560  10.780  1.00  1.00      G    C
ATOM   1389  CA  GLN G  19      47.310 -17.770  11.270  1.00  1.00      G    C
ATOM   1390  CA  LEU G  20      46.290 -21.340  12.230  1.00  1.00      G    C
ATOM   1391  CA  ALA G  21      48.450 -23.170  14.810  1.00  1.00      G    C
ATOM   1392  CA  THR G  22      50.400 -21.000  17.300  1.00  1.00      G    C
ATOM   1393  CA  LYS G  23      50.060 -23.410  20.270  1.00  1.00      G    C
ATOM   1394  CA  ALA G  24      49.880 -26.330  17.960  1.00  1.00      G    C
ATOM   1395  CA  ALA G  25      46.740 -28.400  17.780  1.00  1.00      G    C
ATOM   1396  CA  ARG G  26      47.950 -29.610  14.350  1.00  1.00      G    C
ATOM   1397  CA  LYS G  27      46.320 -32.180  12.110  1.00  1.00      G    C
ATOM   1398  CA  SER G  28      42.630 -33.170  12.000  1.00  1.00      G    C
ATOM   1399  CA  ALA G  29      42.000 -36.610  10.510  1.00  1.00      G    C
ATOM   1400  CA  PRO G  30      43.750 -37.210   7.170  1.00  1.00      G    C
ATOM   1401  CA  ALA G  31      40.940 -37.680   4.660  1.00  1.00      G    C
ATOM   1402  CA  THR G  32      42.990 -38.060   1.400  1.00  1.00      G    C
ATOM   1403  CA  GLY G  33      40.870 -41.110   0.240  1.00  1.00      G    C
ATOM   1404  CA  GLY G  34      37.370 -42.590  -0.450  1.00  1.00      G    C
ATOM   1405  CA  VAL G  35      35.200 -39.540   0.030  1.00  1.00      G    C
ATOM   1406  CA  LYS G  36      33.150 -38.370  -3.000  1.00  1.00      G    C
ATOM   1407  CA  LYS G  37      34.070 -34.700  -3.860  1.00  1.00      G    C
ATOM   1408  CA  PRO G  38      34.510 -33.190  -0.370  1.00  1.00      G    C
ATOM   1409  CA  HIS G  39      33.090 -29.790   0.190  1.00  1.00      G    C
ATOM   1410  CA  ARG G  40      31.270 -29.040   3.550  1.00  1.00      G    C
ATOM   1411  CA  TYR G  41      29.200 -26.070   4.570  1.00  1.00      G    C
ATOM   1412  CA  ARG G  42      25.430 -26.780   4.110  1.00  1.00      G    C
ATOM   1413  CA  PRO G  43      23.360 -24.590   1.660  1.00  1.00      G    C
ATOM   1414  CA  GLY G  44      21.990 -21.800   3.860  1.00  1.00      G    C
ATOM   1415  CA  THR G  45      24.900 -21.810   6.340  1.00  1.00      G    C
ATOM   1416  CA  VAL G  46      26.900 -19.540   4.100  1.00  1.00      G    C
ATOM   1417  CA  ALA G  47      23.700 -17.480   3.300  1.00  1.00      G    C
ATOM   1418  CA  LEU G  48      23.190 -16.900   6.990  1.00  1.00      G    C
ATOM   1419  CA  ARG G  49      26.800 -15.690   7.390  1.00  1.00      G    C
ATOM   1420  CA  GLU G  50      26.150 -13.200   4.510  1.00  1.00      G    C
ATOM   1421  CA  ILE G  51      23.010 -11.620   5.790  1.00  1.00      G    C
ATOM   1422  CA  ARG G  52      24.400 -10.780   9.280  1.00  1.00      G    C
ATOM   1423  CA  ARG G  53      27.350  -9.170   7.600  1.00  1.00      G    C
ATOM   1424  CA  TYR G  54      25.420  -7.100   5.100  1.00  1.00      G    C
ATOM   1425  CA  GLN G  55      22.830  -5.840   7.480  1.00  1.00      G    C
ATOM   1426  CA  LYS G  56      25.450  -4.530   9.860  1.00  1.00      G    C
ATOM   1427  CA  SER G  57      27.440  -2.610   7.260  1.00  1.00      G    C
ATOM   1428  CA  THR G  58      26.380   0.580   5.460  1.00  1.00      G    C
ATOM   1429  CA  GLU G  59      28.490   0.440   2.320  1.00  1.00      G    C
ATOM   1430  CA  LEU G  60      26.690   1.010  -0.920  1.00  1.00      G    C
ATOM   1431  CA  LEU G  61      25.900  -2.400  -2.550  1.00  1.00      G    C
ATOM   1432  CA  ILE G  62      25.770  -1.600  -6.140  1.00  1.00      G    C
ATOM   1433  CA  ARG G  63      29.410  -0.960  -7.500  1.00  1.00      G    C
ATOM   1434  CA  LYS G  64      29.840   2.770  -8.080  1.00  1.00      G    C
ATOM   1435  CA  LEU G  65      30.800   2.710 -11.880  1.00  1.00      G    C
ATOM   1436  CA  PRO G  66      28.090   0.330 -13.120  1.00  1.00      G    C
ATOM   1437  CA  PHE G  67      25.460   2.440 -11.300  1.00  1.00      G    C
ATOM   1438  CA  GLN G  68      26.980   5.620 -12.740  1.00  1.00      G    C
ATOM   1439  CA  ARG G  69      26.740   4.190 -16.310  1.00  1.00      G    C
ATOM   1440  CA  LEU G  70      23.170   3.240 -15.660  1.00  1.00      G    C
ATOM   1441  CA  VAL G  71      21.690   6.420 -14.280  1.00  1.00      G    C
ATOM   1442  CA  ARG G  72      23.070   8.690 -17.100  1.00  1.00      G    C
ATOM   1443  CA  GLU G  73      21.750   6.370 -19.820  1.00  1.00      G    C
ATOM   1444  CA  ILE G  74      18.270   6.480 -18.620  1.00  1.00      G    C
ATOM   1445  CA  ALA G  75      18.050  10.230 -18.360  1.00  1.00      G    C
ATOM   1446  CA  GLN G  76      19.330  10.790 -21.960  1.00  1.00      G    C
ATOM   1447  CA  ASP G  77      16.160   8.820 -23.120  1.00  1.00      G    C
ATOM   1448  CA  PHE G  78      14.040  11.600 -21.570  1.00  1.00      G    C
ATOM   1449  CA  LYS G  79      16.470  14.430 -22.220  1.00  1.00      G    C
ATOM   1450  CA  THR G  80      19.820  14.670 -23.890  1.00  1.00      G    C
ATOM   1451  CA  ASP G  81      22.960  16.580 -22.780  1.00  1.00      G    C
ATOM   1452  CA  LEU G  82      22.610  16.530 -18.930  1.00  1.00      G    C
ATOM   1453  CA  ARG G  83      25.600  17.340 -16.750  1.00  1.00      G    C
ATOM   1454  CA  PHE G  84      26.010  15.900 -13.300  1.00  1.00      G    C
ATOM   1455  CA  GLN G  85      26.110  17.490  -9.890  1.00  1.00      G    C
ATOM   1456  CA  SER G  86      27.870  15.000  -7.560  1.00  1.00      G    C
ATOM   1457  CA  SER G  87      24.900  15.110  -5.240  1.00  1.00      G    C
ATOM   1458  CA  ALA G  88      22.480  14.130  -8.000  1.00  1.00      G    C
ATOM   1459  CA  VAL G  89      24.140  10.890  -8.830  1.00  1.00      G    C
ATOM   1460  CA  MET G  90      24.390  10.180  -5.070  1.00  1.00      G    C
ATOM   1461  CA  ALA G  91      20.790  11.040  -4.310  1.00  1.00      G    C
ATOM   1462  CA  LEU G  92      19.410   8.570  -6.800  1.00  1.00      G    C
ATOM   1463  CA  GLN G  93      21.950   5.910  -5.800  1.00  1.00      G    C
ATOM   1464  CA  GLU G  94      21.210   6.300  -2.060  1.00  1.00      G    C
ATOM   1465  CA  ALA G  95      17.410   6.140  -2.850  1.00  1.00      G    C
ATOM   1466  CA  SER G  96      17.930   3.100  -5.210  1.00  1.00      G    C
ATOM   1467  CA  GLU G  97      19.370   0.890  -2.570  1.00  1.00      G    C
ATOM   1468  CA  ALA G  98      16.930   1.760   0.080  1.00  1.00      G    C
ATOM   1469  CA  TYR G  99      13.960   1.010  -2.200  1.00  1.00      G    C
ATOM   1470  CA  LEU G 100      15.450  -2.290  -3.160  1.00  1.00      G    C
ATOM   1471  CA  VAL G 101      16.090  -3.240   0.570  1.00  1.00      G    C
ATOM   1472  CA  ALA G 102      12.450  -2.550   1.300  1.00  1.00      G    C
ATOM   1473  CA  LEU G 103      11.310  -4.690  -1.540  1.00  1.00      G    C
ATOM   1474  CA  PHE G 104      13.400  -7.570  -0.300  1.00  1.00      G    C
ATOM   1475  CA  GLU G 105      11.880  -7.220   3.170  1.00  1.00      G    C
ATOM   1476  CA  ASP G 106       8.360  -7.370   1.730  1.00  1.00      G    C
ATOM   1477  CA  THR G 107       9.290 -10.150  -0.770  1.00  1.00      G    C
ATOM   1478  CA  ASN G 108      10.710 -12.120   2.260  1.00  1.00      G    C
ATOM   1479  CA  LEU G 109       7.230 -11.690   3.840  1.00  1.00      G    C
ATOM   1480  CA  CYS G 110       5.710 -13.140   0.630  1.00  1.00      G    C
ATOM   1481  CA  ALA G 111       8.130 -16.120   0.420  1.00  1.00      G    C
ATOM   1482  CA  ILE G 112       7.470 -16.960   4.050  1.00  1.00      G    C
ATOM   1483  CA  HIS G 113       3.660 -16.530   3.120  1.00  1.00      G    C
ATOM   1484  CA  ALA G 114       4.100 -19.410   0.830  1.00  1.00      G    C
ATOM   1485  CA  LYS G 115       5.870 -21.460   3.560  1.00  1.00      G    C
ATOM   1486  CA  ARG G 116       9.320 -21.080   1.730  1.00  1.00      G    C
ATOM   1487  CA  VAL G 117      12.760 -19.580   2.500  1.00  1.00      G    C
ATOM   1488  CA  THR G 118      13.140 -18.340  -1.150  1.00  1.00      G    C
ATOM   1489  CA  ILE G 119      11.980 -15.210  -2.830  1.00  1.00      G    C
ATOM   1490  CA  MET G 120      10.490 -15.500  -6.270  1.00  1.00      G    C
ATOM   1491  CA  PRO G 121       9.190 -12.930  -8.960  1.00  1.00      G    C
ATOM   1492  CA  LYS G 122       5.650 -13.660  -7.780  1.00  1.00      G    C
ATOM   1493  CA  ASP G 123       6.560 -12.330  -4.370  1.00  1.00      G    C
ATOM   1494  CA  ILE G 124       7.720  -9.050  -5.760  1.00  1.00      G    C
ATOM   1495  CA  GLN G 125       4.590  -8.850  -7.790  1.00  1.00      G    C
ATOM   1496  CA  LEU G 126       2.160  -9.390  -4.990  1.00  1.00      G    C
ATOM   1497  CA  ALA G 127       3.950  -7.020  -2.690  1.00  1.00      G    C
ATOM   1498  CA  ARG G 128       4.080  -4.230  -5.340  1.00  1.00      G    C
ATOM   1499  CA  ARG G 129       0.310  -4.560  -5.970  1.00  1.00      G    C
ATOM   1500  CA  ILE G 130      -0.540  -4.140  -2.300  1.00  1.00      G    C
ATOM   1501  CA  ARG G 131       1.850  -1.150  -2.010  1.00  1.00      G    C
ATOM   1502  CA  GLY G 132      -0.040   0.450  -4.860  1.00  1.00      G    C
ATOM   1503  CA  GLU G 133       2.860   0.420  -7.240  1.00  1.00      G    C
ATOM   1504  CA  ARG G 134       1.070  -1.920  -9.710  1.00  1.00      G    C
ATOM   1505  CA  ALA G 135      -2.380  -0.950  -8.430  1.00  1.00      G    C
TER
ATOM   1506  CA  SER H   1      53.089 -12.261 -60.970  1.00  1.00      H    C
ATOM   1507  CA  GLY H   2      55.299 -14.031 -58.430  1.00  1.00      H    C
ATOM   1508  CA  ARG H   3      53.389 -16.651 -56.510  1.00  1.00      H    C
ATOM   1509  CA  GLY H   4      51.129 -14.991 -53.940  1.00  1.00      H    C
ATOM   1510  CA  LYS H   5      51.299 -13.771 -50.340  1.00  1.00      H    C
ATOM   1511  CA  GLY H   6      49.420 -15.071 -47.430  1.00  1.00      H    C
ATOM   1512  CA  GLY H   7      46.080 -13.441 -46.540  1.00  1.00      H    C
ATOM   1513  CA  LYS H   8      44.410 -11.121 -43.990  1.00  1.00      H    C
ATOM   1514  CA  GLY H   9      41.670 -12.591 -41.760  1.00  1.00      H    C
ATOM   1515  CA  LEU H  10      38.750 -10.651 -43.180  1.00  1.00      H    C
ATOM   1516  CA  GLY H  11      37.820  -7.011 -43.850  1.00  1.00      H    C
ATOM   1517  CA  LYS H  12      35.920  -4.181 -42.220  1.00  1.00      H    C
ATOM   1518  CA  GLY H  13      34.480  -2.071 -45.100  1.00  1.00      H    C
ATOM   1519  CA  GLY H  14      33.150  -5.351 -46.500  1.00  1.00      H    C
ATOM   1520  CA  ALA H  15      30.330  -5.801 -44.040  1.00  1.00      H    C
ATOM   1521  CA  LYS H  16      29.700  -3.360 -41.170  1.00  1.00      H    C
ATOM   1522  CA  ARG H  17      27.320  -4.630 -38.450  1.00  1.00      H    C
ATOM   1523  CA  HIS H  18      26.330  -4.620 -34.810  1.00  1.00      H    C
ATOM   1524  CA  ARG H  19      28.970  -2.670 -32.890  1.00  1.00      H    C
ATOM   1525  CA  LYS H  20      27.010  -3.060 -29.700  1.00  1.00      H    C
ATOM   1526  CA  VAL H  21      25.830   0.020 -27.820  1.00  1.00      H    C
ATOM   1527  CA  LEU H  22      26.270   0.130 -24.010  1.00  1.00      H    C
ATOM   1528  CA  ARG H  23      28.200  -2.830 -22.580  1.00  1.00      H    C
ATOM   1529  CA  ASP H  24      25.280  -4.450 -20.640  1.00  1.00      H    C
ATOM   1530  CA  ASN H  25      24.860  -1.250 -18.790  1.00  1.00      H    C
ATOM   1531  CA  ILE H  26      21.340  -2.050 -17.490  1.00  1.00      H    C
ATOM   1532  CA  GLN H  27      22.540  -5.630 -18.130  1.00  1.00      H    C
ATOM   1533  CA  GLY H  28      25.510  -4.550 -16.010  1.00  1.00      H    C
ATOM   1534  CA  ILE H  29      23.290  -4.810 -12.860  1.00  1.00      H    C
ATOM   1535  CA  THR H  30      25.010  -8.060 -11.980  1.00  1.00      H    C
ATOM   1536  CA  LYS H  31      23.610 -11.150 -10.350  1.00  1.00      H    C
ATOM   1537  CA  PRO H  32      26.200 -10.680  -7.600  1.00  1.00      H    C
ATOM   1538  CA  ALA H  33      25.420  -7.080  -7.000  1.00  1.00      H    C
ATOM   1539  CA  ILE H  34      21.600  -7.750  -6.830  1.00  1.00      H    C
ATOM   1540  CA  ARG H  35      22.250 -10.630  -4.540  1.00  1.00      H    C
ATOM   1541  CA  ARG H  36      24.040  -8.310  -2.000  1.00  1.00      H    C
ATOM   1542  CA  LEU H  37      21.090  -5.940  -2.090  1.00  1.00      H    C
ATOM   1543  CA  ALA H  38      18.820  -8.760  -1.100  1.00  1.00      H    C
ATOM   1544  CA  ARG H  39      21.000  -9.940   1.730  1.00  1.00      H    C
ATOM   1545  CA  ARG H  40      20.560  -6.660   3.420  1.00  1.00      H    C
ATOM   1546  CA  GLY H  41      16.920  -7.200   2.940  1.00  1.00      H    C
ATOM   1547  CA  GLY H  42      17.000 -10.500   4.920  1.00  1.00      H    C
ATOM   1548  CA  VAL H  43      16.730 -12.830   1.870  1.00  1.00      H    C
ATOM   1549  CA  LYS H  44      18.670 -16.190   2.160  1.00  1.00      H    C
ATOM   1550  CA  ARG H  45      17.500 -17.960  -1.020  1.00  1.00      H    C
ATOM   1551  CA  ILE H  46      16.570 -16.500  -4.400  1.00  1.00      H    C
ATOM   1552  CA  SER H  47      15.260 -17.510  -7.690  1.00  1.00      H    C
ATOM   1553  CA  GLY H  48      17.290 -17.580 -10.840  1.00  1.00      H    C
ATOM   1554  CA  LEU H  49      14.630 -15.520 -12.530  1.00  1.00      H    C
ATOM   1555  CA  ILE H  50      14.640 -12.840  -9.720  1.00  1.00      H    C
ATOM   1556  CA  TYR H  51      17.650 -11.120 -11.220  1.00  1.00      H    C
ATOM   1557  CA  GLU H  52      15.990 -10.320 -14.500  1.00  1.00      H    C
ATOM   1558  CA  GLU H  53      12.890  -9.390 -12.630  1.00  1.00      H    C
ATOM   1559  CA  THR H  54      14.840  -7.100 -10.270  1.00  1.00      H    C
ATOM   1560  CA  ARG H  55      16.280  -5.150 -13.080  1.00  1.00      H    C
ATOM   1561  CA  GLY H  56      12.800  -4.370 -14.380  1.00  1.00      H    C
ATOM   1562  CA  VAL H  57      11.780  -3.280 -10.860  1.00  1.00      H    C
ATOM   1563  CA  LEU H  58      14.980  -1.350 -10.400  1.00  1.00      H    C
ATOM   1564  CA  LYS H  59      14.670   0.190 -13.850  1.00  1.00      H    C
ATOM   1565  CA  VAL H  60      11.180   1.420 -13.340  1.00  1.00      H    C
ATOM   1566  CA  PHE H  61      12.070   3.170 -10.120  1.00  1.00      H    C
ATOM   1567  CA  LEU H  62      15.020   4.880 -11.760  1.00  1.00      H    C
ATOM   1568  CA  GLU H  63      13.090   5.870 -14.880  1.00  1.00      H    C
ATOM   1569  CA  ASN H  64      10.480   7.430 -12.630  1.00  1.00      H    C
ATOM   1570  CA  VAL H  65      12.850   9.370 -10.460  1.00  1.00      H    C
ATOM   1571  CA  ILE H  66      14.980  10.650 -13.480  1.00  1.00      H    C
ATOM   1572  CA  ARG H  67      11.900  11.780 -15.370  1.00  1.00      H    C
ATOM   1573  CA  ASP H  68      10.830  14.120 -12.510  1.00  1.00      H    C
ATOM   1574  CA  ALA H  69      14.430  15.330 -11.950  1.00  1.00      H    C
ATOM   1575  CA  VAL H  70      14.730  16.220 -15.590  1.00  1.00      H    C
ATOM   1576  CA  THR H  71      11.220  17.790 -15.410  1.00  1.00      H    C
ATOM   1577  CA  TYR H  72      12.470  20.280 -12.980  1.00  1.00      H    C
ATOM   1578  CA  THR H  73      15.550  21.080 -15.070  1.00  1.00      H    C
ATOM   1579  CA  GLU H  74      13.680  21.840 -18.220  1.00  1.00      H    C
ATOM   1580  CA  HIS H  75      11.360  24.310 -16.520  1.00  1.00      H    C
ATOM   1581  CA  ALA H  76      14.350  25.790 -14.770  1.00  1.00      H    C
ATOM   1582  CA  LYS H  77      16.060  26.380 -18.070  1.00  1.00      H    C
ATOM   1583  CA  ARG H  78      19.210  24.650 -16.720  1.00  1.00      H    C
ATOM   1584  CA  LYS H  79      21.500  22.340 -18.530  1.00  1.00      H    C
ATOM   1585  CA  THR H  80      22.740  20.690 -15.360  1.00  1.00      H    C
ATOM   1586  CA  VAL H  81      20.270  18.930 -13.110  1.00  1.00      H    C
ATOM   1587  CA  THR H  82      20.910  19.850  -9.510  1.00  1.00      H    C
ATOM   1588  CA  ALA H  83      20.710  18.080  -6.290  1.00  1.00      H    C
ATOM   1589  CA  MET H  84      17.710  20.260  -5.400  1.00  1.00      H    C
ATOM   1590  CA  ASP H  85      15.900  19.110  -8.650  1.00  1.00      H    C
ATOM   1591  CA  VAL H  86      16.320  15.520  -7.300  1.00  1.00      H    C
ATOM   1592  CA  VAL H  87      15.300  16.290  -3.830  1.00  1.00      H    C
ATOM   1593  CA  TYR H  88      12.070  17.750  -4.930  1.00  1.00      H    C
ATOM   1594  CA  ALA H  89      11.220  14.890  -7.370  1.00  1.00      H    C
ATOM   1595  CA  LEU H  90      11.890  12.330  -4.630  1.00  1.00      H    C
ATOM   1596  CA  LYS H  91       9.600  14.040  -2.170  1.00  1.00      H    C
ATOM   1597  CA  ARG H  92       6.590  13.900  -4.410  1.00  1.00      H    C
ATOM   1598  CA  GLN H  93       7.250  10.260  -5.130  1.00  1.00      H    C
ATOM   1599  CA  GLY H  94       7.070   9.290  -1.470  1.00  1.00      H    C
ATOM   1600  CA  ARG H  95      10.800   8.800  -1.170  1.00  1.00      H    C
ATOM   1601  CA  THR H  96      11.820  11.640   1.290  1.00  1.00      H    C
ATOM   1602  CA  LEU H  97      15.660  11.830   1.440  1.00  1.00      H    C
ATOM   1603  CA  TYR H  98      17.580  13.100   4.510  1.00  1.00      H    C
ATOM   1604  CA  GLY H  99      21.140  14.410   3.810  1.00  1.00      H    C
ATOM   1605  CA  PHE H 100      20.570  16.470   0.720  1.00  1.00      H    C
ATOM   1606  CA  GLY H 101      21.790  19.970   1.530  1.00  1.00      H    C
ATOM   1607  CA  GLY H 102      25.230  19.550  -0.240  1.00  1.00      H    C
TER
ATOM   1608  CA  SER I   1      -5.930 133.679 -72.691  1.00  1.00      I    C
ATOM   1609  CA  GLY I   2      -2.950 135.059 -74.341  1.00  1.00      I    C
ATOM   1610  CA  ARG I   3      -1.530 131.909 -75.721  1.00  1.00      I    C
ATOM   1611  CA  GLY I   4       1.820 132.329 -73.921  1.00  1.00      I    C
ATOM   1612  CA  LYS I   5       5.450 132.639 -74.921  1.00  1.00      I    C
ATOM   1613  CA  GLN I   6       5.170 130.499 -78.171  1.00  1.00      I    C
ATOM   1614  CA  GLY I   7       7.410 127.799 -79.591  1.00  1.00      I    C
ATOM   1615  CA  GLY I   8      10.320 130.129 -79.281  1.00  1.00      I    C
ATOM   1616  CA  LYS I   9      11.000 133.029 -76.931  1.00  1.00      I    C
ATOM   1617  CA  THR I  10      14.480 131.589 -76.571  1.00  1.00      I    C
ATOM   1618  CA  ARG I  11      13.750 130.049 -73.181  1.00  1.00      I    C
ATOM   1619  CA  ALA I  12      11.720 126.709 -73.051  1.00  1.00      I    C
ATOM   1620  CA  LYS I  13      13.490 124.399 -75.541  1.00  1.00      I    C
ATOM   1621  CA  ALA I  14      16.030 122.479 -73.541  1.00  1.00      I    C
ATOM   1622  CA  LYS I  15      19.180 123.549 -71.651  1.00  1.00      I    C
ATOM   1623  CA  THR I  16      18.370 122.219 -68.121  1.00  1.00      I    C
ATOM   1624  CA  ARG I  17      20.140 123.609 -65.091  1.00  1.00      I    C
ATOM   1625  CA  SER I  18      21.810 120.199 -65.041  1.00  1.00      I    C
ATOM   1626  CA  SER I  19      23.320 120.739 -68.571  1.00  1.00      I    C
ATOM   1627  CA  ARG I  20      24.100 124.359 -67.591  1.00  1.00      I    C
ATOM   1628  CA  ALA I  21      25.950 123.159 -64.481  1.00  1.00      I    C
ATOM   1629  CA  GLY I  22      27.790 120.599 -66.431  1.00  1.00      I    C
ATOM   1630  CA  LEU I  23      26.400 117.659 -64.481  1.00  1.00      I    C
ATOM   1631  CA  GLN I  24      24.440 114.519 -64.971  1.00  1.00      I    C
ATOM   1632  CA  PHE I  25      22.520 114.639 -61.691  1.00  1.00      I    C
ATOM   1633  CA  PRO I  26      19.390 116.909 -61.621  1.00  1.00      I    C
ATOM   1634  CA  VAL I  27      19.770 120.459 -60.341  1.00  1.00      I    C
ATOM   1635  CA  GLY I  28      16.000 121.029 -60.351  1.00  1.00      I    C
ATOM   1636  CA  ARG I  29      15.280 117.889 -58.251  1.00  1.00      I    C
ATOM   1637  CA  VAL I  30      18.090 118.549 -55.761  1.00  1.00      I    C
ATOM   1638  CA  HIS I  31      16.890 122.249 -55.501  1.00  1.00      I    C
ATOM   1639  CA  ARG I  32      13.300 120.949 -54.721  1.00  1.00      I    C
ATOM   1640  CA  LEU I  33      14.400 118.419 -52.221  1.00  1.00      I    C
ATOM   1641  CA  LEU I  34      16.760 121.119 -50.561  1.00  1.00      I    C
ATOM   1642  CA  ARG I  35      13.660 123.249 -50.111  1.00  1.00      I    C
ATOM   1643  CA  LYS I  36      11.230 120.649 -48.821  1.00  1.00      I    C
ATOM   1644  CA  GLY I  37      13.530 119.510 -45.941  1.00  1.00      I    C
ATOM   1645  CA  ASN I  38      13.570 122.710 -43.871  1.00  1.00      I    C
ATOM   1646  CA  TYR I  39      17.330 123.080 -43.901  1.00  1.00      I    C
ATOM   1647  CA  ALA I  40      17.380 126.810 -43.781  1.00  1.00      I    C
ATOM   1648  CA  GLU I  41      14.530 128.809 -44.931  1.00  1.00      I    C
ATOM   1649  CA  ARG I  42      16.490 129.879 -48.091  1.00  1.00      I    C
ATOM   1650  CA  VAL I  43      18.400 127.849 -50.801  1.00  1.00      I    C
ATOM   1651  CA  GLY I  44      21.050 129.419 -52.981  1.00  1.00      I    C
ATOM   1652  CA  ALA I  45      21.270 128.989 -56.801  1.00  1.00      I    C
ATOM   1653  CA  GLY I  46      24.700 127.379 -56.551  1.00  1.00      I    C
ATOM   1654  CA  ALA I  47      23.960 125.139 -53.691  1.00  1.00      I    C
ATOM   1655  CA  PRO I  48      21.810 122.609 -55.591  1.00  1.00      I    C
ATOM   1656  CA  VAL I  49      24.460 122.689 -58.301  1.00  1.00      I    C
ATOM   1657  CA  TYR I  50      27.210 121.909 -55.951  1.00  1.00      I    C
ATOM   1658  CA  LEU I  51      24.910 119.269 -54.181  1.00  1.00      I    C
ATOM   1659  CA  ALA I  52      24.570 116.959 -57.281  1.00  1.00      I    C
ATOM   1660  CA  ALA I  53      28.200 117.749 -58.221  1.00  1.00      I    C
ATOM   1661  CA  VAL I  54      29.450 116.439 -54.871  1.00  1.00      I    C
ATOM   1662  CA  LEU I  55      27.340 113.339 -54.811  1.00  1.00      I    C
ATOM   1663  CA  GLU I  56      27.930 112.649 -58.541  1.00  1.00      I    C
ATOM   1664  CA  TYR I  57      31.570 113.039 -58.171  1.00  1.00      I    C
ATOM   1665  CA  LEU I  58      31.910 110.759 -55.121  1.00  1.00      I    C
ATOM   1666  CA  THR I  59      29.700 108.179 -56.771  1.00  1.00      I    C
ATOM   1667  CA  ALA I  60      31.860 108.129 -59.931  1.00  1.00      I    C
ATOM   1668  CA  GLU I  61      35.080 107.659 -57.971  1.00  1.00      I    C
ATOM   1669  CA  ILE I  62      33.960 104.589 -56.061  1.00  1.00      I    C
ATOM   1670  CA  LEU I  63      32.600 102.889 -59.201  1.00  1.00      I    C
ATOM   1671  CA  GLU I  64      35.950 103.599 -61.011  1.00  1.00      I    C
ATOM   1672  CA  LEU I  65      37.910 101.349 -58.491  1.00  1.00      I    C
ATOM   1673  CA  ALA I  66      35.120  98.829 -58.541  1.00  1.00      I    C
ATOM   1674  CA  GLY I  67      35.060  98.589 -62.291  1.00  1.00      I    C
ATOM   1675  CA  ASN I  68      38.760  97.769 -62.191  1.00  1.00      I    C
ATOM   1676  CA  ALA I  69      38.040  95.179 -59.521  1.00  1.00      I    C
ATOM   1677  CA  ALA I  70      34.980  93.679 -61.531  1.00  1.00      I    C
ATOM   1678  CA  ARG I  71      37.440  93.369 -64.421  1.00  1.00      I    C
ATOM   1679  CA  ASP I  72      40.220  91.979 -62.161  1.00  1.00      I    C
ATOM   1680  CA  ASN I  73      37.730  89.299 -61.071  1.00  1.00      I    C
ATOM   1681  CA  LYS I  74      36.620  88.899 -64.751  1.00  1.00      I    C
ATOM   1682  CA  LYS I  75      33.220  90.389 -64.181  1.00  1.00      I    C
ATOM   1683  CA  THR I  76      31.270  92.949 -66.331  1.00  1.00      I    C
ATOM   1684  CA  ARG I  77      28.530  93.529 -63.911  1.00  1.00      I    C
ATOM   1685  CA  ILE I  78      28.990  95.429 -60.731  1.00  1.00      I    C
ATOM   1686  CA  ILE I  79      27.590  93.649 -57.671  1.00  1.00      I    C
ATOM   1687  CA  PRO I  80      27.400  94.889 -54.061  1.00  1.00      I    C
ATOM   1688  CA  ARG I  81      30.490  92.809 -53.191  1.00  1.00      I    C
ATOM   1689  CA  HIS I  82      32.530  94.639 -55.901  1.00  1.00      I    C
ATOM   1690  CA  LEU I  83      31.580  98.009 -54.431  1.00  1.00      I    C
ATOM   1691  CA  GLN I  84      32.820  96.969 -50.971  1.00  1.00      I    C
ATOM   1692  CA  LEU I  85      36.150  95.729 -52.401  1.00  1.00      I    C
ATOM   1693  CA  ALA I  86      36.720  99.269 -53.871  1.00  1.00      I    C
ATOM   1694  CA  VAL I  87      35.460 100.969 -50.741  1.00  1.00      I    C
ATOM   1695  CA  ARG I  88      37.130  98.919 -48.081  1.00  1.00      I    C
ATOM   1696  CA  ASN I  89      40.540  98.749 -49.711  1.00  1.00      I    C
ATOM   1697  CA  ASP I  90      40.570 102.559 -50.251  1.00  1.00      I    C
ATOM   1698  CA  GLU I  91      41.930 104.249 -46.971  1.00  1.00      I    C
ATOM   1699  CA  GLU I  92      39.790 107.479 -47.611  1.00  1.00      I    C
ATOM   1700  CA  LEU I  93      36.640 105.709 -48.831  1.00  1.00      I    C
ATOM   1701  CA  ASN I  94      36.930 103.759 -45.661  1.00  1.00      I    C
ATOM   1702  CA  LYS I  95      36.320 106.799 -43.541  1.00  1.00      I    C
ATOM   1703  CA  LEU I  96      33.430 108.139 -45.451  1.00  1.00      I    C
ATOM   1704  CA  LEU I  97      31.540 104.979 -45.141  1.00  1.00      I    C
ATOM   1705  CA  GLY I  98      32.880 104.129 -41.701  1.00  1.00      I    C
ATOM   1706  CA  ARG I  99      29.480 103.190 -40.291  1.00  1.00      I    C
ATOM   1707  CA  VAL I 100      27.970 101.939 -43.541  1.00  1.00      I    C
ATOM   1708  CA  THR I 101      27.650  98.249 -43.071  1.00  1.00      I    C
ATOM   1709  CA  ILE I 102      26.620  97.799 -46.641  1.00  1.00      I    C
ATOM   1710  CA  ALA I 103      24.420  94.699 -46.731  1.00  1.00      I    C
ATOM   1711  CA  GLN I 104      26.000  91.929 -48.951  1.00  1.00      I    C
ATOM   1712  CA  GLY I 105      29.300  93.849 -48.961  1.00  1.00      I    C
ATOM   1713  CA  GLY I 106      31.100  91.809 -46.321  1.00  1.00      I    C
ATOM   1714  CA  VAL I 107      30.950  88.059 -46.391  1.00  1.00      I    C
ATOM   1715  CA  LEU I 108      34.370  86.759 -45.231  1.00  1.00      I    C
ATOM   1716  CA  PRO I 109      35.960  83.309 -45.831  1.00  1.00      I    C
ATOM   1717  CA  ASN I 110      34.760  81.269 -42.901  1.00  1.00      I    C
ATOM   1718  CA  ILE I 111      38.280  80.969 -41.721  1.00  1.00      I    C
ATOM   1719  CA  GLN I 112      39.020  79.260 -38.351  1.00  1.00      I    C
ATOM   1720  CA  SER I 113      41.160  76.080 -38.701  1.00  1.00      I    C
ATOM   1721  CA  VAL I 114      38.640  73.690 -37.271  1.00  1.00      I    C
ATOM   1722  CA  LEU I 115      36.160  74.550 -40.081  1.00  1.00      I    C
ATOM   1723  CA  LEU I 116      38.260  73.479 -42.941  1.00  1.00      I    C
ATOM   1724  CA  PRO I 117      36.510  73.469 -46.411  1.00  1.00      I    C
ATOM   1725  CA  LYS I 118      38.540  70.499 -47.701  1.00  1.00      I    C
ATOM   1726  CA  LYS I 119      41.810  69.659 -46.121  1.00  1.00      I    C
ATOM   1727  CA  THR I 120      42.600  68.719 -49.661  1.00  1.00      I    C
ATOM   1728  CA  GLU I 121      43.680  65.249 -48.621  1.00  1.00      I    C
ATOM   1729  CA  SER I 122      41.600  63.939 -51.511  1.00  1.00      I    C
ATOM   1730  CA  SER I 123      41.710  60.489 -52.771  1.00  1.00      I    C
ATOM   1731  CA  LYS I 124      38.090  61.089 -53.731  1.00  1.00      I    C
ATOM   1732  CA  SER I 125      36.360  57.679 -54.141  1.00  1.00      I    C
ATOM   1733  CA  LYS I 126      33.270  56.049 -52.481  1.00  1.00      I    C
ATOM   1734  CA  SER I 127      35.020  52.679 -52.511  1.00  1.00      I    C
ATOM   1735  CA  LYS I 128      35.640  51.279 -48.951  1.00  1.00      I    C
TER
ATOM   1736  CA  PRO J   1      -5.190  74.620 -44.061  1.00  1.00      J    C
ATOM   1737  CA  GLU J   2      -3.530  72.420 -46.681  1.00  1.00      J    C
ATOM   1738  CA  PRO J   3      -3.250  68.820 -47.701  1.00  1.00      J    C
ATOM   1739  CA  ALA J   4       0.010  66.880 -46.761  1.00  1.00      J    C
ATOM   1740  CA  LYS J   5       2.200  66.720 -43.721  1.00  1.00      J    C
ATOM   1741  CA  SER J   6       5.110  69.130 -43.191  1.00  1.00      J    C
ATOM   1742  CA  ALA J   7       5.880  70.430 -39.621  1.00  1.00      J    C
ATOM   1743  CA  PRO J   8       6.100  73.350 -39.221  1.00  1.00      J    C
ATOM   1744  CA  ALA J   9       3.800  75.530 -41.471  1.00  1.00      J    C
ATOM   1745  CA  PRO J  10       0.900  74.790 -41.281  1.00  1.00      J    C
ATOM   1746  CA  LYS J  11      -0.500  77.530 -43.531  1.00  1.00      J    C
ATOM   1747  CA  LYS J  12      -2.420  80.590 -41.981  1.00  1.00      J    C
ATOM   1748  CA  GLY J  13      -5.690  80.540 -43.871  1.00  1.00      J    C
ATOM   1749  CA  SER J  14      -7.370  83.150 -46.131  1.00  1.00      J    C
ATOM   1750  CA  LYS J  15      -4.550  85.330 -47.351  1.00  1.00      J    C
ATOM   1751  CA  LYS J  16      -5.640  88.240 -45.201  1.00  1.00      J    C
ATOM   1752  CA  ALA J  17      -8.080  90.640 -46.891  1.00  1.00      J    C
ATOM   1753  CA  VAL J  18      -8.690  92.810 -43.871  1.00  1.00      J    C
ATOM   1754  CA  THR J  19      -7.120  96.130 -42.661  1.00  1.00      J    C
ATOM   1755  CA  LYS J  20      -7.960  98.690 -45.371  1.00  1.00      J    C
ATOM   1756  CA  THR J  21      -5.770 100.270 -48.191  1.00  1.00      J    C
ATOM   1757  CA  GLN J  22      -8.540 100.160 -50.831  1.00  1.00      J    C
ATOM   1758  CA  LYS J  23      -7.610  96.919 -52.551  1.00  1.00      J    C
ATOM   1759  CA  LYS J  24      -4.730  98.689 -54.431  1.00  1.00      J    C
ATOM   1760  CA  ASP J  25      -1.470 100.609 -54.211  1.00  1.00      J    C
ATOM   1761  CA  GLY J  26       1.970  99.299 -55.121  1.00  1.00      J    C
ATOM   1762  CA  LYS J  27       3.010  95.559 -55.181  1.00  1.00      J    C
ATOM   1763  CA  LYS J  28       2.670  94.569 -58.841  1.00  1.00      J    C
ATOM   1764  CA  ARG J  29       5.370  91.889 -59.261  1.00  1.00      J    C
ATOM   1765  CA  ARG J  30       7.620  93.149 -56.561  1.00  1.00      J    C
ATOM   1766  CA  LYS J  31      10.320  95.509 -57.871  1.00  1.00      J    C
ATOM   1767  CA  THR J  32      10.740  98.619 -55.821  1.00  1.00      J    C
ATOM   1768  CA  ARG J  33       8.700 101.309 -57.291  1.00  1.00      J    C
ATOM   1769  CA  LYS J  34       9.130 104.839 -55.941  1.00  1.00      J    C
ATOM   1770  CA  GLU J  35      12.020 106.319 -57.911  1.00  1.00      J    C
ATOM   1771  CA  SER J  36      15.240 107.759 -56.631  1.00  1.00      J    C
ATOM   1772  CA  TYR J  37      18.540 108.599 -58.101  1.00  1.00      J    C
ATOM   1773  CA  ALA J  38      18.470 105.659 -60.381  1.00  1.00      J    C
ATOM   1774  CA  ILE J  39      18.700 107.519 -63.811  1.00  1.00      J    C
ATOM   1775  CA  TYR J  40      21.730 109.429 -62.421  1.00  1.00      J    C
ATOM   1776  CA  VAL J  41      23.430 106.449 -60.901  1.00  1.00      J    C
ATOM   1777  CA  TYR J  42      23.030 104.789 -64.351  1.00  1.00      J    C
ATOM   1778  CA  LYS J  43      24.340 107.859 -66.181  1.00  1.00      J    C
ATOM   1779  CA  VAL J  44      27.460 107.909 -64.161  1.00  1.00      J    C
ATOM   1780  CA  LEU J  45      28.120 104.189 -64.421  1.00  1.00      J    C
ATOM   1781  CA  LYS J  46      28.190 104.389 -68.221  1.00  1.00      J    C
ATOM   1782  CA  GLN J  47      30.450 107.379 -68.131  1.00  1.00      J    C
ATOM   1783  CA  VAL J  48      33.030 105.769 -66.101  1.00  1.00      J    C
ATOM   1784  CA  HIS J  49      32.780 102.189 -67.331  1.00  1.00      J    C
ATOM   1785  CA  PRO J  50      31.160 102.299 -70.831  1.00  1.00      J    C
ATOM   1786  CA  ASP J  51      30.620  98.529 -71.131  1.00  1.00      J    C
ATOM   1787  CA  THR J  52      29.690  97.659 -67.551  1.00  1.00      J    C
ATOM   1788  CA  GLY J  53      26.520  96.779 -65.941  1.00  1.00      J    C
ATOM   1789  CA  ILE J  54      25.260  97.279 -62.281  1.00  1.00      J    C
ATOM   1790  CA  SER J  55      22.680  95.359 -60.291  1.00  1.00      J    C
ATOM   1791  CA  SER J  56      19.510  96.109 -58.381  1.00  1.00      J    C
ATOM   1792  CA  LYS J  57      21.160  95.009 -55.041  1.00  1.00      J    C
ATOM   1793  CA  ALA J  58      24.120  97.449 -55.871  1.00  1.00      J    C
ATOM   1794  CA  MET J  59      21.510  99.879 -56.851  1.00  1.00      J    C
ATOM   1795  CA  SER J  60      19.760  99.559 -53.511  1.00  1.00      J    C
ATOM   1796  CA  ILE J  61      23.100 100.259 -51.871  1.00  1.00      J    C
ATOM   1797  CA  MET J  62      23.970 103.369 -54.001  1.00  1.00      J    C
ATOM   1798  CA  ASN J  63      20.610 105.199 -53.421  1.00  1.00      J    C
ATOM   1799  CA  SER J  64      21.180 104.809 -49.571  1.00  1.00      J    C
ATOM   1800  CA  PHE J  65      24.720 106.169 -50.141  1.00  1.00      J    C
ATOM   1801  CA  VAL J  66      23.450 109.249 -52.011  1.00  1.00      J    C
ATOM   1802  CA  ASN J  67      20.760 109.959 -49.431  1.00  1.00      J    C
ATOM   1803  CA  ASP J  68      23.080 109.549 -46.501  1.00  1.00      J    C
ATOM   1804  CA  VAL J  69      25.960 111.629 -47.971  1.00  1.00      J    C
ATOM   1805  CA  PHE J  70      23.450 114.119 -49.381  1.00  1.00      J    C
ATOM   1806  CA  GLU J  71      21.910 114.509 -45.971  1.00  1.00      J    C
ATOM   1807  CA  ARG J  72      25.200 114.699 -44.201  1.00  1.00      J    C
ATOM   1808  CA  ILE J  73      26.370 117.729 -46.241  1.00  1.00      J    C
ATOM   1809  CA  ALA J  74      23.030 119.449 -46.131  1.00  1.00      J    C
ATOM   1810  CA  GLY J  75      22.490 119.060 -42.461  1.00  1.00      J    C
ATOM   1811  CA  GLU J  76      25.780 120.370 -41.411  1.00  1.00      J    C
ATOM   1812  CA  ALA J  77      25.370 123.269 -43.801  1.00  1.00      J    C
ATOM   1813  CA  SER J  78      22.010 124.190 -42.351  1.00  1.00      J    C
ATOM   1814  CA  ARG J  79      23.300 123.990 -38.741  1.00  1.00      J    C
ATOM   1815  CA  LEU J  80      26.290 126.120 -39.681  1.00  1.00      J    C
ATOM   1816  CA  ALA J  81      23.870 128.690 -41.081  1.00  1.00      J    C
ATOM   1817  CA  HIS J  82      21.650 128.400 -37.801  1.00  1.00      J    C
ATOM   1818  CA  TYR J  83      24.700 128.750 -35.651  1.00  1.00      J    C
ATOM   1819  CA  ASN J  84      25.440 132.030 -37.501  1.00  1.00      J    C
ATOM   1820  CA  LYS J  85      21.750 133.000 -37.511  1.00  1.00      J    C
ATOM   1821  CA  ARG J  86      21.590 132.910 -41.331  1.00  1.00      J    C
ATOM   1822  CA  SER J  87      18.510 132.289 -43.331  1.00  1.00      J    C
ATOM   1823  CA  THR J  88      20.330 130.939 -46.381  1.00  1.00      J    C
ATOM   1824  CA  ILE J  89      22.600 127.989 -47.091  1.00  1.00      J    C
ATOM   1825  CA  THR J  90      24.950 129.239 -49.911  1.00  1.00      J    C
ATOM   1826  CA  SER J  91      27.750 127.659 -51.741  1.00  1.00      J    C
ATOM   1827  CA  ARG J  92      30.000 128.659 -48.911  1.00  1.00      J    C
ATOM   1828  CA  GLU J  93      28.410 126.529 -46.271  1.00  1.00      J    C
ATOM   1829  CA  ILE J  94      27.890 123.709 -48.791  1.00  1.00      J    C
ATOM   1830  CA  GLN J  95      31.600 123.619 -49.661  1.00  1.00      J    C
ATOM   1831  CA  THR J  96      32.750 123.879 -46.071  1.00  1.00      J    C
ATOM   1832  CA  ALA J  97      30.400 120.929 -44.961  1.00  1.00      J    C
ATOM   1833  CA  VAL J  98      31.760 119.089 -47.941  1.00  1.00      J    C
ATOM   1834  CA  ARG J  99      35.440 119.769 -46.821  1.00  1.00      J    C
ATOM   1835  CA  LEU J 100      34.480 118.869 -43.261  1.00  1.00      J    C
ATOM   1836  CA  LEU J 101      32.770 115.559 -44.211  1.00  1.00      J    C
ATOM   1837  CA  LEU J 102      35.050 114.049 -46.891  1.00  1.00      J    C
ATOM   1838  CA  PRO J 103      38.590 112.809 -46.201  1.00  1.00      J    C
ATOM   1839  CA  GLY J 104      41.630 114.659 -47.691  1.00  1.00      J    C
ATOM   1840  CA  GLU J 105      42.140 113.969 -51.331  1.00  1.00      J    C
ATOM   1841  CA  LEU J 106      38.530 113.139 -51.891  1.00  1.00      J    C
ATOM   1842  CA  ALA J 107      37.390 116.399 -50.481  1.00  1.00      J    C
ATOM   1843  CA  LYS J 108      40.000 118.439 -52.361  1.00  1.00      J    C
ATOM   1844  CA  HIS J 109      39.010 117.169 -55.781  1.00  1.00      J    C
ATOM   1845  CA  ALA J 110      35.310 116.999 -54.861  1.00  1.00      J    C
ATOM   1846  CA  VAL J 111      35.450 120.719 -53.931  1.00  1.00      J    C
ATOM   1847  CA  SER J 112      37.340 121.419 -57.261  1.00  1.00      J    C
ATOM   1848  CA  GLU J 113      34.640 119.549 -59.321  1.00  1.00      J    C
ATOM   1849  CA  GLY J 114      31.730 121.319 -57.601  1.00  1.00      J    C
ATOM   1850  CA  THR J 115      33.440 124.809 -57.891  1.00  1.00      J    C
ATOM   1851  CA  LYS J 116      34.110 124.169 -61.571  1.00  1.00      J    C
ATOM   1852  CA  ALA J 117      30.350 123.359 -61.941  1.00  1.00      J    C
ATOM   1853  CA  VAL J 118      29.240 126.429 -60.011  1.00  1.00      J    C
ATOM   1854  CA  THR J 119      31.420 128.689 -61.961  1.00  1.00      J    C
ATOM   1855  CA  LYS J 120      30.140 127.209 -65.241  1.00  1.00      J    C
ATOM   1856  CA  TYR J 121      26.500 127.449 -64.131  1.00  1.00      J    C
ATOM   1857  CA  THR J 122      26.930 131.139 -63.361  1.00  1.00      J    C
ATOM   1858  CA  SER J 123      28.780 131.789 -66.691  1.00  1.00      J    C
ATOM   1859  CA  ALA J 124      25.590 130.799 -68.541  1.00  1.00      J    C
ATOM   1860  CA  LYS J 125      22.720 132.989 -69.661  1.00  1.00      J    C
TER
