# Supplementary material for: The kinetic landscape of nucleosome assembly: A coarse-grained molecular dynamics study
Source: PLoS Comput Biol. 2021 Jul 27;17(7):e1009253. doi: 10.1371/journal.pcbi.1009253 (PMC8345847; doi:10.1371/journal.pcbi.1009253)
Supplement: S1 Data — For each of the 11 metastable states identified from our MSM at 400 mM using PCCA clustering, we deposited 4 representative coarse-grained nucleosome conformations in PDB format. The conformations are named “state*conf#.pdb”, where * corresponds to the state name as described in the text (T, TL, TR, HL0, HL1, HL2, HR0, HR1, HR2 and HR3, N), and # goes from 1 to 4. The file “msm_hmm11.dat” contains the equilibrium probabilities of the various basins and the transition probabilities between them. The data also contain 4 representative partially opened conformations for each of the left hexasome, right hexasome, and tetrasome states, named “partially-opened_*_conf#.pdb”, where * is HL, HR or T and # goes from 1 to 4. (ZIP) [file pcbi.1009253.s006.zip › S1_Data/stateHL0conf3.pdb]

ATOM      1 DS   DC  A   1      75.769 -24.912  30.028  1.00  1.00      A    S
ATOM      2 DB   DC  A   1      74.839 -27.471  25.930  1.00  1.00      A    B
ATOM      3 DP   DT  A   2      75.342 -20.524  29.589  1.00  1.00      A    P
ATOM      4 DS   DT  A   2      76.109 -20.266  25.690  1.00  1.00      A    S
ATOM      5 DB   DT  A   2      73.877 -23.865  24.259  1.00  1.00      A    B
ATOM      6 DP   DG  A   3      75.534 -16.270  23.093  1.00  1.00      A    P
ATOM      7 DS   DG  A   3      74.798 -17.716  20.089  1.00  1.00      A    S
ATOM      8 DB   DG  A   3      71.772 -21.548  20.536  1.00  1.00      A    B
ATOM      9 DP   DG  A   4      74.413 -15.870  17.171  1.00  1.00      A    P
ATOM     10 DS   DG  A   4      71.796 -18.421  15.266  1.00  1.00      A    S
ATOM     11 DB   DG  A   4      68.954 -20.698  18.289  1.00  1.00      A    B
ATOM     12 DP   DA  A   5      70.495 -17.599  11.594  1.00  1.00      A    P
ATOM     13 DS   DA  A   5      67.791 -20.102  11.839  1.00  1.00      A    S
ATOM     14 DB   DA  A   5      66.177 -19.821  16.442  1.00  1.00      A    B
ATOM     15 DP   DG  A   6      64.883 -19.031   9.257  1.00  1.00      A    P
ATOM     16 DS   DG  A   6      62.054 -20.152  11.801  1.00  1.00      A    S
ATOM     17 DB   DG  A   6      62.693 -18.553  16.204  1.00  1.00      A    B
ATOM     18 DP   DA  A   7      58.293 -20.494  10.625  1.00  1.00      A    P
ATOM     19 DS   DA  A   7      57.147 -20.531  13.914  1.00  1.00      A    S
ATOM     20 DB   DA  A   7      59.320 -17.586  16.660  1.00  1.00      A    B
ATOM     21 DP   DA  A   8      53.891 -20.762  14.514  1.00  1.00      A    P
ATOM     22 DS   DA  A   8      53.682 -18.514  17.677  1.00  1.00      A    S
ATOM     23 DB   DA  A   8      57.040 -15.292  17.753  1.00  1.00      A    B
ATOM     24 DP   DT  A   9      50.373 -17.483  19.073  1.00  1.00      A    P
ATOM     25 DS   DT  A   9      52.320 -15.262  21.483  1.00  1.00      A    S
ATOM     26 DB   DT  A   9      54.488 -13.199  19.001  1.00  1.00      A    B
ATOM     27 DP   DC  A  10      49.920 -13.149  23.471  1.00  1.00      A    P
ATOM     28 DS   DC  A  10      52.284 -10.323  22.966  1.00  1.00      A    S
ATOM     29 DB   DC  A  10      52.897  -9.785  18.946  1.00  1.00      A    B
ATOM     30 DP   DC  A  11      51.779  -7.594  24.828  1.00  1.00      A    P
ATOM     31 DS   DC  A  11      53.874  -5.354  23.187  1.00  1.00      A    S
ATOM     32 DB   DC  A  11      52.929  -5.914  19.361  1.00  1.00      A    B
ATOM     33 DP   DC  A  12      54.304  -2.113  24.185  1.00  1.00      A    P
ATOM     34 DS   DC  A  12      55.697  -0.455  21.134  1.00  1.00      A    S
ATOM     35 DB   DC  A  12      53.065  -2.191  18.134  1.00  1.00      A    B
ATOM     36 DP   DG  A  13      56.737   4.118  21.002  1.00  1.00      A    P
ATOM     37 DS   DG  A  13      56.870   3.793  17.452  1.00  1.00      A    S
ATOM     38 DB   DG  A  13      52.900   2.042  16.164  1.00  1.00      A    B
ATOM     39 DP   DG  A  14      57.960   6.520  15.834  1.00  1.00      A    P
ATOM     40 DS   DG  A  14      55.963   6.179  12.789  1.00  1.00      A    S
ATOM     41 DB   DG  A  14      51.362   4.786  13.791  1.00  1.00      A    B
ATOM     42 DP   DT  A  15      55.923   8.226  10.124  1.00  1.00      A    P
ATOM     43 DS   DT  A  15      52.651   7.346   9.000  1.00  1.00      A    S
ATOM     44 DB   DT  A  15      50.131   8.000  13.072  1.00  1.00      A    B
ATOM     45 DP   DC  A  16      51.382   9.298   5.948  1.00  1.00      A    P
ATOM     46 DS   DC  A  16      47.821   8.792   6.774  1.00  1.00      A    S
ATOM     47 DB   DC  A  16      47.566   9.966  11.074  1.00  1.00      A    B
ATOM     48 DP   DT  A  17      44.610  10.681   4.553  1.00  1.00      A    P
ATOM     49 DS   DT  A  17      41.959  11.063   7.742  1.00  1.00      A    S
ATOM     50 DB   DT  A  17      44.520  13.295  10.984  1.00  1.00      A    B
ATOM     51 DP   DG  A  18      37.749  12.781   6.608  1.00  1.00      A    P
ATOM     52 DS   DG  A  18      37.056  13.269  10.408  1.00  1.00      A    S
ATOM     53 DB   DG  A  18      40.777  15.639  12.282  1.00  1.00      A    B
ATOM     54 DP   DC  A  19      33.821  13.787  11.792  1.00  1.00      A    P
ATOM     55 DS   DC  A  19      35.189  15.193  14.905  1.00  1.00      A    S
ATOM     56 DB   DC  A  19      38.150  17.259  13.495  1.00  1.00      A    B
ATOM     57 DP   DA  A  20      32.727  17.057  17.723  1.00  1.00      A    P
ATOM     58 DS   DA  A  20      34.863  19.397  18.920  1.00  1.00      A    S
ATOM     59 DB   DA  A  20      37.972  20.988  15.255  1.00  1.00      A    B
ATOM     60 DP   DG  A  21      33.323  21.987  20.959  1.00  1.00      A    P
ATOM     61 DS   DG  A  21      35.889  24.203  20.375  1.00  1.00      A    S
ATOM     62 DB   DG  A  21      37.638  24.799  15.856  1.00  1.00      A    B
ATOM     63 DP   DG  A  22      36.026  27.521  22.280  1.00  1.00      A    P
ATOM     64 DS   DG  A  22      38.230  29.407  20.034  1.00  1.00      A    S
ATOM     65 DB   DG  A  22      37.077  28.393  15.204  1.00  1.00      A    B
ATOM     66 DP   DC  A  23      39.008  32.446  21.066  1.00  1.00      A    P
ATOM     67 DS   DC  A  23      39.596  33.688  17.890  1.00  1.00      A    S
ATOM     68 DB   DC  A  23      36.617  31.752  15.291  1.00  1.00      A    B
ATOM     69 DP   DC  A  24      39.721  37.122  17.405  1.00  1.00      A    P
ATOM     70 DS   DC  A  24      38.318  37.177  13.840  1.00  1.00      A    S
ATOM     71 DB   DC  A  24      34.458  34.949  14.155  1.00  1.00      A    B
ATOM     72 DP   DG  A  25      37.905  41.413  12.612  1.00  1.00      A    P
ATOM     73 DS   DG  A  25      34.896  40.897  10.199  1.00  1.00      A    S
ATOM     74 DB   DG  A  25      31.701  37.720  12.111  1.00  1.00      A    B
ATOM     75 DP   DC  A  26      34.062  42.504   7.151  1.00  1.00      A    P
ATOM     76 DS   DC  A  26      30.536  40.545   6.840  1.00  1.00      A    S
ATOM     77 DB   DC  A  26      29.497  40.071  10.792  1.00  1.00      A    B
ATOM     78 DP   DT  A  27      27.184  41.246   4.053  1.00  1.00      A    P
ATOM     79 DS   DT  A  27      24.522  39.386   5.830  1.00  1.00      A    S
ATOM     80 DB   DT  A  27      25.466  40.737  10.035  1.00  1.00      A    B
ATOM     81 DP   DC  A  28      21.465  39.344   4.779  1.00  1.00      A    P
ATOM     82 DS   DC  A  28      19.880  38.221   7.949  1.00  1.00      A    S
ATOM     83 DB   DC  A  28      20.911  41.093  10.949  1.00  1.00      A    B
ATOM     84 DP   DA  A  29      15.916  37.020   8.122  1.00  1.00      A    P
ATOM     85 DS   DA  A  29      15.436  37.550  11.866  1.00  1.00      A    S
ATOM     86 DB   DA  A  29      17.450  42.033  13.100  1.00  1.00      A    B
ATOM     87 DP   DA  A  30      12.165  36.753  13.758  1.00  1.00      A    P
ATOM     88 DS   DA  A  30      13.278  39.081  16.957  1.00  1.00      A    S
ATOM     89 DB   DA  A  30      15.005  43.771  15.456  1.00  1.00      A    B
ATOM     90 DP   DT  A  31      11.845  39.200  19.500  1.00  1.00      A    P
ATOM     91 DS   DT  A  31      12.668  43.058  20.667  1.00  1.00      A    S
ATOM     92 DB   DT  A  31      11.956  44.997  16.649  1.00  1.00      A    B
ATOM     93 DP   DT  A  32      10.716  44.730  23.199  1.00  1.00      A    P
ATOM     94 DS   DT  A  32      11.542  48.560  22.161  1.00  1.00      A    S
ATOM     95 DB   DT  A  32      10.076  48.086  18.172  1.00  1.00      A    B
ATOM     96 DP   DG  A  33       9.515  51.707  24.425  1.00  1.00      A    P
ATOM     97 DS   DG  A  33       7.518  53.651  21.242  1.00  1.00      A    S
ATOM     98 DB   DG  A  33       6.839  51.018  17.335  1.00  1.00      A    B
ATOM     99 DP   DG  A  34       5.154  56.281  21.370  1.00  1.00      A    P
ATOM    100 DS   DG  A  34       3.397  55.829  18.119  1.00  1.00      A    S
ATOM    101 DB   DG  A  34       3.331  51.381  16.347  1.00  1.00      A    B
ATOM    102 DP   DT  A  35       0.361  56.849  17.857  1.00  1.00      A    P
ATOM    103 DS   DT  A  35      -0.640  55.018  14.848  1.00  1.00      A    S
ATOM    104 DB   DT  A  35      -0.368  50.943  16.406  1.00  1.00      A    B
ATOM    105 DP   DC  A  36      -4.035  56.106  12.957  1.00  1.00      A    P
ATOM    106 DS   DC  A  36      -4.610  53.234  11.832  1.00  1.00      A    S
ATOM    107 DB   DC  A  36      -3.976  50.362  14.993  1.00  1.00      A    B
ATOM    108 DP   DG  A  37      -7.677  52.439   8.677  1.00  1.00      A    P
ATOM    109 DS   DG  A  37      -7.041  48.866   8.810  1.00  1.00      A    S
ATOM    110 DB   DG  A  37      -7.013  47.431  13.522  1.00  1.00      A    B
ATOM    111 DP   DT  A  38      -8.645  46.578   6.901  1.00  1.00      A    P
ATOM    112 DS   DT  A  38      -7.585  43.683   9.417  1.00  1.00      A    S
ATOM    113 DB   DT  A  38      -9.654  45.325  13.122  1.00  1.00      A    B
ATOM    114 DP   DA  A  39      -8.734  39.907   8.354  1.00  1.00      A    P
ATOM    115 DS   DA  A  39      -8.745  38.586  12.239  1.00  1.00      A    S
ATOM    116 DB   DA  A  39     -11.949  42.113  14.666  1.00  1.00      A    B
ATOM    117 DP   DG  A  40      -9.635  35.185  12.750  1.00  1.00      A    P
ATOM    118 DS   DG  A  40     -10.831  35.707  16.506  1.00  1.00      A    S
ATOM    119 DB   DG  A  40     -14.311  39.584  16.558  1.00  1.00      A    B
ATOM    120 DP   DA  A  41     -11.917  32.446  18.566  1.00  1.00      A    P
ATOM    121 DS   DA  A  41     -14.217  34.305  20.798  1.00  1.00      A    S
ATOM    122 DB   DA  A  41     -16.868  37.785  17.948  1.00  1.00      A    B
ATOM    123 DP   DC  A  42     -15.827  32.663  22.382  1.00  1.00      A    P
ATOM    124 DS   DC  A  42     -18.462  35.469  22.763  1.00  1.00      A    S
ATOM    125 DB   DC  A  42     -19.702  36.269  18.779  1.00  1.00      A    B
ATOM    126 DP   DA  A  43     -21.270  34.721  25.723  1.00  1.00      A    P
ATOM    127 DS   DA  A  43     -23.857  36.859  24.162  1.00  1.00      A    S
ATOM    128 DB   DA  A  43     -23.788  36.089  19.480  1.00  1.00      A    B
ATOM    129 DP   DG  A  44     -27.703  36.087  25.612  1.00  1.00      A    P
ATOM    130 DS   DG  A  44     -29.605  36.350  22.028  1.00  1.00      A    S
ATOM    131 DB   DG  A  44     -26.785  34.027  18.211  1.00  1.00      A    B
ATOM    132 DP   DC  A  45     -32.786  36.917  21.743  1.00  1.00      A    P
ATOM    133 DS   DC  A  45     -33.086  36.699  17.789  1.00  1.00      A    S
ATOM    134 DB   DC  A  45     -30.064  33.934  17.084  1.00  1.00      A    B
ATOM    135 DP   DT  A  46     -36.217  35.826  15.677  1.00  1.00      A    P
ATOM    136 DS   DT  A  46     -34.644  33.892  13.054  1.00  1.00      A    S
ATOM    137 DB   DT  A  46     -32.689  31.197  15.582  1.00  1.00      A    B
ATOM    138 DP   DC  A  47     -37.050  32.583  10.643  1.00  1.00      A    P
ATOM    139 DS   DC  A  47     -34.993  30.411   9.697  1.00  1.00      A    S
ATOM    140 DB   DC  A  47     -34.590  28.151  13.607  1.00  1.00      A    B
ATOM    141 DP   DT  A  48     -35.499  28.143   6.816  1.00  1.00      A    P
ATOM    142 DS   DT  A  48     -32.892  25.420   8.171  1.00  1.00      A    S
ATOM    143 DB   DT  A  48     -34.812  24.423  12.116  1.00  1.00      A    B
ATOM    144 DP   DA  A  49     -32.136  22.116   5.602  1.00  1.00      A    P
ATOM    145 DS   DA  A  49     -31.048  20.020   8.976  1.00  1.00      A    S
ATOM    146 DB   DA  A  49     -34.316  20.057  12.546  1.00  1.00      A    B
ATOM    147 DP   DG  A  50     -29.503  16.237   8.288  1.00  1.00      A    P
ATOM    148 DS   DG  A  50     -30.496  14.958  11.968  1.00  1.00      A    S
ATOM    149 DB   DG  A  50     -35.206  16.246  13.306  1.00  1.00      A    B
ATOM    150 DP   DC  A  51     -29.446  11.820  13.060  1.00  1.00      A    P
ATOM    151 DS   DC  A  51     -32.494  11.392  15.924  1.00  1.00      A    S
ATOM    152 DB   DC  A  51     -35.551  12.985  14.003  1.00  1.00      A    B
ATOM    153 DP   DA  A  52     -32.956   7.618  17.824  1.00  1.00      A    P
ATOM    154 DS   DA  A  52     -36.529   7.774  18.179  1.00  1.00      A    S
ATOM    155 DB   DA  A  52     -38.377   9.627  14.311  1.00  1.00      A    B
ATOM    156 DP   DC  A  53     -38.164   5.353  19.410  1.00  1.00      A    P
ATOM    157 DS   DC  A  53     -41.421   6.120  17.919  1.00  1.00      A    S
ATOM    158 DB   DC  A  53     -40.687   6.798  13.851  1.00  1.00      A    B
ATOM    159 DP   DC  A  54     -44.226   3.606  18.614  1.00  1.00      A    P
ATOM    160 DS   DC  A  54     -46.017   4.242  14.990  1.00  1.00      A    S
ATOM    161 DB   DC  A  54     -42.842   4.280  12.041  1.00  1.00      A    B
ATOM    162 DP   DG  A  55     -49.431   0.724  14.483  1.00  1.00      A    P
ATOM    163 DS   DG  A  55     -49.334   1.370  10.369  1.00  1.00      A    S
ATOM    164 DB   DG  A  55     -44.283   1.577   9.006  1.00  1.00      A    B
ATOM    165 DP   DC  A  56     -51.281  -0.419   8.153  1.00  1.00      A    P
ATOM    166 DS   DC  A  56     -48.380  -0.233   5.619  1.00  1.00      A    S
ATOM    167 DB   DC  A  56     -44.804  -1.632   7.837  1.00  1.00      A    B
ATOM    168 DP   DT  A  57     -48.696  -2.415   2.007  1.00  1.00      A    P
ATOM    169 DS   DT  A  57     -44.838  -2.749   1.811  1.00  1.00      A    S
ATOM    170 DB   DT  A  57     -43.466  -4.202   5.282  1.00  1.00      A    B
ATOM    171 DP   DT  A  58     -43.344  -4.698  -1.113  1.00  1.00      A    P
ATOM    172 DS   DT  A  58     -40.105  -4.506  -0.199  1.00  1.00      A    S
ATOM    173 DB   DT  A  58     -40.593  -6.963   3.936  1.00  1.00      A    B
ATOM    174 DP   DA  A  59     -37.344  -5.979  -2.201  1.00  1.00      A    P
ATOM    175 DS   DA  A  59     -35.083  -6.959   1.139  1.00  1.00      A    S
ATOM    176 DB   DA  A  59     -37.700  -9.730   4.755  1.00  1.00      A    B
ATOM    177 DP   DA  A  60     -31.939  -8.233   0.792  1.00  1.00      A    P
ATOM    178 DS   DA  A  60     -31.805  -9.514   4.772  1.00  1.00      A    S
ATOM    179 DB   DA  A  60     -35.636 -12.545   5.761  1.00  1.00      A    B
ATOM    180 DP   DA  A  61     -28.808 -10.640   6.232  1.00  1.00      A    P
ATOM    181 DS   DA  A  61     -30.661 -12.508   9.286  1.00  1.00      A    S
ATOM    182 DB   DA  A  61     -33.775 -15.655   7.741  1.00  1.00      A    B
ATOM    183 DP   DC  A  62     -28.726 -13.712  11.428  1.00  1.00      A    P
ATOM    184 DS   DC  A  62     -30.944 -16.352  12.349  1.00  1.00      A    S
ATOM    185 DB   DC  A  62     -31.639 -18.259   8.575  1.00  1.00      A    B
ATOM    186 DP   DG  A  63     -29.443 -18.907  16.070  1.00  1.00      A    P
ATOM    187 DS   DG  A  63     -30.817 -22.310  14.713  1.00  1.00      A    S
ATOM    188 DB   DG  A  63     -31.137 -22.488   9.969  1.00  1.00      A    B
ATOM    189 DP   DC  A  64     -30.094 -25.221  16.354  1.00  1.00      A    P
ATOM    190 DS   DC  A  64     -30.868 -27.542  13.108  1.00  1.00      A    S
ATOM    191 DB   DC  A  64     -29.153 -25.236   9.615  1.00  1.00      A    B
ATOM    192 DP   DA  A  65     -30.306 -31.500  13.264  1.00  1.00      A    P
ATOM    193 DS   DA  A  65     -30.107 -31.716   9.247  1.00  1.00      A    S
ATOM    194 DB   DA  A  65     -27.411 -28.308   7.540  1.00  1.00      A    B
ATOM    195 DP   DC  A  66     -29.515 -34.316   8.341  1.00  1.00      A    P
ATOM    196 DS   DC  A  66     -28.089 -33.237   5.411  1.00  1.00      A    S
ATOM    197 DB   DC  A  66     -25.027 -30.597   6.671  1.00  1.00      A    B
ATOM    198 DP   DG  A  67     -26.744 -36.776   2.368  1.00  1.00      A    P
ATOM    199 DS   DG  A  67     -24.446 -34.871   1.010  1.00  1.00      A    S
ATOM    200 DB   DG  A  67     -21.759 -32.502   4.182  1.00  1.00      A    B
ATOM    201 DP   DT  A  68     -22.785 -35.484  -1.231  1.00  1.00      A    P
ATOM    202 DS   DT  A  68     -20.708 -32.836  -1.342  1.00  1.00      A    S
ATOM    203 DB   DT  A  68     -18.902 -33.494   2.126  1.00  1.00      A    B
ATOM    204 DP   DA  A  69     -17.137 -32.981  -4.406  1.00  1.00      A    P
ATOM    205 DS   DA  A  69     -15.258 -30.622  -1.928  1.00  1.00      A    S
ATOM    206 DB   DA  A  69     -14.746 -33.451   1.721  1.00  1.00      A    B
ATOM    207 DP   DC  A  70     -12.655 -29.350  -3.053  1.00  1.00      A    P
ATOM    208 DS   DC  A  70     -11.297 -28.738  -0.056  1.00  1.00      A    S
ATOM    209 DB   DC  A  70     -11.234 -32.804   1.840  1.00  1.00      A    B
ATOM    210 DP   DG  A  71      -7.193 -25.900  -0.270  1.00  1.00      A    P
ATOM    211 DS   DG  A  71      -6.307 -27.037   3.151  1.00  1.00      A    S
ATOM    212 DB   DG  A  71      -7.050 -32.479   3.201  1.00  1.00      A    B
ATOM    213 DP   DC  A  72      -3.979 -25.999   4.812  1.00  1.00      A    P
ATOM    214 DS   DC  A  72      -3.007 -29.628   6.526  1.00  1.00      A    S
ATOM    215 DB   DC  A  72      -3.561 -32.465   3.285  1.00  1.00      A    B
ATOM    216 DP   DG  A  73       1.085 -29.594   8.719  1.00  1.00      A    P
ATOM    217 DS   DG  A  73       1.681 -33.403   8.628  1.00  1.00      A    S
ATOM    218 DB   DG  A  73       0.164 -34.910   4.205  1.00  1.00      A    B
ATOM    219 DP   DC  A  74       4.150 -34.740  10.241  1.00  1.00      A    P
ATOM    220 DS   DC  A  74       4.481 -37.362   7.189  1.00  1.00      A    S
ATOM    221 DB   DC  A  74       3.536 -35.065   3.554  1.00  1.00      A    B
ATOM    222 DP   DT  A  75       7.627 -39.755   6.503  1.00  1.00      A    P
ATOM    223 DS   DT  A  75       6.681 -40.455   2.978  1.00  1.00      A    S
ATOM    224 DB   DT  A  75       6.792 -36.433   1.433  1.00  1.00      A    B
ATOM    225 DP   DG  A  76       9.831 -43.323   0.786  1.00  1.00      A    P
ATOM    226 DS   DG  A  76       9.646 -41.879  -2.169  1.00  1.00      A    S
ATOM    227 DB   DG  A  76       9.285 -36.381  -2.065  1.00  1.00      A    B
ATOM    228 DP   DT  A  77      11.488 -42.498  -4.648  1.00  1.00      A    P
ATOM    229 DS   DT  A  77      10.767 -39.611  -6.681  1.00  1.00      A    S
ATOM    230 DB   DT  A  77      12.277 -36.494  -3.953  1.00  1.00      A    B
ATOM    231 DP   DC  A  78      12.971 -39.649  -9.881  1.00  1.00      A    P
ATOM    232 DS   DC  A  78      12.553 -35.903 -10.216  1.00  1.00      A    S
ATOM    233 DB   DC  A  78      14.403 -34.204  -6.252  1.00  1.00      A    B
ATOM    234 DP   DC  A  79      13.751 -33.768 -12.982  1.00  1.00      A    P
ATOM    235 DS   DC  A  79      13.817 -30.480 -11.119  1.00  1.00      A    S
ATOM    236 DB   DC  A  79      16.536 -31.426  -8.242  1.00  1.00      A    B
ATOM    237 DP   DC  A  80      15.282 -27.420 -12.925  1.00  1.00      A    P
ATOM    238 DS   DC  A  80      16.208 -25.757  -9.801  1.00  1.00      A    S
ATOM    239 DB   DC  A  80      19.367 -28.878  -8.202  1.00  1.00      A    B
ATOM    240 DP   DC  A  81      17.433 -22.612  -9.718  1.00  1.00      A    P
ATOM    241 DS   DC  A  81      19.321 -22.846  -6.633  1.00  1.00      A    S
ATOM    242 DB   DC  A  81      21.934 -26.071  -7.257  1.00  1.00      A    B
ATOM    243 DP   DC  A  82      20.745 -20.132  -5.089  1.00  1.00      A    P
ATOM    244 DS   DC  A  82      23.728 -21.876  -3.491  1.00  1.00      A    S
ATOM    245 DB   DC  A  82      25.165 -24.214  -6.364  1.00  1.00      A    B
ATOM    246 DP   DG  A  83      26.710 -18.985  -1.504  1.00  1.00      A    P
ATOM    247 DS   DG  A  83      29.739 -21.546  -1.775  1.00  1.00      A    S
ATOM    248 DB   DG  A  83      29.438 -24.363  -6.446  1.00  1.00      A    B
ATOM    249 DP   DC  A  84      32.568 -20.849  -0.531  1.00  1.00      A    P
ATOM    250 DS   DC  A  84      34.374 -22.778  -3.613  1.00  1.00      A    S
ATOM    251 DB   DC  A  84      32.016 -22.075  -6.889  1.00  1.00      A    B
ATOM    252 DP   DG  A  85      38.610 -21.235  -3.880  1.00  1.00      A    P
ATOM    253 DS   DG  A  85      38.948 -22.353  -7.731  1.00  1.00      A    S
ATOM    254 DB   DG  A  85      34.788 -21.581 -10.279  1.00  1.00      A    B
ATOM    255 DP   DT  A  86      41.648 -21.919  -9.882  1.00  1.00      A    P
ATOM    256 DS   DT  A  86      39.714 -22.388 -13.276  1.00  1.00      A    S
ATOM    257 DB   DT  A  86      36.574 -19.760 -12.647  1.00  1.00      A    B
ATOM    258 DP   DT  A  87      41.675 -21.771 -16.705  1.00  1.00      A    P
ATOM    259 DS   DT  A  87      38.990 -20.280 -18.531  1.00  1.00      A    S
ATOM    260 DB   DT  A  87      37.877 -17.458 -15.619  1.00  1.00      A    B
ATOM    261 DP   DT  A  88      39.668 -18.695 -22.101  1.00  1.00      A    P
ATOM    262 DS   DT  A  88      36.860 -16.503 -22.002  1.00  1.00      A    S
ATOM    263 DB   DT  A  88      37.558 -14.670 -18.394  1.00  1.00      A    B
ATOM    264 DP   DT  A  89      36.296 -13.900 -24.733  1.00  1.00      A    P
ATOM    265 DS   DT  A  89      34.056 -11.514 -22.357  1.00  1.00      A    S
ATOM    266 DB   DT  A  89      37.012 -10.855 -19.280  1.00  1.00      A    B
ATOM    267 DP   DA  A  90      32.767  -7.885 -23.841  1.00  1.00      A    P
ATOM    268 DS   DA  A  90      31.976  -6.693 -20.613  1.00  1.00      A    S
ATOM    269 DB   DA  A  90      36.050  -6.944 -18.507  1.00  1.00      A    B
ATOM    270 DP   DA  A  91      30.284  -3.314 -20.172  1.00  1.00      A    P
ATOM    271 DS   DA  A  91      32.474  -2.260 -17.289  1.00  1.00      A    S
ATOM    272 DB   DA  A  91      37.001  -2.818 -18.198  1.00  1.00      A    B
ATOM    273 DP   DC  A  92      31.792   0.207 -16.156  1.00  1.00      A    P
ATOM    274 DS   DC  A  92      35.112   0.901 -14.081  1.00  1.00      A    S
ATOM    275 DB   DC  A  92      38.204   0.233 -17.059  1.00  1.00      A    B
ATOM    276 DP   DC  A  93      35.673   3.702 -12.092  1.00  1.00      A    P
ATOM    277 DS   DC  A  93      39.486   3.846 -12.112  1.00  1.00      A    S
ATOM    278 DB   DC  A  93      40.604   3.301 -16.074  1.00  1.00      A    B
ATOM    279 DP   DG  A  94      41.381   7.356  -9.791  1.00  1.00      A    P
ATOM    280 DS   DG  A  94      44.495   7.144 -11.909  1.00  1.00      A    S
ATOM    281 DB   DG  A  94      43.293   6.916 -16.960  1.00  1.00      A    B
ATOM    282 DP   DC  A  95      47.584   8.443 -10.847  1.00  1.00      A    P
ATOM    283 DS   DC  A  95      48.729   9.482 -14.412  1.00  1.00      A    S
ATOM    284 DB   DC  A  95      44.950   9.715 -17.018  1.00  1.00      A    B
ATOM    285 DP   DC  A  96      51.072  12.133 -15.145  1.00  1.00      A    P
ATOM    286 DS   DC  A  96      49.870  12.657 -19.023  1.00  1.00      A    S
ATOM    287 DB   DC  A  96      45.896  13.388 -18.559  1.00  1.00      A    B
ATOM    288 DP   DA  A  97      51.731  15.755 -22.172  1.00  1.00      A    P
ATOM    289 DS   DA  A  97      48.598  16.546 -24.099  1.00  1.00      A    S
ATOM    290 DB   DA  A  97      44.736  16.320 -21.286  1.00  1.00      A    B
ATOM    291 DP   DA  A  98      48.404  18.996 -27.235  1.00  1.00      A    P
ATOM    292 DS   DA  A  98      44.519  19.898 -27.440  1.00  1.00      A    S
ATOM    293 DB   DA  A  98      42.822  19.553 -22.380  1.00  1.00      A    B
ATOM    294 DP   DG  A  99      43.964  23.188 -28.742  1.00  1.00      A    P
ATOM    295 DS   DG  A  99      40.946  23.557 -26.825  1.00  1.00      A    S
ATOM    296 DB   DG  A  99      41.072  22.861 -21.708  1.00  1.00      A    B
ATOM    297 DP   DG  A 100      38.553  26.766 -27.598  1.00  1.00      A    P
ATOM    298 DS   DG  A 100      36.727  26.991 -24.399  1.00  1.00      A    S
ATOM    299 DB   DG  A 100      39.092  25.572 -20.405  1.00  1.00      A    B
ATOM    300 DP   DG  A 101      34.194  29.529 -23.939  1.00  1.00      A    P
ATOM    301 DS   DG  A 101      34.586  29.393 -20.440  1.00  1.00      A    S
ATOM    302 DB   DG  A 101      39.354  29.104 -18.665  1.00  1.00      A    B
ATOM    303 DP   DG  A 102      32.260  31.251 -17.922  1.00  1.00      A    P
ATOM    304 DS   DG  A 102      34.351  31.165 -15.062  1.00  1.00      A    S
ATOM    305 DB   DG  A 102      39.136  31.818 -16.275  1.00  1.00      A    B
ATOM    306 DP   DA  A 103      33.144  33.195 -12.227  1.00  1.00      A    P
ATOM    307 DS   DA  A 103      36.227  33.632 -10.608  1.00  1.00      A    S
ATOM    308 DB   DA  A 103      39.291  34.472 -14.139  1.00  1.00      A    B
ATOM    309 DP   DT  A 104      36.374  35.519  -8.531  1.00  1.00      A    P
ATOM    310 DS   DT  A 104      40.087  35.847  -9.510  1.00  1.00      A    S
ATOM    311 DB   DT  A 104      39.745  37.940 -13.118  1.00  1.00      A    B
ATOM    312 DP   DT  A 105      42.565  37.441  -7.179  1.00  1.00      A    P
ATOM    313 DS   DT  A 105      44.850  38.803  -9.935  1.00  1.00      A    S
ATOM    314 DB   DT  A 105      42.121  40.917 -12.062  1.00  1.00      A    B
ATOM    315 DP   DA  A 106      48.115  41.318  -9.046  1.00  1.00      A    P
ATOM    316 DS   DA  A 106      47.955  42.785 -12.778  1.00  1.00      A    S
ATOM    317 DB   DA  A 106      43.521  44.356 -13.952  1.00  1.00      A    B
ATOM    318 DP   DC  A 107      50.025  44.730 -13.207  1.00  1.00      A    P
ATOM    319 DS   DC  A 107      48.187  46.326 -16.250  1.00  1.00      A    S
ATOM    320 DB   DC  A 107      44.184  47.732 -14.293  1.00  1.00      A    B
ATOM    321 DP   DT  A 108      49.948  49.370 -18.682  1.00  1.00      A    P
ATOM    322 DS   DT  A 108      46.731  50.599 -19.847  1.00  1.00      A    S
ATOM    323 DB   DT  A 108      44.772  51.415 -15.649  1.00  1.00      A    B
ATOM    324 DP   DC  A 109      47.024  53.667 -21.966  1.00  1.00      A    P
ATOM    325 DS   DC  A 109      43.909  55.451 -20.593  1.00  1.00      A    S
ATOM    326 DB   DC  A 109      43.538  55.083 -16.012  1.00  1.00      A    B
ATOM    327 DP   DC  A 110      42.746  58.299 -21.916  1.00  1.00      A    P
ATOM    328 DS   DC  A 110      40.098  58.642 -19.292  1.00  1.00      A    S
ATOM    329 DB   DC  A 110      42.127  58.503 -15.290  1.00  1.00      A    B
ATOM    330 DP   DC  A 111      37.893  61.221 -19.277  1.00  1.00      A    P
ATOM    331 DS   DC  A 111      36.788  61.318 -15.986  1.00  1.00      A    S
ATOM    332 DB   DC  A 111      40.838  61.672 -13.738  1.00  1.00      A    B
ATOM    333 DP   DT  A 112      34.400  64.164 -14.890  1.00  1.00      A    P
ATOM    334 DS   DT  A 112      35.272  64.081 -11.448  1.00  1.00      A    S
ATOM    335 DB   DT  A 112      39.868  65.023 -11.914  1.00  1.00      A    B
ATOM    336 DP   DA  A 113      33.379  66.906  -8.927  1.00  1.00      A    P
ATOM    337 DS   DA  A 113      36.682  67.567  -6.792  1.00  1.00      A    S
ATOM    338 DB   DA  A 113      40.829  67.800  -8.998  1.00  1.00      A    B
ATOM    339 DP   DG  A 114      36.520  70.228  -3.722  1.00  1.00      A    P
ATOM    340 DS   DG  A 114      40.202  71.168  -3.303  1.00  1.00      A    S
ATOM    341 DB   DG  A 114      42.319  70.818  -7.245  1.00  1.00      A    B
ATOM    342 DP   DT  A 115      41.286  73.922  -1.366  1.00  1.00      A    P
ATOM    343 DS   DT  A 115      44.096  74.882  -3.331  1.00  1.00      A    S
ATOM    344 DB   DT  A 115      42.420  74.390  -7.611  1.00  1.00      A    B
ATOM    345 DP   DC  A 116      45.338  78.587  -2.445  1.00  1.00      A    P
ATOM    346 DS   DC  A 116      47.291  78.582  -5.976  1.00  1.00      A    S
ATOM    347 DB   DC  A 116      44.137  77.674  -8.762  1.00  1.00      A    B
ATOM    348 DP   DT  A 117      49.708  81.580  -6.997  1.00  1.00      A    P
ATOM    349 DS   DT  A 117      49.152  81.308 -10.686  1.00  1.00      A    S
ATOM    350 DB   DT  A 117      44.646  81.276 -10.596  1.00  1.00      A    B
ATOM    351 DP   DC  A 118      50.805  84.086 -12.753  1.00  1.00      A    P
ATOM    352 DS   DC  A 118      47.744  84.458 -15.443  1.00  1.00      A    S
ATOM    353 DB   DC  A 118      44.015  84.328 -12.851  1.00  1.00      A    B
ATOM    354 DP   DC  A 119      47.460  86.767 -17.334  1.00  1.00      A    P
ATOM    355 DS   DC  A 119      44.216  86.033 -18.072  1.00  1.00      A    S
ATOM    356 DB   DC  A 119      42.584  87.382 -14.704  1.00  1.00      A    B
ATOM    357 DP   DA  A 120      42.238  87.638 -21.799  1.00  1.00      A    P
ATOM    358 DS   DA  A 120      39.018  87.901 -20.359  1.00  1.00      A    S
ATOM    359 DB   DA  A 120      39.494  89.799 -15.942  1.00  1.00      A    B
ATOM    360 DP   DG  A 121      36.276  89.349 -22.258  1.00  1.00      A    P
ATOM    361 DS   DG  A 121      34.566  91.545 -19.239  1.00  1.00      A    S
ATOM    362 DB   DG  A 121      37.619  92.990 -15.276  1.00  1.00      A    B
ATOM    363 DP   DG  A 122      31.815  93.616 -19.871  1.00  1.00      A    P
ATOM    364 DS   DG  A 122      31.556  95.581 -16.270  1.00  1.00      A    S
ATOM    365 DB   DG  A 122      36.184  96.378 -14.481  1.00  1.00      A    B
ATOM    366 DP   DC  A 123      29.054  97.928 -16.306  1.00  1.00      A    P
ATOM    367 DS   DC  A 123      30.788  99.380 -13.337  1.00  1.00      A    S
ATOM    368 DB   DC  A 123      35.220  99.647 -14.887  1.00  1.00      A    B
ATOM    369 DP   DA  A 124      29.231 103.258 -11.768  1.00  1.00      A    P
ATOM    370 DS   DA  A 124      32.439 104.415 -10.598  1.00  1.00      A    S
ATOM    371 DB   DA  A 124      35.895 103.715 -14.267  1.00  1.00      A    B
ATOM    372 DP   DC  A 125      32.613 107.206  -9.213  1.00  1.00      A    P
ATOM    373 DS   DC  A 125      36.316 107.533  -9.837  1.00  1.00      A    S
ATOM    374 DB   DC  A 125      36.477 107.090 -13.801  1.00  1.00      A    B
ATOM    375 DP   DG  A 126      37.806 111.491  -8.445  1.00  1.00      A    P
ATOM    376 DS   DG  A 126      40.525 111.653 -11.234  1.00  1.00      A    S
ATOM    377 DB   DG  A 126      38.259 110.541 -15.864  1.00  1.00      A    B
ATOM    378 DP   DT  A 127      42.429 114.107 -11.878  1.00  1.00      A    P
ATOM    379 DS   DT  A 127      43.505 113.165 -15.282  1.00  1.00      A    S
ATOM    380 DB   DT  A 127      39.750 113.170 -17.217  1.00  1.00      A    B
ATOM    381 DP   DG  A 128      46.574 116.249 -16.809  1.00  1.00      A    P
ATOM    382 DS   DG  A 128      45.225 115.771 -20.513  1.00  1.00      A    S
ATOM    383 DB   DG  A 128      40.616 115.989 -20.768  1.00  1.00      A    B
ATOM    384 DP   DT  A 129      46.410 117.593 -22.908  1.00  1.00      A    P
ATOM    385 DS   DT  A 129      43.005 117.744 -25.495  1.00  1.00      A    S
ATOM    386 DB   DT  A 129      40.264 118.892 -22.578  1.00  1.00      A    B
ATOM    387 DP   DC  A 130      43.610 120.152 -28.509  1.00  1.00      A    P
ATOM    388 DS   DC  A 130      40.212 121.236 -28.646  1.00  1.00      A    S
ATOM    389 DB   DC  A 130      39.039 122.138 -24.289  1.00  1.00      A    B
ATOM    390 DP   DA  A 131      38.977 124.079 -31.342  1.00  1.00      A    P
ATOM    391 DS   DA  A 131      35.921 124.742 -29.979  1.00  1.00      A    S
ATOM    392 DB   DA  A 131      36.316 125.449 -25.021  1.00  1.00      A    B
ATOM    393 DP   DG  A 132      33.927 128.031 -31.727  1.00  1.00      A    P
ATOM    394 DS   DG  A 132      32.643 129.428 -28.405  1.00  1.00      A    S
ATOM    395 DB   DG  A 132      36.319 129.300 -24.380  1.00  1.00      A    B
ATOM    396 DP   DA  A 133      29.968 131.909 -27.810  1.00  1.00      A    P
ATOM    397 DS   DA  A 133      31.235 132.829 -24.175  1.00  1.00      A    S
ATOM    398 DB   DA  A 133      35.869 132.742 -24.069  1.00  1.00      A    B
ATOM    399 DP   DT  A 134      30.029 135.753 -22.232  1.00  1.00      A    P
ATOM    400 DS   DT  A 134      33.330 136.410 -19.836  1.00  1.00      A    S
ATOM    401 DB   DT  A 134      37.086 135.845 -22.785  1.00  1.00      A    B
ATOM    402 DP   DA  A 135      33.578 139.888 -18.333  1.00  1.00      A    P
ATOM    403 DS   DA  A 135      37.614 139.698 -17.493  1.00  1.00      A    S
ATOM    404 DB   DA  A 135      39.763 138.656 -21.629  1.00  1.00      A    B
ATOM    405 DP   DT  A 136      39.116 142.047 -15.757  1.00  1.00      A    P
ATOM    406 DS   DT  A 136      42.506 142.051 -17.650  1.00  1.00      A    S
ATOM    407 DB   DT  A 136      40.842 142.053 -22.079  1.00  1.00      A    B
ATOM    408 DP   DA  A 137      45.391 145.396 -16.642  1.00  1.00      A    P
ATOM    409 DS   DA  A 137      47.395 145.330 -19.688  1.00  1.00      A    S
ATOM    410 DB   DA  A 137      43.921 144.499 -23.408  1.00  1.00      A    B
ATOM    411 DP   DT  A 138      50.028 147.956 -20.547  1.00  1.00      A    P
ATOM    412 DS   DT  A 138      49.873 147.064 -24.163  1.00  1.00      A    S
ATOM    413 DB   DT  A 138      45.618 147.739 -25.223  1.00  1.00      A    B
ATOM    414 DP   DA  A 139      52.359 148.940 -26.348  1.00  1.00      A    P
ATOM    415 DS   DA  A 139      50.496 148.648 -29.297  1.00  1.00      A    S
ATOM    416 DB   DA  A 139      45.983 150.160 -28.650  1.00  1.00      A    B
ATOM    417 DP   DC  A 140      52.003 149.885 -31.782  1.00  1.00      A    P
ATOM    418 DS   DC  A 140      49.063 150.535 -33.546  1.00  1.00      A    S
ATOM    419 DB   DC  A 140      46.486 152.897 -30.673  1.00  1.00      A    B
ATOM    420 DP   DA  A 141      49.462 152.095 -37.566  1.00  1.00      A    P
ATOM    421 DS   DA  A 141      45.984 153.757 -37.450  1.00  1.00      A    S
ATOM    422 DB   DA  A 141      45.728 155.916 -33.257  1.00  1.00      A    B
ATOM    423 DP   DT  A 142      44.740 155.765 -40.039  1.00  1.00      A    P
ATOM    424 DS   DT  A 142      42.337 157.970 -37.971  1.00  1.00      A    S
ATOM    425 DB   DT  A 142      44.936 159.176 -34.780  1.00  1.00      A    B
ATOM    426 DP   DC  A 143      40.672 160.526 -39.923  1.00  1.00      A    P
ATOM    427 DS   DC  A 143      40.601 162.843 -36.605  1.00  1.00      A    S
ATOM    428 DB   DC  A 143      44.370 163.291 -34.679  1.00  1.00      A    B
ATOM    429 DP   DC  A 144      38.243 165.896 -36.127  1.00  1.00      A    P
ATOM    430 DS   DC  A 144      40.063 168.002 -32.986  1.00  1.00      A    S
ATOM    431 DB   DC  A 144      44.357 166.890 -33.456  1.00  1.00      A    B
ATOM    432 DP   DT  A 145      39.934 171.884 -32.515  1.00  1.00      A    P
ATOM    433 DS   DT  A 145      42.701 171.963 -30.054  1.00  1.00      A    S
ATOM    434 DB   DT  A 145      45.590 170.594 -32.785  1.00  1.00      A    B
ATOM    435 DP   DG  A 146      43.549 175.911 -28.470  1.00  1.00      A    P
ATOM    436 DS   DG  A 146      47.181 175.356 -28.809  1.00  1.00      A    S
ATOM    437 DB   DG  A 146      48.767 173.511 -32.880  1.00  1.00      A    B
ATOM    438 DP   DT  A 147      49.609 177.066 -27.221  1.00  1.00      A    P
ATOM    439 DS   DT  A 147      52.649 175.515 -29.349  1.00  1.00      A    S
ATOM    440 DB   DT  A 147      51.186 176.152 -33.640  1.00  1.00      A    B
TER
ATOM    441 DS   DA  B   1      54.106 169.371 -41.122  1.00  1.00      B    S
ATOM    442 DB   DA  B   1      52.402 173.170 -38.637  1.00  1.00      B    B
ATOM    443 DP   DC  B   2      56.222 167.631 -39.678  1.00  1.00      B    P
ATOM    444 DS   DC  B   2      55.672 169.021 -36.555  1.00  1.00      B    S
ATOM    445 DB   DC  B   2      51.725 170.411 -36.435  1.00  1.00      B    B
ATOM    446 DP   DA  B   3      57.617 167.662 -33.220  1.00  1.00      B    P
ATOM    447 DS   DA  B   3      55.525 168.851 -30.780  1.00  1.00      B    S
ATOM    448 DB   DA  B   3      51.017 168.432 -32.571  1.00  1.00      B    B
ATOM    449 DP   DG  B   4      55.980 167.323 -27.283  1.00  1.00      B    P
ATOM    450 DS   DG  B   4      52.361 167.053 -26.210  1.00  1.00      B    S
ATOM    451 DB   DG  B   4      49.018 166.327 -29.935  1.00  1.00      B    B
ATOM    452 DP   DG  B   5      51.345 165.440 -23.304  1.00  1.00      B    P
ATOM    453 DS   DG  B   5      47.603 164.132 -24.391  1.00  1.00      B    S
ATOM    454 DB   DG  B   5      47.130 163.182 -29.605  1.00  1.00      B    B
ATOM    455 DP   DA  B   6      45.099 163.097 -22.256  1.00  1.00      B    P
ATOM    456 DS   DA  B   6      42.741 162.199 -25.062  1.00  1.00      B    S
ATOM    457 DB   DA  B   6      44.531 160.621 -28.950  1.00  1.00      B    B
ATOM    458 DP   DT  B   7      39.351 160.704 -24.417  1.00  1.00      B    P
ATOM    459 DS   DT  B   7      38.692 159.484 -27.566  1.00  1.00      B    S
ATOM    460 DB   DT  B   7      42.391 157.784 -28.588  1.00  1.00      B    B
ATOM    461 DP   DG  B   8      35.193 156.999 -27.960  1.00  1.00      B    P
ATOM    462 DS   DG  B   8      36.468 155.012 -30.589  1.00  1.00      B    S
ATOM    463 DB   DG  B   8      41.206 153.865 -30.078  1.00  1.00      B    B
ATOM    464 DP   DT  B   9      35.024 152.802 -31.716  1.00  1.00      B    P
ATOM    465 DS   DT  B   9      38.279 150.757 -33.113  1.00  1.00      B    S
ATOM    466 DB   DT  B   9      40.450 150.362 -29.613  1.00  1.00      B    B
ATOM    467 DP   DA  B  10      37.762 147.324 -34.581  1.00  1.00      B    P
ATOM    468 DS   DA  B  10      40.989 145.874 -33.914  1.00  1.00      B    S
ATOM    469 DB   DA  B  10      41.792 146.330 -29.065  1.00  1.00      B    B
ATOM    470 DP   DT  B  11      41.836 142.900 -35.103  1.00  1.00      B    P
ATOM    471 DS   DT  B  11      44.449 142.288 -32.761  1.00  1.00      B    S
ATOM    472 DB   DT  B  11      42.086 142.904 -28.719  1.00  1.00      B    B
ATOM    473 DP   DA  B  12      46.250 138.679 -33.358  1.00  1.00      B    P
ATOM    474 DS   DA  B  12      47.109 138.051 -30.121  1.00  1.00      B    S
ATOM    475 DB   DA  B  12      43.399 139.514 -26.768  1.00  1.00      B    B
ATOM    476 DP   DT  B  13      48.781 135.153 -29.084  1.00  1.00      B    P
ATOM    477 DS   DT  B  13      47.884 135.308 -25.155  1.00  1.00      B    S
ATOM    478 DB   DT  B  13      43.539 136.114 -25.623  1.00  1.00      B    B
ATOM    479 DP   DA  B  14      49.215 132.063 -22.545  1.00  1.00      B    P
ATOM    480 DS   DA  B  14      46.201 132.783 -19.717  1.00  1.00      B    S
ATOM    481 DB   DA  B  14      42.204 133.149 -22.325  1.00  1.00      B    B
ATOM    482 DP   DT  B  15      45.848 130.654 -16.804  1.00  1.00      B    P
ATOM    483 DS   DT  B  15      42.118 131.859 -16.198  1.00  1.00      B    S
ATOM    484 DB   DT  B  15      40.718 130.721 -20.194  1.00  1.00      B    B
ATOM    485 DP   DC  B  16      40.425 130.234 -12.979  1.00  1.00      B    P
ATOM    486 DS   DC  B  16      37.010 129.402 -15.073  1.00  1.00      B    S
ATOM    487 DB   DC  B  16      37.859 128.417 -18.927  1.00  1.00      B    B
ATOM    488 DP   DT  B  17      34.213 127.024 -13.633  1.00  1.00      B    P
ATOM    489 DS   DT  B  17      32.297 126.120 -16.965  1.00  1.00      B    S
ATOM    490 DB   DT  B  17      35.511 125.203 -19.166  1.00  1.00      B    B
ATOM    491 DP   DG  B  18      28.906 123.000 -16.738  1.00  1.00      B    P
ATOM    492 DS   DG  B  18      29.512 121.792 -19.880  1.00  1.00      B    S
ATOM    493 DB   DG  B  18      34.242 121.708 -21.353  1.00  1.00      B    B
ATOM    494 DP   DA  B  19      27.609 119.249 -21.225  1.00  1.00      B    P
ATOM    495 DS   DA  B  19      30.286 118.406 -24.319  1.00  1.00      B    S
ATOM    496 DB   DA  B  19      34.371 118.353 -22.599  1.00  1.00      B    B
ATOM    497 DP   DC  B  20      29.393 115.536 -25.838  1.00  1.00      B    P
ATOM    498 DS   DC  B  20      33.354 114.593 -26.589  1.00  1.00      B    S
ATOM    499 DB   DC  B  20      35.266 115.096 -23.019  1.00  1.00      B    B
ATOM    500 DP   DA  B  21      34.400 111.264 -28.703  1.00  1.00      B    P
ATOM    501 DS   DA  B  21      37.790 110.589 -27.174  1.00  1.00      B    S
ATOM    502 DB   DA  B  21      37.765 111.765 -22.501  1.00  1.00      B    B
ATOM    503 DP   DC  B  22      38.745 108.130 -27.614  1.00  1.00      B    P
ATOM    504 DS   DC  B  22      40.685 108.087 -24.342  1.00  1.00      B    S
ATOM    505 DB   DC  B  22      37.740 108.525 -20.959  1.00  1.00      B    B
ATOM    506 DP   DG  B  23      43.594 104.121 -24.072  1.00  1.00      B    P
ATOM    507 DS   DG  B  23      44.266 105.220 -20.431  1.00  1.00      B    S
ATOM    508 DB   DG  B  23      40.240 105.610 -17.859  1.00  1.00      B    B
ATOM    509 DP   DT  B  24      46.868 104.172 -18.456  1.00  1.00      B    P
ATOM    510 DS   DT  B  24      45.487 104.284 -15.115  1.00  1.00      B    S
ATOM    511 DB   DT  B  24      41.346 102.767 -15.984  1.00  1.00      B    B
ATOM    512 DP   DG  B  25      47.635 101.587 -12.371  1.00  1.00      B    P
ATOM    513 DS   DG  B  25      44.572 100.908 -10.421  1.00  1.00      B    S
ATOM    514 DB   DG  B  25      40.350  99.776 -13.041  1.00  1.00      B    B
ATOM    515 DP   DC  B  26      44.976 100.156  -7.205  1.00  1.00      B    P
ATOM    516 DS   DC  B  26      41.542  98.595  -7.017  1.00  1.00      B    S
ATOM    517 DB   DC  B  26      41.041  97.203 -10.997  1.00  1.00      B    B
ATOM    518 DP   DC  B  27      40.736  96.606  -4.415  1.00  1.00      B    P
ATOM    519 DS   DC  B  27      37.767  94.844  -6.212  1.00  1.00      B    S
ATOM    520 DB   DC  B  27      39.591  93.720 -10.115  1.00  1.00      B    B
ATOM    521 DP   DT  B  28      35.276  91.940  -4.577  1.00  1.00      B    P
ATOM    522 DS   DT  B  28      34.005  90.191  -7.992  1.00  1.00      B    S
ATOM    523 DB   DT  B  28      37.607  89.946 -10.353  1.00  1.00      B    B
ATOM    524 DP   DG  B  29      31.977  86.203  -7.586  1.00  1.00      B    P
ATOM    525 DS   DG  B  29      32.855  85.302 -11.356  1.00  1.00      B    S
ATOM    526 DB   DG  B  29      38.020  85.821 -12.263  1.00  1.00      B    B
ATOM    527 DP   DG  B  30      31.639  82.545 -12.982  1.00  1.00      B    P
ATOM    528 DS   DG  B  30      34.695  81.602 -15.464  1.00  1.00      B    S
ATOM    529 DB   DG  B  30      38.930  82.652 -13.634  1.00  1.00      B    B
ATOM    530 DP   DA  B  31      34.605  78.195 -17.657  1.00  1.00      B    P
ATOM    531 DS   DA  B  31      38.139  78.451 -18.522  1.00  1.00      B    S
ATOM    532 DB   DA  B  31      40.444  79.481 -14.345  1.00  1.00      B    B
ATOM    533 DP   DG  B  32      39.484  75.575 -20.307  1.00  1.00      B    P
ATOM    534 DS   DG  B  32      43.146  75.739 -18.719  1.00  1.00      B    S
ATOM    535 DB   DG  B  32      42.872  76.280 -13.955  1.00  1.00      B    B
ATOM    536 DP   DA  B  33      46.645  73.803 -19.991  1.00  1.00      B    P
ATOM    537 DS   DA  B  33      48.343  74.067 -16.336  1.00  1.00      B    S
ATOM    538 DB   DA  B  33      44.772  73.620 -12.809  1.00  1.00      B    B
ATOM    539 DP   DC  B  34      50.725  71.937 -15.796  1.00  1.00      B    P
ATOM    540 DS   DC  B  34      50.168  71.532 -11.706  1.00  1.00      B    S
ATOM    541 DB   DC  B  34      46.559  70.709 -11.185  1.00  1.00      B    B
ATOM    542 DP   DT  B  35      52.570  68.801  -9.639  1.00  1.00      B    P
ATOM    543 DS   DT  B  35      49.693  68.095  -6.710  1.00  1.00      B    S
ATOM    544 DB   DT  B  35      46.682  67.299  -9.101  1.00  1.00      B    B
ATOM    545 DP   DA  B  36      50.218  64.558  -4.358  1.00  1.00      B    P
ATOM    546 DS   DA  B  36      46.658  63.502  -3.854  1.00  1.00      B    S
ATOM    547 DB   DA  B  36      44.345  63.689  -8.286  1.00  1.00      B    B
ATOM    548 DP   DG  B  37      45.816  60.686  -1.792  1.00  1.00      B    P
ATOM    549 DS   DG  B  37      42.012  60.194  -3.734  1.00  1.00      B    S
ATOM    550 DB   DG  B  37      41.996  60.784  -8.560  1.00  1.00      B    B
ATOM    551 DP   DG  B  38      40.136  57.082  -3.174  1.00  1.00      B    P
ATOM    552 DS   DG  B  38      37.746  57.305  -6.120  1.00  1.00      B    S
ATOM    553 DB   DG  B  38      40.504  57.744  -9.966  1.00  1.00      B    B
ATOM    554 DP   DG  B  39      35.107  54.868  -6.430  1.00  1.00      B    P
ATOM    555 DS   DG  B  39      34.886  55.161 -10.292  1.00  1.00      B    S
ATOM    556 DB   DG  B  39      39.348  54.949 -12.307  1.00  1.00      B    B
ATOM    557 DP   DA  B  40      32.531  53.177 -12.198  1.00  1.00      B    P
ATOM    558 DS   DA  B  40      34.377  53.194 -15.479  1.00  1.00      B    S
ATOM    559 DB   DA  B  40      39.243  52.057 -14.501  1.00  1.00      B    B
ATOM    560 DP   DG  B  41      32.534  51.061 -18.010  1.00  1.00      B    P
ATOM    561 DS   DG  B  41      35.401  49.287 -19.524  1.00  1.00      B    S
ATOM    562 DB   DG  B  41      39.199  48.718 -16.580  1.00  1.00      B    B
ATOM    563 DP   DT  B  42      35.317  47.086 -21.558  1.00  1.00      B    P
ATOM    564 DS   DT  B  42      38.873  46.164 -21.752  1.00  1.00      B    S
ATOM    565 DB   DT  B  42      39.356  45.296 -17.666  1.00  1.00      B    B
ATOM    566 DP   DA  B  43      40.297  43.001 -24.446  1.00  1.00      B    P
ATOM    567 DS   DA  B  43      43.400  42.774 -22.098  1.00  1.00      B    S
ATOM    568 DB   DA  B  43      41.559  41.687 -17.816  1.00  1.00      B    B
ATOM    569 DP   DA  B  44      46.646  40.449 -23.191  1.00  1.00      B    P
ATOM    570 DS   DA  B  44      47.407  39.596 -19.722  1.00  1.00      B    S
ATOM    571 DB   DA  B  44      43.224  38.425 -17.708  1.00  1.00      B    B
ATOM    572 DP   DT  B  45      49.879  37.122 -19.068  1.00  1.00      B    P
ATOM    573 DS   DT  B  45      48.207  36.263 -15.513  1.00  1.00      B    S
ATOM    574 DB   DT  B  45      44.231  35.237 -16.889  1.00  1.00      B    B
ATOM    575 DP   DC  B  46      49.915  33.715 -13.728  1.00  1.00      B    P
ATOM    576 DS   DC  B  46      46.700  32.411 -12.146  1.00  1.00      B    S
ATOM    577 DB   DC  B  46      44.405  31.788 -15.381  1.00  1.00      B    B
ATOM    578 DP   DC  B  47      46.778  29.861 -10.047  1.00  1.00      B    P
ATOM    579 DS   DC  B  47      43.433  28.761 -10.343  1.00  1.00      B    S
ATOM    580 DB   DC  B  47      42.813  28.088 -14.631  1.00  1.00      B    B
ATOM    581 DP   DC  B  48      42.448  26.065  -8.318  1.00  1.00      B    P
ATOM    582 DS   DC  B  48      39.224  24.492 -10.853  1.00  1.00      B    S
ATOM    583 DB   DC  B  48      40.661  24.926 -14.995  1.00  1.00      B    B
ATOM    584 DP   DC  B  49      37.332  21.774 -10.079  1.00  1.00      B    P
ATOM    585 DS   DC  B  49      35.942  21.146 -13.968  1.00  1.00      B    S
ATOM    586 DB   DC  B  49      39.903  21.505 -16.306  1.00  1.00      B    B
ATOM    587 DP   DT  B  50      33.780  18.029 -15.084  1.00  1.00      B    P
ATOM    588 DS   DT  B  50      34.243  18.192 -18.566  1.00  1.00      B    S
ATOM    589 DB   DT  B  50      38.556  18.336 -18.380  1.00  1.00      B    B
ATOM    590 DP   DT  B  51      32.921  15.308 -20.917  1.00  1.00      B    P
ATOM    591 DS   DT  B  51      35.643  15.349 -23.211  1.00  1.00      B    S
ATOM    592 DB   DT  B  51      39.110  14.941 -20.318  1.00  1.00      B    B
ATOM    593 DP   DG  B  52      35.535  11.843 -25.882  1.00  1.00      B    P
ATOM    594 DS   DG  B  52      38.933  11.501 -26.293  1.00  1.00      B    S
ATOM    595 DB   DG  B  52      41.833  12.214 -21.956  1.00  1.00      B    B
ATOM    596 DP   DG  B  53      40.658   8.811 -28.734  1.00  1.00      B    P
ATOM    597 DS   DG  B  53      43.657   7.932 -26.814  1.00  1.00      B    S
ATOM    598 DB   DG  B  53      43.585   8.660 -22.364  1.00  1.00      B    B
ATOM    599 DP   DC  B  54      45.422   5.387 -27.885  1.00  1.00      B    P
ATOM    600 DS   DC  B  54      46.821   4.916 -25.055  1.00  1.00      B    S
ATOM    601 DB   DC  B  54      43.792   5.210 -22.305  1.00  1.00      B    B
ATOM    602 DP   DG  B  55      49.667   1.204 -24.830  1.00  1.00      B    P
ATOM    603 DS   DG  B  55      49.516   0.914 -20.758  1.00  1.00      B    S
ATOM    604 DB   DG  B  55      44.840   2.107 -19.319  1.00  1.00      B    B
ATOM    605 DP   DG  B  56      50.906  -1.860 -18.979  1.00  1.00      B    P
ATOM    606 DS   DG  B  56      48.577  -2.125 -16.462  1.00  1.00      B    S
ATOM    607 DB   DG  B  56      43.586  -1.097 -18.027  1.00  1.00      B    B
ATOM    608 DP   DT  B  57      48.504  -4.461 -13.945  1.00  1.00      B    P
ATOM    609 DS   DT  B  57      45.151  -3.376 -12.515  1.00  1.00      B    S
ATOM    610 DB   DT  B  57      42.760  -3.803 -15.976  1.00  1.00      B    B
ATOM    611 DP   DT  B  58      43.736  -5.001  -9.869  1.00  1.00      B    P
ATOM    612 DS   DT  B  58      40.307  -4.294 -10.948  1.00  1.00      B    S
ATOM    613 DB   DT  B  58      40.233  -6.762 -14.365  1.00  1.00      B    B
ATOM    614 DP   DA  B  59      37.005  -5.101  -7.823  1.00  1.00      B    P
ATOM    615 DS   DA  B  59      34.637  -6.604 -10.473  1.00  1.00      B    S
ATOM    616 DB   DA  B  59      36.938  -9.116 -13.965  1.00  1.00      B    B
ATOM    617 DP   DA  B  60      31.106  -7.734  -9.715  1.00  1.00      B    P
ATOM    618 DS   DA  B  60      30.470  -8.983 -12.855  1.00  1.00      B    S
ATOM    619 DB   DA  B  60      34.160 -11.833 -14.355  1.00  1.00      B    B
ATOM    620 DP   DA  B  61      27.193 -10.378 -13.403  1.00  1.00      B    P
ATOM    621 DS   DA  B  61      28.253 -12.582 -15.856  1.00  1.00      B    S
ATOM    622 DB   DA  B  61      32.827 -15.089 -14.334  1.00  1.00      B    B
ATOM    623 DP   DA  B  62      25.770 -15.069 -17.491  1.00  1.00      B    P
ATOM    624 DS   DA  B  62      28.178 -17.927 -18.320  1.00  1.00      B    S
ATOM    625 DB   DA  B  62      31.475 -18.456 -15.018  1.00  1.00      B    B
ATOM    626 DP   DC  B  63      26.901 -20.753 -19.061  1.00  1.00      B    P
ATOM    627 DS   DC  B  63      30.095 -22.806 -17.715  1.00  1.00      B    S
ATOM    628 DB   DC  B  63      30.576 -21.673 -13.920  1.00  1.00      B    B
ATOM    629 DP   DG  B  64      29.643 -27.794 -18.475  1.00  1.00      B    P
ATOM    630 DS   DG  B  64      31.488 -28.954 -15.210  1.00  1.00      B    S
ATOM    631 DB   DG  B  64      31.031 -25.302 -11.340  1.00  1.00      B    B
ATOM    632 DP   DC  B  65      31.533 -31.915 -14.285  1.00  1.00      B    P
ATOM    633 DS   DC  B  65      32.292 -31.252 -11.034  1.00  1.00      B    S
ATOM    634 DB   DC  B  65      29.654 -28.172 -10.433  1.00  1.00      B    B
ATOM    635 DP   DG  B  66      31.666 -34.583  -8.322  1.00  1.00      B    P
ATOM    636 DS   DG  B  66      31.286 -32.283  -5.096  1.00  1.00      B    S
ATOM    637 DB   DG  B  66      27.898 -29.045  -6.442  1.00  1.00      B    B
ATOM    638 DP   DG  B  67      30.436 -33.756  -1.472  1.00  1.00      B    P
ATOM    639 DS   DG  B  67      27.584 -31.378  -0.623  1.00  1.00      B    S
ATOM    640 DB   DG  B  67      24.986 -29.801  -4.152  1.00  1.00      B    B
ATOM    641 DP   DG  B  68      25.526 -31.576   2.579  1.00  1.00      B    P
ATOM    642 DS   DG  B  68      23.241 -29.009   1.671  1.00  1.00      B    S
ATOM    643 DB   DG  B  68      21.355 -29.920  -2.860  1.00  1.00      B    B
ATOM    644 DP   DG  B  69      20.645 -27.842   3.888  1.00  1.00      B    P
ATOM    645 DS   DG  B  69      18.235 -26.374   1.609  1.00  1.00      B    S
ATOM    646 DB   DG  B  69      17.544 -29.695  -2.730  1.00  1.00      B    B
ATOM    647 DP   DG  B  70      15.077 -24.928   2.607  1.00  1.00      B    P
ATOM    648 DS   DG  B  70      13.250 -25.361  -0.993  1.00  1.00      B    S
ATOM    649 DB   DG  B  70      13.785 -29.735  -2.562  1.00  1.00      B    B
ATOM    650 DP   DA  B  71      10.107 -23.838  -1.960  1.00  1.00      B    P
ATOM    651 DS   DA  B  71       9.332 -26.193  -4.590  1.00  1.00      B    S
ATOM    652 DB   DA  B  71      10.548 -30.918  -3.192  1.00  1.00      B    B
ATOM    653 DP   DC  B  72       6.159 -25.804  -5.773  1.00  1.00      B    P
ATOM    654 DS   DC  B  72       6.014 -29.321  -7.013  1.00  1.00      B    S
ATOM    655 DB   DC  B  72       7.161 -31.524  -3.699  1.00  1.00      B    B
ATOM    656 DP   DA  B  73       2.165 -31.009  -9.107  1.00  1.00      B    P
ATOM    657 DS   DA  B  73       2.583 -34.379  -7.823  1.00  1.00      B    S
ATOM    658 DB   DA  B  73       3.852 -34.083  -3.098  1.00  1.00      B    B
ATOM    659 DP   DG  B  74      -0.060 -36.975  -8.470  1.00  1.00      B    P
ATOM    660 DS   DG  B  74      -0.051 -38.887  -5.269  1.00  1.00      B    S
ATOM    661 DB   DG  B  74       1.298 -36.325  -1.268  1.00  1.00      B    B
ATOM    662 DP   DC  B  75      -1.801 -41.380  -5.163  1.00  1.00      B    P
ATOM    663 DS   DC  B  75      -1.563 -41.864  -1.721  1.00  1.00      B    S
ATOM    664 DB   DC  B  75      -1.360 -37.988  -0.393  1.00  1.00      B    B
ATOM    665 DP   DG  B  76      -5.232 -44.393   0.337  1.00  1.00      B    P
ATOM    666 DS   DG  B  76      -4.709 -42.639   3.364  1.00  1.00      B    S
ATOM    667 DB   DG  B  76      -4.604 -37.890   2.395  1.00  1.00      B    B
ATOM    668 DP   DC  B  77      -5.861 -43.656   6.014  1.00  1.00      B    P
ATOM    669 DS   DC  B  77      -6.134 -40.442   7.521  1.00  1.00      B    S
ATOM    670 DB   DC  B  77      -7.292 -37.909   4.616  1.00  1.00      B    B
ATOM    671 DP   DG  B  78      -8.772 -40.264  11.910  1.00  1.00      B    P
ATOM    672 DS   DG  B  78      -9.023 -36.628  11.315  1.00  1.00      B    S
ATOM    673 DB   DG  B  78     -10.417 -35.582   6.541  1.00  1.00      B    B
ATOM    674 DP   DT  B  79     -10.314 -34.253  13.049  1.00  1.00      B    P
ATOM    675 DS   DT  B  79     -10.476 -31.701  10.274  1.00  1.00      B    S
ATOM    676 DB   DT  B  79     -13.481 -34.013   7.593  1.00  1.00      B    B
ATOM    677 DP   DA  B  80     -12.630 -28.089  11.564  1.00  1.00      B    P
ATOM    678 DS   DA  B  80     -13.108 -27.079   8.482  1.00  1.00      B    S
ATOM    679 DB   DA  B  80     -16.077 -30.514   6.222  1.00  1.00      B    B
ATOM    680 DP   DC  B  81     -14.191 -24.357   8.249  1.00  1.00      B    P
ATOM    681 DS   DC  B  81     -15.962 -25.188   4.966  1.00  1.00      B    S
ATOM    682 DB   DC  B  81     -18.718 -28.029   5.906  1.00  1.00      B    B
ATOM    683 DP   DG  B  82     -18.067 -21.208   2.631  1.00  1.00      B    P
ATOM    684 DS   DG  B  82     -20.709 -23.166   0.995  1.00  1.00      B    S
ATOM    685 DB   DG  B  82     -23.148 -26.037   4.273  1.00  1.00      B    B
ATOM    686 DP   DT  B  83     -22.903 -21.931  -1.071  1.00  1.00      B    P
ATOM    687 DS   DT  B  83     -25.352 -24.474  -0.610  1.00  1.00      B    S
ATOM    688 DB   DT  B  83     -25.913 -24.174   3.530  1.00  1.00      B    B
ATOM    689 DP   DG  B  84     -29.249 -24.194  -3.280  1.00  1.00      B    P
ATOM    690 DS   DG  B  84     -31.512 -25.838  -0.310  1.00  1.00      B    S
ATOM    691 DB   DG  B  84     -29.950 -24.481   4.394  1.00  1.00      B    B
ATOM    692 DP   DC  B  85     -35.108 -26.254  -0.911  1.00  1.00      B    P
ATOM    693 DS   DC  B  85     -36.197 -25.963   2.678  1.00  1.00      B    S
ATOM    694 DB   DC  B  85     -33.208 -23.328   4.640  1.00  1.00      B    B
ATOM    695 DP   DG  B  86     -40.835 -24.867   2.774  1.00  1.00      B    P
ATOM    696 DS   DG  B  86     -40.405 -23.547   5.691  1.00  1.00      B    S
ATOM    697 DB   DG  B  86     -36.375 -20.544   6.092  1.00  1.00      B    B
ATOM    698 DP   DT  B  87     -42.888 -22.671   7.678  1.00  1.00      B    P
ATOM    699 DS   DT  B  87     -40.885 -20.952   9.954  1.00  1.00      B    S
ATOM    700 DB   DT  B  87     -38.851 -18.315   7.136  1.00  1.00      B    B
ATOM    701 DP   DT  B  88     -42.489 -18.977  13.024  1.00  1.00      B    P
ATOM    702 DS   DT  B  88     -39.777 -16.654  13.292  1.00  1.00      B    S
ATOM    703 DB   DT  B  88     -39.785 -15.087   9.509  1.00  1.00      B    B
ATOM    704 DP   DT  B  89     -39.503 -14.172  15.893  1.00  1.00      B    P
ATOM    705 DS   DT  B  89     -36.671 -12.056  14.235  1.00  1.00      B    S
ATOM    706 DB   DT  B  89     -38.967 -11.285  10.209  1.00  1.00      B    B
ATOM    707 DP   DA  B  90     -35.610  -8.766  15.963  1.00  1.00      B    P
ATOM    708 DS   DA  B  90     -34.850  -7.021  12.712  1.00  1.00      B    S
ATOM    709 DB   DA  B  90     -38.410  -7.241   9.262  1.00  1.00      B    B
ATOM    710 DP   DA  B  91     -32.924  -3.599  12.685  1.00  1.00      B    P
ATOM    711 DS   DA  B  91     -33.920  -2.888   9.571  1.00  1.00      B    S
ATOM    712 DB   DA  B  91     -38.989  -3.866   8.928  1.00  1.00      B    B
ATOM    713 DP   DG  B  92     -32.313  -0.067   7.395  1.00  1.00      B    P
ATOM    714 DS   DG  B  92     -34.930   0.155   5.154  1.00  1.00      B    S
ATOM    715 DB   DG  B  92     -39.323  -0.620   7.031  1.00  1.00      B    B
ATOM    716 DP   DC  B  93     -34.478   1.865   2.250  1.00  1.00      B    P
ATOM    717 DS   DC  B  93     -38.165   3.378   2.302  1.00  1.00      B    S
ATOM    718 DB   DC  B  93     -39.674   2.902   6.664  1.00  1.00      B    B
ATOM    719 DP   DG  B  94     -38.808   7.688   0.305  1.00  1.00      B    P
ATOM    720 DS   DG  B  94     -42.175   8.498   2.724  1.00  1.00      B    S
ATOM    721 DB   DG  B  94     -41.916   6.702   6.960  1.00  1.00      B    B
ATOM    722 DP   DG  B  95     -43.512  11.902   2.882  1.00  1.00      B    P
ATOM    723 DS   DG  B  95     -45.214  11.712   6.467  1.00  1.00      B    S
ATOM    724 DB   DG  B  95     -42.709   9.301   9.344  1.00  1.00      B    B
ATOM    725 DP   DT  B  96     -47.632  13.781   7.936  1.00  1.00      B    P
ATOM    726 DS   DT  B  96     -46.606  13.170  11.537  1.00  1.00      B    S
ATOM    727 DB   DT  B  96     -41.981  12.949  11.198  1.00  1.00      B    B
ATOM    728 DP   DG  B  97     -47.668  16.487  14.424  1.00  1.00      B    P
ATOM    729 DS   DG  B  97     -45.084  15.556  16.811  1.00  1.00      B    S
ATOM    730 DB   DG  B  97     -40.862  14.885  14.765  1.00  1.00      B    B
ATOM    731 DP   DC  B  98     -44.886  17.048  19.579  1.00  1.00      B    P
ATOM    732 DS   DC  B  98     -41.349  16.301  19.840  1.00  1.00      B    S
ATOM    733 DB   DC  B  98     -39.663  17.729  16.227  1.00  1.00      B    B
ATOM    734 DP   DT  B  99     -39.392  17.748  22.573  1.00  1.00      B    P
ATOM    735 DS   DT  B  99     -35.631  17.679  20.771  1.00  1.00      B    S
ATOM    736 DB   DT  B  99     -36.486  20.376  17.719  1.00  1.00      B    B
ATOM    737 DP   DA  B 100     -32.282  18.772  22.945  1.00  1.00      B    P
ATOM    738 DS   DA  B 100     -30.131  19.087  19.974  1.00  1.00      B    S
ATOM    739 DB   DA  B 100     -32.694  22.581  17.195  1.00  1.00      B    B
ATOM    740 DP   DG  B 101     -26.766  20.158  20.488  1.00  1.00      B    P
ATOM    741 DS   DG  B 101     -26.751  21.677  16.935  1.00  1.00      B    S
ATOM    742 DB   DG  B 101     -30.325  25.360  16.001  1.00  1.00      B    B
ATOM    743 DP   DA  B 102     -23.337  22.592  14.827  1.00  1.00      B    P
ATOM    744 DS   DA  B 102     -25.290  24.700  11.795  1.00  1.00      B    S
ATOM    745 DB   DA  B 102     -28.278  27.705  14.334  1.00  1.00      B    B
ATOM    746 DP   DG  B 103     -22.940  26.788   9.434  1.00  1.00      B    P
ATOM    747 DS   DG  B 103     -25.611  29.517   8.642  1.00  1.00      B    S
ATOM    748 DB   DG  B 103     -27.215  31.489  12.905  1.00  1.00      B    B
ATOM    749 DP   DC  B 104     -25.076  31.400   6.502  1.00  1.00      B    P
ATOM    750 DS   DC  B 104     -26.335  34.495   8.887  1.00  1.00      B    S
ATOM    751 DB   DC  B 104     -24.463  33.709  13.076  1.00  1.00      B    B
ATOM    752 DP   DT  B 105     -26.091  38.561   7.833  1.00  1.00      B    P
ATOM    753 DS   DT  B 105     -27.047  40.175  11.731  1.00  1.00      B    S
ATOM    754 DB   DT  B 105     -24.551  37.652  14.036  1.00  1.00      B    B
ATOM    755 DP   DG  B 106     -26.272  44.578  12.049  1.00  1.00      B    P
ATOM    756 DS   DG  B 106     -25.251  44.212  15.240  1.00  1.00      B    S
ATOM    757 DB   DG  B 106     -21.969  40.366  15.748  1.00  1.00      B    B
ATOM    758 DP   DT  B 107     -24.652  46.773  17.516  1.00  1.00      B    P
ATOM    759 DS   DT  B 107     -22.949  44.991  19.789  1.00  1.00      B    S
ATOM    760 DB   DT  B 107     -19.960  42.855  16.890  1.00  1.00      B    B
ATOM    761 DP   DC  B 108     -21.387  47.466  22.322  1.00  1.00      B    P
ATOM    762 DS   DC  B 108     -18.839  45.215  22.955  1.00  1.00      B    S
ATOM    763 DB   DC  B 108     -16.978  44.118  18.947  1.00  1.00      B    B
ATOM    764 DP   DT  B 109     -15.613  45.756  25.552  1.00  1.00      B    P
ATOM    765 DS   DT  B 109     -13.536  43.190  24.319  1.00  1.00      B    S
ATOM    766 DB   DT  B 109     -13.170  45.031  19.860  1.00  1.00      B    B
ATOM    767 DP   DA  B 110     -10.157  41.891  26.225  1.00  1.00      B    P
ATOM    768 DS   DA  B 110      -8.697  40.335  23.302  1.00  1.00      B    S
ATOM    769 DB   DA  B 110      -9.710  42.963  19.166  1.00  1.00      B    B
ATOM    770 DP   DC  B 111      -5.317  39.653  23.423  1.00  1.00      B    P
ATOM    771 DS   DC  B 111      -4.747  39.982  19.300  1.00  1.00      B    S
ATOM    772 DB   DC  B 111      -6.598  44.025  18.194  1.00  1.00      B    B
ATOM    773 DP   DG  B 112      -0.674  38.625  18.088  1.00  1.00      B    P
ATOM    774 DS   DG  B 112      -0.947  40.150  14.446  1.00  1.00      B    S
ATOM    775 DB   DG  B 112      -1.788  45.112  15.115  1.00  1.00      B    B
ATOM    776 DP   DA  B 113       1.338  39.446  11.659  1.00  1.00      B    P
ATOM    777 DS   DA  B 113       1.102  42.527  10.357  1.00  1.00      B    S
ATOM    778 DB   DA  B 113       1.539  46.003  13.870  1.00  1.00      B    B
ATOM    779 DP   DC  B 114       2.775  42.793   7.752  1.00  1.00      B    P
ATOM    780 DS   DC  B 114       3.603  46.832   8.196  1.00  1.00      B    S
ATOM    781 DB   DC  B 114       4.429  47.443  12.840  1.00  1.00      B    B
ATOM    782 DP   DC  B 115       5.828  48.671   5.683  1.00  1.00      B    P
ATOM    783 DS   DC  B 115       7.179  51.779   8.034  1.00  1.00      B    S
ATOM    784 DB   DC  B 115       7.148  50.053  11.777  1.00  1.00      B    B
ATOM    785 DP   DA  B 116      11.369  53.785   6.920  1.00  1.00      B    P
ATOM    786 DS   DA  B 116      12.944  54.295  10.276  1.00  1.00      B    S
ATOM    787 DB   DA  B 116      11.447  50.549  12.888  1.00  1.00      B    B
ATOM    788 DP   DA  B 117      16.256  55.607  11.015  1.00  1.00      B    P
ATOM    789 DS   DA  B 117      16.432  54.101  14.459  1.00  1.00      B    S
ATOM    790 DB   DA  B 117      14.767  49.317  14.144  1.00  1.00      B    B
ATOM    791 DP   DT  B 118      19.316  54.480  16.371  1.00  1.00      B    P
ATOM    792 DS   DT  B 118      19.104  51.583  18.320  1.00  1.00      B    S
ATOM    793 DB   DT  B 118      17.882  48.819  15.430  1.00  1.00      B    B
ATOM    794 DP   DT  B 119      21.943  50.529  20.469  1.00  1.00      B    P
ATOM    795 DS   DT  B 119      20.770  46.634  20.716  1.00  1.00      B    S
ATOM    796 DB   DT  B 119      20.597  45.626  16.219  1.00  1.00      B    B
ATOM    797 DP   DG  B 120      23.952  43.934  22.785  1.00  1.00      B    P
ATOM    798 DS   DG  B 120      22.836  41.115  20.834  1.00  1.00      B    S
ATOM    799 DB   DG  B 120      22.809  41.921  16.102  1.00  1.00      B    B
ATOM    800 DP   DA  B 121      23.009  37.421  21.891  1.00  1.00      B    P
ATOM    801 DS   DA  B 121      21.843  36.119  18.674  1.00  1.00      B    S
ATOM    802 DB   DA  B 121      23.924  38.774  15.397  1.00  1.00      B    B
ATOM    803 DP   DG  B 122      22.378  32.259  18.096  1.00  1.00      B    P
ATOM    804 DS   DG  B 122      23.342  32.752  14.438  1.00  1.00      B    S
ATOM    805 DB   DG  B 122      26.608  36.544  13.568  1.00  1.00      B    B
ATOM    806 DP   DC  B 123      23.226  30.381  12.790  1.00  1.00      B    P
ATOM    807 DS   DC  B 123      25.785  31.543   9.970  1.00  1.00      B    S
ATOM    808 DB   DC  B 123      28.341  33.398  12.336  1.00  1.00      B    B
ATOM    809 DP   DG  B 124      27.017  28.515   6.854  1.00  1.00      B    P
ATOM    810 DS   DG  B 124      29.575  30.545   6.092  1.00  1.00      B    S
ATOM    811 DB   DG  B 124      31.956  31.905  10.296  1.00  1.00      B    B
ATOM    812 DP   DG  B 125      32.130  28.612   3.761  1.00  1.00      B    P
ATOM    813 DS   DG  B 125      34.939  30.231   4.601  1.00  1.00      B    S
ATOM    814 DB   DG  B 125      35.349  30.490   9.737  1.00  1.00      B    B
ATOM    815 DP   DC  B 126      37.702  29.638   3.171  1.00  1.00      B    P
ATOM    816 DS   DC  B 126      39.871  30.600   6.623  1.00  1.00      B    S
ATOM    817 DB   DC  B 126      38.104  28.386   9.854  1.00  1.00      B    B
ATOM    818 DP   DC  B 127      43.820  30.089   6.722  1.00  1.00      B    P
ATOM    819 DS   DC  B 127      44.399  28.899  10.502  1.00  1.00      B    S
ATOM    820 DB   DC  B 127      40.980  26.269  11.554  1.00  1.00      B    B
ATOM    821 DP   DT  B 128      47.592  27.584  11.779  1.00  1.00      B    P
ATOM    822 DS   DT  B 128      46.195  25.988  14.905  1.00  1.00      B    S
ATOM    823 DB   DT  B 128      43.142  23.234  13.193  1.00  1.00      B    B
ATOM    824 DP   DG  B 129      49.107  23.845  17.554  1.00  1.00      B    P
ATOM    825 DS   DG  B 129      46.486  20.898  19.071  1.00  1.00      B    S
ATOM    826 DB   DG  B 129      43.196  19.586  15.682  1.00  1.00      B    B
ATOM    827 DP   DC  B 130      47.207  19.101  21.448  1.00  1.00      B    P
ATOM    828 DS   DC  B 130      44.571  17.331  20.996  1.00  1.00      B    S
ATOM    829 DB   DC  B 130      44.514  16.662  16.566  1.00  1.00      B    B
ATOM    830 DP   DA  B 131      43.886  13.782  23.401  1.00  1.00      B    P
ATOM    831 DS   DA  B 131      41.473  12.789  21.017  1.00  1.00      B    S
ATOM    832 DB   DA  B 131      43.644  12.480  16.693  1.00  1.00      B    B
ATOM    833 DP   DG  B 132      39.724   9.072  21.618  1.00  1.00      B    P
ATOM    834 DS   DG  B 132      39.627   7.853  17.883  1.00  1.00      B    S
ATOM    835 DB   DG  B 132      43.939   8.523  15.075  1.00  1.00      B    B
ATOM    836 DP   DA  B 133      38.350   4.784  17.355  1.00  1.00      B    P
ATOM    837 DS   DA  B 133      40.623   3.928  13.713  1.00  1.00      B    S
ATOM    838 DB   DA  B 133      45.097   5.309  14.598  1.00  1.00      B    B
ATOM    839 DP   DC  B 134      40.180   0.825  12.842  1.00  1.00      B    P
ATOM    840 DS   DC  B 134      43.468   0.923  10.647  1.00  1.00      B    S
ATOM    841 DB   DC  B 134      46.453   2.277  13.561  1.00  1.00      B    B
ATOM    842 DP   DC  B 135      44.427  -2.040   8.788  1.00  1.00      B    P
ATOM    843 DS   DC  B 135      47.898  -0.620   8.312  1.00  1.00      B    S
ATOM    844 DB   DC  B 135      49.119  -0.493  12.783  1.00  1.00      B    B
ATOM    845 DP   DG  B 136      50.877  -3.575   5.560  1.00  1.00      B    P
ATOM    846 DS   DG  B 136      54.027  -2.631   7.668  1.00  1.00      B    S
ATOM    847 DB   DG  B 136      53.129  -2.611  12.644  1.00  1.00      B    B
ATOM    848 DP   DG  B 137      57.331  -3.988   6.902  1.00  1.00      B    P
ATOM    849 DS   DG  B 137      58.693  -3.537  10.618  1.00  1.00      B    S
ATOM    850 DB   DG  B 137      55.589  -5.206  14.304  1.00  1.00      B    B
ATOM    851 DP   DG  B 138      62.070  -4.606  11.151  1.00  1.00      B    P
ATOM    852 DS   DG  B 138      61.467  -5.089  14.776  1.00  1.00      B    S
ATOM    853 DB   DG  B 138      57.133  -8.100  15.764  1.00  1.00      B    B
ATOM    854 DP   DA  B 139      63.729  -5.216  17.219  1.00  1.00      B    P
ATOM    855 DS   DA  B 139      61.904  -6.793  19.248  1.00  1.00      B    S
ATOM    856 DB   DA  B 139      59.769 -10.282  17.000  1.00  1.00      B    B
ATOM    857 DP   DT  B 140      63.612  -8.045  22.404  1.00  1.00      B    P
ATOM    858 DS   DT  B 140      61.399 -10.022  23.368  1.00  1.00      B    S
ATOM    859 DB   DT  B 140      61.004 -11.823  19.966  1.00  1.00      B    B
ATOM    860 DP   DT  B 141      61.782 -12.429  26.745  1.00  1.00      B    P
ATOM    861 DS   DT  B 141      59.600 -14.937  25.657  1.00  1.00      B    S
ATOM    862 DB   DT  B 141      61.284 -15.275  21.709  1.00  1.00      B    B
ATOM    863 DP   DC  B 142      59.509 -17.983  27.590  1.00  1.00      B    P
ATOM    864 DS   DC  B 142      59.202 -20.319  24.455  1.00  1.00      B    S
ATOM    865 DB   DC  B 142      62.368 -18.891  21.693  1.00  1.00      B    B
ATOM    866 DP   DT  B 143      58.741 -24.265  24.493  1.00  1.00      B    P
ATOM    867 DS   DT  B 143      60.034 -25.045  20.744  1.00  1.00      B    S
ATOM    868 DB   DT  B 143      63.439 -22.533  20.648  1.00  1.00      B    B
ATOM    869 DP   DC  B 144      60.688 -28.810  20.021  1.00  1.00      B    P
ATOM    870 DS   DC  B 144      63.510 -28.029  17.789  1.00  1.00      B    S
ATOM    871 DB   DC  B 144      66.149 -25.193  20.061  1.00  1.00      B    B
ATOM    872 DP   DC  B 145      65.888 -30.488  16.356  1.00  1.00      B    P
ATOM    873 DS   DC  B 145      69.033 -28.650  15.643  1.00  1.00      B    S
ATOM    874 DB   DC  B 145      70.049 -26.641  19.120  1.00  1.00      B    B
ATOM    875 DP   DA  B 146      72.436 -30.199  13.131  1.00  1.00      B    P
ATOM    876 DS   DA  B 146      74.930 -28.336  14.432  1.00  1.00      B    S
ATOM    877 DB   DA  B 146      74.061 -27.343  19.130  1.00  1.00      B    B
ATOM    878 DP   DG  B 147      78.020 -29.742  13.807  1.00  1.00      B    P
ATOM    879 DS   DG  B 147      79.693 -28.735  17.293  1.00  1.00      B    S
ATOM    880 DB   DG  B 147      76.917 -29.153  21.151  1.00  1.00      B    B
TER
ATOM    881  CA  ALA C   1      30.968 -65.403 -17.625  1.00  1.00      C    C
ATOM    882  CA  ARG C   2      27.396 -64.502 -18.431  1.00  1.00      C    C
ATOM    883  CA  THR C   3      26.007 -67.720 -19.979  1.00  1.00      C    C
ATOM    884  CA  LYS C   4      24.906 -68.552 -23.469  1.00  1.00      C    C
ATOM    885  CA  GLN C   5      21.498 -67.360 -22.406  1.00  1.00      C    C
ATOM    886  CA  THR C   6      19.383 -69.797 -24.443  1.00  1.00      C    C
ATOM    887  CA  ALA C   7      16.083 -69.249 -26.389  1.00  1.00      C    C
ATOM    888  CA  ARG C   8      15.106 -72.873 -26.218  1.00  1.00      C    C
ATOM    889  CA  LYS C   9      11.677 -72.042 -24.774  1.00  1.00      C    C
ATOM    890  CA  SER C  10       9.951 -68.627 -25.493  1.00  1.00      C    C
ATOM    891  CA  THR C  11      10.302 -67.329 -29.069  1.00  1.00      C    C
ATOM    892  CA  GLY C  12      12.158 -63.987 -28.778  1.00  1.00      C    C
ATOM    893  CA  GLY C  13      15.794 -64.100 -27.712  1.00  1.00      C    C
ATOM    894  CA  LYS C  14      16.356 -60.589 -28.922  1.00  1.00      C    C
ATOM    895  CA  ALA C  15      12.996 -59.400 -27.963  1.00  1.00      C    C
ATOM    896  CA  PRO C  16      13.239 -58.029 -24.346  1.00  1.00      C    C
ATOM    897  CA  ARG C  17      11.212 -61.016 -23.147  1.00  1.00      C    C
ATOM    898  CA  LYS C  18       8.529 -58.960 -21.407  1.00  1.00      C    C
ATOM    899  CA  GLN C  19       6.563 -59.214 -18.342  1.00  1.00      C    C
ATOM    900  CA  LEU C  20       4.767 -55.909 -18.748  1.00  1.00      C    C
ATOM    901  CA  ALA C  21       1.975 -57.077 -16.620  1.00  1.00      C    C
ATOM    902  CA  THR C  22      -1.823 -56.619 -16.560  1.00  1.00      C    C
ATOM    903  CA  LYS C  23      -2.369 -55.646 -12.950  1.00  1.00      C    C
ATOM    904  CA  ALA C  24      -0.973 -52.014 -12.908  1.00  1.00      C    C
ATOM    905  CA  ALA C  25      -2.156 -48.451 -12.167  1.00  1.00      C    C
ATOM    906  CA  ARG C  26       1.293 -47.131 -11.637  1.00  1.00      C    C
ATOM    907  CA  LYS C  27       3.158 -45.702 -14.649  1.00  1.00      C    C
ATOM    908  CA  SER C  28       0.668 -45.053 -17.481  1.00  1.00      C    C
ATOM    909  CA  ALA C  29      -1.074 -42.057 -15.944  1.00  1.00      C    C
ATOM    910  CA  PRO C  30      -4.437 -43.407 -17.080  1.00  1.00      C    C
ATOM    911  CA  ALA C  31      -5.806 -40.014 -18.345  1.00  1.00      C    C
ATOM    912  CA  THR C  32      -5.164 -36.615 -20.230  1.00  1.00      C    C
ATOM    913  CA  GLY C  33      -5.962 -34.407 -17.174  1.00  1.00      C    C
ATOM    914  CA  GLY C  34      -8.364 -36.145 -14.760  1.00  1.00      C    C
ATOM    915  CA  VAL C  35      -9.935 -35.763 -11.385  1.00  1.00      C    C
ATOM    916  CA  LYS C  36     -13.002 -35.093  -9.180  1.00  1.00      C    C
ATOM    917  CA  LYS C  37     -15.578 -37.742  -9.939  1.00  1.00      C    C
ATOM    918  CA  PRO C  38     -18.423 -35.706 -11.509  1.00  1.00      C    C
ATOM    919  CA  HIS C  39     -21.766 -35.480  -9.578  1.00  1.00      C    C
ATOM    920  CA  ARG C  40     -24.182 -32.677 -10.067  1.00  1.00      C    C
ATOM    921  CA  TYR C  41     -23.839 -29.073  -9.123  1.00  1.00      C    C
ATOM    922  CA  ARG C  42     -20.253 -27.786  -9.150  1.00  1.00      C    C
ATOM    923  CA  PRO C  43     -18.709 -27.227  -5.576  1.00  1.00      C    C
ATOM    924  CA  GLY C  44     -19.420 -23.573  -4.833  1.00  1.00      C    C
ATOM    925  CA  THR C  45     -22.388 -23.222  -7.126  1.00  1.00      C    C
ATOM    926  CA  VAL C  46     -24.188 -20.737  -4.970  1.00  1.00      C    C
ATOM    927  CA  ALA C  47     -21.075 -19.030  -3.747  1.00  1.00      C    C
ATOM    928  CA  LEU C  48     -20.293 -18.459  -7.437  1.00  1.00      C    C
ATOM    929  CA  ARG C  49     -23.821 -17.031  -8.031  1.00  1.00      C    C
ATOM    930  CA  GLU C  50     -23.279 -14.543  -5.254  1.00  1.00      C    C
ATOM    931  CA  ILE C  51     -19.767 -13.553  -6.494  1.00  1.00      C    C
ATOM    932  CA  ARG C  52     -21.393 -12.580  -9.792  1.00  1.00      C    C
ATOM    933  CA  ARG C  53     -24.349 -10.879  -8.050  1.00  1.00      C    C
ATOM    934  CA  TYR C  54     -22.094  -8.724  -5.908  1.00  1.00      C    C
ATOM    935  CA  GLN C  55     -19.652  -7.819  -8.579  1.00  1.00      C    C
ATOM    936  CA  LYS C  56     -22.358  -6.715 -10.777  1.00  1.00      C    C
ATOM    937  CA  SER C  57     -24.070  -4.422  -8.290  1.00  1.00      C    C
ATOM    938  CA  THR C  58     -23.258  -1.237  -6.448  1.00  1.00      C    C
ATOM    939  CA  GLU C  59     -25.577  -1.301  -3.435  1.00  1.00      C    C
ATOM    940  CA  LEU C  60     -24.097  -1.358   0.019  1.00  1.00      C    C
ATOM    941  CA  LEU C  61     -24.291  -4.851   1.535  1.00  1.00      C    C
ATOM    942  CA  ILE C  62     -23.872  -3.937   5.232  1.00  1.00      C    C
ATOM    943  CA  ARG C  63     -27.271  -3.060   6.849  1.00  1.00      C    C
ATOM    944  CA  LYS C  64     -27.690   0.601   7.700  1.00  1.00      C    C
ATOM    945  CA  LEU C  65     -28.867   0.202  11.506  1.00  1.00      C    C
ATOM    946  CA  PRO C  66     -26.273  -2.436  12.323  1.00  1.00      C    C
ATOM    947  CA  PHE C  67     -23.755  -0.255  10.645  1.00  1.00      C    C
ATOM    948  CA  GLN C  68     -24.815   2.917  12.298  1.00  1.00      C    C
ATOM    949  CA  ARG C  69     -24.634   1.300  15.675  1.00  1.00      C    C
ATOM    950  CA  LEU C  70     -21.080   0.321  15.293  1.00  1.00      C    C
ATOM    951  CA  VAL C  71     -20.318   3.909  14.285  1.00  1.00      C    C
ATOM    952  CA  ARG C  72     -22.375   5.457  17.109  1.00  1.00      C    C
ATOM    953  CA  GLU C  73     -20.860   3.266  19.756  1.00  1.00      C    C
ATOM    954  CA  ILE C  74     -17.259   3.879  18.396  1.00  1.00      C    C
ATOM    955  CA  ALA C  75     -17.805   7.609  18.125  1.00  1.00      C    C
ATOM    956  CA  GLN C  76     -19.329   7.771  21.648  1.00  1.00      C    C
ATOM    957  CA  ASP C  77     -15.842   6.934  22.930  1.00  1.00      C    C
ATOM    958  CA  PHE C  78     -14.428  10.214  21.621  1.00  1.00      C    C
ATOM    959  CA  LYS C  79     -17.433  12.518  22.205  1.00  1.00      C    C
ATOM    960  CA  THR C  80     -20.780  12.035  23.911  1.00  1.00      C    C
ATOM    961  CA  ASP C  81     -24.285  13.189  22.876  1.00  1.00      C    C
ATOM    962  CA  LEU C  82     -23.488  13.673  19.206  1.00  1.00      C    C
ATOM    963  CA  ARG C  83     -25.653  14.097  16.260  1.00  1.00      C    C
ATOM    964  CA  PHE C  84     -24.452  13.247  12.688  1.00  1.00      C    C
ATOM    965  CA  GLN C  85     -25.575  14.870   9.414  1.00  1.00      C    C
ATOM    966  CA  SER C  86     -27.421  12.099   7.509  1.00  1.00      C    C
ATOM    967  CA  SER C  87     -24.708  12.436   4.747  1.00  1.00      C    C
ATOM    968  CA  ALA C  88     -21.930  11.923   7.451  1.00  1.00      C    C
ATOM    969  CA  VAL C  89     -23.267   8.498   8.069  1.00  1.00      C    C
ATOM    970  CA  MET C  90     -23.574   7.801   4.376  1.00  1.00      C    C
ATOM    971  CA  ALA C  91     -20.072   9.090   3.674  1.00  1.00      C    C
ATOM    972  CA  LEU C  92     -18.714   6.677   6.298  1.00  1.00      C    C
ATOM    973  CA  GLN C  93     -20.635   3.727   4.946  1.00  1.00      C    C
ATOM    974  CA  GLU C  94     -19.567   4.486   1.348  1.00  1.00      C    C
ATOM    975  CA  ALA C  95     -15.878   4.469   2.512  1.00  1.00      C    C
ATOM    976  CA  SER C  96     -16.016   1.484   4.820  1.00  1.00      C    C
ATOM    977  CA  GLU C  97     -17.501  -0.761   2.099  1.00  1.00      C    C
ATOM    978  CA  ALA C  98     -14.843   0.348  -0.341  1.00  1.00      C    C
ATOM    979  CA  TYR C  99     -12.132  -0.261   2.206  1.00  1.00      C    C
ATOM    980  CA  LEU C 100     -13.193  -3.856   2.900  1.00  1.00      C    C
ATOM    981  CA  VAL C 101     -13.799  -4.839  -0.588  1.00  1.00      C    C
ATOM    982  CA  ALA C 102     -10.312  -3.979  -1.812  1.00  1.00      C    C
ATOM    983  CA  LEU C 103      -8.785  -5.578   1.303  1.00  1.00      C    C
ATOM    984  CA  PHE C 104     -10.569  -8.851   0.621  1.00  1.00      C    C
ATOM    985  CA  GLU C 105      -9.377  -8.780  -2.870  1.00  1.00      C    C
ATOM    986  CA  ASP C 106      -5.749  -8.869  -1.837  1.00  1.00      C    C
ATOM    987  CA  THR C 107      -6.248 -11.502   0.916  1.00  1.00      C    C
ATOM    988  CA  ASN C 108      -7.615 -13.883  -1.873  1.00  1.00      C    C
ATOM    989  CA  LEU C 109      -4.301 -13.199  -3.716  1.00  1.00      C    C
ATOM    990  CA  CYS C 110      -2.411 -14.199  -0.475  1.00  1.00      C    C
ATOM    991  CA  ALA C 111      -4.498 -17.446  -0.385  1.00  1.00      C    C
ATOM    992  CA  ILE C 112      -3.910 -18.352  -4.035  1.00  1.00      C    C
ATOM    993  CA  HIS C 113      -0.261 -17.855  -3.510  1.00  1.00      C    C
ATOM    994  CA  ALA C 114      -0.233 -20.945  -1.287  1.00  1.00      C    C
ATOM    995  CA  LYS C 115      -2.246 -23.025  -3.755  1.00  1.00      C    C
ATOM    996  CA  ARG C 116      -5.492 -22.359  -1.882  1.00  1.00      C    C
ATOM    997  CA  VAL C 117      -9.041 -21.011  -2.397  1.00  1.00      C    C
ATOM    998  CA  THR C 118      -9.664 -20.567   1.352  1.00  1.00      C    C
ATOM    999  CA  ILE C 119      -8.715 -17.228   2.817  1.00  1.00      C    C
ATOM   1000  CA  MET C 120      -7.221 -17.301   6.290  1.00  1.00      C    C
ATOM   1001  CA  PRO C 121      -6.348 -14.606   8.867  1.00  1.00      C    C
ATOM   1002  CA  LYS C 122      -2.675 -14.971   8.002  1.00  1.00      C    C
ATOM   1003  CA  ASP C 123      -3.470 -14.033   4.433  1.00  1.00      C    C
ATOM   1004  CA  ILE C 124      -5.315 -10.863   5.449  1.00  1.00      C    C
ATOM   1005  CA  GLN C 125      -2.377  -9.951   7.745  1.00  1.00      C    C
ATOM   1006  CA  LEU C 126       0.034 -10.485   4.842  1.00  1.00      C    C
ATOM   1007  CA  ALA C 127      -2.050  -8.072   2.718  1.00  1.00      C    C
ATOM   1008  CA  ARG C 128      -2.314  -5.413   5.438  1.00  1.00      C    C
ATOM   1009  CA  ARG C 129       1.317  -5.659   6.431  1.00  1.00      C    C
ATOM   1010  CA  ILE C 130       2.560  -5.374   2.865  1.00  1.00      C    C
ATOM   1011  CA  ARG C 131       0.257  -2.369   2.341  1.00  1.00      C    C
ATOM   1012  CA  GLY C 132       1.899  -0.855   5.489  1.00  1.00      C    C
ATOM   1013  CA  GLU C 133      -1.323  -1.000   7.478  1.00  1.00      C    C
ATOM   1014  CA  ARG C 134       0.455  -3.240  10.062  1.00  1.00      C    C
ATOM   1015  CA  ALA C 135       3.863  -1.938   9.265  1.00  1.00      C    C
TER
ATOM   1016  CA  SER D   1     -51.325 -15.623  49.743  1.00  1.00      D    C
ATOM   1017  CA  GLY D   2     -51.675 -17.633  46.569  1.00  1.00      D    C
ATOM   1018  CA  ARG D   3     -53.752 -14.928  44.928  1.00  1.00      D    C
ATOM   1019  CA  GLY D   4     -51.815 -13.754  41.949  1.00  1.00      D    C
ATOM   1020  CA  LYS D   5     -50.147 -17.078  41.185  1.00  1.00      D    C
ATOM   1021  CA  GLY D   6     -46.616 -16.226  41.745  1.00  1.00      D    C
ATOM   1022  CA  GLY D   7     -43.378 -17.978  42.497  1.00  1.00      D    C
ATOM   1023  CA  LYS D   8     -41.977 -16.396  39.476  1.00  1.00      D    C
ATOM   1024  CA  GLY D   9     -39.073 -14.537  40.911  1.00  1.00      D    C
ATOM   1025  CA  LEU D  10     -38.260 -12.453  37.898  1.00  1.00      D    C
ATOM   1026  CA  GLY D  11     -38.338 -13.742  34.242  1.00  1.00      D    C
ATOM   1027  CA  LYS D  12     -35.181 -12.532  32.584  1.00  1.00      D    C
ATOM   1028  CA  GLY D  13     -34.146 -10.592  29.417  1.00  1.00      D    C
ATOM   1029  CA  GLY D  14     -37.566 -11.353  27.966  1.00  1.00      D    C
ATOM   1030  CA  ALA D  15     -39.723 -13.275  25.725  1.00  1.00      D    C
ATOM   1031  CA  LYS D  16     -40.120 -16.220  28.108  1.00  1.00      D    C
ATOM   1032  CA  ARG D  17     -37.353 -18.327  26.553  1.00  1.00      D    C
ATOM   1033  CA  HIS D  18     -33.689 -17.543  27.239  1.00  1.00      D    C
ATOM   1034  CA  ARG D  19     -31.753 -17.395  24.000  1.00  1.00      D    C
ATOM   1035  CA  LYS D  20     -30.146 -14.085  23.212  1.00  1.00      D    C
ATOM   1036  CA  VAL D  21     -31.692 -13.371  19.851  1.00  1.00      D    C
ATOM   1037  CA  LEU D  22     -28.255 -12.344  18.820  1.00  1.00      D    C
ATOM   1038  CA  ARG D  23     -27.402  -8.801  17.891  1.00  1.00      D    C
ATOM   1039  CA  ASP D  24     -24.072  -7.776  19.447  1.00  1.00      D    C
ATOM   1040  CA  ASN D  25     -23.307  -4.543  17.641  1.00  1.00      D    C
ATOM   1041  CA  ILE D  26     -20.055  -5.563  15.914  1.00  1.00      D    C
ATOM   1042  CA  GLN D  27     -21.733  -8.983  16.164  1.00  1.00      D    C
ATOM   1043  CA  GLY D  28     -24.770  -7.266  14.686  1.00  1.00      D    C
ATOM   1044  CA  ILE D  29     -22.836  -7.106  11.394  1.00  1.00      D    C
ATOM   1045  CA  THR D  30     -23.827 -10.604  10.533  1.00  1.00      D    C
ATOM   1046  CA  LYS D  31     -22.138 -13.506   9.036  1.00  1.00      D    C
ATOM   1047  CA  PRO D  32     -24.126 -12.962   5.886  1.00  1.00      D    C
ATOM   1048  CA  ALA D  33     -23.053  -9.325   5.556  1.00  1.00      D    C
ATOM   1049  CA  ILE D  34     -19.363 -10.286   5.762  1.00  1.00      D    C
ATOM   1050  CA  ARG D  35     -19.925 -13.266   3.364  1.00  1.00      D    C
ATOM   1051  CA  ARG D  36     -21.531 -11.025   0.814  1.00  1.00      D    C
ATOM   1052  CA  LEU D  37     -18.661  -8.654   1.017  1.00  1.00      D    C
ATOM   1053  CA  ALA D  38     -16.087 -11.376   0.461  1.00  1.00      D    C
ATOM   1054  CA  ARG D  39     -18.063 -12.628  -2.525  1.00  1.00      D    C
ATOM   1055  CA  ARG D  40     -18.166  -9.028  -3.988  1.00  1.00      D    C
ATOM   1056  CA  GLY D  41     -14.312  -9.154  -3.355  1.00  1.00      D    C
ATOM   1057  CA  GLY D  42     -14.160 -12.465  -5.297  1.00  1.00      D    C
ATOM   1058  CA  VAL D  43     -13.714 -14.840  -2.354  1.00  1.00      D    C
ATOM   1059  CA  LYS D  44     -15.194 -18.345  -2.977  1.00  1.00      D    C
ATOM   1060  CA  ARG D  45     -14.503 -20.247   0.242  1.00  1.00      D    C
ATOM   1061  CA  ILE D  46     -13.791 -18.734   3.583  1.00  1.00      D    C
ATOM   1062  CA  SER D  47     -12.276 -20.102   6.832  1.00  1.00      D    C
ATOM   1063  CA  GLY D  48     -14.151 -19.588  10.009  1.00  1.00      D    C
ATOM   1064  CA  LEU D  49     -11.476 -17.262  11.312  1.00  1.00      D    C
ATOM   1065  CA  ILE D  50     -12.034 -14.709   8.514  1.00  1.00      D    C
ATOM   1066  CA  TYR D  51     -15.171 -13.361  10.310  1.00  1.00      D    C
ATOM   1067  CA  GLU D  52     -13.672 -12.346  13.618  1.00  1.00      D    C
ATOM   1068  CA  GLU D  53     -10.605 -11.032  11.799  1.00  1.00      D    C
ATOM   1069  CA  THR D  54     -12.745  -8.900   9.554  1.00  1.00      D    C
ATOM   1070  CA  ARG D  55     -14.743  -7.481  12.456  1.00  1.00      D    C
ATOM   1071  CA  GLY D  56     -11.542  -6.491  14.162  1.00  1.00      D    C
ATOM   1072  CA  VAL D  57     -10.263  -4.810  11.019  1.00  1.00      D    C
ATOM   1073  CA  LEU D  58     -13.543  -2.917  10.495  1.00  1.00      D    C
ATOM   1074  CA  LYS D  59     -13.348  -1.600  14.037  1.00  1.00      D    C
ATOM   1075  CA  VAL D  60      -9.727  -0.448  13.401  1.00  1.00      D    C
ATOM   1076  CA  PHE D  61     -10.720   1.353  10.205  1.00  1.00      D    C
ATOM   1077  CA  LEU D  62     -13.741   2.908  11.933  1.00  1.00      D    C
ATOM   1078  CA  GLU D  63     -11.894   3.930  14.972  1.00  1.00      D    C
ATOM   1079  CA  ASN D  64      -9.345   5.816  12.844  1.00  1.00      D    C
ATOM   1080  CA  VAL D  65     -11.653   7.805  10.711  1.00  1.00      D    C
ATOM   1081  CA  ILE D  66     -14.140   8.703  13.432  1.00  1.00      D    C
ATOM   1082  CA  ARG D  67     -11.325   9.724  15.823  1.00  1.00      D    C
ATOM   1083  CA  ASP D  68     -10.030  12.246  13.266  1.00  1.00      D    C
ATOM   1084  CA  ALA D  69     -13.440  13.387  12.107  1.00  1.00      D    C
ATOM   1085  CA  VAL D  70     -14.540  13.904  15.654  1.00  1.00      D    C
ATOM   1086  CA  THR D  71     -11.521  15.958  16.794  1.00  1.00      D    C
ATOM   1087  CA  TYR D  72     -12.319  18.383  14.019  1.00  1.00      D    C
ATOM   1088  CA  THR D  73     -15.938  18.680  15.245  1.00  1.00      D    C
ATOM   1089  CA  GLU D  74     -14.992  19.634  18.783  1.00  1.00      D    C
ATOM   1090  CA  HIS D  75     -12.415  22.116  17.637  1.00  1.00      D    C
ATOM   1091  CA  ALA D  76     -15.159  23.776  15.738  1.00  1.00      D    C
ATOM   1092  CA  LYS D  77     -17.270  23.919  18.942  1.00  1.00      D    C
ATOM   1093  CA  ARG D  78     -19.693  21.494  17.440  1.00  1.00      D    C
ATOM   1094  CA  LYS D  79     -21.969  18.858  18.903  1.00  1.00      D    C
ATOM   1095  CA  THR D  80     -22.912  17.442  15.454  1.00  1.00      D    C
ATOM   1096  CA  VAL D  81     -20.371  15.632  13.284  1.00  1.00      D    C
ATOM   1097  CA  THR D  82     -20.660  16.858   9.743  1.00  1.00      D    C
ATOM   1098  CA  ALA D  83     -20.059  15.769   6.231  1.00  1.00      D    C
ATOM   1099  CA  MET D  84     -17.030  18.172   5.968  1.00  1.00      D    C
ATOM   1100  CA  ASP D  85     -15.371  16.697   8.992  1.00  1.00      D    C
ATOM   1101  CA  VAL D  86     -15.552  13.275   7.289  1.00  1.00      D    C
ATOM   1102  CA  VAL D  87     -14.155  14.461   3.977  1.00  1.00      D    C
ATOM   1103  CA  TYR D  88     -11.167  16.098   5.675  1.00  1.00      D    C
ATOM   1104  CA  ALA D  89     -10.460  13.078   7.772  1.00  1.00      D    C
ATOM   1105  CA  LEU D  90     -10.775  10.823   4.783  1.00  1.00      D    C
ATOM   1106  CA  LYS D  91      -8.636  12.960   2.618  1.00  1.00      D    C
ATOM   1107  CA  ARG D  92      -5.707  13.068   5.028  1.00  1.00      D    C
ATOM   1108  CA  GLN D  93      -5.883   9.339   5.372  1.00  1.00      D    C
ATOM   1109  CA  GLY D  94      -5.386   8.763   1.652  1.00  1.00      D    C
ATOM   1110  CA  ARG D  95      -8.961   7.881   1.033  1.00  1.00      D    C
ATOM   1111  CA  THR D  96     -10.523  10.930  -0.540  1.00  1.00      D    C
ATOM   1112  CA  LEU D  97     -14.302  10.575  -0.869  1.00  1.00      D    C
ATOM   1113  CA  TYR D  98     -16.070  12.819  -3.497  1.00  1.00      D    C
ATOM   1114  CA  GLY D  99     -19.586  12.627  -5.115  1.00  1.00      D    C
ATOM   1115  CA  PHE D 100     -21.932  12.687  -2.083  1.00  1.00      D    C
ATOM   1116  CA  GLY D 101     -20.563  16.000  -0.710  1.00  1.00      D    C
ATOM   1117  CA  GLY D 102     -23.873  17.210   0.732  1.00  1.00      D    C
TER
ATOM   1118  CA  SER E   1      30.526  22.185  42.757  1.00  1.00      E    C
ATOM   1119  CA  GLY E   2      31.572  25.469  41.014  1.00  1.00      E    C
ATOM   1120  CA  ARG E   3      28.052  26.628  40.085  1.00  1.00      E    C
ATOM   1121  CA  GLY E   4      26.626  25.505  36.776  1.00  1.00      E    C
ATOM   1122  CA  LYS E   5      22.839  25.978  37.154  1.00  1.00      E    C
ATOM   1123  CA  GLN E   6      23.124  28.743  34.679  1.00  1.00      E    C
ATOM   1124  CA  GLY E   7      22.131  32.073  36.003  1.00  1.00      E    C
ATOM   1125  CA  GLY E   8      23.064  31.408  39.601  1.00  1.00      E    C
ATOM   1126  CA  LYS E   9      20.081  29.184  40.117  1.00  1.00      E    C
ATOM   1127  CA  THR E  10      17.349  31.712  39.847  1.00  1.00      E    C
ATOM   1128  CA  ARG E  11      16.664  34.931  38.078  1.00  1.00      E    C
ATOM   1129  CA  ALA E  12      17.122  33.483  34.643  1.00  1.00      E    C
ATOM   1130  CA  LYS E  13      15.996  35.112  31.265  1.00  1.00      E    C
ATOM   1131  CA  ALA E  14      18.373  37.609  29.789  1.00  1.00      E    C
ATOM   1132  CA  LYS E  15      16.565  38.250  26.489  1.00  1.00      E    C
ATOM   1133  CA  THR E  16      14.983  36.116  23.795  1.00  1.00      E    C
ATOM   1134  CA  ARG E  17      11.424  35.050  23.730  1.00  1.00      E    C
ATOM   1135  CA  SER E  18      12.752  31.487  23.878  1.00  1.00      E    C
ATOM   1136  CA  SER E  19      14.357  32.116  27.282  1.00  1.00      E    C
ATOM   1137  CA  ARG E  20      11.193  33.728  28.526  1.00  1.00      E    C
ATOM   1138  CA  ALA E  21       9.187  30.550  27.726  1.00  1.00      E    C
ATOM   1139  CA  GLY E  22      12.099  28.244  28.865  1.00  1.00      E    C
ATOM   1140  CA  LEU E  23      12.903  26.976  25.385  1.00  1.00      E    C
ATOM   1141  CA  GLN E  24      16.347  26.594  24.109  1.00  1.00      E    C
ATOM   1142  CA  PHE E  25      15.398  26.785  20.378  1.00  1.00      E    C
ATOM   1143  CA  PRO E  26      14.742  30.130  18.780  1.00  1.00      E    C
ATOM   1144  CA  VAL E  27      11.152  31.496  18.977  1.00  1.00      E    C
ATOM   1145  CA  GLY E  28      12.144  34.504  16.945  1.00  1.00      E    C
ATOM   1146  CA  ARG E  29      13.375  32.449  13.994  1.00  1.00      E    C
ATOM   1147  CA  VAL E  30      10.528  30.068  14.067  1.00  1.00      E    C
ATOM   1148  CA  HIS E  31       8.106  32.995  13.955  1.00  1.00      E    C
ATOM   1149  CA  ARG E  32       9.731  34.619  10.887  1.00  1.00      E    C
ATOM   1150  CA  LEU E  33       9.921  31.276   9.066  1.00  1.00      E    C
ATOM   1151  CA  LEU E  34       6.230  30.645   9.681  1.00  1.00      E    C
ATOM   1152  CA  ARG E  35       5.512  34.060   7.951  1.00  1.00      E    C
ATOM   1153  CA  LYS E  36       7.952  33.340   5.080  1.00  1.00      E    C
ATOM   1154  CA  GLY E  37       6.435  29.906   4.258  1.00  1.00      E    C
ATOM   1155  CA  ASN E  38       3.152  31.058   2.715  1.00  1.00      E    C
ATOM   1156  CA  TYR E  39       1.017  29.729   5.587  1.00  1.00      E    C
ATOM   1157  CA  ALA E  40      -1.813  31.506   7.258  1.00  1.00      E    C
ATOM   1158  CA  GLU E  41      -2.584  35.171   6.592  1.00  1.00      E    C
ATOM   1159  CA  ARG E  42      -2.423  35.927  10.320  1.00  1.00      E    C
ATOM   1160  CA  VAL E  43      -0.137  33.942  12.623  1.00  1.00      E    C
ATOM   1161  CA  GLY E  44      -0.592  33.988  16.373  1.00  1.00      E    C
ATOM   1162  CA  ALA E  45       2.221  34.980  18.707  1.00  1.00      E    C
ATOM   1163  CA  GLY E  46       2.175  31.504  20.508  1.00  1.00      E    C
ATOM   1164  CA  ALA E  47       2.418  29.305  17.402  1.00  1.00      E    C
ATOM   1165  CA  PRO E  48       6.127  29.533  17.072  1.00  1.00      E    C
ATOM   1166  CA  VAL E  49       6.654  29.083  20.742  1.00  1.00      E    C
ATOM   1167  CA  TYR E  50       4.728  25.792  20.905  1.00  1.00      E    C
ATOM   1168  CA  LEU E  51       6.252  24.631  17.607  1.00  1.00      E    C
ATOM   1169  CA  ALA E  52       9.853  25.326  18.683  1.00  1.00      E    C
ATOM   1170  CA  ALA E  53       9.055  23.405  21.989  1.00  1.00      E    C
ATOM   1171  CA  VAL E  54       7.662  20.488  19.992  1.00  1.00      E    C
ATOM   1172  CA  LEU E  55      10.609  20.207  17.508  1.00  1.00      E    C
ATOM   1173  CA  GLU E  56      12.915  20.476  20.379  1.00  1.00      E    C
ATOM   1174  CA  TYR E  57      11.071  17.916  22.467  1.00  1.00      E    C
ATOM   1175  CA  LEU E  58      11.280  15.298  19.691  1.00  1.00      E    C
ATOM   1176  CA  THR E  59      14.902  16.178  19.138  1.00  1.00      E    C
ATOM   1177  CA  ALA E  60      15.706  15.124  22.742  1.00  1.00      E    C
ATOM   1178  CA  GLU E  61      13.791  11.912  22.248  1.00  1.00      E    C
ATOM   1179  CA  ILE E  62      15.698  10.743  19.142  1.00  1.00      E    C
ATOM   1180  CA  LEU E  63      19.028  11.968  20.398  1.00  1.00      E    C
ATOM   1181  CA  GLU E  64      18.438  10.263  23.810  1.00  1.00      E    C
ATOM   1182  CA  LEU E  65      17.860   6.871  22.080  1.00  1.00      E    C
ATOM   1183  CA  ALA E  66      20.734   7.514  19.712  1.00  1.00      E    C
ATOM   1184  CA  GLY E  67      23.103   8.614  22.443  1.00  1.00      E    C
ATOM   1185  CA  ASN E  68      22.258   5.430  24.260  1.00  1.00      E    C
ATOM   1186  CA  ALA E  69      22.743   3.273  21.092  1.00  1.00      E    C
ATOM   1187  CA  ALA E  70      26.274   4.933  20.576  1.00  1.00      E    C
ATOM   1188  CA  ARG E  71      27.208   4.234  24.221  1.00  1.00      E    C
ATOM   1189  CA  ASP E  72      26.057   0.612  23.820  1.00  1.00      E    C
ATOM   1190  CA  ASN E  73      28.552   0.392  20.892  1.00  1.00      E    C
ATOM   1191  CA  LYS E  74      31.144   2.261  23.061  1.00  1.00      E    C
ATOM   1192  CA  LYS E  75      31.368   5.294  20.642  1.00  1.00      E    C
ATOM   1193  CA  THR E  76      30.610   8.665  22.186  1.00  1.00      E    C
ATOM   1194  CA  ARG E  77      29.743  10.371  18.778  1.00  1.00      E    C
ATOM   1195  CA  ILE E  78      26.654   9.200  16.971  1.00  1.00      E    C
ATOM   1196  CA  ILE E  79      26.706   8.471  13.231  1.00  1.00      E    C
ATOM   1197  CA  PRO E  80      23.799   7.837  10.813  1.00  1.00      E    C
ATOM   1198  CA  ARG E  81      23.692   4.202  11.946  1.00  1.00      E    C
ATOM   1199  CA  HIS E  82      22.927   5.171  15.586  1.00  1.00      E    C
ATOM   1200  CA  LEU E  83      20.017   7.321  14.626  1.00  1.00      E    C
ATOM   1201  CA  GLN E  84      18.621   4.626  12.493  1.00  1.00      E    C
ATOM   1202  CA  LEU E  85      18.952   2.187  15.378  1.00  1.00      E    C
ATOM   1203  CA  ALA E  86      17.161   4.500  17.745  1.00  1.00      E    C
ATOM   1204  CA  VAL E  87      14.259   5.218  15.308  1.00  1.00      E    C
ATOM   1205  CA  ARG E  88      13.600   1.619  14.282  1.00  1.00      E    C
ATOM   1206  CA  ASN E  89      13.821   0.168  17.748  1.00  1.00      E    C
ATOM   1207  CA  ASP E  90      11.315   2.700  18.941  1.00  1.00      E    C
ATOM   1208  CA  GLU E  91       7.758   2.132  17.970  1.00  1.00      E    C
ATOM   1209  CA  GLU E  92       6.568   5.694  18.059  1.00  1.00      E    C
ATOM   1210  CA  LEU E  93       9.503   7.203  16.075  1.00  1.00      E    C
ATOM   1211  CA  ASN E  94       9.129   4.416  13.564  1.00  1.00      E    C
ATOM   1212  CA  LYS E  95       5.511   5.372  12.874  1.00  1.00      E    C
ATOM   1213  CA  LEU E  96       6.088   9.106  12.665  1.00  1.00      E    C
ATOM   1214  CA  LEU E  97       8.669   8.567  10.097  1.00  1.00      E    C
ATOM   1215  CA  GLY E  98       6.939   5.452   8.591  1.00  1.00      E    C
ATOM   1216  CA  ARG E  99       7.791   6.434   4.999  1.00  1.00      E    C
ATOM   1217  CA  VAL E 100      11.083   8.125   5.841  1.00  1.00      E    C
ATOM   1218  CA  THR E 101      14.527   6.745   5.369  1.00  1.00      E    C
ATOM   1219  CA  ILE E 102      17.859   7.197   7.093  1.00  1.00      E    C
ATOM   1220  CA  ALA E 103      20.581   7.750   4.421  1.00  1.00      E    C
ATOM   1221  CA  GLN E 104      23.707   5.568   4.807  1.00  1.00      E    C
ATOM   1222  CA  GLY E 105      21.894   3.823   7.502  1.00  1.00      E    C
ATOM   1223  CA  GLY E 106      21.413   0.159   6.755  1.00  1.00      E    C
ATOM   1224  CA  VAL E 107      18.147  -1.240   8.249  1.00  1.00      E    C
ATOM   1225  CA  LEU E 108      17.504  -3.996  10.816  1.00  1.00      E    C
ATOM   1226  CA  PRO E 109      20.417  -6.299  11.694  1.00  1.00      E    C
ATOM   1227  CA  ASN E 110      18.738  -9.636  12.389  1.00  1.00      E    C
ATOM   1228  CA  ILE E 111      19.576 -12.671  14.344  1.00  1.00      E    C
ATOM   1229  CA  GLN E 112      16.739 -14.787  15.931  1.00  1.00      E    C
ATOM   1230  CA  SER E 113      18.245 -16.761  18.900  1.00  1.00      E    C
ATOM   1231  CA  VAL E 114      17.022 -20.138  17.752  1.00  1.00      E    C
ATOM   1232  CA  LEU E 115      18.976 -19.680  14.556  1.00  1.00      E    C
ATOM   1233  CA  LEU E 116      22.456 -19.220  16.297  1.00  1.00      E    C
ATOM   1234  CA  PRO E 117      25.104 -21.523  14.748  1.00  1.00      E    C
ATOM   1235  CA  LYS E 118      25.711 -25.124  16.126  1.00  1.00      E    C
ATOM   1236  CA  LYS E 119      24.420 -28.565  15.616  1.00  1.00      E    C
ATOM   1237  CA  THR E 120      24.059 -28.270  19.379  1.00  1.00      E    C
ATOM   1238  CA  GLU E 121      21.972 -31.344  19.121  1.00  1.00      E    C
ATOM   1239  CA  SER E 122      21.951 -34.287  16.759  1.00  1.00      E    C
ATOM   1240  CA  SER E 123      19.229 -33.745  14.162  1.00  1.00      E    C
ATOM   1241  CA  LYS E 124      20.546 -30.897  11.976  1.00  1.00      E    C
ATOM   1242  CA  SER E 125      18.452 -29.626   8.927  1.00  1.00      E    C
ATOM   1243  CA  LYS E 126      15.071 -30.326   7.604  1.00  1.00      E    C
ATOM   1244  CA  SER E 127      13.140 -27.926   5.343  1.00  1.00      E    C
ATOM   1245  CA  LYS E 128       9.498 -28.569   6.436  1.00  1.00      E    C
TER
ATOM   1246  CA  PRO F   1      51.693  55.536  -1.469  1.00  1.00      F    C
ATOM   1247  CA  GLU F   2      54.101  53.362  -3.252  1.00  1.00      F    C
ATOM   1248  CA  PRO F   3      52.409  50.515  -5.160  1.00  1.00      F    C
ATOM   1249  CA  ALA F   4      54.318  47.955  -2.953  1.00  1.00      F    C
ATOM   1250  CA  LYS F   5      54.130  45.547  -5.844  1.00  1.00      F    C
ATOM   1251  CA  SER F   6      53.252  41.779  -5.426  1.00  1.00      F    C
ATOM   1252  CA  ALA F   7      56.691  40.534  -6.799  1.00  1.00      F    C
ATOM   1253  CA  PRO F   8      56.570  39.407  -9.443  1.00  1.00      F    C
ATOM   1254  CA  ALA F   9      59.160  37.143 -11.058  1.00  1.00      F    C
ATOM   1255  CA  PRO F  10      59.990  34.876  -9.247  1.00  1.00      F    C
ATOM   1256  CA  LYS F  11      56.611  33.513  -7.888  1.00  1.00      F    C
ATOM   1257  CA  LYS F  12      54.886  32.104 -10.991  1.00  1.00      F    C
ATOM   1258  CA  GLY F  13      52.726  28.993 -10.417  1.00  1.00      F    C
ATOM   1259  CA  SER F  14      51.091  29.727  -7.038  1.00  1.00      F    C
ATOM   1260  CA  LYS F  15      50.709  33.100  -5.375  1.00  1.00      F    C
ATOM   1261  CA  LYS F  16      47.577  34.844  -4.210  1.00  1.00      F    C
ATOM   1262  CA  ALA F  17      48.367  38.402  -5.012  1.00  1.00      F    C
ATOM   1263  CA  VAL F  18      47.965  40.627  -1.884  1.00  1.00      F    C
ATOM   1264  CA  THR F  19      44.662  41.753  -0.462  1.00  1.00      F    C
ATOM   1265  CA  LYS F  20      43.380  38.814   1.429  1.00  1.00      F    C
ATOM   1266  CA  THR F  21      39.816  37.272   2.070  1.00  1.00      F    C
ATOM   1267  CA  GLN F  22      40.589  33.712   0.759  1.00  1.00      F    C
ATOM   1268  CA  LYS F  23      37.851  32.055  -1.367  1.00  1.00      F    C
ATOM   1269  CA  LYS F  24      39.203  32.193  -4.999  1.00  1.00      F    C
ATOM   1270  CA  ASP F  25      36.481  30.682  -7.099  1.00  1.00      F    C
ATOM   1271  CA  GLY F  26      33.431  29.445  -5.378  1.00  1.00      F    C
ATOM   1272  CA  LYS F  27      30.175  31.283  -4.655  1.00  1.00      F    C
ATOM   1273  CA  LYS F  28      30.527  35.127  -4.591  1.00  1.00      F    C
ATOM   1274  CA  ARG F  29      27.278  36.426  -6.112  1.00  1.00      F    C
ATOM   1275  CA  ARG F  30      25.187  36.005  -2.972  1.00  1.00      F    C
ATOM   1276  CA  LYS F  31      22.632  33.300  -2.846  1.00  1.00      F    C
ATOM   1277  CA  THR F  32      19.966  34.127  -0.146  1.00  1.00      F    C
ATOM   1278  CA  ARG F  33      21.401  32.683   3.019  1.00  1.00      F    C
ATOM   1279  CA  LYS F  34      19.491  29.900   4.907  1.00  1.00      F    C
ATOM   1280  CA  GLU F  35      20.740  29.348   8.499  1.00  1.00      F    C
ATOM   1281  CA  SER F  36      20.097  26.062  10.253  1.00  1.00      F    C
ATOM   1282  CA  TYR F  37      18.825  24.598  13.569  1.00  1.00      F    C
ATOM   1283  CA  ALA F  38      22.205  22.934  14.181  1.00  1.00      F    C
ATOM   1284  CA  ILE F  39      23.389  24.957  17.057  1.00  1.00      F    C
ATOM   1285  CA  TYR F  40      19.991  24.393  18.849  1.00  1.00      F    C
ATOM   1286  CA  VAL F  41      19.996  20.683  17.987  1.00  1.00      F    C
ATOM   1287  CA  TYR F  42      23.596  20.676  19.387  1.00  1.00      F    C
ATOM   1288  CA  LYS F  43      22.435  22.500  22.544  1.00  1.00      F    C
ATOM   1289  CA  VAL F  44      19.821  19.788  23.214  1.00  1.00      F    C
ATOM   1290  CA  LEU F  45      22.404  17.076  22.654  1.00  1.00      F    C
ATOM   1291  CA  LYS F  46      24.508  18.675  25.413  1.00  1.00      F    C
ATOM   1292  CA  GLN F  47      21.403  18.581  27.731  1.00  1.00      F    C
ATOM   1293  CA  VAL F  48      21.015  14.845  27.295  1.00  1.00      F    C
ATOM   1294  CA  HIS F  49      24.587  13.672  26.897  1.00  1.00      F    C
ATOM   1295  CA  PRO F  50      26.895  16.507  28.187  1.00  1.00      F    C
ATOM   1296  CA  ASP F  51      30.153  14.860  26.813  1.00  1.00      F    C
ATOM   1297  CA  THR F  52      28.803  13.434  23.553  1.00  1.00      F    C
ATOM   1298  CA  GLY F  53      29.480  14.707  20.061  1.00  1.00      F    C
ATOM   1299  CA  ILE F  54      27.698  14.031  16.737  1.00  1.00      F    C
ATOM   1300  CA  SER F  55      28.942  13.254  13.310  1.00  1.00      F    C
ATOM   1301  CA  SER F  56      28.640  15.837  10.510  1.00  1.00      F    C
ATOM   1302  CA  LYS F  57      26.607  13.302   8.468  1.00  1.00      F    C
ATOM   1303  CA  ALA F  58      24.335  12.538  11.525  1.00  1.00      F    C
ATOM   1304  CA  MET F  59      23.871  16.311  11.964  1.00  1.00      F    C
ATOM   1305  CA  SER F  60      22.676  16.447   8.413  1.00  1.00      F    C
ATOM   1306  CA  ILE F  61      20.256  13.756   9.388  1.00  1.00      F    C
ATOM   1307  CA  MET F  62      19.136  15.596  12.502  1.00  1.00      F    C
ATOM   1308  CA  ASN F  63      18.686  18.876  10.596  1.00  1.00      F    C
ATOM   1309  CA  SER F  64      16.186  17.165   8.163  1.00  1.00      F    C
ATOM   1310  CA  PHE F  65      14.303  15.741  11.012  1.00  1.00      F    C
ATOM   1311  CA  VAL F  66      13.732  18.946  12.828  1.00  1.00      F    C
ATOM   1312  CA  ASN F  67      12.957  20.768   9.423  1.00  1.00      F    C
ATOM   1313  CA  ASP F  68      10.699  17.959   8.304  1.00  1.00      F    C
ATOM   1314  CA  VAL F  69       8.459  18.067  11.439  1.00  1.00      F    C
ATOM   1315  CA  PHE F  70       8.203  21.918  11.228  1.00  1.00      F    C
ATOM   1316  CA  GLU F  71       7.180  21.478   7.557  1.00  1.00      F    C
ATOM   1317  CA  ARG F  72       4.633  18.704   8.336  1.00  1.00      F    C
ATOM   1318  CA  ILE F  73       3.005  20.671  11.215  1.00  1.00      F    C
ATOM   1319  CA  ALA F  74       2.924  23.915   9.302  1.00  1.00      F    C
ATOM   1320  CA  GLY F  75       1.147  22.253   6.364  1.00  1.00      F    C
ATOM   1321  CA  GLU F  76      -1.239  20.303   8.350  1.00  1.00      F    C
ATOM   1322  CA  ALA F  77      -2.020  23.304  10.712  1.00  1.00      F    C
ATOM   1323  CA  SER F  78      -2.499  25.539   7.715  1.00  1.00      F    C
ATOM   1324  CA  ARG F  79      -4.990  23.240   6.054  1.00  1.00      F    C
ATOM   1325  CA  LEU F  80      -6.949  22.798   9.364  1.00  1.00      F    C
ATOM   1326  CA  ALA F  81      -6.938  26.556   9.769  1.00  1.00      F    C
ATOM   1327  CA  HIS F  82      -8.068  27.153   6.247  1.00  1.00      F    C
ATOM   1328  CA  TYR F  83     -10.797  24.481   6.160  1.00  1.00      F    C
ATOM   1329  CA  ASN F  84     -12.266  26.046   9.219  1.00  1.00      F    C
ATOM   1330  CA  LYS F  85     -12.027  29.613   7.857  1.00  1.00      F    C
ATOM   1331  CA  ARG F  86      -9.678  30.668  10.631  1.00  1.00      F    C
ATOM   1332  CA  SER F  87      -7.032  32.960   9.197  1.00  1.00      F    C
ATOM   1333  CA  THR F  88      -4.740  32.710  12.119  1.00  1.00      F    C
ATOM   1334  CA  ILE F  89      -2.823  29.676  13.192  1.00  1.00      F    C
ATOM   1335  CA  THR F  90      -2.529  29.889  16.899  1.00  1.00      F    C
ATOM   1336  CA  SER F  91      -1.046  27.619  19.493  1.00  1.00      F    C
ATOM   1337  CA  ARG F  92      -4.388  25.836  19.227  1.00  1.00      F    C
ATOM   1338  CA  GLU F  93      -3.889  24.749  15.541  1.00  1.00      F    C
ATOM   1339  CA  ILE F  94      -0.309  23.804  16.466  1.00  1.00      F    C
ATOM   1340  CA  GLN F  95      -1.632  21.642  19.359  1.00  1.00      F    C
ATOM   1341  CA  THR F  96      -4.302  19.957  17.304  1.00  1.00      F    C
ATOM   1342  CA  ALA F  97      -2.091  19.495  14.250  1.00  1.00      F    C
ATOM   1343  CA  VAL F  98       0.503  17.955  16.612  1.00  1.00      F    C
ATOM   1344  CA  ARG F  99      -1.954  15.681  18.331  1.00  1.00      F    C
ATOM   1345  CA  LEU F 100      -3.330  14.451  14.965  1.00  1.00      F    C
ATOM   1346  CA  LEU F 101       0.083  14.081  13.424  1.00  1.00      F    C
ATOM   1347  CA  LEU F 102       2.105  12.675  16.334  1.00  1.00      F    C
ATOM   1348  CA  PRO F 103       1.506   9.141  17.607  1.00  1.00      F    C
ATOM   1349  CA  GLY F 104      -0.054   8.653  21.039  1.00  1.00      F    C
ATOM   1350  CA  GLU F 105       2.251   9.110  23.955  1.00  1.00      F    C
ATOM   1351  CA  LEU F 106       4.597  11.313  21.981  1.00  1.00      F    C
ATOM   1352  CA  ALA F 107       1.896  13.728  21.047  1.00  1.00      F    C
ATOM   1353  CA  LYS F 108       0.667  13.763  24.510  1.00  1.00      F    C
ATOM   1354  CA  HIS F 109       4.041  14.761  26.080  1.00  1.00      F    C
ATOM   1355  CA  ALA F 110       4.834  17.139  23.080  1.00  1.00      F    C
ATOM   1356  CA  VAL F 111       1.478  18.961  23.724  1.00  1.00      F    C
ATOM   1357  CA  SER F 112       2.078  19.105  27.423  1.00  1.00      F    C
ATOM   1358  CA  GLU F 113       5.538  20.913  27.047  1.00  1.00      F    C
ATOM   1359  CA  GLY F 114       4.061  23.128  24.345  1.00  1.00      F    C
ATOM   1360  CA  THR F 115       1.077  24.280  26.572  1.00  1.00      F    C
ATOM   1361  CA  LYS F 116       3.348  24.880  29.432  1.00  1.00      F    C
ATOM   1362  CA  ALA F 117       5.674  26.977  27.147  1.00  1.00      F    C
ATOM   1363  CA  VAL F 118       2.884  29.161  25.822  1.00  1.00      F    C
ATOM   1364  CA  THR F 119       1.207  29.519  29.267  1.00  1.00      F    C
ATOM   1365  CA  LYS F 120       4.717  30.472  30.626  1.00  1.00      F    C
ATOM   1366  CA  TYR F 121       5.340  32.989  27.872  1.00  1.00      F    C
ATOM   1367  CA  THR F 122       2.194  34.749  28.582  1.00  1.00      F    C
ATOM   1368  CA  SER F 123       2.751  34.526  32.346  1.00  1.00      F    C
ATOM   1369  CA  ALA F 124       5.474  37.128  32.227  1.00  1.00      F    C
ATOM   1370  CA  LYS F 125       6.582  39.665  34.970  1.00  1.00      F    C
TER
ATOM   1371  CA  ALA G   1      78.481 -67.587  32.817  1.00  1.00      G    C
ATOM   1372  CA  ARG G   2      77.019 -65.045  30.416  1.00  1.00      G    C
ATOM   1373  CA  THR G   3      74.515 -64.651  27.646  1.00  1.00      G    C
ATOM   1374  CA  LYS G   4      71.597 -65.171  29.964  1.00  1.00      G    C
ATOM   1375  CA  GLN G   5      70.018 -68.690  29.843  1.00  1.00      G    C
ATOM   1376  CA  THR G   6      71.515 -69.753  33.113  1.00  1.00      G    C
ATOM   1377  CA  ALA G   7      70.057 -70.778  36.436  1.00  1.00      G    C
ATOM   1378  CA  ARG G   8      66.873 -73.031  36.660  1.00  1.00      G    C
ATOM   1379  CA  LYS G   9      64.215 -70.344  36.495  1.00  1.00      G    C
ATOM   1380  CA  SER G  10      65.643 -68.263  33.569  1.00  1.00      G    C
ATOM   1381  CA  THR G  11      65.254 -64.620  34.281  1.00  1.00      G    C
ATOM   1382  CA  GLY G  12      61.643 -65.027  35.248  1.00  1.00      G    C
ATOM   1383  CA  GLY G  13      60.272 -65.530  31.802  1.00  1.00      G    C
ATOM   1384  CA  LYS G  14      59.726 -62.077  30.504  1.00  1.00      G    C
ATOM   1385  CA  ALA G  15      57.486 -59.376  31.962  1.00  1.00      G    C
ATOM   1386  CA  PRO G  16      57.188 -58.813  35.743  1.00  1.00      G    C
ATOM   1387  CA  ARG G  17      54.002 -58.940  37.846  1.00  1.00      G    C
ATOM   1388  CA  LYS G  18      51.248 -56.371  38.591  1.00  1.00      G    C
ATOM   1389  CA  GLN G  19      52.379 -52.702  38.689  1.00  1.00      G    C
ATOM   1390  CA  LEU G  20      51.348 -49.964  36.335  1.00  1.00      G    C
ATOM   1391  CA  ALA G  21      53.073 -50.622  33.039  1.00  1.00      G    C
ATOM   1392  CA  THR G  22      52.308 -47.091  31.997  1.00  1.00      G    C
ATOM   1393  CA  LYS G  23      54.869 -44.456  32.512  1.00  1.00      G    C
ATOM   1394  CA  ALA G  24      57.330 -43.540  29.700  1.00  1.00      G    C
ATOM   1395  CA  ALA G  25      55.799 -44.103  26.311  1.00  1.00      G    C
ATOM   1396  CA  ARG G  26      53.637 -40.998  26.310  1.00  1.00      G    C
ATOM   1397  CA  LYS G  27      51.752 -40.414  22.985  1.00  1.00      G    C
ATOM   1398  CA  SER G  28      54.031 -41.565  20.112  1.00  1.00      G    C
ATOM   1399  CA  ALA G  29      52.664 -41.786  16.737  1.00  1.00      G    C
ATOM   1400  CA  PRO G  30      55.087 -39.028  15.377  1.00  1.00      G    C
ATOM   1401  CA  ALA G  31      52.980 -36.226  14.144  1.00  1.00      G    C
ATOM   1402  CA  THR G  32      54.733 -32.824  14.034  1.00  1.00      G    C
ATOM   1403  CA  GLY G  33      52.840 -30.495  16.402  1.00  1.00      G    C
ATOM   1404  CA  GLY G  34      51.553 -28.563  13.358  1.00  1.00      G    C
ATOM   1405  CA  VAL G  35      47.973 -27.897  12.465  1.00  1.00      G    C
ATOM   1406  CA  LYS G  36      45.733 -29.901  10.172  1.00  1.00      G    C
ATOM   1407  CA  LYS G  37      43.946 -26.866   8.778  1.00  1.00      G    C
ATOM   1408  CA  PRO G  38      40.208 -27.911   7.983  1.00  1.00      G    C
ATOM   1409  CA  HIS G  39      38.017 -25.440   6.373  1.00  1.00      G    C
ATOM   1410  CA  ARG G  40      34.613 -26.134   4.816  1.00  1.00      G    C
ATOM   1411  CA  TYR G  41      32.034 -23.850   3.209  1.00  1.00      G    C
ATOM   1412  CA  ARG G  42      28.766 -25.691   2.509  1.00  1.00      G    C
ATOM   1413  CA  PRO G  43      25.841 -24.298   0.349  1.00  1.00      G    C
ATOM   1414  CA  GLY G  44      24.051 -22.094   2.805  1.00  1.00      G    C
ATOM   1415  CA  THR G  45      27.003 -21.086   4.990  1.00  1.00      G    C
ATOM   1416  CA  VAL G  46      28.065 -18.043   3.041  1.00  1.00      G    C
ATOM   1417  CA  ALA G  47      24.472 -17.001   2.240  1.00  1.00      G    C
ATOM   1418  CA  LEU G  48      23.680 -16.897   5.996  1.00  1.00      G    C
ATOM   1419  CA  ARG G  49      27.105 -15.261   6.701  1.00  1.00      G    C
ATOM   1420  CA  GLU G  50      26.509 -12.607   4.052  1.00  1.00      G    C
ATOM   1421  CA  ILE G  51      23.017 -11.766   5.229  1.00  1.00      G    C
ATOM   1422  CA  ARG G  52      24.414 -11.071   8.661  1.00  1.00      G    C
ATOM   1423  CA  ARG G  53      27.484  -9.297   7.093  1.00  1.00      G    C
ATOM   1424  CA  TYR G  54      25.234  -7.028   4.780  1.00  1.00      G    C
ATOM   1425  CA  GLN G  55      22.793  -6.129   7.562  1.00  1.00      G    C
ATOM   1426  CA  LYS G  56      25.749  -5.042   9.589  1.00  1.00      G    C
ATOM   1427  CA  SER G  57      27.488  -2.995   6.763  1.00  1.00      G    C
ATOM   1428  CA  THR G  58      26.257  -0.122   4.570  1.00  1.00      G    C
ATOM   1429  CA  GLU G  59      28.659  -0.112   1.649  1.00  1.00      G    C
ATOM   1430  CA  LEU G  60      25.783   0.242  -0.864  1.00  1.00      G    C
ATOM   1431  CA  LEU G  61      26.010  -2.658  -3.352  1.00  1.00      G    C
ATOM   1432  CA  ILE G  62      25.308  -1.702  -6.965  1.00  1.00      G    C
ATOM   1433  CA  ARG G  63      28.702  -0.668  -8.578  1.00  1.00      G    C
ATOM   1434  CA  LYS G  64      29.372   3.059  -8.435  1.00  1.00      G    C
ATOM   1435  CA  LEU G  65      30.378   3.785 -12.034  1.00  1.00      G    C
ATOM   1436  CA  PRO G  66      28.038   1.247 -13.714  1.00  1.00      G    C
ATOM   1437  CA  PHE G  67      25.208   2.739 -11.699  1.00  1.00      G    C
ATOM   1438  CA  GLN G  68      26.115   6.274 -12.484  1.00  1.00      G    C
ATOM   1439  CA  ARG G  69      25.854   5.596 -16.201  1.00  1.00      G    C
ATOM   1440  CA  LEU G  70      22.258   4.145 -15.691  1.00  1.00      G    C
ATOM   1441  CA  VAL G  71      21.294   7.384 -14.018  1.00  1.00      G    C
ATOM   1442  CA  ARG G  72      22.740   9.325 -17.010  1.00  1.00      G    C
ATOM   1443  CA  GLU G  73      20.937   7.109 -19.506  1.00  1.00      G    C
ATOM   1444  CA  ILE G  74      17.578   7.559 -17.772  1.00  1.00      G    C
ATOM   1445  CA  ALA G  75      17.932  11.298 -17.526  1.00  1.00      G    C
ATOM   1446  CA  GLN G  76      18.759  11.567 -21.295  1.00  1.00      G    C
ATOM   1447  CA  ASP G  77      15.151  10.467 -22.018  1.00  1.00      G    C
ATOM   1448  CA  PHE G  78      13.776  13.492 -20.093  1.00  1.00      G    C
ATOM   1449  CA  LYS G  79      16.147  16.342 -21.008  1.00  1.00      G    C
ATOM   1450  CA  THR G  80      19.298  16.389 -23.091  1.00  1.00      G    C
ATOM   1451  CA  ASP G  81      22.616  17.847 -22.189  1.00  1.00      G    C
ATOM   1452  CA  LEU G  82      22.472  17.654 -18.434  1.00  1.00      G    C
ATOM   1453  CA  ARG G  83      25.316  17.661 -16.000  1.00  1.00      G    C
ATOM   1454  CA  PHE G  84      25.128  15.714 -12.634  1.00  1.00      G    C
ATOM   1455  CA  GLN G  85      25.960  16.999  -9.223  1.00  1.00      G    C
ATOM   1456  CA  SER G  86      27.785  14.026  -7.618  1.00  1.00      G    C
ATOM   1457  CA  SER G  87      25.280  14.065  -4.609  1.00  1.00      G    C
ATOM   1458  CA  ALA G  88      22.300  14.015  -7.098  1.00  1.00      G    C
ATOM   1459  CA  VAL G  89      23.598  10.735  -8.437  1.00  1.00      G    C
ATOM   1460  CA  MET G  90      24.393   9.513  -4.878  1.00  1.00      G    C
ATOM   1461  CA  ALA G  91      20.873  10.553  -3.642  1.00  1.00      G    C
ATOM   1462  CA  LEU G  92      19.424   8.341  -6.428  1.00  1.00      G    C
ATOM   1463  CA  GLN G  93      21.736   5.368  -5.465  1.00  1.00      G    C
ATOM   1464  CA  GLU G  94      20.851   5.726  -1.746  1.00  1.00      G    C
ATOM   1465  CA  ALA G  95      17.115   5.669  -2.629  1.00  1.00      G    C
ATOM   1466  CA  SER G  96      17.452   2.786  -5.175  1.00  1.00      G    C
ATOM   1467  CA  GLU G  97      19.203   0.427  -2.713  1.00  1.00      G    C
ATOM   1468  CA  ALA G  98      16.864   1.194   0.107  1.00  1.00      G    C
ATOM   1469  CA  TYR G  99      13.847   0.465  -2.167  1.00  1.00      G    C
ATOM   1470  CA  LEU G 100      15.230  -2.955  -3.236  1.00  1.00      G    C
ATOM   1471  CA  VAL G 101      16.242  -4.017   0.249  1.00  1.00      G    C
ATOM   1472  CA  ALA G 102      12.808  -3.025   1.763  1.00  1.00      G    C
ATOM   1473  CA  LEU G 103      11.053  -4.970  -1.044  1.00  1.00      G    C
ATOM   1474  CA  PHE G 104      13.285  -7.981  -0.472  1.00  1.00      G    C
ATOM   1475  CA  GLU G 105      12.143  -8.047   3.183  1.00  1.00      G    C
ATOM   1476  CA  ASP G 106       8.464  -8.063   1.929  1.00  1.00      G    C
ATOM   1477  CA  THR G 107       9.463 -10.536  -0.843  1.00  1.00      G    C
ATOM   1478  CA  ASN G 108      10.881 -12.626   2.050  1.00  1.00      G    C
ATOM   1479  CA  LEU G 109       7.396 -12.599   3.753  1.00  1.00      G    C
ATOM   1480  CA  CYS G 110       5.890 -13.893   0.623  1.00  1.00      G    C
ATOM   1481  CA  ALA G 111       8.365 -16.875   0.254  1.00  1.00      G    C
ATOM   1482  CA  ILE G 112       7.881 -17.955   3.837  1.00  1.00      G    C
ATOM   1483  CA  HIS G 113       4.123 -17.599   3.448  1.00  1.00      G    C
ATOM   1484  CA  ALA G 114       4.317 -20.251   0.868  1.00  1.00      G    C
ATOM   1485  CA  LYS G 115       6.344 -22.543   3.152  1.00  1.00      G    C
ATOM   1486  CA  ARG G 116       9.765 -21.756   1.642  1.00  1.00      G    C
ATOM   1487  CA  VAL G 117      13.391 -20.563   1.870  1.00  1.00      G    C
ATOM   1488  CA  THR G 118      13.613 -19.687  -1.788  1.00  1.00      G    C
ATOM   1489  CA  ILE G 119      12.120 -16.370  -3.055  1.00  1.00      G    C
ATOM   1490  CA  MET G 120      10.476 -16.612  -6.435  1.00  1.00      G    C
ATOM   1491  CA  PRO G 121       9.525 -13.761  -9.011  1.00  1.00      G    C
ATOM   1492  CA  LYS G 122       5.846 -14.347  -8.074  1.00  1.00      G    C
ATOM   1493  CA  ASP G 123       6.822 -13.485  -4.415  1.00  1.00      G    C
ATOM   1494  CA  ILE G 124       8.382 -10.210  -5.580  1.00  1.00      G    C
ATOM   1495  CA  GLN G 125       5.436  -9.653  -7.858  1.00  1.00      G    C
ATOM   1496  CA  LEU G 126       2.851 -10.322  -5.262  1.00  1.00      G    C
ATOM   1497  CA  ALA G 127       4.470  -7.908  -2.888  1.00  1.00      G    C
ATOM   1498  CA  ARG G 128       4.642  -5.135  -5.629  1.00  1.00      G    C
ATOM   1499  CA  ARG G 129       1.063  -5.843  -6.656  1.00  1.00      G    C
ATOM   1500  CA  ILE G 130      -0.281  -5.677  -3.239  1.00  1.00      G    C
ATOM   1501  CA  ARG G 131       1.601  -2.512  -2.491  1.00  1.00      G    C
ATOM   1502  CA  GLY G 132      -0.191  -0.652  -5.325  1.00  1.00      G    C
ATOM   1503  CA  GLU G 133       2.978  -0.446  -7.364  1.00  1.00      G    C
ATOM   1504  CA  ARG G 134       1.726  -2.963  -9.931  1.00  1.00      G    C
ATOM   1505  CA  ALA G 135      -1.931  -2.415  -9.346  1.00  1.00      G    C
TER
ATOM   1506  CA  SER H   1      53.940 -24.747 -22.313  1.00  1.00      H    C
ATOM   1507  CA  GLY H   2      52.108 -24.882 -19.017  1.00  1.00      H    C
ATOM   1508  CA  ARG H   3      52.081 -21.096 -19.043  1.00  1.00      H    C
ATOM   1509  CA  GLY H   4      49.098 -20.341 -16.695  1.00  1.00      H    C
ATOM   1510  CA  LYS H   5      46.272 -20.518 -19.190  1.00  1.00      H    C
ATOM   1511  CA  GLY H   6      45.059 -16.908 -19.684  1.00  1.00      H    C
ATOM   1512  CA  GLY H   7      46.651 -16.189 -22.929  1.00  1.00      H    C
ATOM   1513  CA  LYS H   8      49.472 -14.110 -21.270  1.00  1.00      H    C
ATOM   1514  CA  GLY H   9      52.917 -14.325 -22.800  1.00  1.00      H    C
ATOM   1515  CA  LEU H  10      54.099 -15.581 -26.161  1.00  1.00      H    C
ATOM   1516  CA  GLY H  11      53.403 -13.548 -29.305  1.00  1.00      H    C
ATOM   1517  CA  LYS H  12      53.197  -9.811 -30.413  1.00  1.00      H    C
ATOM   1518  CA  GLY H  13      50.736  -6.833 -30.865  1.00  1.00      H    C
ATOM   1519  CA  GLY H  14      46.958  -6.314 -31.379  1.00  1.00      H    C
ATOM   1520  CA  ALA H  15      45.141  -3.527 -33.445  1.00  1.00      H    C
ATOM   1521  CA  LYS H  16      43.945  -1.920 -30.310  1.00  1.00      H    C
ATOM   1522  CA  ARG H  17      40.212  -1.721 -30.816  1.00  1.00      H    C
ATOM   1523  CA  HIS H  18      37.325  -1.079 -28.504  1.00  1.00      H    C
ATOM   1524  CA  ARG H  19      35.803  -3.611 -26.308  1.00  1.00      H    C
ATOM   1525  CA  LYS H  20      33.171  -0.984 -25.475  1.00  1.00      H    C
ATOM   1526  CA  VAL H  21      30.968   0.973 -27.865  1.00  1.00      H    C
ATOM   1527  CA  LEU H  22      27.403  -0.240 -27.036  1.00  1.00      H    C
ATOM   1528  CA  ARG H  23      26.493  -0.586 -23.361  1.00  1.00      H    C
ATOM   1529  CA  ASP H  24      24.504  -2.747 -20.905  1.00  1.00      H    C
ATOM   1530  CA  ASN H  25      23.719  -0.281 -18.182  1.00  1.00      H    C
ATOM   1531  CA  ILE H  26      20.533  -1.673 -16.655  1.00  1.00      H    C
ATOM   1532  CA  GLN H  27      22.034  -4.940 -17.826  1.00  1.00      H    C
ATOM   1533  CA  GLY H  28      25.057  -3.772 -15.951  1.00  1.00      H    C
ATOM   1534  CA  ILE H  29      23.125  -4.001 -12.649  1.00  1.00      H    C
ATOM   1535  CA  THR H  30      24.843  -7.294 -11.780  1.00  1.00      H    C
ATOM   1536  CA  LYS H  31      23.577 -10.565 -10.455  1.00  1.00      H    C
ATOM   1537  CA  PRO H  32      26.108 -10.264  -7.630  1.00  1.00      H    C
ATOM   1538  CA  ALA H  33      25.025  -6.851  -6.557  1.00  1.00      H    C
ATOM   1539  CA  ILE H  34      21.385  -8.094  -6.494  1.00  1.00      H    C
ATOM   1540  CA  ARG H  35      22.356 -11.128  -4.497  1.00  1.00      H    C
ATOM   1541  CA  ARG H  36      24.101  -8.828  -1.896  1.00  1.00      H    C
ATOM   1542  CA  LEU H  37      21.039  -6.576  -1.737  1.00  1.00      H    C
ATOM   1543  CA  ALA H  38      18.838  -9.546  -1.154  1.00  1.00      H    C
ATOM   1544  CA  ARG H  39      20.925 -10.640   1.870  1.00  1.00      H    C
ATOM   1545  CA  ARG H  40      20.800  -7.177   3.450  1.00  1.00      H    C
ATOM   1546  CA  GLY H  41      16.949  -7.773   3.070  1.00  1.00      H    C
ATOM   1547  CA  GLY H  42      17.330 -11.030   4.947  1.00  1.00      H    C
ATOM   1548  CA  VAL H  43      16.725 -13.375   2.121  1.00  1.00      H    C
ATOM   1549  CA  LYS H  44      18.745 -16.603   1.862  1.00  1.00      H    C
ATOM   1550  CA  ARG H  45      17.671 -18.148  -1.453  1.00  1.00      H    C
ATOM   1551  CA  ILE H  46      17.168 -16.495  -4.844  1.00  1.00      H    C
ATOM   1552  CA  SER H  47      15.603 -18.483  -7.720  1.00  1.00      H    C
ATOM   1553  CA  GLY H  48      17.431 -18.031 -11.063  1.00  1.00      H    C
ATOM   1554  CA  LEU H  49      14.664 -15.962 -12.562  1.00  1.00      H    C
ATOM   1555  CA  ILE H  50      14.565 -13.283  -9.884  1.00  1.00      H    C
ATOM   1556  CA  TYR H  51      17.471 -11.219 -11.219  1.00  1.00      H    C
ATOM   1557  CA  GLU H  52      15.964 -10.234 -14.536  1.00  1.00      H    C
ATOM   1558  CA  GLU H  53      12.695  -9.483 -12.847  1.00  1.00      H    C
ATOM   1559  CA  THR H  54      14.570  -7.155 -10.302  1.00  1.00      H    C
ATOM   1560  CA  ARG H  55      16.133  -5.141 -13.093  1.00  1.00      H    C
ATOM   1561  CA  GLY H  56      12.626  -4.392 -14.420  1.00  1.00      H    C
ATOM   1562  CA  VAL H  57      11.500  -3.135 -10.999  1.00  1.00      H    C
ATOM   1563  CA  LEU H  58      14.575  -1.080 -10.370  1.00  1.00      H    C
ATOM   1564  CA  LYS H  59      14.272   0.572 -13.827  1.00  1.00      H    C
ATOM   1565  CA  VAL H  60      10.625   1.621 -13.133  1.00  1.00      H    C
ATOM   1566  CA  PHE H  61      11.705   3.284  -9.837  1.00  1.00      H    C
ATOM   1567  CA  LEU H  62      14.360   5.316 -11.680  1.00  1.00      H    C
ATOM   1568  CA  GLU H  63      12.079   6.244 -14.530  1.00  1.00      H    C
ATOM   1569  CA  ASN H  64       9.564   7.500 -11.919  1.00  1.00      H    C
ATOM   1570  CA  VAL H  65      11.829   9.463  -9.564  1.00  1.00      H    C
ATOM   1571  CA  ILE H  66      14.085  10.894 -12.397  1.00  1.00      H    C
ATOM   1572  CA  ARG H  67      11.057  12.146 -14.387  1.00  1.00      H    C
ATOM   1573  CA  ASP H  68      10.087  14.446 -11.491  1.00  1.00      H    C
ATOM   1574  CA  ALA H  69      13.599  15.562 -10.697  1.00  1.00      H    C
ATOM   1575  CA  VAL H  70      14.094  16.727 -14.182  1.00  1.00      H    C
ATOM   1576  CA  THR H  71      10.974  18.797 -14.148  1.00  1.00      H    C
ATOM   1577  CA  TYR H  72      12.197  20.969 -11.366  1.00  1.00      H    C
ATOM   1578  CA  THR H  73      15.654  21.318 -12.911  1.00  1.00      H    C
ATOM   1579  CA  GLU H  74      14.146  22.536 -16.222  1.00  1.00      H    C
ATOM   1580  CA  HIS H  75      11.762  24.910 -14.464  1.00  1.00      H    C
ATOM   1581  CA  ALA H  76      14.711  26.743 -13.015  1.00  1.00      H    C
ATOM   1582  CA  LYS H  77      16.451  26.641 -16.316  1.00  1.00      H    C
ATOM   1583  CA  ARG H  78      19.644  25.318 -14.592  1.00  1.00      H    C
ATOM   1584  CA  LYS H  79      21.575  22.926 -16.844  1.00  1.00      H    C
ATOM   1585  CA  THR H  80      22.416  20.574 -13.924  1.00  1.00      H    C
ATOM   1586  CA  VAL H  81      20.341  17.919 -12.080  1.00  1.00      H    C
ATOM   1587  CA  THR H  82      20.801  18.924  -8.468  1.00  1.00      H    C
ATOM   1588  CA  ALA H  83      20.612  16.719  -5.426  1.00  1.00      H    C
ATOM   1589  CA  MET H  84      17.729  19.029  -4.186  1.00  1.00      H    C
ATOM   1590  CA  ASP H  85      15.904  18.341  -7.520  1.00  1.00      H    C
ATOM   1591  CA  VAL H  86      16.181  14.732  -6.676  1.00  1.00      H    C
ATOM   1592  CA  VAL H  87      15.146  15.276  -3.023  1.00  1.00      H    C
ATOM   1593  CA  TYR H  88      11.819  17.070  -4.020  1.00  1.00      H    C
ATOM   1594  CA  ALA H  89      11.148  14.460  -6.697  1.00  1.00      H    C
ATOM   1595  CA  LEU H  90      11.604  11.677  -3.996  1.00  1.00      H    C
ATOM   1596  CA  LYS H  91       9.533  13.486  -1.395  1.00  1.00      H    C
ATOM   1597  CA  ARG H  92       6.572  14.019  -3.697  1.00  1.00      H    C
ATOM   1598  CA  GLN H  93       6.744  10.201  -4.508  1.00  1.00      H    C
ATOM   1599  CA  GLY H  94       6.384   9.336  -0.872  1.00  1.00      H    C
ATOM   1600  CA  ARG H  95       9.937   7.989  -0.430  1.00  1.00      H    C
ATOM   1601  CA  THR H  96      11.347  10.962   1.596  1.00  1.00      H    C
ATOM   1602  CA  LEU H  97      15.092  10.598   1.793  1.00  1.00      H    C
ATOM   1603  CA  TYR H  98      17.330  12.328   4.293  1.00  1.00      H    C
ATOM   1604  CA  GLY H  99      20.911  13.605   4.197  1.00  1.00      H    C
ATOM   1605  CA  PHE H 100      21.065  15.349   0.766  1.00  1.00      H    C
ATOM   1606  CA  GLY H 101      22.411  18.875   0.856  1.00  1.00      H    C
ATOM   1607  CA  GLY H 102      25.865  17.532   0.075  1.00  1.00      H    C
TER
ATOM   1608  CA  SER I   1     -38.928 -90.138-130.994  1.00  1.00      I    C
ATOM   1609  CA  GLY I   2     -36.826 -92.417-133.210  1.00  1.00      I    C
ATOM   1610  CA  ARG I   3     -34.769 -95.745-132.829  1.00  1.00      I    C
ATOM   1611  CA  GLY I   4     -37.644 -98.033-133.802  1.00  1.00      I    C
ATOM   1612  CA  LYS I   5     -39.089 -98.538-130.446  1.00  1.00      I    C
ATOM   1613  CA  GLN I   6     -36.236 -98.665-127.890  1.00  1.00      I    C
ATOM   1614  CA  GLY I   7     -35.364 -95.548-125.834  1.00  1.00      I    C
ATOM   1615  CA  GLY I   8     -31.994 -96.322-124.431  1.00  1.00      I    C
ATOM   1616  CA  LYS I   9     -31.979 -93.329-122.137  1.00  1.00      I    C
ATOM   1617  CA  THR I  10     -33.283 -94.449-118.814  1.00  1.00      I    C
ATOM   1618  CA  ARG I  11     -32.788 -93.032-115.304  1.00  1.00      I    C
ATOM   1619  CA  ALA I  12     -33.876 -89.409-114.594  1.00  1.00      I    C
ATOM   1620  CA  LYS I  13     -37.498 -89.074-113.601  1.00  1.00      I    C
ATOM   1621  CA  ALA I  14     -37.654 -87.063-110.487  1.00  1.00      I    C
ATOM   1622  CA  LYS I  15     -36.891 -89.773-108.003  1.00  1.00      I    C
ATOM   1623  CA  THR I  16     -37.108 -89.143-104.272  1.00  1.00      I    C
ATOM   1624  CA  ARG I  17     -40.052 -90.099-102.307  1.00  1.00      I    C
ATOM   1625  CA  SER I  18     -40.357 -86.339-101.581  1.00  1.00      I    C
ATOM   1626  CA  SER I  19     -40.784 -85.641-105.384  1.00  1.00      I    C
ATOM   1627  CA  ARG I  20     -43.023 -88.698-105.547  1.00  1.00      I    C
ATOM   1628  CA  ALA I  21     -45.396 -87.240-102.979  1.00  1.00      I    C
ATOM   1629  CA  GLY I  22     -45.068 -83.693-104.223  1.00  1.00      I    C
ATOM   1630  CA  LEU I  23     -43.397 -82.352-101.087  1.00  1.00      I    C
ATOM   1631  CA  GLN I  24     -40.372 -80.160-100.269  1.00  1.00      I    C
ATOM   1632  CA  PHE I  25     -40.113 -81.270 -96.541  1.00  1.00      I    C
ATOM   1633  CA  PRO I  26     -38.153 -84.613 -96.312  1.00  1.00      I    C
ATOM   1634  CA  VAL I  27     -40.140 -87.704 -96.715  1.00  1.00      I    C
ATOM   1635  CA  GLY I  28     -37.199 -90.042 -96.024  1.00  1.00      I    C
ATOM   1636  CA  ARG I  29     -36.367 -88.197 -92.729  1.00  1.00      I    C
ATOM   1637  CA  VAL I  30     -39.994 -88.056 -91.675  1.00  1.00      I    C
ATOM   1638  CA  HIS I  31     -40.120 -91.860 -92.088  1.00  1.00      I    C
ATOM   1639  CA  ARG I  32     -36.916 -92.346 -90.244  1.00  1.00      I    C
ATOM   1640  CA  LEU I  33     -37.805 -89.918 -87.397  1.00  1.00      I    C
ATOM   1641  CA  LEU I  34     -41.084 -91.793 -86.907  1.00  1.00      I    C
ATOM   1642  CA  ARG I  35     -39.082 -94.973 -86.889  1.00  1.00      I    C
ATOM   1643  CA  LYS I  36     -36.407 -93.603 -84.559  1.00  1.00      I    C
ATOM   1644  CA  GLY I  37     -38.899 -92.184 -82.020  1.00  1.00      I    C
ATOM   1645  CA  ASN I  38     -40.029 -95.441 -80.417  1.00  1.00      I    C
ATOM   1646  CA  TYR I  39     -43.676 -94.705 -81.149  1.00  1.00      I    C
ATOM   1647  CA  ALA I  40     -44.687 -98.198 -82.183  1.00  1.00      I    C
ATOM   1648  CA  GLU I  41     -43.007-101.235 -83.637  1.00  1.00      I    C
ATOM   1649  CA  ARG I  42     -44.294-100.373 -87.028  1.00  1.00      I    C
ATOM   1650  CA  VAL I  43     -44.801 -97.192 -89.186  1.00  1.00      I    C
ATOM   1651  CA  GLY I  44     -46.558 -98.043 -92.407  1.00  1.00      I    C
ATOM   1652  CA  ALA I  45     -45.118 -96.466 -95.612  1.00  1.00      I    C
ATOM   1653  CA  GLY I  46     -47.796 -93.715 -95.814  1.00  1.00      I    C
ATOM   1654  CA  ALA I  47     -47.496 -92.541 -92.181  1.00  1.00      I    C
ATOM   1655  CA  PRO I  48     -44.372 -90.357 -92.796  1.00  1.00      I    C
ATOM   1656  CA  VAL I  49     -45.784 -89.210 -96.139  1.00  1.00      I    C
ATOM   1657  CA  TYR I  50     -48.790 -87.870 -94.579  1.00  1.00      I    C
ATOM   1658  CA  LEU I  51     -46.851 -86.310 -91.694  1.00  1.00      I    C
ATOM   1659  CA  ALA I  52     -44.489 -84.463 -93.970  1.00  1.00      I    C
ATOM   1660  CA  ALA I  53     -47.408 -82.810 -95.870  1.00  1.00      I    C
ATOM   1661  CA  VAL I  54     -48.907 -81.734 -92.471  1.00  1.00      I    C
ATOM   1662  CA  LEU I  55     -45.526 -80.260 -91.254  1.00  1.00      I    C
ATOM   1663  CA  GLU I  56     -45.111 -78.660 -94.713  1.00  1.00      I    C
ATOM   1664  CA  TYR I  57     -48.609 -77.156 -94.424  1.00  1.00      I    C
ATOM   1665  CA  LEU I  58     -47.916 -75.827 -90.728  1.00  1.00      I    C
ATOM   1666  CA  THR I  59     -44.627 -74.550 -92.168  1.00  1.00      I    C
ATOM   1667  CA  ALA I  60     -46.650 -72.761 -94.938  1.00  1.00      I    C
ATOM   1668  CA  GLU I  61     -48.979 -71.148 -92.216  1.00  1.00      I    C
ATOM   1669  CA  ILE I  62     -46.329 -69.771 -90.038  1.00  1.00      I    C
ATOM   1670  CA  LEU I  63     -44.218 -68.509 -92.884  1.00  1.00      I    C
ATOM   1671  CA  GLU I  64     -47.131 -67.036 -94.768  1.00  1.00      I    C
ATOM   1672  CA  LEU I  65     -48.263 -65.134 -91.568  1.00  1.00      I    C
ATOM   1673  CA  ALA I  66     -44.675 -64.196 -90.629  1.00  1.00      I    C
ATOM   1674  CA  GLY I  67     -43.680 -62.693 -93.938  1.00  1.00      I    C
ATOM   1675  CA  ASN I  68     -46.757 -60.397 -93.533  1.00  1.00      I    C
ATOM   1676  CA  ALA I  69     -45.675 -59.361 -90.028  1.00  1.00      I    C
ATOM   1677  CA  ALA I  70     -42.254 -58.204 -91.346  1.00  1.00      I    C
ATOM   1678  CA  ARG I  71     -43.923 -56.263 -94.220  1.00  1.00      I    C
ATOM   1679  CA  ASP I  72     -46.214 -54.545 -91.554  1.00  1.00      I    C
ATOM   1680  CA  ASN I  73     -43.145 -53.611 -89.489  1.00  1.00      I    C
ATOM   1681  CA  LYS I  74     -41.239 -52.457 -92.603  1.00  1.00      I    C
ATOM   1682  CA  LYS I  75     -38.702 -55.306 -92.478  1.00  1.00      I    C
ATOM   1683  CA  THR I  76     -37.545 -57.613 -95.187  1.00  1.00      I    C
ATOM   1684  CA  ARG I  77     -36.173 -60.352 -92.871  1.00  1.00      I    C
ATOM   1685  CA  ILE I  78     -38.681 -61.917 -90.416  1.00  1.00      I    C
ATOM   1686  CA  ILE I  79     -37.225 -62.447 -87.083  1.00  1.00      I    C
ATOM   1687  CA  PRO I  80     -38.658 -64.016 -83.891  1.00  1.00      I    C
ATOM   1688  CA  ARG I  81     -40.475 -60.921 -82.850  1.00  1.00      I    C
ATOM   1689  CA  HIS I  82     -42.409 -61.156 -86.237  1.00  1.00      I    C
ATOM   1690  CA  LEU I  83     -43.225 -64.760 -85.463  1.00  1.00      I    C
ATOM   1691  CA  GLN I  84     -44.678 -63.910 -81.958  1.00  1.00      I    C
ATOM   1692  CA  LEU I  85     -46.738 -60.982 -83.387  1.00  1.00      I    C
ATOM   1693  CA  ALA I  86     -48.180 -63.424 -86.150  1.00  1.00      I    C
ATOM   1694  CA  VAL I  87     -49.128 -65.994 -83.604  1.00  1.00      I    C
ATOM   1695  CA  ARG I  88     -50.607 -63.911 -80.879  1.00  1.00      I    C
ATOM   1696  CA  ASN I  89     -52.627 -61.895 -83.404  1.00  1.00      I    C
ATOM   1697  CA  ASP I  90     -54.012 -65.250 -84.850  1.00  1.00      I    C
ATOM   1698  CA  GLU I  91     -56.884 -66.789 -82.814  1.00  1.00      I    C
ATOM   1699  CA  GLU I  92     -56.000 -70.470 -83.873  1.00  1.00      I    C
ATOM   1700  CA  LEU I  93     -52.208 -70.296 -83.892  1.00  1.00      I    C
ATOM   1701  CA  ASN I  94     -52.424 -68.616 -80.383  1.00  1.00      I    C
ATOM   1702  CA  LYS I  95     -53.974 -71.734 -79.035  1.00  1.00      I    C
ATOM   1703  CA  LEU I  96     -51.541 -74.112 -80.763  1.00  1.00      I    C
ATOM   1704  CA  LEU I  97     -48.656 -72.096 -79.358  1.00  1.00      I    C
ATOM   1705  CA  GLY I  98     -50.542 -71.571 -76.097  1.00  1.00      I    C
ATOM   1706  CA  ARG I  99     -48.068 -73.646 -74.052  1.00  1.00      I    C
ATOM   1707  CA  VAL I 100     -45.140 -72.495 -75.990  1.00  1.00      I    C
ATOM   1708  CA  THR I 101     -42.518 -69.873 -75.301  1.00  1.00      I    C
ATOM   1709  CA  ILE I 102     -41.218 -67.897 -78.430  1.00  1.00      I    C
ATOM   1710  CA  ALA I 103     -37.680 -67.000 -77.619  1.00  1.00      I    C
ATOM   1711  CA  GLN I 104     -37.151 -63.195 -78.388  1.00  1.00      I    C
ATOM   1712  CA  GLY I 105     -40.712 -62.957 -79.168  1.00  1.00      I    C
ATOM   1713  CA  GLY I 106     -41.611 -60.161 -76.790  1.00  1.00      I    C
ATOM   1714  CA  VAL I 107     -45.230 -59.915 -75.566  1.00  1.00      I    C
ATOM   1715  CA  LEU I 108     -48.506 -58.639 -76.808  1.00  1.00      I    C
ATOM   1716  CA  PRO I 109     -49.212 -54.897 -76.660  1.00  1.00      I    C
ATOM   1717  CA  ASN I 110     -51.116 -54.621 -73.441  1.00  1.00      I    C
ATOM   1718  CA  ILE I 111     -54.843 -54.610 -72.914  1.00  1.00      I    C
ATOM   1719  CA  GLN I 112     -56.443 -56.906 -70.248  1.00  1.00      I    C
ATOM   1720  CA  SER I 113     -60.197 -56.288 -69.859  1.00  1.00      I    C
ATOM   1721  CA  VAL I 114     -60.472 -57.015 -66.200  1.00  1.00      I    C
ATOM   1722  CA  LEU I 115     -58.280 -54.045 -65.277  1.00  1.00      I    C
ATOM   1723  CA  LEU I 116     -60.652 -51.327 -66.592  1.00  1.00      I    C
ATOM   1724  CA  PRO I 117     -62.724 -49.688 -64.048  1.00  1.00      I    C
ATOM   1725  CA  LYS I 118     -65.974 -47.701 -64.490  1.00  1.00      I    C
ATOM   1726  CA  LYS I 119     -65.592 -43.953 -65.186  1.00  1.00      I    C
ATOM   1727  CA  THR I 120     -67.132 -42.987 -68.555  1.00  1.00      I    C
ATOM   1728  CA  GLU I 121     -70.058 -44.004 -70.672  1.00  1.00      I    C
ATOM   1729  CA  SER I 122     -73.294 -42.797 -69.132  1.00  1.00      I    C
ATOM   1730  CA  SER I 123     -72.515 -39.740 -71.330  1.00  1.00      I    C
ATOM   1731  CA  LYS I 124     -74.448 -37.443 -68.959  1.00  1.00      I    C
ATOM   1732  CA  SER I 125     -72.859 -37.312 -65.424  1.00  1.00      I    C
ATOM   1733  CA  LYS I 126     -75.033 -34.291 -64.372  1.00  1.00      I    C
ATOM   1734  CA  SER I 127     -77.760 -35.581 -66.837  1.00  1.00      I    C
ATOM   1735  CA  LYS I 128     -78.669 -38.656 -64.586  1.00  1.00      I    C
TER
ATOM   1736  CA  PRO J   1     -28.262 -84.842-132.399  1.00  1.00      J    C
ATOM   1737  CA  GLU J   2     -25.907 -81.994-131.744  1.00  1.00      J    C
ATOM   1738  CA  PRO J   3     -23.956 -83.795-129.111  1.00  1.00      J    C
ATOM   1739  CA  ALA J   4     -22.767 -87.026-130.785  1.00  1.00      J    C
ATOM   1740  CA  LYS J   5     -25.443 -89.401-129.218  1.00  1.00      J    C
ATOM   1741  CA  SER J   6     -28.883 -90.918-129.720  1.00  1.00      J    C
ATOM   1742  CA  ALA J   7     -31.310 -91.217-126.697  1.00  1.00      J    C
ATOM   1743  CA  PRO J   8     -30.928 -88.385-126.010  1.00  1.00      J    C
ATOM   1744  CA  ALA J   9     -29.037 -88.158-122.674  1.00  1.00      J    C
ATOM   1745  CA  PRO J  10     -29.893 -85.774-121.145  1.00  1.00      J    C
ATOM   1746  CA  LYS J  11     -27.684 -86.739-118.252  1.00  1.00      J    C
ATOM   1747  CA  LYS J  12     -24.305 -85.884-119.763  1.00  1.00      J    C
ATOM   1748  CA  GLY J  13     -21.565 -88.513-119.998  1.00  1.00      J    C
ATOM   1749  CA  SER J  14     -19.578 -88.023-116.900  1.00  1.00      J    C
ATOM   1750  CA  LYS J  15     -20.371 -91.355-115.218  1.00  1.00      J    C
ATOM   1751  CA  LYS J  16     -21.748 -93.820-117.661  1.00  1.00      J    C
ATOM   1752  CA  ALA J  17     -19.824 -96.702-119.163  1.00  1.00      J    C
ATOM   1753  CA  VAL J  18     -19.076 -98.234-115.775  1.00  1.00      J    C
ATOM   1754  CA  THR J  19     -15.340 -98.422-115.696  1.00  1.00      J    C
ATOM   1755  CA  LYS J  20     -13.304 -95.218-116.006  1.00  1.00      J    C
ATOM   1756  CA  THR J  21     -13.768 -92.050-113.909  1.00  1.00      J    C
ATOM   1757  CA  GLN J  22     -11.221 -90.115-111.978  1.00  1.00      J    C
ATOM   1758  CA  LYS J  23     -13.517 -89.396-109.015  1.00  1.00      J    C
ATOM   1759  CA  LYS J  24     -14.145 -86.656-106.535  1.00  1.00      J    C
ATOM   1760  CA  ASP J  25     -17.736 -87.282-105.840  1.00  1.00      J    C
ATOM   1761  CA  GLY J  26     -18.452 -87.387-102.163  1.00  1.00      J    C
ATOM   1762  CA  LYS J  27     -15.709 -84.737-101.660  1.00  1.00      J    C
ATOM   1763  CA  LYS J  28     -16.894 -81.065-102.294  1.00  1.00      J    C
ATOM   1764  CA  ARG J  29     -20.227 -80.953-100.463  1.00  1.00      J    C
ATOM   1765  CA  ARG J  30     -18.778 -79.089 -97.427  1.00  1.00      J    C
ATOM   1766  CA  LYS J  31     -18.874 -81.112 -94.195  1.00  1.00      J    C
ATOM   1767  CA  THR J  32     -22.393 -82.464 -93.573  1.00  1.00      J    C
ATOM   1768  CA  ARG J  33     -23.634 -80.135 -90.827  1.00  1.00      J    C
ATOM   1769  CA  LYS J  34     -25.917 -81.216 -88.011  1.00  1.00      J    C
ATOM   1770  CA  GLU J  35     -29.159 -82.305 -89.546  1.00  1.00      J    C
ATOM   1771  CA  SER J  36     -31.401 -79.174 -89.626  1.00  1.00      J    C
ATOM   1772  CA  TYR J  37     -34.593 -78.017 -91.304  1.00  1.00      J    C
ATOM   1773  CA  ALA J  38     -32.949 -75.000 -92.824  1.00  1.00      J    C
ATOM   1774  CA  ILE J  39     -33.059 -76.070 -96.569  1.00  1.00      J    C
ATOM   1775  CA  TYR J  40     -36.784 -76.890 -96.280  1.00  1.00      J    C
ATOM   1776  CA  VAL J  41     -37.620 -73.908 -94.245  1.00  1.00      J    C
ATOM   1777  CA  TYR J  42     -35.868 -71.874 -96.886  1.00  1.00      J    C
ATOM   1778  CA  LYS J  43     -37.816 -73.636 -99.770  1.00  1.00      J    C
ATOM   1779  CA  VAL J  44     -41.205 -73.049 -98.205  1.00  1.00      J    C
ATOM   1780  CA  LEU J  45     -40.442 -69.510 -97.131  1.00  1.00      J    C
ATOM   1781  CA  LYS J  46     -39.452 -68.715-100.799  1.00  1.00      J    C
ATOM   1782  CA  GLN J  47     -42.733 -70.148-102.118  1.00  1.00      J    C
ATOM   1783  CA  VAL J  48     -44.913 -67.824-100.057  1.00  1.00      J    C
ATOM   1784  CA  HIS J  49     -42.700 -64.766 -99.878  1.00  1.00      J    C
ATOM   1785  CA  PRO J  50     -39.911 -65.063-102.645  1.00  1.00      J    C
ATOM   1786  CA  ASP J  51     -37.927 -62.040-101.505  1.00  1.00      J    C
ATOM   1787  CA  THR J  52     -38.401 -62.343 -97.720  1.00  1.00      J    C
ATOM   1788  CA  GLY J  53     -35.213 -63.708 -96.154  1.00  1.00      J    C
ATOM   1789  CA  ILE J  54     -34.780 -65.311 -92.754  1.00  1.00      J    C
ATOM   1790  CA  SER J  55     -32.134 -64.610 -89.996  1.00  1.00      J    C
ATOM   1791  CA  SER J  56     -30.399 -67.622 -88.427  1.00  1.00      J    C
ATOM   1792  CA  LYS J  57     -31.925 -66.936 -85.066  1.00  1.00      J    C
ATOM   1793  CA  ALA J  58     -35.387 -66.948 -86.714  1.00  1.00      J    C
ATOM   1794  CA  MET J  59     -34.474 -70.204 -88.341  1.00  1.00      J    C
ATOM   1795  CA  SER J  60     -33.679 -71.827 -84.971  1.00  1.00      J    C
ATOM   1796  CA  ILE J  61     -37.136 -70.909 -83.689  1.00  1.00      J    C
ATOM   1797  CA  MET J  62     -38.728 -72.353 -86.931  1.00  1.00      J    C
ATOM   1798  CA  ASN J  63     -36.784 -75.502 -86.676  1.00  1.00      J    C
ATOM   1799  CA  SER J  64     -38.029 -76.102 -83.124  1.00  1.00      J    C
ATOM   1800  CA  PHE J  65     -41.544 -75.704 -84.147  1.00  1.00      J    C
ATOM   1801  CA  VAL J  66     -41.085 -78.227 -87.036  1.00  1.00      J    C
ATOM   1802  CA  ASN J  67     -39.563 -80.775 -84.772  1.00  1.00      J    C
ATOM   1803  CA  ASP J  68     -42.064 -79.972 -81.941  1.00  1.00      J    C
ATOM   1804  CA  VAL J  69     -45.139 -80.720 -84.116  1.00  1.00      J    C
ATOM   1805  CA  PHE J  70     -43.595 -83.833 -85.496  1.00  1.00      J    C
ATOM   1806  CA  GLU J  71     -43.133 -85.289 -81.918  1.00  1.00      J    C
ATOM   1807  CA  ARG J  72     -46.574 -84.184 -80.606  1.00  1.00      J    C
ATOM   1808  CA  ILE J  73     -48.525 -85.794 -83.409  1.00  1.00      J    C
ATOM   1809  CA  ALA J  74     -46.503 -89.067 -83.485  1.00  1.00      J    C
ATOM   1810  CA  GLY J  75     -46.872 -89.542 -79.739  1.00  1.00      J    C
ATOM   1811  CA  GLU J  76     -50.657 -88.841 -79.967  1.00  1.00      J    C
ATOM   1812  CA  ALA J  77     -50.939 -91.368 -82.954  1.00  1.00      J    C
ATOM   1813  CA  SER J  78     -48.794 -93.877 -80.881  1.00  1.00      J    C
ATOM   1814  CA  ARG J  79     -51.263 -93.443 -77.877  1.00  1.00      J    C
ATOM   1815  CA  LEU J  80     -54.236 -94.061 -80.095  1.00  1.00      J    C
ATOM   1816  CA  ALA J  81     -52.537 -97.163 -81.513  1.00  1.00      J    C
ATOM   1817  CA  HIS J  82     -51.521 -98.329 -77.972  1.00  1.00      J    C
ATOM   1818  CA  TYR J  83     -54.990 -97.804 -76.535  1.00  1.00      J    C
ATOM   1819  CA  ASN J  84     -56.263-100.189 -79.231  1.00  1.00      J    C
ATOM   1820  CA  LYS J  85     -53.378-102.669 -78.745  1.00  1.00      J    C
ATOM   1821  CA  ARG J  86     -52.034-101.894 -82.304  1.00  1.00      J    C
ATOM   1822  CA  SER J  87     -48.411-102.449 -83.212  1.00  1.00      J    C
ATOM   1823  CA  THR J  88     -48.814-100.493 -86.558  1.00  1.00      J    C
ATOM   1824  CA  ILE J  89     -49.237 -96.660 -86.562  1.00  1.00      J    C
ATOM   1825  CA  THR J  90     -50.635 -96.040 -90.130  1.00  1.00      J    C
ATOM   1826  CA  SER J  91     -51.577 -92.896 -91.995  1.00  1.00      J    C
ATOM   1827  CA  ARG J  92     -54.989 -93.392 -90.437  1.00  1.00      J    C
ATOM   1828  CA  GLU J  93     -53.607 -92.790 -86.937  1.00  1.00      J    C
ATOM   1829  CA  ILE J  94     -51.288 -90.028 -88.169  1.00  1.00      J    C
ATOM   1830  CA  GLN J  95     -54.246 -88.283 -89.835  1.00  1.00      J    C
ATOM   1831  CA  THR J  96     -56.401 -88.616 -86.704  1.00  1.00      J    C
ATOM   1832  CA  ALA J  97     -53.520 -87.565 -84.468  1.00  1.00      J    C
ATOM   1833  CA  VAL J  98     -53.397 -84.359 -86.567  1.00  1.00      J    C
ATOM   1834  CA  ARG J  99     -57.099 -83.650 -85.903  1.00  1.00      J    C
ATOM   1835  CA  LEU J 100     -56.614 -84.254 -82.241  1.00  1.00      J    C
ATOM   1836  CA  LEU J 101     -53.567 -82.007 -82.039  1.00  1.00      J    C
ATOM   1837  CA  LEU J 102     -54.482 -79.087 -84.281  1.00  1.00      J    C
ATOM   1838  CA  PRO J 103     -56.946 -76.241 -83.737  1.00  1.00      J    C
ATOM   1839  CA  GLY J 104     -60.095 -76.201 -85.890  1.00  1.00      J    C
ATOM   1840  CA  GLU J 105     -59.897 -74.631 -89.357  1.00  1.00      J    C
ATOM   1841  CA  LEU J 106     -56.187 -75.316 -89.633  1.00  1.00      J    C
ATOM   1842  CA  ALA J 107     -56.683 -78.939 -88.806  1.00  1.00      J    C
ATOM   1843  CA  LYS J 108     -59.174 -79.247 -91.545  1.00  1.00      J    C
ATOM   1844  CA  HIS J 109     -56.932 -78.006 -94.356  1.00  1.00      J    C
ATOM   1845  CA  ALA J 110     -53.836 -79.700 -93.020  1.00  1.00      J    C
ATOM   1846  CA  VAL J 111     -55.489 -83.105 -93.099  1.00  1.00      J    C
ATOM   1847  CA  SER J 112     -56.722 -82.332 -96.707  1.00  1.00      J    C
ATOM   1848  CA  GLU J 113     -53.151 -81.850 -97.843  1.00  1.00      J    C
ATOM   1849  CA  GLY J 114     -51.946 -84.852 -95.904  1.00  1.00      J    C
ATOM   1850  CA  THR J 115     -54.366 -87.266 -97.616  1.00  1.00      J    C
ATOM   1851  CA  LYS J 116     -53.442 -85.916-101.062  1.00  1.00      J    C
ATOM   1852  CA  ALA J 117     -49.846 -86.796-100.328  1.00  1.00      J    C
ATOM   1853  CA  VAL J 118     -50.636 -90.465 -99.664  1.00  1.00      J    C
ATOM   1854  CA  THR J 119     -52.476 -90.961-102.920  1.00  1.00      J    C
ATOM   1855  CA  LYS J 120     -49.520 -89.449-104.816  1.00  1.00      J    C
ATOM   1856  CA  TYR J 121     -47.021 -91.481-102.969  1.00  1.00      J    C
ATOM   1857  CA  THR J 122     -48.799 -94.743-103.934  1.00  1.00      J    C
ATOM   1858  CA  SER J 123     -49.547 -93.434-107.465  1.00  1.00      J    C
ATOM   1859  CA  ALA J 124     -45.845 -93.980-108.476  1.00  1.00      J    C
ATOM   1860  CA  LYS J 125     -46.682 -96.041-111.581  1.00  1.00      J    C
TER
