# Supplementary material for: The kinetic landscape of nucleosome assembly: A coarse-grained molecular dynamics study
Source: PLoS Comput Biol. 2021 Jul 27;17(7):e1009253. doi: 10.1371/journal.pcbi.1009253 (PMC8345847; doi:10.1371/journal.pcbi.1009253)
Supplement: S1 Data — For each of the 11 metastable states identified from our MSM at 400 mM using PCCA clustering, we deposited 4 representative coarse-grained nucleosome conformations in PDB format. The conformations are named “state*conf#.pdb”, where * corresponds to the state name as described in the text (T, TL, TR, HL0, HL1, HL2, HR0, HR1, HR2 and HR3, N), and # goes from 1 to 4. The file “msm_hmm11.dat” contains the equilibrium probabilities of the various basins and the transition probabilities between them. The data also contain 4 representative partially opened conformations for each of the left hexasome, right hexasome, and tetrasome states, named “partially-opened_*_conf#.pdb”, where * is HL, HR or T and # goes from 1 to 4. (ZIP) [file pcbi.1009253.s006.zip › S1_Data/partially-opened_T_conf2.pdb]

ATOM      1 DS   DC  A   1      65.411  68.682  59.876  1.00  1.00      A    S
ATOM      2 DB   DC  A   1      68.275  67.197  56.904  1.00  1.00      A    B
ATOM      3 DP   DT  A   2      63.880  71.692  58.942  1.00  1.00      A    P
ATOM      4 DS   DT  A   2      66.213  73.020  56.578  1.00  1.00      A    S
ATOM      5 DB   DT  A   2      66.658  69.635  54.145  1.00  1.00      A    B
ATOM      6 DP   DG  A   3      64.898  76.558  54.236  1.00  1.00      A    P
ATOM      7 DS   DG  A   3      66.598  75.447  50.731  1.00  1.00      A    S
ATOM      8 DB   DG  A   3      66.936  70.622  49.987  1.00  1.00      A    B
ATOM      9 DP   DG  A   4      66.296  77.644  47.641  1.00  1.00      A    P
ATOM     10 DS   DG  A   4      67.972  74.834  45.415  1.00  1.00      A    S
ATOM     11 DB   DG  A   4      66.260  70.387  46.417  1.00  1.00      A    B
ATOM     12 DP   DA  A   5      69.095  75.299  41.755  1.00  1.00      A    P
ATOM     13 DS   DA  A   5      68.613  71.943  40.770  1.00  1.00      A    S
ATOM     14 DB   DA  A   5      65.109  70.479  43.211  1.00  1.00      A    B
ATOM     15 DP   DG  A   6      67.964  71.829  36.611  1.00  1.00      A    P
ATOM     16 DS   DG  A   6      65.256  69.759  36.866  1.00  1.00      A    S
ATOM     17 DB   DG  A   6      62.125  70.319  40.830  1.00  1.00      A    B
ATOM     18 DP   DA  A   7      63.774  67.662  34.139  1.00  1.00      A    P
ATOM     19 DS   DA  A   7      60.810  66.195  36.192  1.00  1.00      A    S
ATOM     20 DB   DA  A   7      58.995  69.875  39.077  1.00  1.00      A    B
ATOM     21 DP   DA  A   8      58.229  64.192  34.568  1.00  1.00      A    P
ATOM     22 DS   DA  A   8      55.337  65.242  37.129  1.00  1.00      A    S
ATOM     23 DB   DA  A   8      55.683  69.647  37.994  1.00  1.00      A    B
ATOM     24 DP   DT  A   9      52.232  64.462  36.410  1.00  1.00      A    P
ATOM     25 DS   DT  A   9      50.729  67.005  38.737  1.00  1.00      A    S
ATOM     26 DB   DT  A   9      52.537  70.377  36.845  1.00  1.00      A    B
ATOM     27 DP   DC  A  10      47.168  66.642  38.928  1.00  1.00      A    P
ATOM     28 DS   DC  A  10      46.760  69.988  40.020  1.00  1.00      A    S
ATOM     29 DB   DC  A  10      48.857  72.088  36.944  1.00  1.00      A    B
ATOM     30 DP   DC  A  11      43.440  71.237  40.321  1.00  1.00      A    P
ATOM     31 DS   DC  A  11      44.085  74.699  40.131  1.00  1.00      A    S
ATOM     32 DB   DC  A  11      46.332  74.874  36.151  1.00  1.00      A    B
ATOM     33 DP   DC  A  12      41.672  77.035  40.187  1.00  1.00      A    P
ATOM     34 DS   DC  A  12      43.026  79.967  37.632  1.00  1.00      A    S
ATOM     35 DB   DC  A  12      43.972  77.570  34.435  1.00  1.00      A    B
ATOM     36 DP   DG  A  13      40.293  83.298  36.922  1.00  1.00      A    P
ATOM     37 DS   DG  A  13      41.809  84.269  33.902  1.00  1.00      A    S
ATOM     38 DB   DG  A  13      42.391  80.007  31.074  1.00  1.00      A    B
ATOM     39 DP   DG  A  14      40.552  86.697  31.741  1.00  1.00      A    P
ATOM     40 DS   DG  A  14      41.738  85.391  28.281  1.00  1.00      A    S
ATOM     41 DB   DG  A  14      40.680  80.143  27.925  1.00  1.00      A    B
ATOM     42 DP   DT  A  15      40.845  86.703  25.540  1.00  1.00      A    P
ATOM     43 DS   DT  A  15      40.905  83.482  23.167  1.00  1.00      A    S
ATOM     44 DB   DT  A  15      38.508  80.887  25.333  1.00  1.00      A    B
ATOM     45 DP   DC  A  16      39.639  84.156  19.328  1.00  1.00      A    P
ATOM     46 DS   DC  A  16      38.884  81.084  18.864  1.00  1.00      A    S
ATOM     47 DB   DC  A  16      36.698  79.893  21.966  1.00  1.00      A    B
ATOM     48 DP   DT  A  17      37.701  79.854  15.153  1.00  1.00      A    P
ATOM     49 DS   DT  A  17      35.631  76.714  16.566  1.00  1.00      A    S
ATOM     50 DB   DT  A  17      33.249  78.798  19.793  1.00  1.00      A    B
ATOM     51 DP   DG  A  18      32.763  74.163  13.418  1.00  1.00      A    P
ATOM     52 DS   DG  A  18      30.320  72.754  16.426  1.00  1.00      A    S
ATOM     53 DB   DG  A  18      29.250  76.951  19.664  1.00  1.00      A    B
ATOM     54 DP   DC  A  19      28.575  70.371  16.306  1.00  1.00      A    P
ATOM     55 DS   DC  A  19      26.389  71.507  19.233  1.00  1.00      A    S
ATOM     56 DB   DC  A  19      26.141  75.849  18.715  1.00  1.00      A    B
ATOM     57 DP   DA  A  20      22.473  69.654  20.041  1.00  1.00      A    P
ATOM     58 DS   DA  A  20      21.127  72.793  21.739  1.00  1.00      A    S
ATOM     59 DB   DA  A  20      22.087  76.656  18.762  1.00  1.00      A    B
ATOM     60 DP   DG  A  21      17.505  72.561  22.381  1.00  1.00      A    P
ATOM     61 DS   DG  A  21      16.689  75.989  22.205  1.00  1.00      A    S
ATOM     62 DB   DG  A  21      18.444  77.721  18.176  1.00  1.00      A    B
ATOM     63 DP   DG  A  22      13.057  77.146  22.773  1.00  1.00      A    P
ATOM     64 DS   DG  A  22      12.866  80.090  20.602  1.00  1.00      A    S
ATOM     65 DB   DG  A  22      15.651  79.875  16.890  1.00  1.00      A    B
ATOM     66 DP   DC  A  23      10.219  81.955  20.529  1.00  1.00      A    P
ATOM     67 DS   DC  A  23      10.934  83.242  17.830  1.00  1.00      A    S
ATOM     68 DB   DC  A  23      12.415  79.634  15.283  1.00  1.00      A    B
ATOM     69 DP   DC  A  24       8.545  85.126  15.963  1.00  1.00      A    P
ATOM     70 DS   DC  A  24       9.359  84.784  12.318  1.00  1.00      A    S
ATOM     71 DB   DC  A  24      10.449  80.944  12.212  1.00  1.00      A    B
ATOM     72 DP   DG  A  25       6.344  86.449   9.577  1.00  1.00      A    P
ATOM     73 DS   DG  A  25       7.185  84.031   6.841  1.00  1.00      A    S
ATOM     74 DB   DG  A  25       7.616  79.488   9.062  1.00  1.00      A    B
ATOM     75 DP   DC  A  26       5.789  84.363   4.436  1.00  1.00      A    P
ATOM     76 DS   DC  A  26       6.431  80.648   3.540  1.00  1.00      A    S
ATOM     77 DB   DC  A  26       4.985  78.613   6.832  1.00  1.00      A    B
ATOM     78 DP   DT  A  27       5.098  79.036   0.147  1.00  1.00      A    P
ATOM     79 DS   DT  A  27       4.605  75.764   1.145  1.00  1.00      A    S
ATOM     80 DB   DT  A  27       2.164  76.475   4.992  1.00  1.00      A    B
ATOM     81 DP   DC  A  28       3.056  73.896  -1.380  1.00  1.00      A    P
ATOM     82 DS   DC  A  28       2.309  71.175   0.982  1.00  1.00      A    S
ATOM     83 DB   DC  A  28       0.144  72.915   3.744  1.00  1.00      A    B
ATOM     84 DP   DA  A  29       0.078  67.143  -0.291  1.00  1.00      A    P
ATOM     85 DS   DA  A  29      -0.941  66.505   3.608  1.00  1.00      A    S
ATOM     86 DB   DA  A  29      -3.168  70.783   4.937  1.00  1.00      A    B
ATOM     87 DP   DA  A  30      -2.669  63.725   4.847  1.00  1.00      A    P
ATOM     88 DS   DA  A  30      -3.860  65.455   7.800  1.00  1.00      A    S
ATOM     89 DB   DA  A  30      -6.247  69.337   6.372  1.00  1.00      A    B
ATOM     90 DP   DT  A  31      -5.525  64.027   9.902  1.00  1.00      A    P
ATOM     91 DS   DT  A  31      -7.405  66.912  10.540  1.00  1.00      A    S
ATOM     92 DB   DT  A  31      -9.296  67.543   6.690  1.00  1.00      A    B
ATOM     93 DP   DT  A  32      -9.594  67.173  13.434  1.00  1.00      A    P
ATOM     94 DS   DT  A  32     -11.868  69.829  12.201  1.00  1.00      A    S
ATOM     95 DB   DT  A  32     -12.611  68.456   8.589  1.00  1.00      A    B
ATOM     96 DP   DG  A  33     -15.831  70.050  15.100  1.00  1.00      A    P
ATOM     97 DS   DG  A  33     -18.024  71.297  12.198  1.00  1.00      A    S
ATOM     98 DB   DG  A  33     -17.140  68.343   8.397  1.00  1.00      A    B
ATOM     99 DP   DG  A  34     -21.464  71.356  12.491  1.00  1.00      A    P
ATOM    100 DS   DG  A  34     -23.040  69.899   9.223  1.00  1.00      A    S
ATOM    101 DB   DG  A  34     -19.997  66.385   7.527  1.00  1.00      A    B
ATOM    102 DP   DT  A  35     -26.192  68.808   9.291  1.00  1.00      A    P
ATOM    103 DS   DT  A  35     -25.882  65.898   6.510  1.00  1.00      A    S
ATOM    104 DB   DT  A  35     -22.249  63.764   8.116  1.00  1.00      A    B
ATOM    105 DP   DC  A  36     -29.122  63.760   5.818  1.00  1.00      A    P
ATOM    106 DS   DC  A  36     -26.768  60.877   4.569  1.00  1.00      A    S
ATOM    107 DB   DC  A  36     -23.902  60.078   7.531  1.00  1.00      A    B
ATOM    108 DP   DG  A  37     -28.659  56.902   1.990  1.00  1.00      A    P
ATOM    109 DS   DG  A  37     -25.821  54.883   2.761  1.00  1.00      A    S
ATOM    110 DB   DG  A  37     -24.030  55.688   7.321  1.00  1.00      A    B
ATOM    111 DP   DT  A  38     -25.700  52.126   2.092  1.00  1.00      A    P
ATOM    112 DS   DT  A  38     -22.812  51.240   4.139  1.00  1.00      A    S
ATOM    113 DB   DT  A  38     -24.168  52.317   7.976  1.00  1.00      A    B
ATOM    114 DP   DA  A  39     -21.020  47.219   4.278  1.00  1.00      A    P
ATOM    115 DS   DA  A  39     -19.921  47.354   7.841  1.00  1.00      A    S
ATOM    116 DB   DA  A  39     -23.795  49.278  10.628  1.00  1.00      A    B
ATOM    117 DP   DG  A  40     -18.092  44.158   9.512  1.00  1.00      A    P
ATOM    118 DS   DG  A  40     -19.337  45.312  13.202  1.00  1.00      A    S
ATOM    119 DB   DG  A  40     -24.060  46.796  13.434  1.00  1.00      A    B
ATOM    120 DP   DA  A  41     -18.079  43.117  16.530  1.00  1.00      A    P
ATOM    121 DS   DA  A  41     -21.440  44.121  18.864  1.00  1.00      A    S
ATOM    122 DB   DA  A  41     -25.047  44.987  16.375  1.00  1.00      A    B
ATOM    123 DP   DC  A  42     -21.887  42.705  21.146  1.00  1.00      A    P
ATOM    124 DS   DC  A  42     -25.163  43.365  21.267  1.00  1.00      A    S
ATOM    125 DB   DC  A  42     -26.758  42.286  17.604  1.00  1.00      A    B
ATOM    126 DP   DA  A  43     -27.630  41.785  24.868  1.00  1.00      A    P
ATOM    127 DS   DA  A  43     -30.920  41.630  23.055  1.00  1.00      A    S
ATOM    128 DB   DA  A  43     -30.254  40.391  18.716  1.00  1.00      A    B
ATOM    129 DP   DG  A  44     -33.829  39.387  24.807  1.00  1.00      A    P
ATOM    130 DS   DG  A  44     -35.790  38.602  21.729  1.00  1.00      A    S
ATOM    131 DB   DG  A  44     -33.068  36.595  18.321  1.00  1.00      A    B
ATOM    132 DP   DC  A  45     -38.812  37.177  21.996  1.00  1.00      A    P
ATOM    133 DS   DC  A  45     -38.743  35.969  18.439  1.00  1.00      A    S
ATOM    134 DB   DC  A  45     -34.685  33.755  18.141  1.00  1.00      A    B
ATOM    135 DP   DT  A  46     -41.615  33.629  16.052  1.00  1.00      A    P
ATOM    136 DS   DT  A  46     -39.287  31.661  13.369  1.00  1.00      A    S
ATOM    137 DB   DT  A  46     -36.442  30.229  16.325  1.00  1.00      A    B
ATOM    138 DP   DC  A  47     -40.731  29.007  11.616  1.00  1.00      A    P
ATOM    139 DS   DC  A  47     -37.640  27.280  10.650  1.00  1.00      A    S
ATOM    140 DB   DC  A  47     -35.527  26.880  14.485  1.00  1.00      A    B
ATOM    141 DP   DT  A  48     -37.665  23.600   8.406  1.00  1.00      A    P
ATOM    142 DS   DT  A  48     -34.552  23.092   9.427  1.00  1.00      A    S
ATOM    143 DB   DT  A  48     -35.283  22.848  13.467  1.00  1.00      A    B
ATOM    144 DP   DA  A  49     -32.658  19.600   7.734  1.00  1.00      A    P
ATOM    145 DS   DA  A  49     -30.762  18.345  10.780  1.00  1.00      A    S
ATOM    146 DB   DA  A  49     -33.264  19.606  15.050  1.00  1.00      A    B
ATOM    147 DP   DG  A  50     -29.815  14.819  10.688  1.00  1.00      A    P
ATOM    148 DS   DG  A  50     -29.471  14.672  14.383  1.00  1.00      A    S
ATOM    149 DB   DG  A  50     -33.634  16.166  16.725  1.00  1.00      A    B
ATOM    150 DP   DC  A  51     -27.987  12.258  15.637  1.00  1.00      A    P
ATOM    151 DS   DC  A  51     -30.203  12.120  18.596  1.00  1.00      A    S
ATOM    152 DB   DC  A  51     -34.101  12.485  16.964  1.00  1.00      A    B
ATOM    153 DP   DA  A  52     -29.998   8.419  21.585  1.00  1.00      A    P
ATOM    154 DS   DA  A  52     -33.839   7.984  22.220  1.00  1.00      A    S
ATOM    155 DB   DA  A  52     -36.473   9.067  18.340  1.00  1.00      A    B
ATOM    156 DP   DC  A  53     -34.611   4.973  23.465  1.00  1.00      A    P
ATOM    157 DS   DC  A  53     -38.512   4.820  22.292  1.00  1.00      A    S
ATOM    158 DB   DC  A  53     -38.277   6.160  18.213  1.00  1.00      A    B
ATOM    159 DP   DC  A  54     -40.181   2.253  22.771  1.00  1.00      A    P
ATOM    160 DS   DC  A  54     -42.478   2.998  20.138  1.00  1.00      A    S
ATOM    161 DB   DC  A  54     -40.047   3.342  16.150  1.00  1.00      A    B
ATOM    162 DP   DG  A  55     -46.159   0.409  20.074  1.00  1.00      A    P
ATOM    163 DS   DG  A  55     -46.903   0.783  15.948  1.00  1.00      A    S
ATOM    164 DB   DG  A  55     -42.472   1.231  13.482  1.00  1.00      A    B
ATOM    165 DP   DC  A  56     -49.269  -1.154  14.417  1.00  1.00      A    P
ATOM    166 DS   DC  A  56     -47.493  -1.045  11.175  1.00  1.00      A    S
ATOM    167 DB   DC  A  56     -43.196  -2.056  12.718  1.00  1.00      A    B
ATOM    168 DP   DT  A  57     -48.613  -3.164   8.224  1.00  1.00      A    P
ATOM    169 DS   DT  A  57     -45.229  -3.640   6.368  1.00  1.00      A    S
ATOM    170 DB   DT  A  57     -42.841  -4.980  10.168  1.00  1.00      A    B
ATOM    171 DP   DT  A  58     -44.562  -5.716   3.263  1.00  1.00      A    P
ATOM    172 DS   DT  A  58     -40.589  -6.134   4.017  1.00  1.00      A    S
ATOM    173 DB   DT  A  58     -40.751  -7.985   8.211  1.00  1.00      A    B
ATOM    174 DP   DA  A  59     -37.891  -8.274   1.310  1.00  1.00      A    P
ATOM    175 DS   DA  A  59     -35.119  -8.660   3.822  1.00  1.00      A    S
ATOM    176 DB   DA  A  59     -36.996 -10.441   8.178  1.00  1.00      A    B
ATOM    177 DP   DA  A  60     -31.942 -10.224   2.832  1.00  1.00      A    P
ATOM    178 DS   DA  A  60     -31.029 -10.903   6.158  1.00  1.00      A    S
ATOM    179 DB   DA  A  60     -34.795 -13.407   8.531  1.00  1.00      A    B
ATOM    180 DP   DA  A  61     -28.051 -11.250   7.323  1.00  1.00      A    P
ATOM    181 DS   DA  A  61     -29.004 -12.735  10.874  1.00  1.00      A    S
ATOM    182 DB   DA  A  61     -32.652 -15.729  10.133  1.00  1.00      A    B
ATOM    183 DP   DC  A  62     -26.666 -14.070  12.160  1.00  1.00      A    P
ATOM    184 DS   DC  A  62     -28.876 -17.103  13.646  1.00  1.00      A    S
ATOM    185 DB   DC  A  62     -30.692 -18.525  10.347  1.00  1.00      A    B
ATOM    186 DP   DG  A  63     -26.718 -20.022  16.069  1.00  1.00      A    P
ATOM    187 DS   DG  A  63     -28.942 -22.638  15.039  1.00  1.00      A    S
ATOM    188 DB   DG  A  63     -29.626 -22.794  10.297  1.00  1.00      A    B
ATOM    189 DP   DC  A  64     -29.162 -25.803  17.010  1.00  1.00      A    P
ATOM    190 DS   DC  A  64     -30.922 -27.732  14.301  1.00  1.00      A    S
ATOM    191 DB   DC  A  64     -29.293 -26.068  11.208  1.00  1.00      A    B
ATOM    192 DP   DA  A  65     -30.899 -31.973  14.291  1.00  1.00      A    P
ATOM    193 DS   DA  A  65     -30.449 -32.367  10.214  1.00  1.00      A    S
ATOM    194 DB   DA  A  65     -27.554 -28.852   8.646  1.00  1.00      A    B
ATOM    195 DP   DC  A  66     -29.739 -35.238   9.089  1.00  1.00      A    P
ATOM    196 DS   DC  A  66     -28.219 -33.983   5.753  1.00  1.00      A    S
ATOM    197 DB   DC  A  66     -25.324 -30.758   6.856  1.00  1.00      A    B
ATOM    198 DP   DG  A  67     -26.397 -37.757   2.792  1.00  1.00      A    P
ATOM    199 DS   DG  A  67     -24.524 -35.196   0.866  1.00  1.00      A    S
ATOM    200 DB   DG  A  67     -21.803 -32.415   4.152  1.00  1.00      A    B
ATOM    201 DP   DT  A  68     -23.106 -35.296  -2.213  1.00  1.00      A    P
ATOM    202 DS   DT  A  68     -21.085 -32.039  -1.925  1.00  1.00      A    S
ATOM    203 DB   DT  A  68     -19.086 -32.935   2.106  1.00  1.00      A    B
ATOM    204 DP   DA  A  69     -18.552 -30.499  -5.421  1.00  1.00      A    P
ATOM    205 DS   DA  A  69     -16.226 -28.692  -2.907  1.00  1.00      A    S
ATOM    206 DB   DA  A  69     -15.256 -31.976   0.970  1.00  1.00      A    B
ATOM    207 DP   DC  A  70     -13.706 -26.963  -3.757  1.00  1.00      A    P
ATOM    208 DS   DC  A  70     -12.054 -27.300  -0.356  1.00  1.00      A    S
ATOM    209 DB   DC  A  70     -11.588 -31.707   0.405  1.00  1.00      A    B
ATOM    210 DP   DG  A  71      -7.853 -24.741  -0.052  1.00  1.00      A    P
ATOM    211 DS   DG  A  71      -6.555 -26.708   2.440  1.00  1.00      A    S
ATOM    212 DB   DG  A  71      -6.923 -31.875   1.048  1.00  1.00      A    B
ATOM    213 DP   DC  A  72      -3.548 -25.620   4.337  1.00  1.00      A    P
ATOM    214 DS   DC  A  72      -2.690 -29.126   5.477  1.00  1.00      A    S
ATOM    215 DB   DC  A  72      -3.642 -31.756   1.613  1.00  1.00      A    B
ATOM    216 DP   DG  A  73       1.195 -29.287   7.553  1.00  1.00      A    P
ATOM    217 DS   DG  A  73       1.785 -32.964   6.841  1.00  1.00      A    S
ATOM    218 DB   DG  A  73       0.679 -33.927   2.056  1.00  1.00      A    B
ATOM    219 DP   DC  A  74       4.390 -34.462   8.412  1.00  1.00      A    P
ATOM    220 DS   DC  A  74       4.641 -37.014   5.615  1.00  1.00      A    S
ATOM    221 DB   DC  A  74       3.970 -34.405   1.959  1.00  1.00      A    B
ATOM    222 DP   DT  A  75       7.907 -39.451   5.277  1.00  1.00      A    P
ATOM    223 DS   DT  A  75       7.570 -39.994   1.604  1.00  1.00      A    S
ATOM    224 DB   DT  A  75       7.050 -36.093   0.046  1.00  1.00      A    B
ATOM    225 DP   DG  A  76      10.959 -42.471  -0.173  1.00  1.00      A    P
ATOM    226 DS   DG  A  76      10.380 -40.936  -3.745  1.00  1.00      A    S
ATOM    227 DB   DG  A  76       9.530 -36.283  -3.666  1.00  1.00      A    B
ATOM    228 DP   DT  A  77      11.740 -41.784  -6.881  1.00  1.00      A    P
ATOM    229 DS   DT  A  77      10.968 -38.604  -8.743  1.00  1.00      A    S
ATOM    230 DB   DT  A  77      12.226 -36.112  -5.716  1.00  1.00      A    B
ATOM    231 DP   DC  A  78      12.341 -38.230 -12.287  1.00  1.00      A    P
ATOM    232 DS   DC  A  78      12.959 -34.439 -11.929  1.00  1.00      A    S
ATOM    233 DB   DC  A  78      14.537 -34.113  -8.072  1.00  1.00      A    B
ATOM    234 DP   DC  A  79      14.464 -32.768 -14.200  1.00  1.00      A    P
ATOM    235 DS   DC  A  79      15.019 -29.969 -12.083  1.00  1.00      A    S
ATOM    236 DB   DC  A  79      17.465 -31.460  -9.088  1.00  1.00      A    B
ATOM    237 DP   DC  A  80      16.055 -26.587 -13.403  1.00  1.00      A    P
ATOM    238 DS   DC  A  80      16.571 -25.523  -9.338  1.00  1.00      A    S
ATOM    239 DB   DC  A  80      19.542 -28.198  -8.395  1.00  1.00      A    B
ATOM    240 DP   DC  A  81      17.646 -22.158  -8.388  1.00  1.00      A    P
ATOM    241 DS   DC  A  81      19.609 -23.008  -5.714  1.00  1.00      A    S
ATOM    242 DB   DC  A  81      22.161 -25.680  -7.326  1.00  1.00      A    B
ATOM    243 DP   DC  A  82      21.468 -20.398  -3.689  1.00  1.00      A    P
ATOM    244 DS   DC  A  82      24.413 -22.319  -2.297  1.00  1.00      A    S
ATOM    245 DB   DC  A  82      25.806 -24.389  -6.002  1.00  1.00      A    B
ATOM    246 DP   DG  A  83      27.364 -19.945   0.092  1.00  1.00      A    P
ATOM    247 DS   DG  A  83      29.932 -22.939  -0.245  1.00  1.00      A    S
ATOM    248 DB   DG  A  83      30.090 -24.216  -5.194  1.00  1.00      A    B
ATOM    249 DP   DC  A  84      32.295 -23.151   1.411  1.00  1.00      A    P
ATOM    250 DS   DC  A  84      34.547 -24.184  -1.712  1.00  1.00      A    S
ATOM    251 DB   DC  A  84      33.098 -21.926  -5.004  1.00  1.00      A    B
ATOM    252 DP   DG  A  85      39.345 -23.338  -0.819  1.00  1.00      A    P
ATOM    253 DS   DG  A  85      40.065 -23.330  -4.018  1.00  1.00      A    S
ATOM    254 DB   DG  A  85      36.933 -20.798  -6.543  1.00  1.00      A    B
ATOM    255 DP   DT  A  86      43.366 -23.227  -5.264  1.00  1.00      A    P
ATOM    256 DS   DT  A  86      42.647 -21.673  -8.546  1.00  1.00      A    S
ATOM    257 DB   DT  A  86      39.324 -18.375  -7.231  1.00  1.00      A    B
ATOM    258 DP   DT  A  87      45.230 -20.325 -10.585  1.00  1.00      A    P
ATOM    259 DS   DT  A  87      42.461 -18.082 -12.866  1.00  1.00      A    S
ATOM    260 DB   DT  A  87      40.656 -15.827  -9.824  1.00  1.00      A    B
ATOM    261 DP   DT  A  88      43.441 -16.106 -15.887  1.00  1.00      A    P
ATOM    262 DS   DT  A  88      40.429 -13.784 -15.695  1.00  1.00      A    S
ATOM    263 DB   DT  A  88      40.980 -12.450 -11.697  1.00  1.00      A    B
ATOM    264 DP   DT  A  89      39.521 -11.212 -18.312  1.00  1.00      A    P
ATOM    265 DS   DT  A  89      37.522  -8.590 -15.715  1.00  1.00      A    S
ATOM    266 DB   DT  A  89      40.703  -8.330 -12.576  1.00  1.00      A    B
ATOM    267 DP   DA  A  90      35.457  -4.696 -17.060  1.00  1.00      A    P
ATOM    268 DS   DA  A  90      34.582  -3.895 -13.771  1.00  1.00      A    S
ATOM    269 DB   DA  A  90      39.057  -4.620 -10.993  1.00  1.00      A    B
ATOM    270 DP   DA  A  91      32.421  -1.379 -12.636  1.00  1.00      A    P
ATOM    271 DS   DA  A  91      33.914  -0.997  -9.719  1.00  1.00      A    S
ATOM    272 DB   DA  A  91      38.850  -1.083 -10.272  1.00  1.00      A    B
ATOM    273 DP   DC  A  92      33.062   1.408  -8.353  1.00  1.00      A    P
ATOM    274 DS   DC  A  92      36.537   2.205  -6.732  1.00  1.00      A    S
ATOM    275 DB   DC  A  92      39.832   2.202  -9.973  1.00  1.00      A    B
ATOM    276 DP   DC  A  93      36.846   4.591  -4.200  1.00  1.00      A    P
ATOM    277 DS   DC  A  93      40.457   6.200  -5.159  1.00  1.00      A    S
ATOM    278 DB   DC  A  93      40.665   6.157  -8.998  1.00  1.00      A    B
ATOM    279 DP   DG  A  94      41.877  10.109  -2.970  1.00  1.00      A    P
ATOM    280 DS   DG  A  94      44.372  10.629  -4.844  1.00  1.00      A    S
ATOM    281 DB   DG  A  94      43.177   9.779  -9.497  1.00  1.00      A    B
ATOM    282 DP   DC  A  95      46.104  13.326  -4.446  1.00  1.00      A    P
ATOM    283 DS   DC  A  95      46.394  13.956  -7.977  1.00  1.00      A    S
ATOM    284 DB   DC  A  95      42.447  12.990  -9.689  1.00  1.00      A    B
ATOM    285 DP   DC  A  96      47.877  17.151  -9.296  1.00  1.00      A    P
ATOM    286 DS   DC  A  96      46.254  17.073 -12.400  1.00  1.00      A    S
ATOM    287 DB   DC  A  96      42.094  16.417 -11.665  1.00  1.00      A    B
ATOM    288 DP   DA  A  97      46.819  20.430 -14.881  1.00  1.00      A    P
ATOM    289 DS   DA  A  97      44.319  19.798 -17.192  1.00  1.00      A    S
ATOM    290 DB   DA  A  97      40.619  19.117 -14.900  1.00  1.00      A    B
ATOM    291 DP   DA  A  98      43.695  21.863 -20.187  1.00  1.00      A    P
ATOM    292 DS   DA  A  98      39.921  20.912 -20.654  1.00  1.00      A    S
ATOM    293 DB   DA  A  98      38.186  21.364 -16.496  1.00  1.00      A    B
ATOM    294 DP   DG  A  99      37.821  23.720 -23.143  1.00  1.00      A    P
ATOM    295 DS   DG  A  99      34.800  23.114 -21.057  1.00  1.00      A    S
ATOM    296 DB   DG  A  99      35.578  24.205 -16.362  1.00  1.00      A    B
ATOM    297 DP   DG  A 100      31.424  24.120 -22.073  1.00  1.00      A    P
ATOM    298 DS   DG  A 100      29.881  24.271 -18.489  1.00  1.00      A    S
ATOM    299 DB   DG  A 100      32.879  26.786 -15.379  1.00  1.00      A    B
ATOM    300 DP   DG  A 101      26.460  25.318 -18.308  1.00  1.00      A    P
ATOM    301 DS   DG  A 101      26.685  26.092 -14.907  1.00  1.00      A    S
ATOM    302 DB   DG  A 101      30.526  29.492 -14.447  1.00  1.00      A    B
ATOM    303 DP   DG  A 102      23.533  27.242 -13.225  1.00  1.00      A    P
ATOM    304 DS   DG  A 102      25.356  29.563 -10.929  1.00  1.00      A    S
ATOM    305 DB   DG  A 102      28.807  32.288 -13.008  1.00  1.00      A    B
ATOM    306 DP   DA  A 103      23.882  30.846  -7.627  1.00  1.00      A    P
ATOM    307 DS   DA  A 103      26.418  33.504  -7.420  1.00  1.00      A    S
ATOM    308 DB   DA  A 103      27.193  35.035 -11.641  1.00  1.00      A    B
ATOM    309 DP   DT  A 104      26.359  35.854  -5.231  1.00  1.00      A    P
ATOM    310 DS   DT  A 104      28.008  38.728  -7.645  1.00  1.00      A    S
ATOM    311 DB   DT  A 104      26.143  38.307 -11.696  1.00  1.00      A    B
ATOM    312 DP   DT  A 105      28.203  42.421  -6.641  1.00  1.00      A    P
ATOM    313 DS   DT  A 105      29.160  43.436  -9.795  1.00  1.00      A    S
ATOM    314 DB   DT  A 105      26.212  42.202 -12.062  1.00  1.00      A    B
ATOM    315 DP   DA  A 106      29.605  47.461 -10.338  1.00  1.00      A    P
ATOM    316 DS   DA  A 106      28.822  47.580 -13.759  1.00  1.00      A    S
ATOM    317 DB   DA  A 106      24.926  45.132 -14.545  1.00  1.00      A    B
ATOM    318 DP   DC  A 107      28.619  49.986 -14.711  1.00  1.00      A    P
ATOM    319 DS   DC  A 107      25.535  49.130 -17.281  1.00  1.00      A    S
ATOM    320 DB   DC  A 107      22.464  47.836 -15.070  1.00  1.00      A    B
ATOM    321 DP   DT  A 108      24.259  51.766 -20.033  1.00  1.00      A    P
ATOM    322 DS   DT  A 108      20.692  50.050 -20.746  1.00  1.00      A    S
ATOM    323 DB   DT  A 108      19.206  49.622 -16.609  1.00  1.00      A    B
ATOM    324 DP   DC  A 109      18.231  52.194 -23.133  1.00  1.00      A    P
ATOM    325 DS   DC  A 109      15.054  50.316 -21.807  1.00  1.00      A    S
ATOM    326 DB   DC  A 109      15.465  50.403 -17.361  1.00  1.00      A    B
ATOM    327 DP   DC  A 110      11.842  51.175 -22.719  1.00  1.00      A    P
ATOM    328 DS   DC  A 110       9.931  49.526 -20.211  1.00  1.00      A    S
ATOM    329 DB   DC  A 110      11.703  51.110 -16.825  1.00  1.00      A    B
ATOM    330 DP   DC  A 111       6.555  49.846 -20.537  1.00  1.00      A    P
ATOM    331 DS   DC  A 111       5.746  49.246 -17.073  1.00  1.00      A    S
ATOM    332 DB   DC  A 111       8.089  52.301 -15.627  1.00  1.00      A    B
ATOM    333 DP   DT  A 112       2.413  49.663 -15.631  1.00  1.00      A    P
ATOM    334 DS   DT  A 112       3.455  50.883 -12.552  1.00  1.00      A    S
ATOM    335 DB   DT  A 112       5.182  54.394 -13.804  1.00  1.00      A    B
ATOM    336 DP   DA  A 113       0.459  51.698  -9.582  1.00  1.00      A    P
ATOM    337 DS   DA  A 113       1.964  54.952  -8.110  1.00  1.00      A    S
ATOM    338 DB   DA  A 113       4.215  57.660 -11.421  1.00  1.00      A    B
ATOM    339 DP   DG  A 114      -0.391  56.872  -5.935  1.00  1.00      A    P
ATOM    340 DS   DG  A 114       0.534  60.058  -6.686  1.00  1.00      A    S
ATOM    341 DB   DG  A 114       1.721  60.595 -11.333  1.00  1.00      A    B
ATOM    342 DP   DT  A 115      -0.994  62.943  -5.463  1.00  1.00      A    P
ATOM    343 DS   DT  A 115       0.543  65.143  -7.814  1.00  1.00      A    S
ATOM    344 DB   DT  A 115      -0.673  62.939 -11.517  1.00  1.00      A    B
ATOM    345 DP   DC  A 116      -0.575  69.030  -7.553  1.00  1.00      A    P
ATOM    346 DS   DC  A 116      -0.522  69.695 -11.510  1.00  1.00      A    S
ATOM    347 DB   DC  A 116      -2.069  66.207 -13.384  1.00  1.00      A    B
ATOM    348 DP   DT  A 117      -1.977  73.298 -13.259  1.00  1.00      A    P
ATOM    349 DS   DT  A 117      -2.659  71.787 -16.885  1.00  1.00      A    S
ATOM    350 DB   DT  A 117      -5.071  67.852 -15.575  1.00  1.00      A    B
ATOM    351 DP   DC  A 118      -4.879  74.090 -18.946  1.00  1.00      A    P
ATOM    352 DS   DC  A 118      -6.762  71.054 -20.855  1.00  1.00      A    S
ATOM    353 DB   DC  A 118      -8.241  68.444 -17.401  1.00  1.00      A    B
ATOM    354 DP   DC  A 119      -9.370  71.362 -23.479  1.00  1.00      A    P
ATOM    355 DS   DC  A 119     -10.531  67.873 -23.098  1.00  1.00      A    S
ATOM    356 DB   DC  A 119     -11.624  66.902 -18.619  1.00  1.00      A    B
ATOM    357 DP   DA  A 120     -13.362  65.594 -25.704  1.00  1.00      A    P
ATOM    358 DS   DA  A 120     -14.908  63.049 -23.238  1.00  1.00      A    S
ATOM    359 DB   DA  A 120     -15.239  65.291 -19.203  1.00  1.00      A    B
ATOM    360 DP   DG  A 121     -17.709  61.262 -23.954  1.00  1.00      A    P
ATOM    361 DS   DG  A 121     -18.771  60.246 -20.340  1.00  1.00      A    S
ATOM    362 DB   DG  A 121     -18.361  64.080 -16.893  1.00  1.00      A    B
ATOM    363 DP   DG  A 122     -21.815  58.165 -19.572  1.00  1.00      A    P
ATOM    364 DS   DG  A 122     -22.317  59.393 -15.793  1.00  1.00      A    S
ATOM    365 DB   DG  A 122     -22.014  64.043 -15.941  1.00  1.00      A    B
ATOM    366 DP   DC  A 123     -24.661  57.786 -13.571  1.00  1.00      A    P
ATOM    367 DS   DC  A 123     -24.284  60.518 -11.207  1.00  1.00      A    S
ATOM    368 DB   DC  A 123     -25.001  63.320 -14.209  1.00  1.00      A    B
ATOM    369 DP   DA  A 124     -26.792  60.463  -7.539  1.00  1.00      A    P
ATOM    370 DS   DA  A 124     -27.875  64.302  -8.041  1.00  1.00      A    S
ATOM    371 DB   DA  A 124     -28.321  65.404 -12.718  1.00  1.00      A    B
ATOM    372 DP   DC  A 125     -30.584  65.072  -6.198  1.00  1.00      A    P
ATOM    373 DS   DC  A 125     -31.069  67.866  -8.441  1.00  1.00      A    S
ATOM    374 DB   DC  A 125     -31.454  66.461 -12.246  1.00  1.00      A    B
ATOM    375 DP   DG  A 126     -34.225  70.598  -6.820  1.00  1.00      A    P
ATOM    376 DS   DG  A 126     -34.483  72.141 -10.370  1.00  1.00      A    S
ATOM    377 DB   DG  A 126     -34.965  68.589 -13.537  1.00  1.00      A    B
ATOM    378 DP   DT  A 127     -36.245  75.030 -11.469  1.00  1.00      A    P
ATOM    379 DS   DT  A 127     -36.588  73.771 -15.212  1.00  1.00      A    S
ATOM    380 DB   DT  A 127     -38.101  69.565 -14.777  1.00  1.00      A    B
ATOM    381 DP   DG  A 128     -39.736  76.147 -17.460  1.00  1.00      A    P
ATOM    382 DS   DG  A 128     -41.039  73.084 -19.871  1.00  1.00      A    S
ATOM    383 DB   DG  A 128     -41.467  68.785 -17.325  1.00  1.00      A    B
ATOM    384 DP   DT  A 129     -43.420  73.622 -22.163  1.00  1.00      A    P
ATOM    385 DS   DT  A 129     -43.938  70.348 -22.893  1.00  1.00      A    S
ATOM    386 DB   DT  A 129     -44.701  68.874 -18.571  1.00  1.00      A    B
ATOM    387 DP   DC  A 130     -46.728  69.549 -25.234  1.00  1.00      A    P
ATOM    388 DS   DC  A 130     -47.306  66.062 -23.693  1.00  1.00      A    S
ATOM    389 DB   DC  A 130     -48.071  67.167 -19.688  1.00  1.00      A    B
ATOM    390 DP   DA  A 131     -50.600  63.227 -25.173  1.00  1.00      A    P
ATOM    391 DS   DA  A 131     -51.498  61.806 -21.606  1.00  1.00      A    S
ATOM    392 DB   DA  A 131     -51.635  65.225 -18.454  1.00  1.00      A    B
ATOM    393 DP   DG  A 132     -54.163  59.438 -21.503  1.00  1.00      A    P
ATOM    394 DS   DG  A 132     -55.426  59.798 -18.227  1.00  1.00      A    S
ATOM    395 DB   DG  A 132     -55.246  64.832 -16.687  1.00  1.00      A    B
ATOM    396 DP   DA  A 133     -58.487  57.954 -16.934  1.00  1.00      A    P
ATOM    397 DS   DA  A 133     -59.805  60.718 -14.586  1.00  1.00      A    S
ATOM    398 DB   DA  A 133     -58.787  64.879 -16.521  1.00  1.00      A    B
ATOM    399 DP   DT  A 134     -63.141  60.824 -13.324  1.00  1.00      A    P
ATOM    400 DS   DT  A 134     -62.963  64.732 -12.799  1.00  1.00      A    S
ATOM    401 DB   DT  A 134     -62.065  66.137 -16.863  1.00  1.00      A    B
ATOM    402 DP   DA  A 135     -66.333  66.263 -11.292  1.00  1.00      A    P
ATOM    403 DS   DA  A 135     -65.456  69.472 -12.508  1.00  1.00      A    S
ATOM    404 DB   DA  A 135     -64.370  69.564 -17.121  1.00  1.00      A    B
ATOM    405 DP   DT  A 136     -66.708  72.203 -11.243  1.00  1.00      A    P
ATOM    406 DS   DT  A 136     -66.295  74.690 -14.461  1.00  1.00      A    S
ATOM    407 DB   DT  A 136     -67.186  71.777 -17.471  1.00  1.00      A    B
ATOM    408 DP   DA  A 137     -69.157  77.509 -14.500  1.00  1.00      A    P
ATOM    409 DS   DA  A 137     -68.691  78.392 -17.963  1.00  1.00      A    S
ATOM    410 DB   DA  A 137     -68.995  73.680 -20.480  1.00  1.00      A    B
ATOM    411 DP   DT  A 138     -71.191  80.601 -19.446  1.00  1.00      A    P
ATOM    412 DS   DT  A 138     -70.738  78.856 -22.915  1.00  1.00      A    S
ATOM    413 DB   DT  A 138     -71.866  75.171 -21.912  1.00  1.00      A    B
ATOM    414 DP   DA  A 139     -72.972  80.492 -26.207  1.00  1.00      A    P
ATOM    415 DS   DA  A 139     -72.928  77.419 -28.223  1.00  1.00      A    S
ATOM    416 DB   DA  A 139     -74.678  74.552 -25.563  1.00  1.00      A    B
ATOM    417 DP   DC  A 140     -74.671  77.721 -30.857  1.00  1.00      A    P
ATOM    418 DS   DC  A 140     -75.734  74.707 -31.070  1.00  1.00      A    S
ATOM    419 DB   DC  A 140     -77.916  74.504 -27.108  1.00  1.00      A    B
ATOM    420 DP   DA  A 141     -78.591  73.648 -34.282  1.00  1.00      A    P
ATOM    421 DS   DA  A 141     -80.610  71.529 -32.562  1.00  1.00      A    S
ATOM    422 DB   DA  A 141     -81.897  73.505 -28.287  1.00  1.00      A    B
ATOM    423 DP   DT  A 142     -83.238  69.637 -34.117  1.00  1.00      A    P
ATOM    424 DS   DT  A 142     -84.895  68.895 -30.816  1.00  1.00      A    S
ATOM    425 DB   DT  A 142     -85.191  72.584 -29.224  1.00  1.00      A    B
ATOM    426 DP   DC  A 143     -88.523  67.085 -30.988  1.00  1.00      A    P
ATOM    427 DS   DC  A 143     -89.724  68.428 -28.334  1.00  1.00      A    S
ATOM    428 DB   DC  A 143     -89.010  72.297 -29.038  1.00  1.00      A    B
ATOM    429 DP   DC  A 144     -93.092  67.615 -27.158  1.00  1.00      A    P
ATOM    430 DS   DC  A 144     -93.629  70.609 -25.391  1.00  1.00      A    S
ATOM    431 DB   DC  A 144     -92.644  73.642 -27.962  1.00  1.00      A    B
ATOM    432 DP   DT  A 145     -97.388  71.266 -23.726  1.00  1.00      A    P
ATOM    433 DS   DT  A 145     -97.139  74.905 -23.604  1.00  1.00      A    S
ATOM    434 DB   DT  A 145     -96.206  75.324 -28.146  1.00  1.00      A    B
ATOM    435 DP   DG  A 146    -100.581  76.745 -22.457  1.00  1.00      A    P
ATOM    436 DS   DG  A 146     -99.750  80.137 -24.521  1.00  1.00      A    S
ATOM    437 DB   DG  A 146     -97.968  79.125 -29.072  1.00  1.00      A    B
ATOM    438 DP   DT  A 147    -101.891  83.071 -24.609  1.00  1.00      A    P
ATOM    439 DS   DT  A 147    -100.526  84.699 -27.753  1.00  1.00      A    S
ATOM    440 DB   DT  A 147    -100.704  81.214 -30.316  1.00  1.00      A    B
TER
ATOM    441 DS   DA  B   1     -96.521  79.546 -40.113  1.00  1.00      B    S
ATOM    442 DB   DA  B   1     -98.711  79.263 -35.571  1.00  1.00      B    B
ATOM    443 DP   DC  B   2     -93.612  81.080 -40.281  1.00  1.00      B    P
ATOM    444 DS   DC  B   2     -94.061  82.847 -36.975  1.00  1.00      B    S
ATOM    445 DB   DC  B   2     -95.544  79.550 -33.988  1.00  1.00      B    B
ATOM    446 DP   DA  B   3     -90.940  84.729 -35.328  1.00  1.00      B    P
ATOM    447 DS   DA  B   3     -91.958  84.459 -31.506  1.00  1.00      B    S
ATOM    448 DB   DA  B   3     -92.905  79.764 -30.814  1.00  1.00      B    B
ATOM    449 DP   DG  B   4     -89.398  85.815 -28.640  1.00  1.00      B    P
ATOM    450 DS   DG  B   4     -90.604  83.380 -26.305  1.00  1.00      B    S
ATOM    451 DB   DG  B   4     -90.684  78.974 -27.816  1.00  1.00      B    B
ATOM    452 DP   DG  B   5     -89.459  83.510 -22.897  1.00  1.00      B    P
ATOM    453 DS   DG  B   5     -89.968  79.758 -22.245  1.00  1.00      B    S
ATOM    454 DB   DG  B   5     -88.553  76.748 -25.925  1.00  1.00      B    B
ATOM    455 DP   DA  B   6     -89.640  78.009 -18.674  1.00  1.00      B    P
ATOM    456 DS   DA  B   6     -89.531  74.066 -20.144  1.00  1.00      B    S
ATOM    457 DB   DA  B   6     -86.560  74.434 -24.023  1.00  1.00      B    B
ATOM    458 DP   DT  B   7     -88.188  71.737 -17.729  1.00  1.00      B    P
ATOM    459 DS   DT  B   7     -86.128  69.760 -20.700  1.00  1.00      B    S
ATOM    460 DB   DT  B   7     -83.603  73.074 -22.665  1.00  1.00      B    B
ATOM    461 DP   DG  B   8     -84.097  66.289 -19.106  1.00  1.00      B    P
ATOM    462 DS   DG  B   8     -81.731  66.267 -22.367  1.00  1.00      B    S
ATOM    463 DB   DG  B   8     -79.843  70.738 -23.463  1.00  1.00      B    B
ATOM    464 DP   DT  B   9     -79.600  63.913 -22.875  1.00  1.00      B    P
ATOM    465 DS   DT  B   9     -77.342  65.635 -25.675  1.00  1.00      B    S
ATOM    466 DB   DT  B   9     -76.584  69.358 -23.525  1.00  1.00      B    B
ATOM    467 DP   DA  B  10     -73.508  63.270 -26.166  1.00  1.00      B    P
ATOM    468 DS   DA  B  10     -71.955  66.469 -27.666  1.00  1.00      B    S
ATOM    469 DB   DA  B  10     -72.248  69.865 -24.609  1.00  1.00      B    B
ATOM    470 DP   DT  B  11     -68.881  66.093 -29.213  1.00  1.00      B    P
ATOM    471 DS   DT  B  11     -68.202  69.480 -28.775  1.00  1.00      B    S
ATOM    472 DB   DT  B  11     -68.480  69.411 -24.709  1.00  1.00      B    B
ATOM    473 DP   DA  B  12     -64.161  71.077 -29.815  1.00  1.00      B    P
ATOM    474 DS   DA  B  12     -63.813  73.345 -27.292  1.00  1.00      B    S
ATOM    475 DB   DA  B  12     -65.534  71.574 -22.901  1.00  1.00      B    B
ATOM    476 DP   DT  B  13     -60.655  74.759 -26.947  1.00  1.00      B    P
ATOM    477 DS   DT  B  13     -61.021  75.211 -23.162  1.00  1.00      B    S
ATOM    478 DB   DT  B  13     -61.983  71.645 -21.792  1.00  1.00      B    B
ATOM    479 DP   DA  B  14     -57.717  77.162 -21.164  1.00  1.00      B    P
ATOM    480 DS   DA  B  14     -58.553  76.229 -17.912  1.00  1.00      B    S
ATOM    481 DB   DA  B  14     -59.661  71.280 -18.259  1.00  1.00      B    B
ATOM    482 DP   DT  B  15     -56.428  76.947 -15.697  1.00  1.00      B    P
ATOM    483 DS   DT  B  15     -57.511  74.315 -13.232  1.00  1.00      B    S
ATOM    484 DB   DT  B  15     -57.027  70.571 -16.029  1.00  1.00      B    B
ATOM    485 DP   DC  B  16     -54.866  74.150 -10.203  1.00  1.00      B    P
ATOM    486 DS   DC  B  16     -55.001  70.545  -9.598  1.00  1.00      B    S
ATOM    487 DB   DC  B  16     -54.318  69.344 -13.246  1.00  1.00      B    B
ATOM    488 DP   DT  B  17     -52.480  68.815  -7.229  1.00  1.00      B    P
ATOM    489 DS   DT  B  17     -52.299  65.318  -8.869  1.00  1.00      B    S
ATOM    490 DB   DT  B  17     -51.060  66.873 -12.711  1.00  1.00      B    B
ATOM    491 DP   DG  B  18     -48.980  62.640  -7.189  1.00  1.00      B    P
ATOM    492 DS   DG  B  18     -47.855  61.374 -10.599  1.00  1.00      B    S
ATOM    493 DB   DG  B  18     -47.636  65.009 -14.489  1.00  1.00      B    B
ATOM    494 DP   DA  B  19     -45.988  58.403 -10.941  1.00  1.00      B    P
ATOM    495 DS   DA  B  19     -45.099  58.660 -14.519  1.00  1.00      B    S
ATOM    496 DB   DA  B  19     -44.527  63.729 -15.543  1.00  1.00      B    B
ATOM    497 DP   DC  B  20     -42.655  56.850 -15.659  1.00  1.00      B    P
ATOM    498 DS   DC  B  20     -41.691  59.305 -18.136  1.00  1.00      B    S
ATOM    499 DB   DC  B  20     -41.057  63.422 -15.993  1.00  1.00      B    B
ATOM    500 DP   DA  B  21     -38.599  58.513 -21.517  1.00  1.00      B    P
ATOM    501 DS   DA  B  21     -37.291  62.342 -21.676  1.00  1.00      B    S
ATOM    502 DB   DA  B  21     -37.381  64.535 -17.487  1.00  1.00      B    B
ATOM    503 DP   DC  B  22     -34.777  63.220 -23.807  1.00  1.00      B    P
ATOM    504 DS   DC  B  22     -34.668  66.435 -22.472  1.00  1.00      B    S
ATOM    505 DB   DC  B  22     -34.088  65.526 -18.258  1.00  1.00      B    B
ATOM    506 DP   DG  B  23     -31.732  69.185 -24.515  1.00  1.00      B    P
ATOM    507 DS   DG  B  23     -30.829  71.213 -21.191  1.00  1.00      B    S
ATOM    508 DB   DG  B  23     -30.958  68.245 -17.478  1.00  1.00      B    B
ATOM    509 DP   DT  B  24     -28.439  73.885 -20.775  1.00  1.00      B    P
ATOM    510 DS   DT  B  24     -28.229  73.591 -17.450  1.00  1.00      B    S
ATOM    511 DB   DT  B  24     -27.758  69.473 -16.885  1.00  1.00      B    B
ATOM    512 DP   DG  B  25     -24.617  76.087 -15.862  1.00  1.00      B    P
ATOM    513 DS   DG  B  25     -23.967  73.818 -12.955  1.00  1.00      B    S
ATOM    514 DB   DG  B  25     -24.548  68.683 -14.293  1.00  1.00      B    B
ATOM    515 DP   DC  B  26     -21.935  74.306 -11.019  1.00  1.00      B    P
ATOM    516 DS   DC  B  26     -21.593  71.279 -10.006  1.00  1.00      B    S
ATOM    517 DB   DC  B  26     -21.179  68.987 -13.528  1.00  1.00      B    B
ATOM    518 DP   DC  B  27     -19.545  70.314  -7.313  1.00  1.00      B    P
ATOM    519 DS   DC  B  27     -18.584  67.112  -8.493  1.00  1.00      B    S
ATOM    520 DB   DC  B  27     -17.897  67.329 -12.438  1.00  1.00      B    B
ATOM    521 DP   DT  B  28     -16.289  64.408  -6.686  1.00  1.00      B    P
ATOM    522 DS   DT  B  28     -15.817  62.018  -9.840  1.00  1.00      B    S
ATOM    523 DB   DT  B  28     -14.789  65.089 -13.256  1.00  1.00      B    B
ATOM    524 DP   DG  B  29     -13.250  59.247  -9.375  1.00  1.00      B    P
ATOM    525 DS   DG  B  29     -12.410  58.855 -12.851  1.00  1.00      B    S
ATOM    526 DB   DG  B  29     -11.366  62.845 -14.825  1.00  1.00      B    B
ATOM    527 DP   DG  B  30      -9.905  56.176 -13.983  1.00  1.00      B    P
ATOM    528 DS   DG  B  30      -8.841  57.759 -16.942  1.00  1.00      B    S
ATOM    529 DB   DG  B  30      -8.165  62.579 -16.701  1.00  1.00      B    B
ATOM    530 DP   DA  B  31      -6.231  55.910 -19.341  1.00  1.00      B    P
ATOM    531 DS   DA  B  31      -5.497  58.818 -21.004  1.00  1.00      B    S
ATOM    532 DB   DA  B  31      -5.048  62.189 -18.006  1.00  1.00      B    B
ATOM    533 DP   DG  B  32      -2.453  58.618 -23.557  1.00  1.00      B    P
ATOM    534 DS   DG  B  32      -0.903  62.283 -22.898  1.00  1.00      B    S
ATOM    535 DB   DG  B  32      -1.539  63.766 -18.138  1.00  1.00      B    B
ATOM    536 DP   DA  B  33       2.444  63.121 -24.322  1.00  1.00      B    P
ATOM    537 DS   DA  B  33       3.843  65.217 -21.142  1.00  1.00      B    S
ATOM    538 DB   DA  B  33       1.805  62.972 -16.873  1.00  1.00      B    B
ATOM    539 DP   DC  B  34       6.492  65.596 -21.098  1.00  1.00      B    P
ATOM    540 DS   DC  B  34       6.982  65.619 -17.174  1.00  1.00      B    S
ATOM    541 DB   DC  B  34       4.669  61.765 -15.749  1.00  1.00      B    B
ATOM    542 DP   DT  B  35      10.739  65.935 -15.423  1.00  1.00      B    P
ATOM    543 DS   DT  B  35      10.326  64.454 -12.514  1.00  1.00      B    S
ATOM    544 DB   DT  B  35       8.042  61.098 -13.836  1.00  1.00      B    B
ATOM    545 DP   DA  B  36      13.909  63.346 -10.039  1.00  1.00      B    P
ATOM    546 DS   DA  B  36      11.667  60.511  -7.989  1.00  1.00      B    S
ATOM    547 DB   DA  B  36       9.025  58.050 -11.570  1.00  1.00      B    B
ATOM    548 DP   DG  B  37      13.399  58.374  -6.107  1.00  1.00      B    P
ATOM    549 DS   DG  B  37      11.169  55.485  -6.619  1.00  1.00      B    S
ATOM    550 DB   DG  B  37      10.249  54.448 -11.086  1.00  1.00      B    B
ATOM    551 DP   DG  B  38      11.779  52.348  -4.715  1.00  1.00      B    P
ATOM    552 DS   DG  B  38      10.310  50.111  -6.906  1.00  1.00      B    S
ATOM    553 DB   DG  B  38      11.579  50.939 -11.421  1.00  1.00      B    B
ATOM    554 DP   DG  B  39      10.382  47.072  -6.414  1.00  1.00      B    P
ATOM    555 DS   DG  B  39      10.355  45.969 -10.163  1.00  1.00      B    S
ATOM    556 DB   DG  B  39      13.472  47.998 -12.743  1.00  1.00      B    B
ATOM    557 DP   DA  B  40       9.550  42.544 -11.197  1.00  1.00      B    P
ATOM    558 DS   DA  B  40      11.346  42.560 -14.331  1.00  1.00      B    S
ATOM    559 DB   DA  B  40      15.545  45.388 -14.051  1.00  1.00      B    B
ATOM    560 DP   DG  B  41      12.237  39.066 -16.037  1.00  1.00      B    P
ATOM    561 DS   DG  B  41      15.262  40.629 -18.247  1.00  1.00      B    S
ATOM    562 DB   DG  B  41      18.734  43.661 -15.680  1.00  1.00      B    B
ATOM    563 DP   DT  B  42      16.867  39.277 -20.702  1.00  1.00      B    P
ATOM    564 DS   DT  B  42      19.807  41.767 -21.232  1.00  1.00      B    S
ATOM    565 DB   DT  B  42      21.265  41.391 -17.252  1.00  1.00      B    B
ATOM    566 DP   DA  B  43      22.557  41.083 -24.300  1.00  1.00      B    P
ATOM    567 DS   DA  B  43      25.740  42.411 -22.202  1.00  1.00      B    S
ATOM    568 DB   DA  B  43      25.323  41.115 -17.891  1.00  1.00      B    B
ATOM    569 DP   DA  B  44      29.587  41.923 -23.596  1.00  1.00      B    P
ATOM    570 DS   DA  B  44      31.109  42.403 -20.009  1.00  1.00      B    S
ATOM    571 DB   DA  B  44      28.515  39.877 -16.905  1.00  1.00      B    B
ATOM    572 DP   DT  B  45      34.410  41.768 -19.854  1.00  1.00      B    P
ATOM    573 DS   DT  B  45      34.023  41.001 -15.988  1.00  1.00      B    S
ATOM    574 DB   DT  B  45      31.217  37.426 -16.199  1.00  1.00      B    B
ATOM    575 DP   DC  B  46      37.778  40.508 -14.181  1.00  1.00      B    P
ATOM    576 DS   DC  B  46      36.307  38.244 -11.208  1.00  1.00      B    S
ATOM    577 DB   DC  B  46      33.268  35.588 -13.517  1.00  1.00      B    B
ATOM    578 DP   DC  B  47      38.150  36.528  -8.485  1.00  1.00      B    P
ATOM    579 DS   DC  B  47      35.371  33.631  -7.859  1.00  1.00      B    S
ATOM    580 DB   DC  B  47      34.715  32.149 -12.091  1.00  1.00      B    B
ATOM    581 DP   DC  B  48      35.117  31.362  -5.010  1.00  1.00      B    P
ATOM    582 DS   DC  B  48      33.127  28.690  -6.770  1.00  1.00      B    S
ATOM    583 DB   DC  B  48      34.932  28.471 -10.755  1.00  1.00      B    B
ATOM    584 DP   DC  B  49      32.564  25.038  -5.320  1.00  1.00      B    P
ATOM    585 DS   DC  B  49      31.449  23.425  -8.181  1.00  1.00      B    S
ATOM    586 DB   DC  B  49      34.856  23.939 -11.052  1.00  1.00      B    B
ATOM    587 DP   DT  B  50      30.055  19.773  -8.369  1.00  1.00      B    P
ATOM    588 DS   DT  B  50      30.166  19.403 -11.865  1.00  1.00      B    S
ATOM    589 DB   DT  B  50      34.530  20.288 -12.261  1.00  1.00      B    B
ATOM    590 DP   DT  B  51      29.430  15.739 -13.486  1.00  1.00      B    P
ATOM    591 DS   DT  B  51      32.057  16.119 -16.063  1.00  1.00      B    S
ATOM    592 DB   DT  B  51      35.439  16.927 -13.930  1.00  1.00      B    B
ATOM    593 DP   DG  B  52      32.060  12.684 -18.253  1.00  1.00      B    P
ATOM    594 DS   DG  B  52      35.666  13.094 -18.743  1.00  1.00      B    S
ATOM    595 DB   DG  B  52      38.322  13.863 -14.749  1.00  1.00      B    B
ATOM    596 DP   DG  B  53      37.538  10.978 -21.120  1.00  1.00      B    P
ATOM    597 DS   DG  B  53      41.136  10.695 -19.734  1.00  1.00      B    S
ATOM    598 DB   DG  B  53      40.969  11.211 -14.570  1.00  1.00      B    B
ATOM    599 DP   DC  B  54      43.514   8.415 -21.168  1.00  1.00      B    P
ATOM    600 DS   DC  B  54      45.660   8.754 -18.000  1.00  1.00      B    S
ATOM    601 DB   DC  B  54      42.695   8.339 -14.635  1.00  1.00      B    B
ATOM    602 DP   DG  B  55      49.696   5.366 -18.108  1.00  1.00      B    P
ATOM    603 DS   DG  B  55      49.572   4.927 -14.355  1.00  1.00      B    S
ATOM    604 DB   DG  B  55      44.976   5.373 -12.271  1.00  1.00      B    B
ATOM    605 DP   DG  B  56      51.678   2.596 -12.708  1.00  1.00      B    P
ATOM    606 DS   DG  B  56      49.708   2.171  -9.726  1.00  1.00      B    S
ATOM    607 DB   DG  B  56      45.187   1.955 -10.552  1.00  1.00      B    B
ATOM    608 DP   DT  B  57      50.656   0.516  -7.254  1.00  1.00      B    P
ATOM    609 DS   DT  B  57      47.149   0.338  -5.521  1.00  1.00      B    S
ATOM    610 DB   DT  B  57      44.539  -1.202  -8.763  1.00  1.00      B    B
ATOM    611 DP   DT  B  58      47.095  -2.143  -2.700  1.00  1.00      B    P
ATOM    612 DS   DT  B  58      43.104  -2.566  -2.841  1.00  1.00      B    S
ATOM    613 DB   DT  B  58      42.859  -4.307  -6.699  1.00  1.00      B    B
ATOM    614 DP   DA  B  59      41.174  -5.017   0.085  1.00  1.00      B    P
ATOM    615 DS   DA  B  59      38.457  -5.377  -2.557  1.00  1.00      B    S
ATOM    616 DB   DA  B  59      40.088  -7.456  -6.660  1.00  1.00      B    B
ATOM    617 DP   DA  B  60      35.093  -6.200  -1.968  1.00  1.00      B    P
ATOM    618 DS   DA  B  60      34.338  -7.098  -5.877  1.00  1.00      B    S
ATOM    619 DB   DA  B  60      37.860 -10.165  -7.372  1.00  1.00      B    B
ATOM    620 DP   DA  B  61      31.049  -7.840  -7.034  1.00  1.00      B    P
ATOM    621 DS   DA  B  61      32.007  -9.897  -9.869  1.00  1.00      B    S
ATOM    622 DB   DA  B  61      35.646 -12.803  -8.643  1.00  1.00      B    B
ATOM    623 DP   DA  B  62      29.792 -11.357 -12.197  1.00  1.00      B    P
ATOM    624 DS   DA  B  62      32.024 -14.280 -13.302  1.00  1.00      B    S
ATOM    625 DB   DA  B  62      34.518 -16.130  -9.593  1.00  1.00      B    B
ATOM    626 DP   DC  B  63      30.538 -16.555 -15.068  1.00  1.00      B    P
ATOM    627 DS   DC  B  63      32.839 -18.785 -14.915  1.00  1.00      B    S
ATOM    628 DB   DC  B  63      33.489 -19.071 -10.920  1.00  1.00      B    B
ATOM    629 DP   DG  B  64      31.970 -22.707 -17.683  1.00  1.00      B    P
ATOM    630 DS   DG  B  64      33.427 -24.832 -15.299  1.00  1.00      B    S
ATOM    631 DB   DG  B  64      32.448 -23.219 -10.602  1.00  1.00      B    B
ATOM    632 DP   DC  B  65      33.561 -27.995 -15.896  1.00  1.00      B    P
ATOM    633 DS   DC  B  65      33.549 -29.121 -11.770  1.00  1.00      B    S
ATOM    634 DB   DC  B  65      31.114 -26.412 -10.141  1.00  1.00      B    B
ATOM    635 DP   DG  B  66      32.953 -33.606 -10.684  1.00  1.00      B    P
ATOM    636 DS   DG  B  66      31.387 -32.672  -7.251  1.00  1.00      B    S
ATOM    637 DB   DG  B  66      28.454 -29.027  -7.723  1.00  1.00      B    B
ATOM    638 DP   DG  B  67      30.204 -35.074  -4.132  1.00  1.00      B    P
ATOM    639 DS   DG  B  67      28.171 -32.957  -2.512  1.00  1.00      B    S
ATOM    640 DB   DG  B  67      25.464 -29.996  -5.697  1.00  1.00      B    B
ATOM    641 DP   DG  B  68      26.759 -33.697   0.778  1.00  1.00      B    P
ATOM    642 DS   DG  B  68      24.268 -30.917   0.406  1.00  1.00      B    S
ATOM    643 DB   DG  B  68      22.250 -30.421  -3.985  1.00  1.00      B    B
ATOM    644 DP   DG  B  69      21.522 -30.041   2.938  1.00  1.00      B    P
ATOM    645 DS   DG  B  69      19.537 -27.864   0.729  1.00  1.00      B    S
ATOM    646 DB   DG  B  69      18.347 -30.600  -3.757  1.00  1.00      B    B
ATOM    647 DP   DG  B  70      16.636 -26.097   2.070  1.00  1.00      B    P
ATOM    648 DS   DG  B  70      14.736 -25.991  -1.656  1.00  1.00      B    S
ATOM    649 DB   DG  B  70      14.777 -30.158  -4.060  1.00  1.00      B    B
ATOM    650 DP   DA  B  71      11.833 -23.728  -2.488  1.00  1.00      B    P
ATOM    651 DS   DA  B  71      10.530 -25.781  -5.522  1.00  1.00      B    S
ATOM    652 DB   DA  B  71      11.419 -30.521  -4.059  1.00  1.00      B    B
ATOM    653 DP   DC  B  72       7.429 -25.313  -6.541  1.00  1.00      B    P
ATOM    654 DS   DC  B  72       7.049 -28.516  -7.769  1.00  1.00      B    S
ATOM    655 DB   DC  B  72       8.060 -30.910  -4.919  1.00  1.00      B    B
ATOM    656 DP   DA  B  73       3.320 -29.616  -9.966  1.00  1.00      B    P
ATOM    657 DS   DA  B  73       3.612 -33.439  -9.160  1.00  1.00      B    S
ATOM    658 DB   DA  B  73       4.722 -33.539  -4.570  1.00  1.00      B    B
ATOM    659 DP   DG  B  74       0.596 -35.432 -10.165  1.00  1.00      B    P
ATOM    660 DS   DG  B  74       0.627 -37.388  -7.375  1.00  1.00      B    S
ATOM    661 DB   DG  B  74       1.757 -35.288  -2.910  1.00  1.00      B    B
ATOM    662 DP   DC  B  75      -1.417 -40.020  -7.563  1.00  1.00      B    P
ATOM    663 DS   DC  B  75      -0.821 -40.819  -4.305  1.00  1.00      B    S
ATOM    664 DB   DC  B  75      -1.289 -36.677  -2.508  1.00  1.00      B    B
ATOM    665 DP   DG  B  76      -3.595 -43.715  -2.522  1.00  1.00      B    P
ATOM    666 DS   DG  B  76      -3.734 -41.901   1.178  1.00  1.00      B    S
ATOM    667 DB   DG  B  76      -4.664 -37.082   0.496  1.00  1.00      B    B
ATOM    668 DP   DC  B  77      -5.443 -43.406   3.389  1.00  1.00      B    P
ATOM    669 DS   DC  B  77      -6.227 -40.187   5.287  1.00  1.00      B    S
ATOM    670 DB   DC  B  77      -7.437 -37.349   2.303  1.00  1.00      B    B
ATOM    671 DP   DG  B  78      -8.449 -39.973   9.213  1.00  1.00      B    P
ATOM    672 DS   DG  B  78      -8.469 -36.653   8.858  1.00  1.00      B    S
ATOM    673 DB   DG  B  78     -10.295 -35.188   4.617  1.00  1.00      B    B
ATOM    674 DP   DT  B  79      -9.461 -34.355  11.190  1.00  1.00      B    P
ATOM    675 DS   DT  B  79      -9.959 -31.678   8.635  1.00  1.00      B    S
ATOM    676 DB   DT  B  79     -13.126 -33.633   6.040  1.00  1.00      B    B
ATOM    677 DP   DA  B  80     -10.790 -27.401  10.113  1.00  1.00      B    P
ATOM    678 DS   DA  B  80     -12.631 -26.548   7.002  1.00  1.00      B    S
ATOM    679 DB   DA  B  80     -16.408 -30.074   6.193  1.00  1.00      B    B
ATOM    680 DP   DC  B  81     -13.802 -23.921   6.997  1.00  1.00      B    P
ATOM    681 DS   DC  B  81     -16.170 -24.825   4.152  1.00  1.00      B    S
ATOM    682 DB   DC  B  81     -18.889 -27.935   5.618  1.00  1.00      B    B
ATOM    683 DP   DG  B  82     -18.028 -21.080   2.462  1.00  1.00      B    P
ATOM    684 DS   DG  B  82     -20.882 -23.094   0.712  1.00  1.00      B    S
ATOM    685 DB   DG  B  82     -22.768 -26.734   4.247  1.00  1.00      B    B
ATOM    686 DP   DT  B  83     -23.246 -22.036  -0.870  1.00  1.00      B    P
ATOM    687 DS   DT  B  83     -25.893 -25.045   0.168  1.00  1.00      B    S
ATOM    688 DB   DT  B  83     -26.033 -24.526   4.413  1.00  1.00      B    B
ATOM    689 DP   DG  B  84     -30.042 -24.455  -1.688  1.00  1.00      B    P
ATOM    690 DS   DG  B  84     -32.149 -25.893   1.205  1.00  1.00      B    S
ATOM    691 DB   DG  B  84     -30.189 -25.209   5.768  1.00  1.00      B    B
ATOM    692 DP   DC  B  85     -35.437 -25.797   0.730  1.00  1.00      B    P
ATOM    693 DS   DC  B  85     -36.191 -25.750   4.429  1.00  1.00      B    S
ATOM    694 DB   DC  B  85     -32.877 -23.080   5.788  1.00  1.00      B    B
ATOM    695 DP   DG  B  86     -40.729 -24.916   6.201  1.00  1.00      B    P
ATOM    696 DS   DG  B  86     -39.354 -24.348   9.344  1.00  1.00      B    S
ATOM    697 DB   DG  B  86     -35.098 -21.201   8.970  1.00  1.00      B    B
ATOM    698 DP   DT  B  87     -41.080 -23.744  12.198  1.00  1.00      B    P
ATOM    699 DS   DT  B  87     -38.311 -21.369  14.019  1.00  1.00      B    S
ATOM    700 DB   DT  B  87     -37.179 -18.992  11.035  1.00  1.00      B    B
ATOM    701 DP   DT  B  88     -39.092 -19.475  17.579  1.00  1.00      B    P
ATOM    702 DS   DT  B  88     -36.498 -17.078  16.966  1.00  1.00      B    S
ATOM    703 DB   DT  B  88     -37.859 -15.693  12.825  1.00  1.00      B    B
ATOM    704 DP   DT  B  89     -35.664 -14.084  19.668  1.00  1.00      B    P
ATOM    705 DS   DT  B  89     -34.294 -11.923  17.109  1.00  1.00      B    S
ATOM    706 DB   DT  B  89     -37.772 -11.929  13.960  1.00  1.00      B    B
ATOM    707 DP   DA  B  90     -32.993  -8.552  18.167  1.00  1.00      B    P
ATOM    708 DS   DA  B  90     -32.554  -7.671  14.882  1.00  1.00      B    S
ATOM    709 DB   DA  B  90     -36.961  -8.131  12.372  1.00  1.00      B    B
ATOM    710 DP   DA  B  91     -30.465  -4.523  13.594  1.00  1.00      B    P
ATOM    711 DS   DA  B  91     -32.091  -4.243  10.626  1.00  1.00      B    S
ATOM    712 DB   DA  B  91     -37.207  -4.547  11.745  1.00  1.00      B    B
ATOM    713 DP   DG  B  92     -31.157  -1.049   8.497  1.00  1.00      B    P
ATOM    714 DS   DG  B  92     -34.762  -0.364   7.315  1.00  1.00      B    S
ATOM    715 DB   DG  B  92     -38.205  -1.069  10.604  1.00  1.00      B    B
ATOM    716 DP   DC  B  93     -35.228   1.563   4.779  1.00  1.00      B    P
ATOM    717 DS   DC  B  93     -38.330   2.834   6.047  1.00  1.00      B    S
ATOM    718 DB   DC  B  93     -38.461   2.322   9.741  1.00  1.00      B    B
ATOM    719 DP   DG  B  94     -40.811   6.847   3.959  1.00  1.00      B    P
ATOM    720 DS   DG  B  94     -42.747   7.958   7.111  1.00  1.00      B    S
ATOM    721 DB   DG  B  94     -40.473   6.213  11.509  1.00  1.00      B    B
ATOM    722 DP   DG  B  95     -44.222  10.890   7.863  1.00  1.00      B    P
ATOM    723 DS   DG  B  95     -45.227  10.514  11.762  1.00  1.00      B    S
ATOM    724 DB   DG  B  95     -41.405   8.741  14.702  1.00  1.00      B    B
ATOM    725 DP   DT  B  96     -46.670  13.381  13.720  1.00  1.00      B    P
ATOM    726 DS   DT  B  96     -45.025  12.749  17.397  1.00  1.00      B    S
ATOM    727 DB   DT  B  96     -41.169  12.167  16.110  1.00  1.00      B    B
ATOM    728 DP   DG  B  97     -45.732  16.225  19.915  1.00  1.00      B    P
ATOM    729 DS   DG  B  97     -42.829  15.456  21.888  1.00  1.00      B    S
ATOM    730 DB   DG  B  97     -39.108  14.354  19.242  1.00  1.00      B    B
ATOM    731 DP   DC  B  98     -42.159  17.220  24.993  1.00  1.00      B    P
ATOM    732 DS   DC  B  98     -38.576  16.636  24.889  1.00  1.00      B    S
ATOM    733 DB   DC  B  98     -37.657  17.016  20.580  1.00  1.00      B    B
ATOM    734 DP   DT  B  99     -35.891  18.739  26.768  1.00  1.00      B    P
ATOM    735 DS   DT  B  99     -32.905  18.572  24.122  1.00  1.00      B    S
ATOM    736 DB   DT  B  99     -35.147  19.911  20.924  1.00  1.00      B    B
ATOM    737 DP   DA  B 100     -29.398  21.146  25.011  1.00  1.00      B    P
ATOM    738 DS   DA  B 100     -28.464  21.456  21.631  1.00  1.00      B    S
ATOM    739 DB   DA  B 100     -32.438  22.651  18.722  1.00  1.00      B    B
ATOM    740 DP   DG  B 101     -25.426  23.833  20.980  1.00  1.00      B    P
ATOM    741 DS   DG  B 101     -26.020  24.160  17.692  1.00  1.00      B    S
ATOM    742 DB   DG  B 101     -30.530  25.507  17.225  1.00  1.00      B    B
ATOM    743 DP   DA  B 102     -23.469  26.009  15.483  1.00  1.00      B    P
ATOM    744 DS   DA  B 102     -26.253  27.322  12.694  1.00  1.00      B    S
ATOM    745 DB   DA  B 102     -30.260  28.807  15.834  1.00  1.00      B    B
ATOM    746 DP   DG  B 103     -24.874  30.224  10.499  1.00  1.00      B    P
ATOM    747 DS   DG  B 103     -28.238  31.790   9.825  1.00  1.00      B    S
ATOM    748 DB   DG  B 103     -30.907  32.412  14.298  1.00  1.00      B    B
ATOM    749 DP   DC  B 104     -28.851  33.839   7.462  1.00  1.00      B    P
ATOM    750 DS   DC  B 104     -31.910  35.095   9.154  1.00  1.00      B    S
ATOM    751 DB   DC  B 104     -30.600  35.655  13.707  1.00  1.00      B    B
ATOM    752 DP   DT  B 105     -34.123  38.413   7.678  1.00  1.00      B    P
ATOM    753 DS   DT  B 105     -35.156  39.513  10.705  1.00  1.00      B    S
ATOM    754 DB   DT  B 105     -31.194  39.616  13.148  1.00  1.00      B    B
ATOM    755 DP   DG  B 106     -37.640  43.688  10.334  1.00  1.00      B    P
ATOM    756 DS   DG  B 106     -36.025  45.154  13.922  1.00  1.00      B    S
ATOM    757 DB   DG  B 106     -31.314  43.483  14.711  1.00  1.00      B    B
ATOM    758 DP   DT  B 107     -36.636  48.198  15.187  1.00  1.00      B    P
ATOM    759 DS   DT  B 107     -33.749  48.319  17.493  1.00  1.00      B    S
ATOM    760 DB   DT  B 107     -30.736  46.869  15.030  1.00  1.00      B    B
ATOM    761 DP   DC  B 108     -33.204  51.723  19.510  1.00  1.00      B    P
ATOM    762 DS   DC  B 108     -29.419  51.189  19.771  1.00  1.00      B    S
ATOM    763 DB   DC  B 108     -28.164  49.838  15.778  1.00  1.00      B    B
ATOM    764 DP   DT  B 109     -26.852  54.042  21.162  1.00  1.00      B    P
ATOM    765 DS   DT  B 109     -23.514  52.687  19.408  1.00  1.00      B    S
ATOM    766 DB   DT  B 109     -25.246  52.331  15.132  1.00  1.00      B    B
ATOM    767 DP   DA  B 110     -20.309  55.192  19.682  1.00  1.00      B    P
ATOM    768 DS   DA  B 110     -18.972  53.695  16.996  1.00  1.00      B    S
ATOM    769 DB   DA  B 110     -22.153  54.320  12.966  1.00  1.00      B    B
ATOM    770 DP   DC  B 111     -16.492  54.782  16.382  1.00  1.00      B    P
ATOM    771 DS   DC  B 111     -16.840  54.396  12.842  1.00  1.00      B    S
ATOM    772 DB   DC  B 111     -20.339  56.717  11.220  1.00  1.00      B    B
ATOM    773 DP   DG  B 112     -12.801  54.908  10.644  1.00  1.00      B    P
ATOM    774 DS   DG  B 112     -14.552  55.786   6.969  1.00  1.00      B    S
ATOM    775 DB   DG  B 112     -18.535  58.510   7.744  1.00  1.00      B    B
ATOM    776 DP   DA  B 113     -12.984  56.490   3.604  1.00  1.00      B    P
ATOM    777 DS   DA  B 113     -16.120  58.057   1.771  1.00  1.00      B    S
ATOM    778 DB   DA  B 113     -18.191  60.810   5.020  1.00  1.00      B    B
ATOM    779 DP   DC  B 114     -15.518  59.316  -1.159  1.00  1.00      B    P
ATOM    780 DS   DC  B 114     -17.784  62.582  -0.724  1.00  1.00      B    S
ATOM    781 DB   DC  B 114     -17.059  63.665   3.486  1.00  1.00      B    B
ATOM    782 DP   DC  B 115     -17.168  65.236  -2.689  1.00  1.00      B    P
ATOM    783 DS   DC  B 115     -18.032  68.300  -0.431  1.00  1.00      B    S
ATOM    784 DB   DC  B 115     -16.217  67.326   3.076  1.00  1.00      B    B
ATOM    785 DP   DA  B 116     -17.137  72.779  -1.914  1.00  1.00      B    P
ATOM    786 DS   DA  B 116     -16.676  74.033   1.230  1.00  1.00      B    S
ATOM    787 DB   DA  B 116     -14.097  70.999   3.535  1.00  1.00      B    B
ATOM    788 DP   DA  B 117     -15.680  77.616   1.833  1.00  1.00      B    P
ATOM    789 DS   DA  B 117     -14.222  77.021   5.082  1.00  1.00      B    S
ATOM    790 DB   DA  B 117     -11.074  73.049   4.286  1.00  1.00      B    B
ATOM    791 DP   DT  B 118     -12.721  79.224   6.782  1.00  1.00      B    P
ATOM    792 DS   DT  B 118     -11.310  76.475   9.176  1.00  1.00      B    S
ATOM    793 DB   DT  B 118      -8.829  74.656   6.500  1.00  1.00      B    B
ATOM    794 DP   DT  B 119      -9.482  77.828  12.115  1.00  1.00      B    P
ATOM    795 DS   DT  B 119      -7.187  74.879  12.320  1.00  1.00      B    S
ATOM    796 DB   DT  B 119      -5.422  75.133   8.217  1.00  1.00      B    B
ATOM    797 DP   DG  B 120      -4.262  74.959  15.912  1.00  1.00      B    P
ATOM    798 DS   DG  B 120      -2.004  72.177  14.024  1.00  1.00      B    S
ATOM    799 DB   DG  B 120      -0.907  73.453   9.410  1.00  1.00      B    B
ATOM    800 DP   DA  B 121       0.883  69.823  15.618  1.00  1.00      B    P
ATOM    801 DS   DA  B 121       2.837  69.324  12.635  1.00  1.00      B    S
ATOM    802 DB   DA  B 121       2.611  73.399   9.890  1.00  1.00      B    B
ATOM    803 DP   DG  B 122       6.149  68.022  13.410  1.00  1.00      B    P
ATOM    804 DS   DG  B 122       7.690  69.375  10.408  1.00  1.00      B    S
ATOM    805 DB   DG  B 122       6.516  74.166   9.991  1.00  1.00      B    B
ATOM    806 DP   DC  B 123      10.764  68.076   9.582  1.00  1.00      B    P
ATOM    807 DS   DC  B 123      11.589  70.903   7.634  1.00  1.00      B    S
ATOM    808 DB   DC  B 123       9.925  74.620   9.954  1.00  1.00      B    B
ATOM    809 DP   DG  B 124      16.062  71.582   5.895  1.00  1.00      B    P
ATOM    810 DS   DG  B 124      15.687  75.073   5.536  1.00  1.00      B    S
ATOM    811 DB   DG  B 124      13.174  77.262   9.153  1.00  1.00      B    B
ATOM    812 DP   DG  B 125      18.347  77.633   3.952  1.00  1.00      B    P
ATOM    813 DS   DG  B 125      17.975  80.333   6.063  1.00  1.00      B    S
ATOM    814 DB   DG  B 125      15.897  78.843  10.991  1.00  1.00      B    B
ATOM    815 DP   DC  B 126      20.290  82.183   6.189  1.00  1.00      B    P
ATOM    816 DS   DC  B 126      19.091  84.092   9.122  1.00  1.00      B    S
ATOM    817 DB   DC  B 126      18.667  80.690  12.501  1.00  1.00      B    B
ATOM    818 DP   DC  B 127      21.387  86.678  10.470  1.00  1.00      B    P
ATOM    819 DS   DC  B 127      20.356  86.172  14.583  1.00  1.00      B    S
ATOM    820 DB   DC  B 127      20.828  81.732  15.316  1.00  1.00      B    B
ATOM    821 DP   DT  B 128      22.234  88.409  17.887  1.00  1.00      B    P
ATOM    822 DS   DT  B 128      21.652  86.325  20.562  1.00  1.00      B    S
ATOM    823 DB   DT  B 128      23.186  82.417  18.554  1.00  1.00      B    B
ATOM    824 DP   DG  B 129      23.616  87.349  23.974  1.00  1.00      B    P
ATOM    825 DS   DG  B 129      24.265  83.812  25.284  1.00  1.00      B    S
ATOM    826 DB   DG  B 129      25.603  80.679  21.819  1.00  1.00      B    B
ATOM    827 DP   DC  B 130      24.990  82.961  28.768  1.00  1.00      B    P
ATOM    828 DS   DC  B 130      25.486  79.047  27.472  1.00  1.00      B    S
ATOM    829 DB   DC  B 130      27.940  79.831  24.179  1.00  1.00      B    B
ATOM    830 DP   DA  B 131      26.775  76.028  29.970  1.00  1.00      B    P
ATOM    831 DS   DA  B 131      28.358  74.266  27.550  1.00  1.00      B    S
ATOM    832 DB   DA  B 131      31.277  77.355  25.113  1.00  1.00      B    B
ATOM    833 DP   DG  B 132      30.267  70.953  28.833  1.00  1.00      B    P
ATOM    834 DS   DG  B 132      33.263  71.064  25.771  1.00  1.00      B    S
ATOM    835 DB   DG  B 132      34.866  75.357  24.616  1.00  1.00      B    B
ATOM    836 DP   DA  B 133      35.989  68.043  24.965  1.00  1.00      B    P
ATOM    837 DS   DA  B 133      38.361  70.511  23.064  1.00  1.00      B    S
ATOM    838 DB   DA  B 133      38.341  75.000  25.285  1.00  1.00      B    B
ATOM    839 DP   DC  B 134      41.532  69.142  22.916  1.00  1.00      B    P
ATOM    840 DS   DC  B 134      43.205  72.652  23.380  1.00  1.00      B    S
ATOM    841 DB   DC  B 134      41.422  74.550  26.857  1.00  1.00      B    B
ATOM    842 DP   DC  B 135      46.596  72.606  23.575  1.00  1.00      B    P
ATOM    843 DS   DC  B 135      47.144  75.947  24.591  1.00  1.00      B    S
ATOM    844 DB   DC  B 135      44.709  76.292  27.786  1.00  1.00      B    B
ATOM    845 DP   DG  B 136      51.676  77.121  24.747  1.00  1.00      B    P
ATOM    846 DS   DG  B 136      51.171  79.628  27.128  1.00  1.00      B    S
ATOM    847 DB   DG  B 136      47.907  77.494  30.714  1.00  1.00      B    B
ATOM    848 DP   DG  B 137      54.168  81.200  28.718  1.00  1.00      B    P
ATOM    849 DS   DG  B 137      52.729  82.044  31.842  1.00  1.00      B    S
ATOM    850 DB   DG  B 137      50.314  78.126  33.476  1.00  1.00      B    B
ATOM    851 DP   DG  B 138      54.830  83.388  34.157  1.00  1.00      B    P
ATOM    852 DS   DG  B 138      52.584  81.531  37.441  1.00  1.00      B    S
ATOM    853 DB   DG  B 138      51.305  76.917  36.767  1.00  1.00      B    B
ATOM    854 DP   DA  B 139      53.105  82.450  41.026  1.00  1.00      B    P
ATOM    855 DS   DA  B 139      52.042  79.311  42.614  1.00  1.00      B    S
ATOM    856 DB   DA  B 139      53.230  75.638  39.332  1.00  1.00      B    B
ATOM    857 DP   DT  B 140      52.544  78.702  45.564  1.00  1.00      B    P
ATOM    858 DS   DT  B 140      52.135  75.067  45.304  1.00  1.00      B    S
ATOM    859 DB   DT  B 140      55.300  74.258  41.915  1.00  1.00      B    B
ATOM    860 DP   DT  B 141      52.646  72.888  48.346  1.00  1.00      B    P
ATOM    861 DS   DT  B 141      53.134  69.871  46.197  1.00  1.00      B    S
ATOM    862 DB   DT  B 141      56.505  71.375  44.250  1.00  1.00      B    B
ATOM    863 DP   DC  B 142      54.076  66.890  48.443  1.00  1.00      B    P
ATOM    864 DS   DC  B 142      56.239  65.246  45.971  1.00  1.00      B    S
ATOM    865 DB   DC  B 142      59.116  68.648  45.309  1.00  1.00      B    B
ATOM    866 DP   DT  B 143      58.223  61.440  46.975  1.00  1.00      B    P
ATOM    867 DS   DT  B 143      61.175  61.898  44.427  1.00  1.00      B    S
ATOM    868 DB   DT  B 143      62.167  65.990  45.747  1.00  1.00      B    B
ATOM    869 DP   DC  B 144      63.989  59.227  44.462  1.00  1.00      B    P
ATOM    870 DS   DC  B 144      66.642  61.703  43.956  1.00  1.00      B    S
ATOM    871 DB   DC  B 144      65.750  64.908  46.831  1.00  1.00      B    B
ATOM    872 DP   DC  B 145      70.104  61.068  43.367  1.00  1.00      B    P
ATOM    873 DS   DC  B 145      71.391  64.640  44.434  1.00  1.00      B    S
ATOM    874 DB   DC  B 145      69.310  65.924  47.788  1.00  1.00      B    B
ATOM    875 DP   DA  B 146      75.676  65.533  45.028  1.00  1.00      B    P
ATOM    876 DS   DA  B 146      75.086  68.617  47.401  1.00  1.00      B    S
ATOM    877 DB   DA  B 146      71.372  68.105  50.789  1.00  1.00      B    B
ATOM    878 DP   DG  B 147      78.459  69.929  49.399  1.00  1.00      B    P
ATOM    879 DS   DG  B 147      76.415  71.843  52.101  1.00  1.00      B    S
ATOM    880 DB   DG  B 147      72.898  68.946  54.401  1.00  1.00      B    B
TER
ATOM    881  CA  ALA C   1     -35.439 -20.430 -31.525  1.00  1.00      C    C
ATOM    882  CA  ARG C   2     -33.498 -22.379 -28.937  1.00  1.00      C    C
ATOM    883  CA  THR C   3     -30.974 -24.830 -30.330  1.00  1.00      C    C
ATOM    884  CA  LYS C   4     -29.587 -25.214 -33.807  1.00  1.00      C    C
ATOM    885  CA  GLN C   5     -28.364 -28.667 -34.690  1.00  1.00      C    C
ATOM    886  CA  THR C   6     -29.921 -31.927 -34.334  1.00  1.00      C    C
ATOM    887  CA  ALA C   7     -29.191 -35.524 -35.189  1.00  1.00      C    C
ATOM    888  CA  ARG C   8     -32.954 -36.105 -35.489  1.00  1.00      C    C
ATOM    889  CA  LYS C   9     -35.220 -38.627 -33.781  1.00  1.00      C    C
ATOM    890  CA  SER C  10     -33.720 -40.794 -31.084  1.00  1.00      C    C
ATOM    891  CA  THR C  11     -30.777 -38.600 -30.018  1.00  1.00      C    C
ATOM    892  CA  GLY C  12     -28.166 -41.223 -29.065  1.00  1.00      C    C
ATOM    893  CA  GLY C  13     -28.109 -40.092 -25.384  1.00  1.00      C    C
ATOM    894  CA  LYS C  14     -30.366 -37.373 -24.111  1.00  1.00      C    C
ATOM    895  CA  ALA C  15     -29.379 -38.685 -20.695  1.00  1.00      C    C
ATOM    896  CA  PRO C  16     -27.541 -35.562 -19.355  1.00  1.00      C    C
ATOM    897  CA  ARG C  17     -24.185 -36.025 -17.534  1.00  1.00      C    C
ATOM    898  CA  LYS C  18     -26.256 -37.090 -14.439  1.00  1.00      C    C
ATOM    899  CA  GLN C  19     -26.381 -40.851 -14.525  1.00  1.00      C    C
ATOM    900  CA  LEU C  20     -28.995 -42.584 -12.342  1.00  1.00      C    C
ATOM    901  CA  ALA C  21     -29.751 -42.723  -8.565  1.00  1.00      C    C
ATOM    902  CA  THR C  22     -31.207 -40.318  -6.041  1.00  1.00      C    C
ATOM    903  CA  LYS C  23     -29.986 -41.015  -2.603  1.00  1.00      C    C
ATOM    904  CA  ALA C  24     -33.449 -41.422  -1.248  1.00  1.00      C    C
ATOM    905  CA  ALA C  25     -34.490 -44.551   0.516  1.00  1.00      C    C
ATOM    906  CA  ARG C  26     -34.512 -46.394   3.780  1.00  1.00      C    C
ATOM    907  CA  LYS C  27     -35.735 -43.728   6.270  1.00  1.00      C    C
ATOM    908  CA  SER C  28     -39.507 -43.139   5.907  1.00  1.00      C    C
ATOM    909  CA  ALA C  29     -42.472 -43.570   8.400  1.00  1.00      C    C
ATOM    910  CA  PRO C  30     -44.395 -45.471   5.622  1.00  1.00      C    C
ATOM    911  CA  ALA C  31     -46.603 -42.482   4.740  1.00  1.00      C    C
ATOM    912  CA  THR C  32     -43.815 -40.761   2.738  1.00  1.00      C    C
ATOM    913  CA  GLY C  33     -45.006 -37.287   3.605  1.00  1.00      C    C
ATOM    914  CA  GLY C  34     -44.228 -36.482  -0.118  1.00  1.00      C    C
ATOM    915  CA  VAL C  35     -40.741 -36.432  -1.616  1.00  1.00      C    C
ATOM    916  CA  LYS C  36     -40.347 -32.682  -2.185  1.00  1.00      C    C
ATOM    917  CA  LYS C  37     -38.573 -32.591  -5.589  1.00  1.00      C    C
ATOM    918  CA  PRO C  38     -35.518 -30.365  -5.166  1.00  1.00      C    C
ATOM    919  CA  HIS C  39     -33.339 -29.320  -7.978  1.00  1.00      C    C
ATOM    920  CA  ARG C  40     -29.498 -29.351  -7.558  1.00  1.00      C    C
ATOM    921  CA  TYR C  41     -27.288 -27.217  -5.200  1.00  1.00      C    C
ATOM    922  CA  ARG C  42     -23.763 -28.669  -5.001  1.00  1.00      C    C
ATOM    923  CA  PRO C  43     -21.334 -26.615  -2.837  1.00  1.00      C    C
ATOM    924  CA  GLY C  44     -20.070 -23.904  -5.133  1.00  1.00      C    C
ATOM    925  CA  THR C  45     -23.270 -23.477  -7.211  1.00  1.00      C    C
ATOM    926  CA  VAL C  46     -24.804 -20.713  -5.030  1.00  1.00      C    C
ATOM    927  CA  ALA C  47     -21.396 -18.983  -4.465  1.00  1.00      C    C
ATOM    928  CA  LEU C  48     -20.559 -18.185  -8.178  1.00  1.00      C    C
ATOM    929  CA  ARG C  49     -24.150 -16.809  -8.444  1.00  1.00      C    C
ATOM    930  CA  GLU C  50     -23.622 -14.748  -5.264  1.00  1.00      C    C
ATOM    931  CA  ILE C  51     -20.397 -13.241  -6.627  1.00  1.00      C    C
ATOM    932  CA  ARG C  52     -22.208 -12.094  -9.715  1.00  1.00      C    C
ATOM    933  CA  ARG C  53     -25.279 -10.648  -8.022  1.00  1.00      C    C
ATOM    934  CA  TYR C  54     -23.148  -8.437  -5.640  1.00  1.00      C    C
ATOM    935  CA  GLN C  55     -20.490  -7.505  -8.237  1.00  1.00      C    C
ATOM    936  CA  LYS C  56     -23.279  -6.191 -10.428  1.00  1.00      C    C
ATOM    937  CA  SER C  57     -24.944  -4.010  -7.787  1.00  1.00      C    C
ATOM    938  CA  THR C  58     -23.719  -0.923  -5.775  1.00  1.00      C    C
ATOM    939  CA  GLU C  59     -25.780  -1.349  -2.545  1.00  1.00      C    C
ATOM    940  CA  LEU C  60     -23.769  -1.602   0.739  1.00  1.00      C    C
ATOM    941  CA  LEU C  61     -23.981  -5.045   2.197  1.00  1.00      C    C
ATOM    942  CA  ILE C  62     -23.646  -4.335   6.004  1.00  1.00      C    C
ATOM    943  CA  ARG C  63     -26.913  -3.264   7.803  1.00  1.00      C    C
ATOM    944  CA  LYS C  64     -27.352   0.382   8.532  1.00  1.00      C    C
ATOM    945  CA  LEU C  65     -28.491   0.305  12.152  1.00  1.00      C    C
ATOM    946  CA  PRO C  66     -25.908  -2.130  13.456  1.00  1.00      C    C
ATOM    947  CA  PHE C  67     -23.295  -0.017  11.641  1.00  1.00      C    C
ATOM    948  CA  GLN C  68     -24.643   3.215  13.193  1.00  1.00      C    C
ATOM    949  CA  ARG C  69     -24.287   1.718  16.564  1.00  1.00      C    C
ATOM    950  CA  LEU C  70     -20.723   0.589  16.024  1.00  1.00      C    C
ATOM    951  CA  VAL C  71     -19.852   4.102  14.672  1.00  1.00      C    C
ATOM    952  CA  ARG C  72     -21.377   5.939  17.707  1.00  1.00      C    C
ATOM    953  CA  GLU C  73     -19.665   3.754  20.227  1.00  1.00      C    C
ATOM    954  CA  ILE C  74     -16.266   3.998  18.513  1.00  1.00      C    C
ATOM    955  CA  ALA C  75     -16.676   7.837  18.305  1.00  1.00      C    C
ATOM    956  CA  GLN C  76     -17.540   8.094  21.915  1.00  1.00      C    C
ATOM    957  CA  ASP C  77     -14.147   6.586  22.702  1.00  1.00      C    C
ATOM    958  CA  PHE C  78     -12.395   9.600  21.111  1.00  1.00      C    C
ATOM    959  CA  LYS C  79     -14.935  12.396  21.847  1.00  1.00      C    C
ATOM    960  CA  THR C  80     -18.153  12.011  23.941  1.00  1.00      C    C
ATOM    961  CA  ASP C  81     -21.443  13.622  23.105  1.00  1.00      C    C
ATOM    962  CA  LEU C  82     -20.773  13.965  19.467  1.00  1.00      C    C
ATOM    963  CA  ARG C  83     -23.677  13.357  17.068  1.00  1.00      C    C
ATOM    964  CA  PHE C  84     -23.551  12.347  13.401  1.00  1.00      C    C
ATOM    965  CA  GLN C  85     -24.602  14.185  10.316  1.00  1.00      C    C
ATOM    966  CA  SER C  86     -26.745  11.849   8.242  1.00  1.00      C    C
ATOM    967  CA  SER C  87     -24.308  12.149   5.302  1.00  1.00      C    C
ATOM    968  CA  ALA C  88     -21.331  11.491   7.779  1.00  1.00      C    C
ATOM    969  CA  VAL C  89     -22.785   8.164   8.469  1.00  1.00      C    C
ATOM    970  CA  MET C  90     -23.434   7.463   4.772  1.00  1.00      C    C
ATOM    971  CA  ALA C  91     -19.872   8.364   3.939  1.00  1.00      C    C
ATOM    972  CA  LEU C  92     -18.220   6.019   6.516  1.00  1.00      C    C
ATOM    973  CA  GLN C  93     -20.309   2.999   5.496  1.00  1.00      C    C
ATOM    974  CA  GLU C  94     -19.365   3.562   1.771  1.00  1.00      C    C
ATOM    975  CA  ALA C  95     -15.727   4.104   2.792  1.00  1.00      C    C
ATOM    976  CA  SER C  96     -15.602   1.041   5.039  1.00  1.00      C    C
ATOM    977  CA  GLU C  97     -17.285  -1.299   2.635  1.00  1.00      C    C
ATOM    978  CA  ALA C  98     -15.209  -0.291  -0.406  1.00  1.00      C    C
ATOM    979  CA  TYR C  99     -12.169  -0.743   1.920  1.00  1.00      C    C
ATOM    980  CA  LEU C 100     -13.192  -4.234   3.074  1.00  1.00      C    C
ATOM    981  CA  VAL C 101     -14.391  -5.358  -0.319  1.00  1.00      C    C
ATOM    982  CA  ALA C 102     -11.094  -4.440  -1.908  1.00  1.00      C    C
ATOM    983  CA  LEU C 103      -9.231  -5.975   1.004  1.00  1.00      C    C
ATOM    984  CA  PHE C 104     -10.872  -9.283   0.333  1.00  1.00      C    C
ATOM    985  CA  GLU C 105      -9.838  -9.132  -3.287  1.00  1.00      C    C
ATOM    986  CA  ASP C 106      -6.111  -8.735  -2.448  1.00  1.00      C    C
ATOM    987  CA  THR C 107      -6.073 -11.395   0.304  1.00  1.00      C    C
ATOM    988  CA  ASN C 108      -7.724 -13.819  -2.202  1.00  1.00      C    C
ATOM    989  CA  LEU C 109      -4.683 -13.224  -4.528  1.00  1.00      C    C
ATOM    990  CA  CYS C 110      -2.489 -14.089  -1.593  1.00  1.00      C    C
ATOM    991  CA  ALA C 111      -4.454 -17.332  -0.909  1.00  1.00      C    C
ATOM    992  CA  ILE C 112      -3.962 -18.501  -4.519  1.00  1.00      C    C
ATOM    993  CA  HIS C 113      -0.276 -17.651  -4.164  1.00  1.00      C    C
ATOM    994  CA  ALA C 114      -0.197 -19.886  -1.190  1.00  1.00      C    C
ATOM    995  CA  LYS C 115      -1.720 -22.715  -3.141  1.00  1.00      C    C
ATOM    996  CA  ARG C 116      -5.101 -22.315  -1.402  1.00  1.00      C    C
ATOM    997  CA  VAL C 117      -8.522 -21.225  -2.673  1.00  1.00      C    C
ATOM    998  CA  THR C 118      -9.788 -20.510   0.871  1.00  1.00      C    C
ATOM    999  CA  ILE C 119      -8.996 -17.157   2.444  1.00  1.00      C    C
ATOM   1000  CA  MET C 120      -7.688 -17.449   6.071  1.00  1.00      C    C
ATOM   1001  CA  PRO C 121      -6.743 -14.780   8.582  1.00  1.00      C    C
ATOM   1002  CA  LYS C 122      -3.062 -15.150   7.673  1.00  1.00      C    C
ATOM   1003  CA  ASP C 123      -3.960 -13.820   4.138  1.00  1.00      C    C
ATOM   1004  CA  ILE C 124      -5.519 -10.718   5.346  1.00  1.00      C    C
ATOM   1005  CA  GLN C 125      -2.804  -9.960   7.727  1.00  1.00      C    C
ATOM   1006  CA  LEU C 126      -0.072 -10.350   5.100  1.00  1.00      C    C
ATOM   1007  CA  ALA C 127      -1.686  -7.884   2.685  1.00  1.00      C    C
ATOM   1008  CA  ARG C 128      -2.144  -5.367   5.582  1.00  1.00      C    C
ATOM   1009  CA  ARG C 129       1.527  -5.411   6.492  1.00  1.00      C    C
ATOM   1010  CA  ILE C 130       2.468  -4.795   2.836  1.00  1.00      C    C
ATOM   1011  CA  ARG C 131      -0.129  -1.950   2.464  1.00  1.00      C    C
ATOM   1012  CA  GLY C 132       1.730  -0.291   5.475  1.00  1.00      C    C
ATOM   1013  CA  GLU C 133      -1.538  -0.803   7.669  1.00  1.00      C    C
ATOM   1014  CA  ARG C 134       0.522  -3.142   9.979  1.00  1.00      C    C
ATOM   1015  CA  ALA C 135       3.767  -1.712   8.836  1.00  1.00      C    C
TER
ATOM   1016  CA  SER D   1     -19.228 -14.681  23.485  1.00  1.00      D    C
ATOM   1017  CA  GLY D   2     -21.778 -12.019  22.642  1.00  1.00      D    C
ATOM   1018  CA  ARG D   3     -21.480  -9.243  25.164  1.00  1.00      D    C
ATOM   1019  CA  GLY D   4     -22.686 -10.219  28.712  1.00  1.00      D    C
ATOM   1020  CA  LYS D   5     -23.524  -6.569  28.776  1.00  1.00      D    C
ATOM   1021  CA  GLY D   6     -25.049  -4.820  31.653  1.00  1.00      D    C
ATOM   1022  CA  GLY D   7     -27.574  -2.366  33.116  1.00  1.00      D    C
ATOM   1023  CA  LYS D   8     -29.509  -2.775  29.925  1.00  1.00      D    C
ATOM   1024  CA  GLY D   9     -28.073   0.433  28.517  1.00  1.00      D    C
ATOM   1025  CA  LEU D  10     -31.475   1.871  28.309  1.00  1.00      D    C
ATOM   1026  CA  GLY D  11     -34.530   1.020  26.373  1.00  1.00      D    C
ATOM   1027  CA  LYS D  12     -36.237  -2.373  26.639  1.00  1.00      D    C
ATOM   1028  CA  GLY D  13     -38.119  -1.415  29.888  1.00  1.00      D    C
ATOM   1029  CA  GLY D  14     -41.513  -1.905  28.276  1.00  1.00      D    C
ATOM   1030  CA  ALA D  15     -41.693  -5.596  29.192  1.00  1.00      D    C
ATOM   1031  CA  LYS D  16     -42.492  -6.993  25.745  1.00  1.00      D    C
ATOM   1032  CA  ARG D  17     -40.872 -10.421  26.661  1.00  1.00      D    C
ATOM   1033  CA  HIS D  18     -38.556 -10.724  23.810  1.00  1.00      D    C
ATOM   1034  CA  ARG D  19     -35.660  -9.888  25.984  1.00  1.00      D    C
ATOM   1035  CA  LYS D  20     -33.239  -7.945  23.790  1.00  1.00      D    C
ATOM   1036  CA  VAL D  21     -30.582 -10.478  22.981  1.00  1.00      D    C
ATOM   1037  CA  LEU D  22     -26.834 -10.792  22.323  1.00  1.00      D    C
ATOM   1038  CA  ARG D  23     -25.803 -10.230  18.694  1.00  1.00      D    C
ATOM   1039  CA  ASP D  24     -23.304  -7.538  19.939  1.00  1.00      D    C
ATOM   1040  CA  ASN D  25     -22.161  -4.408  18.111  1.00  1.00      D    C
ATOM   1041  CA  ILE D  26     -19.023  -5.784  16.538  1.00  1.00      D    C
ATOM   1042  CA  GLN D  27     -20.796  -9.086  16.870  1.00  1.00      D    C
ATOM   1043  CA  GLY D  28     -23.555  -7.390  15.042  1.00  1.00      D    C
ATOM   1044  CA  ILE D  29     -21.594  -7.363  11.752  1.00  1.00      D    C
ATOM   1045  CA  THR D  30     -22.727 -10.794  10.938  1.00  1.00      D    C
ATOM   1046  CA  LYS D  31     -21.267 -13.761   9.160  1.00  1.00      D    C
ATOM   1047  CA  PRO D  32     -23.746 -13.187   6.332  1.00  1.00      D    C
ATOM   1048  CA  ALA D  33     -22.944  -9.485   5.771  1.00  1.00      D    C
ATOM   1049  CA  ILE D  34     -19.100 -10.431   5.574  1.00  1.00      D    C
ATOM   1050  CA  ARG D  35     -19.787 -13.341   3.186  1.00  1.00      D    C
ATOM   1051  CA  ARG D  36     -21.581 -10.822   0.983  1.00  1.00      D    C
ATOM   1052  CA  LEU D  37     -18.601  -8.426   1.306  1.00  1.00      D    C
ATOM   1053  CA  ALA D  38     -16.301 -11.281   0.260  1.00  1.00      D    C
ATOM   1054  CA  ARG D  39     -18.368 -12.031  -2.806  1.00  1.00      D    C
ATOM   1055  CA  ARG D  40     -18.142  -8.494  -4.012  1.00  1.00      D    C
ATOM   1056  CA  GLY D  41     -14.465  -8.752  -3.558  1.00  1.00      D    C
ATOM   1057  CA  GLY D  42     -14.226 -11.754  -5.931  1.00  1.00      D    C
ATOM   1058  CA  VAL D  43     -14.135 -14.408  -3.312  1.00  1.00      D    C
ATOM   1059  CA  LYS D  44     -15.268 -18.016  -4.068  1.00  1.00      D    C
ATOM   1060  CA  ARG D  45     -14.532 -19.931  -0.818  1.00  1.00      D    C
ATOM   1061  CA  ILE D  46     -14.491 -18.285   2.767  1.00  1.00      D    C
ATOM   1062  CA  SER D  47     -12.842 -19.436   5.920  1.00  1.00      D    C
ATOM   1063  CA  GLY D  48     -14.858 -19.835   9.055  1.00  1.00      D    C
ATOM   1064  CA  LEU D  49     -12.260 -18.010  11.075  1.00  1.00      D    C
ATOM   1065  CA  ILE D  50     -12.263 -14.927   8.888  1.00  1.00      D    C
ATOM   1066  CA  TYR D  51     -15.376 -13.499  10.472  1.00  1.00      D    C
ATOM   1067  CA  GLU D  52     -13.846 -12.622  13.799  1.00  1.00      D    C
ATOM   1068  CA  GLU D  53     -10.511 -11.853  12.031  1.00  1.00      D    C
ATOM   1069  CA  THR D  54     -12.382  -9.392   9.950  1.00  1.00      D    C
ATOM   1070  CA  ARG D  55     -14.291  -7.686  12.776  1.00  1.00      D    C
ATOM   1071  CA  GLY D  56     -11.010  -6.883  14.527  1.00  1.00      D    C
ATOM   1072  CA  VAL D  57      -9.552  -5.444  11.315  1.00  1.00      D    C
ATOM   1073  CA  LEU D  58     -12.783  -3.380  10.640  1.00  1.00      D    C
ATOM   1074  CA  LYS D  59     -12.500  -1.924  14.183  1.00  1.00      D    C
ATOM   1075  CA  VAL D  60      -8.942  -0.802  13.541  1.00  1.00      D    C
ATOM   1076  CA  PHE D  61     -10.108   0.788  10.245  1.00  1.00      D    C
ATOM   1077  CA  LEU D  62     -12.981   2.580  12.036  1.00  1.00      D    C
ATOM   1078  CA  GLU D  63     -10.797   3.616  14.895  1.00  1.00      D    C
ATOM   1079  CA  ASN D  64      -8.267   5.097  12.385  1.00  1.00      D    C
ATOM   1080  CA  VAL D  65     -10.740   6.808  10.167  1.00  1.00      D    C
ATOM   1081  CA  ILE D  66     -13.008   7.910  13.112  1.00  1.00      D    C
ATOM   1082  CA  ARG D  67     -10.160   9.123  15.252  1.00  1.00      D    C
ATOM   1083  CA  ASP D  68      -9.142  11.580  12.378  1.00  1.00      D    C
ATOM   1084  CA  ALA D  69     -12.776  12.590  11.694  1.00  1.00      D    C
ATOM   1085  CA  VAL D  70     -13.287  13.341  15.391  1.00  1.00      D    C
ATOM   1086  CA  THR D  71     -10.136  15.331  15.435  1.00  1.00      D    C
ATOM   1087  CA  TYR D  72     -11.395  17.484  12.636  1.00  1.00      D    C
ATOM   1088  CA  THR D  73     -14.834  17.998  14.320  1.00  1.00      D    C
ATOM   1089  CA  GLU D  74     -13.277  19.300  17.510  1.00  1.00      D    C
ATOM   1090  CA  HIS D  75     -11.122  21.680  15.476  1.00  1.00      D    C
ATOM   1091  CA  ALA D  76     -14.392  23.135  14.133  1.00  1.00      D    C
ATOM   1092  CA  LYS D  77     -15.655  23.478  17.673  1.00  1.00      D    C
ATOM   1093  CA  ARG D  78     -18.904  21.585  16.503  1.00  1.00      D    C
ATOM   1094  CA  LYS D  79     -20.887  18.942  18.323  1.00  1.00      D    C
ATOM   1095  CA  THR D  80     -21.595  17.012  15.138  1.00  1.00      D    C
ATOM   1096  CA  VAL D  81     -19.060  14.968  13.090  1.00  1.00      D    C
ATOM   1097  CA  THR D  82     -19.358  16.115   9.490  1.00  1.00      D    C
ATOM   1098  CA  ALA D  83     -19.233  14.194   6.228  1.00  1.00      D    C
ATOM   1099  CA  MET D  84     -16.368  16.668   5.291  1.00  1.00      D    C
ATOM   1100  CA  ASP D  85     -14.382  15.719   8.359  1.00  1.00      D    C
ATOM   1101  CA  VAL D  86     -14.829  12.138   7.248  1.00  1.00      D    C
ATOM   1102  CA  VAL D  87     -13.599  13.042   3.636  1.00  1.00      D    C
ATOM   1103  CA  TYR D  88     -10.502  14.748   5.186  1.00  1.00      D    C
ATOM   1104  CA  ALA D  89      -9.788  11.776   7.454  1.00  1.00      D    C
ATOM   1105  CA  LEU D  90      -9.920   9.342   4.599  1.00  1.00      D    C
ATOM   1106  CA  LYS D  91      -7.646  11.544   2.522  1.00  1.00      D    C
ATOM   1107  CA  ARG D  92      -4.672  11.622   4.874  1.00  1.00      D    C
ATOM   1108  CA  GLN D  93      -4.759   7.774   5.021  1.00  1.00      D    C
ATOM   1109  CA  GLY D  94      -4.182   7.713   1.224  1.00  1.00      D    C
ATOM   1110  CA  ARG D  95      -7.799   6.916   0.482  1.00  1.00      D    C
ATOM   1111  CA  THR D  96      -9.075  10.145  -1.293  1.00  1.00      D    C
ATOM   1112  CA  LEU D  97     -12.899   9.644  -1.372  1.00  1.00      D    C
ATOM   1113  CA  TYR D  98     -14.971  10.776  -4.289  1.00  1.00      D    C
ATOM   1114  CA  GLY D  99     -18.769  11.340  -3.976  1.00  1.00      D    C
ATOM   1115  CA  PHE D 100     -18.899  13.387  -0.802  1.00  1.00      D    C
ATOM   1116  CA  GLY D 101     -18.078  17.024  -1.641  1.00  1.00      D    C
ATOM   1117  CA  GLY D 102     -21.641  18.087  -2.528  1.00  1.00      D    C
TER
ATOM   1118  CA  SER E   1       9.526  92.118  20.915  1.00  1.00      E    C
ATOM   1119  CA  GLY E   2       7.409  89.562  19.017  1.00  1.00      E    C
ATOM   1120  CA  ARG E   3       3.868  89.078  17.878  1.00  1.00      E    C
ATOM   1121  CA  GLY E   4       0.425  88.525  19.101  1.00  1.00      E    C
ATOM   1122  CA  LYS E   5       0.199  85.274  17.190  1.00  1.00      E    C
ATOM   1123  CA  GLN E   6      -2.976  83.792  18.610  1.00  1.00      E    C
ATOM   1124  CA  GLY E   7      -3.829  80.058  19.184  1.00  1.00      E    C
ATOM   1125  CA  GLY E   8      -5.005  79.580  15.655  1.00  1.00      E    C
ATOM   1126  CA  LYS E   9      -7.056  81.555  13.109  1.00  1.00      E    C
ATOM   1127  CA  THR E  10      -9.535  82.817  15.668  1.00  1.00      E    C
ATOM   1128  CA  ARG E  11     -13.050  81.828  16.310  1.00  1.00      E    C
ATOM   1129  CA  ALA E  12     -12.492  78.697  18.164  1.00  1.00      E    C
ATOM   1130  CA  LYS E  13     -14.070  75.950  20.279  1.00  1.00      E    C
ATOM   1131  CA  ALA E  14     -10.990  74.255  21.815  1.00  1.00      E    C
ATOM   1132  CA  LYS E  15     -10.054  73.610  18.214  1.00  1.00      E    C
ATOM   1133  CA  THR E  16      -8.502  70.241  17.646  1.00  1.00      E    C
ATOM   1134  CA  ARG E  17      -9.423  66.804  18.784  1.00  1.00      E    C
ATOM   1135  CA  SER E  18      -6.204  66.975  20.777  1.00  1.00      E    C
ATOM   1136  CA  SER E  19      -7.156  70.056  22.502  1.00  1.00      E    C
ATOM   1137  CA  ARG E  20     -10.656  68.700  23.001  1.00  1.00      E    C
ATOM   1138  CA  ALA E  21      -9.235  65.598  24.773  1.00  1.00      E    C
ATOM   1139  CA  GLY E  22      -6.601  67.859  26.658  1.00  1.00      E    C
ATOM   1140  CA  LEU E  23      -3.936  65.894  24.841  1.00  1.00      E    C
ATOM   1141  CA  GLN E  24      -0.996  67.515  23.254  1.00  1.00      E    C
ATOM   1142  CA  PHE E  25       0.100  64.428  21.269  1.00  1.00      E    C
ATOM   1143  CA  PRO E  26      -1.892  64.060  17.975  1.00  1.00      E    C
ATOM   1144  CA  VAL E  27      -5.165  62.245  18.116  1.00  1.00      E    C
ATOM   1145  CA  GLY E  28      -5.705  62.380  14.379  1.00  1.00      E    C
ATOM   1146  CA  ARG E  29      -2.382  61.025  13.222  1.00  1.00      E    C
ATOM   1147  CA  VAL E  30      -2.602  58.132  15.780  1.00  1.00      E    C
ATOM   1148  CA  HIS E  31      -5.926  56.980  14.300  1.00  1.00      E    C
ATOM   1149  CA  ARG E  32      -4.395  57.012  10.787  1.00  1.00      E    C
ATOM   1150  CA  LEU E  33      -1.346  55.125  11.768  1.00  1.00      E    C
ATOM   1151  CA  LEU E  34      -3.289  52.511  13.706  1.00  1.00      E    C
ATOM   1152  CA  ARG E  35      -5.633  52.053  10.744  1.00  1.00      E    C
ATOM   1153  CA  LYS E  36      -2.772  51.903   8.168  1.00  1.00      E    C
ATOM   1154  CA  GLY E  37      -0.945  49.261  10.088  1.00  1.00      E    C
ATOM   1155  CA  ASN E  38      -3.446  46.422  10.036  1.00  1.00      E    C
ATOM   1156  CA  TYR E  39      -4.018  46.063  13.640  1.00  1.00      E    C
ATOM   1157  CA  ALA E  40      -7.820  45.162  13.390  1.00  1.00      E    C
ATOM   1158  CA  GLU E  41     -10.230  46.102  10.567  1.00  1.00      E    C
ATOM   1159  CA  ARG E  42     -11.828  48.746  12.813  1.00  1.00      E    C
ATOM   1160  CA  VAL E  43     -10.510  51.241  15.465  1.00  1.00      E    C
ATOM   1161  CA  GLY E  44     -13.199  52.599  17.782  1.00  1.00      E    C
ATOM   1162  CA  ALA E  45     -13.358  56.218  18.680  1.00  1.00      E    C
ATOM   1163  CA  GLY E  46     -11.957  56.072  22.113  1.00  1.00      E    C
ATOM   1164  CA  ALA E  47      -8.857  53.857  21.210  1.00  1.00      E    C
ATOM   1165  CA  PRO E  48      -6.809  56.639  19.506  1.00  1.00      E    C
ATOM   1166  CA  VAL E  49      -7.860  59.062  22.339  1.00  1.00      E    C
ATOM   1167  CA  TYR E  50      -6.572  56.658  24.930  1.00  1.00      E    C
ATOM   1168  CA  LEU E  51      -3.372  55.937  23.166  1.00  1.00      E    C
ATOM   1169  CA  ALA E  52      -2.434  59.625  22.588  1.00  1.00      E    C
ATOM   1170  CA  ALA E  53      -3.032  60.246  26.367  1.00  1.00      E    C
ATOM   1171  CA  VAL E  54      -0.782  57.308  27.599  1.00  1.00      E    C
ATOM   1172  CA  LEU E  55       2.112  58.290  25.343  1.00  1.00      E    C
ATOM   1173  CA  GLU E  56       1.831  61.854  26.447  1.00  1.00      E    C
ATOM   1174  CA  TYR E  57       1.971  60.625  30.176  1.00  1.00      E    C
ATOM   1175  CA  LEU E  58       4.956  58.389  29.550  1.00  1.00      E    C
ATOM   1176  CA  THR E  59       6.907  60.965  27.829  1.00  1.00      E    C
ATOM   1177  CA  ALA E  60       6.202  63.509  30.551  1.00  1.00      E    C
ATOM   1178  CA  GLU E  61       7.405  61.037  33.254  1.00  1.00      E    C
ATOM   1179  CA  ILE E  62      10.780  60.324  31.660  1.00  1.00      E    C
ATOM   1180  CA  LEU E  63      11.496  63.781  30.721  1.00  1.00      E    C
ATOM   1181  CA  GLU E  64      10.556  65.075  34.292  1.00  1.00      E    C
ATOM   1182  CA  LEU E  65      13.205  62.806  35.823  1.00  1.00      E    C
ATOM   1183  CA  ALA E  66      15.812  63.541  32.984  1.00  1.00      E    C
ATOM   1184  CA  GLY E  67      15.301  67.263  32.946  1.00  1.00      E    C
ATOM   1185  CA  ASN E  68      16.006  67.076  36.682  1.00  1.00      E    C
ATOM   1186  CA  ALA E  69      19.346  65.196  36.179  1.00  1.00      E    C
ATOM   1187  CA  ALA E  70      20.485  67.937  33.830  1.00  1.00      E    C
ATOM   1188  CA  ARG E  71      19.567  70.698  36.285  1.00  1.00      E    C
ATOM   1189  CA  ASP E  72      21.315  69.113  39.301  1.00  1.00      E    C
ATOM   1190  CA  ASN E  73      24.595  69.107  37.346  1.00  1.00      E    C
ATOM   1191  CA  LYS E  74      24.154  72.676  36.241  1.00  1.00      E    C
ATOM   1192  CA  LYS E  75      23.437  71.693  32.576  1.00  1.00      E    C
ATOM   1193  CA  THR E  76      20.609  73.060  30.477  1.00  1.00      E    C
ATOM   1194  CA  ARG E  77      20.692  70.482  27.725  1.00  1.00      E    C
ATOM   1195  CA  ILE E  78      19.173  67.035  28.481  1.00  1.00      E    C
ATOM   1196  CA  ILE E  79      21.478  64.194  27.333  1.00  1.00      E    C
ATOM   1197  CA  PRO E  80      21.103  60.321  27.069  1.00  1.00      E    C
ATOM   1198  CA  ARG E  81      22.965  59.957  30.313  1.00  1.00      E    C
ATOM   1199  CA  HIS E  82      19.953  61.478  32.053  1.00  1.00      E    C
ATOM   1200  CA  LEU E  83      17.551  59.282  30.031  1.00  1.00      E    C
ATOM   1201  CA  GLN E  84      19.499  56.217  31.229  1.00  1.00      E    C
ATOM   1202  CA  LEU E  85      19.602  57.463  34.771  1.00  1.00      E    C
ATOM   1203  CA  ALA E  86      15.815  58.060  34.558  1.00  1.00      E    C
ATOM   1204  CA  VAL E  87      15.212  54.553  33.316  1.00  1.00      E    C
ATOM   1205  CA  ARG E  88      17.566  52.407  35.179  1.00  1.00      E    C
ATOM   1206  CA  ASN E  89      17.080  54.105  38.553  1.00  1.00      E    C
ATOM   1207  CA  ASP E  90      13.326  53.857  38.079  1.00  1.00      E    C
ATOM   1208  CA  GLU E  91      12.384  50.289  39.016  1.00  1.00      E    C
ATOM   1209  CA  GLU E  92       9.153  50.229  37.057  1.00  1.00      E    C
ATOM   1210  CA  LEU E  93      10.451  52.039  33.822  1.00  1.00      E    C
ATOM   1211  CA  ASN E  94      13.631  50.038  34.039  1.00  1.00      E    C
ATOM   1212  CA  LYS E  95      11.690  46.729  33.836  1.00  1.00      E    C
ATOM   1213  CA  LEU E  96       9.429  48.172  31.097  1.00  1.00      E    C
ATOM   1214  CA  LEU E  97      12.579  48.858  29.059  1.00  1.00      E    C
ATOM   1215  CA  GLY E  98      14.600  45.750  30.139  1.00  1.00      E    C
ATOM   1216  CA  ARG E  99      15.599  44.676  26.689  1.00  1.00      E    C
ATOM   1217  CA  VAL E 100      16.162  48.210  25.285  1.00  1.00      E    C
ATOM   1218  CA  THR E 101      19.368  49.945  24.650  1.00  1.00      E    C
ATOM   1219  CA  ILE E 102      20.863  53.454  25.267  1.00  1.00      E    C
ATOM   1220  CA  ALA E 103      24.219  54.585  23.679  1.00  1.00      E    C
ATOM   1221  CA  GLN E 104      26.254  57.059  25.800  1.00  1.00      E    C
ATOM   1222  CA  GLY E 105      24.233  56.203  28.823  1.00  1.00      E    C
ATOM   1223  CA  GLY E 106      26.777  54.932  31.317  1.00  1.00      E    C
ATOM   1224  CA  VAL E 107      25.684  53.216  34.440  1.00  1.00      E    C
ATOM   1225  CA  LEU E 108      24.391  54.164  37.877  1.00  1.00      E    C
ATOM   1226  CA  PRO E 109      26.908  53.720  40.675  1.00  1.00      E    C
ATOM   1227  CA  ASN E 110      26.623  50.163  41.933  1.00  1.00      E    C
ATOM   1228  CA  ILE E 111      24.037  47.512  40.774  1.00  1.00      E    C
ATOM   1229  CA  GLN E 112      20.594  47.506  42.297  1.00  1.00      E    C
ATOM   1230  CA  SER E 113      19.552  43.935  42.914  1.00  1.00      E    C
ATOM   1231  CA  VAL E 114      22.914  42.687  44.111  1.00  1.00      E    C
ATOM   1232  CA  LEU E 115      22.700  45.062  46.932  1.00  1.00      E    C
ATOM   1233  CA  LEU E 116      19.755  43.655  48.783  1.00  1.00      E    C
ATOM   1234  CA  PRO E 117      19.741  40.057  49.955  1.00  1.00      E    C
ATOM   1235  CA  LYS E 118      17.094  38.031  51.761  1.00  1.00      E    C
ATOM   1236  CA  LYS E 119      13.405  37.608  50.949  1.00  1.00      E    C
ATOM   1237  CA  THR E 120      15.015  34.731  49.212  1.00  1.00      E    C
ATOM   1238  CA  GLU E 121      13.218  34.035  45.965  1.00  1.00      E    C
ATOM   1239  CA  SER E 122      13.590  30.893  43.833  1.00  1.00      E    C
ATOM   1240  CA  SER E 123      13.601  28.431  46.745  1.00  1.00      E    C
ATOM   1241  CA  LYS E 124      11.601  25.953  48.859  1.00  1.00      E    C
ATOM   1242  CA  SER E 125       9.495  24.876  45.903  1.00  1.00      E    C
ATOM   1243  CA  LYS E 126       6.909  27.521  46.668  1.00  1.00      E    C
ATOM   1244  CA  SER E 127       4.534  25.258  48.641  1.00  1.00      E    C
ATOM   1245  CA  LYS E 128       3.707  23.130  45.637  1.00  1.00      E    C
TER
ATOM   1246  CA  PRO F   1      54.780  58.673   0.253  1.00  1.00      F    C
ATOM   1247  CA  GLU F   2      54.124  57.255   3.637  1.00  1.00      F    C
ATOM   1248  CA  PRO F   3      53.508  53.942   5.287  1.00  1.00      F    C
ATOM   1249  CA  ALA F   4      49.720  54.784   5.742  1.00  1.00      F    C
ATOM   1250  CA  LYS F   5      49.402  53.473   9.319  1.00  1.00      F    C
ATOM   1251  CA  SER F   6      51.636  55.345  11.814  1.00  1.00      F    C
ATOM   1252  CA  ALA F   7      50.214  56.250  15.313  1.00  1.00      F    C
ATOM   1253  CA  PRO F   8      47.805  54.802  16.250  1.00  1.00      F    C
ATOM   1254  CA  ALA F   9      47.097  57.829  18.433  1.00  1.00      F    C
ATOM   1255  CA  PRO F  10      45.796  56.440  20.715  1.00  1.00      F    C
ATOM   1256  CA  LYS F  11      42.212  57.334  21.587  1.00  1.00      F    C
ATOM   1257  CA  LYS F  12      40.499  60.004  23.661  1.00  1.00      F    C
ATOM   1258  CA  GLY F  13      38.053  60.759  20.811  1.00  1.00      F    C
ATOM   1259  CA  SER F  14      38.051  57.293  19.352  1.00  1.00      F    C
ATOM   1260  CA  LYS F  15      35.086  55.662  21.158  1.00  1.00      F    C
ATOM   1261  CA  LYS F  16      31.499  56.161  20.059  1.00  1.00      F    C
ATOM   1262  CA  ALA F  17      29.087  58.890  20.910  1.00  1.00      F    C
ATOM   1263  CA  VAL F  18      27.522  60.061  17.668  1.00  1.00      F    C
ATOM   1264  CA  THR F  19      29.632  62.934  16.670  1.00  1.00      F    C
ATOM   1265  CA  LYS F  20      27.575  65.059  14.299  1.00  1.00      F    C
ATOM   1266  CA  THR F  21      26.831  65.282  10.535  1.00  1.00      F    C
ATOM   1267  CA  GLN F  22      24.261  63.666   8.267  1.00  1.00      F    C
ATOM   1268  CA  LYS F  23      24.991  62.554   4.734  1.00  1.00      F    C
ATOM   1269  CA  LYS F  24      23.593  64.994   2.184  1.00  1.00      F    C
ATOM   1270  CA  ASP F  25      24.774  64.909  -1.504  1.00  1.00      F    C
ATOM   1271  CA  GLY F  26      25.290  61.133  -1.727  1.00  1.00      F    C
ATOM   1272  CA  LYS F  27      23.246  57.859  -2.495  1.00  1.00      F    C
ATOM   1273  CA  LYS F  28      19.975  59.396  -1.723  1.00  1.00      F    C
ATOM   1274  CA  ARG F  29      17.730  56.239  -1.982  1.00  1.00      F    C
ATOM   1275  CA  ARG F  30      15.982  56.826   1.326  1.00  1.00      F    C
ATOM   1276  CA  LYS F  31      13.278  59.473   1.311  1.00  1.00      F    C
ATOM   1277  CA  THR F  32      13.759  62.275   3.760  1.00  1.00      F    C
ATOM   1278  CA  ARG F  33      11.311  61.605   6.532  1.00  1.00      F    C
ATOM   1279  CA  LYS F  34       8.118  63.570   6.781  1.00  1.00      F    C
ATOM   1280  CA  GLU F  35       6.828  62.917  10.291  1.00  1.00      F    C
ATOM   1281  CA  SER F  36       8.776  62.815  13.466  1.00  1.00      F    C
ATOM   1282  CA  TYR F  37       7.307  62.900  17.055  1.00  1.00      F    C
ATOM   1283  CA  ALA F  38       9.706  65.619  17.968  1.00  1.00      F    C
ATOM   1284  CA  ILE F  39       7.275  68.563  18.167  1.00  1.00      F    C
ATOM   1285  CA  TYR F  40       5.101  66.618  20.655  1.00  1.00      F    C
ATOM   1286  CA  VAL F  41       7.968  65.338  22.665  1.00  1.00      F    C
ATOM   1287  CA  TYR F  42       9.293  68.890  22.755  1.00  1.00      F    C
ATOM   1288  CA  LYS F  43       5.842  70.289  23.931  1.00  1.00      F    C
ATOM   1289  CA  VAL F  44       5.913  67.935  26.938  1.00  1.00      F    C
ATOM   1290  CA  LEU F  45       9.430  68.789  27.712  1.00  1.00      F    C
ATOM   1291  CA  LYS F  46       8.508  72.531  27.881  1.00  1.00      F    C
ATOM   1292  CA  GLN F  47       5.713  71.863  30.291  1.00  1.00      F    C
ATOM   1293  CA  VAL F  48       7.808  70.108  32.793  1.00  1.00      F    C
ATOM   1294  CA  HIS F  49      11.251  71.982  32.455  1.00  1.00      F    C
ATOM   1295  CA  PRO F  50      10.596  75.288  30.576  1.00  1.00      F    C
ATOM   1296  CA  ASP F  51      14.192  76.399  30.642  1.00  1.00      F    C
ATOM   1297  CA  THR F  52      15.833  72.999  29.978  1.00  1.00      F    C
ATOM   1298  CA  GLY F  53      16.609  72.041  26.476  1.00  1.00      F    C
ATOM   1299  CA  ILE F  54      17.246  68.590  24.889  1.00  1.00      F    C
ATOM   1300  CA  SER F  55      19.955  67.350  22.529  1.00  1.00      F    C
ATOM   1301  CA  SER F  56      19.145  65.658  19.195  1.00  1.00      F    C
ATOM   1302  CA  LYS F  57      20.566  62.399  20.467  1.00  1.00      F    C
ATOM   1303  CA  ALA F  58      18.180  62.541  23.557  1.00  1.00      F    C
ATOM   1304  CA  MET F  59      15.404  63.340  21.097  1.00  1.00      F    C
ATOM   1305  CA  SER F  60      16.276  60.265  18.984  1.00  1.00      F    C
ATOM   1306  CA  ILE F  61      15.974  58.222  22.170  1.00  1.00      F    C
ATOM   1307  CA  MET F  62      12.523  59.848  22.889  1.00  1.00      F    C
ATOM   1308  CA  ASN F  63      11.341  59.198  19.335  1.00  1.00      F    C
ATOM   1309  CA  SER F  64      12.323  55.387  19.697  1.00  1.00      F    C
ATOM   1310  CA  PHE F  65      10.457  55.462  23.110  1.00  1.00      F    C
ATOM   1311  CA  VAL F  66       7.345  56.812  21.523  1.00  1.00      F    C
ATOM   1312  CA  ASN F  67       7.468  54.609  18.446  1.00  1.00      F    C
ATOM   1313  CA  ASP F  68       8.302  51.432  20.490  1.00  1.00      F    C
ATOM   1314  CA  VAL F  69       5.403  51.946  22.973  1.00  1.00      F    C
ATOM   1315  CA  PHE F  70       2.980  52.646  20.189  1.00  1.00      F    C
ATOM   1316  CA  GLU F  71       3.866  49.278  18.598  1.00  1.00      F    C
ATOM   1317  CA  ARG F  72       3.898  47.397  22.045  1.00  1.00      F    C
ATOM   1318  CA  ILE F  73       0.548  48.821  23.216  1.00  1.00      F    C
ATOM   1319  CA  ALA F  74      -1.020  48.568  19.774  1.00  1.00      F    C
ATOM   1320  CA  GLY F  75       0.301  45.088  19.233  1.00  1.00      F    C
ATOM   1321  CA  GLU F  76      -1.138  43.604  22.339  1.00  1.00      F    C
ATOM   1322  CA  ALA F  77      -4.502  45.183  21.908  1.00  1.00      F    C
ATOM   1323  CA  SER F  78      -4.662  43.956  18.213  1.00  1.00      F    C
ATOM   1324  CA  ARG F  79      -3.993  40.381  19.356  1.00  1.00      F    C
ATOM   1325  CA  LEU F  80      -6.369  40.576  22.303  1.00  1.00      F    C
ATOM   1326  CA  ALA F  81      -9.104  41.741  19.894  1.00  1.00      F    C
ATOM   1327  CA  HIS F  82      -8.442  38.838  17.445  1.00  1.00      F    C
ATOM   1328  CA  TYR F  83      -8.245  36.322  20.298  1.00  1.00      F    C
ATOM   1329  CA  ASN F  84     -11.838  37.534  21.296  1.00  1.00      F    C
ATOM   1330  CA  LYS F  85     -12.939  37.704  17.627  1.00  1.00      F    C
ATOM   1331  CA  ARG F  86     -13.500  41.482  17.935  1.00  1.00      F    C
ATOM   1332  CA  SER F  87     -13.460  43.454  14.637  1.00  1.00      F    C
ATOM   1333  CA  THR F  88     -12.613  46.714  16.285  1.00  1.00      F    C
ATOM   1334  CA  ILE F  89      -9.963  47.630  18.881  1.00  1.00      F    C
ATOM   1335  CA  THR F  90     -11.626  49.859  21.308  1.00  1.00      F    C
ATOM   1336  CA  SER F  91     -10.771  51.746  24.479  1.00  1.00      F    C
ATOM   1337  CA  ARG F  92     -11.230  48.488  26.263  1.00  1.00      F    C
ATOM   1338  CA  GLU F  93      -8.511  46.803  24.199  1.00  1.00      F    C
ATOM   1339  CA  ILE F  94      -6.406  49.858  24.734  1.00  1.00      F    C
ATOM   1340  CA  GLN F  95      -6.912  49.733  28.531  1.00  1.00      F    C
ATOM   1341  CA  THR F  96      -6.020  46.051  28.771  1.00  1.00      F    C
ATOM   1342  CA  ALA F  97      -2.918  46.547  26.602  1.00  1.00      F    C
ATOM   1343  CA  VAL F  98      -1.844  49.351  28.895  1.00  1.00      F    C
ATOM   1344  CA  ARG F  99      -2.281  47.296  31.979  1.00  1.00      F    C
ATOM   1345  CA  LEU F 100      -0.507  44.319  30.466  1.00  1.00      F    C
ATOM   1346  CA  LEU F 101       2.380  46.367  29.237  1.00  1.00      F    C
ATOM   1347  CA  LEU F 102       3.175  48.992  31.817  1.00  1.00      F    C
ATOM   1348  CA  PRO F 103       4.008  48.049  35.354  1.00  1.00      F    C
ATOM   1349  CA  GLY F 104       1.560  48.808  38.224  1.00  1.00      F    C
ATOM   1350  CA  GLU F 105       1.763  52.508  39.168  1.00  1.00      F    C
ATOM   1351  CA  LEU F 106       2.823  53.623  35.722  1.00  1.00      F    C
ATOM   1352  CA  ALA F 107      -0.263  51.751  34.415  1.00  1.00      F    C
ATOM   1353  CA  LYS F 108      -2.421  53.403  37.039  1.00  1.00      F    C
ATOM   1354  CA  HIS F 109      -1.628  56.917  35.978  1.00  1.00      F    C
ATOM   1355  CA  ALA F 110      -1.611  55.957  32.220  1.00  1.00      F    C
ATOM   1356  CA  VAL F 111      -5.102  54.394  32.608  1.00  1.00      F    C
ATOM   1357  CA  SER F 112      -6.182  57.523  34.613  1.00  1.00      F    C
ATOM   1358  CA  GLU F 113      -4.926  59.885  31.803  1.00  1.00      F    C
ATOM   1359  CA  GLY F 114      -6.383  57.799  29.040  1.00  1.00      F    C
ATOM   1360  CA  THR F 115      -9.781  57.420  30.678  1.00  1.00      F    C
ATOM   1361  CA  LYS F 116     -10.074  61.059  31.705  1.00  1.00      F    C
ATOM   1362  CA  ALA F 117      -8.871  62.014  28.117  1.00  1.00      F    C
ATOM   1363  CA  VAL F 118     -11.659  60.086  26.243  1.00  1.00      F    C
ATOM   1364  CA  THR F 119     -14.364  61.256  28.607  1.00  1.00      F    C
ATOM   1365  CA  LYS F 120     -13.332  64.914  28.146  1.00  1.00      F    C
ATOM   1366  CA  TYR F 121     -13.390  64.669  24.334  1.00  1.00      F    C
ATOM   1367  CA  THR F 122     -17.001  63.178  24.496  1.00  1.00      F    C
ATOM   1368  CA  SER F 123     -18.175  65.907  26.788  1.00  1.00      F    C
ATOM   1369  CA  ALA F 124     -18.203  68.439  24.083  1.00  1.00      F    C
ATOM   1370  CA  LYS F 125     -19.428  70.818  26.819  1.00  1.00      F    C
TER
ATOM   1371  CA  ALA G   1      29.088 -55.679  44.190  1.00  1.00      G    C
ATOM   1372  CA  ARG G   2      25.619 -56.235  45.572  1.00  1.00      G    C
ATOM   1373  CA  THR G   3      23.176 -59.122  44.933  1.00  1.00      G    C
ATOM   1374  CA  LYS G   4      20.466 -56.765  45.884  1.00  1.00      G    C
ATOM   1375  CA  GLN G   5      18.243 -59.519  47.345  1.00  1.00      G    C
ATOM   1376  CA  THR G   6      15.402 -58.329  49.472  1.00  1.00      G    C
ATOM   1377  CA  ALA G   7      15.860 -59.123  53.143  1.00  1.00      G    C
ATOM   1378  CA  ARG G   8      16.262 -55.493  53.890  1.00  1.00      G    C
ATOM   1379  CA  LYS G   9      12.450 -55.417  54.659  1.00  1.00      G    C
ATOM   1380  CA  SER G  10      11.387 -53.751  51.387  1.00  1.00      G    C
ATOM   1381  CA  THR G  11      10.579 -50.072  51.384  1.00  1.00      G    C
ATOM   1382  CA  GLY G  12      11.854 -47.037  49.906  1.00  1.00      G    C
ATOM   1383  CA  GLY G  13      12.640 -46.074  46.320  1.00  1.00      G    C
ATOM   1384  CA  LYS G  14      16.422 -46.698  46.757  1.00  1.00      G    C
ATOM   1385  CA  ALA G  15      16.266 -49.772  44.536  1.00  1.00      G    C
ATOM   1386  CA  PRO G  16      13.045 -51.369  43.275  1.00  1.00      G    C
ATOM   1387  CA  ARG G  17      11.918 -54.824  41.986  1.00  1.00      G    C
ATOM   1388  CA  LYS G  18       9.837 -56.380  39.248  1.00  1.00      G    C
ATOM   1389  CA  GLN G  19       9.063 -53.467  36.870  1.00  1.00      G    C
ATOM   1390  CA  LEU G  20      12.473 -53.358  35.256  1.00  1.00      G    C
ATOM   1391  CA  ALA G  21      14.019 -50.817  37.618  1.00  1.00      G    C
ATOM   1392  CA  THR G  22      15.934 -49.181  34.645  1.00  1.00      G    C
ATOM   1393  CA  LYS G  23      19.456 -48.781  35.937  1.00  1.00      G    C
ATOM   1394  CA  ALA G  24      18.738 -45.006  36.340  1.00  1.00      G    C
ATOM   1395  CA  ALA G  25      22.212 -43.954  35.049  1.00  1.00      G    C
ATOM   1396  CA  ARG G  26      21.985 -41.947  31.696  1.00  1.00      G    C
ATOM   1397  CA  LYS G  27      21.193 -45.343  30.450  1.00  1.00      G    C
ATOM   1398  CA  SER G  28      17.469 -46.301  30.366  1.00  1.00      G    C
ATOM   1399  CA  ALA G  29      17.059 -45.425  26.679  1.00  1.00      G    C
ATOM   1400  CA  PRO G  30      19.083 -42.479  25.623  1.00  1.00      G    C
ATOM   1401  CA  ALA G  31      22.708 -41.645  25.553  1.00  1.00      G    C
ATOM   1402  CA  THR G  32      23.831 -45.087  24.218  1.00  1.00      G    C
ATOM   1403  CA  GLY G  33      26.244 -45.056  21.337  1.00  1.00      G    C
ATOM   1404  CA  GLY G  34      29.413 -42.809  21.109  1.00  1.00      G    C
ATOM   1405  CA  VAL G  35      30.607 -39.834  18.961  1.00  1.00      G    C
ATOM   1406  CA  LYS G  36      28.737 -36.558  19.207  1.00  1.00      G    C
ATOM   1407  CA  LYS G  37      30.571 -34.022  17.032  1.00  1.00      G    C
ATOM   1408  CA  PRO G  38      28.104 -32.785  14.572  1.00  1.00      G    C
ATOM   1409  CA  HIS G  39      29.701 -31.895  11.275  1.00  1.00      G    C
ATOM   1410  CA  ARG G  40      30.398 -28.381  10.117  1.00  1.00      G    C
ATOM   1411  CA  TYR G  41      28.518 -26.013   7.816  1.00  1.00      G    C
ATOM   1412  CA  ARG G  42      24.780 -25.886   8.544  1.00  1.00      G    C
ATOM   1413  CA  PRO G  43      22.283 -25.415   5.677  1.00  1.00      G    C
ATOM   1414  CA  GLY G  44      22.240 -21.692   5.190  1.00  1.00      G    C
ATOM   1415  CA  THR G  45      25.297 -20.753   7.081  1.00  1.00      G    C
ATOM   1416  CA  VAL G  46      26.498 -18.209   4.548  1.00  1.00      G    C
ATOM   1417  CA  ALA G  47      23.004 -16.869   3.883  1.00  1.00      G    C
ATOM   1418  CA  LEU G  48      22.836 -16.070   7.573  1.00  1.00      G    C
ATOM   1419  CA  ARG G  49      26.277 -14.540   7.564  1.00  1.00      G    C
ATOM   1420  CA  GLU G  50      25.431 -12.201   4.652  1.00  1.00      G    C
ATOM   1421  CA  ILE G  51      22.094 -11.174   6.076  1.00  1.00      G    C
ATOM   1422  CA  ARG G  52      23.918 -10.315   9.351  1.00  1.00      G    C
ATOM   1423  CA  ARG G  53      26.841  -8.703   7.619  1.00  1.00      G    C
ATOM   1424  CA  TYR G  54      24.821  -6.417   5.400  1.00  1.00      G    C
ATOM   1425  CA  GLN G  55      22.162  -5.290   7.864  1.00  1.00      G    C
ATOM   1426  CA  LYS G  56      25.036  -4.294  10.240  1.00  1.00      G    C
ATOM   1427  CA  SER G  57      26.588  -1.882   7.720  1.00  1.00      G    C
ATOM   1428  CA  THR G  58      25.025   1.085   5.808  1.00  1.00      G    C
ATOM   1429  CA  GLU G  59      27.297   1.004   2.646  1.00  1.00      G    C
ATOM   1430  CA  LEU G  60      25.815   1.337  -0.798  1.00  1.00      G    C
ATOM   1431  CA  LEU G  61      25.193  -2.125  -2.319  1.00  1.00      G    C
ATOM   1432  CA  ILE G  62      25.063  -1.397  -6.045  1.00  1.00      G    C
ATOM   1433  CA  ARG G  63      28.559  -0.347  -7.028  1.00  1.00      G    C
ATOM   1434  CA  LYS G  64      28.985   3.313  -7.446  1.00  1.00      G    C
ATOM   1435  CA  LEU G  65      30.265   3.318 -11.029  1.00  1.00      G    C
ATOM   1436  CA  PRO G  66      27.668   0.952 -12.477  1.00  1.00      G    C
ATOM   1437  CA  PHE G  67      24.874   2.929 -10.682  1.00  1.00      G    C
ATOM   1438  CA  GLN G  68      26.056   6.265 -11.884  1.00  1.00      G    C
ATOM   1439  CA  ARG G  69      25.777   5.015 -15.526  1.00  1.00      G    C
ATOM   1440  CA  LEU G  70      22.260   3.915 -15.082  1.00  1.00      G    C
ATOM   1441  CA  VAL G  71      21.020   7.219 -13.790  1.00  1.00      G    C
ATOM   1442  CA  ARG G  72      22.853   9.352 -16.373  1.00  1.00      G    C
ATOM   1443  CA  GLU G  73      21.659   6.974 -19.213  1.00  1.00      G    C
ATOM   1444  CA  ILE G  74      18.056   7.140 -18.078  1.00  1.00      G    C
ATOM   1445  CA  ALA G  75      18.136  10.890 -17.583  1.00  1.00      G    C
ATOM   1446  CA  GLN G  76      19.694  11.591 -21.010  1.00  1.00      G    C
ATOM   1447  CA  ASP G  77      16.353  10.122 -22.397  1.00  1.00      G    C
ATOM   1448  CA  PHE G  78      14.450  12.879 -20.561  1.00  1.00      G    C
ATOM   1449  CA  LYS G  79      16.894  15.789 -21.191  1.00  1.00      G    C
ATOM   1450  CA  THR G  80      20.138  15.489 -23.190  1.00  1.00      G    C
ATOM   1451  CA  ASP G  81      23.433  16.940 -22.084  1.00  1.00      G    C
ATOM   1452  CA  LEU G  82      22.677  16.978 -18.365  1.00  1.00      G    C
ATOM   1453  CA  ARG G  83      25.419  17.535 -15.636  1.00  1.00      G    C
ATOM   1454  CA  PHE G  84      24.955  16.421 -11.981  1.00  1.00      G    C
ATOM   1455  CA  GLN G  85      25.830  17.496  -8.446  1.00  1.00      G    C
ATOM   1456  CA  SER G  86      27.347  14.506  -6.744  1.00  1.00      G    C
ATOM   1457  CA  SER G  87      24.730  14.495  -4.049  1.00  1.00      G    C
ATOM   1458  CA  ALA G  88      21.989  14.321  -6.735  1.00  1.00      G    C
ATOM   1459  CA  VAL G  89      23.304  10.876  -7.754  1.00  1.00      G    C
ATOM   1460  CA  MET G  90      23.925   9.840  -4.248  1.00  1.00      G    C
ATOM   1461  CA  ALA G  91      20.411  10.942  -3.131  1.00  1.00      G    C
ATOM   1462  CA  LEU G  92      18.997   8.772  -6.006  1.00  1.00      G    C
ATOM   1463  CA  GLN G  93      21.344   5.893  -4.892  1.00  1.00      G    C
ATOM   1464  CA  GLU G  94      20.243   6.510  -1.267  1.00  1.00      G    C
ATOM   1465  CA  ALA G  95      16.558   6.345  -2.515  1.00  1.00      G    C
ATOM   1466  CA  SER G  96      17.133   3.324  -4.821  1.00  1.00      G    C
ATOM   1467  CA  GLU G  97      18.774   1.263  -2.157  1.00  1.00      G    C
ATOM   1468  CA  ALA G  98      16.116   1.899   0.482  1.00  1.00      G    C
ATOM   1469  CA  TYR G  99      13.450   1.017  -2.028  1.00  1.00      G    C
ATOM   1470  CA  LEU G 100      15.133  -2.156  -3.161  1.00  1.00      G    C
ATOM   1471  CA  VAL G 101      15.883  -3.397   0.314  1.00  1.00      G    C
ATOM   1472  CA  ALA G 102      12.325  -2.755   1.496  1.00  1.00      G    C
ATOM   1473  CA  LEU G 103      10.901  -4.523  -1.530  1.00  1.00      G    C
ATOM   1474  CA  PHE G 104      12.882  -7.587  -0.723  1.00  1.00      G    C
ATOM   1475  CA  GLU G 105      11.438  -7.567   2.741  1.00  1.00      G    C
ATOM   1476  CA  ASP G 106       7.824  -7.474   1.209  1.00  1.00      G    C
ATOM   1477  CA  THR G 107       8.935  -9.972  -1.408  1.00  1.00      G    C
ATOM   1478  CA  ASN G 108      10.302 -12.135   1.480  1.00  1.00      G    C
ATOM   1479  CA  LEU G 109       6.908 -12.207   3.228  1.00  1.00      G    C
ATOM   1480  CA  CYS G 110       5.255 -13.394   0.026  1.00  1.00      G    C
ATOM   1481  CA  ALA G 111       7.677 -16.362  -0.234  1.00  1.00      G    C
ATOM   1482  CA  ILE G 112       7.297 -17.416   3.321  1.00  1.00      G    C
ATOM   1483  CA  HIS G 113       3.570 -16.973   3.175  1.00  1.00      G    C
ATOM   1484  CA  ALA G 114       3.629 -19.604   0.401  1.00  1.00      G    C
ATOM   1485  CA  LYS G 115       5.822 -21.861   2.607  1.00  1.00      G    C
ATOM   1486  CA  ARG G 116       8.712 -21.711   0.185  1.00  1.00      G    C
ATOM   1487  CA  VAL G 117      11.585 -19.905   1.764  1.00  1.00      G    C
ATOM   1488  CA  THR G 118      13.130 -18.775  -1.491  1.00  1.00      G    C
ATOM   1489  CA  ILE G 119      11.636 -15.654  -3.013  1.00  1.00      G    C
ATOM   1490  CA  MET G 120      10.784 -15.742  -6.679  1.00  1.00      G    C
ATOM   1491  CA  PRO G 121       9.572 -13.418  -9.518  1.00  1.00      G    C
ATOM   1492  CA  LYS G 122       6.041 -14.357  -8.861  1.00  1.00      G    C
ATOM   1493  CA  ASP G 123       6.443 -13.291  -5.220  1.00  1.00      G    C
ATOM   1494  CA  ILE G 124       7.834  -9.808  -6.324  1.00  1.00      G    C
ATOM   1495  CA  GLN G 125       4.796  -9.586  -8.639  1.00  1.00      G    C
ATOM   1496  CA  LEU G 126       2.478 -10.263  -5.734  1.00  1.00      G    C
ATOM   1497  CA  ALA G 127       4.247  -7.477  -3.711  1.00  1.00      G    C
ATOM   1498  CA  ARG G 128       3.881  -5.102  -6.596  1.00  1.00      G    C
ATOM   1499  CA  ARG G 129       0.194  -6.005  -7.182  1.00  1.00      G    C
ATOM   1500  CA  ILE G 130      -0.795  -5.690  -3.505  1.00  1.00      G    C
ATOM   1501  CA  ARG G 131       1.066  -2.530  -3.197  1.00  1.00      G    C
ATOM   1502  CA  GLY G 132      -0.873  -1.067  -6.057  1.00  1.00      G    C
ATOM   1503  CA  GLU G 133       2.119  -0.712  -8.309  1.00  1.00      G    C
ATOM   1504  CA  ARG G 134       0.783  -3.094 -10.898  1.00  1.00      G    C
ATOM   1505  CA  ALA G 135      -2.773  -2.806  -9.782  1.00  1.00      G    C
TER
ATOM   1506  CA  SER H   1      51.596 -24.739 -48.143  1.00  1.00      H    C
ATOM   1507  CA  GLY H   2      50.862 -21.048 -48.743  1.00  1.00      H    C
ATOM   1508  CA  ARG H   3      48.592 -18.201 -47.874  1.00  1.00      H    C
ATOM   1509  CA  GLY H   4      45.437 -20.156 -48.032  1.00  1.00      H    C
ATOM   1510  CA  LYS H   5      42.052 -18.732 -47.019  1.00  1.00      H    C
ATOM   1511  CA  GLY H   6      40.836 -17.836 -50.495  1.00  1.00      H    C
ATOM   1512  CA  GLY H   7      38.406 -15.227 -49.429  1.00  1.00      H    C
ATOM   1513  CA  LYS H   8      40.973 -12.331 -49.308  1.00  1.00      H    C
ATOM   1514  CA  GLY H   9      42.772 -10.767 -46.333  1.00  1.00      H    C
ATOM   1515  CA  LEU H  10      40.722  -7.593 -46.315  1.00  1.00      H    C
ATOM   1516  CA  GLY H  11      39.488  -7.081 -42.645  1.00  1.00      H    C
ATOM   1517  CA  LYS H  12      41.964  -9.401 -40.968  1.00  1.00      H    C
ATOM   1518  CA  GLY H  13      44.800  -9.057 -38.366  1.00  1.00      H    C
ATOM   1519  CA  GLY H  14      42.831  -6.827 -36.000  1.00  1.00      H    C
ATOM   1520  CA  ALA H  15      44.623  -3.523 -36.319  1.00  1.00      H    C
ATOM   1521  CA  LYS H  16      41.378  -1.782 -36.850  1.00  1.00      H    C
ATOM   1522  CA  ARG H  17      39.777  -4.189 -34.348  1.00  1.00      H    C
ATOM   1523  CA  HIS H  18      37.753  -2.238 -31.714  1.00  1.00      H    C
ATOM   1524  CA  ARG H  19      36.913  -2.836 -28.001  1.00  1.00      H    C
ATOM   1525  CA  LYS H  20      36.263   0.356 -26.171  1.00  1.00      H    C
ATOM   1526  CA  VAL H  21      32.557   0.977 -26.200  1.00  1.00      H    C
ATOM   1527  CA  LEU H  22      31.074  -1.947 -24.295  1.00  1.00      H    C
ATOM   1528  CA  ARG H  23      27.544  -2.329 -22.972  1.00  1.00      H    C
ATOM   1529  CA  ASP H  24      26.895  -3.008 -19.275  1.00  1.00      H    C
ATOM   1530  CA  ASN H  25      24.565  -0.433 -17.805  1.00  1.00      H    C
ATOM   1531  CA  ILE H  26      21.390  -2.458 -17.375  1.00  1.00      H    C
ATOM   1532  CA  GLN H  27      23.696  -5.437 -17.167  1.00  1.00      H    C
ATOM   1533  CA  GLY H  28      25.545  -3.431 -14.599  1.00  1.00      H    C
ATOM   1534  CA  ILE H  29      22.946  -4.224 -11.917  1.00  1.00      H    C
ATOM   1535  CA  THR H  30      24.565  -7.521 -11.169  1.00  1.00      H    C
ATOM   1536  CA  LYS H  31      23.671 -10.768  -9.518  1.00  1.00      H    C
ATOM   1537  CA  PRO H  32      25.874  -9.960  -6.625  1.00  1.00      H    C
ATOM   1538  CA  ALA H  33      24.520  -6.451  -5.898  1.00  1.00      H    C
ATOM   1539  CA  ILE H  34      20.951  -7.713  -6.196  1.00  1.00      H    C
ATOM   1540  CA  ARG H  35      21.923 -10.542  -3.759  1.00  1.00      H    C
ATOM   1541  CA  ARG H  36      23.374  -8.057  -1.420  1.00  1.00      H    C
ATOM   1542  CA  LEU H  37      20.237  -5.976  -1.491  1.00  1.00      H    C
ATOM   1543  CA  ALA H  38      18.203  -9.011  -0.778  1.00  1.00      H    C
ATOM   1544  CA  ARG H  39      20.435 -10.082   2.194  1.00  1.00      H    C
ATOM   1545  CA  ARG H  40      19.940  -6.663   3.796  1.00  1.00      H    C
ATOM   1546  CA  GLY H  41      16.270  -7.311   3.261  1.00  1.00      H    C
ATOM   1547  CA  GLY H  42      16.469 -10.621   5.136  1.00  1.00      H    C
ATOM   1548  CA  VAL H  43      16.030 -13.034   2.037  1.00  1.00      H    C
ATOM   1549  CA  LYS H  44      17.810 -16.459   2.280  1.00  1.00      H    C
ATOM   1550  CA  ARG H  45      17.387 -18.064  -1.096  1.00  1.00      H    C
ATOM   1551  CA  ILE H  46      16.927 -16.525  -4.528  1.00  1.00      H    C
ATOM   1552  CA  SER H  47      15.482 -18.156  -7.787  1.00  1.00      H    C
ATOM   1553  CA  GLY H  48      17.586 -17.785 -10.957  1.00  1.00      H    C
ATOM   1554  CA  LEU H  49      14.978 -15.697 -12.544  1.00  1.00      H    C
ATOM   1555  CA  ILE H  50      15.117 -12.913  -9.917  1.00  1.00      H    C
ATOM   1556  CA  TYR H  51      18.094 -11.148 -11.474  1.00  1.00      H    C
ATOM   1557  CA  GLU H  52      16.362 -10.230 -14.782  1.00  1.00      H    C
ATOM   1558  CA  GLU H  53      13.263  -9.444 -12.852  1.00  1.00      H    C
ATOM   1559  CA  THR H  54      14.925  -7.109 -10.512  1.00  1.00      H    C
ATOM   1560  CA  ARG H  55      16.353  -4.944 -13.234  1.00  1.00      H    C
ATOM   1561  CA  GLY H  56      12.944  -4.106 -14.553  1.00  1.00      H    C
ATOM   1562  CA  VAL H  57      11.556  -3.116 -11.173  1.00  1.00      H    C
ATOM   1563  CA  LEU H  58      14.509  -0.912 -10.299  1.00  1.00      H    C
ATOM   1564  CA  LYS H  59      14.492   0.745 -13.632  1.00  1.00      H    C
ATOM   1565  CA  VAL H  60      10.696   1.658 -13.151  1.00  1.00      H    C
ATOM   1566  CA  PHE H  61      11.613   3.358  -9.789  1.00  1.00      H    C
ATOM   1567  CA  LEU H  62      14.363   5.506 -11.461  1.00  1.00      H    C
ATOM   1568  CA  GLU H  63      12.196   6.363 -14.382  1.00  1.00      H    C
ATOM   1569  CA  ASN H  64       9.390   7.537 -12.025  1.00  1.00      H    C
ATOM   1570  CA  VAL H  65      11.569   9.696  -9.734  1.00  1.00      H    C
ATOM   1571  CA  ILE H  66      14.000  10.935 -12.362  1.00  1.00      H    C
ATOM   1572  CA  ARG H  67      11.297  12.075 -14.704  1.00  1.00      H    C
ATOM   1573  CA  ASP H  68      10.085  14.598 -12.104  1.00  1.00      H    C
ATOM   1574  CA  ALA H  69      13.560  15.860 -11.153  1.00  1.00      H    C
ATOM   1575  CA  VAL H  70      14.297  16.649 -14.749  1.00  1.00      H    C
ATOM   1576  CA  THR H  71      10.953  18.377 -15.041  1.00  1.00      H    C
ATOM   1577  CA  TYR H  72      12.095  20.766 -12.323  1.00  1.00      H    C
ATOM   1578  CA  THR H  73      15.581  20.973 -14.061  1.00  1.00      H    C
ATOM   1579  CA  GLU H  74      13.882  22.351 -17.242  1.00  1.00      H    C
ATOM   1580  CA  HIS H  75      11.639  24.647 -15.269  1.00  1.00      H    C
ATOM   1581  CA  ALA H  76      14.760  26.107 -13.654  1.00  1.00      H    C
ATOM   1582  CA  LYS H  77      16.402  26.374 -16.997  1.00  1.00      H    C
ATOM   1583  CA  ARG H  78      19.605  24.701 -15.543  1.00  1.00      H    C
ATOM   1584  CA  LYS H  79      22.111  22.324 -17.226  1.00  1.00      H    C
ATOM   1585  CA  THR H  80      22.762  20.501 -13.862  1.00  1.00      H    C
ATOM   1586  CA  VAL H  81      20.542  18.116 -11.869  1.00  1.00      H    C
ATOM   1587  CA  THR H  82      20.575  19.014  -8.201  1.00  1.00      H    C
ATOM   1588  CA  ALA H  83      20.198  16.877  -5.023  1.00  1.00      H    C
ATOM   1589  CA  MET H  84      17.254  19.200  -4.120  1.00  1.00      H    C
ATOM   1590  CA  ASP H  85      15.643  18.457  -7.497  1.00  1.00      H    C
ATOM   1591  CA  VAL H  86      15.995  14.752  -6.604  1.00  1.00      H    C
ATOM   1592  CA  VAL H  87      14.993  15.346  -2.951  1.00  1.00      H    C
ATOM   1593  CA  TYR H  88      11.760  17.050  -4.178  1.00  1.00      H    C
ATOM   1594  CA  ALA H  89      11.230  14.366  -6.803  1.00  1.00      H    C
ATOM   1595  CA  LEU H  90      11.456  11.580  -4.156  1.00  1.00      H    C
ATOM   1596  CA  LYS H  91       9.010  13.364  -1.808  1.00  1.00      H    C
ATOM   1597  CA  ARG H  92       6.367  13.967  -4.512  1.00  1.00      H    C
ATOM   1598  CA  GLN H  93       6.142  10.151  -5.342  1.00  1.00      H    C
ATOM   1599  CA  GLY H  94       5.730   8.473  -1.987  1.00  1.00      H    C
ATOM   1600  CA  ARG H  95       9.441   8.435  -1.202  1.00  1.00      H    C
ATOM   1601  CA  THR H  96      10.121  11.097   1.448  1.00  1.00      H    C
ATOM   1602  CA  LEU H  97      13.802  11.156   2.194  1.00  1.00      H    C
ATOM   1603  CA  TYR H  98      15.494  12.926   5.193  1.00  1.00      H    C
ATOM   1604  CA  GLY H  99      19.211  13.804   4.913  1.00  1.00      H    C
ATOM   1605  CA  PHE H 100      19.218  15.678   1.666  1.00  1.00      H    C
ATOM   1606  CA  GLY H 101      18.926  19.369   2.538  1.00  1.00      H    C
ATOM   1607  CA  GLY H 102      15.244  19.543   2.969  1.00  1.00      H    C
TER
ATOM   1608  CA  SER I   1      22.317  63.452 -20.894  1.00  1.00      I    C
ATOM   1609  CA  GLY I   2      19.625  64.718 -23.351  1.00  1.00      I    C
ATOM   1610  CA  ARG I   3      21.082  62.377 -25.969  1.00  1.00      I    C
ATOM   1611  CA  GLY I   4      17.877  60.586 -26.569  1.00  1.00      I    C
ATOM   1612  CA  LYS I   5      17.729  56.772 -26.494  1.00  1.00      I    C
ATOM   1613  CA  GLN I   6      15.774  56.885 -23.240  1.00  1.00      I    C
ATOM   1614  CA  GLY I   7      15.808  58.501 -19.847  1.00  1.00      I    C
ATOM   1615  CA  GLY I   8      12.026  59.135 -19.727  1.00  1.00      I    C
ATOM   1616  CA  LYS I   9      11.460  57.274 -23.064  1.00  1.00      I    C
ATOM   1617  CA  THR I  10       8.464  54.944 -22.500  1.00  1.00      I    C
ATOM   1618  CA  ARG I  11       4.759  55.223 -22.158  1.00  1.00      I    C
ATOM   1619  CA  ALA I  12       3.243  55.214 -25.572  1.00  1.00      I    C
ATOM   1620  CA  LYS I  13       4.927  51.914 -26.669  1.00  1.00      I    C
ATOM   1621  CA  ALA I  14       3.070  49.434 -24.744  1.00  1.00      I    C
ATOM   1622  CA  LYS I  15       0.857  51.757 -22.656  1.00  1.00      I    C
ATOM   1623  CA  THR I  16      -0.101  50.083 -19.442  1.00  1.00      I    C
ATOM   1624  CA  ARG I  17       0.401  46.443 -18.436  1.00  1.00      I    C
ATOM   1625  CA  SER I  18      -3.440  46.408 -18.204  1.00  1.00      I    C
ATOM   1626  CA  SER I  19      -3.771  47.427 -21.926  1.00  1.00      I    C
ATOM   1627  CA  ARG I  20      -0.946  45.034 -22.693  1.00  1.00      I    C
ATOM   1628  CA  ALA I  21      -2.987  42.172 -21.187  1.00  1.00      I    C
ATOM   1629  CA  GLY I  22      -6.503  42.835 -22.465  1.00  1.00      I    C
ATOM   1630  CA  LEU I  23      -7.815  43.766 -18.969  1.00  1.00      I    C
ATOM   1631  CA  GLN I  24      -9.919  46.646 -17.638  1.00  1.00      I    C
ATOM   1632  CA  PHE I  25      -8.841  46.293 -14.006  1.00  1.00      I    C
ATOM   1633  CA  PRO I  26      -5.563  48.237 -13.036  1.00  1.00      I    C
ATOM   1634  CA  VAL I  27      -2.495  45.972 -12.785  1.00  1.00      I    C
ATOM   1635  CA  GLY I  28      -0.328  48.764 -11.406  1.00  1.00      I    C
ATOM   1636  CA  ARG I  29      -2.727  49.456  -8.505  1.00  1.00      I    C
ATOM   1637  CA  VAL I  30      -3.259  45.720  -7.908  1.00  1.00      I    C
ATOM   1638  CA  HIS I  31       0.527  45.245  -7.862  1.00  1.00      I    C
ATOM   1639  CA  ARG I  32       1.070  48.047  -5.484  1.00  1.00      I    C
ATOM   1640  CA  LEU I  33      -1.806  46.978  -3.181  1.00  1.00      I    C
ATOM   1641  CA  LEU I  34      -0.327  43.507  -3.320  1.00  1.00      I    C
ATOM   1642  CA  ARG I  35       3.025  44.721  -2.224  1.00  1.00      I    C
ATOM   1643  CA  LYS I  36       1.713  47.093   0.488  1.00  1.00      I    C
ATOM   1644  CA  GLY I  37      -0.410  44.168   2.024  1.00  1.00      I    C
ATOM   1645  CA  ASN I  38       2.605  42.110   3.220  1.00  1.00      I    C
ATOM   1646  CA  TYR I  39       1.438  38.889   1.843  1.00  1.00      I    C
ATOM   1647  CA  ALA I  40       4.953  37.505   1.266  1.00  1.00      I    C
ATOM   1648  CA  GLU I  41       7.786  39.840   0.390  1.00  1.00      I    C
ATOM   1649  CA  ARG I  42       8.583  37.575  -2.624  1.00  1.00      I    C
ATOM   1650  CA  VAL I  43       5.960  38.674  -5.072  1.00  1.00      I    C
ATOM   1651  CA  GLY I  44       6.271  37.190  -8.576  1.00  1.00      I    C
ATOM   1652  CA  ALA I  45       5.981  39.129 -11.825  1.00  1.00      I    C
ATOM   1653  CA  GLY I  46       2.663  37.309 -12.848  1.00  1.00      I    C
ATOM   1654  CA  ALA I  47       0.343  37.545  -9.761  1.00  1.00      I    C
ATOM   1655  CA  PRO I  48      -1.074  41.045 -10.079  1.00  1.00      I    C
ATOM   1656  CA  VAL I  49      -2.250  40.274 -13.626  1.00  1.00      I    C
ATOM   1657  CA  TYR I  50      -4.098  37.173 -12.656  1.00  1.00      I    C
ATOM   1658  CA  LEU I  51      -5.635  38.528  -9.622  1.00  1.00      I    C
ATOM   1659  CA  ALA I  52      -7.012  41.719 -11.451  1.00  1.00      I    C
ATOM   1660  CA  ALA I  53      -8.564  39.452 -14.121  1.00  1.00      I    C
ATOM   1661  CA  VAL I  54     -10.566  37.473 -11.492  1.00  1.00      I    C
ATOM   1662  CA  LEU I  55     -11.882  40.562  -9.837  1.00  1.00      I    C
ATOM   1663  CA  GLU I  56     -13.047  42.034 -13.088  1.00  1.00      I    C
ATOM   1664  CA  TYR I  57     -14.701  38.739 -14.065  1.00  1.00      I    C
ATOM   1665  CA  LEU I  58     -16.841  38.676 -10.722  1.00  1.00      I    C
ATOM   1666  CA  THR I  59     -17.646  42.291 -11.167  1.00  1.00      I    C
ATOM   1667  CA  ALA I  60     -18.986  41.592 -14.725  1.00  1.00      I    C
ATOM   1668  CA  GLU I  61     -21.087  38.693 -13.460  1.00  1.00      I    C
ATOM   1669  CA  ILE I  62     -22.846  40.522 -10.737  1.00  1.00      I    C
ATOM   1670  CA  LEU I  63     -23.395  43.665 -12.773  1.00  1.00      I    C
ATOM   1671  CA  GLU I  64     -24.766  41.620 -15.768  1.00  1.00      I    C
ATOM   1672  CA  LEU I  65     -27.464  40.116 -13.528  1.00  1.00      I    C
ATOM   1673  CA  ALA I  66     -27.989  43.363 -11.548  1.00  1.00      I    C
ATOM   1674  CA  GLY I  67     -28.532  45.482 -14.562  1.00  1.00      I    C
ATOM   1675  CA  ASN I  68     -30.864  42.788 -15.830  1.00  1.00      I    C
ATOM   1676  CA  ALA I  69     -32.801  43.016 -12.476  1.00  1.00      I    C
ATOM   1677  CA  ALA I  70     -32.830  46.866 -12.846  1.00  1.00      I    C
ATOM   1678  CA  ARG I  71     -34.382  46.372 -16.305  1.00  1.00      I    C
ATOM   1679  CA  ASP I  72     -36.800  43.691 -14.980  1.00  1.00      I    C
ATOM   1680  CA  ASN I  73     -38.016  46.224 -12.352  1.00  1.00      I    C
ATOM   1681  CA  LYS I  74     -38.406  49.081 -14.826  1.00  1.00      I    C
ATOM   1682  CA  LYS I  75     -35.327  50.985 -13.491  1.00  1.00      I    C
ATOM   1683  CA  THR I  76     -32.419  52.346 -15.407  1.00  1.00      I    C
ATOM   1684  CA  ARG I  77     -30.183  53.007 -12.481  1.00  1.00      I    C
ATOM   1685  CA  ILE I  78     -28.613  50.219 -10.425  1.00  1.00      I    C
ATOM   1686  CA  ILE I  79     -29.513  50.385  -6.807  1.00  1.00      I    C
ATOM   1687  CA  PRO I  80     -28.372  48.176  -3.822  1.00  1.00      I    C
ATOM   1688  CA  ARG I  81     -31.759  46.205  -4.048  1.00  1.00      I    C
ATOM   1689  CA  HIS I  82     -30.787  45.252  -7.629  1.00  1.00      I    C
ATOM   1690  CA  LEU I  83     -27.425  43.916  -6.590  1.00  1.00      I    C
ATOM   1691  CA  GLN I  84     -29.042  41.849  -3.731  1.00  1.00      I    C
ATOM   1692  CA  LEU I  85     -31.846  40.608  -6.074  1.00  1.00      I    C
ATOM   1693  CA  ALA I  86     -29.265  39.597  -8.729  1.00  1.00      I    C
ATOM   1694  CA  VAL I  87     -27.075  37.662  -6.304  1.00  1.00      I    C
ATOM   1695  CA  ARG I  88     -29.666  35.959  -4.149  1.00  1.00      I    C
ATOM   1696  CA  ASN I  89     -31.519  34.655  -7.267  1.00  1.00      I    C
ATOM   1697  CA  ASP I  90     -28.257  33.252  -8.716  1.00  1.00      I    C
ATOM   1698  CA  GLU I  91     -27.199  29.876  -7.418  1.00  1.00      I    C
ATOM   1699  CA  GLU I  92     -23.464  30.634  -7.517  1.00  1.00      I    C
ATOM   1700  CA  LEU I  93     -23.404  34.229  -6.146  1.00  1.00      I    C
ATOM   1701  CA  ASN I  94     -25.597  33.001  -3.368  1.00  1.00      I    C
ATOM   1702  CA  LYS I  95     -23.014  30.323  -2.468  1.00  1.00      I    C
ATOM   1703  CA  LEU I  96     -20.045  32.864  -2.255  1.00  1.00      I    C
ATOM   1704  CA  LEU I  97     -22.276  35.153  -0.229  1.00  1.00      I    C
ATOM   1705  CA  GLY I  98     -24.049  32.453   1.821  1.00  1.00      I    C
ATOM   1706  CA  ARG I  99     -23.264  34.077   5.205  1.00  1.00      I    C
ATOM   1707  CA  VAL I 100     -23.120  37.722   4.032  1.00  1.00      I    C
ATOM   1708  CA  THR I 101     -25.966  40.035   4.647  1.00  1.00      I    C
ATOM   1709  CA  ILE I 102     -25.728  42.996   2.201  1.00  1.00      I    C
ATOM   1710  CA  ALA I 103     -26.761  46.184   3.765  1.00  1.00      I    C
ATOM   1711  CA  GLN I 104     -29.793  48.312   2.400  1.00  1.00      I    C
ATOM   1712  CA  GLY I 105     -30.689  45.470   0.148  1.00  1.00      I    C
ATOM   1713  CA  GLY I 106     -32.787  43.412   2.522  1.00  1.00      I    C
ATOM   1714  CA  VAL I 107     -32.949  39.848   1.650  1.00  1.00      I    C
ATOM   1715  CA  LEU I 108     -35.469  38.798  -0.950  1.00  1.00      I    C
ATOM   1716  CA  PRO I 109     -37.832  36.079   0.173  1.00  1.00      I    C
ATOM   1717  CA  ASN I 110     -38.804  34.270  -2.930  1.00  1.00      I    C
ATOM   1718  CA  ILE I 111     -40.883  31.094  -3.140  1.00  1.00      I    C
ATOM   1719  CA  GLN I 112     -43.730  30.581  -0.786  1.00  1.00      I    C
ATOM   1720  CA  SER I 113     -46.760  32.721  -1.543  1.00  1.00      I    C
ATOM   1721  CA  VAL I 114     -47.356  33.922   2.008  1.00  1.00      I    C
ATOM   1722  CA  LEU I 115     -43.866  35.583   1.961  1.00  1.00      I    C
ATOM   1723  CA  LEU I 116     -44.592  37.915  -1.002  1.00  1.00      I    C
ATOM   1724  CA  PRO I 117     -41.522  39.849  -2.125  1.00  1.00      I    C
ATOM   1725  CA  LYS I 118     -40.682  43.362  -1.159  1.00  1.00      I    C
ATOM   1726  CA  LYS I 119     -41.569  45.847  -3.932  1.00  1.00      I    C
ATOM   1727  CA  THR I 120     -44.939  45.851  -5.684  1.00  1.00      I    C
ATOM   1728  CA  GLU I 121     -47.396  48.612  -6.637  1.00  1.00      I    C
ATOM   1729  CA  SER I 122     -45.441  51.869  -7.069  1.00  1.00      I    C
ATOM   1730  CA  SER I 123     -46.209  55.683  -6.057  1.00  1.00      I    C
ATOM   1731  CA  LYS I 124     -44.439  59.081  -6.658  1.00  1.00      I    C
ATOM   1732  CA  SER I 125     -44.526  61.959  -4.113  1.00  1.00      I    C
ATOM   1733  CA  LYS I 126     -43.769  65.496  -4.897  1.00  1.00      I    C
ATOM   1734  CA  SER I 127     -43.491  67.839  -1.841  1.00  1.00      I    C
ATOM   1735  CA  LYS I 128     -41.887  66.205   1.143  1.00  1.00      I    C
TER
ATOM   1736  CA  PRO J   1     -24.169  95.237 -13.315  1.00  1.00      J    C
ATOM   1737  CA  GLU J   2     -22.699  91.965 -14.601  1.00  1.00      J    C
ATOM   1738  CA  PRO J   3     -25.833  91.112 -16.489  1.00  1.00      J    C
ATOM   1739  CA  ALA J   4     -27.977  87.924 -16.293  1.00  1.00      J    C
ATOM   1740  CA  LYS J   5     -30.381  87.313 -13.375  1.00  1.00      J    C
ATOM   1741  CA  SER J   6     -31.614  83.870 -12.258  1.00  1.00      J    C
ATOM   1742  CA  ALA J   7     -29.966  80.746 -10.751  1.00  1.00      J    C
ATOM   1743  CA  PRO J   8     -28.672  78.679 -12.394  1.00  1.00      J    C
ATOM   1744  CA  ALA J   9     -26.074  79.722 -14.914  1.00  1.00      J    C
ATOM   1745  CA  PRO J  10     -23.782  79.464 -12.933  1.00  1.00      J    C
ATOM   1746  CA  LYS J  11     -19.998  80.373 -13.447  1.00  1.00      J    C
ATOM   1747  CA  LYS J  12     -17.841  83.685 -13.584  1.00  1.00      J    C
ATOM   1748  CA  GLY J  13     -17.251  85.051 -10.150  1.00  1.00      J    C
ATOM   1749  CA  SER J  14     -14.338  82.913  -9.047  1.00  1.00      J    C
ATOM   1750  CA  LYS J  15     -11.823  85.197  -7.376  1.00  1.00      J    C
ATOM   1751  CA  LYS J  16     -11.669  84.502  -3.617  1.00  1.00      J    C
ATOM   1752  CA  ALA J  17      -8.265  85.845  -2.762  1.00  1.00      J    C
ATOM   1753  CA  VAL J  18      -6.269  82.853  -3.832  1.00  1.00      J    C
ATOM   1754  CA  THR J  19      -6.951  81.374  -7.215  1.00  1.00      J    C
ATOM   1755  CA  LYS J  20      -3.581  81.426  -8.935  1.00  1.00      J    C
ATOM   1756  CA  THR J  21      -4.710  83.754 -11.599  1.00  1.00      J    C
ATOM   1757  CA  GLN J  22      -3.085  82.869 -14.914  1.00  1.00      J    C
ATOM   1758  CA  LYS J  23      -4.141  79.178 -15.237  1.00  1.00      J    C
ATOM   1759  CA  LYS J  24      -7.774  78.123 -14.591  1.00  1.00      J    C
ATOM   1760  CA  ASP J  25     -10.635  77.074 -16.841  1.00  1.00      J    C
ATOM   1761  CA  GLY J  26     -12.335  74.296 -15.029  1.00  1.00      J    C
ATOM   1762  CA  LYS J  27     -12.478  73.236 -11.434  1.00  1.00      J    C
ATOM   1763  CA  LYS J  28     -11.406  70.747  -8.732  1.00  1.00      J    C
ATOM   1764  CA  ARG J  29      -7.772  69.891  -9.486  1.00  1.00      J    C
ATOM   1765  CA  ARG J  30      -6.899  68.433  -6.061  1.00  1.00      J    C
ATOM   1766  CA  LYS J  31      -8.803  65.248  -5.096  1.00  1.00      J    C
ATOM   1767  CA  THR J  32      -8.168  64.074  -1.561  1.00  1.00      J    C
ATOM   1768  CA  ARG J  33      -6.110  60.823  -1.910  1.00  1.00      J    C
ATOM   1769  CA  LYS J  34      -7.533  57.258  -2.705  1.00  1.00      J    C
ATOM   1770  CA  GLU J  35      -8.313  55.970  -6.184  1.00  1.00      J    C
ATOM   1771  CA  SER J  36     -11.249  53.699  -5.704  1.00  1.00      J    C
ATOM   1772  CA  TYR J  37     -12.493  50.587  -7.585  1.00  1.00      J    C
ATOM   1773  CA  ALA J  38     -15.436  52.520  -8.927  1.00  1.00      J    C
ATOM   1774  CA  ILE J  39     -14.048  53.719 -12.242  1.00  1.00      J    C
ATOM   1775  CA  TYR J  40     -13.362  50.203 -13.230  1.00  1.00      J    C
ATOM   1776  CA  VAL J  41     -16.637  48.643 -12.228  1.00  1.00      J    C
ATOM   1777  CA  TYR J  42     -18.272  51.410 -14.254  1.00  1.00      J    C
ATOM   1778  CA  LYS J  43     -16.140  50.486 -17.301  1.00  1.00      J    C
ATOM   1779  CA  VAL J  44     -17.181  46.931 -17.324  1.00  1.00      J    C
ATOM   1780  CA  LEU J  45     -20.821  47.533 -16.814  1.00  1.00      J    C
ATOM   1781  CA  LYS J  46     -20.940  49.818 -19.938  1.00  1.00      J    C
ATOM   1782  CA  GLN J  47     -19.385  47.186 -22.111  1.00  1.00      J    C
ATOM   1783  CA  VAL J  48     -21.842  44.476 -21.096  1.00  1.00      J    C
ATOM   1784  CA  HIS J  49     -24.736  46.825 -20.327  1.00  1.00      J    C
ATOM   1785  CA  PRO J  50     -24.335  49.885 -22.559  1.00  1.00      J    C
ATOM   1786  CA  ASP J  51     -27.585  51.590 -21.486  1.00  1.00      J    C
ATOM   1787  CA  THR J  52     -27.516  50.600 -17.717  1.00  1.00      J    C
ATOM   1788  CA  GLY J  53     -26.289  53.179 -15.094  1.00  1.00      J    C
ATOM   1789  CA  ILE J  54     -25.368  52.819 -11.437  1.00  1.00      J    C
ATOM   1790  CA  SER J  55     -26.036  55.062  -8.391  1.00  1.00      J    C
ATOM   1791  CA  SER J  56     -23.348  55.837  -5.853  1.00  1.00      J    C
ATOM   1792  CA  LYS J  57     -24.618  53.501  -3.097  1.00  1.00      J    C
ATOM   1793  CA  ALA J  58     -24.542  50.570  -5.490  1.00  1.00      J    C
ATOM   1794  CA  MET J  59     -21.021  51.377  -6.539  1.00  1.00      J    C
ATOM   1795  CA  SER J  60     -20.096  51.577  -2.733  1.00  1.00      J    C
ATOM   1796  CA  ILE J  61     -21.686  48.123  -2.415  1.00  1.00      J    C
ATOM   1797  CA  MET J  62     -19.635  47.184  -5.647  1.00  1.00      J    C
ATOM   1798  CA  ASN J  63     -16.483  48.544  -3.870  1.00  1.00      J    C
ATOM   1799  CA  SER J  64     -17.228  46.308  -0.880  1.00  1.00      J    C
ATOM   1800  CA  PHE J  65     -17.733  43.315  -3.112  1.00  1.00      J    C
ATOM   1801  CA  VAL J  66     -14.543  43.925  -5.110  1.00  1.00      J    C
ATOM   1802  CA  ASN J  67     -12.596  44.488  -1.863  1.00  1.00      J    C
ATOM   1803  CA  ASP J  68     -13.907  41.272  -0.160  1.00  1.00      J    C
ATOM   1804  CA  VAL J  69     -12.750  39.070  -3.107  1.00  1.00      J    C
ATOM   1805  CA  PHE J  70      -9.369  40.780  -3.246  1.00  1.00      J    C
ATOM   1806  CA  GLU J  71      -8.869  40.220   0.453  1.00  1.00      J    C
ATOM   1807  CA  ARG J  72     -10.300  36.641   0.336  1.00  1.00      J    C
ATOM   1808  CA  ILE J  73      -8.137  35.675  -2.572  1.00  1.00      J    C
ATOM   1809  CA  ALA J  74      -4.962  37.333  -1.048  1.00  1.00      J    C
ATOM   1810  CA  GLY J  75      -5.216  35.530   2.257  1.00  1.00      J    C
ATOM   1811  CA  GLU J  76      -5.652  32.172   0.611  1.00  1.00      J    C
ATOM   1812  CA  ALA J  77      -2.479  32.720  -1.387  1.00  1.00      J    C
ATOM   1813  CA  SER J  78      -0.639  34.027   1.617  1.00  1.00      J    C
ATOM   1814  CA  ARG J  79      -1.380  30.951   3.701  1.00  1.00      J    C
ATOM   1815  CA  LEU J  80      -0.775  28.538   0.733  1.00  1.00      J    C
ATOM   1816  CA  ALA J  81       2.880  29.899   0.341  1.00  1.00      J    C
ATOM   1817  CA  HIS J  82       3.341  29.320   4.105  1.00  1.00      J    C
ATOM   1818  CA  TYR J  83       1.723  25.851   3.973  1.00  1.00      J    C
ATOM   1819  CA  ASN J  84       4.235  24.822   1.440  1.00  1.00      J    C
ATOM   1820  CA  LYS J  85       7.093  26.547   3.203  1.00  1.00      J    C
ATOM   1821  CA  ARG J  86       7.515  28.940   0.274  1.00  1.00      J    C
ATOM   1822  CA  SER J  87       9.116  32.286  -0.007  1.00  1.00      J    C
ATOM   1823  CA  THR J  88       7.632  33.219  -3.286  1.00  1.00      J    C
ATOM   1824  CA  ILE J  89       4.032  34.004  -4.096  1.00  1.00      J    C
ATOM   1825  CA  THR J  90       3.695  33.179  -7.787  1.00  1.00      J    C
ATOM   1826  CA  SER J  91       0.654  33.654 -10.053  1.00  1.00      J    C
ATOM   1827  CA  ARG J  92       0.260  29.851  -9.532  1.00  1.00      J    C
ATOM   1828  CA  GLU J  93      -0.647  30.412  -5.832  1.00  1.00      J    C
ATOM   1829  CA  ILE J  94      -3.152  33.003  -6.927  1.00  1.00      J    C
ATOM   1830  CA  GLN J  95      -4.534  30.535  -9.571  1.00  1.00      J    C
ATOM   1831  CA  THR J  96      -4.809  27.817  -6.867  1.00  1.00      J    C
ATOM   1832  CA  ALA J  97      -6.287  30.150  -4.181  1.00  1.00      J    C
ATOM   1833  CA  VAL J  98      -9.181  30.838  -6.555  1.00  1.00      J    C
ATOM   1834  CA  ARG J  99      -9.625  27.039  -7.230  1.00  1.00      J    C
ATOM   1835  CA  LEU J 100      -9.544  26.410  -3.485  1.00  1.00      J    C
ATOM   1836  CA  LEU J 101     -11.665  29.351  -2.698  1.00  1.00      J    C
ATOM   1837  CA  LEU J 102     -14.363  29.959  -5.248  1.00  1.00      J    C
ATOM   1838  CA  PRO J 103     -17.427  27.815  -5.647  1.00  1.00      J    C
ATOM   1839  CA  GLY J 104     -17.804  25.739  -8.883  1.00  1.00      J    C
ATOM   1840  CA  GLU J 105     -18.658  27.735 -11.993  1.00  1.00      J    C
ATOM   1841  CA  LEU J 106     -17.221  30.952 -10.592  1.00  1.00      J    C
ATOM   1842  CA  ALA J 107     -13.730  29.237 -10.204  1.00  1.00      J    C
ATOM   1843  CA  LYS J 108     -14.016  27.772 -13.726  1.00  1.00      J    C
ATOM   1844  CA  HIS J 109     -14.198  31.109 -15.660  1.00  1.00      J    C
ATOM   1845  CA  ALA J 110     -11.459  32.716 -13.364  1.00  1.00      J    C
ATOM   1846  CA  VAL J 111      -8.835  30.293 -14.508  1.00  1.00      J    C
ATOM   1847  CA  SER J 112      -9.667  31.130 -18.141  1.00  1.00      J    C
ATOM   1848  CA  GLU J 113      -9.645  34.959 -17.629  1.00  1.00      J    C
ATOM   1849  CA  GLY J 114      -6.400  34.720 -15.644  1.00  1.00      J    C
ATOM   1850  CA  THR J 115      -4.825  32.485 -18.278  1.00  1.00      J    C
ATOM   1851  CA  LYS J 116      -6.123  34.393 -21.122  1.00  1.00      J    C
ATOM   1852  CA  ALA J 117      -4.793  37.655 -19.700  1.00  1.00      J    C
ATOM   1853  CA  VAL J 118      -1.382  36.319 -18.714  1.00  1.00      J    C
ATOM   1854  CA  THR J 119      -0.790  34.621 -21.990  1.00  1.00      J    C
ATOM   1855  CA  LYS J 120      -1.658  37.864 -23.911  1.00  1.00      J    C
ATOM   1856  CA  TYR J 121       0.595  39.917 -21.602  1.00  1.00      J    C
ATOM   1857  CA  THR J 122       3.609  37.818 -22.514  1.00  1.00      J    C
ATOM   1858  CA  SER J 123       2.888  37.841 -26.286  1.00  1.00      J    C
ATOM   1859  CA  ALA J 124       3.918  41.490 -26.350  1.00  1.00      J    C
ATOM   1860  CA  LYS J 125       7.049  43.550 -25.521  1.00  1.00      J    C
TER
