# Supplementary material for: The kinetic landscape of nucleosome assembly: A coarse-grained molecular dynamics study
Source: PLoS Comput Biol. 2021 Jul 27;17(7):e1009253. doi: 10.1371/journal.pcbi.1009253 (PMC8345847; doi:10.1371/journal.pcbi.1009253)
Supplement: S1 Data — For each of the 11 metastable states identified from our MSM at 400 mM using PCCA clustering, we deposited 4 representative coarse-grained nucleosome conformations in PDB format. The conformations are named “state*conf#.pdb”, where * corresponds to the state name as described in the text (T, TL, TR, HL0, HL1, HL2, HR0, HR1, HR2 and HR3, N), and # goes from 1 to 4. The file “msm_hmm11.dat” contains the equilibrium probabilities of the various basins and the transition probabilities between them. The data also contain 4 representative partially opened conformations for each of the left hexasome, right hexasome, and tetrasome states, named “partially-opened_*_conf#.pdb”, where * is HL, HR or T and # goes from 1 to 4. (ZIP) [file pcbi.1009253.s006.zip › S1_Data/stateTLconf1.pdb]

ATOM      1 DS   DC  A   1    -109.079  63.071  96.250  1.00  1.00      A    S
ATOM      2 DB   DC  A   1    -110.789  66.681  95.300  1.00  1.00      A    B
ATOM      3 DP   DT  A   2    -110.859  59.991  94.360  1.00  1.00      A    P
ATOM      4 DS   DT  A   2    -114.729  61.141  95.040  1.00  1.00      A    S
ATOM      5 DB   DT  A   2    -113.829  64.931  93.480  1.00  1.00      A    B
ATOM      6 DP   DG  A   3    -116.889  58.571  92.170  1.00  1.00      A    P
ATOM      7 DS   DG  A   3    -118.769  61.201  91.040  1.00  1.00      A    S
ATOM      8 DB   DG  A   3    -116.499  65.231  90.180  1.00  1.00      A    B
ATOM      9 DP   DG  A   4    -121.149  60.641  88.710  1.00  1.00      A    P
ATOM     10 DS   DG  A   4    -121.429  64.261  87.260  1.00  1.00      A    S
ATOM     11 DB   DG  A   4    -116.959  66.201  86.620  1.00  1.00      A    B
ATOM     12 DP   DA  A   5    -124.229  65.031  84.620  1.00  1.00      A    P
ATOM     13 DS   DA  A   5    -122.409  68.211  83.370  1.00  1.00      A    S
ATOM     14 DB   DA  A   5    -118.019  67.681  83.300  1.00  1.00      A    B
ATOM     15 DP   DG  A   6    -123.689  69.640  80.260  1.00  1.00      A    P
ATOM     16 DS   DG  A   6    -120.889  71.270  79.430  1.00  1.00      A    S
ATOM     17 DB   DG  A   6    -116.919  68.240  79.670  1.00  1.00      A    B
ATOM     18 DP   DA  A   7    -120.680  73.970  76.370  1.00  1.00      A    P
ATOM     19 DS   DA  A   7    -117.470  73.370  75.830  1.00  1.00      A    S
ATOM     20 DB   DA  A   7    -116.820  68.570  76.170  1.00  1.00      A    B
ATOM     21 DP   DA  A   8    -116.000  75.010  73.030  1.00  1.00      A    P
ATOM     22 DS   DA  A   8    -113.520  72.100  72.240  1.00  1.00      A    S
ATOM     23 DB   DA  A   8    -115.360  67.940  72.910  1.00  1.00      A    B
ATOM     24 DP   DT  A   9    -111.880  72.220  69.740  1.00  1.00      A    P
ATOM     25 DS   DT  A   9    -111.080  68.490  69.650  1.00  1.00      A    S
ATOM     26 DB   DT  A   9    -115.200  66.900  69.520  1.00  1.00      A    B
ATOM     27 DP   DC  A  10    -109.340  67.710  66.710  1.00  1.00      A    P
ATOM     28 DS   DC  A  10    -110.600  64.410  66.490  1.00  1.00      A    S
ATOM     29 DB   DC  A  10    -114.920  64.790  66.460  1.00  1.00      A    B
ATOM     30 DP   DC  A  11    -109.230  62.070  63.710  1.00  1.00      A    P
ATOM     31 DS   DC  A  11    -111.830  59.420  63.730  1.00  1.00      A    S
ATOM     32 DB   DC  A  11    -115.530  61.690  64.230  1.00  1.00      A    B
ATOM     33 DP   DC  A  12    -112.010  57.340  60.630  1.00  1.00      A    P
ATOM     34 DS   DC  A  12    -115.840  56.440  60.250  1.00  1.00      A    S
ATOM     35 DB   DC  A  12    -117.580  60.700  61.110  1.00  1.00      A    B
ATOM     36 DP   DG  A  13    -116.860  54.400  56.140  1.00  1.00      A    P
ATOM     37 DS   DG  A  13    -120.080  55.570  56.450  1.00  1.00      A    S
ATOM     38 DB   DG  A  13    -120.270  60.370  57.720  1.00  1.00      A    B
ATOM     39 DP   DG  A  14    -122.230  55.210  54.030  1.00  1.00      A    P
ATOM     40 DS   DG  A  14    -123.800  58.250  53.630  1.00  1.00      A    S
ATOM     41 DB   DG  A  14    -120.400  62.400  54.710  1.00  1.00      A    B
ATOM     42 DP   DT  A  15    -125.770  58.850  51.280  1.00  1.00      A    P
ATOM     43 DS   DT  A  15    -126.100  62.820  51.340  1.00  1.00      A    S
ATOM     44 DB   DT  A  15    -121.510  63.690  51.680  1.00  1.00      A    B
ATOM     45 DP   DC  A  16    -127.790  64.320  48.220  1.00  1.00      A    P
ATOM     46 DS   DC  A  16    -126.040  67.340  48.520  1.00  1.00      A    S
ATOM     47 DB   DC  A  16    -121.670  66.200  48.840  1.00  1.00      A    B
ATOM     48 DP   DT  A  17    -126.890  70.200  46.350  1.00  1.00      A    P
ATOM     49 DS   DT  A  17    -123.400  71.780  46.240  1.00  1.00      A    S
ATOM     50 DB   DT  A  17    -121.490  68.450  45.630  1.00  1.00      A    B
ATOM     51 DP   DG  A  18    -122.860  74.820  42.910  1.00  1.00      A    P
ATOM     52 DS   DG  A  18    -119.170  74.600  43.120  1.00  1.00      A    S
ATOM     53 DB   DG  A  18    -117.610  69.550  43.390  1.00  1.00      A    B
ATOM     54 DP   DC  A  19    -117.160  76.890  41.390  1.00  1.00      A    P
ATOM     55 DS   DC  A  19    -114.190  74.290  41.620  1.00  1.00      A    S
ATOM     56 DB   DC  A  19    -116.180  70.430  40.340  1.00  1.00      A    B
ATOM     57 DP   DA  A  20    -110.220  75.240  40.380  1.00  1.00      A    P
ATOM     58 DS   DA  A  20    -109.460  71.580  39.650  1.00  1.00      A    S
ATOM     59 DB   DA  A  20    -112.770  69.260  37.570  1.00  1.00      A    B
ATOM     60 DP   DG  A  21    -105.710  70.620  38.830  1.00  1.00      A    P
ATOM     61 DS   DG  A  21    -106.360  67.580  37.710  1.00  1.00      A    S
ATOM     62 DB   DG  A  21    -110.320  67.750  34.920  1.00  1.00      A    B
ATOM     63 DP   DG  A  22    -103.780  65.550  36.000  1.00  1.00      A    P
ATOM     64 DS   DG  A  22    -105.920  63.350  33.580  1.00  1.00      A    S
ATOM     65 DB   DG  A  22    -109.600  66.340  31.610  1.00  1.00      A    B
ATOM     66 DP   DC  A  23    -104.570  61.300  31.870  1.00  1.00      A    P
ATOM     67 DS   DC  A  23    -107.000  61.490  29.340  1.00  1.00      A    S
ATOM     68 DB   DC  A  23    -107.710  65.300  29.110  1.00  1.00      A    B
ATOM     69 DP   DC  A  24    -106.560  59.900  26.440  1.00  1.00      A    P
ATOM     70 DS   DC  A  24    -108.630  61.980  24.200  1.00  1.00      A    S
ATOM     71 DB   DC  A  24    -107.090  65.480  24.980  1.00  1.00      A    B
ATOM     72 DP   DG  A  25    -108.500  60.540  19.360  1.00  1.00      A    P
ATOM     73 DS   DG  A  25    -108.970  63.990  18.320  1.00  1.00      A    S
ATOM     74 DB   DG  A  25    -106.500  67.090  20.990  1.00  1.00      A    B
ATOM     75 DP   DC  A  26    -109.870  64.550  14.640  1.00  1.00      A    P
ATOM     76 DS   DC  A  26    -107.980  67.870  14.850  1.00  1.00      A    S
ATOM     77 DB   DC  A  26    -105.460  67.060  17.750  1.00  1.00      A    B
ATOM     78 DP   DT  A  27    -106.430  70.120  11.570  1.00  1.00      A    P
ATOM     79 DS   DT  A  27    -103.780  72.020  13.010  1.00  1.00      A    S
ATOM     80 DB   DT  A  27    -102.210  68.880  15.620  1.00  1.00      A    B
ATOM     81 DP   DC  A  28    -101.310  73.830  10.380  1.00  1.00      A    P
ATOM     82 DS   DC  A  28     -98.270  73.510  12.320  1.00  1.00      A    S
ATOM     83 DB   DC  A  28     -98.520  69.300  14.100  1.00  1.00      A    B
ATOM     84 DP   DA  A  29     -93.910  74.680  10.800  1.00  1.00      A    P
ATOM     85 DS   DA  A  29     -92.010  72.800  14.020  1.00  1.00      A    S
ATOM     86 DB   DA  A  29     -94.400  68.440  14.460  1.00  1.00      A    B
ATOM     87 DP   DA  A  30     -88.230  72.330  14.260  1.00  1.00      A    P
ATOM     88 DS   DA  A  30     -88.770  69.120  16.430  1.00  1.00      A    S
ATOM     89 DB   DA  A  30     -91.890  66.120  13.900  1.00  1.00      A    B
ATOM     90 DP   DT  A  31     -86.330  67.450  17.490  1.00  1.00      A    P
ATOM     91 DS   DT  A  31     -88.210  64.440  17.980  1.00  1.00      A    S
ATOM     92 DB   DT  A  31     -89.260  63.580  13.490  1.00  1.00      A    B
ATOM     93 DP   DT  A  32     -86.470  61.030  19.830  1.00  1.00      A    P
ATOM     94 DS   DT  A  32     -88.490  58.670  18.310  1.00  1.00      A    S
ATOM     95 DB   DT  A  32     -87.730  60.020  14.050  1.00  1.00      A    B
ATOM     96 DP   DG  A  33     -87.280  54.220  18.920  1.00  1.00      A    P
ATOM     97 DS   DG  A  33     -89.250  53.190  15.480  1.00  1.00      A    S
ATOM     98 DB   DG  A  33     -87.730  56.380  11.280  1.00  1.00      A    B
ATOM     99 DP   DG  A  34     -89.590  49.750  14.460  1.00  1.00      A    P
ATOM    100 DS   DG  A  34     -89.990  50.250  10.760  1.00  1.00      A    S
ATOM    101 DB   DG  A  34     -87.040  53.560   8.870  1.00  1.00      A    B
ATOM    102 DP   DT  A  35     -90.690  47.410   8.300  1.00  1.00      A    P
ATOM    103 DS   DT  A  35     -89.420  48.870   5.440  1.00  1.00      A    S
ATOM    104 DB   DT  A  35     -85.430  50.810   7.260  1.00  1.00      A    B
ATOM    105 DP   DC  A  36     -89.240  46.700   2.840  1.00  1.00      A    P
ATOM    106 DS   DC  A  36     -85.910  48.140   1.200  1.00  1.00      A    S
ATOM    107 DB   DC  A  36     -83.130  49.010   4.660  1.00  1.00      A    B
ATOM    108 DP   DG  A  37     -84.070  45.340  -2.400  1.00  1.00      A    P
ATOM    109 DS   DG  A  37     -81.000  46.740  -2.100  1.00  1.00      A    S
ATOM    110 DB   DG  A  37     -79.660  47.060   3.150  1.00  1.00      A    B
ATOM    111 DP   DT  A  38     -78.150  45.880  -4.110  1.00  1.00      A    P
ATOM    112 DS   DT  A  38     -75.750  47.410  -2.000  1.00  1.00      A    S
ATOM    113 DB   DT  A  38     -77.030  45.520   1.550  1.00  1.00      A    B
ATOM    114 DP   DA  A  39     -71.780  46.240  -2.780  1.00  1.00      A    P
ATOM    115 DS   DA  A  39     -70.460  46.340   0.410  1.00  1.00      A    S
ATOM    116 DB   DA  A  39     -73.600  43.750   3.340  1.00  1.00      A    B
ATOM    117 DP   DG  A  40     -66.540  45.250   0.970  1.00  1.00      A    P
ATOM    118 DS   DG  A  40     -67.570  43.610   4.520  1.00  1.00      A    S
ATOM    119 DB   DG  A  40     -71.170  40.750   4.110  1.00  1.00      A    B
ATOM    120 DP   DA  A  41     -65.100  42.360   7.110  1.00  1.00      A    P
ATOM    121 DS   DA  A  41     -67.140  39.970   8.790  1.00  1.00      A    S
ATOM    122 DB   DA  A  41     -70.230  37.810   5.760  1.00  1.00      A    B
ATOM    123 DP   DC  A  42     -65.460  38.310  10.650  1.00  1.00      A    P
ATOM    124 DS   DC  A  42     -67.460  35.020  10.020  1.00  1.00      A    S
ATOM    125 DB   DC  A  42     -68.840  34.710   5.710  1.00  1.00      A    B
ATOM    126 DP   DA  A  43     -65.600  30.710  11.490  1.00  1.00      A    P
ATOM    127 DS   DA  A  43     -68.100  28.410   9.280  1.00  1.00      A    S
ATOM    128 DB   DA  A  43     -68.050  30.690   4.610  1.00  1.00      A    B
ATOM    129 DP   DG  A  44     -67.670  24.750   9.270  1.00  1.00      A    P
ATOM    130 DS   DG  A  44     -69.250  24.440   5.780  1.00  1.00      A    S
ATOM    131 DB   DG  A  44     -67.390  27.550   2.500  1.00  1.00      A    B
ATOM    132 DP   DC  A  45     -70.560  21.350   4.720  1.00  1.00      A    P
ATOM    133 DS   DC  A  45     -69.770  21.970   0.860  1.00  1.00      A    S
ATOM    134 DB   DC  A  45     -66.170  24.740   0.940  1.00  1.00      A    B
ATOM    135 DP   DT  A  46     -68.920  18.900  -1.660  1.00  1.00      A    P
ATOM    136 DS   DT  A  46     -66.580  21.050  -4.020  1.00  1.00      A    S
ATOM    137 DB   DT  A  46     -63.340  22.250  -1.010  1.00  1.00      A    B
ATOM    138 DP   DC  A  47     -65.360  18.740  -7.290  1.00  1.00      A    P
ATOM    139 DS   DC  A  47     -62.210  20.590  -7.630  1.00  1.00      A    S
ATOM    140 DB   DC  A  47     -60.820  20.910  -3.660  1.00  1.00      A    B
ATOM    141 DP   DT  A  48     -59.020  19.280 -10.350  1.00  1.00      A    P
ATOM    142 DS   DT  A  48     -55.720  20.730  -8.350  1.00  1.00      A    S
ATOM    143 DB   DT  A  48     -56.950  19.740  -3.950  1.00  1.00      A    B
ATOM    144 DP   DA  A  49     -52.060  19.160  -9.330  1.00  1.00      A    P
ATOM    145 DS   DA  A  49     -50.590  19.420  -5.730  1.00  1.00      A    S
ATOM    146 DB   DA  A  49     -53.510  18.210  -2.110  1.00  1.00      A    B
ATOM    147 DP   DG  A  50     -47.070  18.190  -4.890  1.00  1.00      A    P
ATOM    148 DS   DG  A  50     -47.530  17.700  -0.910  1.00  1.00      A    S
ATOM    149 DB   DG  A  50     -51.720  15.400   0.030  1.00  1.00      A    B
ATOM    150 DP   DC  A  51     -44.890  17.250   1.010  1.00  1.00      A    P
ATOM    151 DS   DC  A  51     -46.820  16.360   3.620  1.00  1.00      A    S
ATOM    152 DB   DC  A  51     -49.380  13.680   1.780  1.00  1.00      A    B
ATOM    153 DP   DA  A  52     -44.580  15.170   7.350  1.00  1.00      A    P
ATOM    154 DS   DA  A  52     -47.430  13.050   8.660  1.00  1.00      A    S
ATOM    155 DB   DA  A  52     -49.120  10.570   4.590  1.00  1.00      A    B
ATOM    156 DP   DC  A  53     -46.740  11.230  11.270  1.00  1.00      A    P
ATOM    157 DS   DC  A  53     -49.120   8.370  10.270  1.00  1.00      A    S
ATOM    158 DB   DC  A  53     -48.150   7.560   6.120  1.00  1.00      A    B
ATOM    159 DP   DC  A  54     -48.900   5.440  11.980  1.00  1.00      A    P
ATOM    160 DS   DC  A  54     -50.430   3.330   9.030  1.00  1.00      A    S
ATOM    161 DB   DC  A  54     -47.670   3.520   6.110  1.00  1.00      A    B
ATOM    162 DP   DG  A  55     -51.690  -1.230  10.730  1.00  1.00      A    P
ATOM    163 DS   DG  A  55     -49.960  -3.030   7.730  1.00  1.00      A    S
ATOM    164 DB   DG  A  55     -45.930  -0.500   6.030  1.00  1.00      A    B
ATOM    165 DP   DC  A  56     -51.030  -5.730   6.040  1.00  1.00      A    P
ATOM    166 DS   DC  A  56     -48.650  -5.270   3.120  1.00  1.00      A    S
ATOM    167 DB   DC  A  56     -45.470  -3.850   4.960  1.00  1.00      A    B
ATOM    168 DP   DT  A  57     -47.990  -8.050   0.390  1.00  1.00      A    P
ATOM    169 DS   DT  A  57     -44.910  -7.310  -0.460  1.00  1.00      A    S
ATOM    170 DB   DT  A  57     -43.330  -6.830   3.370  1.00  1.00      A    B
ATOM    171 DP   DT  A  58     -43.080  -9.730  -2.360  1.00  1.00      A    P
ATOM    172 DS   DT  A  58     -39.710  -8.610  -1.140  1.00  1.00      A    S
ATOM    173 DB   DT  A  58     -40.150  -9.240   2.940  1.00  1.00      A    B
ATOM    174 DP   DA  A  59     -36.180 -10.410  -3.080  1.00  1.00      A    P
ATOM    175 DS   DA  A  59     -34.050  -9.850  -0.140  1.00  1.00      A    S
ATOM    176 DB   DA  A  59     -36.410 -11.180   3.700  1.00  1.00      A    B
ATOM    177 DP   DA  A  60     -30.380 -10.330   0.260  1.00  1.00      A    P
ATOM    178 DS   DA  A  60     -30.480 -10.480   4.110  1.00  1.00      A    S
ATOM    179 DB   DA  A  60     -34.040 -13.350   5.330  1.00  1.00      A    B
ATOM    180 DP   DA  A  61     -27.590 -10.890   6.120  1.00  1.00      A    P
ATOM    181 DS   DA  A  61     -29.340 -12.450   9.120  1.00  1.00      A    S
ATOM    182 DB   DA  A  61     -32.500 -15.560   7.800  1.00  1.00      A    B
ATOM    183 DP   DC  A  62     -27.320 -13.340  11.280  1.00  1.00      A    P
ATOM    184 DS   DC  A  62     -29.680 -15.700  12.960  1.00  1.00      A    S
ATOM    185 DB   DC  A  62     -30.990 -17.990   9.660  1.00  1.00      A    B
ATOM    186 DP   DG  A  63     -27.220 -18.070  16.280  1.00  1.00      A    P
ATOM    187 DS   DG  A  63     -29.520 -21.010  15.960  1.00  1.00      A    S
ATOM    188 DB   DG  A  63     -29.900 -21.750  11.410  1.00  1.00      A    B
ATOM    189 DP   DC  A  64     -29.580 -23.380  17.870  1.00  1.00      A    P
ATOM    190 DS   DC  A  64     -30.100 -26.140  15.400  1.00  1.00      A    S
ATOM    191 DB   DC  A  64     -28.160 -24.630  11.730  1.00  1.00      A    B
ATOM    192 DP   DA  A  65     -29.510 -30.520  16.440  1.00  1.00      A    P
ATOM    193 DS   DA  A  65     -29.170 -31.570  12.730  1.00  1.00      A    S
ATOM    194 DB   DA  A  65     -26.150 -28.290  10.300  1.00  1.00      A    B
ATOM    195 DP   DC  A  66     -28.410 -34.530  12.020  1.00  1.00      A    P
ATOM    196 DS   DC  A  66     -27.110 -33.500   8.470  1.00  1.00      A    S
ATOM    197 DB   DC  A  66     -23.990 -30.780   9.110  1.00  1.00      A    B
ATOM    198 DP   DG  A  67     -27.080 -36.730   5.470  1.00  1.00      A    P
ATOM    199 DS   DG  A  67     -24.620 -34.850   3.330  1.00  1.00      A    S
ATOM    200 DB   DG  A  67     -21.300 -32.320   5.920  1.00  1.00      A    B
ATOM    201 DP   DT  A  68     -23.420 -35.910   0.790  1.00  1.00      A    P
ATOM    202 DS   DT  A  68     -20.710 -33.290   0.820  1.00  1.00      A    S
ATOM    203 DB   DT  A  68     -18.710 -33.940   4.490  1.00  1.00      A    B
ATOM    204 DP   DA  A  69     -18.490 -32.660  -2.700  1.00  1.00      A    P
ATOM    205 DS   DA  A  69     -15.920 -30.770  -1.000  1.00  1.00      A    S
ATOM    206 DB   DA  A  69     -14.210 -32.680   3.030  1.00  1.00      A    B
ATOM    207 DP   DC  A  70     -14.130 -29.400  -2.520  1.00  1.00      A    P
ATOM    208 DS   DC  A  70     -11.540 -29.100   0.410  1.00  1.00      A    S
ATOM    209 DB   DC  A  70     -11.010 -33.270   2.040  1.00  1.00      A    B
ATOM    210 DP   DG  A  71      -7.410 -26.420  -0.770  1.00  1.00      A    P
ATOM    211 DS   DG  A  71      -5.910 -27.590   2.030  1.00  1.00      A    S
ATOM    212 DB   DG  A  71      -6.580 -32.760   2.610  1.00  1.00      A    B
ATOM    213 DP   DC  A  72      -3.000 -26.660   2.360  1.00  1.00      A    P
ATOM    214 DS   DC  A  72      -2.030 -29.990   3.980  1.00  1.00      A    S
ATOM    215 DB   DC  A  72      -3.530 -33.320   1.190  1.00  1.00      A    B
ATOM    216 DP   DG  A  73       2.620 -29.960   4.840  1.00  1.00      A    P
ATOM    217 DS   DG  A  73       2.700 -33.840   4.580  1.00  1.00      A    S
ATOM    218 DB   DG  A  73      -0.280 -36.160   1.170  1.00  1.00      A    B
ATOM    219 DP   DC  A  74       5.630 -35.400   5.390  1.00  1.00      A    P
ATOM    220 DS   DC  A  74       4.910 -38.210   3.090  1.00  1.00      A    S
ATOM    221 DB   DC  A  74       3.050 -36.410   0.040  1.00  1.00      A    B
ATOM    222 DP   DT  A  75       7.870 -40.510   2.260  1.00  1.00      A    P
ATOM    223 DS   DT  A  75       6.680 -41.720  -0.870  1.00  1.00      A    S
ATOM    224 DB   DT  A  75       5.710 -38.160  -2.490  1.00  1.00      A    B
ATOM    225 DP   DG  A  76       9.330 -44.350  -3.110  1.00  1.00      A    P
ATOM    226 DS   DG  A  76       8.530 -43.260  -6.580  1.00  1.00      A    S
ATOM    227 DB   DG  A  76       6.760 -38.120  -6.810  1.00  1.00      A    B
ATOM    228 DP   DT  A  77      10.150 -43.940  -9.050  1.00  1.00      A    P
ATOM    229 DS   DT  A  77       8.690 -40.990 -11.360  1.00  1.00      A    S
ATOM    230 DB   DT  A  77       9.890 -37.360  -8.400  1.00  1.00      A    B
ATOM    231 DP   DC  A  78      10.670 -40.830 -14.750  1.00  1.00      A    P
ATOM    232 DS   DC  A  78      10.230 -37.010 -15.260  1.00  1.00      A    S
ATOM    233 DB   DC  A  78      11.450 -35.620 -11.460  1.00  1.00      A    B
ATOM    234 DP   DC  A  79      11.820 -35.640 -17.880  1.00  1.00      A    P
ATOM    235 DS   DC  A  79      12.310 -32.300 -16.410  1.00  1.00      A    S
ATOM    236 DB   DC  A  79      14.140 -33.090 -12.680  1.00  1.00      A    B
ATOM    237 DP   DC  A  80      14.240 -29.970 -17.860  1.00  1.00      A    P
ATOM    238 DS   DC  A  80      15.000 -27.860 -14.670  1.00  1.00      A    S
ATOM    239 DB   DC  A  80      17.510 -30.080 -12.670  1.00  1.00      A    B
ATOM    240 DP   DC  A  81      16.190 -24.470 -15.140  1.00  1.00      A    P
ATOM    241 DS   DC  A  81      17.080 -23.870 -12.050  1.00  1.00      A    S
ATOM    242 DB   DC  A  81      19.820 -27.390 -10.890  1.00  1.00      A    B
ATOM    243 DP   DC  A  82      18.520 -20.800 -10.850  1.00  1.00      A    P
ATOM    244 DS   DC  A  82      19.960 -22.330  -7.560  1.00  1.00      A    S
ATOM    245 DB   DC  A  82      22.480 -25.270  -9.190  1.00  1.00      A    B
ATOM    246 DP   DG  A  83      21.540 -19.340  -4.850  1.00  1.00      A    P
ATOM    247 DS   DG  A  83      23.800 -22.020  -3.250  1.00  1.00      A    S
ATOM    248 DB   DG  A  83      25.970 -24.450  -6.910  1.00  1.00      A    B
ATOM    249 DP   DC  A  84      26.000 -21.150  -0.770  1.00  1.00      A    P
ATOM    250 DS   DC  A  84      28.720 -23.070  -2.610  1.00  1.00      A    S
ATOM    251 DB   DC  A  84      28.590 -22.360  -6.700  1.00  1.00      A    B
ATOM    252 DP   DG  A  85      32.640 -22.300  -0.060  1.00  1.00      A    P
ATOM    253 DS   DG  A  85      35.040 -23.370  -3.070  1.00  1.00      A    S
ATOM    254 DB   DG  A  85      33.330 -21.670  -7.310  1.00  1.00      A    B
ATOM    255 DP   DT  A  86      38.560 -23.440  -3.040  1.00  1.00      A    P
ATOM    256 DS   DT  A  86      39.150 -23.140  -6.740  1.00  1.00      A    S
ATOM    257 DB   DT  A  86      36.520 -20.360  -7.670  1.00  1.00      A    B
ATOM    258 DP   DT  A  87      42.970 -22.490  -8.030  1.00  1.00      A    P
ATOM    259 DS   DT  A  87      42.030 -20.640 -11.020  1.00  1.00      A    S
ATOM    260 DB   DT  A  87      39.250 -17.970  -9.050  1.00  1.00      A    B
ATOM    261 DP   DT  A  88      44.600 -19.020 -13.340  1.00  1.00      A    P
ATOM    262 DS   DT  A  88      42.350 -16.510 -14.740  1.00  1.00      A    S
ATOM    263 DB   DT  A  88      40.780 -15.040 -10.980  1.00  1.00      A    B
ATOM    264 DP   DT  A  89      43.530 -13.600 -17.420  1.00  1.00      A    P
ATOM    265 DS   DT  A  89      40.680 -11.410 -16.700  1.00  1.00      A    S
ATOM    266 DB   DT  A  89      41.010 -11.300 -12.500  1.00  1.00      A    B
ATOM    267 DP   DA  A  90      40.350  -7.450 -18.470  1.00  1.00      A    P
ATOM    268 DS   DA  A  90      38.530  -6.330 -15.700  1.00  1.00      A    S
ATOM    269 DB   DA  A  90      41.470  -7.250 -11.680  1.00  1.00      A    B
ATOM    270 DP   DA  A  91      36.980  -2.790 -15.650  1.00  1.00      A    P
ATOM    271 DS   DA  A  91      37.170  -2.540 -11.660  1.00  1.00      A    S
ATOM    272 DB   DA  A  91      41.570  -4.300  -9.720  1.00  1.00      A    B
ATOM    273 DP   DC  A  92      36.480  -0.160 -10.600  1.00  1.00      A    P
ATOM    274 DS   DC  A  92      38.670  -0.590  -7.250  1.00  1.00      A    S
ATOM    275 DB   DC  A  92      42.830  -1.120  -8.730  1.00  1.00      A    B
ATOM    276 DP   DC  A  93      38.190   1.990  -4.840  1.00  1.00      A    P
ATOM    277 DS   DC  A  93      41.240   1.470  -2.910  1.00  1.00      A    S
ATOM    278 DB   DC  A  93      44.510   1.240  -6.010  1.00  1.00      A    B
ATOM    279 DP   DG  A  94      42.230   3.940   0.910  1.00  1.00      A    P
ATOM    280 DS   DG  A  94      46.030   4.200  -0.110  1.00  1.00      A    S
ATOM    281 DB   DG  A  94      47.110   4.630  -4.940  1.00  1.00      A    B
ATOM    282 DP   DC  A  95      48.280   4.780   1.910  1.00  1.00      A    P
ATOM    283 DS   DC  A  95      51.150   4.290  -0.830  1.00  1.00      A    S
ATOM    284 DB   DC  A  95      49.920   6.250  -4.110  1.00  1.00      A    B
ATOM    285 DP   DC  A  96      55.030   5.420  -0.130  1.00  1.00      A    P
ATOM    286 DS   DC  A  96      56.160   6.310  -3.320  1.00  1.00      A    S
ATOM    287 DB   DC  A  96      53.180   8.230  -4.770  1.00  1.00      A    B
ATOM    288 DP   DA  A  97      59.740   8.750  -3.430  1.00  1.00      A    P
ATOM    289 DS   DA  A  97      59.010  10.480  -7.210  1.00  1.00      A    S
ATOM    290 DB   DA  A  97      54.650  11.950  -6.690  1.00  1.00      A    B
ATOM    291 DP   DA  A  98      61.470  13.070  -8.490  1.00  1.00      A    P
ATOM    292 DS   DA  A  98      58.660  15.020 -10.030  1.00  1.00      A    S
ATOM    293 DB   DA  A  98      54.710  15.620  -6.820  1.00  1.00      A    B
ATOM    294 DP   DG  A  99      59.690  18.190 -11.650  1.00  1.00      A    P
ATOM    295 DS   DG  A  99      55.900  20.080 -11.350  1.00  1.00      A    S
ATOM    296 DB   DG  A  99      54.260  19.270  -6.890  1.00  1.00      A    B
ATOM    297 DP   DG  A 100      55.180  23.480 -12.710  1.00  1.00      A    P
ATOM    298 DS   DG  A 100      52.520  24.000 -10.790  1.00  1.00      A    S
ATOM    299 DB   DG  A 100      53.300  22.820  -6.050  1.00  1.00      A    B
ATOM    300 DP   DG  A 101      50.870  27.610 -10.540  1.00  1.00      A    P
ATOM    301 DS   DG  A 101      50.200  27.990  -7.150  1.00  1.00      A    S
ATOM    302 DB   DG  A 101      53.800  26.100  -4.430  1.00  1.00      A    B
ATOM    303 DP   DG  A 102      49.380  31.070  -5.940  1.00  1.00      A    P
ATOM    304 DS   DG  A 102      50.300  30.260  -2.540  1.00  1.00      A    S
ATOM    305 DB   DG  A 102      54.790  29.120  -2.150  1.00  1.00      A    B
ATOM    306 DP   DA  A 103      49.110  32.690   0.130  1.00  1.00      A    P
ATOM    307 DS   DA  A 103      51.600  31.850   2.390  1.00  1.00      A    S
ATOM    308 DB   DA  A 103      56.310  31.850  -0.020  1.00  1.00      A    B
ATOM    309 DP   DT  A 104      51.760  33.860   5.070  1.00  1.00      A    P
ATOM    310 DS   DT  A 104      55.080  33.360   6.000  1.00  1.00      A    S
ATOM    311 DB   DT  A 104      56.860  34.610   2.060  1.00  1.00      A    B
ATOM    312 DP   DT  A 105      56.730  35.520   8.880  1.00  1.00      A    P
ATOM    313 DS   DT  A 105      60.380  34.920   7.440  1.00  1.00      A    S
ATOM    314 DB   DT  A 105      59.500  37.060   3.930  1.00  1.00      A    B
ATOM    315 DP   DA  A 106      63.840  36.570   9.850  1.00  1.00      A    P
ATOM    316 DS   DA  A 106      65.720  37.520   6.210  1.00  1.00      A    S
ATOM    317 DB   DA  A 106      62.870  39.140   2.750  1.00  1.00      A    B
ATOM    318 DP   DC  A 107      68.260  39.060   6.620  1.00  1.00      A    P
ATOM    319 DS   DC  A 107      68.470  40.020   3.470  1.00  1.00      A    S
ATOM    320 DB   DC  A 107      64.470  42.500   2.930  1.00  1.00      A    B
ATOM    321 DP   DT  A 108      71.500  42.220   2.360  1.00  1.00      A    P
ATOM    322 DS   DT  A 108      70.000  43.690  -0.550  1.00  1.00      A    S
ATOM    323 DB   DT  A 108      66.460  45.730   1.600  1.00  1.00      A    B
ATOM    324 DP   DC  A 109      72.330  45.770  -2.921  1.00  1.00      A    P
ATOM    325 DS   DC  A 109      69.540  47.870  -4.241  1.00  1.00      A    S
ATOM    326 DB   DC  A 109      67.060  48.860  -0.480  1.00  1.00      A    B
ATOM    327 DP   DC  A 110      69.940  50.840  -6.471  1.00  1.00      A    P
ATOM    328 DS   DC  A 110      66.750  52.460  -5.611  1.00  1.00      A    S
ATOM    329 DB   DC  A 110      66.830  52.660  -1.221  1.00  1.00      A    B
ATOM    330 DP   DC  A 111      65.640  55.520  -7.451  1.00  1.00      A    P
ATOM    331 DS   DC  A 111      64.210  57.530  -4.401  1.00  1.00      A    S
ATOM    332 DB   DC  A 111      66.580  56.410  -0.981  1.00  1.00      A    B
ATOM    333 DP   DT  A 112      63.110  61.570  -4.881  1.00  1.00      A    P
ATOM    334 DS   DT  A 112      62.940  62.400  -1.261  1.00  1.00      A    S
ATOM    335 DB   DT  A 112      66.930  60.490   0.049  1.00  1.00      A    B
ATOM    336 DP   DA  A 113      62.060  65.830  -0.021  1.00  1.00      A    P
ATOM    337 DS   DA  A 113      64.020  65.600   3.119  1.00  1.00      A    S
ATOM    338 DB   DA  A 113      68.580  63.470   2.609  1.00  1.00      A    B
ATOM    339 DP   DG  A 114      64.300  68.890   5.609  1.00  1.00      A    P
ATOM    340 DS   DG  A 114      67.310  68.060   7.179  1.00  1.00      A    S
ATOM    341 DB   DG  A 114      70.940  66.170   3.949  1.00  1.00      A    B
ATOM    342 DP   DT  A 115      68.400  69.590   9.269  1.00  1.00      A    P
ATOM    343 DS   DT  A 115      72.300  68.210   9.059  1.00  1.00      A    S
ATOM    344 DB   DT  A 115      73.100  68.760   4.759  1.00  1.00      A    B
ATOM    345 DP   DC  A 116      74.560  69.690  11.509  1.00  1.00      A    P
ATOM    346 DS   DC  A 116      77.680  68.900   9.459  1.00  1.00      A    S
ATOM    347 DB   DC  A 116      76.730  69.660   5.499  1.00  1.00      A    B
ATOM    348 DP   DT  A 117      80.830  70.760  10.219  1.00  1.00      A    P
ATOM    349 DS   DT  A 117      82.590  70.870   6.649  1.00  1.00      A    S
ATOM    350 DB   DT  A 117      79.660  72.900   4.829  1.00  1.00      A    B
ATOM    351 DP   DC  A 118      85.560  72.580   6.729  1.00  1.00      A    P
ATOM    352 DS   DC  A 118      85.470  73.360   3.439  1.00  1.00      A    S
ATOM    353 DB   DC  A 118      82.000  75.200   2.919  1.00  1.00      A    B
ATOM    354 DP   DC  A 119      88.350  74.710   1.699  1.00  1.00      A    P
ATOM    355 DS   DC  A 119      86.820  77.090  -0.541  1.00  1.00      A    S
ATOM    356 DB   DC  A 119      83.370  78.630   1.849  1.00  1.00      A    B
ATOM    357 DP   DA  A 120      89.240  80.400  -2.021  1.00  1.00      A    P
ATOM    358 DS   DA  A 120      85.850  82.990  -2.321  1.00  1.00      A    S
ATOM    359 DB   DA  A 120      82.680  82.650   1.549  1.00  1.00      A    B
ATOM    360 DP   DG  A 121      86.880  86.700  -3.311  1.00  1.00      A    P
ATOM    361 DS   DG  A 121      83.460  88.090  -2.231  1.00  1.00      A    S
ATOM    362 DB   DG  A 121      82.280  86.400   2.419  1.00  1.00      A    B
ATOM    363 DP   DG  A 122      82.680  91.800  -2.401  1.00  1.00      A    P
ATOM    364 DS   DG  A 122      80.800  91.970   0.549  1.00  1.00      A    S
ATOM    365 DB   DG  A 122      82.610  89.590   4.459  1.00  1.00      A    B
ATOM    366 DP   DC  A 123      78.940  94.530   1.259  1.00  1.00      A    P
ATOM    367 DS   DC  A 123      78.810  93.730   4.719  1.00  1.00      A    S
ATOM    368 DB   DC  A 123      82.740  92.890   5.559  1.00  1.00      A    B
ATOM    369 DP   DA  A 124      77.290  96.340   7.369  1.00  1.00      A    P
ATOM    370 DS   DA  A 124      79.440  95.240  10.549  1.00  1.00      A    S
ATOM    371 DB   DA  A 124      84.280  94.350   9.299  1.00  1.00      A    B
ATOM    372 DP   DC  A 125      79.270  97.120  13.359  1.00  1.00      A    P
ATOM    373 DS   DC  A 125      82.460  95.420  14.919  1.00  1.00      A    S
ATOM    374 DB   DC  A 125      85.530  96.110  12.079  1.00  1.00      A    B
ATOM    375 DP   DG  A 126      82.900  96.950  19.019  1.00  1.00      A    P
ATOM    376 DS   DG  A 126      86.590  96.210  19.119  1.00  1.00      A    S
ATOM    377 DB   DG  A 126      88.710  97.040  14.749  1.00  1.00      A    B
ATOM    378 DP   DT  A 127      88.410  96.550  21.519  1.00  1.00      A    P
ATOM    379 DS   DT  A 127      92.040  97.230  19.609  1.00  1.00      A    S
ATOM    380 DB   DT  A 127      90.600  99.800  16.229  1.00  1.00      A    B
ATOM    381 DP   DG  A 128      95.270  98.400  21.979  1.00  1.00      A    P
ATOM    382 DS   DG  A 128      96.870 100.540  19.509  1.00  1.00      A    S
ATOM    383 DB   DG  A 128      93.260 103.090  16.669  1.00  1.00      A    B
ATOM    384 DP   DT  A 129      99.540 102.800  20.189  1.00  1.00      A    P
ATOM    385 DS   DT  A 129      98.910 105.600  17.049  1.00  1.00      A    S
ATOM    386 DB   DT  A 129      94.440 106.320  17.279  1.00  1.00      A    B
ATOM    387 DP   DC  A 130     100.910 109.150  17.199  1.00  1.00      A    P
ATOM    388 DS   DC  A 130      98.100 111.090  15.489  1.00  1.00      A    S
ATOM    389 DB   DC  A 130      94.320 110.150  17.279  1.00  1.00      A    B
ATOM    390 DP   DA  A 131      98.520 115.640  14.689  1.00  1.00      A    P
ATOM    391 DS   DA  A 131      95.150 116.200  14.379  1.00  1.00      A    S
ATOM    392 DB   DA  A 131      93.290 114.420  18.359  1.00  1.00      A    B
ATOM    393 DP   DG  A 132      94.140 119.740  14.189  1.00  1.00      A    P
ATOM    394 DS   DG  A 132      90.730 119.320  15.619  1.00  1.00      A    S
ATOM    395 DB   DG  A 132      90.910 116.940  20.339  1.00  1.00      A    B
ATOM    396 DP   DA  A 133      87.900 121.880  15.549  1.00  1.00      A    P
ATOM    397 DS   DA  A 133      86.030 120.510  19.239  1.00  1.00      A    S
ATOM    398 DB   DA  A 133      89.300 119.270  22.309  1.00  1.00      A    B
ATOM    399 DP   DT  A 134      83.970 122.430  20.629  1.00  1.00      A    P
ATOM    400 DS   DT  A 134      84.180 120.980  24.069  1.00  1.00      A    S
ATOM    401 DB   DT  A 134      88.620 121.670  24.759  1.00  1.00      A    B
ATOM    402 DP   DA  A 135      81.370 122.460  27.289  1.00  1.00      A    P
ATOM    403 DS   DA  A 135      84.350 122.280  30.329  1.00  1.00      A    S
ATOM    404 DB   DA  A 135      89.370 123.250  28.699  1.00  1.00      A    B
ATOM    405 DP   DT  A 136      83.710 123.880  33.259  1.00  1.00      A    P
ATOM    406 DS   DT  A 136      87.010 123.860  34.399  1.00  1.00      A    S
ATOM    407 DB   DT  A 136      88.840 125.750  31.449  1.00  1.00      A    B
ATOM    408 DP   DA  A 137      87.700 124.950  38.739  1.00  1.00      A    P
ATOM    409 DS   DA  A 137      90.700 126.430  38.079  1.00  1.00      A    S
ATOM    410 DB   DA  A 137      91.750 127.710  33.519  1.00  1.00      A    B
ATOM    411 DP   DT  A 138      92.140 127.720  40.249  1.00  1.00      A    P
ATOM    412 DS   DT  A 138      94.820 129.000  38.009  1.00  1.00      A    S
ATOM    413 DB   DT  A 138      92.480 130.810  34.969  1.00  1.00      A    B
ATOM    414 DP   DA  A 139      97.750 131.100  39.919  1.00  1.00      A    P
ATOM    415 DS   DA  A 139      98.490 133.190  37.269  1.00  1.00      A    S
ATOM    416 DB   DA  A 139      94.380 134.600  35.729  1.00  1.00      A    B
ATOM    417 DP   DC  A 140     100.450 135.650  38.129  1.00  1.00      A    P
ATOM    418 DS   DC  A 140      99.110 137.690  35.469  1.00  1.00      A    S
ATOM    419 DB   DC  A 140      94.860 138.030  36.419  1.00  1.00      A    B
ATOM    420 DP   DA  A 141     101.360 141.530  34.239  1.00  1.00      A    P
ATOM    421 DS   DA  A 141      98.310 143.190  33.309  1.00  1.00      A    S
ATOM    422 DB   DA  A 141      94.430 142.100  36.159  1.00  1.00      A    B
ATOM    423 DP   DT  A 142      98.420 146.660  33.099  1.00  1.00      A    P
ATOM    424 DS   DT  A 142      94.500 146.840  33.199  1.00  1.00      A    S
ATOM    425 DB   DT  A 142      93.580 145.530  37.229  1.00  1.00      A    B
ATOM    426 DP   DC  A 143      93.400 150.300  32.289  1.00  1.00      A    P
ATOM    427 DS   DC  A 143      90.030 150.030  34.179  1.00  1.00      A    S
ATOM    428 DB   DC  A 143      91.280 148.660  38.099  1.00  1.00      A    B
ATOM    429 DP   DC  A 144      87.620 152.990  34.629  1.00  1.00      A    P
ATOM    430 DS   DC  A 144      85.650 151.830  37.969  1.00  1.00      A    S
ATOM    431 DB   DC  A 144      89.210 150.760  40.679  1.00  1.00      A    B
ATOM    432 DP   DT  A 145      83.090 154.070  39.749  1.00  1.00      A    P
ATOM    433 DS   DT  A 145      83.670 152.620  43.489  1.00  1.00      A    S
ATOM    434 DB   DT  A 145      88.100 152.980  43.919  1.00  1.00      A    B
ATOM    435 DP   DG  A 146      81.680 154.600  46.139  1.00  1.00      A    P
ATOM    436 DS   DG  A 146      83.830 153.850  48.659  1.00  1.00      A    S
ATOM    437 DB   DG  A 146      88.340 155.260  47.529  1.00  1.00      A    B
ATOM    438 DP   DT  A 147      83.230 153.970  52.159  1.00  1.00      A    P
ATOM    439 DS   DT  A 147      86.810 153.290  53.439  1.00  1.00      A    S
ATOM    440 DB   DT  A 147      88.550 156.840  50.659  1.00  1.00      A    B
TER
ATOM    441 DS   DA  B   1      98.110 158.550  48.309  1.00  1.00      B    S
ATOM    442 DB   DA  B   1      93.550 158.110  47.939  1.00  1.00      B    B
ATOM    443 DP   DC  B   2      99.460 156.270  49.009  1.00  1.00      B    P
ATOM    444 DS   DC  B   2      96.640 154.620  50.519  1.00  1.00      B    S
ATOM    445 DB   DC  B   2      93.790 154.810  47.399  1.00  1.00      B    B
ATOM    446 DP   DA  B   3      97.330 150.420  52.029  1.00  1.00      B    P
ATOM    447 DS   DA  B   3      93.940 149.460  51.429  1.00  1.00      B    S
ATOM    448 DB   DA  B   3      92.150 150.920  47.409  1.00  1.00      B    B
ATOM    449 DP   DG  B   4      93.040 145.730  52.319  1.00  1.00      B    P
ATOM    450 DS   DG  B   4      90.300 145.490  50.199  1.00  1.00      B    S
ATOM    451 DB   DG  B   4      90.840 147.900  45.329  1.00  1.00      B    B
ATOM    452 DP   DG  B   5      88.700 142.620  49.849  1.00  1.00      B    P
ATOM    453 DS   DG  B   5      86.600 143.460  46.389  1.00  1.00      B    S
ATOM    454 DB   DG  B   5      89.510 145.470  42.689  1.00  1.00      B    B
ATOM    455 DP   DA  B   6      84.010 141.390  45.009  1.00  1.00      B    P
ATOM    456 DS   DA  B   6      84.380 142.600  41.359  1.00  1.00      B    S
ATOM    457 DB   DA  B   6      89.310 143.120  40.209  1.00  1.00      B    B
ATOM    458 DP   DT  B   7      82.410 141.200  38.609  1.00  1.00      B    P
ATOM    459 DS   DT  B   7      85.000 142.460  35.599  1.00  1.00      B    S
ATOM    460 DB   DT  B   7      88.770 141.150  37.329  1.00  1.00      B    B
ATOM    461 DP   DG  B   8      83.660 140.710  31.199  1.00  1.00      B    P
ATOM    462 DS   DG  B   8      87.120 140.290  30.079  1.00  1.00      B    S
ATOM    463 DB   DG  B   8      90.290 138.780  33.379  1.00  1.00      B    B
ATOM    464 DP   DT  B   9      88.250 139.990  26.939  1.00  1.00      B    P
ATOM    465 DS   DT  B   9      91.660 139.040  27.709  1.00  1.00      B    S
ATOM    466 DB   DT  B   9      90.970 136.320  31.079  1.00  1.00      B    B
ATOM    467 DP   DA  B  10      94.130 137.500  24.829  1.00  1.00      B    P
ATOM    468 DS   DA  B  10      96.200 135.270  26.729  1.00  1.00      B    S
ATOM    469 DB   DA  B  10      93.220 132.690  29.569  1.00  1.00      B    B
ATOM    470 DP   DT  B  11      98.670 133.310  25.179  1.00  1.00      B    P
ATOM    471 DS   DT  B  11      98.660 130.660  28.139  1.00  1.00      B    S
ATOM    472 DB   DT  B  11      94.710 129.610  28.669  1.00  1.00      B    B
ATOM    473 DP   DA  B  12     101.430 127.740  28.039  1.00  1.00      B    P
ATOM    474 DS   DA  B  12      99.530 125.190  30.069  1.00  1.00      B    S
ATOM    475 DB   DA  B  12      94.700 125.560  29.409  1.00  1.00      B    B
ATOM    476 DP   DT  B  13     100.420 122.380  30.579  1.00  1.00      B    P
ATOM    477 DS   DT  B  13      97.560 120.980  31.639  1.00  1.00      B    S
ATOM    478 DB   DT  B  13      94.940 122.030  28.959  1.00  1.00      B    B
ATOM    479 DP   DA  B  14      97.660 116.680  32.799  1.00  1.00      B    P
ATOM    480 DS   DA  B  14      93.930 116.110  31.839  1.00  1.00      B    S
ATOM    481 DB   DA  B  14      92.330 118.960  28.159  1.00  1.00      B    B
ATOM    482 DP   DT  B  15      92.710 113.320  31.889  1.00  1.00      B    P
ATOM    483 DS   DT  B  15      90.050 113.900  30.039  1.00  1.00      B    S
ATOM    484 DB   DT  B  15      91.910 115.920  26.269  1.00  1.00      B    B
ATOM    485 DP   DC  B  16      88.060 110.430  29.449  1.00  1.00      B    P
ATOM    486 DS   DC  B  16      86.560 112.080  26.259  1.00  1.00      B    S
ATOM    487 DB   DC  B  16      89.770 113.390  24.379  1.00  1.00      B    B
ATOM    488 DP   DT  B  17      83.770 110.260  23.789  1.00  1.00      B    P
ATOM    489 DS   DT  B  17      84.080 112.090  20.899  1.00  1.00      B    S
ATOM    490 DB   DT  B  17      88.780 111.650  20.849  1.00  1.00      B    B
ATOM    491 DP   DG  B  18      81.810 110.850  17.129  1.00  1.00      B    P
ATOM    492 DS   DG  B  18      84.610 111.550  14.849  1.00  1.00      B    S
ATOM    493 DB   DG  B  18      88.950 110.090  16.239  1.00  1.00      B    B
ATOM    494 DP   DA  B  19      84.060 110.840  11.229  1.00  1.00      B    P
ATOM    495 DS   DA  B  19      87.960 110.100  10.369  1.00  1.00      B    S
ATOM    496 DB   DA  B  19      89.830 107.820  13.899  1.00  1.00      B    B
ATOM    497 DP   DC  B  20      88.370 108.820   7.579  1.00  1.00      B    P
ATOM    498 DS   DC  B  20      91.100 107.020   8.349  1.00  1.00      B    S
ATOM    499 DB   DC  B  20      90.210 104.740  12.189  1.00  1.00      B    B
ATOM    500 DP   DA  B  21      93.750 104.940   5.099  1.00  1.00      B    P
ATOM    501 DS   DA  B  21      95.270 102.530   7.999  1.00  1.00      B    S
ATOM    502 DB   DA  B  21      92.260 101.580  10.959  1.00  1.00      B    B
ATOM    503 DP   DC  B  22      97.030  99.940   6.749  1.00  1.00      B    P
ATOM    504 DS   DC  B  22      96.560  97.780   9.869  1.00  1.00      B    S
ATOM    505 DB   DC  B  22      92.070  97.880  10.539  1.00  1.00      B    B
ATOM    506 DP   DG  B  23      97.640  93.000   8.819  1.00  1.00      B    P
ATOM    507 DS   DG  B  23      94.760  91.370  11.019  1.00  1.00      B    S
ATOM    508 DB   DG  B  23      90.270  93.900  10.339  1.00  1.00      B    B
ATOM    509 DP   DT  B  24      94.300  88.390  11.599  1.00  1.00      B    P
ATOM    510 DS   DT  B  24      91.070  88.630  13.179  1.00  1.00      B    S
ATOM    511 DB   DT  B  24      89.000  90.720   9.989  1.00  1.00      B    B
ATOM    512 DP   DG  B  25      89.300  84.590  13.799  1.00  1.00      B    P
ATOM    513 DS   DG  B  25      85.870  86.230  13.509  1.00  1.00      B    S
ATOM    514 DB   DG  B  25      84.950  88.790   8.879  1.00  1.00      B    B
ATOM    515 DP   DC  B  26      82.940  84.730  15.039  1.00  1.00      B    P
ATOM    516 DS   DC  B  26      80.570  86.250  12.719  1.00  1.00      B    S
ATOM    517 DB   DC  B  26      82.820  86.100   8.739  1.00  1.00      B    B
ATOM    518 DP   DC  B  27      76.950  85.440  12.809  1.00  1.00      B    P
ATOM    519 DS   DC  B  27      76.060  85.950   9.349  1.00  1.00      B    S
ATOM    520 DB   DC  B  27      79.610  84.950   6.989  1.00  1.00      B    B
ATOM    521 DP   DT  B  28      72.910  83.960   7.719  1.00  1.00      B    P
ATOM    522 DS   DT  B  28      74.200  84.240   3.939  1.00  1.00      B    S
ATOM    523 DB   DT  B  28      77.760  82.350   4.509  1.00  1.00      B    B
ATOM    524 DP   DG  B  29      71.240  82.270   0.899  1.00  1.00      B    P
ATOM    525 DS   DG  B  29      73.830  80.890  -1.311  1.00  1.00      B    S
ATOM    526 DB   DG  B  29      77.760  79.760   0.929  1.00  1.00      B    B
ATOM    527 DP   DG  B  30      73.890  80.070  -5.141  1.00  1.00      B    P
ATOM    528 DS   DG  B  30      76.840  77.680  -4.991  1.00  1.00      B    S
ATOM    529 DB   DG  B  30      78.130  76.440  -0.831  1.00  1.00      B    B
ATOM    530 DP   DA  B  31      77.600  75.010  -7.791  1.00  1.00      B    P
ATOM    531 DS   DA  B  31      79.980  72.560  -5.831  1.00  1.00      B    S
ATOM    532 DB   DA  B  31      78.740  72.890  -0.921  1.00  1.00      B    B
ATOM    533 DP   DG  B  32      80.000  69.380  -7.011  1.00  1.00      B    P
ATOM    534 DS   DG  B  32      80.690  67.480  -3.831  1.00  1.00      B    S
ATOM    535 DB   DG  B  32      78.140  69.130   0.179  1.00  1.00      B    B
ATOM    536 DP   DA  B  33      81.400  63.880  -3.711  1.00  1.00      B    P
ATOM    537 DS   DA  B  33      80.850  63.650   0.419  1.00  1.00      B    S
ATOM    538 DB   DA  B  33      76.430  65.470   1.289  1.00  1.00      B    B
ATOM    539 DP   DC  B  34      81.120  60.880   1.629  1.00  1.00      B    P
ATOM    540 DS   DC  B  34      78.940  61.270   4.289  1.00  1.00      B    S
ATOM    541 DB   DC  B  34      74.950  62.670   2.739  1.00  1.00      B    B
ATOM    542 DP   DT  B  35      78.280  58.500   6.839  1.00  1.00      B    P
ATOM    543 DS   DT  B  35      74.910  59.860   8.389  1.00  1.00      B    S
ATOM    544 DB   DT  B  35      72.920  59.970   4.729  1.00  1.00      B    B
ATOM    545 DP   DA  B  36      73.230  57.400  11.149  1.00  1.00      B    P
ATOM    546 DS   DA  B  36      69.320  58.710  10.329  1.00  1.00      B    S
ATOM    547 DB   DA  B  36      68.890  58.690   5.279  1.00  1.00      B    B
ATOM    548 DP   DG  B  37      67.110  56.670  11.979  1.00  1.00      B    P
ATOM    549 DS   DG  B  37      64.300  57.430   9.029  1.00  1.00      B    S
ATOM    550 DB   DG  B  37      66.090  56.140   4.429  1.00  1.00      B    B
ATOM    551 DP   DG  B  38      60.700  56.040   9.499  1.00  1.00      B    P
ATOM    552 DS   DG  B  38      59.480  55.910   5.710  1.00  1.00      B    S
ATOM    553 DB   DG  B  38      63.270  54.010   2.779  1.00  1.00      B    B
ATOM    554 DP   DG  B  39      56.400  54.230   4.890  1.00  1.00      B    P
ATOM    555 DS   DG  B  39      57.600  52.940   1.090  1.00  1.00      B    S
ATOM    556 DB   DG  B  39      62.260  50.770   1.190  1.00  1.00      B    B
ATOM    557 DP   DA  B  40      55.340  51.320  -1.030  1.00  1.00      B    P
ATOM    558 DS   DA  B  40      57.700  49.970  -2.820  1.00  1.00      B    S
ATOM    559 DB   DA  B  40      60.630  47.610  -0.120  1.00  1.00      B    B
ATOM    560 DP   DG  B  41      56.470  47.870  -5.740  1.00  1.00      B    P
ATOM    561 DS   DG  B  41      59.660  45.830  -5.890  1.00  1.00      B    S
ATOM    562 DB   DG  B  41      61.300  44.000  -1.190  1.00  1.00      B    B
ATOM    563 DP   DT  B  42      60.440  43.330  -8.310  1.00  1.00      B    P
ATOM    564 DS   DT  B  42      63.070  41.710  -6.410  1.00  1.00      B    S
ATOM    565 DB   DT  B  42      60.630  40.950  -2.630  1.00  1.00      B    B
ATOM    566 DP   DA  B  43      64.880  38.090  -8.300  1.00  1.00      B    P
ATOM    567 DS   DA  B  43      65.820  36.420  -4.670  1.00  1.00      B    S
ATOM    568 DB   DA  B  43      61.890  37.010  -1.580  1.00  1.00      B    B
ATOM    569 DP   DA  B  44      67.780  32.940  -4.260  1.00  1.00      B    P
ATOM    570 DS   DA  B  44      66.390  32.080  -1.110  1.00  1.00      B    S
ATOM    571 DB   DA  B  44      61.450  33.300  -1.250  1.00  1.00      B    B
ATOM    572 DP   DT  B  45      67.310  28.950   0.070  1.00  1.00      B    P
ATOM    573 DS   DT  B  45      64.820  28.580   2.160  1.00  1.00      B    S
ATOM    574 DB   DT  B  45      61.750  29.710  -0.140  1.00  1.00      B    B
ATOM    575 DP   DC  B  46      64.810  25.250   3.110  1.00  1.00      B    P
ATOM    576 DS   DC  B  46      60.850  25.240   3.870  1.00  1.00      B    S
ATOM    577 DB   DC  B  46      58.850  26.210   0.130  1.00  1.00      B    B
ATOM    578 DP   DC  B  47      59.300  22.560   5.180  1.00  1.00      B    P
ATOM    579 DS   DC  B  47      55.450  23.560   4.070  1.00  1.00      B    S
ATOM    580 DB   DC  B  47      56.030  23.730  -0.040  1.00  1.00      B    B
ATOM    581 DP   DC  B  48      52.680  21.340   5.270  1.00  1.00      B    P
ATOM    582 DS   DC  B  48      50.590  22.340   2.670  1.00  1.00      B    S
ATOM    583 DB   DC  B  48      52.980  21.440  -0.750  1.00  1.00      B    B
ATOM    584 DP   DC  B  49      46.830  21.350   2.350  1.00  1.00      B    P
ATOM    585 DS   DC  B  49      47.070  20.970  -1.530  1.00  1.00      B    S
ATOM    586 DB   DC  B  49      50.820  19.080  -2.380  1.00  1.00      B    B
ATOM    587 DP   DT  B  50      44.300  19.470  -3.530  1.00  1.00      B    P
ATOM    588 DS   DT  B  50      46.350  18.670  -6.850  1.00  1.00      B    S
ATOM    589 DB   DT  B  50      49.390  16.330  -4.970  1.00  1.00      B    B
ATOM    590 DP   DT  B  51      44.510  16.930 -10.200  1.00  1.00      B    P
ATOM    591 DS   DT  B  51      47.610  15.900 -11.860  1.00  1.00      B    S
ATOM    592 DB   DT  B  51      49.320  13.780  -8.180  1.00  1.00      B    B
ATOM    593 DP   DG  B  52      47.060  13.500 -15.240  1.00  1.00      B    P
ATOM    594 DS   DG  B  52      50.220  11.210 -14.510  1.00  1.00      B    S
ATOM    595 DB   DG  B  52      50.680   9.850  -9.670  1.00  1.00      B    B
ATOM    596 DP   DG  B  53      51.260   8.230 -16.660  1.00  1.00      B    P
ATOM    597 DS   DG  B  53      53.050   6.000 -13.720  1.00  1.00      B    S
ATOM    598 DB   DG  B  53      50.750   6.260  -9.680  1.00  1.00      B    B
ATOM    599 DP   DC  B  54      53.970   2.770 -14.570  1.00  1.00      B    P
ATOM    600 DS   DC  B  54      54.110   1.750 -10.860  1.00  1.00      B    S
ATOM    601 DB   DC  B  54      49.800   2.740  -9.380  1.00  1.00      B    B
ATOM    602 DP   DG  B  55      55.420  -2.880 -10.020  1.00  1.00      B    P
ATOM    603 DS   DG  B  55      53.860  -2.670  -6.480  1.00  1.00      B    S
ATOM    604 DB   DG  B  55      49.250  -1.040  -7.270  1.00  1.00      B    B
ATOM    605 DP   DG  B  56      53.760  -5.680  -4.310  1.00  1.00      B    P
ATOM    606 DS   DG  B  56      50.290  -5.310  -3.090  1.00  1.00      B    S
ATOM    607 DB   DG  B  56      47.300  -3.950  -6.700  1.00  1.00      B    B
ATOM    608 DP   DT  B  57      48.660  -7.280  -0.940  1.00  1.00      B    P
ATOM    609 DS   DT  B  57      44.980  -6.050  -1.890  1.00  1.00      B    S
ATOM    610 DB   DT  B  57      45.070  -6.570  -5.790  1.00  1.00      B    B
ATOM    611 DP   DT  B  58      41.620  -7.720  -0.050  1.00  1.00      B    P
ATOM    612 DS   DT  B  58      39.450  -6.660  -2.610  1.00  1.00      B    S
ATOM    613 DB   DT  B  58      41.540  -8.670  -6.160  1.00  1.00      B    B
ATOM    614 DP   DA  B  59      35.400  -7.470  -1.960  1.00  1.00      B    P
ATOM    615 DS   DA  B  59      34.440  -7.320  -5.730  1.00  1.00      B    S
ATOM    616 DB   DA  B  59      37.610 -10.030  -8.120  1.00  1.00      B    B
ATOM    617 DP   DA  B  60      30.820  -7.880  -7.170  1.00  1.00      B    P
ATOM    618 DS   DA  B  60      31.820  -9.020 -10.140  1.00  1.00      B    S
ATOM    619 DB   DA  B  60      35.610 -12.470  -9.800  1.00  1.00      B    B
ATOM    620 DP   DA  B  61      29.200 -10.000 -12.750  1.00  1.00      B    P
ATOM    621 DS   DA  B  61      31.530 -13.130 -14.620  1.00  1.00      B    S
ATOM    622 DB   DA  B  61      34.370 -15.660 -11.210  1.00  1.00      B    B
ATOM    623 DP   DA  B  62      29.740 -15.340 -17.070  1.00  1.00      B    P
ATOM    624 DS   DA  B  62      32.500 -18.080 -16.860  1.00  1.00      B    S
ATOM    625 DB   DA  B  62      33.610 -18.730 -12.540  1.00  1.00      B    B
ATOM    626 DP   DC  B  63      31.760 -20.810 -18.610  1.00  1.00      B    P
ATOM    627 DS   DC  B  63      33.030 -23.070 -16.430  1.00  1.00      B    S
ATOM    628 DB   DC  B  63      31.890 -21.760 -12.630  1.00  1.00      B    B
ATOM    629 DP   DG  B  64      31.950 -27.640 -17.600  1.00  1.00      B    P
ATOM    630 DS   DG  B  64      32.050 -28.680 -14.320  1.00  1.00      B    S
ATOM    631 DB   DG  B  64      29.540 -25.300 -11.190  1.00  1.00      B    B
ATOM    632 DP   DC  B  65      31.600 -32.130 -13.550  1.00  1.00      B    P
ATOM    633 DS   DC  B  65      30.550 -31.360 -10.000  1.00  1.00      B    S
ATOM    634 DB   DC  B  65      28.010 -28.150 -10.470  1.00  1.00      B    B
ATOM    635 DP   DG  B  66      29.340 -34.720  -7.620  1.00  1.00      B    P
ATOM    636 DS   DG  B  66      28.030 -32.490  -5.300  1.00  1.00      B    S
ATOM    637 DB   DG  B  66      25.180 -29.940  -7.550  1.00  1.00      B    B
ATOM    638 DP   DG  B  67      26.020 -34.010  -1.900  1.00  1.00      B    P
ATOM    639 DS   DG  B  67      23.580 -31.530  -2.180  1.00  1.00      B    S
ATOM    640 DB   DG  B  67      21.670 -30.810  -6.750  1.00  1.00      B    B
ATOM    641 DP   DG  B  68      21.270 -31.750   0.150  1.00  1.00      B    P
ATOM    642 DS   DG  B  68      19.160 -29.260  -1.820  1.00  1.00      B    S
ATOM    643 DB   DG  B  68      18.020 -30.900  -6.770  1.00  1.00      B    B
ATOM    644 DP   DG  B  69      16.370 -27.950  -0.310  1.00  1.00      B    P
ATOM    645 DS   DG  B  69      14.570 -27.010  -3.640  1.00  1.00      B    S
ATOM    646 DB   DG  B  69      14.490 -30.520  -7.750  1.00  1.00      B    B
ATOM    647 DP   DG  B  70      11.400 -25.410  -3.840  1.00  1.00      B    P
ATOM    648 DS   DG  B  70      10.040 -26.390  -7.260  1.00  1.00      B    S
ATOM    649 DB   DG  B  70      10.790 -31.160  -8.280  1.00  1.00      B    B
ATOM    650 DP   DA  B  71       6.690 -24.850  -8.500  1.00  1.00      B    P
ATOM    651 DS   DA  B  71       5.150 -28.170 -10.390  1.00  1.00      B    S
ATOM    652 DB   DA  B  71       7.260 -32.350  -8.340  1.00  1.00      B    B
ATOM    653 DP   DC  B  72       2.130 -28.220 -10.660  1.00  1.00      B    P
ATOM    654 DS   DC  B  72       2.190 -32.250 -11.090  1.00  1.00      B    S
ATOM    655 DB   DC  B  72       4.150 -33.590  -7.820  1.00  1.00      B    B
ATOM    656 DP   DA  B  73      -1.860 -33.940 -12.010  1.00  1.00      B    P
ATOM    657 DS   DA  B  73      -1.390 -37.130 -10.500  1.00  1.00      B    S
ATOM    658 DB   DA  B  73       1.730 -36.610  -6.400  1.00  1.00      B    B
ATOM    659 DP   DG  B  74      -4.390 -39.460  -9.710  1.00  1.00      B    P
ATOM    660 DS   DG  B  74      -3.040 -41.280  -6.750  1.00  1.00      B    S
ATOM    661 DB   DG  B  74      -0.640 -38.100  -3.700  1.00  1.00      B    B
ATOM    662 DP   DC  B  75      -4.940 -43.890  -5.370  1.00  1.00      B    P
ATOM    663 DS   DC  B  75      -3.390 -43.520  -2.270  1.00  1.00      B    S
ATOM    664 DB   DC  B  75      -3.090 -39.500  -1.820  1.00  1.00      B    B
ATOM    665 DP   DG  B  76      -5.410 -46.280   1.070  1.00  1.00      B    P
ATOM    666 DS   DG  B  76      -5.610 -43.280   3.700  1.00  1.00      B    S
ATOM    667 DB   DG  B  76      -5.420 -38.340   1.490  1.00  1.00      B    B
ATOM    668 DP   DC  B  77      -5.810 -43.640   7.120  1.00  1.00      B    P
ATOM    669 DS   DC  B  77      -5.550 -40.300   7.940  1.00  1.00      B    S
ATOM    670 DB   DC  B  77      -7.070 -37.850   4.240  1.00  1.00      B    B
ATOM    671 DP   DG  B  78      -7.220 -38.970  12.650  1.00  1.00      B    P
ATOM    672 DS   DG  B  78      -8.070 -35.290  11.560  1.00  1.00      B    S
ATOM    673 DB   DG  B  78      -9.720 -35.200   6.950  1.00  1.00      B    B
ATOM    674 DP   DT  B  79      -9.080 -32.620  13.420  1.00  1.00      B    P
ATOM    675 DS   DT  B  79      -9.000 -30.520  10.930  1.00  1.00      B    S
ATOM    676 DB   DT  B  79     -11.970 -32.650   8.440  1.00  1.00      B    B
ATOM    677 DP   DA  B  80     -10.580 -27.030  11.470  1.00  1.00      B    P
ATOM    678 DS   DA  B  80     -12.050 -26.700   8.060  1.00  1.00      B    S
ATOM    679 DB   DA  B  80     -15.680 -30.140   7.980  1.00  1.00      B    B
ATOM    680 DP   DC  B  81     -12.900 -24.270   7.680  1.00  1.00      B    P
ATOM    681 DS   DC  B  81     -15.390 -25.470   5.200  1.00  1.00      B    S
ATOM    682 DB   DC  B  81     -18.200 -28.020   7.350  1.00  1.00      B    B
ATOM    683 DP   DG  B  82     -17.300 -21.790   2.990  1.00  1.00      B    P
ATOM    684 DS   DG  B  82     -20.600 -23.920   2.050  1.00  1.00      B    S
ATOM    685 DB   DG  B  82     -22.130 -26.630   6.020  1.00  1.00      B    B
ATOM    686 DP   DT  B  83     -23.140 -23.130   0.150  1.00  1.00      B    P
ATOM    687 DS   DT  B  83     -25.340 -25.730   1.020  1.00  1.00      B    S
ATOM    688 DB   DT  B  83     -25.060 -24.810   5.490  1.00  1.00      B    B
ATOM    689 DP   DG  B  84     -29.430 -24.810  -1.000  1.00  1.00      B    P
ATOM    690 DS   DG  B  84     -30.990 -26.370   1.700  1.00  1.00      B    S
ATOM    691 DB   DG  B  84     -29.340 -24.830   6.460  1.00  1.00      B    B
ATOM    692 DP   DC  B  85     -34.340 -26.970   1.490  1.00  1.00      B    P
ATOM    693 DS   DC  B  85     -34.740 -26.840   5.140  1.00  1.00      B    S
ATOM    694 DB   DC  B  85     -32.480 -23.200   6.760  1.00  1.00      B    B
ATOM    695 DP   DG  B  86     -39.480 -27.110   6.540  1.00  1.00      B    P
ATOM    696 DS   DG  B  86     -39.290 -24.290   8.990  1.00  1.00      B    S
ATOM    697 DB   DG  B  86     -35.440 -20.720   8.760  1.00  1.00      B    B
ATOM    698 DP   DT  B  87     -42.090 -22.740   9.530  1.00  1.00      B    P
ATOM    699 DS   DT  B  87     -40.360 -19.640  11.840  1.00  1.00      B    S
ATOM    700 DB   DT  B  87     -37.630 -18.130   8.150  1.00  1.00      B    B
ATOM    701 DP   DT  B  88     -42.570 -16.520  13.670  1.00  1.00      B    P
ATOM    702 DS   DT  B  88     -39.530 -14.060  13.670  1.00  1.00      B    S
ATOM    703 DB   DT  B  88     -38.490 -14.300   9.060  1.00  1.00      B    B
ATOM    704 DP   DT  B  89     -39.870 -10.380  14.980  1.00  1.00      B    P
ATOM    705 DS   DT  B  89     -36.750  -9.290  12.890  1.00  1.00      B    S
ATOM    706 DB   DT  B  89     -38.200 -10.400   9.220  1.00  1.00      B    B
ATOM    707 DP   DA  B  90     -35.330  -5.300  13.570  1.00  1.00      B    P
ATOM    708 DS   DA  B  90     -34.450  -4.930  10.210  1.00  1.00      B    S
ATOM    709 DB   DA  B  90     -37.990  -6.540   7.520  1.00  1.00      B    B
ATOM    710 DP   DA  B  91     -32.970  -1.560   8.650  1.00  1.00      B    P
ATOM    711 DS   DA  B  91     -34.160  -2.400   5.030  1.00  1.00      B    S
ATOM    712 DB   DA  B  91     -38.530  -4.040   5.120  1.00  1.00      B    B
ATOM    713 DP   DG  B  92     -33.760   0.310   2.950  1.00  1.00      B    P
ATOM    714 DS   DG  B  92     -36.800   0.120   1.040  1.00  1.00      B    S
ATOM    715 DB   DG  B  92     -40.700  -1.360   3.340  1.00  1.00      B    B
ATOM    716 DP   DC  B  93     -37.400   2.260  -1.720  1.00  1.00      B    P
ATOM    717 DS   DC  B  93     -41.500   1.200  -1.740  1.00  1.00      B    S
ATOM    718 DB   DC  B  93     -42.310   1.440   2.300  1.00  1.00      B    B
ATOM    719 DP   DG  B  94     -44.180   3.200  -4.970  1.00  1.00      B    P
ATOM    720 DS   DG  B  94     -47.140   1.690  -3.390  1.00  1.00      B    S
ATOM    721 DB   DG  B  94     -47.100   3.760   0.620  1.00  1.00      B    B
ATOM    722 DP   DG  B  95     -50.380   1.760  -4.910  1.00  1.00      B    P
ATOM    723 DS   DG  B  95     -52.570   2.160  -1.730  1.00  1.00      B    S
ATOM    724 DB   DG  B  95     -50.070   5.590   1.380  1.00  1.00      B    B
ATOM    725 DP   DT  B  96     -55.780   2.520  -1.630  1.00  1.00      B    P
ATOM    726 DS   DT  B  96     -55.950   4.580   1.860  1.00  1.00      B    S
ATOM    727 DB   DT  B  96     -52.770   7.700   1.000  1.00  1.00      B    B
ATOM    728 DP   DG  B  97     -60.240   6.760   2.310  1.00  1.00      B    P
ATOM    729 DS   DG  B  97     -58.770   9.710   4.680  1.00  1.00      B    S
ATOM    730 DB   DG  B  97     -54.630  11.310   2.730  1.00  1.00      B    B
ATOM    731 DP   DC  B  98     -60.730  12.300   6.010  1.00  1.00      B    P
ATOM    732 DS   DC  B  98     -57.750  14.130   6.670  1.00  1.00      B    S
ATOM    733 DB   DC  B  98     -56.330  14.360   2.850  1.00  1.00      B    B
ATOM    734 DP   DT  B  99     -57.910  17.870   8.430  1.00  1.00      B    P
ATOM    735 DS   DT  B  99     -54.810  19.290   6.970  1.00  1.00      B    S
ATOM    736 DB   DT  B  99     -55.920  18.470   3.080  1.00  1.00      B    B
ATOM    737 DP   DA  B 100     -54.320  23.080   8.160  1.00  1.00      B    P
ATOM    738 DS   DA  B 100     -53.340  24.210   4.770  1.00  1.00      B    S
ATOM    739 DB   DA  B 100     -55.830  22.250   1.280  1.00  1.00      B    B
ATOM    740 DP   DG  B 101     -53.270  28.170   4.360  1.00  1.00      B    P
ATOM    741 DS   DG  B 101     -54.550  28.830   0.770  1.00  1.00      B    S
ATOM    742 DB   DG  B 101     -58.250  25.020  -0.410  1.00  1.00      B    B
ATOM    743 DP   DA  B 102     -55.300  32.360  -0.980  1.00  1.00      B    P
ATOM    744 DS   DA  B 102     -57.520  31.070  -3.530  1.00  1.00      B    S
ATOM    745 DB   DA  B 102     -60.230  27.810  -1.330  1.00  1.00      B    B
ATOM    746 DP   DG  B 103     -59.550  33.780  -5.000  1.00  1.00      B    P
ATOM    747 DS   DG  B 103     -62.570  31.790  -5.540  1.00  1.00      B    S
ATOM    748 DB   DG  B 103     -63.870  28.950  -1.520  1.00  1.00      B    B
ATOM    749 DP   DC  B 104     -65.200  33.150  -7.640  1.00  1.00      B    P
ATOM    750 DS   DC  B 104     -67.830  30.690  -6.020  1.00  1.00      B    S
ATOM    751 DB   DC  B 104     -66.820  30.620  -2.310  1.00  1.00      B    B
ATOM    752 DP   DT  B 105     -71.650  31.210  -6.400  1.00  1.00      B    P
ATOM    753 DS   DT  B 105     -72.960  29.630  -2.900  1.00  1.00      B    S
ATOM    754 DB   DT  B 105     -70.270  31.750  -0.700  1.00  1.00      B    B
ATOM    755 DP   DG  B 106     -77.640  30.460  -2.010  1.00  1.00      B    P
ATOM    756 DS   DG  B 106     -77.040  30.500   1.290  1.00  1.00      B    S
ATOM    757 DB   DG  B 106     -73.010  32.600   2.320  1.00  1.00      B    B
ATOM    758 DP   DT  B 107     -79.630  31.120   3.720  1.00  1.00      B    P
ATOM    759 DS   DT  B 107     -77.770  32.180   6.350  1.00  1.00      B    S
ATOM    760 DB   DT  B 107     -74.900  34.950   4.460  1.00  1.00      B    B
ATOM    761 DP   DC  B 108     -80.060  34.030   8.800  1.00  1.00      B    P
ATOM    762 DS   DC  B 108     -77.780  36.190   9.670  1.00  1.00      B    S
ATOM    763 DB   DC  B 108     -75.940  38.320   5.860  1.00  1.00      B    B
ATOM    764 DP   DT  B 109     -78.310  38.600  13.000  1.00  1.00      B    P
ATOM    765 DS   DT  B 109     -75.230  41.130  12.010  1.00  1.00      B    S
ATOM    766 DB   DT  B 109     -76.380  41.630   8.110  1.00  1.00      B    B
ATOM    767 DP   DA  B 110     -74.410  44.470  14.230  1.00  1.00      B    P
ATOM    768 DS   DA  B 110     -73.000  46.320  11.120  1.00  1.00      B    S
ATOM    769 DB   DA  B 110     -76.170  45.650   7.320  1.00  1.00      B    B
ATOM    770 DP   DC  B 111     -72.250  49.300  11.770  1.00  1.00      B    P
ATOM    771 DS   DC  B 111     -73.090  50.500   8.210  1.00  1.00      B    S
ATOM    772 DB   DC  B 111     -76.780  49.050   7.610  1.00  1.00      B    B
ATOM    773 DP   DG  B 112     -72.820  55.210   7.970  1.00  1.00      B    P
ATOM    774 DS   DG  B 112     -75.190  55.430   5.470  1.00  1.00      B    S
ATOM    775 DB   DG  B 112     -79.150  52.250   6.110  1.00  1.00      B    B
ATOM    776 DP   DA  B 113     -75.910  58.870   3.600  1.00  1.00      B    P
ATOM    777 DS   DA  B 113     -79.110  57.930   2.180  1.00  1.00      B    S
ATOM    778 DB   DA  B 113     -81.220  55.040   5.690  1.00  1.00      B    B
ATOM    779 DP   DC  B 114     -80.570  60.040   1.360  1.00  1.00      B    P
ATOM    780 DS   DC  B 114     -83.930  58.130   1.820  1.00  1.00      B    S
ATOM    781 DB   DC  B 114     -84.190  57.010   5.420  1.00  1.00      B    B
ATOM    782 DP   DC  B 115     -86.840  58.910  -0.020  1.00  1.00      B    P
ATOM    783 DS   DC  B 115     -89.100  57.680   2.210  1.00  1.00      B    S
ATOM    784 DB   DC  B 115     -87.470  58.660   6.440  1.00  1.00      B    B
ATOM    785 DP   DA  B 116     -93.150  58.630   1.760  1.00  1.00      B    P
ATOM    786 DS   DA  B 116     -94.120  57.030   5.110  1.00  1.00      B    S
ATOM    787 DB   DA  B 116     -91.000  59.530   8.300  1.00  1.00      B    B
ATOM    788 DP   DA  B 117     -97.510  56.860   6.440  1.00  1.00      B    P
ATOM    789 DS   DA  B 117     -96.280  56.490  10.040  1.00  1.00      B    S
ATOM    790 DB   DA  B 117     -93.330  60.420  10.920  1.00  1.00      B    B
ATOM    791 DP   DT  B 118     -98.390  55.620  12.850  1.00  1.00      B    P
ATOM    792 DS   DT  B 118     -96.130  57.510  15.340  1.00  1.00      B    S
ATOM    793 DB   DT  B 118     -95.520  61.230  13.580  1.00  1.00      B    B
ATOM    794 DP   DT  B 119     -96.910  57.610  18.730  1.00  1.00      B    P
ATOM    795 DS   DT  B 119     -94.790  60.430  19.440  1.00  1.00      B    S
ATOM    796 DB   DT  B 119     -96.430  63.480  16.570  1.00  1.00      B    B
ATOM    797 DP   DG  B 120     -95.020  61.770  23.580  1.00  1.00      B    P
ATOM    798 DS   DG  B 120     -94.860  65.580  22.870  1.00  1.00      B    S
ATOM    799 DB   DG  B 120     -97.120  66.810  19.030  1.00  1.00      B    B
ATOM    800 DP   DA  B 121     -93.790  68.530  25.480  1.00  1.00      B    P
ATOM    801 DS   DA  B 121     -95.700  71.190  23.580  1.00  1.00      B    S
ATOM    802 DB   DA  B 121     -99.210  69.060  20.490  1.00  1.00      B    B
ATOM    803 DP   DG  B 122     -97.650  73.530  26.350  1.00  1.00      B    P
ATOM    804 DS   DG  B 122    -100.860  74.410  23.980  1.00  1.00      B    S
ATOM    805 DB   DG  B 122    -102.740  70.370  21.230  1.00  1.00      B    B
ATOM    806 DP   DC  B 123    -102.710  76.930  24.690  1.00  1.00      B    P
ATOM    807 DS   DC  B 123    -105.250  75.750  23.060  1.00  1.00      B    S
ATOM    808 DB   DC  B 123    -105.080  71.950  23.380  1.00  1.00      B    B
ATOM    809 DP   DG  B 124    -108.900  77.760  24.360  1.00  1.00      B    P
ATOM    810 DS   DG  B 124    -111.350  74.670  23.230  1.00  1.00      B    S
ATOM    811 DB   DG  B 124    -109.190  70.650  24.930  1.00  1.00      B    B
ATOM    812 DP   DG  B 125    -115.290  74.640  23.760  1.00  1.00      B    P
ATOM    813 DS   DG  B 125    -115.560  70.570  23.980  1.00  1.00      B    S
ATOM    814 DB   DG  B 125    -111.650  68.570  26.690  1.00  1.00      B    B
ATOM    815 DP   DC  B 126    -118.160  69.560  24.720  1.00  1.00      B    P
ATOM    816 DS   DC  B 126    -116.730  66.570  25.960  1.00  1.00      B    S
ATOM    817 DB   DC  B 126    -114.070  67.890  28.990  1.00  1.00      B    B
ATOM    818 DP   DC  B 127    -118.630  64.030  27.060  1.00  1.00      B    P
ATOM    819 DS   DC  B 127    -116.450  62.710  29.750  1.00  1.00      B    S
ATOM    820 DB   DC  B 127    -115.250  66.520  32.330  1.00  1.00      B    B
ATOM    821 DP   DT  B 128    -117.460  59.740  32.250  1.00  1.00      B    P
ATOM    822 DS   DT  B 128    -114.640  60.530  34.580  1.00  1.00      B    S
ATOM    823 DB   DT  B 128    -115.730  64.570  35.780  1.00  1.00      B    B
ATOM    824 DP   DG  B 129    -114.660  58.050  38.150  1.00  1.00      B    P
ATOM    825 DS   DG  B 129    -112.790  60.650  40.060  1.00  1.00      B    S
ATOM    826 DB   DG  B 129    -115.080  64.990  40.280  1.00  1.00      B    B
ATOM    827 DP   DC  B 130    -110.710  59.960  42.790  1.00  1.00      B    P
ATOM    828 DS   DC  B 130    -110.810  63.540  44.160  1.00  1.00      B    S
ATOM    829 DB   DC  B 130    -114.980  65.000  43.800  1.00  1.00      B    B
ATOM    830 DP   DA  B 131    -108.930  64.160  47.680  1.00  1.00      B    P
ATOM    831 DS   DA  B 131    -110.790  67.440  48.100  1.00  1.00      B    S
ATOM    832 DB   DA  B 131    -115.950  66.360  47.630  1.00  1.00      B    B
ATOM    833 DP   DG  B 132    -110.000  69.170  51.300  1.00  1.00      B    P
ATOM    834 DS   DG  B 132    -112.860  70.790  51.650  1.00  1.00      B    S
ATOM    835 DB   DG  B 132    -116.370  67.730  51.090  1.00  1.00      B    B
ATOM    836 DP   DA  B 133    -113.360  73.390  54.530  1.00  1.00      B    P
ATOM    837 DS   DA  B 133    -117.410  72.810  54.620  1.00  1.00      B    S
ATOM    838 DB   DA  B 133    -118.410  68.260  53.850  1.00  1.00      B    B
ATOM    839 DP   DC  B 134    -118.780  73.960  56.940  1.00  1.00      B    P
ATOM    840 DS   DC  B 134    -121.470  71.030  56.980  1.00  1.00      B    S
ATOM    841 DB   DC  B 134    -119.280  67.590  57.260  1.00  1.00      B    B
ATOM    842 DP   DC  B 135    -124.260  71.420  59.080  1.00  1.00      B    P
ATOM    843 DS   DC  B 135    -125.710  67.810  59.350  1.00  1.00      B    S
ATOM    844 DB   DC  B 135    -121.790  65.480  59.270  1.00  1.00      B    B
ATOM    845 DP   DG  B 136    -128.540  67.260  62.760  1.00  1.00      B    P
ATOM    846 DS   DG  B 136    -127.140  64.130  63.780  1.00  1.00      B    S
ATOM    847 DB   DG  B 136    -122.100  63.090  62.920  1.00  1.00      B    B
ATOM    848 DP   DG  B 137    -128.350  62.330  67.130  1.00  1.00      B    P
ATOM    849 DS   DG  B 137    -125.790  59.550  67.480  1.00  1.00      B    S
ATOM    850 DB   DG  B 137    -120.970  61.440  66.040  1.00  1.00      B    B
ATOM    851 DP   DG  B 138    -125.600  58.210  70.780  1.00  1.00      B    P
ATOM    852 DS   DG  B 138    -121.490  57.550  70.760  1.00  1.00      B    S
ATOM    853 DB   DG  B 138    -119.270  62.000  69.250  1.00  1.00      B    B
ATOM    854 DP   DA  B 139    -119.610  55.700  73.820  1.00  1.00      B    P
ATOM    855 DS   DA  B 139    -116.560  56.700  72.920  1.00  1.00      B    S
ATOM    856 DB   DA  B 139    -116.790  61.920  71.710  1.00  1.00      B    B
ATOM    857 DP   DT  B 140    -114.080  56.030  75.370  1.00  1.00      B    P
ATOM    858 DS   DT  B 140    -112.230  58.780  74.540  1.00  1.00      B    S
ATOM    859 DB   DT  B 140    -115.500  62.290  75.010  1.00  1.00      B    B
ATOM    860 DP   DT  B 141    -109.130  59.120  77.190  1.00  1.00      B    P
ATOM    861 DS   DT  B 141    -108.780  62.910  76.560  1.00  1.00      B    S
ATOM    862 DB   DT  B 141    -113.280  64.080  77.740  1.00  1.00      B    B
ATOM    863 DP   DC  B 142    -106.160  64.740  78.360  1.00  1.00      B    P
ATOM    864 DS   DC  B 142    -108.359  68.100  78.860  1.00  1.00      B    S
ATOM    865 DB   DC  B 142    -111.799  66.610  80.350  1.00  1.00      B    B
ATOM    866 DP   DT  B 143    -107.059  71.520  81.010  1.00  1.00      B    P
ATOM    867 DS   DT  B 143    -110.349  73.220  81.950  1.00  1.00      B    S
ATOM    868 DB   DT  B 143    -112.609  69.590  82.860  1.00  1.00      B    B
ATOM    869 DP   DC  B 144    -109.979  75.761  84.400  1.00  1.00      B    P
ATOM    870 DS   DC  B 144    -113.219  75.321  85.690  1.00  1.00      B    S
ATOM    871 DB   DC  B 144    -113.419  70.691  86.490  1.00  1.00      B    B
ATOM    872 DP   DC  B 145    -113.859  77.111  88.470  1.00  1.00      B    P
ATOM    873 DS   DC  B 145    -116.909  75.281  90.040  1.00  1.00      B    S
ATOM    874 DB   DC  B 145    -115.389  71.231  89.950  1.00  1.00      B    B
ATOM    875 DP   DA  B 146    -119.379  76.601  93.710  1.00  1.00      B    P
ATOM    876 DS   DA  B 146    -120.309  73.221  94.550  1.00  1.00      B    S
ATOM    877 DB   DA  B 146    -116.789  70.091  93.920  1.00  1.00      B    B
ATOM    878 DP   DG  B 147    -121.769  73.061  97.780  1.00  1.00      B    P
ATOM    879 DS   DG  B 147    -119.989  70.051  98.860  1.00  1.00      B    S
ATOM    880 DB   DG  B 147    -115.459  69.451  97.480  1.00  1.00      B    B
TER
ATOM    881  CA  ALA C   1       7.780 -48.980 -14.080  1.00  1.00      C    C
ATOM    882  CA  ARG C   2       4.280 -50.060 -15.180  1.00  1.00      C    C
ATOM    883  CA  THR C   3       2.780 -46.540 -14.410  1.00  1.00      C    C
ATOM    884  CA  LYS C   4       4.990 -44.130 -16.350  1.00  1.00      C    C
ATOM    885  CA  GLN C   5       3.790 -40.850 -14.520  1.00  1.00      C    C
ATOM    886  CA  THR C   6       0.990 -39.110 -16.350  1.00  1.00      C    C
ATOM    887  CA  ALA C   7      -1.560 -41.870 -15.950  1.00  1.00      C    C
ATOM    888  CA  ARG C   8      -4.370 -41.740 -18.560  1.00  1.00      C    C
ATOM    889  CA  LYS C   9      -6.690 -44.680 -18.790  1.00  1.00      C    C
ATOM    890  CA  SER C  10      -9.610 -42.620 -17.600  1.00  1.00      C    C
ATOM    891  CA  THR C  11     -12.850 -43.420 -15.920  1.00  1.00      C    C
ATOM    892  CA  GLY C  12     -14.800 -40.270 -15.120  1.00  1.00      C    C
ATOM    893  CA  GLY C  13     -17.750 -41.890 -16.880  1.00  1.00      C    C
ATOM    894  CA  LYS C  14     -17.850 -45.070 -14.950  1.00  1.00      C    C
ATOM    895  CA  ALA C  15     -21.160 -46.870 -14.499  1.00  1.00      C    C
ATOM    896  CA  PRO C  16     -22.660 -45.040 -17.629  1.00  1.00      C    C
ATOM    897  CA  ARG C  17     -25.700 -47.290 -17.559  1.00  1.00      C    C
ATOM    898  CA  LYS C  18     -25.150 -47.200 -21.319  1.00  1.00      C    C
ATOM    899  CA  GLN C  19     -24.250 -50.700 -22.669  1.00  1.00      C    C
ATOM    900  CA  LEU C  20     -22.200 -52.410 -19.789  1.00  1.00      C    C
ATOM    901  CA  ALA C  21     -23.610 -53.940 -16.559  1.00  1.00      C    C
ATOM    902  CA  THR C  22     -23.460 -57.700 -16.009  1.00  1.00      C    C
ATOM    903  CA  LYS C  23     -20.600 -59.600 -14.449  1.00  1.00      C    C
ATOM    904  CA  ALA C  24     -21.740 -59.730 -10.819  1.00  1.00      C    C
ATOM    905  CA  ALA C  25     -19.940 -57.810  -8.179  1.00  1.00      C    C
ATOM    906  CA  ARG C  26     -21.680 -54.680  -6.819  1.00  1.00      C    C
ATOM    907  CA  LYS C  27     -24.820 -55.150  -4.739  1.00  1.00      C    C
ATOM    908  CA  SER C  28     -27.510 -53.930  -2.399  1.00  1.00      C    C
ATOM    909  CA  ALA C  29     -31.330 -54.110  -2.589  1.00  1.00      C    C
ATOM    910  CA  PRO C  30     -32.810 -50.670  -3.109  1.00  1.00      C    C
ATOM    911  CA  ALA C  31     -33.420 -48.240  -0.179  1.00  1.00      C    C
ATOM    912  CA  THR C  32     -35.980 -45.690  -1.339  1.00  1.00      C    C
ATOM    913  CA  GLY C  33     -39.100 -45.710  -3.489  1.00  1.00      C    C
ATOM    914  CA  GLY C  34     -38.220 -43.920  -6.639  1.00  1.00      C    C
ATOM    915  CA  VAL C  35     -35.670 -41.560  -8.169  1.00  1.00      C    C
ATOM    916  CA  LYS C  36     -33.410 -43.020 -10.869  1.00  1.00      C    C
ATOM    917  CA  LYS C  37     -29.870 -42.770  -9.529  1.00  1.00      C    C
ATOM    918  CA  PRO C  38     -29.830 -39.340  -7.829  1.00  1.00      C    C
ATOM    919  CA  HIS C  39     -27.450 -36.810  -9.350  1.00  1.00      C    C
ATOM    920  CA  ARG C  40     -25.100 -34.830  -7.110  1.00  1.00      C    C
ATOM    921  CA  TYR C  41     -25.300 -31.080  -6.110  1.00  1.00      C    C
ATOM    922  CA  ARG C  42     -22.010 -29.280  -6.460  1.00  1.00      C    C
ATOM    923  CA  PRO C  43     -20.390 -27.830  -3.190  1.00  1.00      C    C
ATOM    924  CA  GLY C  44     -19.910 -24.060  -3.580  1.00  1.00      C    C
ATOM    925  CA  THR C  45     -22.850 -23.700  -6.070  1.00  1.00      C    C
ATOM    926  CA  VAL C  46     -24.420 -21.020  -3.800  1.00  1.00      C    C
ATOM    927  CA  ALA C  47     -20.930 -19.410  -3.150  1.00  1.00      C    C
ATOM    928  CA  LEU C  48     -20.660 -19.070  -6.950  1.00  1.00      C    C
ATOM    929  CA  ARG C  49     -24.200 -17.660  -7.090  1.00  1.00      C    C
ATOM    930  CA  GLU C  50     -23.230 -14.980  -4.480  1.00  1.00      C    C
ATOM    931  CA  ILE C  51     -20.240 -13.790  -6.590  1.00  1.00      C    C
ATOM    932  CA  ARG C  52     -22.690 -13.200  -9.530  1.00  1.00      C    C
ATOM    933  CA  ARG C  53     -25.220 -11.550  -7.260  1.00  1.00      C    C
ATOM    934  CA  TYR C  54     -22.650  -9.240  -5.940  1.00  1.00      C    C
ATOM    935  CA  GLN C  55     -21.090  -8.240  -9.140  1.00  1.00      C    C
ATOM    936  CA  LYS C  56     -24.350  -7.180 -10.450  1.00  1.00      C    C
ATOM    937  CA  SER C  57     -25.420  -5.040  -7.480  1.00  1.00      C    C
ATOM    938  CA  THR C  58     -23.930  -1.950  -5.770  1.00  1.00      C    C
ATOM    939  CA  GLU C  59     -25.940  -1.740  -2.550  1.00  1.00      C    C
ATOM    940  CA  LEU C  60     -24.160  -1.810   0.720  1.00  1.00      C    C
ATOM    941  CA  LEU C  61     -23.740  -5.380   2.110  1.00  1.00      C    C
ATOM    942  CA  ILE C  62     -23.240  -4.590   5.810  1.00  1.00      C    C
ATOM    943  CA  ARG C  63     -26.270  -3.640   8.010  1.00  1.00      C    C
ATOM    944  CA  LYS C  64     -26.820   0.060   8.410  1.00  1.00      C    C
ATOM    945  CA  LEU C  65     -27.930   0.180  12.070  1.00  1.00      C    C
ATOM    946  CA  PRO C  66     -25.180  -2.060  13.330  1.00  1.00      C    C
ATOM    947  CA  PHE C  67     -22.630   0.000  11.420  1.00  1.00      C    C
ATOM    948  CA  GLN C  68     -23.860   3.320  12.690  1.00  1.00      C    C
ATOM    949  CA  ARG C  69     -23.860   1.990  16.300  1.00  1.00      C    C
ATOM    950  CA  LEU C  70     -20.180   1.030  16.120  1.00  1.00      C    C
ATOM    951  CA  VAL C  71     -19.270   4.410  14.630  1.00  1.00      C    C
ATOM    952  CA  ARG C  72     -20.810   6.500  17.490  1.00  1.00      C    C
ATOM    953  CA  GLU C  73     -19.510   4.330  20.280  1.00  1.00      C    C
ATOM    954  CA  ILE C  74     -15.980   4.850  18.960  1.00  1.00      C    C
ATOM    955  CA  ALA C  75     -16.510   8.550  18.370  1.00  1.00      C    C
ATOM    956  CA  GLN C  76     -18.110   8.990  21.960  1.00  1.00      C    C
ATOM    957  CA  ASP C  77     -14.560   8.130  23.210  1.00  1.00      C    C
ATOM    958  CA  PHE C  78     -13.130  11.180  21.370  1.00  1.00      C    C
ATOM    959  CA  LYS C  79     -15.910  13.770  21.980  1.00  1.00      C    C
ATOM    960  CA  THR C  80     -19.160  12.930  23.900  1.00  1.00      C    C
ATOM    961  CA  ASP C  81     -22.550  13.980  22.700  1.00  1.00      C    C
ATOM    962  CA  LEU C  82     -21.750  14.240  19.090  1.00  1.00      C    C
ATOM    963  CA  ARG C  83     -24.320  14.090  16.430  1.00  1.00      C    C
ATOM    964  CA  PHE C  84     -23.780  12.830  12.880  1.00  1.00      C    C
ATOM    965  CA  GLN C  85     -25.130  13.970   9.540  1.00  1.00      C    C
ATOM    966  CA  SER C  86     -26.620  10.950   7.800  1.00  1.00      C    C
ATOM    967  CA  SER C  87     -24.240  11.530   4.800  1.00  1.00      C    C
ATOM    968  CA  ALA C  88     -21.310  11.460   7.340  1.00  1.00      C    C
ATOM    969  CA  VAL C  89     -22.380   7.930   8.510  1.00  1.00      C    C
ATOM    970  CA  MET C  90     -22.710   6.790   4.840  1.00  1.00      C    C
ATOM    971  CA  ALA C  91     -19.340   8.210   3.790  1.00  1.00      C    C
ATOM    972  CA  LEU C  92     -17.630   6.140   6.440  1.00  1.00      C    C
ATOM    973  CA  GLN C  93     -19.450   2.930   5.500  1.00  1.00      C    C
ATOM    974  CA  GLU C  94     -18.750   3.490   1.760  1.00  1.00      C    C
ATOM    975  CA  ALA C  95     -15.150   4.000   2.540  1.00  1.00      C    C
ATOM    976  CA  SER C  96     -15.150   1.220   5.170  1.00  1.00      C    C
ATOM    977  CA  GLU C  97     -16.930  -1.240   2.880  1.00  1.00      C    C
ATOM    978  CA  ALA C  98     -14.690  -0.410  -0.100  1.00  1.00      C    C
ATOM    979  CA  TYR C  99     -11.700  -0.920   2.200  1.00  1.00      C    C
ATOM    980  CA  LEU C 100     -12.700  -4.370   3.310  1.00  1.00      C    C
ATOM    981  CA  VAL C 101     -13.880  -5.480  -0.210  1.00  1.00      C    C
ATOM    982  CA  ALA C 102     -10.590  -4.400  -1.760  1.00  1.00      C    C
ATOM    983  CA  LEU C 103      -8.800  -6.020   1.130  1.00  1.00      C    C
ATOM    984  CA  PHE C 104     -10.340  -9.390   0.350  1.00  1.00      C    C
ATOM    985  CA  GLU C 105      -9.170  -9.070  -3.200  1.00  1.00      C    C
ATOM    986  CA  ASP C 106      -5.550  -8.640  -1.980  1.00  1.00      C    C
ATOM    987  CA  THR C 107      -6.110 -11.580   0.490  1.00  1.00      C    C
ATOM    988  CA  ASN C 108      -7.280 -13.660  -2.440  1.00  1.00      C    C
ATOM    989  CA  LEU C 109      -3.900 -13.110  -4.120  1.00  1.00      C    C
ATOM    990  CA  CYS C 110      -2.320 -14.490  -0.790  1.00  1.00      C    C
ATOM    991  CA  ALA C 111      -4.720 -17.450  -0.730  1.00  1.00      C    C
ATOM    992  CA  ILE C 112      -4.100 -18.400  -4.250  1.00  1.00      C    C
ATOM    993  CA  HIS C 113      -0.330 -18.010  -3.710  1.00  1.00      C    C
ATOM    994  CA  ALA C 114      -0.710 -20.850  -1.190  1.00  1.00      C    C
ATOM    995  CA  LYS C 115      -2.520 -22.960  -3.920  1.00  1.00      C    C
ATOM    996  CA  ARG C 116      -5.900 -22.560  -2.110  1.00  1.00      C    C
ATOM    997  CA  VAL C 117      -9.350 -21.410  -3.080  1.00  1.00      C    C
ATOM    998  CA  THR C 118     -10.320 -20.930   0.610  1.00  1.00      C    C
ATOM    999  CA  ILE C 119      -9.000 -17.680   2.260  1.00  1.00      C    C
ATOM   1000  CA  MET C 120      -7.670 -17.930   5.690  1.00  1.00      C    C
ATOM   1001  CA  PRO C 121      -6.640 -15.760   8.520  1.00  1.00      C    C
ATOM   1002  CA  LYS C 122      -2.990 -16.040   7.660  1.00  1.00      C    C
ATOM   1003  CA  ASP C 123      -3.690 -14.270   4.390  1.00  1.00      C    C
ATOM   1004  CA  ILE C 124      -5.280 -11.220   6.050  1.00  1.00      C    C
ATOM   1005  CA  GLN C 125      -2.210 -10.940   8.300  1.00  1.00      C    C
ATOM   1006  CA  LEU C 126       0.340 -11.110   5.350  1.00  1.00      C    C
ATOM   1007  CA  ALA C 127      -1.690  -8.710   3.200  1.00  1.00      C    C
ATOM   1008  CA  ARG C 128      -1.850  -6.110   5.980  1.00  1.00      C    C
ATOM   1009  CA  ARG C 129       1.960  -6.330   6.470  1.00  1.00      C    C
ATOM   1010  CA  ILE C 130       2.550  -5.520   2.830  1.00  1.00      C    C
ATOM   1011  CA  ARG C 131       0.080  -2.730   2.870  1.00  1.00      C    C
ATOM   1012  CA  GLY C 132       2.010  -1.140   5.770  1.00  1.00      C    C
ATOM   1013  CA  GLU C 133      -1.000  -1.480   8.030  1.00  1.00      C    C
ATOM   1014  CA  ARG C 134       0.880  -3.970  10.330  1.00  1.00      C    C
ATOM   1015  CA  ALA C 135       4.330  -2.840   9.080  1.00  1.00      C    C
TER
ATOM   1016  CA  SER D   1     -47.950 -25.750  31.841  1.00  1.00      D    C
ATOM   1017  CA  GLY D   2     -48.580 -29.270  33.141  1.00  1.00      D    C
ATOM   1018  CA  ARG D   3     -49.840 -31.560  30.531  1.00  1.00      D    C
ATOM   1019  CA  GLY D   4     -46.950 -33.890  30.981  1.00  1.00      D    C
ATOM   1020  CA  LYS D   5     -44.470 -31.970  28.781  1.00  1.00      D    C
ATOM   1021  CA  GLY D   6     -42.500 -29.370  30.591  1.00  1.00      D    C
ATOM   1022  CA  GLY D   7     -41.090 -28.500  33.971  1.00  1.00      D    C
ATOM   1023  CA  LYS D   8     -39.700 -25.270  35.550  1.00  1.00      D    C
ATOM   1024  CA  GLY D   9     -38.250 -23.080  32.830  1.00  1.00      D    C
ATOM   1025  CA  LEU D  10     -40.760 -24.150  30.180  1.00  1.00      D    C
ATOM   1026  CA  GLY D  11     -43.050 -21.320  29.040  1.00  1.00      D    C
ATOM   1027  CA  LYS D  12     -41.250 -18.260  30.460  1.00  1.00      D    C
ATOM   1028  CA  GLY D  13     -39.540 -17.410  27.060  1.00  1.00      D    C
ATOM   1029  CA  GLY D  14     -37.530 -14.290  27.900  1.00  1.00      D    C
ATOM   1030  CA  ALA D  15     -37.750 -10.520  27.620  1.00  1.00      D    C
ATOM   1031  CA  LYS D  16     -37.570 -10.730  23.840  1.00  1.00      D    C
ATOM   1032  CA  ARG D  17     -38.650  -8.350  20.990  1.00  1.00      D    C
ATOM   1033  CA  HIS D  18     -36.010  -8.530  18.300  1.00  1.00      D    C
ATOM   1034  CA  ARG D  19     -34.690  -5.040  18.990  1.00  1.00      D    C
ATOM   1035  CA  LYS D  20     -31.010  -4.380  18.400  1.00  1.00      D    C
ATOM   1036  CA  VAL D  21     -30.110  -4.080  22.150  1.00  1.00      D    C
ATOM   1037  CA  LEU D  22     -26.910  -2.150  21.950  1.00  1.00      D    C
ATOM   1038  CA  ARG D  23     -23.900  -4.350  22.490  1.00  1.00      D    C
ATOM   1039  CA  ASP D  24     -22.220  -6.770  20.060  1.00  1.00      D    C
ATOM   1040  CA  ASN D  25     -21.250  -3.620  17.910  1.00  1.00      D    C
ATOM   1041  CA  ILE D  26     -18.080  -4.990  16.300  1.00  1.00      D    C
ATOM   1042  CA  GLN D  27     -19.760  -8.310  16.840  1.00  1.00      D    C
ATOM   1043  CA  GLY D  28     -22.790  -6.760  15.190  1.00  1.00      D    C
ATOM   1044  CA  ILE D  29     -21.090  -6.940  11.680  1.00  1.00      D    C
ATOM   1045  CA  THR D  30     -22.100 -10.560  11.340  1.00  1.00      D    C
ATOM   1046  CA  LYS D  31     -20.840 -13.770   9.820  1.00  1.00      D    C
ATOM   1047  CA  PRO D  32     -23.480 -13.360   7.090  1.00  1.00      D    C
ATOM   1048  CA  ALA D  33     -22.500  -9.790   6.210  1.00  1.00      D    C
ATOM   1049  CA  ILE D  34     -18.800 -10.850   5.990  1.00  1.00      D    C
ATOM   1050  CA  ARG D  35     -19.590 -13.600   3.600  1.00  1.00      D    C
ATOM   1051  CA  ARG D  36     -21.460 -11.050   1.440  1.00  1.00      D    C
ATOM   1052  CA  LEU D  37     -18.440  -8.820   1.470  1.00  1.00      D    C
ATOM   1053  CA  ALA D  38     -15.880 -11.390   0.300  1.00  1.00      D    C
ATOM   1054  CA  ARG D  39     -18.120 -12.460  -2.570  1.00  1.00      D    C
ATOM   1055  CA  ARG D  40     -18.100  -8.990  -4.040  1.00  1.00      D    C
ATOM   1056  CA  GLY D  41     -14.310  -9.330  -3.810  1.00  1.00      D    C
ATOM   1057  CA  GLY D  42     -14.480 -12.500  -5.840  1.00  1.00      D    C
ATOM   1058  CA  VAL D  43     -13.980 -14.990  -3.080  1.00  1.00      D    C
ATOM   1059  CA  LYS D  44     -15.520 -18.500  -3.640  1.00  1.00      D    C
ATOM   1060  CA  ARG D  45     -14.510 -20.190  -0.270  1.00  1.00      D    C
ATOM   1061  CA  ILE D  46     -13.940 -18.290   2.990  1.00  1.00      D    C
ATOM   1062  CA  SER D  47     -12.430 -20.030   6.180  1.00  1.00      D    C
ATOM   1063  CA  GLY D  48     -14.810 -19.800   9.190  1.00  1.00      D    C
ATOM   1064  CA  LEU D  49     -12.030 -18.100  11.140  1.00  1.00      D    C
ATOM   1065  CA  ILE D  50     -11.900 -15.070   8.820  1.00  1.00      D    C
ATOM   1066  CA  TYR D  51     -14.860 -13.410  10.350  1.00  1.00      D    C
ATOM   1067  CA  GLU D  52     -13.440 -12.710  13.700  1.00  1.00      D    C
ATOM   1068  CA  GLU D  53     -10.140 -11.750  12.260  1.00  1.00      D    C
ATOM   1069  CA  THR D  54     -11.900  -9.340   9.820  1.00  1.00      D    C
ATOM   1070  CA  ARG D  55     -13.690  -7.510  12.620  1.00  1.00      D    C
ATOM   1071  CA  GLY D  56     -10.440  -6.510  14.220  1.00  1.00      D    C
ATOM   1072  CA  VAL D  57      -9.190  -4.710  11.290  1.00  1.00      D    C
ATOM   1073  CA  LEU D  58     -12.450  -3.090  10.330  1.00  1.00      D    C
ATOM   1074  CA  LYS D  59     -12.810  -1.510  13.720  1.00  1.00      D    C
ATOM   1075  CA  VAL D  60      -9.210  -0.090  13.490  1.00  1.00      D    C
ATOM   1076  CA  PHE D  61      -9.890   1.230   9.990  1.00  1.00      D    C
ATOM   1077  CA  LEU D  62     -13.000   3.080  11.200  1.00  1.00      D    C
ATOM   1078  CA  GLU D  63     -11.290   4.190  14.450  1.00  1.00      D    C
ATOM   1079  CA  ASN D  64      -8.570   5.740  12.220  1.00  1.00      D    C
ATOM   1080  CA  VAL D  65     -10.850   7.640   9.930  1.00  1.00      D    C
ATOM   1081  CA  ILE D  66     -13.480   8.690  12.480  1.00  1.00      D    C
ATOM   1082  CA  ARG D  67     -10.870  10.080  14.920  1.00  1.00      D    C
ATOM   1083  CA  ASP D  68      -9.650  12.580  12.380  1.00  1.00      D    C
ATOM   1084  CA  ALA D  69     -13.170  13.600  11.330  1.00  1.00      D    C
ATOM   1085  CA  VAL D  70     -14.200  14.470  14.950  1.00  1.00      D    C
ATOM   1086  CA  THR D  71     -10.810  16.370  15.220  1.00  1.00      D    C
ATOM   1087  CA  TYR D  72     -11.970  18.540  12.290  1.00  1.00      D    C
ATOM   1088  CA  THR D  73     -15.400  18.950  13.860  1.00  1.00      D    C
ATOM   1089  CA  GLU D  74     -14.080  20.410  17.130  1.00  1.00      D    C
ATOM   1090  CA  HIS D  75     -11.790  22.730  15.340  1.00  1.00      D    C
ATOM   1091  CA  ALA D  76     -14.730  24.160  13.400  1.00  1.00      D    C
ATOM   1092  CA  LYS D  77     -16.500  24.710  16.710  1.00  1.00      D    C
ATOM   1093  CA  ARG D  78     -19.320  22.310  15.500  1.00  1.00      D    C
ATOM   1094  CA  LYS D  79     -21.110  19.610  17.530  1.00  1.00      D    C
ATOM   1095  CA  THR D  80     -22.210  17.630  14.400  1.00  1.00      D    C
ATOM   1096  CA  VAL D  81     -19.790  15.780  12.210  1.00  1.00      D    C
ATOM   1097  CA  THR D  82     -20.530  16.400   8.520  1.00  1.00      D    C
ATOM   1098  CA  ALA D  83     -19.730  14.330   5.470  1.00  1.00      D    C
ATOM   1099  CA  MET D  84     -17.120  16.990   4.520  1.00  1.00      D    C
ATOM   1100  CA  ASP D  85     -15.190  16.650   7.710  1.00  1.00      D    C
ATOM   1101  CA  VAL D  86     -15.050  12.900   7.300  1.00  1.00      D    C
ATOM   1102  CA  VAL D  87     -14.300  13.330   3.530  1.00  1.00      D    C
ATOM   1103  CA  TYR D  88     -11.500  15.750   4.420  1.00  1.00      D    C
ATOM   1104  CA  ALA D  89     -10.290  13.290   7.180  1.00  1.00      D    C
ATOM   1105  CA  LEU D  90     -10.440  10.440   4.540  1.00  1.00      D    C
ATOM   1106  CA  LYS D  91      -8.420  12.620   2.090  1.00  1.00      D    C
ATOM   1107  CA  ARG D  92      -5.720  13.150   4.650  1.00  1.00      D    C
ATOM   1108  CA  GLN D  93      -5.600   9.440   5.330  1.00  1.00      D    C
ATOM   1109  CA  GLY D  94      -4.660   8.940   1.590  1.00  1.00      D    C
ATOM   1110  CA  ARG D  95      -8.060   7.510   0.590  1.00  1.00      D    C
ATOM   1111  CA  THR D  96     -10.080  10.410  -0.760  1.00  1.00      D    C
ATOM   1112  CA  LEU D  97     -13.690   9.320  -1.220  1.00  1.00      D    C
ATOM   1113  CA  TYR D  98     -15.840  10.720  -4.080  1.00  1.00      D    C
ATOM   1114  CA  GLY D  99     -19.520  11.530  -3.930  1.00  1.00      D    C
ATOM   1115  CA  PHE D 100     -20.120  13.370  -0.630  1.00  1.00      D    C
ATOM   1116  CA  GLY D 101     -21.190  16.890  -1.750  1.00  1.00      D    C
ATOM   1117  CA  GLY D 102     -21.930  16.100  -5.380  1.00  1.00      D    C
TER
ATOM   1118  CA  SER E   1    -115.630  57.020   8.130  1.00  1.00      E    C
ATOM   1119  CA  GLY E   2    -112.410  55.660   6.730  1.00  1.00      E    C
ATOM   1120  CA  ARG E   3    -112.900  51.850   7.240  1.00  1.00      E    C
ATOM   1121  CA  GLY E   4    -114.780  50.460  10.340  1.00  1.00      E    C
ATOM   1122  CA  LYS E   5    -116.280  53.670  11.770  1.00  1.00      E    C
ATOM   1123  CA  GLN E   6    -113.090  53.750  13.820  1.00  1.00      E    C
ATOM   1124  CA  GLY E   7    -114.240  51.310  16.370  1.00  1.00      E    C
ATOM   1125  CA  GLY E   8    -115.740  52.360  19.750  1.00  1.00      E    C
ATOM   1126  CA  LYS E   9    -113.670  52.070  22.880  1.00  1.00      E    C
ATOM   1127  CA  THR E  10    -114.230  55.470  24.460  1.00  1.00      E    C
ATOM   1128  CA  ARG E  11    -112.800  54.690  27.860  1.00  1.00      E    C
ATOM   1129  CA  ALA E  12    -115.970  55.320  29.830  1.00  1.00      E    C
ATOM   1130  CA  LYS E  13    -114.740  52.880  32.450  1.00  1.00      E    C
ATOM   1131  CA  ALA E  14    -111.090  53.120  33.110  1.00  1.00      E    C
ATOM   1132  CA  LYS E  15    -108.390  54.580  30.970  1.00  1.00      E    C
ATOM   1133  CA  THR E  16    -105.970  56.790  32.950  1.00  1.00      E    C
ATOM   1134  CA  ARG E  17    -102.320  56.820  31.920  1.00  1.00      E    C
ATOM   1135  CA  SER E  18    -101.630  55.680  35.510  1.00  1.00      E    C
ATOM   1136  CA  SER E  19    -103.940  52.490  34.900  1.00  1.00      E    C
ATOM   1137  CA  ARG E  20    -102.090  52.190  31.580  1.00  1.00      E    C
ATOM   1138  CA  ALA E  21     -98.720  52.160  33.350  1.00  1.00      E    C
ATOM   1139  CA  GLY E  22     -99.470  49.900  36.420  1.00  1.00      E    C
ATOM   1140  CA  LEU E  23     -99.430  52.920  38.770  1.00  1.00      E    C
ATOM   1141  CA  GLN E  24    -101.190  54.240  41.840  1.00  1.00      E    C
ATOM   1142  CA  PHE E  25     -99.300  57.660  41.790  1.00  1.00      E    C
ATOM   1143  CA  PRO E  26    -100.850  60.130  39.360  1.00  1.00      E    C
ATOM   1144  CA  VAL E  27     -99.180  60.250  36.010  1.00  1.00      E    C
ATOM   1145  CA  GLY E  28    -101.000  63.160  34.420  1.00  1.00      E    C
ATOM   1146  CA  ARG E  29    -100.250  65.340  37.430  1.00  1.00      E    C
ATOM   1147  CA  VAL E  30     -96.600  64.350  37.590  1.00  1.00      E    C
ATOM   1148  CA  HIS E  31     -96.590  65.190  33.840  1.00  1.00      E    C
ATOM   1149  CA  ARG E  32     -98.280  68.470  34.610  1.00  1.00      E    C
ATOM   1150  CA  LEU E  33     -96.000  69.330  37.440  1.00  1.00      E    C
ATOM   1151  CA  LEU E  34     -92.880  68.560  35.260  1.00  1.00      E    C
ATOM   1152  CA  ARG E  35     -94.190  71.110  32.720  1.00  1.00      E    C
ATOM   1153  CA  LYS E  36     -95.400  73.600  35.480  1.00  1.00      E    C
ATOM   1154  CA  GLY E  37     -91.910  73.590  37.220  1.00  1.00      E    C
ATOM   1155  CA  ASN E  38     -89.760  74.960  34.300  1.00  1.00      E    C
ATOM   1156  CA  TYR E  39     -87.580  71.780  34.190  1.00  1.00      E    C
ATOM   1157  CA  ALA E  40     -87.000  72.050  30.350  1.00  1.00      E    C
ATOM   1158  CA  GLU E  41     -89.040  73.250  27.240  1.00  1.00      E    C
ATOM   1159  CA  ARG E  42     -89.890  69.580  26.620  1.00  1.00      E    C
ATOM   1160  CA  VAL E  43     -90.470  66.630  28.940  1.00  1.00      E    C
ATOM   1161  CA  GLY E  44     -91.410  63.420  27.060  1.00  1.00      E    C
ATOM   1162  CA  ALA E  45     -94.230  61.230  28.310  1.00  1.00      E    C
ATOM   1163  CA  GLY E  46     -92.110  58.480  29.750  1.00  1.00      E    C
ATOM   1164  CA  ALA E  47     -90.390  60.660  32.330  1.00  1.00      E    C
ATOM   1165  CA  PRO E  48     -93.410  61.150  34.640  1.00  1.00      E    C
ATOM   1166  CA  VAL E  49     -94.060  57.380  34.530  1.00  1.00      E    C
ATOM   1167  CA  TYR E  50     -90.610  56.720  35.890  1.00  1.00      E    C
ATOM   1168  CA  LEU E  51     -90.930  59.560  38.350  1.00  1.00      E    C
ATOM   1169  CA  ALA E  52     -94.550  58.760  39.670  1.00  1.00      E    C
ATOM   1170  CA  ALA E  53     -93.510  55.090  40.250  1.00  1.00      E    C
ATOM   1171  CA  VAL E  54     -90.390  56.250  42.130  1.00  1.00      E    C
ATOM   1172  CA  LEU E  55     -92.310  58.670  44.300  1.00  1.00      E    C
ATOM   1173  CA  GLU E  56     -94.950  56.050  45.160  1.00  1.00      E    C
ATOM   1174  CA  TYR E  57     -92.300  53.640  46.020  1.00  1.00      E    C
ATOM   1175  CA  LEU E  58     -90.600  56.030  48.470  1.00  1.00      E    C
ATOM   1176  CA  THR E  59     -93.930  57.030  49.910  1.00  1.00      E    C
ATOM   1177  CA  ALA E  60     -94.720  53.360  50.550  1.00  1.00      E    C
ATOM   1178  CA  GLU E  61     -91.150  52.940  52.060  1.00  1.00      E    C
ATOM   1179  CA  ILE E  62     -91.690  55.810  54.410  1.00  1.00      E    C
ATOM   1180  CA  LEU E  63     -95.410  54.670  55.120  1.00  1.00      E    C
ATOM   1181  CA  GLU E  64     -94.390  51.110  55.700  1.00  1.00      E    C
ATOM   1182  CA  LEU E  65     -91.710  52.000  58.300  1.00  1.00      E    C
ATOM   1183  CA  ALA E  66     -93.780  54.720  59.960  1.00  1.00      E    C
ATOM   1184  CA  GLY E  67     -96.790  52.410  60.350  1.00  1.00      E    C
ATOM   1185  CA  ASN E  68     -94.310  49.890  61.930  1.00  1.00      E    C
ATOM   1186  CA  ALA E  69     -93.300  52.670  64.400  1.00  1.00      E    C
ATOM   1187  CA  ALA E  70     -96.910  53.420  65.490  1.00  1.00      E    C
ATOM   1188  CA  ARG E  71     -97.290  49.620  66.060  1.00  1.00      E    C
ATOM   1189  CA  ASP E  72     -93.970  49.470  67.990  1.00  1.00      E    C
ATOM   1190  CA  ASN E  73     -95.520  52.120  70.380  1.00  1.00      E    C
ATOM   1191  CA  LYS E  74     -98.910  50.330  70.430  1.00  1.00      E    C
ATOM   1192  CA  LYS E  75    -100.710  53.270  68.720  1.00  1.00      E    C
ATOM   1193  CA  THR E  76    -103.490  53.210  66.210  1.00  1.00      E    C
ATOM   1194  CA  ARG E  77    -102.590  56.410  64.430  1.00  1.00      E    C
ATOM   1195  CA  ILE E  78     -99.390  57.500  62.790  1.00  1.00      E    C
ATOM   1196  CA  ILE E  79     -98.160  60.850  64.170  1.00  1.00      E    C
ATOM   1197  CA  PRO E  80     -95.090  62.860  63.160  1.00  1.00      E    C
ATOM   1198  CA  ARG E  81     -92.950  61.160  65.860  1.00  1.00      E    C
ATOM   1199  CA  HIS E  82     -93.410  57.830  64.040  1.00  1.00      E    C
ATOM   1200  CA  LEU E  83     -92.500  59.490  60.670  1.00  1.00      E    C
ATOM   1201  CA  GLN E  84     -89.280  60.860  62.360  1.00  1.00      E    C
ATOM   1202  CA  LEU E  85     -88.460  57.580  64.080  1.00  1.00      E    C
ATOM   1203  CA  ALA E  86     -88.780  55.760  60.640  1.00  1.00      E    C
ATOM   1204  CA  VAL E  87     -86.250  58.040  58.960  1.00  1.00      E    C
ATOM   1205  CA  ARG E  88     -83.680  58.230  61.660  1.00  1.00      E    C
ATOM   1206  CA  ASN E  89     -83.650  54.630  62.580  1.00  1.00      E    C
ATOM   1207  CA  ASP E  90     -83.260  53.650  58.780  1.00  1.00      E    C
ATOM   1208  CA  GLU E  91     -79.860  53.990  57.410  1.00  1.00      E    C
ATOM   1209  CA  GLU E  92     -80.820  54.850  53.840  1.00  1.00      E    C
ATOM   1210  CA  LEU E  93     -83.620  57.360  54.670  1.00  1.00      E    C
ATOM   1211  CA  ASN E  94     -81.290  58.910  57.240  1.00  1.00      E    C
ATOM   1212  CA  LYS E  95     -78.840  59.830  54.560  1.00  1.00      E    C
ATOM   1213  CA  LEU E  96     -81.520  60.770  51.960  1.00  1.00      E    C
ATOM   1214  CA  LEU E  97     -83.070  63.180  54.530  1.00  1.00      E    C
ATOM   1215  CA  GLY E  98     -79.940  64.240  56.280  1.00  1.00      E    C
ATOM   1216  CA  ARG E  99     -80.740  68.000  56.180  1.00  1.00      E    C
ATOM   1217  CA  VAL E 100     -84.480  67.720  56.320  1.00  1.00      E    C
ATOM   1218  CA  THR E 101     -86.700  68.870  59.100  1.00  1.00      E    C
ATOM   1219  CA  ILE E 102     -89.970  67.250  60.130  1.00  1.00      E    C
ATOM   1220  CA  ALA E 103     -91.620  69.810  62.490  1.00  1.00      E    C
ATOM   1221  CA  GLN E 104     -92.860  68.450  65.790  1.00  1.00      E    C
ATOM   1222  CA  GLY E 105     -90.970  65.330  65.150  1.00  1.00      E    C
ATOM   1223  CA  GLY E 106     -88.790  65.040  68.260  1.00  1.00      E    C
ATOM   1224  CA  VAL E 107     -85.050  65.160  67.960  1.00  1.00      E    C
ATOM   1225  CA  LEU E 108     -83.290  61.750  67.910  1.00  1.00      E    C
ATOM   1226  CA  PRO E 109     -79.910  61.770  69.770  1.00  1.00      E    C
ATOM   1227  CA  ASN E 110     -80.570  64.630  72.240  1.00  1.00      E    C
ATOM   1228  CA  ILE E 111     -81.600  68.270  71.830  1.00  1.00      E    C
ATOM   1229  CA  GLN E 112     -84.760  69.610  73.130  1.00  1.00      E    C
ATOM   1230  CA  SER E 113     -84.320  68.070  76.720  1.00  1.00      E    C
ATOM   1231  CA  VAL E 114     -84.529  71.230  78.610  1.00  1.00      E    C
ATOM   1232  CA  LEU E 115     -88.000  72.040  77.520  1.00  1.00      E    C
ATOM   1233  CA  LEU E 116     -89.569  68.940  79.220  1.00  1.00      E    C
ATOM   1234  CA  PRO E 117     -92.640  68.530  76.950  1.00  1.00      E    C
ATOM   1235  CA  LYS E 118     -96.040  69.600  78.510  1.00  1.00      E    C
ATOM   1236  CA  LYS E 119     -93.909  71.640  80.800  1.00  1.00      E    C
ATOM   1237  CA  THR E 120     -97.319  72.680  81.790  1.00  1.00      E    C
ATOM   1238  CA  GLU E 121     -96.969  76.340  80.750  1.00  1.00      E    C
ATOM   1239  CA  SER E 122     -99.049  75.590  77.750  1.00  1.00      E    C
ATOM   1240  CA  SER E 123     -95.800  75.500  75.680  1.00  1.00      E    C
ATOM   1241  CA  LYS E 124     -95.060  77.350  72.460  1.00  1.00      E    C
ATOM   1242  CA  SER E 125     -96.900  80.730  73.120  1.00  1.00      E    C
ATOM   1243  CA  LYS E 126     -97.050  81.230  69.320  1.00  1.00      E    C
ATOM   1244  CA  SER E 127     -95.820  77.910  67.940  1.00  1.00      E    C
ATOM   1245  CA  LYS E 128     -92.550  76.180  67.160  1.00  1.00      E    C
TER
ATOM   1246  CA  PRO F   1    -147.970 103.990  57.560  1.00  1.00      F    C
ATOM   1247  CA  GLU F   2    -146.220 102.490  54.660  1.00  1.00      F    C
ATOM   1248  CA  PRO F   3    -147.050 104.820  51.760  1.00  1.00      F    C
ATOM   1249  CA  ALA F   4    -144.180 106.160  49.660  1.00  1.00      F    C
ATOM   1250  CA  LYS F   5    -141.380 107.570  51.620  1.00  1.00      F    C
ATOM   1251  CA  SER F   6    -138.480 106.890  54.090  1.00  1.00      F    C
ATOM   1252  CA  ALA F   7    -134.700 106.650  54.570  1.00  1.00      F    C
ATOM   1253  CA  PRO F   8    -134.650 109.510  54.120  1.00  1.00      F    C
ATOM   1254  CA  ALA F   9    -133.530 110.400  50.580  1.00  1.00      F    C
ATOM   1255  CA  PRO F  10    -134.740 110.550  47.850  1.00  1.00      F    C
ATOM   1256  CA  LYS F  11    -134.280 107.670  45.490  1.00  1.00      F    C
ATOM   1257  CA  LYS F  12    -132.870 108.050  41.970  1.00  1.00      F    C
ATOM   1258  CA  GLY F  13    -134.800 106.660  39.160  1.00  1.00      F    C
ATOM   1259  CA  SER F  14    -131.630 105.360  37.710  1.00  1.00      F    C
ATOM   1260  CA  LYS F  15    -133.370 102.410  36.270  1.00  1.00      F    C
ATOM   1261  CA  LYS F  16    -133.390  99.600  38.880  1.00  1.00      F    C
ATOM   1262  CA  ALA F  17    -134.790  96.110  38.990  1.00  1.00      F    C
ATOM   1263  CA  VAL F  18    -131.990  94.560  40.970  1.00  1.00      F    C
ATOM   1264  CA  THR F  19    -129.160  92.560  39.110  1.00  1.00      F    C
ATOM   1265  CA  LYS F  20    -127.560  92.310  35.580  1.00  1.00      F    C
ATOM   1266  CA  THR F  21    -125.800  89.070  36.160  1.00  1.00      F    C
ATOM   1267  CA  GLN F  22    -127.140  86.820  38.900  1.00  1.00      F    C
ATOM   1268  CA  LYS F  23    -125.030  87.470  41.980  1.00  1.00      F    C
ATOM   1269  CA  LYS F  24    -121.770  86.020  43.430  1.00  1.00      F    C
ATOM   1270  CA  ASP F  25    -122.310  82.230  43.400  1.00  1.00      F    C
ATOM   1271  CA  GLY F  26    -123.110  81.630  47.040  1.00  1.00      F    C
ATOM   1272  CA  LYS F  27    -121.280  79.090  49.220  1.00  1.00      F    C
ATOM   1273  CA  LYS F  28    -119.320  82.140  50.500  1.00  1.00      F    C
ATOM   1274  CA  ARG F  29    -116.830  82.720  47.690  1.00  1.00      F    C
ATOM   1275  CA  ARG F  30    -116.100  79.000  47.060  1.00  1.00      F    C
ATOM   1276  CA  LYS F  31    -112.450  78.250  46.370  1.00  1.00      F    C
ATOM   1277  CA  THR F  32    -111.260  74.980  48.100  1.00  1.00      F    C
ATOM   1278  CA  ARG F  33    -109.320  73.210  45.170  1.00  1.00      F    C
ATOM   1279  CA  LYS F  34    -105.450  73.350  45.500  1.00  1.00      F    C
ATOM   1280  CA  GLU F  35    -104.410  69.890  44.670  1.00  1.00      F    C
ATOM   1281  CA  SER F  36    -102.390  67.620  46.920  1.00  1.00      F    C
ATOM   1282  CA  TYR F  37    -101.310  63.900  46.870  1.00  1.00      F    C
ATOM   1283  CA  ALA F  38    -103.730  63.180  49.630  1.00  1.00      F    C
ATOM   1284  CA  ILE F  39    -105.940  60.730  47.740  1.00  1.00      F    C
ATOM   1285  CA  TYR F  40    -102.970  58.980  46.330  1.00  1.00      F    C
ATOM   1286  CA  VAL F  41    -101.070  59.010  49.540  1.00  1.00      F    C
ATOM   1287  CA  TYR F  42    -104.240  57.530  51.200  1.00  1.00      F    C
ATOM   1288  CA  LYS F  43    -104.500  54.640  48.780  1.00  1.00      F    C
ATOM   1289  CA  VAL F  44    -100.790  53.770  49.280  1.00  1.00      F    C
ATOM   1290  CA  LEU F  45    -101.050  53.890  53.150  1.00  1.00      F    C
ATOM   1291  CA  LYS F  46    -103.790  51.290  52.960  1.00  1.00      F    C
ATOM   1292  CA  GLN F  47    -101.730  48.970  50.880  1.00  1.00      F    C
ATOM   1293  CA  VAL F  48     -98.990  49.030  53.360  1.00  1.00      F    C
ATOM   1294  CA  HIS F  49    -100.850  49.620  56.620  1.00  1.00      F    C
ATOM   1295  CA  PRO F  50    -104.580  48.550  56.280  1.00  1.00      F    C
ATOM   1296  CA  ASP F  51    -105.360  49.270  59.910  1.00  1.00      F    C
ATOM   1297  CA  THR F  52    -103.360  52.400  60.530  1.00  1.00      F    C
ATOM   1298  CA  GLY F  53    -104.750  56.010  60.690  1.00  1.00      F    C
ATOM   1299  CA  ILE F  54    -103.010  59.470  60.390  1.00  1.00      F    C
ATOM   1300  CA  SER F  55    -102.940  62.810  62.220  1.00  1.00      F    C
ATOM   1301  CA  SER F  56    -103.260  66.180  60.470  1.00  1.00      F    C
ATOM   1302  CA  LYS F  57     -99.680  67.080  61.250  1.00  1.00      F    C
ATOM   1303  CA  ALA F  58     -98.390  63.670  60.270  1.00  1.00      F    C
ATOM   1304  CA  MET F  59    -100.440  63.960  57.110  1.00  1.00      F    C
ATOM   1305  CA  SER F  60     -99.000  67.500  56.590  1.00  1.00      F    C
ATOM   1306  CA  ILE F  61     -95.490  65.910  56.840  1.00  1.00      F    C
ATOM   1307  CA  MET F  62     -96.430  63.290  54.300  1.00  1.00      F    C
ATOM   1308  CA  ASN F  63     -97.420  65.840  51.660  1.00  1.00      F    C
ATOM   1309  CA  SER F  64     -94.330  68.000  52.330  1.00  1.00      F    C
ATOM   1310  CA  PHE F  65     -92.140  64.910  51.820  1.00  1.00      F    C
ATOM   1311  CA  VAL F  66     -93.640  64.090  48.510  1.00  1.00      F    C
ATOM   1312  CA  ASN F  67     -93.150  67.640  47.190  1.00  1.00      F    C
ATOM   1313  CA  ASP F  68     -89.480  67.790  48.510  1.00  1.00      F    C
ATOM   1314  CA  VAL F  69     -88.460  64.560  46.520  1.00  1.00      F    C
ATOM   1315  CA  PHE F  70     -90.400  65.590  43.450  1.00  1.00      F    C
ATOM   1316  CA  GLU F  71     -88.480  68.880  43.460  1.00  1.00      F    C
ATOM   1317  CA  ARG F  72     -84.980  67.200  43.840  1.00  1.00      F    C
ATOM   1318  CA  ILE F  73     -85.770  64.650  41.120  1.00  1.00      F    C
ATOM   1319  CA  ALA F  74     -86.870  67.060  38.570  1.00  1.00      F    C
ATOM   1320  CA  GLY F  75     -84.040  69.490  39.250  1.00  1.00      F    C
ATOM   1321  CA  GLU F  76     -81.390  66.800  39.030  1.00  1.00      F    C
ATOM   1322  CA  ALA F  77     -82.870  65.680  35.690  1.00  1.00      F    C
ATOM   1323  CA  SER F  78     -83.180  69.280  34.600  1.00  1.00      F    C
ATOM   1324  CA  ARG F  79     -79.530  70.040  35.510  1.00  1.00      F    C
ATOM   1325  CA  LEU F  80     -78.460  66.810  33.780  1.00  1.00      F    C
ATOM   1326  CA  ALA F  81     -80.300  67.870  30.610  1.00  1.00      F    C
ATOM   1327  CA  HIS F  82     -78.770  71.440  30.780  1.00  1.00      F    C
ATOM   1328  CA  TYR F  83     -75.240  70.130  31.390  1.00  1.00      F    C
ATOM   1329  CA  ASN F  84     -75.750  67.980  28.320  1.00  1.00      F    C
ATOM   1330  CA  LYS F  85     -77.460  70.710  26.130  1.00  1.00      F    C
ATOM   1331  CA  ARG F  86     -80.720  68.650  26.060  1.00  1.00      F    C
ATOM   1332  CA  SER F  87     -84.090  70.520  25.440  1.00  1.00      F    C
ATOM   1333  CA  THR F  88     -86.160  67.700  26.940  1.00  1.00      F    C
ATOM   1334  CA  ILE F  89     -85.860  65.640  30.020  1.00  1.00      F    C
ATOM   1335  CA  THR F  90     -86.630  62.070  29.110  1.00  1.00      F    C
ATOM   1336  CA  SER F  91     -87.120  58.980  31.230  1.00  1.00      F    C
ATOM   1337  CA  ARG F  92     -83.420  58.370  30.780  1.00  1.00      F    C
ATOM   1338  CA  GLU F  93     -82.280  61.460  32.780  1.00  1.00      F    C
ATOM   1339  CA  ILE F  94     -84.680  60.810  35.560  1.00  1.00      F    C
ATOM   1340  CA  GLN F  95     -83.360  57.260  36.050  1.00  1.00      F    C
ATOM   1341  CA  THR F  96     -79.730  58.430  36.140  1.00  1.00      F    C
ATOM   1342  CA  ALA F  97     -80.760  61.280  38.460  1.00  1.00      F    C
ATOM   1343  CA  VAL F  98     -82.400  58.660  40.690  1.00  1.00      F    C
ATOM   1344  CA  ARG F  99     -79.130  56.710  40.780  1.00  1.00      F    C
ATOM   1345  CA  LEU F 100     -77.300  59.830  41.750  1.00  1.00      F    C
ATOM   1346  CA  LEU F 101     -79.780  61.000  44.260  1.00  1.00      F    C
ATOM   1347  CA  LEU F 102     -80.970  57.740  46.000  1.00  1.00      F    C
ATOM   1348  CA  PRO F 103     -79.020  55.710  48.440  1.00  1.00      F    C
ATOM   1349  CA  GLY F 104     -77.990  52.210  47.450  1.00  1.00      F    C
ATOM   1350  CA  GLU F 105     -80.850  49.680  47.980  1.00  1.00      F    C
ATOM   1351  CA  LEU F 106     -83.590  52.320  47.500  1.00  1.00      F    C
ATOM   1352  CA  ALA F 107     -82.160  53.500  44.150  1.00  1.00      F    C
ATOM   1353  CA  LYS F 108     -82.100  49.910  42.900  1.00  1.00      F    C
ATOM   1354  CA  HIS F 109     -85.720  49.140  43.640  1.00  1.00      F    C
ATOM   1355  CA  ALA F 110     -86.810  52.710  42.680  1.00  1.00      F    C
ATOM   1356  CA  VAL F 111     -85.370  52.280  39.150  1.00  1.00      F    C
ATOM   1357  CA  SER F 112     -86.930  48.790  38.890  1.00  1.00      F    C
ATOM   1358  CA  GLU F 113     -90.410  50.180  39.730  1.00  1.00      F    C
ATOM   1359  CA  GLY F 114     -89.830  53.170  37.500  1.00  1.00      F    C
ATOM   1360  CA  THR F 115     -88.710  51.010  34.520  1.00  1.00      F    C
ATOM   1361  CA  LYS F 116     -91.480  48.460  35.040  1.00  1.00      F    C
ATOM   1362  CA  ALA F 117     -94.070  51.170  34.910  1.00  1.00      F    C
ATOM   1363  CA  VAL F 118     -92.960  52.840  31.760  1.00  1.00      F    C
ATOM   1364  CA  THR F 119     -92.510  49.530  29.820  1.00  1.00      F    C
ATOM   1365  CA  LYS F 120     -96.230  48.780  30.530  1.00  1.00      F    C
ATOM   1366  CA  TYR F 121     -97.320  52.200  29.630  1.00  1.00      F    C
ATOM   1367  CA  THR F 122     -95.410  51.920  26.280  1.00  1.00      F    C
ATOM   1368  CA  SER F 123     -97.030  48.630  25.660  1.00  1.00      F    C
ATOM   1369  CA  ALA F 124    -100.380  50.260  25.230  1.00  1.00      F    C
ATOM   1370  CA  LYS F 125    -102.110  51.270  21.880  1.00  1.00      F    C
TER
ATOM   1371  CA  ALA G   1      64.730 -38.680   9.240  1.00  1.00      G    C
ATOM   1372  CA  ARG G   2      67.210 -39.480  11.900  1.00  1.00      G    C
ATOM   1373  CA  THR G   3      70.360 -38.160  13.590  1.00  1.00      G    C
ATOM   1374  CA  LYS G   4      69.950 -38.630  17.290  1.00  1.00      G    C
ATOM   1375  CA  GLN G   5      68.420 -42.180  17.290  1.00  1.00      G    C
ATOM   1376  CA  THR G   6      66.080 -41.340  20.170  1.00  1.00      G    C
ATOM   1377  CA  ALA G   7      62.730 -43.160  19.920  1.00  1.00      G    C
ATOM   1378  CA  ARG G   8      59.610 -41.430  18.810  1.00  1.00      G    C
ATOM   1379  CA  LYS G   9      59.380 -38.780  21.490  1.00  1.00      G    C
ATOM   1380  CA  SER G  10      60.810 -35.300  20.600  1.00  1.00      G    C
ATOM   1381  CA  THR G  11      58.890 -32.410  22.250  1.00  1.00      G    C
ATOM   1382  CA  GLY G  12      62.140 -31.460  24.140  1.00  1.00      G    C
ATOM   1383  CA  GLY G  13      61.680 -32.420  27.720  1.00  1.00      G    C
ATOM   1384  CA  LYS G  14      60.660 -28.860  28.960  1.00  1.00      G    C
ATOM   1385  CA  ALA G  15      57.060 -29.860  29.070  1.00  1.00      G    C
ATOM   1386  CA  PRO G  16      56.190 -33.580  29.040  1.00  1.00      G    C
ATOM   1387  CA  ARG G  17      52.720 -34.610  27.850  1.00  1.00      G    C
ATOM   1388  CA  LYS G  18      52.620 -38.300  26.840  1.00  1.00      G    C
ATOM   1389  CA  GLN G  19      49.560 -39.450  28.640  1.00  1.00      G    C
ATOM   1390  CA  LEU G  20      46.750 -38.060  26.380  1.00  1.00      G    C
ATOM   1391  CA  ALA G  21      45.970 -41.320  24.590  1.00  1.00      G    C
ATOM   1392  CA  THR G  22      49.500 -42.700  24.080  1.00  1.00      G    C
ATOM   1393  CA  LYS G  23      48.510 -45.760  22.130  1.00  1.00      G    C
ATOM   1394  CA  ALA G  24      44.770 -44.830  22.400  1.00  1.00      G    C
ATOM   1395  CA  ALA G  25      42.950 -46.240  25.600  1.00  1.00      G    C
ATOM   1396  CA  ARG G  26      40.070 -43.700  25.690  1.00  1.00      G    C
ATOM   1397  CA  LYS G  27      40.280 -43.200  21.950  1.00  1.00      G    C
ATOM   1398  CA  SER G  28      42.450 -41.050  19.710  1.00  1.00      G    C
ATOM   1399  CA  ALA G  29      45.210 -41.410  17.090  1.00  1.00      G    C
ATOM   1400  CA  PRO G  30      43.160 -40.680  14.030  1.00  1.00      G    C
ATOM   1401  CA  ALA G  31      44.010 -43.650  11.960  1.00  1.00      G    C
ATOM   1402  CA  THR G  32      43.720 -43.910   8.270  1.00  1.00      G    C
ATOM   1403  CA  GLY G  33      45.480 -41.460   5.910  1.00  1.00      G    C
ATOM   1404  CA  GLY G  34      42.360 -39.750   4.420  1.00  1.00      G    C
ATOM   1405  CA  VAL G  35      41.110 -36.180   4.570  1.00  1.00      G    C
ATOM   1406  CA  LYS G  36      38.420 -35.610   7.410  1.00  1.00      G    C
ATOM   1407  CA  LYS G  37      35.420 -34.630   5.180  1.00  1.00      G    C
ATOM   1408  CA  PRO G  38      36.840 -32.180   2.660  1.00  1.00      G    C
ATOM   1409  CA  HIS G  39      35.580 -28.610   3.360  1.00  1.00      G    C
ATOM   1410  CA  ARG G  40      32.500 -27.300   1.600  1.00  1.00      G    C
ATOM   1411  CA  TYR G  41      29.600 -25.420   3.160  1.00  1.00      G    C
ATOM   1412  CA  ARG G  42      26.190 -26.730   2.120  1.00  1.00      G    C
ATOM   1413  CA  PRO G  43      23.580 -24.670   0.240  1.00  1.00      G    C
ATOM   1414  CA  GLY G  44      22.010 -22.260   2.790  1.00  1.00      G    C
ATOM   1415  CA  THR G  45      24.810 -22.220   5.300  1.00  1.00      G    C
ATOM   1416  CA  VAL G  46      26.800 -19.520   3.410  1.00  1.00      G    C
ATOM   1417  CA  ALA G  47      23.610 -17.740   2.630  1.00  1.00      G    C
ATOM   1418  CA  LEU G  48      22.550 -17.250   6.330  1.00  1.00      G    C
ATOM   1419  CA  ARG G  49      26.050 -15.890   7.180  1.00  1.00      G    C
ATOM   1420  CA  GLU G  50      25.850 -13.320   4.420  1.00  1.00      G    C
ATOM   1421  CA  ILE G  51      22.410 -12.160   5.360  1.00  1.00      G    C
ATOM   1422  CA  ARG G  52      23.450 -11.430   8.990  1.00  1.00      G    C
ATOM   1423  CA  ARG G  53      26.590  -9.550   7.740  1.00  1.00      G    C
ATOM   1424  CA  TYR G  54      24.560  -7.310   5.430  1.00  1.00      G    C
ATOM   1425  CA  GLN G  55      21.790  -6.460   7.880  1.00  1.00      G    C
ATOM   1426  CA  LYS G  56      24.320  -5.230  10.300  1.00  1.00      G    C
ATOM   1427  CA  SER G  57      26.410  -3.020   7.980  1.00  1.00      G    C
ATOM   1428  CA  THR G  58      25.360   0.090   6.090  1.00  1.00      G    C
ATOM   1429  CA  GLU G  59      27.370   0.130   2.930  1.00  1.00      G    C
ATOM   1430  CA  LEU G  60      25.810   0.950  -0.440  1.00  1.00      G    C
ATOM   1431  CA  LEU G  61      25.030  -2.230  -2.440  1.00  1.00      G    C
ATOM   1432  CA  ILE G  62      25.270  -1.460  -6.140  1.00  1.00      G    C
ATOM   1433  CA  ARG G  63      28.590  -0.440  -7.710  1.00  1.00      G    C
ATOM   1434  CA  LYS G  64      29.160   3.260  -8.100  1.00  1.00      G    C
ATOM   1435  CA  LEU G  65      30.210   3.620 -11.810  1.00  1.00      G    C
ATOM   1436  CA  PRO G  66      27.480   1.300 -13.230  1.00  1.00      G    C
ATOM   1437  CA  PHE G  67      25.070   3.180 -11.100  1.00  1.00      G    C
ATOM   1438  CA  GLN G  68      26.150   6.550 -12.300  1.00  1.00      G    C
ATOM   1439  CA  ARG G  69      25.870   5.420 -15.950  1.00  1.00      G    C
ATOM   1440  CA  LEU G  70      22.400   4.100 -15.400  1.00  1.00      G    C
ATOM   1441  CA  VAL G  71      21.200   7.210 -13.720  1.00  1.00      G    C
ATOM   1442  CA  ARG G  72      22.680   9.510 -16.470  1.00  1.00      G    C
ATOM   1443  CA  GLU G  73      21.650   7.730 -19.690  1.00  1.00      G    C
ATOM   1444  CA  ILE G  74      17.950   7.520 -18.300  1.00  1.00      G    C
ATOM   1445  CA  ALA G  75      17.880  11.300 -17.690  1.00  1.00      G    C
ATOM   1446  CA  GLN G  76      19.230  11.870 -21.290  1.00  1.00      G    C
ATOM   1447  CA  ASP G  77      15.810  10.320 -22.440  1.00  1.00      G    C
ATOM   1448  CA  PHE G  78      13.970  13.210 -20.650  1.00  1.00      G    C
ATOM   1449  CA  LYS G  79      16.380  16.150 -21.250  1.00  1.00      G    C
ATOM   1450  CA  THR G  80      19.680  16.580 -22.800  1.00  1.00      G    C
ATOM   1451  CA  ASP G  81      22.850  18.120 -21.430  1.00  1.00      G    C
ATOM   1452  CA  LEU G  82      22.230  17.720 -17.770  1.00  1.00      G    C
ATOM   1453  CA  ARG G  83      24.890  17.990 -15.110  1.00  1.00      G    C
ATOM   1454  CA  PHE G  84      24.900  15.480 -12.170  1.00  1.00      G    C
ATOM   1455  CA  GLN G  85      25.980  16.600  -8.880  1.00  1.00      G    C
ATOM   1456  CA  SER G  86      27.660  13.780  -7.020  1.00  1.00      G    C
ATOM   1457  CA  SER G  87      25.210  14.060  -4.210  1.00  1.00      G    C
ATOM   1458  CA  ALA G  88      22.120  13.640  -6.590  1.00  1.00      G    C
ATOM   1459  CA  VAL G  89      23.290  10.260  -7.570  1.00  1.00      G    C
ATOM   1460  CA  MET G  90      24.000   9.280  -3.940  1.00  1.00      G    C
ATOM   1461  CA  ALA G  91      20.580  10.450  -2.790  1.00  1.00      G    C
ATOM   1462  CA  LEU G  92      18.920   8.490  -5.590  1.00  1.00      G    C
ATOM   1463  CA  GLN G  93      21.050   5.470  -4.620  1.00  1.00      G    C
ATOM   1464  CA  GLU G  94      20.100   5.790  -0.860  1.00  1.00      G    C
ATOM   1465  CA  ALA G  95      16.460   5.940  -2.050  1.00  1.00      G    C
ATOM   1466  CA  SER G  96      16.910   3.030  -4.570  1.00  1.00      G    C
ATOM   1467  CA  GLU G  97      18.520   0.860  -2.010  1.00  1.00      G    C
ATOM   1468  CA  ALA G  98      15.800   1.630   0.640  1.00  1.00      G    C
ATOM   1469  CA  TYR G  99      13.050   0.810  -1.920  1.00  1.00      G    C
ATOM   1470  CA  LEU G 100      14.760  -2.410  -3.170  1.00  1.00      G    C
ATOM   1471  CA  VAL G 101      15.830  -3.650   0.180  1.00  1.00      G    C
ATOM   1472  CA  ALA G 102      12.280  -3.120   1.620  1.00  1.00      G    C
ATOM   1473  CA  LEU G 103      10.750  -4.750  -1.420  1.00  1.00      G    C
ATOM   1474  CA  PHE G 104      12.940  -7.890  -0.670  1.00  1.00      G    C
ATOM   1475  CA  GLU G 105      11.630  -7.980   2.840  1.00  1.00      G    C
ATOM   1476  CA  ASP G 106       7.980  -8.120   1.250  1.00  1.00      G    C
ATOM   1477  CA  THR G 107       8.930 -10.690  -1.340  1.00  1.00      G    C
ATOM   1478  CA  ASN G 108      10.380 -12.930   1.580  1.00  1.00      G    C
ATOM   1479  CA  LEU G 109       7.050 -12.660   3.470  1.00  1.00      G    C
ATOM   1480  CA  CYS G 110       5.360 -13.920   0.250  1.00  1.00      G    C
ATOM   1481  CA  ALA G 111       7.960 -16.710  -0.240  1.00  1.00      G    C
ATOM   1482  CA  ILE G 112       7.440 -18.010   3.280  1.00  1.00      G    C
ATOM   1483  CA  HIS G 113       3.710 -17.900   2.860  1.00  1.00      G    C
ATOM   1484  CA  ALA G 114       4.000 -20.400   0.110  1.00  1.00      G    C
ATOM   1485  CA  LYS G 115       5.930 -22.770   2.360  1.00  1.00      G    C
ATOM   1486  CA  ARG G 116       9.250 -21.910   0.560  1.00  1.00      G    C
ATOM   1487  CA  VAL G 117      12.720 -20.540   1.260  1.00  1.00      G    C
ATOM   1488  CA  THR G 118      13.240 -19.640  -2.390  1.00  1.00      G    C
ATOM   1489  CA  ILE G 119      11.860 -16.330  -3.620  1.00  1.00      G    C
ATOM   1490  CA  MET G 120      10.370 -16.140  -7.020  1.00  1.00      G    C
ATOM   1491  CA  PRO G 121       9.160 -13.560  -9.530  1.00  1.00      G    C
ATOM   1492  CA  LYS G 122       5.600 -14.080  -8.440  1.00  1.00      G    C
ATOM   1493  CA  ASP G 123       6.590 -12.960  -4.950  1.00  1.00      G    C
ATOM   1494  CA  ILE G 124       7.980  -9.700  -6.220  1.00  1.00      G    C
ATOM   1495  CA  GLN G 125       5.020  -9.120  -8.550  1.00  1.00      G    C
ATOM   1496  CA  LEU G 126       2.410  -9.920  -5.800  1.00  1.00      G    C
ATOM   1497  CA  ALA G 127       4.040  -7.460  -3.390  1.00  1.00      G    C
ATOM   1498  CA  ARG G 128       3.940  -4.560  -5.940  1.00  1.00      G    C
ATOM   1499  CA  ARG G 129       0.300  -5.130  -6.860  1.00  1.00      G    C
ATOM   1500  CA  ILE G 130      -0.830  -5.200  -3.230  1.00  1.00      G    C
ATOM   1501  CA  ARG G 131       1.250  -2.090  -2.540  1.00  1.00      G    C
ATOM   1502  CA  GLY G 132      -0.960  -0.480  -5.270  1.00  1.00      G    C
ATOM   1503  CA  GLU G 133       1.910  -0.180  -7.690  1.00  1.00      G    C
ATOM   1504  CA  ARG G 134       0.550  -2.530 -10.330  1.00  1.00      G    C
ATOM   1505  CA  ALA G 135      -3.030  -2.250  -8.950  1.00  1.00      G    C
TER
ATOM   1506  CA  SER H   1       5.380 -45.090 -25.230  1.00  1.00      H    C
ATOM   1507  CA  GLY H   2       7.320 -43.980 -28.140  1.00  1.00      H    C
ATOM   1508  CA  ARG H   3       7.340 -40.280 -27.480  1.00  1.00      H    C
ATOM   1509  CA  GLY H   4       7.080 -40.900 -23.730  1.00  1.00      H    C
ATOM   1510  CA  LYS H   5       4.220 -39.730 -21.590  1.00  1.00      H    C
ATOM   1511  CA  GLY H   6       4.650 -36.080 -20.460  1.00  1.00      H    C
ATOM   1512  CA  GLY H   7       4.490 -33.560 -17.590  1.00  1.00      H    C
ATOM   1513  CA  LYS H   8       7.500 -31.430 -18.480  1.00  1.00      H    C
ATOM   1514  CA  GLY H   9       5.320 -28.530 -19.690  1.00  1.00      H    C
ATOM   1515  CA  LEU H  10       6.170 -25.060 -18.330  1.00  1.00      H    C
ATOM   1516  CA  GLY H  11       6.320 -22.970 -21.560  1.00  1.00      H    C
ATOM   1517  CA  LYS H  12       9.150 -20.370 -21.580  1.00  1.00      H    C
ATOM   1518  CA  GLY H  13       8.090 -18.710 -18.200  1.00  1.00      H    C
ATOM   1519  CA  GLY H  14       7.580 -15.090 -17.650  1.00  1.00      H    C
ATOM   1520  CA  ALA H  15      10.050 -13.570 -20.120  1.00  1.00      H    C
ATOM   1521  CA  LYS H  16      10.230  -9.700 -20.600  1.00  1.00      H    C
ATOM   1522  CA  ARG H  17      12.900 -10.340 -23.170  1.00  1.00      H    C
ATOM   1523  CA  HIS H  18      13.910  -8.190 -26.180  1.00  1.00      H    C
ATOM   1524  CA  ARG H  19      15.420  -5.960 -23.640  1.00  1.00      H    C
ATOM   1525  CA  LYS H  20      18.100  -8.610 -23.050  1.00  1.00      H    C
ATOM   1526  CA  VAL H  21      20.340  -7.220 -25.840  1.00  1.00      H    C
ATOM   1527  CA  LEU H  22      23.460  -6.140 -23.710  1.00  1.00      H    C
ATOM   1528  CA  ARG H  23      24.240  -2.440 -23.720  1.00  1.00      H    C
ATOM   1529  CA  ASP H  24      25.890  -3.120 -20.370  1.00  1.00      H    C
ATOM   1530  CA  ASN H  25      24.440  -0.070 -18.460  1.00  1.00      H    C
ATOM   1531  CA  ILE H  26      21.280  -1.570 -17.010  1.00  1.00      H    C
ATOM   1532  CA  GLN H  27      23.090  -4.730 -17.600  1.00  1.00      H    C
ATOM   1533  CA  GLY H  28      25.720  -3.290 -15.350  1.00  1.00      H    C
ATOM   1534  CA  ILE H  29      23.350  -3.760 -12.400  1.00  1.00      H    C
ATOM   1535  CA  THR H  30      24.740  -7.140 -11.620  1.00  1.00      H    C
ATOM   1536  CA  LYS H  31      23.740 -10.400 -10.210  1.00  1.00      H    C
ATOM   1537  CA  PRO H  32      26.260 -10.020  -7.430  1.00  1.00      H    C
ATOM   1538  CA  ALA H  33      24.770  -6.620  -6.490  1.00  1.00      H    C
ATOM   1539  CA  ILE H  34      21.160  -8.120  -6.590  1.00  1.00      H    C
ATOM   1540  CA  ARG H  35      22.410 -10.920  -4.280  1.00  1.00      H    C
ATOM   1541  CA  ARG H  36      23.570  -8.290  -1.730  1.00  1.00      H    C
ATOM   1542  CA  LEU H  37      20.250  -6.430  -1.810  1.00  1.00      H    C
ATOM   1543  CA  ALA H  38      18.410  -9.690  -1.290  1.00  1.00      H    C
ATOM   1544  CA  ARG H  39      20.770 -10.560   1.490  1.00  1.00      H    C
ATOM   1545  CA  ARG H  40      20.080  -7.120   3.120  1.00  1.00      H    C
ATOM   1546  CA  GLY H  41      16.480  -8.220   2.940  1.00  1.00      H    C
ATOM   1547  CA  GLY H  42      16.420 -11.520   4.940  1.00  1.00      H    C
ATOM   1548  CA  VAL H  43      16.000 -13.860   1.970  1.00  1.00      H    C
ATOM   1549  CA  LYS H  44      18.380 -16.730   1.440  1.00  1.00      H    C
ATOM   1550  CA  ARG H  45      17.490 -18.300  -1.920  1.00  1.00      H    C
ATOM   1551  CA  ILE H  46      17.220 -16.740  -5.350  1.00  1.00      H    C
ATOM   1552  CA  SER H  47      15.300 -17.880  -8.410  1.00  1.00      H    C
ATOM   1553  CA  GLY H  48      17.140 -17.310 -11.700  1.00  1.00      H    C
ATOM   1554  CA  LEU H  49      14.440 -15.030 -12.900  1.00  1.00      H    C
ATOM   1555  CA  ILE H  50      14.710 -12.690  -9.880  1.00  1.00      H    C
ATOM   1556  CA  TYR H  51      17.670 -10.900 -11.220  1.00  1.00      H    C
ATOM   1557  CA  GLU H  52      16.150  -9.850 -14.530  1.00  1.00      H    C
ATOM   1558  CA  GLU H  53      13.000  -8.980 -12.550  1.00  1.00      H    C
ATOM   1559  CA  THR H  54      15.120  -6.690 -10.420  1.00  1.00      H    C
ATOM   1560  CA  ARG H  55      16.360  -4.710 -13.300  1.00  1.00      H    C
ATOM   1561  CA  GLY H  56      12.800  -4.000 -14.380  1.00  1.00      H    C
ATOM   1562  CA  VAL H  57      11.860  -2.810 -10.910  1.00  1.00      H    C
ATOM   1563  CA  LEU H  58      14.880  -0.610 -10.300  1.00  1.00      H    C
ATOM   1564  CA  LYS H  59      14.370   1.090 -13.610  1.00  1.00      H    C
ATOM   1565  CA  VAL H  60      10.730   1.940 -12.690  1.00  1.00      H    C
ATOM   1566  CA  PHE H  61      11.720   3.790  -9.570  1.00  1.00      H    C
ATOM   1567  CA  LEU H  62      14.520   5.720 -11.360  1.00  1.00      H    C
ATOM   1568  CA  GLU H  63      12.490   6.740 -14.300  1.00  1.00      H    C
ATOM   1569  CA  ASN H  64       9.930   8.340 -12.130  1.00  1.00      H    C
ATOM   1570  CA  VAL H  65      12.340  10.110  -9.870  1.00  1.00      H    C
ATOM   1571  CA  ILE H  66      14.520  11.400 -12.740  1.00  1.00      H    C
ATOM   1572  CA  ARG H  67      11.490  12.690 -14.670  1.00  1.00      H    C
ATOM   1573  CA  ASP H  68      10.120  15.030 -12.050  1.00  1.00      H    C
ATOM   1574  CA  ALA H  69      13.500  16.210 -10.810  1.00  1.00      H    C
ATOM   1575  CA  VAL H  70      14.580  17.230 -14.340  1.00  1.00      H    C
ATOM   1576  CA  THR H  71      11.200  18.970 -14.670  1.00  1.00      H    C
ATOM   1577  CA  TYR H  72      12.060  20.820 -11.450  1.00  1.00      H    C
ATOM   1578  CA  THR H  73      15.680  21.540 -12.770  1.00  1.00      H    C
ATOM   1579  CA  GLU H  74      14.310  23.110 -16.050  1.00  1.00      H    C
ATOM   1580  CA  HIS H  75      11.730  25.100 -14.280  1.00  1.00      H    C
ATOM   1581  CA  ALA H  76      14.380  26.740 -12.100  1.00  1.00      H    C
ATOM   1582  CA  LYS H  77      16.320  27.610 -15.290  1.00  1.00      H    C
ATOM   1583  CA  ARG H  78      19.100  25.530 -14.010  1.00  1.00      H    C
ATOM   1584  CA  LYS H  79      21.300  23.290 -16.020  1.00  1.00      H    C
ATOM   1585  CA  THR H  80      22.380  21.180 -13.030  1.00  1.00      H    C
ATOM   1586  CA  VAL H  81      20.580  18.440 -11.080  1.00  1.00      H    C
ATOM   1587  CA  THR H  82      20.810  19.470  -7.460  1.00  1.00      H    C
ATOM   1588  CA  ALA H  83      20.130  17.040  -4.690  1.00  1.00      H    C
ATOM   1589  CA  MET H  84      17.120  19.150  -3.690  1.00  1.00      H    C
ATOM   1590  CA  ASP H  85      15.650  18.660  -7.160  1.00  1.00      H    C
ATOM   1591  CA  VAL H  86      15.970  14.830  -6.530  1.00  1.00      H    C
ATOM   1592  CA  VAL H  87      14.810  15.170  -2.910  1.00  1.00      H    C
ATOM   1593  CA  TYR H  88      11.660  17.350  -3.800  1.00  1.00      H    C
ATOM   1594  CA  ALA H  89      10.610  15.120  -6.680  1.00  1.00      H    C
ATOM   1595  CA  LEU H  90      10.970  12.020  -4.460  1.00  1.00      H    C
ATOM   1596  CA  LYS H  91       9.020  13.680  -1.600  1.00  1.00      H    C
ATOM   1597  CA  ARG H  92       6.160  14.630  -3.730  1.00  1.00      H    C
ATOM   1598  CA  GLN H  93       5.890  11.050  -5.020  1.00  1.00      H    C
ATOM   1599  CA  GLY H  94       5.400   9.750  -1.370  1.00  1.00      H    C
ATOM   1600  CA  ARG H  95       9.040   8.610  -1.030  1.00  1.00      H    C
ATOM   1601  CA  THR H  96      10.370  11.170   1.420  1.00  1.00      H    C
ATOM   1602  CA  LEU H  97      14.100  10.910   1.760  1.00  1.00      H    C
ATOM   1603  CA  TYR H  98      16.340  12.260   4.430  1.00  1.00      H    C
ATOM   1604  CA  GLY H  99      20.040  13.140   4.600  1.00  1.00      H    C
ATOM   1605  CA  PHE H 100      20.620  15.500   1.740  1.00  1.00      H    C
ATOM   1606  CA  GLY H 101      21.830  18.790   3.030  1.00  1.00      H    C
ATOM   1607  CA  GLY H 102      21.910  22.540   3.000  1.00  1.00      H    C
TER
ATOM   1608  CA  SER I   1     -84.800  59.320 -14.170  1.00  1.00      I    C
ATOM   1609  CA  GLY I   2     -81.640  58.450 -12.140  1.00  1.00      I    C
ATOM   1610  CA  ARG I   3     -79.340  59.120 -15.100  1.00  1.00      I    C
ATOM   1611  CA  GLY I   4     -76.380  57.400 -13.500  1.00  1.00      I    C
ATOM   1612  CA  LYS I   5     -76.220  55.620 -10.200  1.00  1.00      I    C
ATOM   1613  CA  GLN I   6     -74.670  55.670  -6.690  1.00  1.00      I    C
ATOM   1614  CA  GLY I   7     -72.050  58.440  -6.340  1.00  1.00      I    C
ATOM   1615  CA  GLY I   8     -68.980  56.270  -5.760  1.00  1.00      I    C
ATOM   1616  CA  LYS I   9     -65.890  54.740  -7.000  1.00  1.00      I    C
ATOM   1617  CA  THR I  10     -63.350  53.570  -4.520  1.00  1.00      I    C
ATOM   1618  CA  ARG I  11     -63.010  49.940  -3.280  1.00  1.00      I    C
ATOM   1619  CA  ALA I  12     -61.260  51.050  -0.090  1.00  1.00      I    C
ATOM   1620  CA  LYS I  13     -63.050  51.130   3.220  1.00  1.00      I    C
ATOM   1621  CA  ALA I  14     -64.970  54.380   3.120  1.00  1.00      I    C
ATOM   1622  CA  LYS I  15     -65.870  54.150   6.850  1.00  1.00      I    C
ATOM   1623  CA  THR I  16     -66.100  51.450   9.600  1.00  1.00      I    C
ATOM   1624  CA  ARG I  17     -65.720  51.870  13.350  1.00  1.00      I    C
ATOM   1625  CA  SER I  18     -62.660  49.770  13.030  1.00  1.00      I    C
ATOM   1626  CA  SER I  19     -61.090  52.090  10.420  1.00  1.00      I    C
ATOM   1627  CA  ARG I  20     -61.890  55.020  12.610  1.00  1.00      I    C
ATOM   1628  CA  ALA I  21     -60.110  53.490  15.620  1.00  1.00      I    C
ATOM   1629  CA  GLY I  22     -57.240  52.170  13.560  1.00  1.00      I    C
ATOM   1630  CA  LEU I  23     -58.080  48.540  14.350  1.00  1.00      I    C
ATOM   1631  CA  GLN I  24     -58.110  45.090  12.770  1.00  1.00      I    C
ATOM   1632  CA  PHE I  25     -60.730  43.610  15.210  1.00  1.00      I    C
ATOM   1633  CA  PRO I  26     -64.420  44.690  14.770  1.00  1.00      I    C
ATOM   1634  CA  VAL I  27     -65.380  47.590  16.940  1.00  1.00      I    C
ATOM   1635  CA  GLY I  28     -69.080  47.040  16.060  1.00  1.00      I    C
ATOM   1636  CA  ARG I  29     -68.980  43.380  16.990  1.00  1.00      I    C
ATOM   1637  CA  VAL I  30     -67.340  43.880  20.330  1.00  1.00      I    C
ATOM   1638  CA  HIS I  31     -69.980  46.690  20.970  1.00  1.00      I    C
ATOM   1639  CA  ARG I  32     -72.750  44.250  20.050  1.00  1.00      I    C
ATOM   1640  CA  LEU I  33     -71.400  41.470  22.330  1.00  1.00      I    C
ATOM   1641  CA  LEU I  34     -71.200  43.950  25.260  1.00  1.00      I    C
ATOM   1642  CA  ARG I  35     -74.780  45.130  24.770  1.00  1.00      I    C
ATOM   1643  CA  LYS I  36     -76.020  41.720  24.240  1.00  1.00      I    C
ATOM   1644  CA  GLY I  37     -74.830  40.430  27.650  1.00  1.00      I    C
ATOM   1645  CA  ASN I  38     -76.480  42.940  29.970  1.00  1.00      I    C
ATOM   1646  CA  TYR I  39     -73.430  43.910  31.880  1.00  1.00      I    C
ATOM   1647  CA  ALA I  40     -74.580  47.440  32.880  1.00  1.00      I    C
ATOM   1648  CA  GLU I  41     -77.310  49.070  30.800  1.00  1.00      I    C
ATOM   1649  CA  ARG I  42     -74.580  51.210  29.060  1.00  1.00      I    C
ATOM   1650  CA  VAL I  43     -71.610  50.880  26.840  1.00  1.00      I    C
ATOM   1651  CA  GLY I  44     -69.550  54.080  26.660  1.00  1.00      I    C
ATOM   1652  CA  ALA I  45     -68.170  55.280  23.290  1.00  1.00      I    C
ATOM   1653  CA  GLY I  46     -64.600  54.600  24.370  1.00  1.00      I    C
ATOM   1654  CA  ALA I  47     -65.210  51.250  26.160  1.00  1.00      I    C
ATOM   1655  CA  PRO I  48     -65.360  49.140  22.840  1.00  1.00      I    C
ATOM   1656  CA  VAL I  49     -62.580  51.230  21.490  1.00  1.00      I    C
ATOM   1657  CA  TYR I  50     -60.240  50.610  24.330  1.00  1.00      I    C
ATOM   1658  CA  LEU I  51     -61.380  47.070  24.620  1.00  1.00      I    C
ATOM   1659  CA  ALA I  52     -61.000  46.310  20.930  1.00  1.00      I    C
ATOM   1660  CA  ALA I  53     -57.360  47.410  21.050  1.00  1.00      I    C
ATOM   1661  CA  VAL I  54     -56.690  45.190  23.990  1.00  1.00      I    C
ATOM   1662  CA  LEU I  55     -57.890  41.990  22.240  1.00  1.00      I    C
ATOM   1663  CA  GLU I  56     -55.830  42.810  19.160  1.00  1.00      I    C
ATOM   1664  CA  TYR I  57     -52.820  43.430  21.150  1.00  1.00      I    C
ATOM   1665  CA  LEU I  58     -53.180  40.200  23.280  1.00  1.00      I    C
ATOM   1666  CA  THR I  59     -53.900  38.350  20.060  1.00  1.00      I    C
ATOM   1667  CA  ALA I  60     -50.860  39.630  18.270  1.00  1.00      I    C
ATOM   1668  CA  GLU I  61     -48.770  38.580  21.340  1.00  1.00      I    C
ATOM   1669  CA  ILE I  62     -49.860  35.110  21.640  1.00  1.00      I    C
ATOM   1670  CA  LEU I  63     -49.500  34.170  17.900  1.00  1.00      I    C
ATOM   1671  CA  GLU I  64     -45.960  35.490  17.930  1.00  1.00      I    C
ATOM   1672  CA  LEU I  65     -44.850  32.990  20.440  1.00  1.00      I    C
ATOM   1673  CA  ALA I  66     -46.770  30.020  18.950  1.00  1.00      I    C
ATOM   1674  CA  GLY I  67     -45.610  30.630  15.470  1.00  1.00      I    C
ATOM   1675  CA  ASN I  68     -42.010  30.740  16.700  1.00  1.00      I    C
ATOM   1676  CA  ALA I  69     -42.600  27.320  18.310  1.00  1.00      I    C
ATOM   1677  CA  ALA I  70     -43.950  25.860  15.090  1.00  1.00      I    C
ATOM   1678  CA  ARG I  71     -40.870  27.330  13.200  1.00  1.00      I    C
ATOM   1679  CA  ASP I  72     -38.460  25.730  15.810  1.00  1.00      I    C
ATOM   1680  CA  ASN I  73     -40.050  22.380  15.180  1.00  1.00      I    C
ATOM   1681  CA  LYS I  74     -39.580  22.840  11.390  1.00  1.00      I    C
ATOM   1682  CA  LYS I  75     -43.220  23.590  10.860  1.00  1.00      I    C
ATOM   1683  CA  THR I  76     -45.260  26.110   8.950  1.00  1.00      I    C
ATOM   1684  CA  ARG I  77     -48.620  25.280  10.360  1.00  1.00      I    C
ATOM   1685  CA  ILE I  78     -49.710  26.100  13.920  1.00  1.00      I    C
ATOM   1686  CA  ILE I  79     -51.280  23.120  15.770  1.00  1.00      I    C
ATOM   1687  CA  PRO I  80     -52.680  22.840  19.380  1.00  1.00      I    C
ATOM   1688  CA  ARG I  81     -49.300  21.570  20.540  1.00  1.00      I    C
ATOM   1689  CA  HIS I  82     -47.670  25.000  19.540  1.00  1.00      I    C
ATOM   1690  CA  LEU I  83     -50.330  26.940  21.490  1.00  1.00      I    C
ATOM   1691  CA  GLN I  84     -49.630  24.750  24.470  1.00  1.00      I    C
ATOM   1692  CA  LEU I  85     -45.860  25.070  24.210  1.00  1.00      I    C
ATOM   1693  CA  ALA I  86     -46.170  28.890  23.750  1.00  1.00      I    C
ATOM   1694  CA  VAL I  87     -48.380  29.320  26.790  1.00  1.00      I    C
ATOM   1695  CA  ARG I  88     -46.790  26.910  29.140  1.00  1.00      I    C
ATOM   1696  CA  ASN I  89     -43.220  27.870  28.350  1.00  1.00      I    C
ATOM   1697  CA  ASP I  90     -43.870  31.550  29.050  1.00  1.00      I    C
ATOM   1698  CA  GLU I  91     -44.160  32.880  32.620  1.00  1.00      I    C
ATOM   1699  CA  GLU I  92     -46.580  35.670  31.810  1.00  1.00      I    C
ATOM   1700  CA  LEU I  93     -49.020  33.850  29.400  1.00  1.00      I    C
ATOM   1701  CA  ASN I  94     -49.120  30.910  31.740  1.00  1.00      I    C
ATOM   1702  CA  LYS I  95     -50.120  33.130  34.630  1.00  1.00      I    C
ATOM   1703  CA  LEU I  96     -52.880  34.810  32.510  1.00  1.00      I    C
ATOM   1704  CA  LEU I  97     -54.140  31.350  31.530  1.00  1.00      I    C
ATOM   1705  CA  GLY I  98     -53.790  29.810  34.970  1.00  1.00      I    C
ATOM   1706  CA  ARG I  99     -57.170  28.180  34.950  1.00  1.00      I    C
ATOM   1707  CA  VAL I 100     -57.290  27.070  31.400  1.00  1.00      I    C
ATOM   1708  CA  THR I 101     -56.230  23.820  29.870  1.00  1.00      I    C
ATOM   1709  CA  ILE I 102     -55.590  23.780  26.120  1.00  1.00      I    C
ATOM   1710  CA  ALA I 103     -57.130  20.780  24.490  1.00  1.00      I    C
ATOM   1711  CA  GLN I 104     -55.040  18.510  22.410  1.00  1.00      I    C
ATOM   1712  CA  GLY I 105     -51.920  20.360  23.580  1.00  1.00      I    C
ATOM   1713  CA  GLY I 106     -50.150  17.550  25.390  1.00  1.00      I    C
ATOM   1714  CA  VAL I 107     -50.250  19.180  28.800  1.00  1.00      I    C
ATOM   1715  CA  LEU I 108     -50.200  16.660  31.670  1.00  1.00      I    C
ATOM   1716  CA  PRO I 109     -52.140  17.300  34.870  1.00  1.00      I    C
ATOM   1717  CA  ASN I 110     -52.000  13.910  36.510  1.00  1.00      I    C
ATOM   1718  CA  ILE I 111     -54.400  15.080  39.160  1.00  1.00      I    C
ATOM   1719  CA  GLN I 112     -53.150  16.410  42.470  1.00  1.00      I    C
ATOM   1720  CA  SER I 113     -55.560  18.630  44.360  1.00  1.00      I    C
ATOM   1721  CA  VAL I 114     -58.310  15.960  44.590  1.00  1.00      I    C
ATOM   1722  CA  LEU I 115     -55.840  13.720  46.450  1.00  1.00      I    C
ATOM   1723  CA  LEU I 116     -55.040  16.010  49.370  1.00  1.00      I    C
ATOM   1724  CA  PRO I 117     -53.370  14.780  52.390  1.00  1.00      I    C
ATOM   1725  CA  LYS I 118     -53.950  16.960  55.490  1.00  1.00      I    C
ATOM   1726  CA  LYS I 119     -57.100  19.040  55.740  1.00  1.00      I    C
ATOM   1727  CA  THR I 120     -58.040  16.110  57.750  1.00  1.00      I    C
ATOM   1728  CA  GLU I 121     -61.850  15.200  57.430  1.00  1.00      I    C
ATOM   1729  CA  SER I 122     -62.770  15.540  61.090  1.00  1.00      I    C
ATOM   1730  CA  SER I 123     -60.540  18.640  61.470  1.00  1.00      I    C
ATOM   1731  CA  LYS I 124     -59.020  21.440  59.340  1.00  1.00      I    C
ATOM   1732  CA  SER I 125     -58.730  23.370  62.620  1.00  1.00      I    C
ATOM   1733  CA  LYS I 126     -57.750  26.930  63.490  1.00  1.00      I    C
ATOM   1734  CA  SER I 127     -54.370  26.410  65.070  1.00  1.00      I    C
ATOM   1735  CA  LYS I 128     -53.090  23.140  63.690  1.00  1.00      I    C
TER
ATOM   1736  CA  PRO J   1     -83.960  42.440 -26.390  1.00  1.00      J    C
ATOM   1737  CA  GLU J   2     -84.480  38.730 -26.820  1.00  1.00      J    C
ATOM   1738  CA  PRO J   3     -86.660  36.680 -29.110  1.00  1.00      J    C
ATOM   1739  CA  ALA J   4     -88.230  33.610 -27.310  1.00  1.00      J    C
ATOM   1740  CA  LYS J   5     -89.000  34.520 -23.740  1.00  1.00      J    C
ATOM   1741  CA  SER J   6     -91.120  36.860 -21.770  1.00  1.00      J    C
ATOM   1742  CA  ALA J   7     -88.480  39.110 -19.920  1.00  1.00      J    C
ATOM   1743  CA  PRO J   8     -86.340  37.140 -20.120  1.00  1.00      J    C
ATOM   1744  CA  ALA J   9     -85.700  37.860 -16.450  1.00  1.00      J    C
ATOM   1745  CA  PRO J  10     -82.810  38.050 -16.820  1.00  1.00      J    C
ATOM   1746  CA  LYS J  11     -80.940  35.060 -15.580  1.00  1.00      J    C
ATOM   1747  CA  LYS J  12     -83.020  35.410 -12.420  1.00  1.00      J    C
ATOM   1748  CA  GLY J  13     -81.600  33.520  -9.440  1.00  1.00      J    C
ATOM   1749  CA  SER J  14     -80.680  36.610  -7.520  1.00  1.00      J    C
ATOM   1750  CA  LYS J  15     -79.640  37.170  -3.850  1.00  1.00      J    C
ATOM   1751  CA  LYS J  16     -82.240  39.890  -3.670  1.00  1.00      J    C
ATOM   1752  CA  ALA J  17     -85.790  40.010  -4.880  1.00  1.00      J    C
ATOM   1753  CA  VAL J  18     -87.050  41.240  -1.510  1.00  1.00      J    C
ATOM   1754  CA  THR J  19     -88.330  39.150   1.370  1.00  1.00      J    C
ATOM   1755  CA  LYS J  20     -88.110  42.430   3.270  1.00  1.00      J    C
ATOM   1756  CA  THR J  21     -84.950  41.390   5.220  1.00  1.00      J    C
ATOM   1757  CA  GLN J  22     -85.320  41.470   8.950  1.00  1.00      J    C
ATOM   1758  CA  LYS J  23     -85.900  37.820   9.500  1.00  1.00      J    C
ATOM   1759  CA  LYS J  24     -88.880  35.720  10.540  1.00  1.00      J    C
ATOM   1760  CA  ASP J  25     -90.580  33.780   7.760  1.00  1.00      J    C
ATOM   1761  CA  GLY J  26     -92.000  31.040  10.040  1.00  1.00      J    C
ATOM   1762  CA  LYS J  27     -89.420  28.410   9.100  1.00  1.00      J    C
ATOM   1763  CA  LYS J  28     -86.820  26.340  10.980  1.00  1.00      J    C
ATOM   1764  CA  ARG J  29     -84.900  28.900  13.140  1.00  1.00      J    C
ATOM   1765  CA  ARG J  30     -82.620  30.380  10.520  1.00  1.00      J    C
ATOM   1766  CA  LYS J  31     -79.430  28.440   9.970  1.00  1.00      J    C
ATOM   1767  CA  THR J  32     -77.280  27.790  13.110  1.00  1.00      J    C
ATOM   1768  CA  ARG J  33     -74.580  30.370  12.910  1.00  1.00      J    C
ATOM   1769  CA  LYS J  34     -70.890  29.740  13.430  1.00  1.00      J    C
ATOM   1770  CA  GLU J  35     -69.470  33.040  14.480  1.00  1.00      J    C
ATOM   1771  CA  SER J  36     -66.000  33.780  15.800  1.00  1.00      J    C
ATOM   1772  CA  TYR J  37     -62.870  35.770  15.650  1.00  1.00      J    C
ATOM   1773  CA  ALA J  38     -61.340  33.420  13.110  1.00  1.00      J    C
ATOM   1774  CA  ILE J  39     -61.210  35.850  10.170  1.00  1.00      J    C
ATOM   1775  CA  TYR J  40     -59.650  38.470  12.600  1.00  1.00      J    C
ATOM   1776  CA  VAL J  41     -57.340  35.920  14.170  1.00  1.00      J    C
ATOM   1777  CA  TYR J  42     -56.340  35.240  10.480  1.00  1.00      J    C
ATOM   1778  CA  LYS J  43     -55.600  38.960   9.780  1.00  1.00      J    C
ATOM   1779  CA  VAL J  44     -53.540  39.200  12.910  1.00  1.00      J    C
ATOM   1780  CA  LEU J  45     -51.650  35.890  12.230  1.00  1.00      J    C
ATOM   1781  CA  LYS J  46     -50.480  37.420   8.830  1.00  1.00      J    C
ATOM   1782  CA  GLN J  47     -49.000  40.470  10.570  1.00  1.00      J    C
ATOM   1783  CA  VAL J  48     -46.960  38.400  12.990  1.00  1.00      J    C
ATOM   1784  CA  HIS J  49     -46.030  35.310  11.040  1.00  1.00      J    C
ATOM   1785  CA  PRO J  50     -46.530  35.920   7.370  1.00  1.00      J    C
ATOM   1786  CA  ASP J  51     -45.780  32.520   6.050  1.00  1.00      J    C
ATOM   1787  CA  THR J  52     -47.170  30.370   8.830  1.00  1.00      J    C
ATOM   1788  CA  GLY J  53     -50.670  28.950   8.690  1.00  1.00      J    C
ATOM   1789  CA  ILE J  54     -53.070  27.570  11.280  1.00  1.00      J    C
ATOM   1790  CA  SER J  55     -55.210  24.470  11.790  1.00  1.00      J    C
ATOM   1791  CA  SER J  56     -58.940  24.570  12.550  1.00  1.00      J    C
ATOM   1792  CA  LYS J  57     -58.460  22.920  15.900  1.00  1.00      J    C
ATOM   1793  CA  ALA J  58     -55.760  25.390  16.830  1.00  1.00      J    C
ATOM   1794  CA  MET J  59     -57.870  28.210  15.510  1.00  1.00      J    C
ATOM   1795  CA  SER J  60     -60.750  26.950  17.810  1.00  1.00      J    C
ATOM   1796  CA  ILE J  61     -58.480  27.180  20.700  1.00  1.00      J    C
ATOM   1797  CA  MET J  62     -57.640  30.840  19.920  1.00  1.00      J    C
ATOM   1798  CA  ASN J  63     -61.300  31.760  19.500  1.00  1.00      J    C
ATOM   1799  CA  SER J  64     -61.980  30.590  22.970  1.00  1.00      J    C
ATOM   1800  CA  PHE J  65     -58.830  32.310  24.340  1.00  1.00      J    C
ATOM   1801  CA  VAL J  66     -59.790  35.590  22.840  1.00  1.00      J    C
ATOM   1802  CA  ASN J  67     -63.470  35.270  23.780  1.00  1.00      J    C
ATOM   1803  CA  ASP J  68     -62.560  34.270  27.410  1.00  1.00      J    C
ATOM   1804  CA  VAL J  69     -60.320  37.390  27.680  1.00  1.00      J    C
ATOM   1805  CA  PHE J  70     -63.000  39.730  26.320  1.00  1.00      J    C
ATOM   1806  CA  GLU J  71     -65.380  38.120  28.890  1.00  1.00      J    C
ATOM   1807  CA  ARG J  72     -62.820  38.390  31.770  1.00  1.00      J    C
ATOM   1808  CA  ILE J  73     -62.530  42.110  31.040  1.00  1.00      J    C
ATOM   1809  CA  ALA J  74     -66.150  42.710  30.210  1.00  1.00      J    C
ATOM   1810  CA  GLY J  75     -67.490  40.780  33.330  1.00  1.00      J    C
ATOM   1811  CA  GLU J  76     -65.080  42.690  35.630  1.00  1.00      J    C
ATOM   1812  CA  ALA J  77     -66.270  45.960  34.050  1.00  1.00      J    C
ATOM   1813  CA  SER J  78     -69.830  44.940  34.780  1.00  1.00      J    C
ATOM   1814  CA  ARG J  79     -68.910  44.210  38.450  1.00  1.00      J    C
ATOM   1815  CA  LEU J  80     -67.010  47.460  38.630  1.00  1.00      J    C
ATOM   1816  CA  ALA J  81     -69.840  49.490  37.340  1.00  1.00      J    C
ATOM   1817  CA  HIS J  82     -72.350  47.950  39.780  1.00  1.00      J    C
ATOM   1818  CA  TYR J  83     -70.140  48.370  42.890  1.00  1.00      J    C
ATOM   1819  CA  ASN J  84     -70.290  52.080  42.280  1.00  1.00      J    C
ATOM   1820  CA  LYS J  85     -73.930  52.320  41.460  1.00  1.00      J    C
ATOM   1821  CA  ARG J  86     -73.160  53.710  37.980  1.00  1.00      J    C
ATOM   1822  CA  SER J  87     -75.250  52.360  35.200  1.00  1.00      J    C
ATOM   1823  CA  THR J  88     -72.620  53.380  32.540  1.00  1.00      J    C
ATOM   1824  CA  ILE J  89     -69.320  51.720  32.100  1.00  1.00      J    C
ATOM   1825  CA  THR J  90     -66.930  54.030  30.300  1.00  1.00      J    C
ATOM   1826  CA  SER J  91     -63.410  53.410  29.150  1.00  1.00      J    C
ATOM   1827  CA  ARG J  92     -62.570  54.300  32.800  1.00  1.00      J    C
ATOM   1828  CA  GLU J  93     -64.180  51.060  34.010  1.00  1.00      J    C
ATOM   1829  CA  ILE J  94     -62.340  49.200  31.120  1.00  1.00      J    C
ATOM   1830  CA  GLN J  95     -59.140  50.940  32.240  1.00  1.00      J    C
ATOM   1831  CA  THR J  96     -59.470  49.780  35.850  1.00  1.00      J    C
ATOM   1832  CA  ALA J  97     -60.550  46.120  34.750  1.00  1.00      J    C
ATOM   1833  CA  VAL J  98     -57.400  46.050  32.610  1.00  1.00      J    C
ATOM   1834  CA  ARG J  99     -55.270  47.040  35.560  1.00  1.00      J    C
ATOM   1835  CA  LEU J 100     -57.010  44.460  37.760  1.00  1.00      J    C
ATOM   1836  CA  LEU J 101     -56.830  41.700  35.210  1.00  1.00      J    C
ATOM   1837  CA  LEU J 102     -53.610  41.710  33.360  1.00  1.00      J    C
ATOM   1838  CA  PRO J 103     -50.280  40.160  34.440  1.00  1.00      J    C
ATOM   1839  CA  GLY J 104     -47.390  42.430  34.690  1.00  1.00      J    C
ATOM   1840  CA  GLU J 105     -45.690  43.170  31.280  1.00  1.00      J    C
ATOM   1841  CA  LEU J 106     -49.010  42.610  29.540  1.00  1.00      J    C
ATOM   1842  CA  ALA J 107     -50.870  45.260  31.420  1.00  1.00      J    C
ATOM   1843  CA  LYS J 108     -48.140  47.750  30.510  1.00  1.00      J    C
ATOM   1844  CA  HIS J 109     -48.100  47.190  26.840  1.00  1.00      J    C
ATOM   1845  CA  ALA J 110     -51.890  46.640  26.690  1.00  1.00      J    C
ATOM   1846  CA  VAL J 111     -52.410  49.960  28.490  1.00  1.00      J    C
ATOM   1847  CA  SER J 112     -50.520  51.870  25.840  1.00  1.00      J    C
ATOM   1848  CA  GLU J 113     -52.490  50.310  22.850  1.00  1.00      J    C
ATOM   1849  CA  GLY J 114     -55.780  50.930  24.470  1.00  1.00      J    C
ATOM   1850  CA  THR J 115     -55.120  54.590  25.190  1.00  1.00      J    C
ATOM   1851  CA  LYS J 116     -53.540  55.060  21.790  1.00  1.00      J    C
ATOM   1852  CA  ALA J 117     -56.550  53.410  20.060  1.00  1.00      J    C
ATOM   1853  CA  VAL J 118     -59.120  55.350  22.130  1.00  1.00      J    C
ATOM   1854  CA  THR J 119     -57.050  58.470  21.430  1.00  1.00      J    C
ATOM   1855  CA  LYS J 120     -57.240  57.820  17.630  1.00  1.00      J    C
ATOM   1856  CA  TYR J 121     -60.760  56.660  17.810  1.00  1.00      J    C
ATOM   1857  CA  THR J 122     -61.850  59.830  19.760  1.00  1.00      J    C
ATOM   1858  CA  SER J 123     -59.860  62.130  17.530  1.00  1.00      J    C
ATOM   1859  CA  ALA J 124     -62.320  61.620  14.610  1.00  1.00      J    C
ATOM   1860  CA  LYS J 125     -62.690  63.360  11.370  1.00  1.00      J    C
TER
