# Supplementary material for: The kinetic landscape of nucleosome assembly: A coarse-grained molecular dynamics study
Source: PLoS Comput Biol. 2021 Jul 27;17(7):e1009253. doi: 10.1371/journal.pcbi.1009253 (PMC8345847; doi:10.1371/journal.pcbi.1009253)
Supplement: S1 Data — For each of the 11 metastable states identified from our MSM at 400 mM using PCCA clustering, we deposited 4 representative coarse-grained nucleosome conformations in PDB format. The conformations are named “state*conf#.pdb”, where * corresponds to the state name as described in the text (T, TL, TR, HL0, HL1, HL2, HR0, HR1, HR2 and HR3, N), and # goes from 1 to 4. The file “msm_hmm11.dat” contains the equilibrium probabilities of the various basins and the transition probabilities between them. The data also contain 4 representative partially opened conformations for each of the left hexasome, right hexasome, and tetrasome states, named “partially-opened_*_conf#.pdb”, where * is HL, HR or T and # goes from 1 to 4. (ZIP) [file pcbi.1009253.s006.zip › S1_Data/stateTconf4.pdb]

ATOM      1 DS   DC  A   1      20.690 156.370  31.980  1.00  1.00      A    S
ATOM      2 DB   DC  A   1      22.590 154.640  28.770  1.00  1.00      A    B
ATOM      3 DP   DT  A   2      16.890 154.930  32.060  1.00  1.00      A    P
ATOM      4 DS   DT  A   2      16.320 155.190  28.770  1.00  1.00      A    S
ATOM      5 DB   DT  A   2      19.400 152.720  27.060  1.00  1.00      A    B
ATOM      6 DP   DG  A   3      12.230 154.060  27.350  1.00  1.00      A    P
ATOM      7 DS   DG  A   3      13.500 153.330  23.700  1.00  1.00      A    S
ATOM      8 DB   DG  A   3      17.590 150.880  23.520  1.00  1.00      A    B
ATOM      9 DP   DG  A   4      11.020 151.980  21.310  1.00  1.00      A    P
ATOM     10 DS   DG  A   4      13.150 149.900  19.360  1.00  1.00      A    S
ATOM     11 DB   DG  A   4      16.210 147.580  22.070  1.00  1.00      A    B
ATOM     12 DP   DA  A   5      11.610 147.760  16.670  1.00  1.00      A    P
ATOM     13 DS   DA  A   5      14.120 145.620  16.580  1.00  1.00      A    S
ATOM     14 DB   DA  A   5      14.990 144.390  21.040  1.00  1.00      A    B
ATOM     15 DP   DG  A   6      13.440 142.570  14.690  1.00  1.00      A    P
ATOM     16 DS   DG  A   6      15.320 140.280  17.240  1.00  1.00      A    S
ATOM     17 DB   DG  A   6      13.840 140.680  21.690  1.00  1.00      A    B
ATOM     18 DP   DA  A   7      15.740 136.610  16.420  1.00  1.00      A    P
ATOM     19 DS   DA  A   7      16.310 135.600  20.350  1.00  1.00      A    S
ATOM     20 DB   DA  A   7      13.080 137.540  22.840  1.00  1.00      A    B
ATOM     21 DP   DA  A   8      17.080 131.990  21.340  1.00  1.00      A    P
ATOM     22 DS   DA  A   8      15.430 132.310  24.850  1.00  1.00      A    S
ATOM     23 DB   DA  A   8      11.580 134.680  24.360  1.00  1.00      A    B
ATOM     24 DP   DT  A   9      14.900 129.580  26.820  1.00  1.00      A    P
ATOM     25 DS   DT  A   9      12.290 131.680  29.150  1.00  1.00      A    S
ATOM     26 DB   DT  A   9       9.380 132.500  26.350  1.00  1.00      A    B
ATOM     27 DP   DC  A  10      11.310 129.740  31.700  1.00  1.00      A    P
ATOM     28 DS   DC  A  10       8.010 131.390  32.000  1.00  1.00      A    S
ATOM     29 DB   DC  A  10       6.450 130.870  28.280  1.00  1.00      A    B
ATOM     30 DP   DC  A  11       5.590 130.590  34.550  1.00  1.00      A    P
ATOM     31 DS   DC  A  11       2.260 131.270  32.610  1.00  1.00      A    S
ATOM     32 DB   DC  A  11       3.000 129.220  28.750  1.00  1.00      A    B
ATOM     33 DP   DC  A  12      -1.060 130.500  33.750  1.00  1.00      A    P
ATOM     34 DS   DC  A  12      -2.970 129.830  30.180  1.00  1.00      A    S
ATOM     35 DB   DC  A  12      -0.090 127.030  28.380  1.00  1.00      A    B
ATOM     36 DP   DG  A  13      -7.710 128.540  30.570  1.00  1.00      A    P
ATOM     37 DS   DG  A  13      -7.090 126.810  27.140  1.00  1.00      A    S
ATOM     38 DB   DG  A  13      -2.810 123.920  26.730  1.00  1.00      A    B
ATOM     39 DP   DG  A  14     -10.020 124.520  25.290  1.00  1.00      A    P
ATOM     40 DS   DG  A  14      -8.180 122.430  22.950  1.00  1.00      A    S
ATOM     41 DB   DG  A  14      -3.740 120.610  25.260  1.00  1.00      A    B
ATOM     42 DP   DT  A  15      -9.530 119.990  21.230  1.00  1.00      A    P
ATOM     43 DS   DT  A  15      -6.730 118.080  20.900  1.00  1.00      A    S
ATOM     44 DB   DT  A  15      -5.480 117.540  25.420  1.00  1.00      A    B
ATOM     45 DP   DC  A  16      -7.360 114.850  19.390  1.00  1.00      A    P
ATOM     46 DS   DC  A  16      -4.340 113.220  21.390  1.00  1.00      A    S
ATOM     47 DB   DC  A  16      -5.450 113.740  25.490  1.00  1.00      A    B
ATOM     48 DP   DT  A  17      -2.800 109.490  20.230  1.00  1.00      A    P
ATOM     49 DS   DT  A  17      -0.650 108.770  23.550  1.00  1.00      A    S
ATOM     50 DB   DT  A  17      -3.960 109.790  26.840  1.00  1.00      A    B
ATOM     51 DP   DG  A  18       0.910 105.080  23.510  1.00  1.00      A    P
ATOM     52 DS   DG  A  18       0.500 104.560  27.720  1.00  1.00      A    S
ATOM     53 DB   DG  A  18      -3.570 106.390  29.360  1.00  1.00      A    B
ATOM     54 DP   DC  A  19       1.570 102.190  29.280  1.00  1.00      A    P
ATOM     55 DS   DC  A  19      -0.780 102.290  32.310  1.00  1.00      A    S
ATOM     56 DB   DC  A  19      -4.450 103.050  30.270  1.00  1.00      A    B
ATOM     57 DP   DA  A  20      -1.270  99.140  35.060  1.00  1.00      A    P
ATOM     58 DS   DA  A  20      -4.090 100.510  36.380  1.00  1.00      A    S
ATOM     59 DB   DA  A  20      -7.280 101.220  32.470  1.00  1.00      A    B
ATOM     60 DP   DG  A  21      -5.670  98.640  39.470  1.00  1.00      A    P
ATOM     61 DS   DG  A  21      -9.480  99.920  38.700  1.00  1.00      A    S
ATOM     62 DB   DG  A  21     -10.590  99.390  33.620  1.00  1.00      A    B
ATOM     63 DP   DG  A  22     -12.400  98.890  41.010  1.00  1.00      A    P
ATOM     64 DS   DG  A  22     -14.740  98.160  38.010  1.00  1.00      A    S
ATOM     65 DB   DG  A  22     -12.230  96.390  34.160  1.00  1.00      A    B
ATOM     66 DP   DC  A  23     -17.630  96.970  38.730  1.00  1.00      A    P
ATOM     67 DS   DC  A  23     -18.260  96.050  35.200  1.00  1.00      A    S
ATOM     68 DB   DC  A  23     -14.350  93.690  34.450  1.00  1.00      A    B
ATOM     69 DP   DC  A  24     -21.060  94.380  34.770  1.00  1.00      A    P
ATOM     70 DS   DC  A  24     -19.760  92.540  31.650  1.00  1.00      A    S
ATOM     71 DB   DC  A  24     -16.610  90.760  33.360  1.00  1.00      A    B
ATOM     72 DP   DG  A  25     -22.740  89.710  29.460  1.00  1.00      A    P
ATOM     73 DS   DG  A  25     -20.380  87.730  28.250  1.00  1.00      A    S
ATOM     74 DB   DG  A  25     -16.830  86.770  31.970  1.00  1.00      A    B
ATOM     75 DP   DC  A  26     -20.930  85.500  25.720  1.00  1.00      A    P
ATOM     76 DS   DC  A  26     -17.520  83.510  27.000  1.00  1.00      A    S
ATOM     77 DB   DC  A  26     -17.770  83.440  31.270  1.00  1.00      A    B
ATOM     78 DP   DT  A  27     -16.570  79.680  25.530  1.00  1.00      A    P
ATOM     79 DS   DT  A  27     -14.110  78.590  28.230  1.00  1.00      A    S
ATOM     80 DB   DT  A  27     -16.640  79.710  31.690  1.00  1.00      A    B
ATOM     81 DP   DC  A  28     -13.290  74.670  27.900  1.00  1.00      A    P
ATOM     82 DS   DC  A  28     -12.800  74.480  31.800  1.00  1.00      A    S
ATOM     83 DB   DC  A  28     -16.610  76.110  33.180  1.00  1.00      A    B
ATOM     84 DP   DA  A  29     -11.450  70.520  34.110  1.00  1.00      A    P
ATOM     85 DS   DA  A  29     -13.180  71.200  37.100  1.00  1.00      A    S
ATOM     86 DB   DA  A  29     -17.640  73.400  36.100  1.00  1.00      A    B
ATOM     87 DP   DA  A  30     -13.340  68.930  39.490  1.00  1.00      A    P
ATOM     88 DS   DA  A  30     -16.690  70.200  41.260  1.00  1.00      A    S
ATOM     89 DB   DA  A  30     -19.840  71.140  37.810  1.00  1.00      A    B
ATOM     90 DP   DT  A  31     -17.890  67.770  43.160  1.00  1.00      A    P
ATOM     91 DS   DT  A  31     -21.500  68.920  42.480  1.00  1.00      A    S
ATOM     92 DB   DT  A  31     -21.520  68.110  38.400  1.00  1.00      A    B
ATOM     93 DP   DT  A  32     -24.320  67.410  44.470  1.00  1.00      A    P
ATOM     94 DS   DT  A  32     -27.040  67.950  42.320  1.00  1.00      A    S
ATOM     95 DB   DT  A  32     -24.990  66.530  38.760  1.00  1.00      A    B
ATOM     96 DP   DG  A  33     -30.730  65.450  43.380  1.00  1.00      A    P
ATOM     97 DS   DG  A  33     -31.470  65.230  39.990  1.00  1.00      A    S
ATOM     98 DB   DG  A  33     -27.970  63.950  37.250  1.00  1.00      A    B
ATOM     99 DP   DG  A  34     -34.760  63.490  38.600  1.00  1.00      A    P
ATOM    100 DS   DG  A  34     -33.320  62.770  35.230  1.00  1.00      A    S
ATOM    101 DB   DG  A  34     -28.770  60.910  35.470  1.00  1.00      A    B
ATOM    102 DP   DT  A  35     -35.020  61.470  32.630  1.00  1.00      A    P
ATOM    103 DS   DT  A  35     -31.870  59.890  30.710  1.00  1.00      A    S
ATOM    104 DB   DT  A  35     -29.810  57.830  34.420  1.00  1.00      A    B
ATOM    105 DP   DC  A  36     -32.740  57.870  27.990  1.00  1.00      A    P
ATOM    106 DS   DC  A  36     -29.220  55.890  28.440  1.00  1.00      A    S
ATOM    107 DB   DC  A  36     -29.320  54.700  32.430  1.00  1.00      A    B
ATOM    108 DP   DG  A  37     -28.290  52.230  25.240  1.00  1.00      A    P
ATOM    109 DS   DG  A  37     -26.010  50.640  27.800  1.00  1.00      A    S
ATOM    110 DB   DG  A  37     -27.860  50.530  32.630  1.00  1.00      A    B
ATOM    111 DP   DT  A  38     -24.570  48.100  27.240  1.00  1.00      A    P
ATOM    112 DS   DT  A  38     -24.020  47.080  30.840  1.00  1.00      A    S
ATOM    113 DB   DT  A  38     -27.850  47.110  31.990  1.00  1.00      A    B
ATOM    114 DP   DA  A  39     -21.890  43.480  31.460  1.00  1.00      A    P
ATOM    115 DS   DA  A  39     -23.930  42.690  34.970  1.00  1.00      A    S
ATOM    116 DB   DA  A  39     -28.820  44.080  34.480  1.00  1.00      A    B
ATOM    117 DP   DG  A  40     -23.520  38.940  36.460  1.00  1.00      A    P
ATOM    118 DS   DG  A  40     -26.490  38.760  38.140  1.00  1.00      A    S
ATOM    119 DB   DG  A  40     -30.580  40.820  35.200  1.00  1.00      A    B
ATOM    120 DP   DA  A  41     -27.530  35.490  39.990  1.00  1.00      A    P
ATOM    121 DS   DA  A  41     -31.450  36.230  39.560  1.00  1.00      A    S
ATOM    122 DB   DA  A  41     -32.070  37.750  35.290  1.00  1.00      A    B
ATOM    123 DP   DC  A  42     -33.660  33.800  40.540  1.00  1.00      A    P
ATOM    124 DS   DC  A  42     -36.140  34.640  38.300  1.00  1.00      A    S
ATOM    125 DB   DC  A  42     -34.010  35.080  34.510  1.00  1.00      A    B
ATOM    126 DP   DA  A  43     -39.340  31.840  37.570  1.00  1.00      A    P
ATOM    127 DS   DA  A  43     -40.210  32.740  34.200  1.00  1.00      A    S
ATOM    128 DB   DA  A  43     -36.260  33.270  31.450  1.00  1.00      A    B
ATOM    129 DP   DG  A  44     -42.380  30.400  32.850  1.00  1.00      A    P
ATOM    130 DS   DG  A  44     -41.380  30.980  29.670  1.00  1.00      A    S
ATOM    131 DB   DG  A  44     -36.280  30.790  28.580  1.00  1.00      A    B
ATOM    132 DP   DC  A  45     -43.270  30.380  27.510  1.00  1.00      A    P
ATOM    133 DS   DC  A  45     -40.900  30.500  24.840  1.00  1.00      A    S
ATOM    134 DB   DC  A  45     -37.610  28.330  26.450  1.00  1.00      A    B
ATOM    135 DP   DT  A  46     -41.800  29.480  21.310  1.00  1.00      A    P
ATOM    136 DS   DT  A  46     -38.050  28.760  19.930  1.00  1.00      A    S
ATOM    137 DB   DT  A  46     -36.850  26.220  23.060  1.00  1.00      A    B
ATOM    138 DP   DC  A  47     -38.220  26.730  16.690  1.00  1.00      A    P
ATOM    139 DS   DC  A  47     -35.120  24.860  17.410  1.00  1.00      A    S
ATOM    140 DB   DC  A  47     -36.040  23.080  20.760  1.00  1.00      A    B
ATOM    141 DP   DT  A  48     -33.670  22.160  14.660  1.00  1.00      A    P
ATOM    142 DS   DT  A  48     -31.690  19.860  17.050  1.00  1.00      A    S
ATOM    143 DB   DT  A  48     -35.000  19.210  20.150  1.00  1.00      A    B
ATOM    144 DP   DA  A  49     -30.390  16.120  15.460  1.00  1.00      A    P
ATOM    145 DS   DA  A  49     -30.220  14.580  18.340  1.00  1.00      A    S
ATOM    146 DB   DA  A  49     -34.760  15.000  20.600  1.00  1.00      A    B
ATOM    147 DP   DG  A  50     -29.120  10.600  18.320  1.00  1.00      A    P
ATOM    148 DS   DG  A  50     -31.170   9.680  21.090  1.00  1.00      A    S
ATOM    149 DB   DG  A  50     -35.560  11.220  20.940  1.00  1.00      A    B
ATOM    150 DP   DC  A  51     -30.450   7.030  22.690  1.00  1.00      A    P
ATOM    151 DS   DC  A  51     -33.530   6.310  23.820  1.00  1.00      A    S
ATOM    152 DB   DC  A  51     -36.480   7.730  21.080  1.00  1.00      A    B
ATOM    153 DP   DA  A  52     -34.670   2.490  26.020  1.00  1.00      A    P
ATOM    154 DS   DA  A  52     -38.110   2.440  25.220  1.00  1.00      A    S
ATOM    155 DB   DA  A  52     -38.810   4.470  20.580  1.00  1.00      A    B
ATOM    156 DP   DC  A  53     -39.580  -0.460  25.540  1.00  1.00      A    P
ATOM    157 DS   DC  A  53     -42.390   0.350  23.000  1.00  1.00      A    S
ATOM    158 DB   DC  A  53     -40.630   1.740  19.260  1.00  1.00      A    B
ATOM    159 DP   DC  A  54     -44.930  -1.700  22.630  1.00  1.00      A    P
ATOM    160 DS   DC  A  54     -45.450  -0.800  18.910  1.00  1.00      A    S
ATOM    161 DB   DC  A  54     -41.320  -1.280  16.950  1.00  1.00      A    B
ATOM    162 DP   DG  A  55     -49.440  -3.280  16.720  1.00  1.00      A    P
ATOM    163 DS   DG  A  55     -47.960  -3.340  13.040  1.00  1.00      A    S
ATOM    164 DB   DG  A  55     -42.570  -3.080  13.250  1.00  1.00      A    B
ATOM    165 DP   DC  A  56     -49.730  -4.240  10.280  1.00  1.00      A    P
ATOM    166 DS   DC  A  56     -46.760  -4.440   8.250  1.00  1.00      A    S
ATOM    167 DB   DC  A  56     -43.720  -5.020  10.720  1.00  1.00      A    B
ATOM    168 DP   DT  A  57     -46.350  -6.840   5.110  1.00  1.00      A    P
ATOM    169 DS   DT  A  57     -42.310  -7.500   5.300  1.00  1.00      A    S
ATOM    170 DB   DT  A  57     -42.260  -8.440   9.780  1.00  1.00      A    B
ATOM    171 DP   DT  A  58     -40.170 -10.090   2.950  1.00  1.00      A    P
ATOM    172 DS   DT  A  58     -37.320  -9.610   5.010  1.00  1.00      A    S
ATOM    173 DB   DT  A  58     -39.090 -10.910   8.560  1.00  1.00      A    B
ATOM    174 DP   DA  A  59     -33.430 -10.730   3.720  1.00  1.00      A    P
ATOM    175 DS   DA  A  59     -31.990 -11.330   6.820  1.00  1.00      A    S
ATOM    176 DB   DA  A  59     -35.610 -13.560   9.340  1.00  1.00      A    B
ATOM    177 DP   DA  A  60     -28.580 -12.470   7.320  1.00  1.00      A    P
ATOM    178 DS   DA  A  60     -29.540 -13.820  10.740  1.00  1.00      A    S
ATOM    179 DB   DA  A  60     -33.600 -16.460   9.830  1.00  1.00      A    B
ATOM    180 DP   DA  A  61     -26.840 -15.280  12.990  1.00  1.00      A    P
ATOM    181 DS   DA  A  61     -29.530 -17.540  14.780  1.00  1.00      A    S
ATOM    182 DB   DA  A  61     -32.370 -19.570  11.310  1.00  1.00      A    B
ATOM    183 DP   DC  A  62     -28.220 -19.350  16.530  1.00  1.00      A    P
ATOM    184 DS   DC  A  62     -30.750 -22.330  16.430  1.00  1.00      A    S
ATOM    185 DB   DC  A  62     -31.480 -22.710  12.310  1.00  1.00      A    B
ATOM    186 DP   DG  A  63     -29.080 -26.520  18.730  1.00  1.00      A    P
ATOM    187 DS   DG  A  63     -30.440 -28.640  16.240  1.00  1.00      A    S
ATOM    188 DB   DG  A  63     -30.580 -26.750  11.350  1.00  1.00      A    B
ATOM    189 DP   DC  A  64     -30.030 -32.280  16.340  1.00  1.00      A    P
ATOM    190 DS   DC  A  64     -30.390 -32.810  12.500  1.00  1.00      A    S
ATOM    191 DB   DC  A  64     -28.250 -29.340  10.420  1.00  1.00      A    B
ATOM    192 DP   DA  A  65     -29.140 -36.910  10.870  1.00  1.00      A    P
ATOM    193 DS   DA  A  65     -28.550 -35.980   7.750  1.00  1.00      A    S
ATOM    194 DB   DA  A  65     -25.970 -31.410   7.570  1.00  1.00      A    B
ATOM    195 DP   DC  A  66     -27.640 -37.880   6.150  1.00  1.00      A    P
ATOM    196 DS   DC  A  66     -26.300 -35.460   3.410  1.00  1.00      A    S
ATOM    197 DB   DC  A  66     -23.750 -32.900   5.290  1.00  1.00      A    B
ATOM    198 DP   DG  A  67     -24.220 -37.910  -0.260  1.00  1.00      A    P
ATOM    199 DS   DG  A  67     -22.340 -35.450  -0.980  1.00  1.00      A    S
ATOM    200 DB   DG  A  67     -19.770 -33.710   3.220  1.00  1.00      A    B
ATOM    201 DP   DT  A  68     -20.860 -35.050  -3.780  1.00  1.00      A    P
ATOM    202 DS   DT  A  68     -18.420 -31.810  -2.510  1.00  1.00      A    S
ATOM    203 DB   DT  A  68     -17.400 -33.440   0.900  1.00  1.00      A    B
ATOM    204 DP   DA  A  69     -15.490 -31.080  -5.430  1.00  1.00      A    P
ATOM    205 DS   DA  A  69     -13.400 -29.710  -2.420  1.00  1.00      A    S
ATOM    206 DB   DA  A  69     -13.030 -33.290   0.970  1.00  1.00      A    B
ATOM    207 DP   DC  A  70     -10.500 -28.610  -3.040  1.00  1.00      A    P
ATOM    208 DS   DC  A  70      -9.440 -29.420   0.370  1.00  1.00      A    S
ATOM    209 DB   DC  A  70      -9.680 -33.670   0.970  1.00  1.00      A    B
ATOM    210 DP   DG  A  71      -4.990 -27.140   1.370  1.00  1.00      A    P
ATOM    211 DS   DG  A  71      -4.670 -29.260   4.000  1.00  1.00      A    S
ATOM    212 DB   DG  A  71      -5.720 -33.660   2.410  1.00  1.00      A    B
ATOM    213 DP   DC  A  72      -1.840 -28.950   6.220  1.00  1.00      A    P
ATOM    214 DS   DC  A  72      -1.840 -32.670   6.970  1.00  1.00      A    S
ATOM    215 DB   DC  A  72      -2.280 -34.380   3.480  1.00  1.00      A    B
ATOM    216 DP   DG  A  73       2.350 -33.800   9.570  1.00  1.00      A    P
ATOM    217 DS   DG  A  73       2.810 -36.870   8.040  1.00  1.00      A    S
ATOM    218 DB   DG  A  73       1.310 -36.740   3.210  1.00  1.00      A    B
ATOM    219 DP   DC  A  74       5.560 -38.610   8.720  1.00  1.00      A    P
ATOM    220 DS   DC  A  74       5.600 -40.860   5.830  1.00  1.00      A    S
ATOM    221 DB   DC  A  74       4.270 -38.290   2.980  1.00  1.00      A    B
ATOM    222 DP   DT  A  75       8.670 -43.100   4.800  1.00  1.00      A    P
ATOM    223 DS   DT  A  75       8.050 -42.820   0.800  1.00  1.00      A    S
ATOM    224 DB   DT  A  75       7.570 -37.910   0.410  1.00  1.00      A    B
ATOM    225 DP   DG  A  76      11.350 -44.080  -1.540  1.00  1.00      A    P
ATOM    226 DS   DG  A  76      10.430 -41.810  -4.380  1.00  1.00      A    S
ATOM    227 DB   DG  A  76       9.810 -36.790  -3.130  1.00  1.00      A    B
ATOM    228 DP   DT  A  77      11.250 -42.040  -7.160  1.00  1.00      A    P
ATOM    229 DS   DT  A  77      10.150 -38.770  -8.430  1.00  1.00      A    S
ATOM    230 DB   DT  A  77      12.170 -36.250  -5.520  1.00  1.00      A    B
ATOM    231 DP   DC  A  78      11.350 -38.240 -11.660  1.00  1.00      A    P
ATOM    232 DS   DC  A  78      11.380 -34.050 -11.140  1.00  1.00      A    S
ATOM    233 DB   DC  A  78      14.070 -33.550  -7.630  1.00  1.00      A    B
ATOM    234 DP   DC  A  79      12.200 -32.140 -13.580  1.00  1.00      A    P
ATOM    235 DS   DC  A  79      13.340 -29.220 -11.340  1.00  1.00      A    S
ATOM    236 DB   DC  A  79      16.580 -30.880  -8.520  1.00  1.00      A    B
ATOM    237 DP   DC  A  80      14.200 -26.270 -12.290  1.00  1.00      A    P
ATOM    238 DS   DC  A  80      15.690 -24.840  -9.040  1.00  1.00      A    S
ATOM    239 DB   DC  A  80      18.990 -27.990  -7.940  1.00  1.00      A    B
ATOM    240 DP   DC  A  81      16.810 -21.530  -8.940  1.00  1.00      A    P
ATOM    241 DS   DC  A  81      18.920 -21.880  -5.800  1.00  1.00      A    S
ATOM    242 DB   DC  A  81      21.330 -25.100  -6.990  1.00  1.00      A    B
ATOM    243 DP   DC  A  82      20.910 -19.210  -4.680  1.00  1.00      A    P
ATOM    244 DS   DC  A  82      23.160 -21.420  -2.370  1.00  1.00      A    S
ATOM    245 DB   DC  A  82      24.860 -23.860  -5.950  1.00  1.00      A    B
ATOM    246 DP   DG  A  83      26.620 -19.400   0.600  1.00  1.00      A    P
ATOM    247 DS   DG  A  83      29.520 -21.740  -0.630  1.00  1.00      A    S
ATOM    248 DB   DG  A  83      29.090 -23.360  -5.020  1.00  1.00      A    B
ATOM    249 DP   DC  A  84      32.340 -21.400   0.430  1.00  1.00      A    P
ATOM    250 DS   DC  A  84      33.850 -23.470  -2.100  1.00  1.00      A    S
ATOM    251 DB   DC  A  84      32.170 -21.920  -5.310  1.00  1.00      A    B
ATOM    252 DP   DG  A  85      38.640 -23.350  -1.940  1.00  1.00      A    P
ATOM    253 DS   DG  A  85      38.820 -23.610  -5.520  1.00  1.00      A    S
ATOM    254 DB   DG  A  85      35.830 -20.830  -7.870  1.00  1.00      A    B
ATOM    255 DP   DT  A  86      41.780 -23.910  -7.330  1.00  1.00      A    P
ATOM    256 DS   DT  A  86      40.290 -22.310 -10.700  1.00  1.00      A    S
ATOM    257 DB   DT  A  86      38.400 -18.690  -8.540  1.00  1.00      A    B
ATOM    258 DP   DT  A  87      42.800 -21.380 -13.550  1.00  1.00      A    P
ATOM    259 DS   DT  A  87      40.460 -18.480 -15.000  1.00  1.00      A    S
ATOM    260 DB   DT  A  87      40.090 -16.740 -11.500  1.00  1.00      A    B
ATOM    261 DP   DT  A  88      41.570 -16.290 -17.570  1.00  1.00      A    P
ATOM    262 DS   DT  A  88      39.250 -14.200 -17.000  1.00  1.00      A    S
ATOM    263 DB   DT  A  88      40.480 -13.010 -12.850  1.00  1.00      A    B
ATOM    264 DP   DT  A  89      38.630 -11.440 -19.220  1.00  1.00      A    P
ATOM    265 DS   DT  A  89      36.530  -9.890 -16.630  1.00  1.00      A    S
ATOM    266 DB   DT  A  89      39.940  -9.100 -13.790  1.00  1.00      A    B
ATOM    267 DP   DA  A  90      34.130  -6.380 -17.350  1.00  1.00      A    P
ATOM    268 DS   DA  A  90      34.640  -4.710 -13.770  1.00  1.00      A    S
ATOM    269 DB   DA  A  90      39.150  -5.080 -12.450  1.00  1.00      A    B
ATOM    270 DP   DA  A  91      32.560  -1.770 -12.430  1.00  1.00      A    P
ATOM    271 DS   DA  A  91      35.360  -1.320  -9.420  1.00  1.00      A    S
ATOM    272 DB   DA  A  91      40.320  -1.920 -11.200  1.00  1.00      A    B
ATOM    273 DP   DC  A  92      34.870   1.040  -7.610  1.00  1.00      A    P
ATOM    274 DS   DC  A  92      38.300   1.580  -6.670  1.00  1.00      A    S
ATOM    275 DB   DC  A  92      40.310   1.710 -10.510  1.00  1.00      A    B
ATOM    276 DP   DC  A  93      38.900   4.070  -4.270  1.00  1.00      A    P
ATOM    277 DS   DC  A  93      42.300   5.300  -5.830  1.00  1.00      A    S
ATOM    278 DB   DC  A  93      41.900   5.160 -10.170  1.00  1.00      A    B
ATOM    279 DP   DG  A  94      44.650   8.920  -3.860  1.00  1.00      A    P
ATOM    280 DS   DG  A  94      45.830  10.500  -7.160  1.00  1.00      A    S
ATOM    281 DB   DG  A  94      43.210   9.200 -11.120  1.00  1.00      A    B
ATOM    282 DP   DC  A  95      47.900  13.370  -7.420  1.00  1.00      A    P
ATOM    283 DS   DC  A  95      48.100  13.110 -10.730  1.00  1.00      A    S
ATOM    284 DB   DC  A  95      44.350  12.170 -12.270  1.00  1.00      A    B
ATOM    285 DP   DC  A  96      49.880  15.100 -12.530  1.00  1.00      A    P
ATOM    286 DS   DC  A  96      48.370  13.830 -16.210  1.00  1.00      A    S
ATOM    287 DB   DC  A  96      44.510  14.300 -15.540  1.00  1.00      A    B
ATOM    288 DP   DA  A  97      49.810  16.340 -19.870  1.00  1.00      A    P
ATOM    289 DS   DA  A  97      46.240  16.180 -21.590  1.00  1.00      A    S
ATOM    290 DB   DA  A  97      42.550  16.960 -18.100  1.00  1.00      A    B
ATOM    291 DP   DA  A  98      45.600  17.610 -24.980  1.00  1.00      A    P
ATOM    292 DS   DA  A  98      41.730  17.330 -24.230  1.00  1.00      A    S
ATOM    293 DB   DA  A  98      40.430  19.000 -20.040  1.00  1.00      A    B
ATOM    294 DP   DG  A  99      38.980  18.470 -27.100  1.00  1.00      A    P
ATOM    295 DS   DG  A  99      36.260  19.300 -24.770  1.00  1.00      A    S
ATOM    296 DB   DG  A  99      37.800  21.890 -20.700  1.00  1.00      A    B
ATOM    297 DP   DG  A 100      33.010  20.410 -25.870  1.00  1.00      A    P
ATOM    298 DS   DG  A 100      31.820  22.860 -22.830  1.00  1.00      A    S
ATOM    299 DB   DG  A 100      35.510  24.980 -20.760  1.00  1.00      A    B
ATOM    300 DP   DG  A 101      29.180  24.840 -23.020  1.00  1.00      A    P
ATOM    301 DS   DG  A 101      30.310  27.440 -20.290  1.00  1.00      A    S
ATOM    302 DB   DG  A 101      34.970  28.380 -20.470  1.00  1.00      A    B
ATOM    303 DP   DG  A 102      28.330  30.130 -19.010  1.00  1.00      A    P
ATOM    304 DS   DG  A 102      31.350  31.950 -17.460  1.00  1.00      A    S
ATOM    305 DB   DG  A 102      34.890  32.190 -20.470  1.00  1.00      A    B
ATOM    306 DP   DA  A 103      30.990  34.880 -15.310  1.00  1.00      A    P
ATOM    307 DS   DA  A 103      34.580  36.240 -15.970  1.00  1.00      A    S
ATOM    308 DB   DA  A 103      35.150  35.510 -20.630  1.00  1.00      A    B
ATOM    309 DP   DT  A 104      35.200  39.060 -15.380  1.00  1.00      A    P
ATOM    310 DS   DT  A 104      37.490  39.520 -17.890  1.00  1.00      A    S
ATOM    311 DB   DT  A 104      35.190  39.020 -21.140  1.00  1.00      A    B
ATOM    312 DP   DT  A 105      40.090  42.990 -17.860  1.00  1.00      A    P
ATOM    313 DS   DT  A 105      40.570  43.000 -22.050  1.00  1.00      A    S
ATOM    314 DB   DT  A 105      36.520  41.940 -23.330  1.00  1.00      A    B
ATOM    315 DP   DA  A 106      41.890  46.600 -23.500  1.00  1.00      A    P
ATOM    316 DS   DA  A 106      40.430  46.230 -26.680  1.00  1.00      A    S
ATOM    317 DB   DA  A 106      36.080  44.980 -25.940  1.00  1.00      A    B
ATOM    318 DP   DC  A 107      40.860  48.580 -28.640  1.00  1.00      A    P
ATOM    319 DS   DC  A 107      38.040  47.590 -30.480  1.00  1.00      A    S
ATOM    320 DB   DC  A 107      34.670  47.600 -27.690  1.00  1.00      A    B
ATOM    321 DP   DT  A 108      36.820  49.140 -34.230  1.00  1.00      A    P
ATOM    322 DS   DT  A 108      32.740  48.040 -34.280  1.00  1.00      A    S
ATOM    323 DB   DT  A 108      31.900  49.160 -30.170  1.00  1.00      A    B
ATOM    324 DP   DC  A 109      31.180  50.000 -36.690  1.00  1.00      A    P
ATOM    325 DS   DC  A 109      28.050  49.690 -34.760  1.00  1.00      A    S
ATOM    326 DB   DC  A 109      29.130  51.820 -30.880  1.00  1.00      A    B
ATOM    327 DP   DC  A 110      24.680  51.360 -35.890  1.00  1.00      A    P
ATOM    328 DS   DC  A 110      23.210  52.730 -32.360  1.00  1.00      A    S
ATOM    329 DB   DC  A 110      26.550  55.150 -30.650  1.00  1.00      A    B
ATOM    330 DP   DC  A 111      20.240  54.560 -32.280  1.00  1.00      A    P
ATOM    331 DS   DC  A 111      20.400  56.590 -28.570  1.00  1.00      A    S
ATOM    332 DB   DC  A 111      24.500  57.950 -28.780  1.00  1.00      A    B
ATOM    333 DP   DT  A 112      17.680  59.400 -27.340  1.00  1.00      A    P
ATOM    334 DS   DT  A 112      20.400  61.090 -24.670  1.00  1.00      A    S
ATOM    335 DB   DT  A 112      23.750  61.710 -27.730  1.00  1.00      A    B
ATOM    336 DP   DA  A 113      19.550  64.350 -22.380  1.00  1.00      A    P
ATOM    337 DS   DA  A 113      23.250  65.240 -22.220  1.00  1.00      A    S
ATOM    338 DB   DA  A 113      25.150  65.720 -26.650  1.00  1.00      A    B
ATOM    339 DP   DG  A 114      24.290  67.830 -19.840  1.00  1.00      A    P
ATOM    340 DS   DG  A 114      27.170  69.450 -22.050  1.00  1.00      A    S
ATOM    341 DB   DG  A 114      26.350  69.310 -26.700  1.00  1.00      A    B
ATOM    342 DP   DT  A 115      29.370  72.420 -21.090  1.00  1.00      A    P
ATOM    343 DS   DT  A 115      30.400  73.260 -24.310  1.00  1.00      A    S
ATOM    344 DB   DT  A 115      26.500  72.760 -26.640  1.00  1.00      A    B
ATOM    345 DP   DC  A 116      31.900  76.480 -24.560  1.00  1.00      A    P
ATOM    346 DS   DC  A 116      31.100  76.880 -28.020  1.00  1.00      A    S
ATOM    347 DB   DC  A 116      27.080  76.260 -28.300  1.00  1.00      A    B
ATOM    348 DP   DT  A 117      32.310  80.460 -30.020  1.00  1.00      A    P
ATOM    349 DS   DT  A 117      29.950  80.560 -32.610  1.00  1.00      A    S
ATOM    350 DB   DT  A 117      26.030  79.730 -30.210  1.00  1.00      A    B
ATOM    351 DP   DC  A 118      30.090  83.370 -34.450  1.00  1.00      A    P
ATOM    352 DS   DC  A 118      26.130  83.480 -35.090  1.00  1.00      A    S
ATOM    353 DB   DC  A 118      24.200  83.270 -31.610  1.00  1.00      A    B
ATOM    354 DP   DC  A 119      24.490  86.640 -37.080  1.00  1.00      A    P
ATOM    355 DS   DC  A 119      20.740  86.310 -36.280  1.00  1.00      A    S
ATOM    356 DB   DC  A 119      21.040  85.540 -32.090  1.00  1.00      A    B
ATOM    357 DP   DA  A 120      17.700  89.430 -37.430  1.00  1.00      A    P
ATOM    358 DS   DA  A 120      15.260  88.750 -34.320  1.00  1.00      A    S
ATOM    359 DB   DA  A 120      18.580  88.500 -30.220  1.00  1.00      A    B
ATOM    360 DP   DG  A 121      12.310  91.420 -33.850  1.00  1.00      A    P
ATOM    361 DS   DG  A 121      12.180  90.710 -29.800  1.00  1.00      A    S
ATOM    362 DB   DG  A 121      16.760  90.990 -27.550  1.00  1.00      A    B
ATOM    363 DP   DG  A 122       9.890  92.120 -27.910  1.00  1.00      A    P
ATOM    364 DS   DG  A 122      11.750  92.170 -24.830  1.00  1.00      A    S
ATOM    365 DB   DG  A 122      16.500  93.880 -25.360  1.00  1.00      A    B
ATOM    366 DP   DC  A 123      10.230  92.840 -22.170  1.00  1.00      A    P
ATOM    367 DS   DC  A 123      13.610  94.160 -20.410  1.00  1.00      A    S
ATOM    368 DB   DC  A 123      15.580  96.540 -23.490  1.00  1.00      A    B
ATOM    369 DP   DA  A 124      13.510  95.930 -16.120  1.00  1.00      A    P
ATOM    370 DS   DA  A 124      17.120  97.870 -16.300  1.00  1.00      A    S
ATOM    371 DB   DA  A 124      17.250  99.690 -21.040  1.00  1.00      A    B
ATOM    372 DP   DC  A 125      17.670  99.970 -14.470  1.00  1.00      A    P
ATOM    373 DS   DC  A 125      20.190 101.710 -16.570  1.00  1.00      A    S
ATOM    374 DB   DC  A 125      17.530 102.990 -20.030  1.00  1.00      A    B
ATOM    375 DP   DG  A 126      22.140 104.790 -14.420  1.00  1.00      A    P
ATOM    376 DS   DG  A 126      23.100 106.490 -17.120  1.00  1.00      A    S
ATOM    377 DB   DG  A 126      18.490 107.090 -19.440  1.00  1.00      A    B
ATOM    378 DP   DT  A 127      24.890 109.130 -16.860  1.00  1.00      A    P
ATOM    379 DS   DT  A 127      23.680 110.700 -20.050  1.00  1.00      A    S
ATOM    380 DB   DT  A 127      19.060 110.360 -18.890  1.00  1.00      A    B
ATOM    381 DP   DG  A 128      24.830 115.000 -20.390  1.00  1.00      A    P
ATOM    382 DS   DG  A 128      21.350 116.430 -21.820  1.00  1.00      A    S
ATOM    383 DB   DG  A 128      16.980 114.580 -19.410  1.00  1.00      A    B
ATOM    384 DP   DT  A 129      20.870 119.730 -22.640  1.00  1.00      A    P
ATOM    385 DS   DT  A 129      17.000 119.690 -22.540  1.00  1.00      A    S
ATOM    386 DB   DT  A 129      16.280 117.800 -18.340  1.00  1.00      A    B
ATOM    387 DP   DC  A 130      15.770 122.950 -23.040  1.00  1.00      A    P
ATOM    388 DS   DC  A 130      12.350 122.160 -20.690  1.00  1.00      A    S
ATOM    389 DB   DC  A 130      13.990 120.430 -16.820  1.00  1.00      A    B
ATOM    390 DP   DA  A 131       9.300 125.180 -20.320  1.00  1.00      A    P
ATOM    391 DS   DA  A 131       7.830 123.860 -17.060  1.00  1.00      A    S
ATOM    392 DB   DA  A 131      11.370 122.050 -14.130  1.00  1.00      A    B
ATOM    393 DP   DG  A 132       5.160 126.440 -15.020  1.00  1.00      A    P
ATOM    394 DS   DG  A 132       6.030 125.070 -11.650  1.00  1.00      A    S
ATOM    395 DB   DG  A 132      11.150 123.740 -10.840  1.00  1.00      A    B
ATOM    396 DP   DA  A 133       4.090 125.940  -8.590  1.00  1.00      A    P
ATOM    397 DS   DA  A 133       7.270 125.610  -6.300  1.00  1.00      A    S
ATOM    398 DB   DA  A 133      11.180 126.490  -8.800  1.00  1.00      A    B
ATOM    399 DP   DT  A 134       7.010 126.920  -3.260  1.00  1.00      A    P
ATOM    400 DS   DT  A 134      10.820 126.940  -2.760  1.00  1.00      A    S
ATOM    401 DB   DT  A 134      12.200 128.650  -6.280  1.00  1.00      A    B
ATOM    402 DP   DA  A 135      11.940 129.050   0.770  1.00  1.00      A    P
ATOM    403 DS   DA  A 135      14.840 130.730  -0.660  1.00  1.00      A    S
ATOM    404 DB   DA  A 135      13.630 132.420  -5.050  1.00  1.00      A    B
ATOM    405 DP   DT  A 136      16.640 133.300   1.320  1.00  1.00      A    P
ATOM    406 DS   DT  A 136      18.200 135.800  -1.420  1.00  1.00      A    S
ATOM    407 DB   DT  A 136      14.560 135.730  -4.660  1.00  1.00      A    B
ATOM    408 DP   DA  A 137      18.940 139.420  -0.060  1.00  1.00      A    P
ATOM    409 DS   DA  A 137      18.770 140.980  -2.930  1.00  1.00      A    S
ATOM    410 DB   DA  A 137      14.360 139.740  -5.380  1.00  1.00      A    B
ATOM    411 DP   DT  A 138      19.440 143.810  -3.030  1.00  1.00      A    P
ATOM    412 DS   DT  A 138      17.850 144.540  -6.220  1.00  1.00      A    S
ATOM    413 DB   DT  A 138      13.640 143.140  -5.490  1.00  1.00      A    B
ATOM    414 DP   DA  A 139      18.460 148.490  -7.740  1.00  1.00      A    P
ATOM    415 DS   DA  A 139      15.820 148.360  -9.890  1.00  1.00      A    S
ATOM    416 DB   DA  A 139      11.770 146.330  -7.320  1.00  1.00      A    B
ATOM    417 DP   DC  A 140      15.380 151.010 -10.860  1.00  1.00      A    P
ATOM    418 DS   DC  A 140      11.540 150.760 -10.850  1.00  1.00      A    S
ATOM    419 DB   DC  A 140      10.690 149.630  -7.020  1.00  1.00      A    B
ATOM    420 DP   DA  A 141       9.750 154.710 -11.510  1.00  1.00      A    P
ATOM    421 DS   DA  A 141       6.730 154.270  -8.950  1.00  1.00      A    S
ATOM    422 DB   DA  A 141       8.310 152.500  -5.360  1.00  1.00      A    B
ATOM    423 DP   DT  A 142       4.160 156.540  -7.930  1.00  1.00      A    P
ATOM    424 DS   DT  A 142       3.190 155.230  -4.770  1.00  1.00      A    S
ATOM    425 DB   DT  A 142       7.320 155.070  -2.970  1.00  1.00      A    B
ATOM    426 DP   DC  A 143       0.780 157.650  -3.070  1.00  1.00      A    P
ATOM    427 DS   DC  A 143       2.040 156.620   0.500  1.00  1.00      A    S
ATOM    428 DB   DC  A 143       6.590 156.590   0.420  1.00  1.00      A    B
ATOM    429 DP   DC  A 144       1.110 158.450   3.330  1.00  1.00      A    P
ATOM    430 DS   DC  A 144       3.930 157.730   5.960  1.00  1.00      A    S
ATOM    431 DB   DC  A 144       7.290 158.410   3.730  1.00  1.00      A    B
ATOM    432 DP   DT  A 145       3.860 159.720   9.720  1.00  1.00      A    P
ATOM    433 DS   DT  A 145       7.640 159.630  10.030  1.00  1.00      A    S
ATOM    434 DB   DT  A 145       9.110 161.020   6.090  1.00  1.00      A    B
ATOM    435 DP   DG  A 146       9.340 162.010  13.630  1.00  1.00      A    P
ATOM    436 DS   DG  A 146      12.610 162.030  12.140  1.00  1.00      A    S
ATOM    437 DB   DG  A 146      12.360 163.790   7.350  1.00  1.00      A    B
ATOM    438 DP   DT  A 147      15.330 162.750  13.760  1.00  1.00      A    P
ATOM    439 DS   DT  A 147      17.750 162.520  11.210  1.00  1.00      A    S
ATOM    440 DB   DT  A 147      15.680 164.500   7.980  1.00  1.00      A    B
TER
ATOM    441 DS   DA  B   1      11.890 165.680  -3.760  1.00  1.00      B    S
ATOM    442 DB   DA  B   1       9.570 164.710   0.430  1.00  1.00      B    B
ATOM    443 DP   DC  B   2      14.500 167.270  -3.630  1.00  1.00      B    P
ATOM    444 DS   DC  B   2      15.840 165.610  -0.900  1.00  1.00      B    S
ATOM    445 DB   DC  B   2      12.710 164.610   1.900  1.00  1.00      B    B
ATOM    446 DP   DA  B   3      18.830 162.800  -1.350  1.00  1.00      B    P
ATOM    447 DS   DA  B   3      18.290 160.850   1.860  1.00  1.00      B    S
ATOM    448 DB   DA  B   3      13.850 160.790   2.570  1.00  1.00      B    B
ATOM    449 DP   DG  B   4      19.840 157.790   1.670  1.00  1.00      B    P
ATOM    450 DS   DG  B   4      17.460 155.940   4.080  1.00  1.00      B    S
ATOM    451 DB   DG  B   4      12.680 157.000   3.060  1.00  1.00      B    B
ATOM    452 DP   DG  B   5      17.420 152.040   4.520  1.00  1.00      B    P
ATOM    453 DS   DG  B   5      13.250 151.710   5.530  1.00  1.00      B    S
ATOM    454 DB   DG  B   5      10.610 153.860   2.590  1.00  1.00      B    B
ATOM    455 DP   DA  B   6      12.040 148.090   6.700  1.00  1.00      B    P
ATOM    456 DS   DA  B   6       8.810 148.690   5.060  1.00  1.00      B    S
ATOM    457 DB   DA  B   6       9.520 150.960   0.810  1.00  1.00      B    B
ATOM    458 DP   DT  B   7       7.100 146.190   4.920  1.00  1.00      B    P
ATOM    459 DS   DT  B   7       4.470 147.590   1.790  1.00  1.00      B    S
ATOM    460 DB   DT  B   7       7.590 148.560  -0.990  1.00  1.00      B    B
ATOM    461 DP   DG  B   8       1.410 144.120   0.400  1.00  1.00      B    P
ATOM    462 DS   DG  B   8       1.860 145.000  -3.770  1.00  1.00      B    S
ATOM    463 DB   DG  B   8       6.630 146.600  -4.900  1.00  1.00      B    B
ATOM    464 DP   DT  B   9       0.790 142.570  -6.480  1.00  1.00      B    P
ATOM    465 DS   DT  B   9       3.200 143.930  -8.880  1.00  1.00      B    S
ATOM    466 DB   DT  B   9       6.490 143.630  -6.800  1.00  1.00      B    B
ATOM    467 DP   DA  B  10       3.150 142.870 -13.140  1.00  1.00      B    P
ATOM    468 DS   DA  B  10       6.810 142.910 -13.520  1.00  1.00      B    S
ATOM    469 DB   DA  B  10       9.440 141.810  -9.130  1.00  1.00      B    B
ATOM    470 DP   DT  B  11       8.070 141.950 -15.800  1.00  1.00      B    P
ATOM    471 DS   DT  B  11      11.630 140.740 -14.750  1.00  1.00      B    S
ATOM    472 DB   DT  B  11      11.070 138.740 -10.220  1.00  1.00      B    B
ATOM    473 DP   DA  B  12      13.540 138.300 -17.210  1.00  1.00      B    P
ATOM    474 DS   DA  B  12      16.260 137.790 -14.610  1.00  1.00      B    S
ATOM    475 DB   DA  B  12      14.700 136.470 -10.430  1.00  1.00      B    B
ATOM    476 DP   DT  B  13      18.490 135.860 -15.750  1.00  1.00      B    P
ATOM    477 DS   DT  B  13      19.320 133.930 -12.540  1.00  1.00      B    S
ATOM    478 DB   DT  B  13      15.120 132.960 -10.710  1.00  1.00      B    B
ATOM    479 DP   DA  B  14      22.270 131.180 -12.640  1.00  1.00      B    P
ATOM    480 DS   DA  B  14      21.730 129.660  -9.620  1.00  1.00      B    S
ATOM    481 DB   DA  B  14      17.040 129.190  -9.300  1.00  1.00      B    B
ATOM    482 DP   DT  B  15      23.260 127.030  -8.850  1.00  1.00      B    P
ATOM    483 DS   DT  B  15      20.360 125.280  -6.480  1.00  1.00      B    S
ATOM    484 DB   DT  B  15      16.650 125.760  -9.640  1.00  1.00      B    B
ATOM    485 DP   DC  B  16      20.990 121.670  -5.140  1.00  1.00      B    P
ATOM    486 DS   DC  B  16      17.650 120.950  -4.990  1.00  1.00      B    S
ATOM    487 DB   DC  B  16      16.070 122.020  -9.050  1.00  1.00      B    B
ATOM    488 DP   DT  B  17      16.610 117.660  -4.090  1.00  1.00      B    P
ATOM    489 DS   DT  B  17      12.930 117.520  -6.180  1.00  1.00      B    S
ATOM    490 DB   DT  B  17      14.170 118.860 -10.100  1.00  1.00      B    B
ATOM    491 DP   DG  B  18      10.870 113.890  -6.520  1.00  1.00      B    P
ATOM    492 DS   DG  B  18       9.250 114.310 -10.430  1.00  1.00      B    S
ATOM    493 DB   DG  B  18      12.340 116.400 -13.380  1.00  1.00      B    B
ATOM    494 DP   DA  B  19       7.010 111.880 -12.110  1.00  1.00      B    P
ATOM    495 DS   DA  B  19       7.110 113.780 -15.590  1.00  1.00      B    S
ATOM    496 DB   DA  B  19      11.780 114.790 -16.380  1.00  1.00      B    B
ATOM    497 DP   DC  B  20       5.880 112.050 -17.850  1.00  1.00      B    P
ATOM    498 DS   DC  B  20       7.900 113.410 -20.230  1.00  1.00      B    S
ATOM    499 DB   DC  B  20      11.670 112.740 -19.150  1.00  1.00      B    B
ATOM    500 DP   DA  B  21       7.420 111.840 -24.260  1.00  1.00      B    P
ATOM    501 DS   DA  B  21      10.950 112.110 -25.650  1.00  1.00      B    S
ATOM    502 DB   DA  B  21      13.850 110.810 -21.960  1.00  1.00      B    B
ATOM    503 DP   DC  B  22      11.710 110.550 -28.270  1.00  1.00      B    P
ATOM    504 DS   DC  B  22      14.760 110.440 -27.720  1.00  1.00      B    S
ATOM    505 DB   DC  B  22      15.170 108.020 -23.900  1.00  1.00      B    B
ATOM    506 DP   DG  B  23      17.240 108.080 -31.340  1.00  1.00      B    P
ATOM    507 DS   DG  B  23      19.870 106.680 -28.890  1.00  1.00      B    S
ATOM    508 DB   DG  B  23      17.860 104.580 -25.230  1.00  1.00      B    B
ATOM    509 DP   DT  B  24      22.830 105.430 -29.510  1.00  1.00      B    P
ATOM    510 DS   DT  B  24      23.320 103.570 -26.050  1.00  1.00      B    S
ATOM    511 DB   DT  B  24      19.800 101.570 -25.830  1.00  1.00      B    B
ATOM    512 DP   DG  B  25      26.970 101.050 -26.110  1.00  1.00      B    P
ATOM    513 DS   DG  B  25      25.670  98.750 -23.440  1.00  1.00      B    S
ATOM    514 DB   DG  B  25      21.090  97.660 -24.410  1.00  1.00      B    B
ATOM    515 DP   DC  B  26      27.890  96.410 -22.590  1.00  1.00      B    P
ATOM    516 DS   DC  B  26      24.850  94.350 -20.880  1.00  1.00      B    S
ATOM    517 DB   DC  B  26      21.730  94.330 -24.240  1.00  1.00      B    B
ATOM    518 DP   DC  B  27      25.250  91.050 -20.050  1.00  1.00      B    P
ATOM    519 DS   DC  B  27      22.020  89.930 -20.150  1.00  1.00      B    S
ATOM    520 DB   DC  B  27      21.220  90.450 -23.970  1.00  1.00      B    B
ATOM    521 DP   DT  B  28      20.830  86.330 -19.210  1.00  1.00      B    P
ATOM    522 DS   DT  B  28      17.840  86.090 -21.310  1.00  1.00      B    S
ATOM    523 DB   DT  B  28      19.670  86.640 -24.880  1.00  1.00      B    B
ATOM    524 DP   DG  B  29      15.690  81.880 -20.850  1.00  1.00      B    P
ATOM    525 DS   DG  B  29      14.670  81.510 -24.790  1.00  1.00      B    S
ATOM    526 DB   DG  B  29      18.460  83.410 -27.610  1.00  1.00      B    B
ATOM    527 DP   DG  B  30      13.380  78.590 -26.360  1.00  1.00      B    P
ATOM    528 DS   DG  B  30      14.770  78.760 -29.540  1.00  1.00      B    S
ATOM    529 DB   DG  B  30      19.720  80.080 -29.690  1.00  1.00      B    B
ATOM    530 DP   DA  B  31      13.730  75.950 -31.930  1.00  1.00      B    P
ATOM    531 DS   DA  B  31      16.660  75.990 -34.120  1.00  1.00      B    S
ATOM    532 DB   DA  B  31      20.490  76.860 -31.070  1.00  1.00      B    B
ATOM    533 DP   DG  B  32      17.200  73.260 -36.230  1.00  1.00      B    P
ATOM    534 DS   DG  B  32      21.180  73.560 -36.650  1.00  1.00      B    S
ATOM    535 DB   DG  B  32      23.480  74.590 -32.320  1.00  1.00      B    B
ATOM    536 DP   DA  B  33      23.290  71.590 -39.130  1.00  1.00      B    P
ATOM    537 DS   DA  B  33      26.700  71.720 -37.190  1.00  1.00      B    S
ATOM    538 DB   DA  B  33      25.660  71.510 -32.330  1.00  1.00      B    B
ATOM    539 DP   DC  B  34      28.570  69.660 -38.120  1.00  1.00      B    P
ATOM    540 DS   DC  B  34      30.330  69.670 -35.140  1.00  1.00      B    S
ATOM    541 DB   DC  B  34      27.150  68.360 -32.290  1.00  1.00      B    B
ATOM    542 DP   DT  B  35      33.130  67.000 -34.730  1.00  1.00      B    P
ATOM    543 DS   DT  B  35      33.130  66.880 -30.840  1.00  1.00      B    S
ATOM    544 DB   DT  B  35      29.360  65.540 -30.410  1.00  1.00      B    B
ATOM    545 DP   DA  B  36      36.050  64.650 -28.720  1.00  1.00      B    P
ATOM    546 DS   DA  B  36      33.840  63.480 -25.820  1.00  1.00      B    S
ATOM    547 DB   DA  B  36      29.570  62.090 -27.580  1.00  1.00      B    B
ATOM    548 DP   DG  B  37      35.420  61.190 -23.010  1.00  1.00      B    P
ATOM    549 DS   DG  B  37      32.210  59.800 -21.950  1.00  1.00      B    S
ATOM    550 DB   DG  B  37      29.220  58.620 -25.820  1.00  1.00      B    B
ATOM    551 DP   DG  B  38      31.960  57.730 -19.220  1.00  1.00      B    P
ATOM    552 DS   DG  B  38      28.700  55.590 -20.330  1.00  1.00      B    S
ATOM    553 DB   DG  B  38      28.890  55.030 -25.770  1.00  1.00      B    B
ATOM    554 DP   DG  B  39      27.380  52.550 -18.610  1.00  1.00      B    P
ATOM    555 DS   DG  B  39      25.420  51.190 -21.500  1.00  1.00      B    S
ATOM    556 DB   DG  B  39      28.010  51.580 -25.700  1.00  1.00      B    B
ATOM    557 DP   DA  B  40      23.590  47.630 -20.990  1.00  1.00      B    P
ATOM    558 DS   DA  B  40      23.710  46.970 -24.750  1.00  1.00      B    S
ATOM    559 DB   DA  B  40      27.990  48.170 -26.180  1.00  1.00      B    B
ATOM    560 DP   DG  B  41      22.630  43.690 -26.000  1.00  1.00      B    P
ATOM    561 DS   DG  B  41      25.630  43.520 -28.970  1.00  1.00      B    S
ATOM    562 DB   DG  B  41      29.790  45.110 -27.170  1.00  1.00      B    B
ATOM    563 DP   DT  B  42      26.120  40.930 -30.870  1.00  1.00      B    P
ATOM    564 DS   DT  B  42      29.350  41.400 -32.000  1.00  1.00      B    S
ATOM    565 DB   DT  B  42      31.390  42.310 -28.260  1.00  1.00      B    B
ATOM    566 DP   DA  B  43      30.800  37.670 -34.120  1.00  1.00      B    P
ATOM    567 DS   DA  B  43      34.220  38.140 -32.850  1.00  1.00      B    S
ATOM    568 DB   DA  B  43      34.390  39.580 -28.190  1.00  1.00      B    B
ATOM    569 DP   DA  B  44      36.970  35.760 -33.860  1.00  1.00      B    P
ATOM    570 DS   DA  B  44      39.130  36.640 -31.100  1.00  1.00      B    S
ATOM    571 DB   DA  B  44      36.360  36.880 -26.730  1.00  1.00      B    B
ATOM    572 DP   DT  B  45      41.920  35.000 -30.500  1.00  1.00      B    P
ATOM    573 DS   DT  B  45      42.060  35.730 -27.100  1.00  1.00      B    S
ATOM    574 DB   DT  B  45      38.330  34.280 -25.580  1.00  1.00      B    B
ATOM    575 DP   DC  B  46      45.170  34.340 -25.340  1.00  1.00      B    P
ATOM    576 DS   DC  B  46      43.400  34.370 -22.200  1.00  1.00      B    S
ATOM    577 DB   DC  B  46      39.810  32.190 -22.700  1.00  1.00      B    B
ATOM    578 DP   DC  B  47      45.170  33.770 -18.940  1.00  1.00      B    P
ATOM    579 DS   DC  B  47      42.030  32.710 -16.850  1.00  1.00      B    S
ATOM    580 DB   DC  B  47      40.060  30.250 -19.310  1.00  1.00      B    B
ATOM    581 DP   DC  B  48      42.500  31.360 -13.530  1.00  1.00      B    P
ATOM    582 DS   DC  B  48      38.800  29.620 -13.450  1.00  1.00      B    S
ATOM    583 DB   DC  B  48      38.940  27.270 -16.970  1.00  1.00      B    B
ATOM    584 DP   DC  B  49      37.780  27.940 -10.810  1.00  1.00      B    P
ATOM    585 DS   DC  B  49      35.660  25.080 -12.600  1.00  1.00      B    S
ATOM    586 DB   DC  B  49      38.370  23.700 -15.620  1.00  1.00      B    B
ATOM    587 DP   DT  B  50      33.640  22.440 -10.750  1.00  1.00      B    P
ATOM    588 DS   DT  B  50      33.060  20.260 -14.200  1.00  1.00      B    S
ATOM    589 DB   DT  B  50      37.240  19.750 -14.600  1.00  1.00      B    B
ATOM    590 DP   DT  B  51      31.160  16.890 -14.250  1.00  1.00      B    P
ATOM    591 DS   DT  B  51      32.780  15.690 -17.400  1.00  1.00      B    S
ATOM    592 DB   DT  B  51      37.230  16.130 -15.950  1.00  1.00      B    B
ATOM    593 DP   DG  B  52      31.630  11.690 -18.370  1.00  1.00      B    P
ATOM    594 DS   DG  B  52      35.440  11.030 -19.660  1.00  1.00      B    S
ATOM    595 DB   DG  B  52      39.290  12.580 -16.810  1.00  1.00      B    B
ATOM    596 DP   DG  B  53      36.230   7.800 -21.470  1.00  1.00      B    P
ATOM    597 DS   DG  B  53      40.240   7.500 -20.540  1.00  1.00      B    S
ATOM    598 DB   DG  B  53      41.560   9.670 -16.260  1.00  1.00      B    B
ATOM    599 DP   DC  B  54      42.150   5.780 -22.020  1.00  1.00      B    P
ATOM    600 DS   DC  B  54      44.590   6.280 -19.280  1.00  1.00      B    S
ATOM    601 DB   DC  B  54      42.570   6.450 -15.950  1.00  1.00      B    B
ATOM    602 DP   DG  B  55      48.960   3.700 -20.130  1.00  1.00      B    P
ATOM    603 DS   DG  B  55      49.620   3.470 -16.780  1.00  1.00      B    S
ATOM    604 DB   DG  B  55      45.340   3.660 -14.080  1.00  1.00      B    B
ATOM    605 DP   DG  B  56      52.810   1.390 -15.110  1.00  1.00      B    P
ATOM    606 DS   DG  B  56      50.920   0.250 -12.130  1.00  1.00      B    S
ATOM    607 DB   DG  B  56      45.610   0.280 -12.290  1.00  1.00      B    B
ATOM    608 DP   DT  B  57      52.140  -2.040  -9.970  1.00  1.00      B    P
ATOM    609 DS   DT  B  57      49.000  -2.460  -7.640  1.00  1.00      B    S
ATOM    610 DB   DT  B  57      46.130  -2.840 -10.790  1.00  1.00      B    B
ATOM    611 DP   DT  B  58      48.630  -5.260  -4.870  1.00  1.00      B    P
ATOM    612 DS   DT  B  58      45.180  -4.660  -4.900  1.00  1.00      B    S
ATOM    613 DB   DT  B  58      43.960  -5.670  -9.030  1.00  1.00      B    B
ATOM    614 DP   DA  B  59      42.840  -6.310  -1.640  1.00  1.00      B    P
ATOM    615 DS   DA  B  59      39.710  -6.350  -3.620  1.00  1.00      B    S
ATOM    616 DB   DA  B  59      40.610  -8.190  -8.200  1.00  1.00      B    B
ATOM    617 DP   DA  B  60      36.060  -7.690  -2.230  1.00  1.00      B    P
ATOM    618 DS   DA  B  60      34.920  -7.950  -5.650  1.00  1.00      B    S
ATOM    619 DB   DA  B  60      37.940 -10.950  -8.000  1.00  1.00      B    B
ATOM    620 DP   DA  B  61      31.310  -8.390  -6.440  1.00  1.00      B    P
ATOM    621 DS   DA  B  61      32.080  -9.920  -9.990  1.00  1.00      B    S
ATOM    622 DB   DA  B  61      35.660 -13.400  -9.710  1.00  1.00      B    B
ATOM    623 DP   DA  B  62      29.500 -10.440 -12.340  1.00  1.00      B    P
ATOM    624 DS   DA  B  62      31.040 -13.310 -13.930  1.00  1.00      B    S
ATOM    625 DB   DA  B  62      33.380 -15.920 -10.180  1.00  1.00      B    B
ATOM    626 DP   DC  B  63      28.770 -15.010 -15.640  1.00  1.00      B    P
ATOM    627 DS   DC  B  63      30.840 -18.320 -15.490  1.00  1.00      B    S
ATOM    628 DB   DC  B  63      31.690 -18.750 -11.070  1.00  1.00      B    B
ATOM    629 DP   DG  B  64      28.880 -22.080 -17.520  1.00  1.00      B    P
ATOM    630 DS   DG  B  64      31.190 -24.540 -15.350  1.00  1.00      B    S
ATOM    631 DB   DG  B  64      30.960 -22.940 -10.560  1.00  1.00      B    B
ATOM    632 DP   DC  B  65      31.440 -28.360 -15.860  1.00  1.00      B    P
ATOM    633 DS   DC  B  65      32.090 -28.910 -12.170  1.00  1.00      B    S
ATOM    634 DB   DC  B  65      29.630 -26.170 -10.080  1.00  1.00      B    B
ATOM    635 DP   DG  B  66      31.280 -33.690 -10.860  1.00  1.00      B    P
ATOM    636 DS   DG  B  66      30.490 -32.560  -7.220  1.00  1.00      B    S
ATOM    637 DB   DG  B  66      27.570 -28.740  -7.260  1.00  1.00      B    B
ATOM    638 DP   DG  B  67      29.670 -34.540  -4.750  1.00  1.00      B    P
ATOM    639 DS   DG  B  67      27.970 -31.640  -2.590  1.00  1.00      B    S
ATOM    640 DB   DG  B  67      24.580 -29.220  -5.160  1.00  1.00      B    B
ATOM    641 DP   DG  B  68      26.260 -32.670   0.960  1.00  1.00      B    P
ATOM    642 DS   DG  B  68      23.730 -30.170   0.750  1.00  1.00      B    S
ATOM    643 DB   DG  B  68      21.510 -30.020  -3.250  1.00  1.00      B    B
ATOM    644 DP   DG  B  69      21.410 -29.550   3.500  1.00  1.00      B    P
ATOM    645 DS   DG  B  69      18.740 -27.790   1.000  1.00  1.00      B    S
ATOM    646 DB   DG  B  69      17.780 -29.860  -2.760  1.00  1.00      B    B
ATOM    647 DP   DG  B  70      15.710 -26.480   2.580  1.00  1.00      B    P
ATOM    648 DS   DG  B  70      14.120 -26.330  -0.500  1.00  1.00      B    S
ATOM    649 DB   DG  B  70      14.160 -30.260  -3.160  1.00  1.00      B    B
ATOM    650 DP   DA  B  71      11.150 -23.760  -1.080  1.00  1.00      B    P
ATOM    651 DS   DA  B  71       9.580 -25.800  -4.170  1.00  1.00      B    S
ATOM    652 DB   DA  B  71      10.700 -30.970  -3.840  1.00  1.00      B    B
ATOM    653 DP   DC  B  72       6.750 -25.300  -4.210  1.00  1.00      B    P
ATOM    654 DS   DC  B  72       5.870 -29.010  -5.920  1.00  1.00      B    S
ATOM    655 DB   DC  B  72       7.410 -31.740  -3.210  1.00  1.00      B    B
ATOM    656 DP   DA  B  73       2.180 -29.980  -7.590  1.00  1.00      B    P
ATOM    657 DS   DA  B  73       2.650 -33.900  -7.370  1.00  1.00      B    S
ATOM    658 DB   DA  B  73       4.450 -34.660  -2.950  1.00  1.00      B    B
ATOM    659 DP   DG  B  74      -0.440 -36.320  -8.410  1.00  1.00      B    P
ATOM    660 DS   DG  B  74       0.370 -39.150  -6.330  1.00  1.00      B    S
ATOM    661 DB   DG  B  74       2.070 -37.860  -2.340  1.00  1.00      B    B
ATOM    662 DP   DC  B  75      -1.500 -41.520  -6.500  1.00  1.00      B    P
ATOM    663 DS   DC  B  75      -1.080 -42.160  -3.380  1.00  1.00      B    S
ATOM    664 DB   DC  B  75      -1.160 -38.760  -1.220  1.00  1.00      B    B
ATOM    665 DP   DG  B  76      -4.210 -45.290  -2.450  1.00  1.00      B    P
ATOM    666 DS   DG  B  76      -4.420 -44.300   1.490  1.00  1.00      B    S
ATOM    667 DB   DG  B  76      -3.960 -39.360   2.010  1.00  1.00      B    B
ATOM    668 DP   DC  B  77      -6.460 -45.740   3.520  1.00  1.00      B    P
ATOM    669 DS   DC  B  77      -6.340 -42.390   5.680  1.00  1.00      B    S
ATOM    670 DB   DC  B  77      -7.470 -39.100   2.780  1.00  1.00      B    B
ATOM    671 DP   DG  B  78      -9.060 -42.590   9.690  1.00  1.00      B    P
ATOM    672 DS   DG  B  78      -9.290 -38.640  10.040  1.00  1.00      B    S
ATOM    673 DB   DG  B  78      -9.760 -36.790   5.620  1.00  1.00      B    B
ATOM    674 DP   DT  B  79     -10.670 -36.480  12.590  1.00  1.00      B    P
ATOM    675 DS   DT  B  79     -10.120 -33.310  10.500  1.00  1.00      B    S
ATOM    676 DB   DT  B  79     -12.500 -34.890   6.470  1.00  1.00      B    B
ATOM    677 DP   DA  B  80     -11.790 -29.820  12.220  1.00  1.00      B    P
ATOM    678 DS   DA  B  80     -12.520 -28.240   8.640  1.00  1.00      B    S
ATOM    679 DB   DA  B  80     -14.750 -31.460   5.460  1.00  1.00      B    B
ATOM    680 DP   DC  B  81     -13.510 -25.350   8.760  1.00  1.00      B    P
ATOM    681 DS   DC  B  81     -15.300 -25.530   6.260  1.00  1.00      B    S
ATOM    682 DB   DC  B  81     -17.720 -29.490   6.350  1.00  1.00      B    B
ATOM    683 DP   DG  B  82     -17.900 -21.540   5.230  1.00  1.00      B    P
ATOM    684 DS   DG  B  82     -20.210 -23.670   3.160  1.00  1.00      B    S
ATOM    685 DB   DG  B  82     -21.750 -27.840   5.330  1.00  1.00      B    B
ATOM    686 DP   DT  B  83     -22.520 -22.400   1.030  1.00  1.00      B    P
ATOM    687 DS   DT  B  83     -24.620 -25.170   0.710  1.00  1.00      B    S
ATOM    688 DB   DT  B  83     -24.790 -26.390   5.090  1.00  1.00      B    B
ATOM    689 DP   DG  B  84     -27.980 -23.860  -0.950  1.00  1.00      B    P
ATOM    690 DS   DG  B  84     -30.590 -26.070   1.050  1.00  1.00      B    S
ATOM    691 DB   DG  B  84     -29.250 -26.830   5.760  1.00  1.00      B    B
ATOM    692 DP   DC  B  85     -33.310 -26.230   0.130  1.00  1.00      B    P
ATOM    693 DS   DC  B  85     -34.730 -27.020   3.130  1.00  1.00      B    S
ATOM    694 DB   DC  B  85     -32.250 -25.180   6.190  1.00  1.00      B    B
ATOM    695 DP   DG  B  86     -39.730 -26.520   3.520  1.00  1.00      B    P
ATOM    696 DS   DG  B  86     -39.720 -26.460   7.010  1.00  1.00      B    S
ATOM    697 DB   DG  B  86     -35.410 -23.900   8.500  1.00  1.00      B    B
ATOM    698 DP   DT  B  87     -42.340 -25.550   8.970  1.00  1.00      B    P
ATOM    699 DS   DT  B  87     -40.800 -24.410  11.370  1.00  1.00      B    S
ATOM    700 DB   DT  B  87     -37.950 -21.780   9.470  1.00  1.00      B    B
ATOM    701 DP   DT  B  88     -42.540 -23.020  14.360  1.00  1.00      B    P
ATOM    702 DS   DT  B  88     -39.340 -21.450  15.640  1.00  1.00      B    S
ATOM    703 DB   DT  B  88     -38.410 -18.900  12.240  1.00  1.00      B    B
ATOM    704 DP   DT  B  89     -39.480 -19.250  18.990  1.00  1.00      B    P
ATOM    705 DS   DT  B  89     -36.850 -16.810  18.100  1.00  1.00      B    S
ATOM    706 DB   DT  B  89     -38.610 -15.420  14.070  1.00  1.00      B    B
ATOM    707 DP   DA  B  90     -35.440 -13.800  20.730  1.00  1.00      B    P
ATOM    708 DS   DA  B  90     -34.440 -11.450  17.840  1.00  1.00      B    S
ATOM    709 DB   DA  B  90     -37.880 -11.290  14.200  1.00  1.00      B    B
ATOM    710 DP   DA  B  91     -32.650  -7.950  18.400  1.00  1.00      B    P
ATOM    711 DS   DA  B  91     -32.830  -7.160  15.000  1.00  1.00      B    S
ATOM    712 DB   DA  B  91     -37.750  -7.720  13.400  1.00  1.00      B    B
ATOM    713 DP   DG  B  92     -31.260  -4.040  14.290  1.00  1.00      B    P
ATOM    714 DS   DG  B  92     -33.290  -3.570  11.040  1.00  1.00      B    S
ATOM    715 DB   DG  B  92     -38.380  -3.870  11.550  1.00  1.00      B    B
ATOM    716 DP   DC  B  93     -32.370  -1.280   9.200  1.00  1.00      B    P
ATOM    717 DS   DC  B  93     -35.900   0.070   8.540  1.00  1.00      B    S
ATOM    718 DB   DC  B  93     -37.760  -0.660  12.150  1.00  1.00      B    B
ATOM    719 DP   DG  B  94     -35.930   4.710   7.080  1.00  1.00      B    P
ATOM    720 DS   DG  B  94     -39.740   5.190   8.460  1.00  1.00      B    S
ATOM    721 DB   DG  B  94     -40.630   2.520  12.690  1.00  1.00      B    B
ATOM    722 DP   DG  B  95     -41.410   8.340   8.600  1.00  1.00      B    P
ATOM    723 DS   DG  B  95     -44.090   7.530  11.200  1.00  1.00      B    S
ATOM    724 DB   DG  B  95     -42.040   5.140  15.020  1.00  1.00      B    B
ATOM    725 DP   DT  B  96     -46.020   9.900  12.160  1.00  1.00      B    P
ATOM    726 DS   DT  B  96     -46.480   8.800  15.880  1.00  1.00      B    S
ATOM    727 DB   DT  B  96     -41.980   8.100  16.700  1.00  1.00      B    B
ATOM    728 DP   DG  B  97     -47.950  12.170  18.230  1.00  1.00      B    P
ATOM    729 DS   DG  B  97     -46.210  10.810  21.700  1.00  1.00      B    S
ATOM    730 DB   DG  B  97     -41.540   9.780  20.720  1.00  1.00      B    B
ATOM    731 DP   DC  B  98     -47.080  12.020  25.040  1.00  1.00      B    P
ATOM    732 DS   DC  B  98     -43.590  11.140  26.080  1.00  1.00      B    S
ATOM    733 DB   DC  B  98     -40.910  12.350  22.820  1.00  1.00      B    B
ATOM    734 DP   DT  B  99     -42.450  12.220  29.220  1.00  1.00      B    P
ATOM    735 DS   DT  B  99     -38.480  12.390  28.350  1.00  1.00      B    S
ATOM    736 DB   DT  B  99     -38.700  14.830  24.710  1.00  1.00      B    B
ATOM    737 DP   DA  B 100     -35.700  13.200  31.450  1.00  1.00      B    P
ATOM    738 DS   DA  B 100     -32.910  14.670  29.270  1.00  1.00      B    S
ATOM    739 DB   DA  B 100     -35.030  16.970  25.560  1.00  1.00      B    B
ATOM    740 DP   DG  B 101     -30.250  17.220  31.070  1.00  1.00      B    P
ATOM    741 DS   DG  B 101     -29.180  19.010  27.780  1.00  1.00      B    S
ATOM    742 DB   DG  B 101     -33.280  20.720  25.450  1.00  1.00      B    B
ATOM    743 DP   DA  B 102     -26.040  21.420  27.650  1.00  1.00      B    P
ATOM    744 DS   DA  B 102     -27.000  23.110  24.950  1.00  1.00      B    S
ATOM    745 DB   DA  B 102     -31.960  24.090  25.490  1.00  1.00      B    B
ATOM    746 DP   DG  B 103     -25.230  26.160  24.230  1.00  1.00      B    P
ATOM    747 DS   DG  B 103     -27.860  28.030  22.630  1.00  1.00      B    S
ATOM    748 DB   DG  B 103     -32.050  28.050  25.290  1.00  1.00      B    B
ATOM    749 DP   DC  B 104     -27.280  30.890  20.830  1.00  1.00      B    P
ATOM    750 DS   DC  B 104     -31.020  32.550  21.740  1.00  1.00      B    S
ATOM    751 DB   DC  B 104     -31.780  31.370  25.580  1.00  1.00      B    B
ATOM    752 DP   DT  B 105     -31.520  36.200  21.300  1.00  1.00      B    P
ATOM    753 DS   DT  B 105     -34.510  36.610  23.040  1.00  1.00      B    S
ATOM    754 DB   DT  B 105     -33.010  35.090  26.910  1.00  1.00      B    B
ATOM    755 DP   DG  B 106     -36.110  40.460  23.420  1.00  1.00      B    P
ATOM    756 DS   DG  B 106     -37.980  39.800  26.550  1.00  1.00      B    S
ATOM    757 DB   DG  B 106     -35.350  37.400  29.800  1.00  1.00      B    B
ATOM    758 DP   DT  B 107     -40.040  42.250  27.810  1.00  1.00      B    P
ATOM    759 DS   DT  B 107     -39.990  41.040  31.250  1.00  1.00      B    S
ATOM    760 DB   DT  B 107     -35.500  40.740  31.410  1.00  1.00      B    B
ATOM    761 DP   DC  B 108     -41.650  44.070  33.310  1.00  1.00      B    P
ATOM    762 DS   DC  B 108     -39.250  43.630  36.060  1.00  1.00      B    S
ATOM    763 DB   DC  B 108     -35.320  43.540  34.310  1.00  1.00      B    B
ATOM    764 DP   DT  B 109     -39.040  46.380  39.450  1.00  1.00      B    P
ATOM    765 DS   DT  B 109     -35.350  45.510  40.400  1.00  1.00      B    S
ATOM    766 DB   DT  B 109     -33.730  46.220  36.790  1.00  1.00      B    B
ATOM    767 DP   DA  B 110     -33.590  47.810  43.750  1.00  1.00      B    P
ATOM    768 DS   DA  B 110     -29.940  47.500  42.400  1.00  1.00      B    S
ATOM    769 DB   DA  B 110     -29.980  47.990  37.360  1.00  1.00      B    B
ATOM    770 DP   DC  B 111     -27.450  49.190  43.780  1.00  1.00      B    P
ATOM    771 DS   DC  B 111     -25.560  49.100  41.060  1.00  1.00      B    S
ATOM    772 DB   DC  B 111     -28.060  50.720  38.180  1.00  1.00      B    B
ATOM    773 DP   DG  B 112     -21.050  51.090  41.700  1.00  1.00      B    P
ATOM    774 DS   DG  B 112     -20.500  51.410  37.920  1.00  1.00      B    S
ATOM    775 DB   DG  B 112     -24.840  52.570  35.900  1.00  1.00      B    B
ATOM    776 DP   DA  B 113     -17.550  53.260  36.380  1.00  1.00      B    P
ATOM    777 DS   DA  B 113     -19.530  54.580  33.370  1.00  1.00      B    S
ATOM    778 DB   DA  B 113     -24.080  56.090  34.790  1.00  1.00      B    B
ATOM    779 DP   DC  B 114     -18.160  56.460  31.680  1.00  1.00      B    P
ATOM    780 DS   DC  B 114     -21.590  58.290  30.380  1.00  1.00      B    S
ATOM    781 DB   DC  B 114     -23.540  59.770  34.250  1.00  1.00      B    B
ATOM    782 DP   DC  B 115     -21.500  60.820  27.800  1.00  1.00      B    P
ATOM    783 DS   DC  B 115     -24.770  62.870  28.580  1.00  1.00      B    S
ATOM    784 DB   DC  B 115     -24.370  63.080  32.670  1.00  1.00      B    B
ATOM    785 DP   DA  B 116     -25.800  66.830  26.310  1.00  1.00      B    P
ATOM    786 DS   DA  B 116     -28.030  68.010  29.050  1.00  1.00      B    S
ATOM    787 DB   DA  B 116     -25.670  67.110  33.070  1.00  1.00      B    B
ATOM    788 DP   DA  B 117     -29.610  71.070  28.870  1.00  1.00      B    P
ATOM    789 DS   DA  B 117     -29.180  71.790  32.540  1.00  1.00      B    S
ATOM    790 DB   DA  B 117     -24.770  70.420  34.100  1.00  1.00      B    B
ATOM    791 DP   DT  B 118     -30.340  74.680  33.900  1.00  1.00      B    P
ATOM    792 DS   DT  B 118     -28.170  75.210  36.800  1.00  1.00      B    S
ATOM    793 DB   DT  B 118     -24.430  74.160  35.120  1.00  1.00      B    B
ATOM    794 DP   DT  B 119     -28.140  78.370  39.680  1.00  1.00      B    P
ATOM    795 DS   DT  B 119     -24.560  77.480  41.110  1.00  1.00      B    S
ATOM    796 DB   DT  B 119     -22.590  76.350  37.850  1.00  1.00      B    B
ATOM    797 DP   DG  B 120     -22.910  80.770  43.930  1.00  1.00      B    P
ATOM    798 DS   DG  B 120     -19.150  79.690  43.080  1.00  1.00      B    S
ATOM    799 DB   DG  B 120     -18.560  78.490  37.970  1.00  1.00      B    B
ATOM    800 DP   DA  B 121     -15.930  80.520  45.130  1.00  1.00      B    P
ATOM    801 DS   DA  B 121     -13.490  79.390  42.070  1.00  1.00      B    S
ATOM    802 DB   DA  B 121     -15.840  80.450  37.530  1.00  1.00      B    B
ATOM    803 DP   DG  B 122      -9.780  81.510  41.900  1.00  1.00      B    P
ATOM    804 DS   DG  B 122      -9.450  81.320  38.020  1.00  1.00      B    S
ATOM    805 DB   DG  B 122     -13.730  82.650  35.170  1.00  1.00      B    B
ATOM    806 DP   DC  B 123      -6.780  82.110  36.790  1.00  1.00      B    P
ATOM    807 DS   DC  B 123      -8.660  82.600  33.240  1.00  1.00      B    S
ATOM    808 DB   DC  B 123     -11.900  85.240  34.110  1.00  1.00      B    B
ATOM    809 DP   DG  B 124      -5.680  84.210  29.690  1.00  1.00      B    P
ATOM    810 DS   DG  B 124      -8.660  86.280  27.810  1.00  1.00      B    S
ATOM    811 DB   DG  B 124     -12.000  88.420  31.030  1.00  1.00      B    B
ATOM    812 DP   DG  B 125      -8.350  88.760  24.480  1.00  1.00      B    P
ATOM    813 DS   DG  B 125     -11.550  90.860  25.060  1.00  1.00      B    S
ATOM    814 DB   DG  B 125     -11.810  92.540  29.760  1.00  1.00      B    B
ATOM    815 DP   DC  B 126     -12.440  92.950  22.380  1.00  1.00      B    P
ATOM    816 DS   DC  B 126     -14.500  94.880  24.710  1.00  1.00      B    S
ATOM    817 DB   DC  B 126     -11.690  95.490  28.100  1.00  1.00      B    B
ATOM    818 DP   DC  B 127     -16.380  98.020  23.550  1.00  1.00      B    P
ATOM    819 DS   DC  B 127     -16.480 100.080  26.620  1.00  1.00      B    S
ATOM    820 DB   DC  B 127     -12.560  99.430  28.530  1.00  1.00      B    B
ATOM    821 DP   DT  B 128     -17.640 104.170  26.950  1.00  1.00      B    P
ATOM    822 DS   DT  B 128     -16.000 104.930  30.320  1.00  1.00      B    S
ATOM    823 DB   DT  B 128     -11.820 103.320  29.210  1.00  1.00      B    B
ATOM    824 DP   DG  B 129     -15.850 109.140  31.180  1.00  1.00      B    P
ATOM    825 DS   DG  B 129     -12.930 108.460  33.770  1.00  1.00      B    S
ATOM    826 DB   DG  B 129      -8.780 106.180  31.160  1.00  1.00      B    B
ATOM    827 DP   DC  B 130     -12.130 110.820  36.430  1.00  1.00      B    P
ATOM    828 DS   DC  B 130      -8.360 110.160  36.430  1.00  1.00      B    S
ATOM    829 DB   DC  B 130      -7.300 109.160  32.270  1.00  1.00      B    B
ATOM    830 DP   DA  B 131      -5.380 113.080  38.800  1.00  1.00      B    P
ATOM    831 DS   DA  B 131      -2.630 112.090  36.870  1.00  1.00      B    S
ATOM    832 DB   DA  B 131      -4.490 112.280  32.460  1.00  1.00      B    B
ATOM    833 DP   DG  B 132       0.360 114.530  37.060  1.00  1.00      B    P
ATOM    834 DS   DG  B 132       1.180 113.680  33.820  1.00  1.00      B    S
ATOM    835 DB   DG  B 132      -2.490 114.550  30.220  1.00  1.00      B    B
ATOM    836 DP   DA  B 133       4.510 113.980  32.620  1.00  1.00      B    P
ATOM    837 DS   DA  B 133       3.580 113.780  29.040  1.00  1.00      B    S
ATOM    838 DB   DA  B 133      -0.400 116.380  28.260  1.00  1.00      B    B
ATOM    839 DP   DC  B 134       6.260 114.060  26.990  1.00  1.00      B    P
ATOM    840 DS   DC  B 134       4.530 115.950  24.380  1.00  1.00      B    S
ATOM    841 DB   DC  B 134       1.320 118.600  26.390  1.00  1.00      B    B
ATOM    842 DP   DC  B 135       5.880 117.410  22.060  1.00  1.00      B    P
ATOM    843 DS   DC  B 135       2.840 119.690  20.840  1.00  1.00      B    S
ATOM    844 DB   DC  B 135       1.450 121.690  24.250  1.00  1.00      B    B
ATOM    845 DP   DG  B 136       3.520 122.390  17.330  1.00  1.00      B    P
ATOM    846 DS   DG  B 136       1.070 125.040  18.580  1.00  1.00      B    S
ATOM    847 DB   DG  B 136       1.620 125.780  23.190  1.00  1.00      B    B
ATOM    848 DP   DG  B 137       0.470 128.240  16.470  1.00  1.00      B    P
ATOM    849 DS   DG  B 137      -0.580 130.520  19.320  1.00  1.00      B    S
ATOM    850 DB   DG  B 137       1.920 129.380  23.360  1.00  1.00      B    B
ATOM    851 DP   DG  B 138      -1.410 134.300  18.950  1.00  1.00      B    P
ATOM    852 DS   DG  B 138      -0.730 135.180  22.290  1.00  1.00      B    S
ATOM    853 DB   DG  B 138       3.100 132.810  24.330  1.00  1.00      B    B
ATOM    854 DP   DA  B 139      -1.640 138.570  23.800  1.00  1.00      B    P
ATOM    855 DS   DA  B 139       0.870 137.960  27.310  1.00  1.00      B    S
ATOM    856 DB   DA  B 139       4.640 135.970  25.610  1.00  1.00      B    B
ATOM    857 DP   DT  B 140       2.050 140.710  29.710  1.00  1.00      B    P
ATOM    858 DS   DT  B 140       5.620 138.710  30.570  1.00  1.00      B    S
ATOM    859 DB   DT  B 140       7.110 138.620  26.410  1.00  1.00      B    B
ATOM    860 DP   DT  B 141       8.050 140.010  33.020  1.00  1.00      B    P
ATOM    861 DS   DT  B 141      11.260 138.480  31.140  1.00  1.00      B    S
ATOM    862 DB   DT  B 141      10.820 139.930  27.560  1.00  1.00      B    B
ATOM    863 DP   DC  B 142      14.460 139.590  33.080  1.00  1.00      B    P
ATOM    864 DS   DC  B 142      16.560 138.910  30.180  1.00  1.00      B    S
ATOM    865 DB   DC  B 142      14.500 140.880  26.990  1.00  1.00      B    B
ATOM    866 DP   DT  B 143      20.770 139.660  30.340  1.00  1.00      B    P
ATOM    867 DS   DT  B 143      21.340 139.900  26.430  1.00  1.00      B    S
ATOM    868 DB   DT  B 143      18.340 143.130  25.540  1.00  1.00      B    B
ATOM    869 DP   DC  B 144      25.000 140.830  25.270  1.00  1.00      B    P
ATOM    870 DS   DC  B 144      23.880 142.980  22.240  1.00  1.00      B    S
ATOM    871 DB   DC  B 144      20.840 145.560  23.870  1.00  1.00      B    B
ATOM    872 DP   DC  B 145      26.400 144.690  20.110  1.00  1.00      B    P
ATOM    873 DS   DC  B 145      24.380 147.350  18.800  1.00  1.00      B    S
ATOM    874 DB   DC  B 145      22.420 148.630  22.050  1.00  1.00      B    B
ATOM    875 DP   DA  B 146      26.140 150.870  16.570  1.00  1.00      B    P
ATOM    876 DS   DA  B 146      22.940 153.370  17.310  1.00  1.00      B    S
ATOM    877 DB   DA  B 146      22.030 152.840  22.000  1.00  1.00      B    B
ATOM    878 DP   DG  B 147      23.500 157.460  16.210  1.00  1.00      B    P
ATOM    879 DS   DG  B 147      21.420 158.640  19.080  1.00  1.00      B    S
ATOM    880 DB   DG  B 147      22.850 156.260  23.560  1.00  1.00      B    B
TER
ATOM    881  CA  ALA C   1     -13.310 -51.500  43.930  1.00  1.00      C    C
ATOM    882  CA  ARG C   2     -16.590 -49.740  44.770  1.00  1.00      C    C
ATOM    883  CA  THR C   3     -15.950 -47.220  42.090  1.00  1.00      C    C
ATOM    884  CA  LYS C   4     -18.210 -45.730  39.510  1.00  1.00      C    C
ATOM    885  CA  GLN C   5     -21.440 -46.860  41.200  1.00  1.00      C    C
ATOM    886  CA  THR C   6     -24.770 -46.920  39.320  1.00  1.00      C    C
ATOM    887  CA  ALA C   7     -27.630 -45.640  41.460  1.00  1.00      C    C
ATOM    888  CA  ARG C   8     -27.040 -42.190  42.760  1.00  1.00      C    C
ATOM    889  CA  LYS C   9     -26.600 -40.980  39.280  1.00  1.00      C    C
ATOM    890  CA  SER C  10     -29.880 -41.180  37.320  1.00  1.00      C    C
ATOM    891  CA  THR C  11     -28.190 -41.420  33.960  1.00  1.00      C    C
ATOM    892  CA  GLY C  12     -29.780 -38.200  32.780  1.00  1.00      C    C
ATOM    893  CA  GLY C  13     -28.230 -35.590  35.070  1.00  1.00      C    C
ATOM    894  CA  LYS C  14     -26.420 -32.740  33.740  1.00  1.00      C    C
ATOM    895  CA  ALA C  15     -23.050 -33.520  32.380  1.00  1.00      C    C
ATOM    896  CA  PRO C  16     -20.940 -31.600  34.880  1.00  1.00      C    C
ATOM    897  CA  ARG C  17     -18.810 -30.280  31.960  1.00  1.00      C    C
ATOM    898  CA  LYS C  18     -15.640 -28.300  32.610  1.00  1.00      C    C
ATOM    899  CA  GLN C  19     -15.580 -27.100  28.920  1.00  1.00      C    C
ATOM    900  CA  LEU C  20     -12.560 -27.000  26.760  1.00  1.00      C    C
ATOM    901  CA  ALA C  21     -11.610 -29.920  24.500  1.00  1.00      C    C
ATOM    902  CA  THR C  22     -13.360 -30.570  21.140  1.00  1.00      C    C
ATOM    903  CA  LYS C  23     -15.430 -27.410  21.610  1.00  1.00      C    C
ATOM    904  CA  ALA C  24     -18.630 -29.560  21.390  1.00  1.00      C    C
ATOM    905  CA  ALA C  25     -21.830 -30.680  23.230  1.00  1.00      C    C
ATOM    906  CA  ARG C  26     -20.460 -34.190  23.940  1.00  1.00      C    C
ATOM    907  CA  LYS C  27     -21.780 -36.990  21.580  1.00  1.00      C    C
ATOM    908  CA  SER C  28     -22.070 -37.360  17.700  1.00  1.00      C    C
ATOM    909  CA  ALA C  29     -20.140 -39.950  15.820  1.00  1.00      C    C
ATOM    910  CA  PRO C  30     -20.670 -37.680  12.780  1.00  1.00      C    C
ATOM    911  CA  ALA C  31     -22.880 -40.300  11.130  1.00  1.00      C    C
ATOM    912  CA  THR C  32     -26.290 -41.640  10.480  1.00  1.00      C    C
ATOM    913  CA  GLY C  33     -25.530 -45.040   8.930  1.00  1.00      C    C
ATOM    914  CA  GLY C  34     -26.130 -44.830   5.220  1.00  1.00      C    C
ATOM    915  CA  VAL C  35     -28.150 -46.550   2.490  1.00  1.00      C    C
ATOM    916  CA  LYS C  36     -30.630 -43.570   2.100  1.00  1.00      C    C
ATOM    917  CA  LYS C  37     -28.270 -40.590   1.550  1.00  1.00      C    C
ATOM    918  CA  PRO C  38     -30.530 -37.930  -0.100  1.00  1.00      C    C
ATOM    919  CA  HIS C  39     -29.020 -35.660  -2.550  1.00  1.00      C    C
ATOM    920  CA  ARG C  40     -28.640 -31.910  -1.630  1.00  1.00      C    C
ATOM    921  CA  TYR C  41     -26.780 -29.230  -3.660  1.00  1.00      C    C
ATOM    922  CA  ARG C  42     -22.950 -29.800  -3.780  1.00  1.00      C    C
ATOM    923  CA  PRO C  43     -20.610 -27.580  -1.680  1.00  1.00      C    C
ATOM    924  CA  GLY C  44     -20.200 -24.390  -3.640  1.00  1.00      C    C
ATOM    925  CA  THR C  45     -23.230 -24.430  -5.660  1.00  1.00      C    C
ATOM    926  CA  VAL C  46     -24.930 -21.810  -3.510  1.00  1.00      C    C
ATOM    927  CA  ALA C  47     -21.790 -19.820  -2.900  1.00  1.00      C    C
ATOM    928  CA  LEU C  48     -21.600 -19.190  -6.750  1.00  1.00      C    C
ATOM    929  CA  ARG C  49     -25.280 -17.980  -6.790  1.00  1.00      C    C
ATOM    930  CA  GLU C  50     -24.440 -15.420  -3.960  1.00  1.00      C    C
ATOM    931  CA  ILE C  51     -21.200 -14.310  -5.670  1.00  1.00      C    C
ATOM    932  CA  ARG C  52     -23.220 -13.750  -8.890  1.00  1.00      C    C
ATOM    933  CA  ARG C  53     -25.930 -11.760  -7.050  1.00  1.00      C    C
ATOM    934  CA  TYR C  54     -23.350  -9.320  -5.460  1.00  1.00      C    C
ATOM    935  CA  GLN C  55     -21.330  -8.650  -8.540  1.00  1.00      C    C
ATOM    936  CA  LYS C  56     -24.380  -7.530 -10.400  1.00  1.00      C    C
ATOM    937  CA  SER C  57     -25.610  -5.050  -7.770  1.00  1.00      C    C
ATOM    938  CA  THR C  58     -24.030  -2.430  -5.570  1.00  1.00      C    C
ATOM    939  CA  GLU C  59     -26.540  -2.050  -2.700  1.00  1.00      C    C
ATOM    940  CA  LEU C  60     -24.740  -1.930   0.720  1.00  1.00      C    C
ATOM    941  CA  LEU C  61     -25.120  -5.260   2.490  1.00  1.00      C    C
ATOM    942  CA  ILE C  62     -24.410  -4.590   6.200  1.00  1.00      C    C
ATOM    943  CA  ARG C  63     -27.380  -3.240   8.090  1.00  1.00      C    C
ATOM    944  CA  LYS C  64     -28.100   0.580   8.710  1.00  1.00      C    C
ATOM    945  CA  LEU C  65     -29.070  -0.010  12.420  1.00  1.00      C    C
ATOM    946  CA  PRO C  66     -26.260  -2.320  13.370  1.00  1.00      C    C
ATOM    947  CA  PHE C  67     -23.820   0.150  11.830  1.00  1.00      C    C
ATOM    948  CA  GLN C  68     -25.030   3.190  13.480  1.00  1.00      C    C
ATOM    949  CA  ARG C  69     -24.920   1.390  16.920  1.00  1.00      C    C
ATOM    950  CA  LEU C  70     -21.380   0.180  16.320  1.00  1.00      C    C
ATOM    951  CA  VAL C  71     -20.270   3.700  15.300  1.00  1.00      C    C
ATOM    952  CA  ARG C  72     -21.270   5.880  18.170  1.00  1.00      C    C
ATOM    953  CA  GLU C  73     -19.740   3.510  20.720  1.00  1.00      C    C
ATOM    954  CA  ILE C  74     -16.230   3.600  19.090  1.00  1.00      C    C
ATOM    955  CA  ALA C  75     -16.440   7.490  18.950  1.00  1.00      C    C
ATOM    956  CA  GLN C  76     -17.590   7.800  22.550  1.00  1.00      C    C
ATOM    957  CA  ASP C  77     -14.110   6.600  23.600  1.00  1.00      C    C
ATOM    958  CA  PHE C  78     -12.450   9.710  22.130  1.00  1.00      C    C
ATOM    959  CA  LYS C  79     -15.070  12.360  22.770  1.00  1.00      C    C
ATOM    960  CA  THR C  80     -18.610  12.060  24.200  1.00  1.00      C    C
ATOM    961  CA  ASP C  81     -21.670  13.900  23.520  1.00  1.00      C    C
ATOM    962  CA  LEU C  82     -21.250  14.520  19.780  1.00  1.00      C    C
ATOM    963  CA  ARG C  83     -24.070  13.850  17.350  1.00  1.00      C    C
ATOM    964  CA  PHE C  84     -23.520  12.790  13.800  1.00  1.00      C    C
ATOM    965  CA  GLN C  85     -24.940  14.040  10.480  1.00  1.00      C    C
ATOM    966  CA  SER C  86     -26.770  10.990   9.060  1.00  1.00      C    C
ATOM    967  CA  SER C  87     -24.610  11.290   5.860  1.00  1.00      C    C
ATOM    968  CA  ALA C  88     -21.520  11.040   8.070  1.00  1.00      C    C
ATOM    969  CA  VAL C  89     -22.410   7.640   9.050  1.00  1.00      C    C
ATOM    970  CA  MET C  90     -23.190   6.730   5.430  1.00  1.00      C    C
ATOM    971  CA  ALA C  91     -19.830   7.930   4.190  1.00  1.00      C    C
ATOM    972  CA  LEU C  92     -18.130   5.620   6.840  1.00  1.00      C    C
ATOM    973  CA  GLN C  93     -20.300   2.670   5.850  1.00  1.00      C    C
ATOM    974  CA  GLU C  94     -19.780   3.260   2.040  1.00  1.00      C    C
ATOM    975  CA  ALA C  95     -15.990   3.440   2.740  1.00  1.00      C    C
ATOM    976  CA  SER C  96     -15.920   0.530   5.150  1.00  1.00      C    C
ATOM    977  CA  GLU C  97     -17.780  -1.690   2.620  1.00  1.00      C    C
ATOM    978  CA  ALA C  98     -15.680  -0.450  -0.300  1.00  1.00      C    C
ATOM    979  CA  TYR C  99     -12.570  -1.060   1.870  1.00  1.00      C    C
ATOM    980  CA  LEU C 100     -13.600  -4.460   2.910  1.00  1.00      C    C
ATOM    981  CA  VAL C 101     -14.720  -5.580  -0.660  1.00  1.00      C    C
ATOM    982  CA  ALA C 102     -11.400  -4.540  -2.120  1.00  1.00      C    C
ATOM    983  CA  LEU C 103      -9.560  -6.200   0.790  1.00  1.00      C    C
ATOM    984  CA  PHE C 104     -11.430  -9.450   0.330  1.00  1.00      C    C
ATOM    985  CA  GLU C 105     -10.200  -9.380  -3.360  1.00  1.00      C    C
ATOM    986  CA  ASP C 106      -6.550  -9.200  -2.160  1.00  1.00      C    C
ATOM    987  CA  THR C 107      -7.010 -11.890   0.490  1.00  1.00      C    C
ATOM    988  CA  ASN C 108      -8.250 -14.130  -2.360  1.00  1.00      C    C
ATOM    989  CA  LEU C 109      -5.070 -13.440  -4.470  1.00  1.00      C    C
ATOM    990  CA  CYS C 110      -3.090 -14.460  -1.420  1.00  1.00      C    C
ATOM    991  CA  ALA C 111      -5.410 -17.560  -0.730  1.00  1.00      C    C
ATOM    992  CA  ILE C 112      -4.960 -18.710  -4.210  1.00  1.00      C    C
ATOM    993  CA  HIS C 113      -1.230 -17.960  -4.170  1.00  1.00      C    C
ATOM    994  CA  ALA C 114      -0.860 -20.630  -1.620  1.00  1.00      C    C
ATOM    995  CA  LYS C 115      -2.620 -23.120  -3.940  1.00  1.00      C    C
ATOM    996  CA  ARG C 116      -5.910 -22.990  -1.900  1.00  1.00      C    C
ATOM    997  CA  VAL C 117      -9.370 -21.800  -2.670  1.00  1.00      C    C
ATOM    998  CA  THR C 118     -10.220 -21.360   0.990  1.00  1.00      C    C
ATOM    999  CA  ILE C 119      -9.390 -18.070   2.580  1.00  1.00      C    C
ATOM   1000  CA  MET C 120      -7.530 -18.340   5.920  1.00  1.00      C    C
ATOM   1001  CA  PRO C 121      -6.670 -15.860   8.800  1.00  1.00      C    C
ATOM   1002  CA  LYS C 122      -3.080 -15.690   7.450  1.00  1.00      C    C
ATOM   1003  CA  ASP C 123      -4.430 -14.520   4.120  1.00  1.00      C    C
ATOM   1004  CA  ILE C 124      -6.190 -11.470   5.540  1.00  1.00      C    C
ATOM   1005  CA  GLN C 125      -2.860 -10.800   7.440  1.00  1.00      C    C
ATOM   1006  CA  LEU C 126      -0.870 -10.880   4.230  1.00  1.00      C    C
ATOM   1007  CA  ALA C 127      -2.820  -8.430   1.950  1.00  1.00      C    C
ATOM   1008  CA  ARG C 128      -2.870  -5.810   4.670  1.00  1.00      C    C
ATOM   1009  CA  ARG C 129       0.790  -6.240   5.530  1.00  1.00      C    C
ATOM   1010  CA  ILE C 130       1.880  -5.480   1.970  1.00  1.00      C    C
ATOM   1011  CA  ARG C 131      -0.490  -2.620   1.830  1.00  1.00      C    C
ATOM   1012  CA  GLY C 132       1.230  -1.190   4.910  1.00  1.00      C    C
ATOM   1013  CA  GLU C 133      -1.830  -1.520   7.160  1.00  1.00      C    C
ATOM   1014  CA  ARG C 134      -0.340  -4.130   9.440  1.00  1.00      C    C
ATOM   1015  CA  ALA C 135       3.180  -3.070   8.530  1.00  1.00      C    C
TER
ATOM   1016  CA  SER D   1     -64.360  -7.480  47.620  1.00  1.00      D    C
ATOM   1017  CA  GLY D   2     -65.250 -11.230  47.680  1.00  1.00      D    C
ATOM   1018  CA  ARG D   3     -62.230 -13.550  47.530  1.00  1.00      D    C
ATOM   1019  CA  GLY D   4     -58.850 -13.800  45.850  1.00  1.00      D    C
ATOM   1020  CA  LYS D   5     -57.920 -15.000  42.390  1.00  1.00      D    C
ATOM   1021  CA  GLY D   6     -54.470 -14.340  40.950  1.00  1.00      D    C
ATOM   1022  CA  GLY D   7     -55.750 -11.290  39.270  1.00  1.00      D    C
ATOM   1023  CA  LYS D   8     -55.980 -11.760  35.490  1.00  1.00      D    C
ATOM   1024  CA  GLY D   9     -56.920 -14.990  33.820  1.00  1.00      D    C
ATOM   1025  CA  LEU D  10     -56.010 -17.590  31.150  1.00  1.00      D    C
ATOM   1026  CA  GLY D  11     -52.370 -18.390  30.950  1.00  1.00      D    C
ATOM   1027  CA  LYS D  12     -50.900 -19.550  27.610  1.00  1.00      D    C
ATOM   1028  CA  GLY D  13     -47.880 -17.920  26.010  1.00  1.00      D    C
ATOM   1029  CA  GLY D  14     -46.400 -15.390  28.460  1.00  1.00      D    C
ATOM   1030  CA  ALA D  15     -44.820 -12.140  27.280  1.00  1.00      D    C
ATOM   1031  CA  LYS D  16     -41.370 -13.650  27.570  1.00  1.00      D    C
ATOM   1032  CA  ARG D  17     -38.670 -12.720  30.130  1.00  1.00      D    C
ATOM   1033  CA  HIS D  18     -35.610 -13.360  28.230  1.00  1.00      D    C
ATOM   1034  CA  ARG D  19     -33.800 -11.190  25.670  1.00  1.00      D    C
ATOM   1035  CA  LYS D  20     -30.150 -11.660  26.410  1.00  1.00      D    C
ATOM   1036  CA  VAL D  21     -28.900  -8.160  26.170  1.00  1.00      D    C
ATOM   1037  CA  LEU D  22     -28.040  -7.820  22.510  1.00  1.00      D    C
ATOM   1038  CA  ARG D  23     -24.560  -6.740  23.680  1.00  1.00      D    C
ATOM   1039  CA  ASP D  24     -22.690  -7.570  20.420  1.00  1.00      D    C
ATOM   1040  CA  ASN D  25     -22.260  -4.150  18.740  1.00  1.00      D    C
ATOM   1041  CA  ILE D  26     -19.340  -4.980  16.550  1.00  1.00      D    C
ATOM   1042  CA  GLN D  27     -20.770  -8.450  16.850  1.00  1.00      D    C
ATOM   1043  CA  GLY D  28     -23.890  -6.910  15.490  1.00  1.00      D    C
ATOM   1044  CA  ILE D  29     -22.370  -6.660  12.040  1.00  1.00      D    C
ATOM   1045  CA  THR D  30     -23.560 -10.080  11.020  1.00  1.00      D    C
ATOM   1046  CA  LYS D  31     -21.370 -13.000   9.800  1.00  1.00      D    C
ATOM   1047  CA  PRO D  32     -23.670 -13.230   6.790  1.00  1.00      D    C
ATOM   1048  CA  ALA D  33     -23.040  -9.670   5.660  1.00  1.00      D    C
ATOM   1049  CA  ILE D  34     -19.260 -10.120   6.100  1.00  1.00      D    C
ATOM   1050  CA  ARG D  35     -19.740 -13.250   4.000  1.00  1.00      D    C
ATOM   1051  CA  ARG D  36     -21.640 -11.060   1.460  1.00  1.00      D    C
ATOM   1052  CA  LEU D  37     -18.680  -8.710   1.260  1.00  1.00      D    C
ATOM   1053  CA  ALA D  38     -16.380 -11.720   0.800  1.00  1.00      D    C
ATOM   1054  CA  ARG D  39     -18.680 -13.040  -1.980  1.00  1.00      D    C
ATOM   1055  CA  ARG D  40     -18.750  -9.860  -4.000  1.00  1.00      D    C
ATOM   1056  CA  GLY D  41     -15.050  -9.850  -3.520  1.00  1.00      D    C
ATOM   1057  CA  GLY D  42     -14.880 -13.320  -5.330  1.00  1.00      D    C
ATOM   1058  CA  VAL D  43     -14.470 -15.360  -2.220  1.00  1.00      D    C
ATOM   1059  CA  LYS D  44     -15.830 -18.990  -2.780  1.00  1.00      D    C
ATOM   1060  CA  ARG D  45     -14.870 -20.730   0.390  1.00  1.00      D    C
ATOM   1061  CA  ILE D  46     -14.230 -19.160   3.840  1.00  1.00      D    C
ATOM   1062  CA  SER D  47     -12.600 -20.780   6.890  1.00  1.00      D    C
ATOM   1063  CA  GLY D  48     -14.730 -20.640   9.900  1.00  1.00      D    C
ATOM   1064  CA  LEU D  49     -12.150 -18.610  11.720  1.00  1.00      D    C
ATOM   1065  CA  ILE D  50     -12.300 -15.820   9.190  1.00  1.00      D    C
ATOM   1066  CA  TYR D  51     -15.470 -14.140  10.790  1.00  1.00      D    C
ATOM   1067  CA  GLU D  52     -13.830 -13.020  14.040  1.00  1.00      D    C
ATOM   1068  CA  GLU D  53     -10.770 -11.870  12.170  1.00  1.00      D    C
ATOM   1069  CA  THR D  54     -12.910  -9.510  10.070  1.00  1.00      D    C
ATOM   1070  CA  ARG D  55     -14.500  -7.850  13.070  1.00  1.00      D    C
ATOM   1071  CA  GLY D  56     -11.160  -7.060  14.510  1.00  1.00      D    C
ATOM   1072  CA  VAL D  57      -9.860  -5.530  11.170  1.00  1.00      D    C
ATOM   1073  CA  LEU D  58     -13.150  -3.660  10.710  1.00  1.00      D    C
ATOM   1074  CA  LYS D  59     -12.950  -2.090  14.050  1.00  1.00      D    C
ATOM   1075  CA  VAL D  60      -9.520  -0.540  13.200  1.00  1.00      D    C
ATOM   1076  CA  PHE D  61     -10.980   1.240  10.140  1.00  1.00      D    C
ATOM   1077  CA  LEU D  62     -13.820   2.770  12.280  1.00  1.00      D    C
ATOM   1078  CA  GLU D  63     -11.610   3.810  15.120  1.00  1.00      D    C
ATOM   1079  CA  ASN D  64      -9.310   5.650  12.740  1.00  1.00      D    C
ATOM   1080  CA  VAL D  65     -11.880   7.420  10.730  1.00  1.00      D    C
ATOM   1081  CA  ILE D  66     -14.050   8.550  13.650  1.00  1.00      D    C
ATOM   1082  CA  ARG D  67     -10.920   9.510  15.590  1.00  1.00      D    C
ATOM   1083  CA  ASP D  68      -9.880  11.920  12.960  1.00  1.00      D    C
ATOM   1084  CA  ALA D  69     -13.320  13.290  12.310  1.00  1.00      D    C
ATOM   1085  CA  VAL D  70     -13.810  14.180  15.910  1.00  1.00      D    C
ATOM   1086  CA  THR D  71     -10.760  16.330  16.010  1.00  1.00      D    C
ATOM   1087  CA  TYR D  72     -12.230  18.430  13.160  1.00  1.00      D    C
ATOM   1088  CA  THR D  73     -15.420  18.670  15.290  1.00  1.00      D    C
ATOM   1089  CA  GLU D  74     -13.530  20.270  18.190  1.00  1.00      D    C
ATOM   1090  CA  HIS D  75     -11.540  22.500  15.910  1.00  1.00      D    C
ATOM   1091  CA  ALA D  76     -14.650  23.660  14.300  1.00  1.00      D    C
ATOM   1092  CA  LYS D  77     -16.050  24.560  17.670  1.00  1.00      D    C
ATOM   1093  CA  ARG D  78     -19.350  22.700  16.800  1.00  1.00      D    C
ATOM   1094  CA  LYS D  79     -21.280  19.950  18.550  1.00  1.00      D    C
ATOM   1095  CA  THR D  80     -22.320  18.230  15.410  1.00  1.00      D    C
ATOM   1096  CA  VAL D  81     -19.790  16.070  13.370  1.00  1.00      D    C
ATOM   1097  CA  THR D  82     -20.600  16.730   9.710  1.00  1.00      D    C
ATOM   1098  CA  ALA D  83     -20.110  14.790   6.540  1.00  1.00      D    C
ATOM   1099  CA  MET D  84     -17.040  17.020   5.810  1.00  1.00      D    C
ATOM   1100  CA  ASP D  85     -15.260  15.840   9.030  1.00  1.00      D    C
ATOM   1101  CA  VAL D  86     -15.720  12.360   7.670  1.00  1.00      D    C
ATOM   1102  CA  VAL D  87     -14.600  13.300   4.110  1.00  1.00      D    C
ATOM   1103  CA  TYR D  88     -11.440  14.820   5.300  1.00  1.00      D    C
ATOM   1104  CA  ALA D  89     -10.780  12.000   7.680  1.00  1.00      D    C
ATOM   1105  CA  LEU D  90     -11.090   9.470   4.730  1.00  1.00      D    C
ATOM   1106  CA  LYS D  91      -8.870  11.810   2.610  1.00  1.00      D    C
ATOM   1107  CA  ARG D  92      -6.120  12.210   5.090  1.00  1.00      D    C
ATOM   1108  CA  GLN D  93      -5.980   8.340   5.470  1.00  1.00      D    C
ATOM   1109  CA  GLY D  94      -5.160   8.120   1.750  1.00  1.00      D    C
ATOM   1110  CA  ARG D  95      -8.630   7.110   0.730  1.00  1.00      D    C
ATOM   1111  CA  THR D  96     -10.140   9.840  -1.300  1.00  1.00      D    C
ATOM   1112  CA  LEU D  97     -13.710   9.250  -2.170  1.00  1.00      D    C
ATOM   1113  CA  TYR D  98     -15.660  11.140  -4.910  1.00  1.00      D    C
ATOM   1114  CA  GLY D  99     -19.490  11.470  -4.540  1.00  1.00      D    C
ATOM   1115  CA  PHE D 100     -19.740  13.110  -1.110  1.00  1.00      D    C
ATOM   1116  CA  GLY D 101     -22.110  16.150  -0.970  1.00  1.00      D    C
ATOM   1117  CA  GLY D 102     -19.290  18.750  -0.910  1.00  1.00      D    C
TER
ATOM   1118  CA  SER E   1       0.770  68.990  17.730  1.00  1.00      E    C
ATOM   1119  CA  GLY E   2       0.580  66.880  14.620  1.00  1.00      E    C
ATOM   1120  CA  ARG E   3      -1.660  64.130  16.050  1.00  1.00      E    C
ATOM   1121  CA  GLY E   4      -5.230  65.170  16.800  1.00  1.00      E    C
ATOM   1122  CA  LYS E   5      -7.420  63.360  19.120  1.00  1.00      E    C
ATOM   1123  CA  GLN E   6      -6.860  62.090  22.650  1.00  1.00      E    C
ATOM   1124  CA  GLY E   7      -8.370  63.190  25.980  1.00  1.00      E    C
ATOM   1125  CA  GLY E   8     -11.580  64.810  26.850  1.00  1.00      E    C
ATOM   1126  CA  LYS E   9     -13.190  62.490  29.350  1.00  1.00      E    C
ATOM   1127  CA  THR E  10     -14.590  60.320  26.510  1.00  1.00      E    C
ATOM   1128  CA  ARG E  11     -18.220  58.890  25.890  1.00  1.00      E    C
ATOM   1129  CA  ALA E  12     -19.630  55.420  25.160  1.00  1.00      E    C
ATOM   1130  CA  LYS E  13     -22.050  52.940  26.490  1.00  1.00      E    C
ATOM   1131  CA  ALA E  14     -24.500  55.650  27.460  1.00  1.00      E    C
ATOM   1132  CA  LYS E  15     -26.460  57.620  24.870  1.00  1.00      E    C
ATOM   1133  CA  THR E  16     -28.930  60.330  25.150  1.00  1.00      E    C
ATOM   1134  CA  ARG E  17     -32.310  60.340  23.510  1.00  1.00      E    C
ATOM   1135  CA  SER E  18     -31.440  63.870  22.420  1.00  1.00      E    C
ATOM   1136  CA  SER E  19     -28.390  62.510  20.410  1.00  1.00      E    C
ATOM   1137  CA  ARG E  20     -30.740  59.750  19.380  1.00  1.00      E    C
ATOM   1138  CA  ALA E  21     -33.280  62.370  18.080  1.00  1.00      E    C
ATOM   1139  CA  GLY E  22     -30.490  64.450  16.440  1.00  1.00      E    C
ATOM   1140  CA  LEU E  23     -31.120  67.420  18.750  1.00  1.00      E    C
ATOM   1141  CA  GLN E  24     -29.340  69.830  21.010  1.00  1.00      E    C
ATOM   1142  CA  PHE E  25     -32.410  70.890  23.030  1.00  1.00      E    C
ATOM   1143  CA  PRO E  26     -32.960  68.440  26.000  1.00  1.00      E    C
ATOM   1144  CA  VAL E  27     -35.540  65.740  25.190  1.00  1.00      E    C
ATOM   1145  CA  GLY E  28     -35.400  64.370  28.720  1.00  1.00      E    C
ATOM   1146  CA  ARG E  29     -36.200  67.800  30.300  1.00  1.00      E    C
ATOM   1147  CA  VAL E  30     -38.970  68.640  27.970  1.00  1.00      E    C
ATOM   1148  CA  HIS E  31     -40.590  65.210  28.720  1.00  1.00      E    C
ATOM   1149  CA  ARG E  32     -40.620  66.030  32.480  1.00  1.00      E    C
ATOM   1150  CA  LEU E  33     -42.160  69.360  32.060  1.00  1.00      E    C
ATOM   1151  CA  LEU E  34     -44.900  67.910  29.830  1.00  1.00      E    C
ATOM   1152  CA  ARG E  35     -45.620  65.220  32.350  1.00  1.00      E    C
ATOM   1153  CA  LYS E  36     -45.590  67.420  35.470  1.00  1.00      E    C
ATOM   1154  CA  GLY E  37     -48.080  69.900  33.890  1.00  1.00      E    C
ATOM   1155  CA  ASN E  38     -51.010  67.710  33.130  1.00  1.00      E    C
ATOM   1156  CA  TYR E  39     -51.740  68.870  29.790  1.00  1.00      E    C
ATOM   1157  CA  ALA E  40     -52.880  65.420  28.370  1.00  1.00      E    C
ATOM   1158  CA  GLU E  41     -53.290  62.600  30.670  1.00  1.00      E    C
ATOM   1159  CA  ARG E  42     -50.540  60.600  28.720  1.00  1.00      E    C
ATOM   1160  CA  VAL E  43     -47.850  62.100  26.560  1.00  1.00      E    C
ATOM   1161  CA  GLY E  44     -46.720  59.930  23.640  1.00  1.00      E    C
ATOM   1162  CA  ALA E  45     -42.980  59.210  23.020  1.00  1.00      E    C
ATOM   1163  CA  GLY E  46     -43.060  61.440  19.970  1.00  1.00      E    C
ATOM   1164  CA  ALA E  47     -44.670  64.440  21.730  1.00  1.00      E    C
ATOM   1165  CA  PRO E  48     -41.500  65.460  23.630  1.00  1.00      E    C
ATOM   1166  CA  VAL E  49     -39.400  65.110  20.530  1.00  1.00      E    C
ATOM   1167  CA  TYR E  50     -41.650  67.140  18.390  1.00  1.00      E    C
ATOM   1168  CA  LEU E  51     -42.000  69.830  21.170  1.00  1.00      E    C
ATOM   1169  CA  ALA E  52     -38.170  70.070  21.720  1.00  1.00      E    C
ATOM   1170  CA  ALA E  53     -37.670  70.510  18.020  1.00  1.00      E    C
ATOM   1171  CA  VAL E  54     -40.230  73.300  17.740  1.00  1.00      E    C
ATOM   1172  CA  LEU E  55     -38.940  75.250  20.730  1.00  1.00      E    C
ATOM   1173  CA  GLU E  56     -35.400  74.740  19.580  1.00  1.00      E    C
ATOM   1174  CA  TYR E  57     -36.330  75.730  16.050  1.00  1.00      E    C
ATOM   1175  CA  LEU E  58     -38.120  78.870  17.360  1.00  1.00      E    C
ATOM   1176  CA  THR E  59     -35.020  79.870  19.320  1.00  1.00      E    C
ATOM   1177  CA  ALA E  60     -32.800  79.460  16.230  1.00  1.00      E    C
ATOM   1178  CA  GLU E  61     -35.270  81.600  14.220  1.00  1.00      E    C
ATOM   1179  CA  ILE E  62     -35.240  84.570  16.570  1.00  1.00      E    C
ATOM   1180  CA  LEU E  63     -31.600  84.410  17.230  1.00  1.00      E    C
ATOM   1181  CA  GLU E  64     -30.720  84.290  13.530  1.00  1.00      E    C
ATOM   1182  CA  LEU E  65     -32.630  87.500  12.880  1.00  1.00      E    C
ATOM   1183  CA  ALA E  66     -31.430  89.110  16.010  1.00  1.00      E    C
ATOM   1184  CA  GLY E  67     -27.810  88.140  15.570  1.00  1.00      E    C
ATOM   1185  CA  ASN E  68     -28.020  89.760  12.180  1.00  1.00      E    C
ATOM   1186  CA  ALA E  69     -29.420  93.060  13.620  1.00  1.00      E    C
ATOM   1187  CA  ALA E  70     -26.480  93.240  16.030  1.00  1.00      E    C
ATOM   1188  CA  ARG E  71     -24.060  92.700  13.110  1.00  1.00      E    C
ATOM   1189  CA  ASP E  72     -25.960  95.450  11.170  1.00  1.00      E    C
ATOM   1190  CA  ASN E  73     -25.270  97.820  14.100  1.00  1.00      E    C
ATOM   1191  CA  LYS E  74     -21.590  96.760  14.220  1.00  1.00      E    C
ATOM   1192  CA  LYS E  75     -21.800  94.940  17.490  1.00  1.00      E    C
ATOM   1193  CA  THR E  76     -20.760  91.430  18.370  1.00  1.00      E    C
ATOM   1194  CA  ARG E  77     -23.050  90.920  21.210  1.00  1.00      E    C
ATOM   1195  CA  ILE E  78     -26.710  90.560  20.800  1.00  1.00      E    C
ATOM   1196  CA  ILE E  79     -28.730  92.900  23.080  1.00  1.00      E    C
ATOM   1197  CA  PRO E  80     -32.520  93.270  23.470  1.00  1.00      E    C
ATOM   1198  CA  ARG E  81     -32.560  95.960  20.800  1.00  1.00      E    C
ATOM   1199  CA  HIS E  82     -31.470  93.450  18.200  1.00  1.00      E    C
ATOM   1200  CA  LEU E  83     -34.180  91.080  19.070  1.00  1.00      E    C
ATOM   1201  CA  GLN E  84     -36.730  93.910  18.590  1.00  1.00      E    C
ATOM   1202  CA  LEU E  85     -35.340  94.870  15.110  1.00  1.00      E    C
ATOM   1203  CA  ALA E  86     -35.480  91.070  14.040  1.00  1.00      E    C
ATOM   1204  CA  VAL E  87     -39.060  90.780  15.150  1.00  1.00      E    C
ATOM   1205  CA  ARG E  88     -40.890  93.930  14.040  1.00  1.00      E    C
ATOM   1206  CA  ASN E  89     -39.470  93.530  10.510  1.00  1.00      E    C
ATOM   1207  CA  ASP E  90     -40.230  89.790  10.160  1.00  1.00      E    C
ATOM   1208  CA  GLU E  91     -43.790  90.350   8.870  1.00  1.00      E    C
ATOM   1209  CA  GLU E  92     -45.110  87.040  10.150  1.00  1.00      E    C
ATOM   1210  CA  LEU E  93     -43.570  86.900  13.630  1.00  1.00      E    C
ATOM   1211  CA  ASN E  94     -44.310  90.570  14.400  1.00  1.00      E    C
ATOM   1212  CA  LYS E  95     -48.090  89.940  13.880  1.00  1.00      E    C
ATOM   1213  CA  LEU E  96     -47.750  86.800  16.030  1.00  1.00      E    C
ATOM   1214  CA  LEU E  97     -46.060  89.210  18.460  1.00  1.00      E    C
ATOM   1215  CA  GLY E  98     -48.210  92.290  17.910  1.00  1.00      E    C
ATOM   1216  CA  ARG E  99     -49.070  92.770  21.610  1.00  1.00      E    C
ATOM   1217  CA  VAL E 100     -45.860  91.890  23.180  1.00  1.00      E    C
ATOM   1218  CA  THR E 101     -43.500  94.480  24.700  1.00  1.00      E    C
ATOM   1219  CA  ILE E 102     -39.790  93.680  24.560  1.00  1.00      E    C
ATOM   1220  CA  ALA E 103     -38.140  95.790  27.240  1.00  1.00      E    C
ATOM   1221  CA  GLN E 104     -35.210  97.870  25.920  1.00  1.00      E    C
ATOM   1222  CA  GLY E 105     -36.240  97.350  22.370  1.00  1.00      E    C
ATOM   1223  CA  GLY E 106     -36.750 101.020  21.520  1.00  1.00      E    C
ATOM   1224  CA  VAL E 107     -40.580 100.740  21.380  1.00  1.00      E    C
ATOM   1225  CA  LEU E 108     -42.940  99.310  18.830  1.00  1.00      E    C
ATOM   1226  CA  PRO E 109     -46.580 100.820  19.150  1.00  1.00      E    C
ATOM   1227  CA  ASN E 110     -45.850 104.450  18.450  1.00  1.00      E    C
ATOM   1228  CA  ILE E 111     -45.520 104.120  14.660  1.00  1.00      E    C
ATOM   1229  CA  GLN E 112     -42.600 106.120  13.070  1.00  1.00      E    C
ATOM   1230  CA  SER E 113     -43.800 108.030   9.940  1.00  1.00      E    C
ATOM   1231  CA  VAL E 114     -41.070 106.780   7.580  1.00  1.00      E    C
ATOM   1232  CA  LEU E 115     -42.110 103.200   8.270  1.00  1.00      E    C
ATOM   1233  CA  LEU E 116     -45.540 101.670   7.430  1.00  1.00      E    C
ATOM   1234  CA  PRO E 117     -44.040  99.240   4.810  1.00  1.00      E    C
ATOM   1235  CA  LYS E 118     -43.970  99.750   0.980  1.00  1.00      E    C
ATOM   1236  CA  LYS E 119     -43.800  97.630  -2.200  1.00  1.00      E    C
ATOM   1237  CA  THR E 120     -47.120  96.650  -0.770  1.00  1.00      E    C
ATOM   1238  CA  GLU E 121     -50.210  95.020  -2.230  1.00  1.00      E    C
ATOM   1239  CA  SER E 122     -53.550  93.580  -1.710  1.00  1.00      E    C
ATOM   1240  CA  SER E 123     -54.800  96.320   0.640  1.00  1.00      E    C
ATOM   1241  CA  LYS E 124     -54.950  94.900   4.270  1.00  1.00      E    C
ATOM   1242  CA  SER E 125     -55.130  97.450   6.980  1.00  1.00      E    C
ATOM   1243  CA  LYS E 126     -58.230  99.730   6.830  1.00  1.00      E    C
ATOM   1244  CA  SER E 127     -58.440  99.230  10.570  1.00  1.00      E    C
ATOM   1245  CA  LYS E 128     -60.040  96.180  12.190  1.00  1.00      E    C
TER
ATOM   1246  CA  PRO F   1     -62.860  98.940  39.950  1.00  1.00      F    C
ATOM   1247  CA  GLU F   2     -64.930  96.160  38.830  1.00  1.00      F    C
ATOM   1248  CA  PRO F   3     -63.630  93.700  41.520  1.00  1.00      F    C
ATOM   1249  CA  ALA F   4     -60.290  91.800  41.080  1.00  1.00      F    C
ATOM   1250  CA  LYS F   5     -57.160  93.580  40.040  1.00  1.00      F    C
ATOM   1251  CA  SER F   6     -53.370  93.580  40.690  1.00  1.00      F    C
ATOM   1252  CA  ALA F   7     -51.410  96.700  41.600  1.00  1.00      F    C
ATOM   1253  CA  PRO F   8     -52.040  98.030  44.330  1.00  1.00      F    C
ATOM   1254  CA  ALA F   9     -54.640 100.640  43.650  1.00  1.00      F    C
ATOM   1255  CA  PRO F  10     -53.560 103.360  44.200  1.00  1.00      F    C
ATOM   1256  CA  LYS F  11     -55.900 103.530  47.070  1.00  1.00      F    C
ATOM   1257  CA  LYS F  12     -55.260 100.880  49.700  1.00  1.00      F    C
ATOM   1258  CA  GLY F  13     -57.210  97.960  48.450  1.00  1.00      F    C
ATOM   1259  CA  SER F  14     -57.590  94.430  46.780  1.00  1.00      F    C
ATOM   1260  CA  LYS F  15     -57.460  92.610  50.110  1.00  1.00      F    C
ATOM   1261  CA  LYS F  16     -59.610  89.720  50.870  1.00  1.00      F    C
ATOM   1262  CA  ALA F  17     -57.210  87.030  51.950  1.00  1.00      F    C
ATOM   1263  CA  VAL F  18     -54.880  85.980  49.220  1.00  1.00      F    C
ATOM   1264  CA  THR F  19     -53.300  88.460  46.800  1.00  1.00      F    C
ATOM   1265  CA  LYS F  20     -52.390  85.890  43.970  1.00  1.00      F    C
ATOM   1266  CA  THR F  21     -48.890  87.080  44.110  1.00  1.00      F    C
ATOM   1267  CA  GLN F  22     -46.460  86.180  41.290  1.00  1.00      F    C
ATOM   1268  CA  LYS F  23     -42.750  85.300  41.180  1.00  1.00      F    C
ATOM   1269  CA  LYS F  24     -42.660  82.620  43.870  1.00  1.00      F    C
ATOM   1270  CA  ASP F  25     -40.090  79.840  44.280  1.00  1.00      F    C
ATOM   1271  CA  GLY F  26     -37.760  82.440  45.900  1.00  1.00      F    C
ATOM   1272  CA  LYS F  27     -38.320  83.570  49.370  1.00  1.00      F    C
ATOM   1273  CA  LYS F  28     -36.990  82.190  52.560  1.00  1.00      F    C
ATOM   1274  CA  ARG F  29     -33.270  81.550  51.860  1.00  1.00      F    C
ATOM   1275  CA  ARG F  30     -33.430  81.600  48.070  1.00  1.00      F    C
ATOM   1276  CA  LYS F  31     -32.840  78.310  46.300  1.00  1.00      F    C
ATOM   1277  CA  THR F  32     -30.840  78.580  43.060  1.00  1.00      F    C
ATOM   1278  CA  ARG F  33     -33.340  78.480  40.210  1.00  1.00      F    C
ATOM   1279  CA  LYS F  34     -34.260  75.400  38.260  1.00  1.00      F    C
ATOM   1280  CA  GLU F  35     -35.700  76.640  34.980  1.00  1.00      F    C
ATOM   1281  CA  SER F  36     -33.380  78.520  32.560  1.00  1.00      F    C
ATOM   1282  CA  TYR F  37     -33.110  78.150  28.840  1.00  1.00      F    C
ATOM   1283  CA  ALA F  38     -29.680  79.680  28.730  1.00  1.00      F    C
ATOM   1284  CA  ILE F  39     -27.480  76.660  27.910  1.00  1.00      F    C
ATOM   1285  CA  TYR F  40     -29.700  75.660  24.980  1.00  1.00      F    C
ATOM   1286  CA  VAL F  41     -30.260  79.090  23.710  1.00  1.00      F    C
ATOM   1287  CA  TYR F  42     -26.430  79.560  23.700  1.00  1.00      F    C
ATOM   1288  CA  LYS F  43     -25.970  76.250  21.780  1.00  1.00      F    C
ATOM   1289  CA  VAL F  44     -28.180  77.390  18.910  1.00  1.00      F    C
ATOM   1290  CA  LEU F  45     -26.570  80.790  18.870  1.00  1.00      F    C
ATOM   1291  CA  LYS F  46     -23.080  79.390  18.450  1.00  1.00      F    C
ATOM   1292  CA  GLN F  47     -24.520  77.340  15.570  1.00  1.00      F    C
ATOM   1293  CA  VAL F  48     -25.720  80.400  13.750  1.00  1.00      F    C
ATOM   1294  CA  HIS F  49     -23.190  82.970  14.550  1.00  1.00      F    C
ATOM   1295  CA  PRO F  50     -20.020  81.390  15.960  1.00  1.00      F    C
ATOM   1296  CA  ASP F  51     -18.280  84.600  16.960  1.00  1.00      F    C
ATOM   1297  CA  THR F  52     -21.300  86.440  18.340  1.00  1.00      F    C
ATOM   1298  CA  GLY F  53     -22.220  86.750  21.950  1.00  1.00      F    C
ATOM   1299  CA  ILE F  54     -25.560  87.730  23.600  1.00  1.00      F    C
ATOM   1300  CA  SER F  55     -25.970  89.700  26.760  1.00  1.00      F    C
ATOM   1301  CA  SER F  56     -27.770  88.230  29.710  1.00  1.00      F    C
ATOM   1302  CA  LYS F  57     -30.570  90.960  29.260  1.00  1.00      F    C
ATOM   1303  CA  ALA F  58     -31.190  89.650  25.730  1.00  1.00      F    C
ATOM   1304  CA  MET F  59     -30.960  86.170  27.160  1.00  1.00      F    C
ATOM   1305  CA  SER F  60     -33.530  86.970  29.740  1.00  1.00      F    C
ATOM   1306  CA  ILE F  61     -35.840  88.390  27.070  1.00  1.00      F    C
ATOM   1307  CA  MET F  62     -35.500  85.190  24.940  1.00  1.00      F    C
ATOM   1308  CA  ASN F  63     -36.350  82.930  27.740  1.00  1.00      F    C
ATOM   1309  CA  SER F  64     -39.740  84.320  28.280  1.00  1.00      F    C
ATOM   1310  CA  PHE F  65     -40.660  83.860  24.730  1.00  1.00      F    C
ATOM   1311  CA  VAL F  66     -39.810  80.170  24.670  1.00  1.00      F    C
ATOM   1312  CA  ASN F  67     -41.700  79.460  27.900  1.00  1.00      F    C
ATOM   1313  CA  ASP F  68     -44.710  81.580  26.900  1.00  1.00      F    C
ATOM   1314  CA  VAL F  69     -45.020  80.030  23.420  1.00  1.00      F    C
ATOM   1315  CA  PHE F  70     -44.740  76.520  24.910  1.00  1.00      F    C
ATOM   1316  CA  GLU F  71     -47.860  77.280  27.060  1.00  1.00      F    C
ATOM   1317  CA  ARG F  72     -49.930  78.540  23.970  1.00  1.00      F    C
ATOM   1318  CA  ILE F  73     -48.810  75.640  21.880  1.00  1.00      F    C
ATOM   1319  CA  ALA F  74     -49.130  73.060  24.600  1.00  1.00      F    C
ATOM   1320  CA  GLY F  75     -52.650  74.400  25.510  1.00  1.00      F    C
ATOM   1321  CA  GLU F  76     -54.030  74.550  22.000  1.00  1.00      F    C
ATOM   1322  CA  ALA F  77     -53.030  70.900  21.520  1.00  1.00      F    C
ATOM   1323  CA  SER F  78     -54.440  69.950  24.920  1.00  1.00      F    C
ATOM   1324  CA  ARG F  79     -57.900  71.430  24.160  1.00  1.00      F    C
ATOM   1325  CA  LEU F  80     -57.930  69.630  20.810  1.00  1.00      F    C
ATOM   1326  CA  ALA F  81     -57.080  66.400  22.440  1.00  1.00      F    C
ATOM   1327  CA  HIS F  82     -59.730  66.970  25.230  1.00  1.00      F    C
ATOM   1328  CA  TYR F  83     -62.510  68.150  22.670  1.00  1.00      F    C
ATOM   1329  CA  ASN F  84     -61.850  64.900  20.950  1.00  1.00      F    C
ATOM   1330  CA  LYS F  85     -61.910  62.770  24.010  1.00  1.00      F    C
ATOM   1331  CA  ARG F  86     -58.270  61.610  23.570  1.00  1.00      F    C
ATOM   1332  CA  SER F  87     -56.060  61.320  26.570  1.00  1.00      F    C
ATOM   1333  CA  THR F  88     -52.680  61.140  24.940  1.00  1.00      F    C
ATOM   1334  CA  ILE F  89     -50.890  64.070  23.240  1.00  1.00      F    C
ATOM   1335  CA  THR F  90     -49.080  62.540  20.360  1.00  1.00      F    C
ATOM   1336  CA  SER F  91     -46.890  64.260  17.650  1.00  1.00      F    C
ATOM   1337  CA  ARG F  92     -50.180  64.670  15.830  1.00  1.00      F    C
ATOM   1338  CA  GLU F  93     -51.580  67.090  18.460  1.00  1.00      F    C
ATOM   1339  CA  ILE F  94     -48.320  69.040  18.350  1.00  1.00      F    C
ATOM   1340  CA  GLN F  95     -48.360  69.030  14.680  1.00  1.00      F    C
ATOM   1341  CA  THR F  96     -51.930  70.160  14.260  1.00  1.00      F    C
ATOM   1342  CA  ALA F  97     -51.710  72.820  16.910  1.00  1.00      F    C
ATOM   1343  CA  VAL F  98     -48.590  74.230  15.120  1.00  1.00      F    C
ATOM   1344  CA  ARG F  99     -50.600  74.790  11.900  1.00  1.00      F    C
ATOM   1345  CA  LEU F 100     -53.290  76.470  13.850  1.00  1.00      F    C
ATOM   1346  CA  LEU F 101     -50.980  78.800  15.620  1.00  1.00      F    C
ATOM   1347  CA  LEU F 102     -48.280  79.680  13.190  1.00  1.00      F    C
ATOM   1348  CA  PRO F 103     -48.330  82.190  10.340  1.00  1.00      F    C
ATOM   1349  CA  GLY F 104     -47.450  81.060   6.840  1.00  1.00      F    C
ATOM   1350  CA  GLU F 105     -43.740  80.300   6.490  1.00  1.00      F    C
ATOM   1351  CA  LEU F 106     -43.290  79.820  10.210  1.00  1.00      F    C
ATOM   1352  CA  ALA F 107     -45.800  76.920  10.340  1.00  1.00      F    C
ATOM   1353  CA  LYS F 108     -44.040  75.490   7.360  1.00  1.00      F    C
ATOM   1354  CA  HIS F 109     -40.540  75.660   8.550  1.00  1.00      F    C
ATOM   1355  CA  ALA F 110     -41.430  74.640  12.120  1.00  1.00      F    C
ATOM   1356  CA  VAL F 111     -43.490  71.560  10.950  1.00  1.00      F    C
ATOM   1357  CA  SER F 112     -40.650  70.510   8.640  1.00  1.00      F    C
ATOM   1358  CA  GLU F 113     -38.000  70.810  11.420  1.00  1.00      F    C
ATOM   1359  CA  GLY F 114     -40.150  69.050  14.070  1.00  1.00      F    C
ATOM   1360  CA  THR F 115     -40.970  66.130  11.840  1.00  1.00      F    C
ATOM   1361  CA  LYS F 116     -37.520  65.590  10.850  1.00  1.00      F    C
ATOM   1362  CA  ALA F 117     -36.600  65.140  14.610  1.00  1.00      F    C
ATOM   1363  CA  VAL F 118     -39.290  62.510  15.190  1.00  1.00      F    C
ATOM   1364  CA  THR F 119     -38.460  60.910  11.900  1.00  1.00      F    C
ATOM   1365  CA  LYS F 120     -34.690  60.510  12.990  1.00  1.00      F    C
ATOM   1366  CA  TYR F 121     -35.650  59.450  16.530  1.00  1.00      F    C
ATOM   1367  CA  THR F 122     -38.010  56.780  15.130  1.00  1.00      F    C
ATOM   1368  CA  SER F 123     -35.390  55.670  12.540  1.00  1.00      F    C
ATOM   1369  CA  ALA F 124     -33.130  54.450  15.370  1.00  1.00      F    C
ATOM   1370  CA  LYS F 125     -30.040  53.180  13.320  1.00  1.00      F    C
TER
ATOM   1371  CA  ALA G   1      22.290 -17.600 -22.930  1.00  1.00      G    C
ATOM   1372  CA  ARG G   2      20.230 -20.730 -23.650  1.00  1.00      G    C
ATOM   1373  CA  THR G   3      21.270 -24.260 -24.440  1.00  1.00      G    C
ATOM   1374  CA  LYS G   4      19.150 -26.380 -22.060  1.00  1.00      G    C
ATOM   1375  CA  GLN G   5      22.360 -28.050 -20.690  1.00  1.00      G    C
ATOM   1376  CA  THR G   6      25.950 -27.310 -21.470  1.00  1.00      G    C
ATOM   1377  CA  ALA G   7      29.310 -27.920 -19.860  1.00  1.00      G    C
ATOM   1378  CA  ARG G   8      29.950 -31.230 -21.530  1.00  1.00      G    C
ATOM   1379  CA  LYS G   9      33.240 -32.350 -20.170  1.00  1.00      G    C
ATOM   1380  CA  SER G  10      31.420 -35.670 -20.140  1.00  1.00      G    C
ATOM   1381  CA  THR G  11      28.220 -35.240 -22.160  1.00  1.00      G    C
ATOM   1382  CA  GLY G  12      26.560 -38.220 -20.640  1.00  1.00      G    C
ATOM   1383  CA  GLY G  13      28.220 -37.680 -17.370  1.00  1.00      G    C
ATOM   1384  CA  LYS G  14      27.310 -40.630 -15.230  1.00  1.00      G    C
ATOM   1385  CA  ALA G  15      23.780 -39.790 -14.340  1.00  1.00      G    C
ATOM   1386  CA  PRO G  16      23.560 -42.930 -11.900  1.00  1.00      G    C
ATOM   1387  CA  ARG G  17      21.020 -44.840 -14.160  1.00  1.00      G    C
ATOM   1388  CA  LYS G  18      17.550 -43.650 -12.950  1.00  1.00      G    C
ATOM   1389  CA  GLN G  19      19.020 -43.780  -9.440  1.00  1.00      G    C
ATOM   1390  CA  LEU G  20      16.120 -45.120  -7.340  1.00  1.00      G    C
ATOM   1391  CA  ALA G  21      17.100 -46.620  -3.960  1.00  1.00      G    C
ATOM   1392  CA  THR G  22      16.130 -43.440  -2.230  1.00  1.00      G    C
ATOM   1393  CA  LYS G  23      16.780 -43.190   1.510  1.00  1.00      G    C
ATOM   1394  CA  ALA G  24      16.310 -40.080   3.570  1.00  1.00      G    C
ATOM   1395  CA  ALA G  25      18.720 -38.570   6.070  1.00  1.00      G    C
ATOM   1396  CA  ARG G  26      19.820 -35.290   4.770  1.00  1.00      G    C
ATOM   1397  CA  LYS G  27      23.130 -36.950   3.700  1.00  1.00      G    C
ATOM   1398  CA  SER G  28      25.490 -35.210   6.170  1.00  1.00      G    C
ATOM   1399  CA  ALA G  29      28.790 -35.270   4.190  1.00  1.00      G    C
ATOM   1400  CA  PRO G  30      30.850 -35.400   7.330  1.00  1.00      G    C
ATOM   1401  CA  ALA G  31      33.020 -32.280   8.080  1.00  1.00      G    C
ATOM   1402  CA  THR G  32      36.700 -32.680   8.770  1.00  1.00      G    C
ATOM   1403  CA  GLY G  33      37.180 -31.010  12.140  1.00  1.00      G    C
ATOM   1404  CA  GLY G  34      40.070 -29.130  10.410  1.00  1.00      G    C
ATOM   1405  CA  VAL G  35      38.690 -27.640   7.210  1.00  1.00      G    C
ATOM   1406  CA  LYS G  36      40.410 -24.650   5.560  1.00  1.00      G    C
ATOM   1407  CA  LYS G  37      38.060 -21.630   5.310  1.00  1.00      G    C
ATOM   1408  CA  PRO G  38      36.240 -21.460   8.660  1.00  1.00      G    C
ATOM   1409  CA  HIS G  39      32.440 -20.840   8.500  1.00  1.00      G    C
ATOM   1410  CA  ARG G  40      31.900 -23.740   6.100  1.00  1.00      G    C
ATOM   1411  CA  TYR G  41      29.630 -26.790   6.430  1.00  1.00      G    C
ATOM   1412  CA  ARG G  42      25.990 -26.110   6.470  1.00  1.00      G    C
ATOM   1413  CA  PRO G  43      24.410 -24.670   3.210  1.00  1.00      G    C
ATOM   1414  CA  GLY G  44      22.830 -21.370   4.350  1.00  1.00      G    C
ATOM   1415  CA  THR G  45      24.960 -20.720   7.440  1.00  1.00      G    C
ATOM   1416  CA  VAL G  46      27.230 -18.180   5.640  1.00  1.00      G    C
ATOM   1417  CA  ALA G  47      24.330 -17.000   3.560  1.00  1.00      G    C
ATOM   1418  CA  LEU G  48      22.610 -16.170   6.800  1.00  1.00      G    C
ATOM   1419  CA  ARG G  49      25.860 -14.630   8.160  1.00  1.00      G    C
ATOM   1420  CA  GLU G  50      25.890 -12.430   4.980  1.00  1.00      G    C
ATOM   1421  CA  ILE G  51      22.320 -11.230   5.620  1.00  1.00      G    C
ATOM   1422  CA  ARG G  52      23.800 -10.320   9.100  1.00  1.00      G    C
ATOM   1423  CA  ARG G  53      26.830  -8.650   7.690  1.00  1.00      G    C
ATOM   1424  CA  TYR G  54      24.570  -6.400   5.430  1.00  1.00      G    C
ATOM   1425  CA  GLN G  55      21.950  -5.820   8.090  1.00  1.00      G    C
ATOM   1426  CA  LYS G  56      24.510  -4.790  10.560  1.00  1.00      G    C
ATOM   1427  CA  SER G  57      25.980  -2.020   8.410  1.00  1.00      G    C
ATOM   1428  CA  THR G  58      25.300   0.990   6.330  1.00  1.00      G    C
ATOM   1429  CA  GLU G  59      27.540   0.900   3.370  1.00  1.00      G    C
ATOM   1430  CA  LEU G  60      26.170   1.270  -0.080  1.00  1.00      G    C
ATOM   1431  CA  LEU G  61      25.740  -2.180  -1.810  1.00  1.00      G    C
ATOM   1432  CA  ILE G  62      25.730  -1.010  -5.370  1.00  1.00      G    C
ATOM   1433  CA  ARG G  63      29.220  -0.460  -6.920  1.00  1.00      G    C
ATOM   1434  CA  LYS G  64      30.040   3.250  -7.130  1.00  1.00      G    C
ATOM   1435  CA  LEU G  65      31.090   3.540 -10.810  1.00  1.00      G    C
ATOM   1436  CA  PRO G  66      28.420   1.280 -12.340  1.00  1.00      G    C
ATOM   1437  CA  PHE G  67      25.790   3.140 -10.370  1.00  1.00      G    C
ATOM   1438  CA  GLN G  68      27.010   6.560 -11.520  1.00  1.00      G    C
ATOM   1439  CA  ARG G  69      27.270   5.530 -15.190  1.00  1.00      G    C
ATOM   1440  CA  LEU G  70      23.710   4.270 -15.350  1.00  1.00      G    C
ATOM   1441  CA  VAL G  71      22.380   7.430 -13.900  1.00  1.00      G    C
ATOM   1442  CA  ARG G  72      24.370   9.610 -16.230  1.00  1.00      G    C
ATOM   1443  CA  GLU G  73      23.340   7.570 -19.250  1.00  1.00      G    C
ATOM   1444  CA  ILE G  74      19.670   7.850 -18.370  1.00  1.00      G    C
ATOM   1445  CA  ALA G  75      19.870  11.610 -17.850  1.00  1.00      G    C
ATOM   1446  CA  GLN G  76      21.400  11.980 -21.280  1.00  1.00      G    C
ATOM   1447  CA  ASP G  77      18.140  10.500 -22.650  1.00  1.00      G    C
ATOM   1448  CA  PHE G  78      16.140  13.410 -21.180  1.00  1.00      G    C
ATOM   1449  CA  LYS G  79      18.670  16.230 -21.680  1.00  1.00      G    C
ATOM   1450  CA  THR G  80      22.100  16.260 -23.260  1.00  1.00      G    C
ATOM   1451  CA  ASP G  81      25.170  18.170 -22.200  1.00  1.00      G    C
ATOM   1452  CA  LEU G  82      24.320  18.150 -18.500  1.00  1.00      G    C
ATOM   1453  CA  ARG G  83      26.680  18.280 -15.490  1.00  1.00      G    C
ATOM   1454  CA  PHE G  84      25.680  16.540 -12.220  1.00  1.00      G    C
ATOM   1455  CA  GLN G  85      26.670  17.520  -8.700  1.00  1.00      G    C
ATOM   1456  CA  SER G  86      28.240  14.450  -7.100  1.00  1.00      G    C
ATOM   1457  CA  SER G  87      25.790  14.370  -4.190  1.00  1.00      G    C
ATOM   1458  CA  ALA G  88      22.850  14.460  -6.720  1.00  1.00      G    C
ATOM   1459  CA  VAL G  89      23.780  11.120  -8.160  1.00  1.00      G    C
ATOM   1460  CA  MET G  90      24.400   9.600  -4.790  1.00  1.00      G    C
ATOM   1461  CA  ALA G  91      20.930  11.030  -3.570  1.00  1.00      G    C
ATOM   1462  CA  LEU G  92      19.330   9.080  -6.460  1.00  1.00      G    C
ATOM   1463  CA  GLN G  93      21.280   5.940  -5.450  1.00  1.00      G    C
ATOM   1464  CA  GLU G  94      20.320   6.320  -1.760  1.00  1.00      G    C
ATOM   1465  CA  ALA G  95      16.630   6.540  -2.760  1.00  1.00      G    C
ATOM   1466  CA  SER G  96      16.880   3.560  -5.180  1.00  1.00      G    C
ATOM   1467  CA  GLU G  97      18.670   1.320  -2.810  1.00  1.00      G    C
ATOM   1468  CA  ALA G  98      16.170   1.700   0.010  1.00  1.00      G    C
ATOM   1469  CA  TYR G  99      13.350   0.950  -2.510  1.00  1.00      G    C
ATOM   1470  CA  LEU G 100      14.880  -2.310  -3.590  1.00  1.00      G    C
ATOM   1471  CA  VAL G 101      15.710  -3.490  -0.000  1.00  1.00      G    C
ATOM   1472  CA  ALA G 102      12.060  -2.800   1.100  1.00  1.00      G    C
ATOM   1473  CA  LEU G 103      10.520  -4.410  -1.880  1.00  1.00      G    C
ATOM   1474  CA  PHE G 104      12.650  -7.540  -1.200  1.00  1.00      G    C
ATOM   1475  CA  GLU G 105      11.470  -7.570   2.350  1.00  1.00      G    C
ATOM   1476  CA  ASP G 106       7.770  -7.570   1.170  1.00  1.00      G    C
ATOM   1477  CA  THR G 107       8.730 -10.120  -1.580  1.00  1.00      G    C
ATOM   1478  CA  ASN G 108      10.170 -12.410   1.080  1.00  1.00      G    C
ATOM   1479  CA  LEU G 109       6.900 -12.360   2.950  1.00  1.00      G    C
ATOM   1480  CA  CYS G 110       5.190 -13.360  -0.390  1.00  1.00      G    C
ATOM   1481  CA  ALA G 111       7.530 -16.420  -0.640  1.00  1.00      G    C
ATOM   1482  CA  ILE G 112       6.770 -17.420   2.880  1.00  1.00      G    C
ATOM   1483  CA  HIS G 113       2.960 -17.220   2.580  1.00  1.00      G    C
ATOM   1484  CA  ALA G 114       3.180 -19.910  -0.020  1.00  1.00      G    C
ATOM   1485  CA  LYS G 115       5.170 -22.100   2.520  1.00  1.00      G    C
ATOM   1486  CA  ARG G 116       8.440 -21.460   0.650  1.00  1.00      G    C
ATOM   1487  CA  VAL G 117      11.880 -20.050   1.620  1.00  1.00      G    C
ATOM   1488  CA  THR G 118      12.880 -19.320  -2.030  1.00  1.00      G    C
ATOM   1489  CA  ILE G 119      12.020 -15.820  -3.600  1.00  1.00      G    C
ATOM   1490  CA  MET G 120      10.540 -16.010  -7.040  1.00  1.00      G    C
ATOM   1491  CA  PRO G 121       9.350 -13.330  -9.550  1.00  1.00      G    C
ATOM   1492  CA  LYS G 122       5.820 -14.370  -8.890  1.00  1.00      G    C
ATOM   1493  CA  ASP G 123       6.350 -13.250  -5.240  1.00  1.00      G    C
ATOM   1494  CA  ILE G 124       7.620  -9.910  -6.530  1.00  1.00      G    C
ATOM   1495  CA  GLN G 125       4.530  -9.640  -8.800  1.00  1.00      G    C
ATOM   1496  CA  LEU G 126       2.210 -10.690  -6.030  1.00  1.00      G    C
ATOM   1497  CA  ALA G 127       3.610  -8.000  -3.820  1.00  1.00      G    C
ATOM   1498  CA  ARG G 128       3.730  -5.360  -6.510  1.00  1.00      G    C
ATOM   1499  CA  ARG G 129       0.210  -6.210  -7.630  1.00  1.00      G    C
ATOM   1500  CA  ILE G 130      -1.230  -6.080  -4.100  1.00  1.00      G    C
ATOM   1501  CA  ARG G 131       0.510  -2.830  -3.410  1.00  1.00      G    C
ATOM   1502  CA  GLY G 132      -1.350  -1.340  -6.510  1.00  1.00      G    C
ATOM   1503  CA  GLU G 133       2.000  -0.770  -8.260  1.00  1.00      G    C
ATOM   1504  CA  ARG G 134       1.280  -3.090 -11.150  1.00  1.00      G    C
ATOM   1505  CA  ALA G 135      -2.430  -3.010 -10.640  1.00  1.00      G    C
TER
ATOM   1506  CA  SER H   1      41.980  23.050 -30.730  1.00  1.00      H    C
ATOM   1507  CA  GLY H   2      43.070  24.590 -34.060  1.00  1.00      H    C
ATOM   1508  CA  ARG H   3      40.530  25.870 -36.630  1.00  1.00      H    C
ATOM   1509  CA  GLY H   4      38.610  22.760 -37.900  1.00  1.00      H    C
ATOM   1510  CA  LYS H   5      38.290  23.020 -41.750  1.00  1.00      H    C
ATOM   1511  CA  GLY H   6      34.900  22.880 -43.500  1.00  1.00      H    C
ATOM   1512  CA  GLY H   7      33.910  19.140 -43.910  1.00  1.00      H    C
ATOM   1513  CA  LYS H   8      35.180  15.950 -45.550  1.00  1.00      H    C
ATOM   1514  CA  GLY H   9      33.630  13.210 -43.510  1.00  1.00      H    C
ATOM   1515  CA  LEU H  10      31.130  12.180 -46.110  1.00  1.00      H    C
ATOM   1516  CA  GLY H  11      27.430  13.040 -45.970  1.00  1.00      H    C
ATOM   1517  CA  LYS H  12      26.630  10.450 -43.430  1.00  1.00      H    C
ATOM   1518  CA  GLY H  13      29.850  11.390 -41.600  1.00  1.00      H    C
ATOM   1519  CA  GLY H  14      30.440  12.840 -38.320  1.00  1.00      H    C
ATOM   1520  CA  ALA H  15      30.620   9.360 -36.720  1.00  1.00      H    C
ATOM   1521  CA  LYS H  16      28.400   8.540 -33.730  1.00  1.00      H    C
ATOM   1522  CA  ARG H  17      27.420   5.240 -35.350  1.00  1.00      H    C
ATOM   1523  CA  HIS H  18      29.910   2.420 -34.550  1.00  1.00      H    C
ATOM   1524  CA  ARG H  19      28.240   1.190 -31.480  1.00  1.00      H    C
ATOM   1525  CA  LYS H  20      28.170   3.570 -28.500  1.00  1.00      H    C
ATOM   1526  CA  VAL H  21      26.550   2.870 -25.360  1.00  1.00      H    C
ATOM   1527  CA  LEU H  22      26.740  -0.770 -24.210  1.00  1.00      H    C
ATOM   1528  CA  ARG H  23      29.440  -2.290 -22.140  1.00  1.00      H    C
ATOM   1529  CA  ASP H  24      26.590  -3.450 -19.770  1.00  1.00      H    C
ATOM   1530  CA  ASN H  25      25.380  -0.360 -18.090  1.00  1.00      H    C
ATOM   1531  CA  ILE H  26      21.960  -1.440 -16.870  1.00  1.00      H    C
ATOM   1532  CA  GLN H  27      23.390  -4.870 -17.130  1.00  1.00      H    C
ATOM   1533  CA  GLY H  28      26.260  -3.710 -15.050  1.00  1.00      H    C
ATOM   1534  CA  ILE H  29      24.240  -3.590 -11.830  1.00  1.00      H    C
ATOM   1535  CA  THR H  30      25.420  -7.080 -10.950  1.00  1.00      H    C
ATOM   1536  CA  LYS H  31      23.650 -10.130  -9.700  1.00  1.00      H    C
ATOM   1537  CA  PRO H  32      26.060 -10.050  -6.720  1.00  1.00      H    C
ATOM   1538  CA  ALA H  33      25.180  -6.520  -5.770  1.00  1.00      H    C
ATOM   1539  CA  ILE H  34      21.420  -7.440  -6.100  1.00  1.00      H    C
ATOM   1540  CA  ARG H  35      22.060 -10.620  -4.040  1.00  1.00      H    C
ATOM   1541  CA  ARG H  36      23.490  -8.290  -1.360  1.00  1.00      H    C
ATOM   1542  CA  LEU H  37      20.360  -6.180  -1.440  1.00  1.00      H    C
ATOM   1543  CA  ALA H  38      18.320  -9.350  -1.080  1.00  1.00      H    C
ATOM   1544  CA  ARG H  39      20.220 -10.340   2.080  1.00  1.00      H    C
ATOM   1545  CA  ARG H  40      19.690  -6.920   3.640  1.00  1.00      H    C
ATOM   1546  CA  GLY H  41      15.980  -7.510   2.630  1.00  1.00      H    C
ATOM   1547  CA  GLY H  42      15.960 -10.650   4.680  1.00  1.00      H    C
ATOM   1548  CA  VAL H  43      15.970 -13.250   1.850  1.00  1.00      H    C
ATOM   1549  CA  LYS H  44      17.550 -16.750   2.280  1.00  1.00      H    C
ATOM   1550  CA  ARG H  45      17.360 -18.110  -1.280  1.00  1.00      H    C
ATOM   1551  CA  ILE H  46      17.080 -16.320  -4.700  1.00  1.00      H    C
ATOM   1552  CA  SER H  47      15.420 -17.490  -7.920  1.00  1.00      H    C
ATOM   1553  CA  GLY H  48      17.380 -17.010 -11.060  1.00  1.00      H    C
ATOM   1554  CA  LEU H  49      14.670 -14.910 -12.500  1.00  1.00      H    C
ATOM   1555  CA  ILE H  50      14.800 -12.400  -9.680  1.00  1.00      H    C
ATOM   1556  CA  TYR H  51      17.900 -10.650 -10.940  1.00  1.00      H    C
ATOM   1557  CA  GLU H  52      16.400  -9.440 -14.140  1.00  1.00      H    C
ATOM   1558  CA  GLU H  53      13.210  -8.480 -12.520  1.00  1.00      H    C
ATOM   1559  CA  THR H  54      14.970  -6.110 -10.140  1.00  1.00      H    C
ATOM   1560  CA  ARG H  55      17.110  -4.420 -12.830  1.00  1.00      H    C
ATOM   1561  CA  GLY H  56      13.780  -3.790 -14.790  1.00  1.00      H    C
ATOM   1562  CA  VAL H  57      12.290  -2.120 -11.770  1.00  1.00      H    C
ATOM   1563  CA  LEU H  58      15.410  -0.050 -11.000  1.00  1.00      H    C
ATOM   1564  CA  LYS H  59      15.550   1.220 -14.690  1.00  1.00      H    C
ATOM   1565  CA  VAL H  60      11.830   2.050 -14.560  1.00  1.00      H    C
ATOM   1566  CA  PHE H  61      12.060   3.850 -11.290  1.00  1.00      H    C
ATOM   1567  CA  LEU H  62      15.200   5.780 -12.390  1.00  1.00      H    C
ATOM   1568  CA  GLU H  63      13.690   6.760 -15.690  1.00  1.00      H    C
ATOM   1569  CA  ASN H  64      10.690   8.220 -13.840  1.00  1.00      H    C
ATOM   1570  CA  VAL H  65      12.630  10.000 -11.100  1.00  1.00      H    C
ATOM   1571  CA  ILE H  66      15.370  11.410 -13.360  1.00  1.00      H    C
ATOM   1572  CA  ARG H  67      12.890  12.730 -15.860  1.00  1.00      H    C
ATOM   1573  CA  ASP H  68      11.330  15.070 -13.330  1.00  1.00      H    C
ATOM   1574  CA  ALA H  69      14.620  16.240 -11.910  1.00  1.00      H    C
ATOM   1575  CA  VAL H  70      15.790  17.290 -15.380  1.00  1.00      H    C
ATOM   1576  CA  THR H  71      12.610  19.180 -16.010  1.00  1.00      H    C
ATOM   1577  CA  TYR H  72      13.250  21.190 -12.830  1.00  1.00      H    C
ATOM   1578  CA  THR H  73      16.880  21.650 -13.870  1.00  1.00      H    C
ATOM   1579  CA  GLU H  74      16.140  23.110 -17.260  1.00  1.00      H    C
ATOM   1580  CA  HIS H  75      13.320  25.290 -16.010  1.00  1.00      H    C
ATOM   1581  CA  ALA H  76      15.770  27.100 -13.800  1.00  1.00      H    C
ATOM   1582  CA  LYS H  77      18.030  27.660 -16.850  1.00  1.00      H    C
ATOM   1583  CA  ARG H  78      20.650  25.450 -15.180  1.00  1.00      H    C
ATOM   1584  CA  LYS H  79      23.100  23.220 -17.200  1.00  1.00      H    C
ATOM   1585  CA  THR H  80      23.690  21.030 -14.080  1.00  1.00      H    C
ATOM   1586  CA  VAL H  81      21.450  18.480 -12.170  1.00  1.00      H    C
ATOM   1587  CA  THR H  82      21.680  19.460  -8.490  1.00  1.00      H    C
ATOM   1588  CA  ALA H  83      21.230  17.480  -5.450  1.00  1.00      H    C
ATOM   1589  CA  MET H  84      18.160  19.840  -4.500  1.00  1.00      H    C
ATOM   1590  CA  ASP H  85      16.780  19.170  -7.980  1.00  1.00      H    C
ATOM   1591  CA  VAL H  86      16.720  15.470  -7.050  1.00  1.00      H    C
ATOM   1592  CA  VAL H  87      15.170  15.960  -3.540  1.00  1.00      H    C
ATOM   1593  CA  TYR H  88      12.310  18.170  -4.930  1.00  1.00      H    C
ATOM   1594  CA  ALA H  89      11.480  15.800  -7.810  1.00  1.00      H    C
ATOM   1595  CA  LEU H  90      11.710  12.820  -5.420  1.00  1.00      H    C
ATOM   1596  CA  LYS H  91       9.550  14.750  -2.930  1.00  1.00      H    C
ATOM   1597  CA  ARG H  92       6.690  15.440  -5.150  1.00  1.00      H    C
ATOM   1598  CA  GLN H  93       6.720  11.770  -6.190  1.00  1.00      H    C
ATOM   1599  CA  GLY H  94       6.400  10.720  -2.510  1.00  1.00      H    C
ATOM   1600  CA  ARG H  95       9.900   9.470  -2.050  1.00  1.00      H    C
ATOM   1601  CA  THR H  96      11.380  12.250   0.180  1.00  1.00      H    C
ATOM   1602  CA  LEU H  97      15.020  11.940   0.720  1.00  1.00      H    C
ATOM   1603  CA  TYR H  98      16.870  12.350   4.030  1.00  1.00      H    C
ATOM   1604  CA  GLY H  99      20.680  12.730   4.240  1.00  1.00      H    C
ATOM   1605  CA  PHE H 100      21.210  15.550   1.770  1.00  1.00      H    C
ATOM   1606  CA  GLY H 101      20.580  18.810   3.690  1.00  1.00      H    C
ATOM   1607  CA  GLY H 102      17.110  19.670   2.740  1.00  1.00      H    C
TER
ATOM   1608  CA  SER I   1      11.580  55.010 -21.470  1.00  1.00      I    C
ATOM   1609  CA  GLY I   2       9.050  56.960 -19.620  1.00  1.00      I    C
ATOM   1610  CA  ARG I   3       7.910  55.270 -16.400  1.00  1.00      I    C
ATOM   1611  CA  GLY I   4      10.310  57.410 -14.400  1.00  1.00      I    C
ATOM   1612  CA  LYS I   5      12.580  54.560 -13.470  1.00  1.00      I    C
ATOM   1613  CA  GLN I   6      15.360  53.670 -15.940  1.00  1.00      I    C
ATOM   1614  CA  GLY I   7      14.990  49.860 -16.090  1.00  1.00      I    C
ATOM   1615  CA  GLY I   8      17.340  48.120 -13.680  1.00  1.00      I    C
ATOM   1616  CA  LYS I   9      17.390  44.760 -12.030  1.00  1.00      I    C
ATOM   1617  CA  THR I  10      20.080  42.180 -12.740  1.00  1.00      I    C
ATOM   1618  CA  ARG I  11      21.340  44.360 -15.550  1.00  1.00      I    C
ATOM   1619  CA  ALA I  12      23.620  43.470 -18.390  1.00  1.00      I    C
ATOM   1620  CA  LYS I  13      27.050  44.650 -19.590  1.00  1.00      I    C
ATOM   1621  CA  ALA I  14      29.860  46.090 -17.290  1.00  1.00      I    C
ATOM   1622  CA  LYS I  15      31.730  42.880 -16.680  1.00  1.00      I    C
ATOM   1623  CA  THR I  16      30.410  40.200 -14.230  1.00  1.00      I    C
ATOM   1624  CA  ARG I  17      32.870  39.040 -11.610  1.00  1.00      I    C
ATOM   1625  CA  SER I  18      32.110  42.290  -9.830  1.00  1.00      I    C
ATOM   1626  CA  SER I  19      28.410  41.700  -9.850  1.00  1.00      I    C
ATOM   1627  CA  ARG I  20      29.010  38.200  -8.610  1.00  1.00      I    C
ATOM   1628  CA  ALA I  21      31.210  39.430  -5.730  1.00  1.00      I    C
ATOM   1629  CA  GLY I  22      28.770  42.170  -4.770  1.00  1.00      I    C
ATOM   1630  CA  LEU I  23      31.010  45.000  -6.040  1.00  1.00      I    C
ATOM   1631  CA  GLN I  24      30.710  48.410  -7.600  1.00  1.00      I    C
ATOM   1632  CA  PHE I  25      34.290  48.550  -8.840  1.00  1.00      I    C
ATOM   1633  CA  PRO I  26      35.070  46.320 -11.980  1.00  1.00      I    C
ATOM   1634  CA  VAL I  27      36.800  43.100 -11.060  1.00  1.00      I    C
ATOM   1635  CA  GLY I  28      37.870  42.410 -14.670  1.00  1.00      I    C
ATOM   1636  CA  ARG I  29      39.640  45.910 -15.190  1.00  1.00      I    C
ATOM   1637  CA  VAL I  30      41.450  45.510 -11.800  1.00  1.00      I    C
ATOM   1638  CA  HIS I  31      42.410  41.990 -12.910  1.00  1.00      I    C
ATOM   1639  CA  ARG I  32      43.920  43.320 -16.160  1.00  1.00      I    C
ATOM   1640  CA  LEU I  33      45.790  46.140 -14.360  1.00  1.00      I    C
ATOM   1641  CA  LEU I  34      47.200  43.780 -11.660  1.00  1.00      I    C
ATOM   1642  CA  ARG I  35      48.550  41.620 -14.560  1.00  1.00      I    C
ATOM   1643  CA  LYS I  36      49.730  44.620 -16.460  1.00  1.00      I    C
ATOM   1644  CA  GLY I  37      52.370  45.540 -13.800  1.00  1.00      I    C
ATOM   1645  CA  ASN I  38      53.840  41.970 -13.630  1.00  1.00      I    C
ATOM   1646  CA  TYR I  39      53.890  41.800  -9.910  1.00  1.00      I    C
ATOM   1647  CA  ALA I  40      54.000  37.910  -9.690  1.00  1.00      I    C
ATOM   1648  CA  GLU I  41      54.140  35.100 -12.150  1.00  1.00      I    C
ATOM   1649  CA  ARG I  42      50.590  34.200 -11.300  1.00  1.00      I    C
ATOM   1650  CA  VAL I  43      47.610  36.430 -10.170  1.00  1.00      I    C
ATOM   1651  CA  GLY I  44      44.750  34.540  -8.710  1.00  1.00      I    C
ATOM   1652  CA  ALA I  45      41.090  34.890  -9.510  1.00  1.00      I    C
ATOM   1653  CA  GLY I  46      40.220  36.310  -6.080  1.00  1.00      I    C
ATOM   1654  CA  ALA I  47      42.890  39.070  -5.760  1.00  1.00      I    C
ATOM   1655  CA  PRO I  48      41.110  41.850  -7.800  1.00  1.00      I    C
ATOM   1656  CA  VAL I  49      37.940  41.080  -5.980  1.00  1.00      I    C
ATOM   1657  CA  TYR I  50      39.510  41.670  -2.620  1.00  1.00      I    C
ATOM   1658  CA  LEU I  51      41.330  44.860  -3.960  1.00  1.00      I    C
ATOM   1659  CA  ALA I  52      37.980  46.170  -5.540  1.00  1.00      I    C
ATOM   1660  CA  ALA I  53      36.270  45.820  -2.180  1.00  1.00      I    C
ATOM   1661  CA  VAL I  54      39.120  47.790  -0.510  1.00  1.00      I    C
ATOM   1662  CA  LEU I  55      39.090  50.610  -3.150  1.00  1.00      I    C
ATOM   1663  CA  GLU I  56      35.340  50.990  -3.030  1.00  1.00      I    C
ATOM   1664  CA  TYR I  57      35.290  51.330   0.700  1.00  1.00      I    C
ATOM   1665  CA  LEU I  58      37.770  54.220   1.060  1.00  1.00      I    C
ATOM   1666  CA  THR I  59      36.210  56.120  -1.700  1.00  1.00      I    C
ATOM   1667  CA  ALA I  60      32.790  55.880   0.090  1.00  1.00      I    C
ATOM   1668  CA  GLU I  61      34.290  57.460   3.250  1.00  1.00      I    C
ATOM   1669  CA  ILE I  62      36.110  60.160   1.360  1.00  1.00      I    C
ATOM   1670  CA  LEU I  63      32.920  61.110  -0.480  1.00  1.00      I    C
ATOM   1671  CA  GLU I  64      30.780  60.710   2.620  1.00  1.00      I    C
ATOM   1672  CA  LEU I  65      33.020  63.070   4.620  1.00  1.00      I    C
ATOM   1673  CA  ALA I  66      33.570  65.300   1.480  1.00  1.00      I    C
ATOM   1674  CA  GLY I  67      29.910  65.520   0.740  1.00  1.00      I    C
ATOM   1675  CA  ASN I  68      29.360  66.420   4.370  1.00  1.00      I    C
ATOM   1676  CA  ALA I  69      32.180  69.030   4.220  1.00  1.00      I    C
ATOM   1677  CA  ALA I  70      30.640  70.420   0.960  1.00  1.00      I    C
ATOM   1678  CA  ARG I  71      27.160  70.730   2.670  1.00  1.00      I    C
ATOM   1679  CA  ASP I  72      28.710  72.300   5.810  1.00  1.00      I    C
ATOM   1680  CA  ASN I  73      30.290  74.960   3.600  1.00  1.00      I    C
ATOM   1681  CA  LYS I  74      27.090  75.620   1.680  1.00  1.00      I    C
ATOM   1682  CA  LYS I  75      28.430  73.960  -1.540  1.00  1.00      I    C
ATOM   1683  CA  THR I  76      26.450  71.750  -3.810  1.00  1.00      I    C
ATOM   1684  CA  ARG I  77      29.430  70.550  -5.910  1.00  1.00      I    C
ATOM   1685  CA  ILE I  78      32.260  68.800  -4.090  1.00  1.00      I    C
ATOM   1686  CA  ILE I  79      35.620  70.250  -5.230  1.00  1.00      I    C
ATOM   1687  CA  PRO I  80      39.160  69.660  -4.130  1.00  1.00      I    C
ATOM   1688  CA  ARG I  81      38.860  71.910  -1.130  1.00  1.00      I    C
ATOM   1689  CA  HIS I  82      36.120  69.640   0.420  1.00  1.00      I    C
ATOM   1690  CA  LEU I  83      38.160  66.560  -0.210  1.00  1.00      I    C
ATOM   1691  CA  GLN I  84      41.240  68.240   1.550  1.00  1.00      I    C
ATOM   1692  CA  LEU I  85      39.110  69.210   4.540  1.00  1.00      I    C
ATOM   1693  CA  ALA I  86      37.740  65.680   4.730  1.00  1.00      I    C
ATOM   1694  CA  VAL I  87      41.180  64.050   4.800  1.00  1.00      I    C
ATOM   1695  CA  ARG I  88      42.970  66.450   7.090  1.00  1.00      I    C
ATOM   1696  CA  ASN I  89      40.340  66.560   9.700  1.00  1.00      I    C
ATOM   1697  CA  ASP I  90      40.110  62.690   9.950  1.00  1.00      I    C
ATOM   1698  CA  GLU I  91      42.850  61.000  11.950  1.00  1.00      I    C
ATOM   1699  CA  GLU I  92      43.110  57.860   9.690  1.00  1.00      I    C
ATOM   1700  CA  LEU I  93      42.960  59.710   6.230  1.00  1.00      I    C
ATOM   1701  CA  ASN I  94      45.660  62.120   7.500  1.00  1.00      I    C
ATOM   1702  CA  LYS I  95      47.830  59.270   8.280  1.00  1.00      I    C
ATOM   1703  CA  LEU I  96      47.240  57.260   5.100  1.00  1.00      I    C
ATOM   1704  CA  LEU I  97      48.060  60.540   3.130  1.00  1.00      I    C
ATOM   1705  CA  GLY I  98      50.790  61.710   5.400  1.00  1.00      I    C
ATOM   1706  CA  ARG I  99      53.370  61.960   2.650  1.00  1.00      I    C
ATOM   1707  CA  VAL I 100      51.070  62.970  -0.060  1.00  1.00      I    C
ATOM   1708  CA  THR I 101      49.730  66.380  -0.930  1.00  1.00      I    C
ATOM   1709  CA  ILE I 102      46.280  67.070  -2.360  1.00  1.00      I    C
ATOM   1710  CA  ALA I 103      46.840  69.610  -5.180  1.00  1.00      I    C
ATOM   1711  CA  GLN I 104      44.240  72.440  -5.130  1.00  1.00      I    C
ATOM   1712  CA  GLY I 105      43.130  71.320  -1.770  1.00  1.00      I    C
ATOM   1713  CA  GLY I 106      44.580  74.450  -0.310  1.00  1.00      I    C
ATOM   1714  CA  VAL I 107      45.080  74.640   3.480  1.00  1.00      I    C
ATOM   1715  CA  LEU I 108      43.160  73.880   6.660  1.00  1.00      I    C
ATOM   1716  CA  PRO I 109      42.810  76.860   9.050  1.00  1.00      I    C
ATOM   1717  CA  ASN I 110      43.500  75.440  12.530  1.00  1.00      I    C
ATOM   1718  CA  ILE I 111      40.160  76.070  14.210  1.00  1.00      I    C
ATOM   1719  CA  GLN I 112      39.320  74.380  17.450  1.00  1.00      I    C
ATOM   1720  CA  SER I 113      36.070  76.120  18.600  1.00  1.00      I    C
ATOM   1721  CA  VAL I 114      37.350  77.270  21.980  1.00  1.00      I    C
ATOM   1722  CA  LEU I 115      40.070  79.380  20.300  1.00  1.00      I    C
ATOM   1723  CA  LEU I 116      37.510  81.930  18.810  1.00  1.00      I    C
ATOM   1724  CA  PRO I 117      34.810  83.400  20.980  1.00  1.00      I    C
ATOM   1725  CA  LYS I 118      31.050  83.050  20.620  1.00  1.00      I    C
ATOM   1726  CA  LYS I 119      30.270  79.960  18.500  1.00  1.00      I    C
ATOM   1727  CA  THR I 120      28.970  78.990  21.870  1.00  1.00      I    C
ATOM   1728  CA  GLU I 121      26.040  80.380  24.030  1.00  1.00      I    C
ATOM   1729  CA  SER I 122      24.530  76.930  24.240  1.00  1.00      I    C
ATOM   1730  CA  SER I 123      24.120  77.180  28.020  1.00  1.00      I    C
ATOM   1731  CA  LYS I 124      25.770  74.910  30.640  1.00  1.00      I    C
ATOM   1732  CA  SER I 125      29.380  75.050  31.640  1.00  1.00      I    C
ATOM   1733  CA  LYS I 126      29.970  71.480  30.620  1.00  1.00      I    C
ATOM   1734  CA  SER I 127      30.950  70.860  26.940  1.00  1.00      I    C
ATOM   1735  CA  LYS I 128      32.390  67.420  27.700  1.00  1.00      I    C
TER
ATOM   1736  CA  PRO J   1      27.070  43.350 -51.960  1.00  1.00      J    C
ATOM   1737  CA  GLU J   2      28.770  42.940 -55.260  1.00  1.00      J    C
ATOM   1738  CA  PRO J   3      28.430  43.460 -58.940  1.00  1.00      J    C
ATOM   1739  CA  ALA J   4      28.780  39.760 -59.540  1.00  1.00      J    C
ATOM   1740  CA  LYS J   5      28.680  39.060 -63.220  1.00  1.00      J    C
ATOM   1741  CA  SER J   6      30.950  39.050 -66.160  1.00  1.00      J    C
ATOM   1742  CA  ALA J   7      33.540  36.500 -67.290  1.00  1.00      J    C
ATOM   1743  CA  PRO J   8      36.450  36.410 -66.670  1.00  1.00      J    C
ATOM   1744  CA  ALA J   9      37.610  36.320 -63.050  1.00  1.00      J    C
ATOM   1745  CA  PRO J  10      36.240  34.080 -61.450  1.00  1.00      J    C
ATOM   1746  CA  LYS J  11      35.290  30.970 -63.430  1.00  1.00      J    C
ATOM   1747  CA  LYS J  12      36.420  27.830 -61.520  1.00  1.00      J    C
ATOM   1748  CA  GLY J  13      37.390  28.280 -57.980  1.00  1.00      J    C
ATOM   1749  CA  SER J  14      39.880  26.670 -55.670  1.00  1.00      J    C
ATOM   1750  CA  LYS J  15      42.170  27.770 -52.820  1.00  1.00      J    C
ATOM   1751  CA  LYS J  16      43.650  31.020 -51.700  1.00  1.00      J    C
ATOM   1752  CA  ALA J  17      40.960  33.620 -51.670  1.00  1.00      J    C
ATOM   1753  CA  VAL J  18      40.340  34.400 -47.980  1.00  1.00      J    C
ATOM   1754  CA  THR J  19      36.540  34.230 -47.480  1.00  1.00      J    C
ATOM   1755  CA  LYS J  20      35.530  37.040 -45.030  1.00  1.00      J    C
ATOM   1756  CA  THR J  21      38.520  39.090 -46.140  1.00  1.00      J    C
ATOM   1757  CA  GLN J  22      37.230  41.900 -43.950  1.00  1.00      J    C
ATOM   1758  CA  LYS J  23      36.100  45.350 -45.010  1.00  1.00      J    C
ATOM   1759  CA  LYS J  24      36.010  46.970 -41.590  1.00  1.00      J    C
ATOM   1760  CA  ASP J  25      35.450  50.230 -43.380  1.00  1.00      J    C
ATOM   1761  CA  GLY J  26      34.500  53.430 -41.590  1.00  1.00      J    C
ATOM   1762  CA  LYS J  27      35.870  55.960 -39.130  1.00  1.00      J    C
ATOM   1763  CA  LYS J  28      39.260  55.000 -37.750  1.00  1.00      J    C
ATOM   1764  CA  ARG J  29      39.750  57.510 -34.870  1.00  1.00      J    C
ATOM   1765  CA  ARG J  30      37.770  55.600 -32.370  1.00  1.00      J    C
ATOM   1766  CA  LYS J  31      39.180  52.730 -30.390  1.00  1.00      J    C
ATOM   1767  CA  THR J  32      37.410  52.530 -26.890  1.00  1.00      J    C
ATOM   1768  CA  ARG J  33      40.110  53.830 -24.530  1.00  1.00      J    C
ATOM   1769  CA  LYS J  34      38.880  55.620 -21.470  1.00  1.00      J    C
ATOM   1770  CA  GLU J  35      40.950  54.670 -18.420  1.00  1.00      J    C
ATOM   1771  CA  SER J  36      40.040  55.700 -14.850  1.00  1.00      J    C
ATOM   1772  CA  TYR J  37      37.750  54.680 -12.070  1.00  1.00      J    C
ATOM   1773  CA  ALA J  38      35.590  57.800 -12.550  1.00  1.00      J    C
ATOM   1774  CA  ILE J  39      32.410  56.120 -13.890  1.00  1.00      J    C
ATOM   1775  CA  TYR J  40      32.480  53.940 -10.700  1.00  1.00      J    C
ATOM   1776  CA  VAL J  41      33.290  56.950  -8.430  1.00  1.00      J    C
ATOM   1777  CA  TYR J  42      30.230  58.650  -9.750  1.00  1.00      J    C
ATOM   1778  CA  LYS J  43      28.170  55.430  -8.930  1.00  1.00      J    C
ATOM   1779  CA  VAL J  44      29.400  55.500  -5.410  1.00  1.00      J    C
ATOM   1780  CA  LEU J  45      28.910  59.180  -4.960  1.00  1.00      J    C
ATOM   1781  CA  LYS J  46      25.180  58.850  -5.980  1.00  1.00      J    C
ATOM   1782  CA  GLN J  47      24.750  56.070  -3.390  1.00  1.00      J    C
ATOM   1783  CA  VAL J  48      25.880  58.290  -0.570  1.00  1.00      J    C
ATOM   1784  CA  HIS J  49      24.730  61.670  -1.750  1.00  1.00      J    C
ATOM   1785  CA  PRO J  50      21.990  60.970  -4.340  1.00  1.00      J    C
ATOM   1786  CA  ASP J  51      22.120  64.690  -5.510  1.00  1.00      J    C
ATOM   1787  CA  THR J  52      25.620  65.930  -5.400  1.00  1.00      J    C
ATOM   1788  CA  GLY J  53      27.790  66.870  -8.370  1.00  1.00      J    C
ATOM   1789  CA  ILE J  54      31.680  66.790  -8.300  1.00  1.00      J    C
ATOM   1790  CA  SER J  55      34.170  69.120 -10.080  1.00  1.00      J    C
ATOM   1791  CA  SER J  56      36.540  67.870 -12.690  1.00  1.00      J    C
ATOM   1792  CA  LYS J  57      39.560  68.690 -10.390  1.00  1.00      J    C
ATOM   1793  CA  ALA J  58      37.870  66.710  -7.620  1.00  1.00      J    C
ATOM   1794  CA  MET J  59      37.350  63.870 -10.180  1.00  1.00      J    C
ATOM   1795  CA  SER J  60      41.010  64.070 -11.180  1.00  1.00      J    C
ATOM   1796  CA  ILE J  61      41.970  63.920  -7.500  1.00  1.00      J    C
ATOM   1797  CA  MET J  62      39.830  60.790  -7.200  1.00  1.00      J    C
ATOM   1798  CA  ASN J  63      41.620  59.200 -10.130  1.00  1.00      J    C
ATOM   1799  CA  SER J  64      45.000  59.780  -8.330  1.00  1.00      J    C
ATOM   1800  CA  PHE J  65      43.430  58.500  -5.050  1.00  1.00      J    C
ATOM   1801  CA  VAL J  66      42.180  55.320  -6.660  1.00  1.00      J    C
ATOM   1802  CA  ASN J  67      45.460  54.820  -8.530  1.00  1.00      J    C
ATOM   1803  CA  ASP J  68      47.800  55.460  -5.540  1.00  1.00      J    C
ATOM   1804  CA  VAL J  69      46.120  53.120  -3.210  1.00  1.00      J    C
ATOM   1805  CA  PHE J  70      45.890  50.410  -5.920  1.00  1.00      J    C
ATOM   1806  CA  GLU J  71      49.580  50.890  -6.560  1.00  1.00      J    C
ATOM   1807  CA  ARG J  72      50.450  51.070  -2.840  1.00  1.00      J    C
ATOM   1808  CA  ILE J  73      48.630  47.780  -2.200  1.00  1.00      J    C
ATOM   1809  CA  ALA J  74      49.710  45.950  -5.340  1.00  1.00      J    C
ATOM   1810  CA  GLY J  75      53.420  46.880  -4.930  1.00  1.00      J    C
ATOM   1811  CA  GLU J  76      53.320  45.930  -1.310  1.00  1.00      J    C
ATOM   1812  CA  ALA J  77      51.660  42.580  -2.270  1.00  1.00      J    C
ATOM   1813  CA  SER J  78      54.210  41.720  -4.840  1.00  1.00      J    C
ATOM   1814  CA  ARG J  79      57.080  42.070  -2.420  1.00  1.00      J    C
ATOM   1815  CA  LEU J  80      55.370  40.010   0.190  1.00  1.00      J    C
ATOM   1816  CA  ALA J  81      54.820  37.140  -2.250  1.00  1.00      J    C
ATOM   1817  CA  HIS J  82      58.480  37.030  -3.350  1.00  1.00      J    C
ATOM   1818  CA  TYR J  83      59.730  37.110   0.290  1.00  1.00      J    C
ATOM   1819  CA  ASN J  84      57.640  33.930   0.900  1.00  1.00      J    C
ATOM   1820  CA  LYS J  85      58.930  32.150  -2.170  1.00  1.00      J    C
ATOM   1821  CA  ARG J  86      55.540  32.210  -3.850  1.00  1.00      J    C
ATOM   1822  CA  SER J  87      55.030  32.990  -7.490  1.00  1.00      J    C
ATOM   1823  CA  THR J  88      51.320  33.670  -6.970  1.00  1.00      J    C
ATOM   1824  CA  ILE J  89      49.590  36.710  -5.550  1.00  1.00      J    C
ATOM   1825  CA  THR J  90      46.280  35.600  -4.110  1.00  1.00      J    C
ATOM   1826  CA  SER J  91      43.810  37.500  -2.000  1.00  1.00      J    C
ATOM   1827  CA  ARG J  92      46.090  36.530   0.800  1.00  1.00      J    C
ATOM   1828  CA  GLU J  93      48.920  38.670  -0.410  1.00  1.00      J    C
ATOM   1829  CA  ILE J  94      46.600  41.560  -0.880  1.00  1.00      J    C
ATOM   1830  CA  GLN J  95      45.010  41.120   2.680  1.00  1.00      J    C
ATOM   1831  CA  THR J  96      48.300  41.240   4.380  1.00  1.00      J    C
ATOM   1832  CA  ALA J  97      49.370  44.220   2.260  1.00  1.00      J    C
ATOM   1833  CA  VAL J  98      46.220  46.090   3.160  1.00  1.00      J    C
ATOM   1834  CA  ARG J  99      46.780  45.420   6.840  1.00  1.00      J    C
ATOM   1835  CA  LEU J 100      50.500  46.240   6.580  1.00  1.00      J    C
ATOM   1836  CA  LEU J 101      49.750  49.470   4.840  1.00  1.00      J    C
ATOM   1837  CA  LEU J 102      46.620  50.990   6.310  1.00  1.00      J    C
ATOM   1838  CA  PRO J 103      46.170  52.280   9.780  1.00  1.00      J    C
ATOM   1839  CA  GLY J 104      44.240  50.480  12.530  1.00  1.00      J    C
ATOM   1840  CA  GLU J 105      40.490  51.060  12.120  1.00  1.00      J    C
ATOM   1841  CA  LEU J 106      40.670  51.870   8.420  1.00  1.00      J    C
ATOM   1842  CA  ALA J 107      42.520  48.700   7.710  1.00  1.00      J    C
ATOM   1843  CA  LYS J 108      39.940  46.900   9.940  1.00  1.00      J    C
ATOM   1844  CA  HIS J 109      36.980  47.790   7.700  1.00  1.00      J    C
ATOM   1845  CA  ALA J 110      39.050  47.210   4.560  1.00  1.00      J    C
ATOM   1846  CA  VAL J 111      39.710  43.570   5.610  1.00  1.00      J    C
ATOM   1847  CA  SER J 112      36.010  43.140   6.340  1.00  1.00      J    C
ATOM   1848  CA  GLU J 113      34.920  44.320   2.770  1.00  1.00      J    C
ATOM   1849  CA  GLY J 114      37.700  42.200   1.130  1.00  1.00      J    C
ATOM   1850  CA  THR J 115      36.500  39.060   2.960  1.00  1.00      J    C
ATOM   1851  CA  LYS J 116      32.990  39.460   2.150  1.00  1.00      J    C
ATOM   1852  CA  ALA J 117      33.650  39.780  -1.560  1.00  1.00      J    C
ATOM   1853  CA  VAL J 118      35.960  36.710  -1.610  1.00  1.00      J    C
ATOM   1854  CA  THR J 119      33.490  34.610   0.380  1.00  1.00      J    C
ATOM   1855  CA  LYS J 120      30.620  35.910  -1.950  1.00  1.00      J    C
ATOM   1856  CA  TYR J 121      32.390  35.540  -5.280  1.00  1.00      J    C
ATOM   1857  CA  THR J 122      33.470  31.960  -4.430  1.00  1.00      J    C
ATOM   1858  CA  SER J 123      29.830  31.190  -3.210  1.00  1.00      J    C
ATOM   1859  CA  ALA J 124      28.700  30.990  -6.910  1.00  1.00      J    C
ATOM   1860  CA  LYS J 125      28.700  28.080  -9.110  1.00  1.00      J    C
TER
