# Supplementary material for: The kinetic landscape of nucleosome assembly: A coarse-grained molecular dynamics study
Source: PLoS Comput Biol. 2021 Jul 27;17(7):e1009253. doi: 10.1371/journal.pcbi.1009253 (PMC8345847; doi:10.1371/journal.pcbi.1009253)
Supplement: S1 Data — For each of the 11 metastable states identified from our MSM at 400 mM using PCCA clustering, we deposited 4 representative coarse-grained nucleosome conformations in PDB format. The conformations are named “state*conf#.pdb”, where * corresponds to the state name as described in the text (T, TL, TR, HL0, HL1, HL2, HR0, HR1, HR2 and HR3, N), and # goes from 1 to 4. The file “msm_hmm11.dat” contains the equilibrium probabilities of the various basins and the transition probabilities between them. The data also contain 4 representative partially opened conformations for each of the left hexasome, right hexasome, and tetrasome states, named “partially-opened_*_conf#.pdb”, where * is HL, HR or T and # goes from 1 to 4. (ZIP) [file pcbi.1009253.s006.zip › S1_Data/stateTLconf3.pdb]

ATOM      1 DS   DC  A   1    -112.688 110.721 122.821  1.00  1.00      A    S
ATOM      2 DB   DC  A   1    -113.718 113.401 120.321  1.00  1.00      A    B
ATOM      3 DP   DT  A   2    -113.688 106.831 121.321  1.00  1.00      A    P
ATOM      4 DS   DT  A   2    -116.418 107.711 119.621  1.00  1.00      A    S
ATOM      5 DB   DT  A   2    -114.898 111.141 117.111  1.00  1.00      A    B
ATOM      6 DP   DG  A   3    -117.958 104.671 117.321  1.00  1.00      A    P
ATOM      7 DS   DG  A   3    -120.158 106.981 114.931  1.00  1.00      A    S
ATOM      8 DB   DG  A   3    -116.888 110.211 113.411  1.00  1.00      A    B
ATOM      9 DP   DG  A   4    -122.388 105.781 111.931  1.00  1.00      A    P
ATOM     10 DS   DG  A   4    -121.408 108.601 109.441  1.00  1.00      A    S
ATOM     11 DB   DG  A   4    -116.428 109.311 109.841  1.00  1.00      A    B
ATOM     12 DP   DA  A   5    -122.598 108.311 106.041  1.00  1.00      A    P
ATOM     13 DS   DA  A   5    -119.908 110.121 104.951  1.00  1.00      A    S
ATOM     14 DB   DA  A   5    -115.758 107.921 106.581  1.00  1.00      A    B
ATOM     15 DP   DG  A   6    -120.078 110.281 101.121  1.00  1.00      A    P
ATOM     16 DS   DG  A   6    -116.548 110.051 100.311  1.00  1.00      A    S
ATOM     17 DB   DG  A   6    -114.128 106.771 103.401  1.00  1.00      A    B
ATOM     18 DP   DA  A   7    -115.288 110.041  96.601  1.00  1.00      A    P
ATOM     19 DS   DA  A   7    -111.868 108.171  97.431  1.00  1.00      A    S
ATOM     20 DB   DA  A   7    -112.808 104.631 100.571  1.00  1.00      A    B
ATOM     21 DP   DA  A   8    -109.398 107.001  94.471  1.00  1.00      A    P
ATOM     22 DS   DA  A   8    -107.378 104.321  96.501  1.00  1.00      A    S
ATOM     23 DB   DA  A   8    -110.148 101.491  99.061  1.00  1.00      A    B
ATOM     24 DP   DT  A   9    -105.328 102.521  94.481  1.00  1.00      A    P
ATOM     25 DS   DT  A   9    -105.218  99.731  96.821  1.00  1.00      A    S
ATOM     26 DB   DT  A   9    -109.718  98.871  96.521  1.00  1.00      A    B
ATOM     27 DP   DC  A  10    -102.688  96.411  96.021  1.00  1.00      A    P
ATOM     28 DS   DC  A  10    -104.888  94.051  97.821  1.00  1.00      A    S
ATOM     29 DB   DC  A  10    -108.518  95.231  96.301  1.00  1.00      A    B
ATOM     30 DP   DC  A  11    -104.318  90.941  97.731  1.00  1.00      A    P
ATOM     31 DS   DC  A  11    -108.058  89.571  97.371  1.00  1.00      A    S
ATOM     32 DB   DC  A  11    -110.058  92.191  94.571  1.00  1.00      A    B
ATOM     33 DP   DC  A  12    -108.748  86.001  96.731  1.00  1.00      A    P
ATOM     34 DS   DC  A  12    -111.718  85.901  94.531  1.00  1.00      A    S
ATOM     35 DB   DC  A  12    -111.688  89.361  91.941  1.00  1.00      A    B
ATOM     36 DP   DG  A  13    -112.628  81.601  92.641  1.00  1.00      A    P
ATOM     37 DS   DG  A  13    -114.398  82.831  90.011  1.00  1.00      A    S
ATOM     38 DB   DG  A  13    -112.748  86.681  88.621  1.00  1.00      A    B
ATOM     39 DP   DG  A  14    -116.138  80.621  87.431  1.00  1.00      A    P
ATOM     40 DS   DG  A  14    -116.628  82.931  85.171  1.00  1.00      A    S
ATOM     41 DB   DG  A  14    -112.738  86.591  84.931  1.00  1.00      A    B
ATOM     42 DP   DT  A  15    -117.898  82.191  82.381  1.00  1.00      A    P
ATOM     43 DS   DT  A  15    -116.558  85.231  80.631  1.00  1.00      A    S
ATOM     44 DB   DT  A  15    -112.758  85.041  81.851  1.00  1.00      A    B
ATOM     45 DP   DC  A  16    -117.169  85.851  77.051  1.00  1.00      A    P
ATOM     46 DS   DC  A  16    -113.989  87.301  76.491  1.00  1.00      A    S
ATOM     47 DB   DC  A  16    -111.289  84.881  78.351  1.00  1.00      A    B
ATOM     48 DP   DT  A  17    -112.439  89.091  73.021  1.00  1.00      A    P
ATOM     49 DS   DT  A  17    -108.699  88.741  73.751  1.00  1.00      A    S
ATOM     50 DB   DT  A  17    -108.829  85.011  75.311  1.00  1.00      A    B
ATOM     51 DP   DG  A  18    -106.029  89.361  70.041  1.00  1.00      A    P
ATOM     52 DS   DG  A  18    -103.319  87.271  71.721  1.00  1.00      A    S
ATOM     53 DB   DG  A  18    -105.119  83.051  74.511  1.00  1.00      A    B
ATOM     54 DP   DC  A  19    -100.729  87.231  70.921  1.00  1.00      A    P
ATOM     55 DS   DC  A  19     -99.859  84.121  73.041  1.00  1.00      A    S
ATOM     56 DB   DC  A  19    -103.259  80.821  72.611  1.00  1.00      A    B
ATOM     57 DP   DA  A  20     -95.959  82.511  72.671  1.00  1.00      A    P
ATOM     58 DS   DA  A  20     -96.759  78.831  73.881  1.00  1.00      A    S
ATOM     59 DB   DA  A  20    -100.949  77.111  71.451  1.00  1.00      A    B
ATOM     60 DP   DG  A  21     -94.149  76.551  73.391  1.00  1.00      A    P
ATOM     61 DS   DG  A  21     -96.209  73.151  73.181  1.00  1.00      A    S
ATOM     62 DB   DG  A  21    -100.209  73.701  69.931  1.00  1.00      A    B
ATOM     63 DP   DG  A  22     -94.349  70.211  72.781  1.00  1.00      A    P
ATOM     64 DS   DG  A  22     -97.119  68.271  71.221  1.00  1.00      A    S
ATOM     65 DB   DG  A  22     -99.399  71.181  67.601  1.00  1.00      A    B
ATOM     66 DP   DC  A  23     -96.249  64.671  70.261  1.00  1.00      A    P
ATOM     67 DS   DC  A  23     -99.149  64.711  68.281  1.00  1.00      A    S
ATOM     68 DB   DC  A  23     -98.429  68.511  65.611  1.00  1.00      A    B
ATOM     69 DP   DC  A  24     -99.799  61.891  66.401  1.00  1.00      A    P
ATOM     70 DS   DC  A  24    -101.499  63.571  63.261  1.00  1.00      A    S
ATOM     71 DB   DC  A  24     -98.479  66.581  62.071  1.00  1.00      A    B
ATOM     72 DP   DG  A  25    -102.269  60.221  60.141  1.00  1.00      A    P
ATOM     73 DS   DG  A  25    -101.989  62.841  57.331  1.00  1.00      A    S
ATOM     74 DB   DG  A  25     -98.069  65.951  57.791  1.00  1.00      A    B
ATOM     75 DP   DC  A  26    -103.319  62.211  54.471  1.00  1.00      A    P
ATOM     76 DS   DC  A  26    -101.449  65.171  52.881  1.00  1.00      A    S
ATOM     77 DB   DC  A  26     -97.819  64.941  54.521  1.00  1.00      A    B
ATOM     78 DP   DT  A  27    -101.069  65.601  49.021  1.00  1.00      A    P
ATOM     79 DS   DT  A  27     -97.849  68.090  49.111  1.00  1.00      A    S
ATOM     80 DB   DT  A  27     -95.389  65.610  51.291  1.00  1.00      A    B
ATOM     81 DP   DC  A  28     -96.549  68.770  45.631  1.00  1.00      A    P
ATOM     82 DS   DC  A  28     -92.879  68.780  46.711  1.00  1.00      A    S
ATOM     83 DB   DC  A  28     -92.539  65.330  48.911  1.00  1.00      A    B
ATOM     84 DP   DA  A  29     -89.509  69.900  43.661  1.00  1.00      A    P
ATOM     85 DS   DA  A  29     -86.849  68.270  45.411  1.00  1.00      A    S
ATOM     86 DB   DA  A  29     -88.679  64.070  47.041  1.00  1.00      A    B
ATOM     87 DP   DA  A  30     -83.419  67.750  43.981  1.00  1.00      A    P
ATOM     88 DS   DA  A  30     -82.459  64.740  46.361  1.00  1.00      A    S
ATOM     89 DB   DA  A  30     -85.959  62.000  45.981  1.00  1.00      A    B
ATOM     90 DP   DT  A  31     -79.539  63.330  45.931  1.00  1.00      A    P
ATOM     91 DS   DT  A  31     -80.799  59.900  47.151  1.00  1.00      A    S
ATOM     92 DB   DT  A  31     -83.779  59.630  44.221  1.00  1.00      A    B
ATOM     93 DP   DT  A  32     -78.169  56.580  47.471  1.00  1.00      A    P
ATOM     94 DS   DT  A  32     -81.169  53.680  47.081  1.00  1.00      A    S
ATOM     95 DB   DT  A  32     -83.359  55.580  43.441  1.00  1.00      A    B
ATOM     96 DP   DG  A  33     -79.729  49.590  46.701  1.00  1.00      A    P
ATOM     97 DS   DG  A  33     -82.409  48.500  44.241  1.00  1.00      A    S
ATOM     98 DB   DG  A  33     -83.609  52.190  40.821  1.00  1.00      A    B
ATOM     99 DP   DG  A  34     -82.649  45.650  42.491  1.00  1.00      A    P
ATOM    100 DS   DG  A  34     -84.629  46.520  39.971  1.00  1.00      A    S
ATOM    101 DB   DG  A  34     -83.009  50.630  37.731  1.00  1.00      A    B
ATOM    102 DP   DT  A  35     -85.779  44.110  37.581  1.00  1.00      A    P
ATOM    103 DS   DT  A  35     -86.479  46.240  34.841  1.00  1.00      A    S
ATOM    104 DB   DT  A  35     -82.569  48.520  35.131  1.00  1.00      A    B
ATOM    105 DP   DC  A  36     -87.039  44.230  31.351  1.00  1.00      A    P
ATOM    106 DS   DC  A  36     -85.359  47.030  29.031  1.00  1.00      A    S
ATOM    107 DB   DC  A  36     -81.519  48.040  31.121  1.00  1.00      A    B
ATOM    108 DP   DG  A  37     -85.249  45.900  24.601  1.00  1.00      A    P
ATOM    109 DS   DG  A  37     -81.749  47.850  23.911  1.00  1.00      A    S
ATOM    110 DB   DG  A  37     -78.529  46.920  28.091  1.00  1.00      A    B
ATOM    111 DP   DT  A  38     -79.919  47.470  21.281  1.00  1.00      A    P
ATOM    112 DS   DT  A  38     -76.869  48.150  22.561  1.00  1.00      A    S
ATOM    113 DB   DT  A  38     -76.619  45.210  25.841  1.00  1.00      A    B
ATOM    114 DP   DA  A  39     -73.459  47.600  19.741  1.00  1.00      A    P
ATOM    115 DS   DA  A  39     -71.149  47.110  22.371  1.00  1.00      A    S
ATOM    116 DB   DA  A  39     -72.839  43.320  25.471  1.00  1.00      A    B
ATOM    117 DP   DG  A  40     -67.209  46.460  21.461  1.00  1.00      A    P
ATOM    118 DS   DG  A  40     -66.619  43.640  24.191  1.00  1.00      A    S
ATOM    119 DB   DG  A  40     -70.319  40.660  24.941  1.00  1.00      A    B
ATOM    120 DP   DA  A  41     -62.939  41.970  24.211  1.00  1.00      A    P
ATOM    121 DS   DA  A  41     -63.899  39.290  26.681  1.00  1.00      A    S
ATOM    122 DB   DA  A  41     -68.189  37.750  25.301  1.00  1.00      A    B
ATOM    123 DP   DC  A  42     -61.879  36.980  27.011  1.00  1.00      A    P
ATOM    124 DS   DC  A  42     -64.439  34.590  27.221  1.00  1.00      A    S
ATOM    125 DB   DC  A  42     -67.039  35.160  23.481  1.00  1.00      A    B
ATOM    126 DP   DA  A  43     -63.919  30.310  29.021  1.00  1.00      A    P
ATOM    127 DS   DA  A  43     -67.359  29.040  27.061  1.00  1.00      A    S
ATOM    128 DB   DA  A  43     -68.019  31.270  22.581  1.00  1.00      A    B
ATOM    129 DP   DG  A  44     -67.929  25.010  26.961  1.00  1.00      A    P
ATOM    130 DS   DG  A  44     -70.040  24.830  23.841  1.00  1.00      A    S
ATOM    131 DB   DG  A  44     -68.870  28.250  20.121  1.00  1.00      A    B
ATOM    132 DP   DC  A  45     -71.180  21.540  22.791  1.00  1.00      A    P
ATOM    133 DS   DC  A  45     -71.750  22.920  19.491  1.00  1.00      A    S
ATOM    134 DB   DC  A  45     -68.010  25.190  18.571  1.00  1.00      A    B
ATOM    135 DP   DT  A  46     -73.220  20.360  16.371  1.00  1.00      A    P
ATOM    136 DS   DT  A  46     -71.750  22.030  13.461  1.00  1.00      A    S
ATOM    137 DB   DT  A  46     -68.160  23.170  15.271  1.00  1.00      A    B
ATOM    138 DP   DC  A  47     -71.390  19.760  10.101  1.00  1.00      A    P
ATOM    139 DS   DC  A  47     -68.740  21.180   8.951  1.00  1.00      A    S
ATOM    140 DB   DC  A  47     -66.370  21.610  12.231  1.00  1.00      A    B
ATOM    141 DP   DT  A  48     -66.810  20.510   5.731  1.00  1.00      A    P
ATOM    142 DS   DT  A  48     -63.440  21.760   6.921  1.00  1.00      A    S
ATOM    143 DB   DT  A  48     -63.220  19.950  10.661  1.00  1.00      A    B
ATOM    144 DP   DA  A  49     -60.290  21.490   4.681  1.00  1.00      A    P
ATOM    145 DS   DA  A  49     -57.790  21.340   7.761  1.00  1.00      A    S
ATOM    146 DB   DA  A  49     -59.250  18.700  11.361  1.00  1.00      A    B
ATOM    147 DP   DG  A  50     -53.630  20.950   6.721  1.00  1.00      A    P
ATOM    148 DS   DG  A  50     -52.820  19.540  10.291  1.00  1.00      A    S
ATOM    149 DB   DG  A  50     -56.230  16.320  12.301  1.00  1.00      A    B
ATOM    150 DP   DC  A  51     -49.550  19.320  11.251  1.00  1.00      A    P
ATOM    151 DS   DC  A  51     -50.230  17.410  14.321  1.00  1.00      A    S
ATOM    152 DB   DC  A  51     -53.220  14.750  12.771  1.00  1.00      A    B
ATOM    153 DP   DA  A  52     -47.010  15.660  16.881  1.00  1.00      A    P
ATOM    154 DS   DA  A  52     -49.040  13.020  18.101  1.00  1.00      A    S
ATOM    155 DB   DA  A  52     -51.920  11.200  14.311  1.00  1.00      A    B
ATOM    156 DP   DC  A  53     -47.430  10.670  19.661  1.00  1.00      A    P
ATOM    157 DS   DC  A  53     -49.840   8.120  18.611  1.00  1.00      A    S
ATOM    158 DB   DC  A  53     -50.000   8.330  14.361  1.00  1.00      A    B
ATOM    159 DP   DC  A  54     -49.650   4.990  19.691  1.00  1.00      A    P
ATOM    160 DS   DC  A  54     -50.960   3.160  17.031  1.00  1.00      A    S
ATOM    161 DB   DC  A  54     -48.800   4.780  13.351  1.00  1.00      A    B
ATOM    162 DP   DG  A  55     -50.520  -1.130  17.831  1.00  1.00      A    P
ATOM    163 DS   DG  A  55     -51.110  -1.720  13.951  1.00  1.00      A    S
ATOM    164 DB   DG  A  55     -47.530   0.830  11.141  1.00  1.00      A    B
ATOM    165 DP   DC  A  56     -51.870  -4.580  12.661  1.00  1.00      A    P
ATOM    166 DS   DC  A  56     -50.710  -3.810   9.621  1.00  1.00      A    S
ATOM    167 DB   DC  A  56     -46.340  -2.200  10.351  1.00  1.00      A    B
ATOM    168 DP   DT  A  57     -50.900  -6.080   6.881  1.00  1.00      A    P
ATOM    169 DS   DT  A  57     -48.230  -4.380   4.381  1.00  1.00      A    S
ATOM    170 DB   DT  A  57     -45.130  -4.140   7.201  1.00  1.00      A    B
ATOM    171 DP   DT  A  58     -47.280  -6.320   0.691  1.00  1.00      A    P
ATOM    172 DS   DT  A  58     -43.500  -5.460   0.841  1.00  1.00      A    S
ATOM    173 DB   DT  A  58     -42.890  -6.460   4.991  1.00  1.00      A    B
ATOM    174 DP   DA  A  59     -40.560  -7.300  -2.039  1.00  1.00      A    P
ATOM    175 DS   DA  A  59     -37.660  -6.420   0.241  1.00  1.00      A    S
ATOM    176 DB   DA  A  59     -39.160  -7.960   4.971  1.00  1.00      A    B
ATOM    177 DP   DA  A  60     -34.670  -7.320  -0.839  1.00  1.00      A    P
ATOM    178 DS   DA  A  60     -33.230  -7.600   2.441  1.00  1.00      A    S
ATOM    179 DB   DA  A  60     -36.690 -10.390   5.271  1.00  1.00      A    B
ATOM    180 DP   DA  A  61     -29.380  -8.560   2.871  1.00  1.00      A    P
ATOM    181 DS   DA  A  61     -29.840  -9.500   6.161  1.00  1.00      A    S
ATOM    182 DB   DA  A  61     -33.700 -12.590   6.411  1.00  1.00      A    B
ATOM    183 DP   DC  A  62     -27.630 -10.540   7.261  1.00  1.00      A    P
ATOM    184 DS   DC  A  62     -29.420 -12.600   9.721  1.00  1.00      A    S
ATOM    185 DB   DC  A  62     -32.000 -15.460   7.201  1.00  1.00      A    B
ATOM    186 DP   DG  A  63     -26.850 -14.380  12.641  1.00  1.00      A    P
ATOM    187 DS   DG  A  63     -28.780 -17.050  13.241  1.00  1.00      A    S
ATOM    188 DB   DG  A  63     -30.860 -19.100   9.181  1.00  1.00      A    B
ATOM    189 DP   DC  A  64     -28.040 -19.260  15.571  1.00  1.00      A    P
ATOM    190 DS   DC  A  64     -29.600 -22.200  13.421  1.00  1.00      A    S
ATOM    191 DB   DC  A  64     -28.520 -21.430   9.511  1.00  1.00      A    B
ATOM    192 DP   DA  A  65     -28.640 -26.320  14.831  1.00  1.00      A    P
ATOM    193 DS   DA  A  65     -29.460 -27.920  11.991  1.00  1.00      A    S
ATOM    194 DB   DA  A  65     -27.260 -25.210   8.401  1.00  1.00      A    B
ATOM    195 DP   DC  A  66     -28.560 -31.150  11.961  1.00  1.00      A    P
ATOM    196 DS   DC  A  66     -28.480 -31.270   8.151  1.00  1.00      A    S
ATOM    197 DB   DC  A  66     -25.520 -27.930   7.281  1.00  1.00      A    B
ATOM    198 DP   DG  A  67     -27.480 -35.490   6.441  1.00  1.00      A    P
ATOM    199 DS   DG  A  67     -26.170 -34.070   3.791  1.00  1.00      A    S
ATOM    200 DB   DG  A  67     -22.720 -30.860   5.061  1.00  1.00      A    B
ATOM    201 DP   DT  A  68     -25.100 -35.510   1.491  1.00  1.00      A    P
ATOM    202 DS   DT  A  68     -23.240 -32.800   0.271  1.00  1.00      A    S
ATOM    203 DB   DT  A  68     -19.980 -32.570   3.531  1.00  1.00      A    B
ATOM    204 DP   DA  A  69     -21.630 -33.190  -3.599  1.00  1.00      A    P
ATOM    205 DS   DA  A  69     -18.900 -30.990  -3.140  1.00  1.00      A    S
ATOM    206 DB   DA  A  69     -16.340 -32.120   1.460  1.00  1.00      A    B
ATOM    207 DP   DC  A  70     -16.930 -30.540  -5.250  1.00  1.00      A    P
ATOM    208 DS   DC  A  70     -14.330 -29.050  -2.770  1.00  1.00      A    S
ATOM    209 DB   DC  A  70     -13.200 -32.480   0.010  1.00  1.00      A    B
ATOM    210 DP   DG  A  71     -10.880 -27.520  -5.030  1.00  1.00      A    P
ATOM    211 DS   DG  A  71      -8.720 -28.060  -2.020  1.00  1.00      A    S
ATOM    212 DB   DG  A  71      -8.710 -32.380  -0.170  1.00  1.00      A    B
ATOM    213 DP   DC  A  72      -5.700 -26.080  -1.810  1.00  1.00      A    P
ATOM    214 DS   DC  A  72      -4.590 -28.230   0.600  1.00  1.00      A    S
ATOM    215 DB   DC  A  72      -5.310 -31.700  -0.420  1.00  1.00      A    B
ATOM    216 DP   DG  A  73      -0.160 -27.520   1.970  1.00  1.00      A    P
ATOM    217 DS   DG  A  73       0.340 -30.800   2.610  1.00  1.00      A    S
ATOM    218 DB   DG  A  73      -1.480 -33.920  -0.470  1.00  1.00      A    B
ATOM    219 DP   DC  A  74       3.030 -31.390   4.030  1.00  1.00      A    P
ATOM    220 DS   DC  A  74       2.820 -34.930   3.850  1.00  1.00      A    S
ATOM    221 DB   DC  A  74       1.540 -35.110   0.270  1.00  1.00      A    B
ATOM    222 DP   DT  A  75       5.760 -37.620   4.470  1.00  1.00      A    P
ATOM    223 DS   DT  A  75       5.060 -39.880   1.880  1.00  1.00      A    S
ATOM    224 DB   DT  A  75       4.840 -37.080  -1.110  1.00  1.00      A    B
ATOM    225 DP   DG  A  76       8.710 -42.610   0.850  1.00  1.00      A    P
ATOM    226 DS   DG  A  76       8.270 -42.500  -2.980  1.00  1.00      A    S
ATOM    227 DB   DG  A  76       6.900 -38.230  -4.820  1.00  1.00      A    B
ATOM    228 DP   DT  A  77      10.550 -44.260  -5.260  1.00  1.00      A    P
ATOM    229 DS   DT  A  77      10.170 -41.980  -8.400  1.00  1.00      A    S
ATOM    230 DB   DT  A  77       9.850 -37.890  -6.440  1.00  1.00      A    B
ATOM    231 DP   DC  A  78      13.150 -42.450 -10.930  1.00  1.00      A    P
ATOM    232 DS   DC  A  78      12.470 -39.510 -12.420  1.00  1.00      A    S
ATOM    233 DB   DC  A  78      12.630 -36.810  -8.840  1.00  1.00      A    B
ATOM    234 DP   DC  A  79      14.230 -38.050 -15.080  1.00  1.00      A    P
ATOM    235 DS   DC  A  79      13.500 -34.580 -14.800  1.00  1.00      A    S
ATOM    236 DB   DC  A  79      14.440 -34.010 -10.690  1.00  1.00      A    B
ATOM    237 DP   DC  A  80      14.980 -32.040 -16.810  1.00  1.00      A    P
ATOM    238 DS   DC  A  80      14.970 -29.200 -14.000  1.00  1.00      A    S
ATOM    239 DB   DC  A  80      17.000 -31.150 -10.690  1.00  1.00      A    B
ATOM    240 DP   DC  A  81      15.590 -25.630 -14.390  1.00  1.00      A    P
ATOM    241 DS   DC  A  81      16.000 -25.220 -10.840  1.00  1.00      A    S
ATOM    242 DB   DC  A  81      19.090 -27.930  -9.830  1.00  1.00      A    B
ATOM    243 DP   DC  A  82      17.010 -21.620  -9.710  1.00  1.00      A    P
ATOM    244 DS   DC  A  82      18.950 -22.420  -6.570  1.00  1.00      A    S
ATOM    245 DB   DC  A  82      21.370 -25.480  -7.760  1.00  1.00      A    B
ATOM    246 DP   DG  A  83      20.870 -18.620  -4.370  1.00  1.00      A    P
ATOM    247 DS   DG  A  83      23.830 -21.050  -2.850  1.00  1.00      A    S
ATOM    248 DB   DG  A  83      25.200 -23.900  -6.380  1.00  1.00      A    B
ATOM    249 DP   DC  A  84      26.020 -20.220  -0.580  1.00  1.00      A    P
ATOM    250 DS   DC  A  84      28.150 -23.100  -1.190  1.00  1.00      A    S
ATOM    251 DB   DC  A  84      28.210 -22.710  -5.800  1.00  1.00      A    B
ATOM    252 DP   DG  A  85      32.450 -23.050   1.210  1.00  1.00      A    P
ATOM    253 DS   DG  A  85      34.340 -24.710  -1.320  1.00  1.00      A    S
ATOM    254 DB   DG  A  85      32.630 -23.070  -5.550  1.00  1.00      A    B
ATOM    255 DP   DT  A  86      38.070 -24.760  -1.390  1.00  1.00      A    P
ATOM    256 DS   DT  A  86      38.810 -24.700  -5.120  1.00  1.00      A    S
ATOM    257 DB   DT  A  86      35.630 -21.530  -6.080  1.00  1.00      A    B
ATOM    258 DP   DT  A  87      42.150 -23.950  -5.870  1.00  1.00      A    P
ATOM    259 DS   DT  A  87      41.430 -21.890  -9.080  1.00  1.00      A    S
ATOM    260 DB   DT  A  87      38.350 -18.630  -7.420  1.00  1.00      A    B
ATOM    261 DP   DT  A  88      44.530 -19.890 -11.460  1.00  1.00      A    P
ATOM    262 DS   DT  A  88      41.880 -17.510 -13.270  1.00  1.00      A    S
ATOM    263 DB   DT  A  88      39.980 -16.090  -9.850  1.00  1.00      A    B
ATOM    264 DP   DT  A  89      43.020 -14.860 -15.660  1.00  1.00      A    P
ATOM    265 DS   DT  A  89      39.860 -12.930 -14.860  1.00  1.00      A    S
ATOM    266 DB   DT  A  89      40.620 -12.110 -10.640  1.00  1.00      A    B
ATOM    267 DP   DA  A  90      38.860  -9.640 -17.270  1.00  1.00      A    P
ATOM    268 DS   DA  A  90      37.130  -8.220 -14.580  1.00  1.00      A    S
ATOM    269 DB   DA  A  90      39.060  -8.260 -10.450  1.00  1.00      A    B
ATOM    270 DP   DA  A  91      34.340  -5.490 -15.260  1.00  1.00      A    P
ATOM    271 DS   DA  A  91      34.410  -4.570 -11.710  1.00  1.00      A    S
ATOM    272 DB   DA  A  91      39.350  -4.640  -9.810  1.00  1.00      A    B
ATOM    273 DP   DC  A  92      33.240  -2.060 -11.550  1.00  1.00      A    P
ATOM    274 DS   DC  A  92      34.980  -1.190  -8.320  1.00  1.00      A    S
ATOM    275 DB   DC  A  92      39.270  -1.300  -9.430  1.00  1.00      A    B
ATOM    276 DP   DC  A  93      34.200   1.470  -7.020  1.00  1.00      A    P
ATOM    277 DS   DC  A  93      37.070   2.320  -5.470  1.00  1.00      A    S
ATOM    278 DB   DC  A  93      40.300   2.230  -8.070  1.00  1.00      A    B
ATOM    279 DP   DG  A  94      36.490   6.520  -3.090  1.00  1.00      A    P
ATOM    280 DS   DG  A  94      39.990   7.200  -3.000  1.00  1.00      A    S
ATOM    281 DB   DG  A  94      42.560   6.000  -7.200  1.00  1.00      A    B
ATOM    282 DP   DC  A  95      41.570   9.210  -1.060  1.00  1.00      A    P
ATOM    283 DS   DC  A  95      44.450   9.860  -3.310  1.00  1.00      A    S
ATOM    284 DB   DC  A  95      42.550   9.290  -7.570  1.00  1.00      A    B
ATOM    285 DP   DC  A  96      46.640  12.650  -3.131  1.00  1.00      A    P
ATOM    286 DS   DC  A  96      47.790  13.620  -6.901  1.00  1.00      A    S
ATOM    287 DB   DC  A  96      44.350  12.010  -9.340  1.00  1.00      A    B
ATOM    288 DP   DA  A  97      49.160  17.220  -7.871  1.00  1.00      A    P
ATOM    289 DS   DA  A  97      47.870  17.450 -11.541  1.00  1.00      A    S
ATOM    290 DB   DA  A  97      43.840  14.610 -12.740  1.00  1.00      A    B
ATOM    291 DP   DA  A  98      48.710  20.030 -13.581  1.00  1.00      A    P
ATOM    292 DS   DA  A  98      46.540  19.140 -16.241  1.00  1.00      A    S
ATOM    293 DB   DA  A  98      42.290  17.260 -14.440  1.00  1.00      A    B
ATOM    294 DP   DG  A  99      46.080  21.510 -19.031  1.00  1.00      A    P
ATOM    295 DS   DG  A  99      42.770  19.560 -19.950  1.00  1.00      A    S
ATOM    296 DB   DG  A  99      39.550  19.460 -15.850  1.00  1.00      A    B
ATOM    297 DP   DG  A 100      40.570  21.110 -23.200  1.00  1.00      A    P
ATOM    298 DS   DG  A 100      36.730  20.000 -21.610  1.00  1.00      A    S
ATOM    299 DB   DG  A 100      36.240  20.970 -16.680  1.00  1.00      A    B
ATOM    300 DP   DG  A 101      33.720  21.190 -23.380  1.00  1.00      A    P
ATOM    301 DS   DG  A 101      31.260  21.660 -20.510  1.00  1.00      A    S
ATOM    302 DB   DG  A 101      33.650  23.460 -16.380  1.00  1.00      A    B
ATOM    303 DP   DG  A 102      28.010  23.230 -20.740  1.00  1.00      A    P
ATOM    304 DS   DG  A 102      27.820  24.060 -17.240  1.00  1.00      A    S
ATOM    305 DB   DG  A 102      31.730  26.330 -15.520  1.00  1.00      A    B
ATOM    306 DP   DA  A 103      24.260  25.380 -15.880  1.00  1.00      A    P
ATOM    307 DS   DA  A 103      25.760  27.410 -13.120  1.00  1.00      A    S
ATOM    308 DB   DA  A 103      30.160  29.620 -14.650  1.00  1.00      A    B
ATOM    309 DP   DT  A 104      23.570  29.550 -11.440  1.00  1.00      A    P
ATOM    310 DS   DT  A 104      26.210  32.100 -10.450  1.00  1.00      A    S
ATOM    311 DB   DT  A 104      28.770  32.830 -14.330  1.00  1.00      A    B
ATOM    312 DP   DT  A 105      25.000  35.790  -8.770  1.00  1.00      A    P
ATOM    313 DS   DT  A 105      28.180  37.540  -9.360  1.00  1.00      A    S
ATOM    314 DB   DT  A 105      28.620  36.790 -14.070  1.00  1.00      A    B
ATOM    315 DP   DA  A 106      28.590  41.470  -8.620  1.00  1.00      A    P
ATOM    316 DS   DA  A 106      31.470  42.120 -11.410  1.00  1.00      A    S
ATOM    317 DB   DA  A 106      29.530  41.090 -15.520  1.00  1.00      A    B
ATOM    318 DP   DC  A 107      32.860  45.230 -11.340  1.00  1.00      A    P
ATOM    319 DS   DC  A 107      33.600  45.340 -14.730  1.00  1.00      A    S
ATOM    320 DB   DC  A 107      29.500  44.350 -16.590  1.00  1.00      A    B
ATOM    321 DP   DT  A 108      35.560  48.570 -16.361  1.00  1.00      A    P
ATOM    322 DS   DT  A 108      34.120  47.750 -20.160  1.00  1.00      A    S
ATOM    323 DB   DT  A 108      30.310  47.260 -19.220  1.00  1.00      A    B
ATOM    324 DP   DC  A 109      35.030  50.400 -22.581  1.00  1.00      A    P
ATOM    325 DS   DC  A 109      32.030  49.910 -24.370  1.00  1.00      A    S
ATOM    326 DB   DC  A 109      28.690  50.140 -21.090  1.00  1.00      A    B
ATOM    327 DP   DC  A 110      31.160  51.840 -26.860  1.00  1.00      A    P
ATOM    328 DS   DC  A 110      27.140  51.470 -26.530  1.00  1.00      A    S
ATOM    329 DB   DC  A 110      26.220  52.710 -22.480  1.00  1.00      A    B
ATOM    330 DP   DC  A 111      24.730  52.840 -28.590  1.00  1.00      A    P
ATOM    331 DS   DC  A 111      21.250  52.390 -26.460  1.00  1.00      A    S
ATOM    332 DB   DC  A 111      22.560  53.870 -23.060  1.00  1.00      A    B
ATOM    333 DP   DT  A 112      17.520  53.780 -27.470  1.00  1.00      A    P
ATOM    334 DS   DT  A 112      16.120  54.060 -24.320  1.00  1.00      A    S
ATOM    335 DB   DT  A 112      19.400  56.340 -22.530  1.00  1.00      A    B
ATOM    336 DP   DA  A 113      12.340  55.430 -23.480  1.00  1.00      A    P
ATOM    337 DS   DA  A 113      13.270  56.680 -20.300  1.00  1.00      A    S
ATOM    338 DB   DA  A 113      17.090  59.230 -20.390  1.00  1.00      A    B
ATOM    339 DP   DG  A 114      10.180  58.630 -18.890  1.00  1.00      A    P
ATOM    340 DS   DG  A 114      12.000  61.490 -17.030  1.00  1.00      A    S
ATOM    341 DB   DG  A 114      16.110  62.920 -19.860  1.00  1.00      A    B
ATOM    342 DP   DT  A 115      10.440  63.840 -15.310  1.00  1.00      A    P
ATOM    343 DS   DT  A 115      13.090  65.780 -15.200  1.00  1.00      A    S
ATOM    344 DB   DT  A 115      13.980  65.620 -19.510  1.00  1.00      A    B
ATOM    345 DP   DC  A 116      12.140  69.440 -13.820  1.00  1.00      A    P
ATOM    346 DS   DC  A 116      14.660  71.320 -16.010  1.00  1.00      A    S
ATOM    347 DB   DC  A 116      13.640  69.460 -20.140  1.00  1.00      A    B
ATOM    348 DP   DT  A 117      14.580  74.970 -16.230  1.00  1.00      A    P
ATOM    349 DS   DT  A 117      16.200  75.510 -20.040  1.00  1.00      A    S
ATOM    350 DB   DT  A 117      13.130  73.090 -22.100  1.00  1.00      A    B
ATOM    351 DP   DC  A 118      16.570  79.380 -21.080  1.00  1.00      A    P
ATOM    352 DS   DC  A 118      16.030  78.500 -24.490  1.00  1.00      A    S
ATOM    353 DB   DC  A 118      12.300  76.040 -24.470  1.00  1.00      A    B
ATOM    354 DP   DC  A 119      15.640  80.820 -26.720  1.00  1.00      A    P
ATOM    355 DS   DC  A 119      13.010  79.130 -29.390  1.00  1.00      A    S
ATOM    356 DB   DC  A 119       9.750  77.790 -27.180  1.00  1.00      A    B
ATOM    357 DP   DA  A 120      11.830  81.470 -32.970  1.00  1.00      A    P
ATOM    358 DS   DA  A 120       8.480  79.560 -33.550  1.00  1.00      A    S
ATOM    359 DB   DA  A 120       6.340  78.630 -29.410  1.00  1.00      A    B
ATOM    360 DP   DG  A 121       6.280  81.290 -35.900  1.00  1.00      A    P
ATOM    361 DS   DG  A 121       2.750  79.870 -34.020  1.00  1.00      A    S
ATOM    362 DB   DG  A 121       3.060  80.490 -29.020  1.00  1.00      A    B
ATOM    363 DP   DG  A 122      -0.820  80.470 -34.950  1.00  1.00      A    P
ATOM    364 DS   DG  A 122      -2.190  79.440 -31.260  1.00  1.00      A    S
ATOM    365 DB   DG  A 122      -0.170  81.550 -27.340  1.00  1.00      A    B
ATOM    366 DP   DC  A 123      -5.600  78.950 -31.230  1.00  1.00      A    P
ATOM    367 DS   DC  A 123      -5.830  79.000 -27.470  1.00  1.00      A    S
ATOM    368 DB   DC  A 123      -3.510  82.420 -26.520  1.00  1.00      A    B
ATOM    369 DP   DA  A 124      -9.760  79.030 -26.180  1.00  1.00      A    P
ATOM    370 DS   DA  A 124      -8.800  80.910 -23.070  1.00  1.00      A    S
ATOM    371 DB   DA  A 124      -5.870  85.010 -24.210  1.00  1.00      A    B
ATOM    372 DP   DC  A 125     -11.010  81.570 -21.270  1.00  1.00      A    P
ATOM    373 DS   DC  A 125      -9.360  84.430 -19.560  1.00  1.00      A    S
ATOM    374 DB   DC  A 125      -8.190  87.220 -22.890  1.00  1.00      A    B
ATOM    375 DP   DG  A 126     -11.640  86.380 -15.670  1.00  1.00      A    P
ATOM    376 DS   DG  A 126     -10.260  89.340 -16.030  1.00  1.00      A    S
ATOM    377 DB   DG  A 126     -10.160  90.850 -20.790  1.00  1.00      A    B
ATOM    378 DP   DT  A 127     -10.640  91.970 -13.760  1.00  1.00      A    P
ATOM    379 DS   DT  A 127      -9.470  94.550 -15.850  1.00  1.00      A    S
ATOM    380 DB   DT  A 127     -11.550  93.410 -19.220  1.00  1.00      A    B
ATOM    381 DP   DG  A 128     -10.080  98.220 -14.210  1.00  1.00      A    P
ATOM    382 DS   DG  A 128     -10.900  99.960 -17.270  1.00  1.00      A    S
ATOM    383 DB   DG  A 128     -13.630  96.830 -20.620  1.00  1.00      A    B
ATOM    384 DP   DT  A 129     -12.020 103.510 -17.500  1.00  1.00      A    P
ATOM    385 DS   DT  A 129     -13.680 103.460 -20.550  1.00  1.00      A    S
ATOM    386 DB   DT  A 129     -15.810  99.550 -20.070  1.00  1.00      A    B
ATOM    387 DP   DC  A 130     -15.730 106.220 -21.380  1.00  1.00      A    P
ATOM    388 DS   DC  A 130     -18.040 104.200 -23.650  1.00  1.00      A    S
ATOM    389 DB   DC  A 130     -19.490 100.620 -21.160  1.00  1.00      A    B
ATOM    390 DP   DA  A 131     -21.350 105.820 -25.850  1.00  1.00      A    P
ATOM    391 DS   DA  A 131     -23.740 102.680 -25.700  1.00  1.00      A    S
ATOM    392 DB   DA  A 131     -23.630 100.910 -21.640  1.00  1.00      A    B
ATOM    393 DP   DG  A 132     -27.490 103.080 -27.080  1.00  1.00      A    P
ATOM    394 DS   DG  A 132     -29.050 100.770 -24.440  1.00  1.00      A    S
ATOM    395 DB   DG  A 132     -27.140 100.780 -20.010  1.00  1.00      A    B
ATOM    396 DP   DA  A 133     -32.410  99.280 -24.670  1.00  1.00      A    P
ATOM    397 DS   DA  A 133     -32.560  97.620 -21.450  1.00  1.00      A    S
ATOM    398 DB   DA  A 133     -30.080 100.280 -18.050  1.00  1.00      A    B
ATOM    399 DP   DT  A 134     -35.200  96.800 -20.250  1.00  1.00      A    P
ATOM    400 DS   DT  A 134     -34.080  97.130 -16.270  1.00  1.00      A    S
ATOM    401 DB   DT  A 134     -33.160 101.160 -16.330  1.00  1.00      A    B
ATOM    402 DP   DA  A 135     -36.520  95.790 -13.690  1.00  1.00      A    P
ATOM    403 DS   DA  A 135     -35.320  98.100 -10.510  1.00  1.00      A    S
ATOM    404 DB   DA  A 135     -34.250 102.700 -12.460  1.00  1.00      A    B
ATOM    405 DP   DT  A 136     -37.190  98.180  -7.400  1.00  1.00      A    P
ATOM    406 DS   DT  A 136     -35.330 101.460  -6.870  1.00  1.00      A    S
ATOM    407 DB   DT  A 136     -36.800 103.710 -10.280  1.00  1.00      A    B
ATOM    408 DP   DA  A 137     -36.549 103.550  -3.450  1.00  1.00      A    P
ATOM    409 DS   DA  A 137     -35.629 106.590  -4.300  1.00  1.00      A    S
ATOM    410 DB   DA  A 137     -38.050 107.050  -8.170  1.00  1.00      A    B
ATOM    411 DP   DT  A 138     -36.189 108.920  -2.060  1.00  1.00      A    P
ATOM    412 DS   DT  A 138     -36.099 111.550  -4.980  1.00  1.00      A    S
ATOM    413 DB   DT  A 138     -39.780 109.790  -6.820  1.00  1.00      A    B
ATOM    414 DP   DA  A 139     -36.259 115.630  -4.010  1.00  1.00      A    P
ATOM    415 DS   DA  A 139     -38.589 116.670  -7.120  1.00  1.00      A    S
ATOM    416 DB   DA  A 139     -42.349 113.070  -7.570  1.00  1.00      A    B
ATOM    417 DP   DC  A 140     -39.099 119.360  -7.280  1.00  1.00      A    P
ATOM    418 DS   DC  A 140     -42.459 118.550  -9.440  1.00  1.00      A    S
ATOM    419 DB   DC  A 140     -44.559 115.580  -7.350  1.00  1.00      A    B
ATOM    420 DP   DA  A 141     -44.930 122.120 -11.190  1.00  1.00      A    P
ATOM    421 DS   DA  A 141     -47.840 120.440 -11.760  1.00  1.00      A    S
ATOM    422 DB   DA  A 141     -48.399 117.260  -7.710  1.00  1.00      A    B
ATOM    423 DP   DT  A 142     -50.110 121.930 -12.790  1.00  1.00      A    P
ATOM    424 DS   DT  A 142     -52.750 119.280 -11.430  1.00  1.00      A    S
ATOM    425 DB   DT  A 142     -51.339 119.090  -6.970  1.00  1.00      A    B
ATOM    426 DP   DC  A 143     -56.540 120.260 -11.870  1.00  1.00      A    P
ATOM    427 DS   DC  A 143     -57.519 118.710  -8.970  1.00  1.00      A    S
ATOM    428 DB   DC  A 143     -54.769 120.260  -5.830  1.00  1.00      A    B
ATOM    429 DP   DC  A 144     -60.749 118.240  -8.060  1.00  1.00      A    P
ATOM    430 DS   DC  A 144     -60.249 117.920  -4.050  1.00  1.00      A    S
ATOM    431 DB   DC  A 144     -57.419 121.130  -3.010  1.00  1.00      A    B
ATOM    432 DP   DT  A 145     -63.369 117.980  -1.789  1.00  1.00      A    P
ATOM    433 DS   DT  A 145     -61.549 119.000   1.501  1.00  1.00      A    S
ATOM    434 DB   DT  A 145     -59.659 123.020  -0.240  1.00  1.00      A    B
ATOM    435 DP   DG  A 146     -64.269 119.770   4.511  1.00  1.00      A    P
ATOM    436 DS   DG  A 146     -62.289 122.520   6.180  1.00  1.00      A    S
ATOM    437 DB   DG  A 146     -60.519 125.830   3.310  1.00  1.00      A    B
ATOM    438 DP   DT  A 147     -62.799 123.620   9.421  1.00  1.00      A    P
ATOM    439 DS   DT  A 147     -61.479 127.220   8.890  1.00  1.00      A    S
ATOM    440 DB   DT  A 147     -62.569 127.770   5.160  1.00  1.00      A    B
TER
ATOM    441 DS   DA  B   1     -56.629 134.670  -0.420  1.00  1.00      B    S
ATOM    442 DB   DA  B   1     -59.279 130.860   0.840  1.00  1.00      B    B
ATOM    443 DP   DC  B   2     -53.489 134.710   0.250  1.00  1.00      B    P
ATOM    444 DS   DC  B   2     -53.709 131.950   2.940  1.00  1.00      B    S
ATOM    445 DB   DC  B   2     -56.589 129.060   1.200  1.00  1.00      B    B
ATOM    446 DP   DA  B   3     -49.679 130.060   4.090  1.00  1.00      B    P
ATOM    447 DS   DA  B   3     -51.079 126.820   5.050  1.00  1.00      B    S
ATOM    448 DB   DA  B   3     -54.549 125.500   2.040  1.00  1.00      B    B
ATOM    449 DP   DG  B   4     -48.739 124.260   5.840  1.00  1.00      B    P
ATOM    450 DS   DG  B   4     -51.199 121.400   5.110  1.00  1.00      B    S
ATOM    451 DB   DG  B   4     -53.599 121.890   0.620  1.00  1.00      B    B
ATOM    452 DP   DG  B   5     -49.699 117.630   5.260  1.00  1.00      B    P
ATOM    453 DS   DG  B   5     -51.979 115.770   2.770  1.00  1.00      B    S
ATOM    454 DB   DG  B   5     -52.689 117.990  -1.190  1.00  1.00      B    B
ATOM    455 DP   DA  B   6     -52.419 111.860   2.850  1.00  1.00      B    P
ATOM    456 DS   DA  B   6     -53.979 111.680  -0.350  1.00  1.00      B    S
ATOM    457 DB   DA  B   6     -52.099 114.950  -2.970  1.00  1.00      B    B
ATOM    458 DP   DT  B   7     -54.429 108.460  -2.250  1.00  1.00      B    P
ATOM    459 DS   DT  B   7     -54.519 110.660  -5.560  1.00  1.00      B    S
ATOM    460 DB   DT  B   7     -50.719 112.330  -5.090  1.00  1.00      B    B
ATOM    461 DP   DG  B   8     -55.090 108.570  -9.250  1.00  1.00      B    P
ATOM    462 DS   DG  B   8     -52.190 110.220 -11.380  1.00  1.00      B    S
ATOM    463 DB   DG  B   8     -48.480 112.150  -8.920  1.00  1.00      B    B
ATOM    464 DP   DT  B   9     -51.320 109.050 -14.300  1.00  1.00      B    P
ATOM    465 DS   DT  B   9     -48.600 111.370 -15.120  1.00  1.00      B    S
ATOM    466 DB   DT  B   9     -46.440 110.650 -11.280  1.00  1.00      B    B
ATOM    467 DP   DA  B  10     -46.260 110.540 -18.290  1.00  1.00      B    P
ATOM    468 DS   DA  B  10     -42.900 112.550 -16.780  1.00  1.00      B    S
ATOM    469 DB   DA  B  10     -42.240 109.930 -12.100  1.00  1.00      B    B
ATOM    470 DP   DT  B  11     -40.310 112.860 -18.590  1.00  1.00      B    P
ATOM    471 DS   DT  B  11     -38.460 113.630 -15.720  1.00  1.00      B    S
ATOM    472 DB   DT  B  11     -39.040 109.680 -13.520  1.00  1.00      B    B
ATOM    473 DP   DA  B  12     -34.000 114.380 -16.380  1.00  1.00      B    P
ATOM    474 DS   DA  B  12     -32.840 113.180 -12.910  1.00  1.00      B    S
ATOM    475 DB   DA  B  12     -35.100 108.440 -12.520  1.00  1.00      B    B
ATOM    476 DP   DT  B  13     -29.570 113.260 -12.130  1.00  1.00      B    P
ATOM    477 DS   DT  B  13     -30.270 110.330  -9.940  1.00  1.00      B    S
ATOM    478 DB   DT  B  13     -31.700 107.830 -12.700  1.00  1.00      B    B
ATOM    479 DP   DA  B  14     -26.980 108.790  -8.320  1.00  1.00      B    P
ATOM    480 DS   DA  B  14     -27.960 105.530  -8.450  1.00  1.00      B    S
ATOM    481 DB   DA  B  14     -29.730 104.270 -12.860  1.00  1.00      B    B
ATOM    482 DP   DT  B  15     -25.610 102.940  -6.990  1.00  1.00      B    P
ATOM    483 DS   DT  B  15     -26.690  99.960  -9.270  1.00  1.00      B    S
ATOM    484 DB   DT  B  15     -26.890 101.810 -13.340  1.00  1.00      B    B
ATOM    485 DP   DC  B  16     -25.060  96.870  -8.930  1.00  1.00      B    P
ATOM    486 DS   DC  B  16     -26.310  95.650 -12.520  1.00  1.00      B    S
ATOM    487 DB   DC  B  16     -24.900  98.790 -15.370  1.00  1.00      B    B
ATOM    488 DP   DT  B  17     -25.520  91.990 -14.130  1.00  1.00      B    P
ATOM    489 DS   DT  B  17     -26.240  92.950 -18.090  1.00  1.00      B    S
ATOM    490 DB   DT  B  17     -23.840  96.230 -18.390  1.00  1.00      B    B
ATOM    491 DP   DG  B  18     -25.170  89.340 -20.800  1.00  1.00      B    P
ATOM    492 DS   DG  B  18     -23.720  91.090 -23.340  1.00  1.00      B    S
ATOM    493 DB   DG  B  18     -21.270  95.290 -21.510  1.00  1.00      B    B
ATOM    494 DP   DA  B  19     -22.070  89.640 -26.620  1.00  1.00      B    P
ATOM    495 DS   DA  B  19     -20.170  93.130 -27.510  1.00  1.00      B    S
ATOM    496 DB   DA  B  19     -17.870  94.840 -23.330  1.00  1.00      B    B
ATOM    497 DP   DC  B  20     -18.780  93.030 -30.150  1.00  1.00      B    P
ATOM    498 DS   DC  B  20     -16.270  95.200 -29.190  1.00  1.00      B    S
ATOM    499 DB   DC  B  20     -15.140  94.130 -25.280  1.00  1.00      B    B
ATOM    500 DP   DA  B  21     -12.610  96.270 -32.240  1.00  1.00      B    P
ATOM    501 DS   DA  B  21     -10.060  97.180 -29.490  1.00  1.00      B    S
ATOM    502 DB   DA  B  21     -10.970  94.220 -25.310  1.00  1.00      B    B
ATOM    503 DP   DC  B  22      -7.130  97.470 -30.340  1.00  1.00      B    P
ATOM    504 DS   DC  B  22      -5.880  96.750 -26.800  1.00  1.00      B    S
ATOM    505 DB   DC  B  22      -7.970  92.890 -25.440  1.00  1.00      B    B
ATOM    506 DP   DG  B  23      -0.920  96.530 -26.510  1.00  1.00      B    P
ATOM    507 DS   DG  B  23      -0.850  94.480 -23.270  1.00  1.00      B    S
ATOM    508 DB   DG  B  23      -4.130  91.020 -23.560  1.00  1.00      B    B
ATOM    509 DP   DT  B  24       1.460  93.510 -21.310  1.00  1.00      B    P
ATOM    510 DS   DT  B  24      -0.510  91.000 -19.830  1.00  1.00      B    S
ATOM    511 DB   DT  B  24      -1.630  88.640 -23.060  1.00  1.00      B    B
ATOM    512 DP   DG  B  25       2.020  88.840 -16.780  1.00  1.00      B    P
ATOM    513 DS   DG  B  25      -0.080  85.560 -17.310  1.00  1.00      B    S
ATOM    514 DB   DG  B  25      -1.230  84.520 -21.970  1.00  1.00      B    B
ATOM    515 DP   DC  B  26       0.480  83.070 -15.510  1.00  1.00      B    P
ATOM    516 DS   DC  B  26      -0.920  80.810 -17.770  1.00  1.00      B    S
ATOM    517 DB   DC  B  26       0.690  81.730 -22.010  1.00  1.00      B    B
ATOM    518 DP   DC  B  27      -0.690  77.750 -17.240  1.00  1.00      B    P
ATOM    519 DS   DC  B  27      -0.830  75.990 -20.800  1.00  1.00      B    S
ATOM    520 DB   DC  B  27       2.380  78.410 -23.070  1.00  1.00      B    B
ATOM    521 DP   DT  B  28      -0.580  71.760 -21.350  1.00  1.00      B    P
ATOM    522 DS   DT  B  28       0.510  71.500 -25.470  1.00  1.00      B    S
ATOM    523 DB   DT  B  28       3.220  75.240 -25.380  1.00  1.00      B    B
ATOM    524 DP   DG  B  29       2.660  67.360 -26.400  1.00  1.00      B    P
ATOM    525 DS   DG  B  29       4.440  68.610 -28.710  1.00  1.00      B    S
ATOM    526 DB   DG  B  29       7.210  72.710 -27.140  1.00  1.00      B    B
ATOM    527 DP   DG  B  30       6.780  66.300 -31.020  1.00  1.00      B    P
ATOM    528 DS   DG  B  30       9.750  68.740 -31.480  1.00  1.00      B    S
ATOM    529 DB   DG  B  30      10.550  71.310 -27.460  1.00  1.00      B    B
ATOM    530 DP   DA  B  31      12.710  67.880 -33.430  1.00  1.00      B    P
ATOM    531 DS   DA  B  31      15.090  69.780 -31.540  1.00  1.00      B    S
ATOM    532 DB   DA  B  31      13.730  69.930 -26.910  1.00  1.00      B    B
ATOM    533 DP   DG  B  32      18.790  69.010 -32.110  1.00  1.00      B    P
ATOM    534 DS   DG  B  32      19.980  70.020 -28.440  1.00  1.00      B    S
ATOM    535 DB   DG  B  32      16.660  68.680 -24.830  1.00  1.00      B    B
ATOM    536 DP   DA  B  33      23.720  69.660 -27.310  1.00  1.00      B    P
ATOM    537 DS   DA  B  33      23.280  69.850 -23.520  1.00  1.00      B    S
ATOM    538 DB   DA  B  33      19.510  66.990 -22.660  1.00  1.00      B    B
ATOM    539 DP   DC  B  34      25.870  69.050 -21.980  1.00  1.00      B    P
ATOM    540 DS   DC  B  34      23.990  67.340 -18.830  1.00  1.00      B    S
ATOM    541 DB   DC  B  34      21.260  64.840 -20.680  1.00  1.00      B    B
ATOM    542 DP   DT  B  35      26.220  65.200 -16.300  1.00  1.00      B    P
ATOM    543 DS   DT  B  35      22.930  63.320 -14.620  1.00  1.00      B    S
ATOM    544 DB   DT  B  35      21.990  61.630 -18.110  1.00  1.00      B    B
ATOM    545 DP   DA  B  36      23.700  60.500 -11.740  1.00  1.00      B    P
ATOM    546 DS   DA  B  36      21.050  58.330 -13.120  1.00  1.00      B    S
ATOM    547 DB   DA  B  36      21.860  57.410 -17.440  1.00  1.00      B    B
ATOM    548 DP   DG  B  37      19.660  55.200 -10.630  1.00  1.00      B    P
ATOM    549 DS   DG  B  37      18.350  53.430 -13.520  1.00  1.00      B    S
ATOM    550 DB   DG  B  37      20.990  53.780 -17.820  1.00  1.00      B    B
ATOM    551 DP   DG  B  38      17.330  50.220 -13.230  1.00  1.00      B    P
ATOM    552 DS   DG  B  38      18.200  49.200 -17.150  1.00  1.00      B    S
ATOM    553 DB   DG  B  38      22.800  50.620 -18.810  1.00  1.00      B    B
ATOM    554 DP   DG  B  39      17.390  45.840 -18.550  1.00  1.00      B    P
ATOM    555 DS   DG  B  39      19.600  45.910 -21.480  1.00  1.00      B    S
ATOM    556 DB   DG  B  39      24.050  47.370 -20.080  1.00  1.00      B    B
ATOM    557 DP   DA  B  40      19.320  42.880 -24.030  1.00  1.00      B    P
ATOM    558 DS   DA  B  40      23.120  43.370 -25.200  1.00  1.00      B    S
ATOM    559 DB   DA  B  40      25.420  44.530 -21.670  1.00  1.00      B    B
ATOM    560 DP   DG  B  41      24.710  40.200 -26.940  1.00  1.00      B    P
ATOM    561 DS   DG  B  41      28.220  40.870 -25.830  1.00  1.00      B    S
ATOM    562 DB   DG  B  41      28.140  41.830 -21.290  1.00  1.00      B    B
ATOM    563 DP   DT  B  42      30.860  39.420 -26.900  1.00  1.00      B    P
ATOM    564 DS   DT  B  42      32.930  40.320 -24.180  1.00  1.00      B    S
ATOM    565 DB   DT  B  42      30.350  39.250 -21.120  1.00  1.00      B    B
ATOM    566 DP   DA  B  43      36.530  38.850 -24.300  1.00  1.00      B    P
ATOM    567 DS   DA  B  43      36.720  38.820 -20.450  1.00  1.00      B    S
ATOM    568 DB   DA  B  43      32.520  37.040 -18.210  1.00  1.00      B    B
ATOM    569 DP   DA  B  44      39.640  37.860 -18.861  1.00  1.00      B    P
ATOM    570 DS   DA  B  44      37.900  37.160 -15.220  1.00  1.00      B    S
ATOM    571 DB   DA  B  44      33.920  34.560 -16.090  1.00  1.00      B    B
ATOM    572 DP   DT  B  45      39.920  35.880 -12.541  1.00  1.00      B    P
ATOM    573 DS   DT  B  45      37.280  33.770 -10.640  1.00  1.00      B    S
ATOM    574 DB   DT  B  45      35.450  31.840 -14.060  1.00  1.00      B    B
ATOM    575 DP   DC  B  46      38.860  31.370  -7.990  1.00  1.00      B    P
ATOM    576 DS   DC  B  46      35.840  29.640  -7.840  1.00  1.00      B    S
ATOM    577 DB   DC  B  46      35.720  28.350 -11.920  1.00  1.00      B    B
ATOM    578 DP   DC  B  47      35.350  27.430  -5.630  1.00  1.00      B    P
ATOM    579 DS   DC  B  47      33.180  25.240  -7.110  1.00  1.00      B    S
ATOM    580 DB   DC  B  47      34.820  24.650 -11.070  1.00  1.00      B    B
ATOM    581 DP   DC  B  48      32.070  22.270  -5.430  1.00  1.00      B    P
ATOM    582 DS   DC  B  48      31.220  20.170  -8.550  1.00  1.00      B    S
ATOM    583 DB   DC  B  48      35.020  20.660 -11.390  1.00  1.00      B    B
ATOM    584 DP   DC  B  49      30.560  17.210  -8.280  1.00  1.00      B    P
ATOM    585 DS   DC  B  49      31.770  16.390 -12.080  1.00  1.00      B    S
ATOM    586 DB   DC  B  49      36.050  16.970 -11.900  1.00  1.00      B    B
ATOM    587 DP   DT  B  50      30.970  13.240 -14.010  1.00  1.00      B    P
ATOM    588 DS   DT  B  50      34.090  13.130 -16.650  1.00  1.00      B    S
ATOM    589 DB   DT  B  50      37.520  13.810 -13.640  1.00  1.00      B    B
ATOM    590 DP   DT  B  51      34.960  10.060 -18.760  1.00  1.00      B    P
ATOM    591 DS   DT  B  51      38.270  10.630 -18.540  1.00  1.00      B    S
ATOM    592 DB   DT  B  51      38.670  10.160 -14.090  1.00  1.00      B    B
ATOM    593 DP   DG  B  52      40.310   7.580 -20.460  1.00  1.00      B    P
ATOM    594 DS   DG  B  52      43.260   7.600 -18.610  1.00  1.00      B    S
ATOM    595 DB   DG  B  52      43.300   9.800 -14.420  1.00  1.00      B    B
ATOM    596 DP   DG  B  53      46.300   5.050 -18.970  1.00  1.00      B    P
ATOM    597 DS   DG  B  53      48.180   5.810 -15.781  1.00  1.00      B    S
ATOM    598 DB   DG  B  53      44.540   7.180 -12.200  1.00  1.00      B    B
ATOM    599 DP   DC  B  54      50.490   3.860 -15.071  1.00  1.00      B    P
ATOM    600 DS   DC  B  54      50.310   4.490 -11.711  1.00  1.00      B    S
ATOM    601 DB   DC  B  54      46.070   4.410 -10.930  1.00  1.00      B    B
ATOM    602 DP   DG  B  55      53.450   1.710  -8.801  1.00  1.00      B    P
ATOM    603 DS   DG  B  55      50.710   1.080  -6.101  1.00  1.00      B    S
ATOM    604 DB   DG  B  55      45.840   1.020  -8.020  1.00  1.00      B    B
ATOM    605 DP   DG  B  56      50.850  -1.530  -3.291  1.00  1.00      B    P
ATOM    606 DS   DG  B  56      47.040  -2.010  -2.450  1.00  1.00      B    S
ATOM    607 DB   DG  B  56      43.960  -1.740  -6.530  1.00  1.00      B    B
ATOM    608 DP   DT  B  57      45.930  -4.170   0.030  1.00  1.00      B    P
ATOM    609 DS   DT  B  57      42.210  -4.130  -0.920  1.00  1.00      B    S
ATOM    610 DB   DT  B  57      42.480  -5.080  -5.110  1.00  1.00      B    B
ATOM    611 DP   DT  B  58      39.420  -6.400   1.060  1.00  1.00      B    P
ATOM    612 DS   DT  B  58      36.940  -6.050  -1.720  1.00  1.00      B    S
ATOM    613 DB   DT  B  58      39.690  -7.690  -4.920  1.00  1.00      B    B
ATOM    614 DP   DA  B  59      33.410  -7.830  -1.470  1.00  1.00      B    P
ATOM    615 DS   DA  B  59      33.310  -7.690  -5.040  1.00  1.00      B    S
ATOM    616 DB   DA  B  59      37.160 -10.640  -6.390  1.00  1.00      B    B
ATOM    617 DP   DA  B  60      30.140  -8.160  -6.830  1.00  1.00      B    P
ATOM    618 DS   DA  B  60      31.890 -10.020  -9.980  1.00  1.00      B    S
ATOM    619 DB   DA  B  60      35.200 -12.910  -8.810  1.00  1.00      B    B
ATOM    620 DP   DA  B  61      29.760 -11.170 -12.910  1.00  1.00      B    P
ATOM    621 DS   DA  B  61      32.130 -13.830 -13.960  1.00  1.00      B    S
ATOM    622 DB   DA  B  61      33.710 -16.300  -9.920  1.00  1.00      B    B
ATOM    623 DP   DA  B  62      31.080 -15.930 -16.650  1.00  1.00      B    P
ATOM    624 DS   DA  B  62      33.070 -19.090 -15.740  1.00  1.00      B    S
ATOM    625 DB   DA  B  62      33.240 -19.670 -11.100  1.00  1.00      B    B
ATOM    626 DP   DC  B  63      32.120 -21.590 -17.340  1.00  1.00      B    P
ATOM    627 DS   DC  B  63      33.180 -24.030 -14.710  1.00  1.00      B    S
ATOM    628 DB   DC  B  63      31.540 -22.690 -10.820  1.00  1.00      B    B
ATOM    629 DP   DG  B  64      32.180 -28.900 -15.950  1.00  1.00      B    P
ATOM    630 DS   DG  B  64      30.920 -30.070 -12.170  1.00  1.00      B    S
ATOM    631 DB   DG  B  64      29.370 -26.380  -9.720  1.00  1.00      B    B
ATOM    632 DP   DC  B  65      31.110 -33.010 -10.820  1.00  1.00      B    P
ATOM    633 DS   DC  B  65      30.430 -31.580  -7.270  1.00  1.00      B    S
ATOM    634 DB   DC  B  65      27.520 -28.700  -7.720  1.00  1.00      B    B
ATOM    635 DP   DG  B  66      29.480 -34.810  -4.360  1.00  1.00      B    P
ATOM    636 DS   DG  B  66      26.760 -32.780  -2.560  1.00  1.00      B    S
ATOM    637 DB   DG  B  66      24.050 -30.090  -5.550  1.00  1.00      B    B
ATOM    638 DP   DG  B  67      24.840 -33.870   0.200  1.00  1.00      B    P
ATOM    639 DS   DG  B  67      21.670 -31.430  -0.380  1.00  1.00      B    S
ATOM    640 DB   DG  B  67      20.470 -30.480  -5.270  1.00  1.00      B    B
ATOM    641 DP   DG  B  68      18.900 -30.460   1.980  1.00  1.00      B    P
ATOM    642 DS   DG  B  68      16.970 -28.530  -0.820  1.00  1.00      B    S
ATOM    643 DB   DG  B  68      16.720 -30.580  -5.290  1.00  1.00      B    B
ATOM    644 DP   DG  B  69      13.800 -26.940   0.010  1.00  1.00      B    P
ATOM    645 DS   DG  B  69      12.460 -26.900  -3.310  1.00  1.00      B    S
ATOM    646 DB   DG  B  69      13.180 -31.230  -5.940  1.00  1.00      B    B
ATOM    647 DP   DG  B  70       9.360 -25.640  -3.650  1.00  1.00      B    P
ATOM    648 DS   DG  B  70       8.690 -27.000  -6.940  1.00  1.00      B    S
ATOM    649 DB   DG  B  70       9.880 -31.930  -7.290  1.00  1.00      B    B
ATOM    650 DP   DA  B  71       5.340 -26.130  -8.690  1.00  1.00      B    P
ATOM    651 DS   DA  B  71       5.100 -29.100 -11.000  1.00  1.00      B    S
ATOM    652 DB   DA  B  71       6.640 -33.090  -8.450  1.00  1.00      B    B
ATOM    653 DP   DC  B  72       2.200 -29.480 -12.530  1.00  1.00      B    P
ATOM    654 DS   DC  B  72       1.810 -33.280 -11.800  1.00  1.00      B    S
ATOM    655 DB   DC  B  72       3.370 -34.010  -7.390  1.00  1.00      B    B
ATOM    656 DP   DA  B  73      -1.780 -35.160 -12.560  1.00  1.00      B    P
ATOM    657 DS   DA  B  73      -1.160 -38.490 -10.090  1.00  1.00      B    S
ATOM    658 DB   DA  B  73       1.040 -36.940  -5.810  1.00  1.00      B    B
ATOM    659 DP   DG  B  74      -4.270 -41.230  -9.320  1.00  1.00      B    P
ATOM    660 DS   DG  B  74      -3.130 -42.050  -5.620  1.00  1.00      B    S
ATOM    661 DB   DG  B  74      -1.440 -38.140  -3.190  1.00  1.00      B    B
ATOM    662 DP   DC  B  75      -4.850 -44.350  -3.840  1.00  1.00      B    P
ATOM    663 DS   DC  B  75      -3.910 -42.690  -0.820  1.00  1.00      B    S
ATOM    664 DB   DC  B  75      -4.470 -38.330  -1.960  1.00  1.00      B    B
ATOM    665 DP   DG  B  76      -6.890 -43.980   2.390  1.00  1.00      B    P
ATOM    666 DS   DG  B  76      -5.660 -40.900   4.550  1.00  1.00      B    S
ATOM    667 DB   DG  B  76      -6.150 -36.710   1.730  1.00  1.00      B    B
ATOM    668 DP   DC  B  77      -6.590 -40.570   7.730  1.00  1.00      B    P
ATOM    669 DS   DC  B  77      -6.250 -36.940   7.640  1.00  1.00      B    S
ATOM    670 DB   DC  B  77      -8.530 -36.060   3.980  1.00  1.00      B    B
ATOM    671 DP   DG  B  78      -8.030 -34.740  11.180  1.00  1.00      B    P
ATOM    672 DS   DG  B  78      -8.550 -31.710   9.370  1.00  1.00      B    S
ATOM    673 DB   DG  B  78     -11.810 -32.910   5.370  1.00  1.00      B    B
ATOM    674 DP   DT  B  79      -9.650 -28.900  10.570  1.00  1.00      B    P
ATOM    675 DS   DT  B  79     -10.580 -27.410   7.380  1.00  1.00      B    S
ATOM    676 DB   DT  B  79     -13.810 -30.240   6.460  1.00  1.00      B    B
ATOM    677 DP   DA  B  80     -12.090 -23.440   7.190  1.00  1.00      B    P
ATOM    678 DS   DA  B  80     -14.130 -23.990   4.480  1.00  1.00      B    S
ATOM    679 DB   DA  B  80     -17.150 -27.850   4.710  1.00  1.00      B    B
ATOM    680 DP   DC  B  81     -15.360 -21.530   3.370  1.00  1.00      B    P
ATOM    681 DS   DC  B  81     -17.740 -23.260   1.780  1.00  1.00      B    S
ATOM    682 DB   DC  B  81     -19.990 -26.000   4.690  1.00  1.00      B    B
ATOM    683 DP   DG  B  82     -20.510 -20.720  -1.290  1.00  1.00      B    P
ATOM    684 DS   DG  B  82     -22.860 -23.350  -1.209  1.00  1.00      B    S
ATOM    685 DB   DG  B  82     -23.840 -24.610   3.371  1.00  1.00      B    B
ATOM    686 DP   DT  B  83     -25.730 -23.420  -3.129  1.00  1.00      B    P
ATOM    687 DS   DT  B  83     -28.200 -25.080  -0.659  1.00  1.00      B    S
ATOM    688 DB   DT  B  83     -26.940 -23.020   3.131  1.00  1.00      B    B
ATOM    689 DP   DG  B  84     -32.630 -24.420  -1.869  1.00  1.00      B    P
ATOM    690 DS   DG  B  84     -33.780 -24.680   1.211  1.00  1.00      B    S
ATOM    691 DB   DG  B  84     -30.860 -22.240   4.661  1.00  1.00      B    B
ATOM    692 DP   DC  B  85     -37.150 -25.340   1.711  1.00  1.00      B    P
ATOM    693 DS   DC  B  85     -37.150 -24.700   5.571  1.00  1.00      B    S
ATOM    694 DB   DC  B  85     -34.190 -21.650   5.671  1.00  1.00      B    B
ATOM    695 DP   DG  B  86     -41.340 -23.680   7.331  1.00  1.00      B    P
ATOM    696 DS   DG  B  86     -39.500 -21.480  10.071  1.00  1.00      B    S
ATOM    697 DB   DG  B  86     -36.570 -18.490   8.231  1.00  1.00      B    B
ATOM    698 DP   DT  B  87     -40.940 -20.360  12.651  1.00  1.00      B    P
ATOM    699 DS   DT  B  87     -38.420 -17.680  13.451  1.00  1.00      B    S
ATOM    700 DB   DT  B  87     -37.860 -15.440   9.211  1.00  1.00      B    B
ATOM    701 DP   DT  B  88     -38.910 -15.010  16.411  1.00  1.00      B    P
ATOM    702 DS   DT  B  88     -36.630 -12.220  14.691  1.00  1.00      B    S
ATOM    703 DB   DT  B  88     -38.760 -11.920  10.441  1.00  1.00      B    B
ATOM    704 DP   DT  B  89     -36.090  -8.580  16.561  1.00  1.00      B    P
ATOM    705 DS   DT  B  89     -34.670  -7.070  13.671  1.00  1.00      B    S
ATOM    706 DB   DT  B  89     -37.970  -8.120  10.671  1.00  1.00      B    B
ATOM    707 DP   DA  B  90     -32.990  -3.460  13.621  1.00  1.00      B    P
ATOM    708 DS   DA  B  90     -34.070  -2.810   9.871  1.00  1.00      B    S
ATOM    709 DB   DA  B  90     -38.670  -4.750   8.481  1.00  1.00      B    B
ATOM    710 DP   DA  B  91     -32.860   0.170   7.851  1.00  1.00      B    P
ATOM    711 DS   DA  B  91     -36.090   0.560   5.741  1.00  1.00      B    S
ATOM    712 DB   DA  B  91     -39.920  -1.570   7.691  1.00  1.00      B    B
ATOM    713 DP   DG  B  92     -37.080   4.330   4.421  1.00  1.00      B    P
ATOM    714 DS   DG  B  92     -40.580   3.640   3.921  1.00  1.00      B    S
ATOM    715 DB   DG  B  92     -42.680   1.130   7.801  1.00  1.00      B    B
ATOM    716 DP   DC  B  93     -42.670   5.880   2.201  1.00  1.00      B    P
ATOM    717 DS   DC  B  93     -45.720   3.680   2.681  1.00  1.00      B    S
ATOM    718 DB   DC  B  93     -45.900   3.660   6.881  1.00  1.00      B    B
ATOM    719 DP   DG  B  94     -49.310   5.730   0.871  1.00  1.00      B    P
ATOM    720 DS   DG  B  94     -51.560   4.130   3.421  1.00  1.00      B    S
ATOM    721 DB   DG  B  94     -49.810   5.780   8.021  1.00  1.00      B    B
ATOM    722 DP   DG  B  95     -55.240   3.800   3.391  1.00  1.00      B    P
ATOM    723 DS   DG  B  95     -55.830   3.790   7.391  1.00  1.00      B    S
ATOM    724 DB   DG  B  95     -52.660   6.890   9.871  1.00  1.00      B    B
ATOM    725 DP   DT  B  96     -58.660   2.830   9.081  1.00  1.00      B    P
ATOM    726 DS   DT  B  96     -57.970   4.590  12.241  1.00  1.00      B    S
ATOM    727 DB   DT  B  96     -55.970   8.070  11.311  1.00  1.00      B    B
ATOM    728 DP   DG  B  97     -61.200   4.920  14.881  1.00  1.00      B    P
ATOM    729 DS   DG  B  97     -59.400   7.770  17.261  1.00  1.00      B    S
ATOM    730 DB   DG  B  97     -57.130  11.100  14.081  1.00  1.00      B    B
ATOM    731 DP   DC  B  98     -60.640   8.610  20.141  1.00  1.00      B    P
ATOM    732 DS   DC  B  98     -58.640  11.610  20.261  1.00  1.00      B    S
ATOM    733 DB   DC  B  98     -58.930  13.320  15.961  1.00  1.00      B    B
ATOM    734 DP   DT  B  99     -59.160  14.760  22.921  1.00  1.00      B    P
ATOM    735 DS   DT  B  99     -56.940  17.330  20.711  1.00  1.00      B    S
ATOM    736 DB   DT  B  99     -59.180  17.110  17.501  1.00  1.00      B    B
ATOM    737 DP   DA  B 100     -56.420  21.610  21.791  1.00  1.00      B    P
ATOM    738 DS   DA  B 100     -56.470  22.680  18.231  1.00  1.00      B    S
ATOM    739 DB   DA  B 100     -60.290  20.690  15.471  1.00  1.00      B    B
ATOM    740 DP   DG  B 101     -56.200  26.670  17.641  1.00  1.00      B    P
ATOM    741 DS   DG  B 101     -57.540  26.550  14.551  1.00  1.00      B    S
ATOM    742 DB   DG  B 101     -61.980  24.070  14.641  1.00  1.00      B    B
ATOM    743 DP   DA  B 102     -57.510  29.610  12.491  1.00  1.00      B    P
ATOM    744 DS   DA  B 102     -61.200  28.960  11.031  1.00  1.00      B    S
ATOM    745 DB   DA  B 102     -63.920  27.050  14.221  1.00  1.00      B    B
ATOM    746 DP   DG  B 103     -62.580  32.330   9.581  1.00  1.00      B    P
ATOM    747 DS   DG  B 103     -66.400  31.870  10.341  1.00  1.00      B    S
ATOM    748 DB   DG  B 103     -67.100  29.110  14.921  1.00  1.00      B    B
ATOM    749 DP   DC  B 104     -68.800  34.340   9.711  1.00  1.00      B    P
ATOM    750 DS   DC  B 104     -71.090  32.210  12.051  1.00  1.00      B    S
ATOM    751 DB   DC  B 104     -68.680  31.920  15.751  1.00  1.00      B    B
ATOM    752 DP   DT  B 105     -74.840  33.670  13.171  1.00  1.00      B    P
ATOM    753 DS   DT  B 105     -75.130  31.780  16.141  1.00  1.00      B    S
ATOM    754 DB   DT  B 105     -71.630  33.210  18.161  1.00  1.00      B    B
ATOM    755 DP   DG  B 106     -78.730  32.420  18.481  1.00  1.00      B    P
ATOM    756 DS   DG  B 106     -76.729  31.600  21.861  1.00  1.00      B    S
ATOM    757 DB   DG  B 106     -72.319  34.010  22.301  1.00  1.00      B    B
ATOM    758 DP   DT  B 107     -78.259  31.110  25.091  1.00  1.00      B    P
ATOM    759 DS   DT  B 107     -75.349  32.010  27.381  1.00  1.00      B    S
ATOM    760 DB   DT  B 107     -73.759  35.120  25.311  1.00  1.00      B    B
ATOM    761 DP   DC  B 108     -76.299  32.300  30.811  1.00  1.00      B    P
ATOM    762 DS   DC  B 108     -73.449  34.950  31.561  1.00  1.00      B    S
ATOM    763 DB   DC  B 108     -73.939  37.540  28.471  1.00  1.00      B    B
ATOM    764 DP   DT  B 109     -72.809  37.180  35.371  1.00  1.00      B    P
ATOM    765 DS   DT  B 109     -70.779  39.660  33.921  1.00  1.00      B    S
ATOM    766 DB   DT  B 109     -73.569  41.010  30.571  1.00  1.00      B    B
ATOM    767 DP   DA  B 110     -69.289  42.460  36.441  1.00  1.00      B    P
ATOM    768 DS   DA  B 110     -69.759  45.880  33.921  1.00  1.00      B    S
ATOM    769 DB   DA  B 110     -73.699  45.170  31.041  1.00  1.00      B    B
ATOM    770 DP   DC  B 111     -69.319  48.840  35.081  1.00  1.00      B    P
ATOM    771 DS   DC  B 111     -71.509  50.550  31.941  1.00  1.00      B    S
ATOM    772 DB   DC  B 111     -74.879  48.530  31.961  1.00  1.00      B    B
ATOM    773 DP   DG  B 112     -71.829  55.640  32.191  1.00  1.00      B    P
ATOM    774 DS   DG  B 112     -75.009  55.530  30.811  1.00  1.00      B    S
ATOM    775 DB   DG  B 112     -77.799  51.660  32.201  1.00  1.00      B    B
ATOM    776 DP   DA  B 113     -77.399  58.870  29.811  1.00  1.00      B    P
ATOM    777 DS   DA  B 113     -80.569  56.920  29.551  1.00  1.00      B    S
ATOM    778 DB   DA  B 113     -80.589  53.740  33.151  1.00  1.00      B    B
ATOM    779 DP   DC  B 114     -83.349  58.650  29.201  1.00  1.00      B    P
ATOM    780 DS   DC  B 114     -85.699  56.180  31.201  1.00  1.00      B    S
ATOM    781 DB   DC  B 114     -83.369  55.140  34.631  1.00  1.00      B    B
ATOM    782 DP   DC  B 115     -89.079  56.930  31.971  1.00  1.00      B    P
ATOM    783 DS   DC  B 115     -89.489  54.520  34.401  1.00  1.00      B    S
ATOM    784 DB   DC  B 115     -86.499  55.490  37.151  1.00  1.00      B    B
ATOM    785 DP   DA  B 116     -93.509  54.030  36.201  1.00  1.00      B    P
ATOM    786 DS   DA  B 116     -92.479  53.070  39.351  1.00  1.00      B    S
ATOM    787 DB   DA  B 116     -88.509  55.400  40.761  1.00  1.00      B    B
ATOM    788 DP   DA  B 117     -94.749  52.880  42.211  1.00  1.00      B    P
ATOM    789 DS   DA  B 117     -91.889  52.830  44.801  1.00  1.00      B    S
ATOM    790 DB   DA  B 117     -89.159  57.030  44.031  1.00  1.00      B    B
ATOM    791 DP   DT  B 118     -92.409  52.430  47.681  1.00  1.00      B    P
ATOM    792 DS   DT  B 118     -88.919  54.110  49.231  1.00  1.00      B    S
ATOM    793 DB   DT  B 118     -89.629  58.040  47.511  1.00  1.00      B    B
ATOM    794 DP   DT  B 119     -88.609  54.130  52.711  1.00  1.00      B    P
ATOM    795 DS   DT  B 119     -85.919  57.330  52.691  1.00  1.00      B    S
ATOM    796 DB   DT  B 119     -88.459  59.820  50.831  1.00  1.00      B    B
ATOM    797 DP   DG  B 120     -85.209  58.760  57.261  1.00  1.00      B    P
ATOM    798 DS   DG  B 120     -85.419  62.460  56.041  1.00  1.00      B    S
ATOM    799 DB   DG  B 120     -89.139  63.370  52.851  1.00  1.00      B    B
ATOM    800 DP   DA  B 121     -83.919  65.190  57.421  1.00  1.00      B    P
ATOM    801 DS   DA  B 121     -86.399  67.830  55.391  1.00  1.00      B    S
ATOM    802 DB   DA  B 121     -90.529  65.920  54.611  1.00  1.00      B    B
ATOM    803 DP   DG  B 122     -86.939  71.530  56.831  1.00  1.00      B    P
ATOM    804 DS   DG  B 122     -90.149  71.950  55.111  1.00  1.00      B    S
ATOM    805 DB   DG  B 122     -93.319  68.171  56.011  1.00  1.00      B    B
ATOM    806 DP   DC  B 123     -91.239  74.890  55.091  1.00  1.00      B    P
ATOM    807 DS   DC  B 123     -95.169  73.731  54.891  1.00  1.00      B    S
ATOM    808 DB   DC  B 123     -95.139  70.521  57.831  1.00  1.00      B    B
ATOM    809 DP   DG  B 124     -97.979  76.851  55.411  1.00  1.00      B    P
ATOM    810 DS   DG  B 124    -100.439  74.911  55.841  1.00  1.00      B    S
ATOM    811 DB   DG  B 124     -98.999  71.241  59.421  1.00  1.00      B    B
ATOM    812 DP   DG  B 125    -103.929  76.301  56.941  1.00  1.00      B    P
ATOM    813 DS   DG  B 125    -105.449  73.151  58.971  1.00  1.00      B    S
ATOM    814 DB   DG  B 125    -101.649  71.521  62.061  1.00  1.00      B    B
ATOM    815 DP   DC  B 126    -108.669  73.071  60.111  1.00  1.00      B    P
ATOM    816 DS   DC  B 126    -107.949  70.951  62.681  1.00  1.00      B    S
ATOM    817 DB   DC  B 126    -103.859  72.661  64.371  1.00  1.00      B    B
ATOM    818 DP   DC  B 127    -110.449  70.661  64.781  1.00  1.00      B    P
ATOM    819 DS   DC  B 127    -108.389  69.311  68.041  1.00  1.00      B    S
ATOM    820 DB   DC  B 127    -105.139  72.521  68.001  1.00  1.00      B    B
ATOM    821 DP   DT  B 128    -109.969  68.851  71.841  1.00  1.00      B    P
ATOM    822 DS   DT  B 128    -107.429  70.231  74.041  1.00  1.00      B    S
ATOM    823 DB   DT  B 128    -105.799  73.761  71.861  1.00  1.00      B    B
ATOM    824 DP   DG  B 129    -109.029  70.821  78.321  1.00  1.00      B    P
ATOM    825 DS   DG  B 129    -106.559  73.521  79.491  1.00  1.00      B    S
ATOM    826 DB   DG  B 129    -105.679  76.831  75.611  1.00  1.00      B    B
ATOM    827 DP   DC  B 130    -106.418  74.521  82.761  1.00  1.00      B    P
ATOM    828 DS   DC  B 130    -103.949  76.981  81.561  1.00  1.00      B    S
ATOM    829 DB   DC  B 130    -106.239  79.151  78.271  1.00  1.00      B    B
ATOM    830 DP   DA  B 131    -102.558  79.831  84.341  1.00  1.00      B    P
ATOM    831 DS   DA  B 131    -102.128  82.201  82.021  1.00  1.00      B    S
ATOM    832 DB   DA  B 131    -105.858  82.931  80.001  1.00  1.00      B    B
ATOM    833 DP   DG  B 132    -100.188  85.591  82.661  1.00  1.00      B    P
ATOM    834 DS   DG  B 132    -102.558  87.621  80.841  1.00  1.00      B    S
ATOM    835 DB   DG  B 132    -106.828  86.411  81.711  1.00  1.00      B    B
ATOM    836 DP   DA  B 133    -101.958  91.171  80.291  1.00  1.00      B    P
ATOM    837 DS   DA  B 133    -105.908  92.171  79.581  1.00  1.00      B    S
ATOM    838 DB   DA  B 133    -108.948  89.251  81.841  1.00  1.00      B    B
ATOM    839 DP   DC  B 134    -106.398  95.061  79.921  1.00  1.00      B    P
ATOM    840 DS   DC  B 134    -109.918  94.351  80.871  1.00  1.00      B    S
ATOM    841 DB   DC  B 134    -109.948  92.051  83.971  1.00  1.00      B    B
ATOM    842 DP   DC  B 135    -111.888  97.351  81.481  1.00  1.00      B    P
ATOM    843 DS   DC  B 135    -114.528  95.651  83.961  1.00  1.00      B    S
ATOM    844 DB   DC  B 135    -111.768  93.521  86.951  1.00  1.00      B    B
ATOM    845 DP   DG  B 136    -117.488  99.031  85.671  1.00  1.00      B    P
ATOM    846 DS   DG  B 136    -118.928  96.731  88.201  1.00  1.00      B    S
ATOM    847 DB   DG  B 136    -114.728  93.711  90.071  1.00  1.00      B    B
ATOM    848 DP   DG  B 137    -120.658  98.051  91.291  1.00  1.00      B    P
ATOM    849 DS   DG  B 137    -120.038  95.171  93.311  1.00  1.00      B    S
ATOM    850 DB   DG  B 137    -114.928  94.781  93.771  1.00  1.00      B    B
ATOM    851 DP   DG  B 138    -121.588  94.701  97.071  1.00  1.00      B    P
ATOM    852 DS   DG  B 138    -118.288  92.921  98.661  1.00  1.00      B    S
ATOM    853 DB   DG  B 138    -113.968  95.041  97.471  1.00  1.00      B    B
ATOM    854 DP   DA  B 139    -118.588  92.301 102.461  1.00  1.00      B    P
ATOM    855 DS   DA  B 139    -114.688  93.141 103.121  1.00  1.00      B    S
ATOM    856 DB   DA  B 139    -113.228  96.721 100.361  1.00  1.00      B    B
ATOM    857 DP   DT  B 140    -113.768  93.511 106.301  1.00  1.00      B    P
ATOM    858 DS   DT  B 140    -110.858  95.121 105.651  1.00  1.00      B    S
ATOM    859 DB   DT  B 140    -112.438  98.211 103.521  1.00  1.00      B    B
ATOM    860 DP   DT  B 141    -108.458  96.431 108.671  1.00  1.00      B    P
ATOM    861 DS   DT  B 141    -107.238  99.431 106.721  1.00  1.00      B    S
ATOM    862 DB   DT  B 141    -111.118 101.511 105.181  1.00  1.00      B    B
ATOM    863 DP   DC  B 142    -105.118 101.461 108.901  1.00  1.00      B    P
ATOM    864 DS   DC  B 142    -105.378 104.371 106.451  1.00  1.00      B    S
ATOM    865 DB   DC  B 142    -109.378 104.711 106.491  1.00  1.00      B    B
ATOM    866 DP   DT  B 143    -103.718 107.951 107.331  1.00  1.00      B    P
ATOM    867 DS   DT  B 143    -106.418 110.231 105.251  1.00  1.00      B    S
ATOM    868 DB   DT  B 143    -109.998 108.481 107.641  1.00  1.00      B    B
ATOM    869 DP   DC  B 144    -105.938 113.741 105.781  1.00  1.00      B    P
ATOM    870 DS   DC  B 144    -110.018 114.251 105.581  1.00  1.00      B    S
ATOM    871 DB   DC  B 144    -111.588 111.991 109.101  1.00  1.00      B    B
ATOM    872 DP   DC  B 145    -111.928 117.581 105.611  1.00  1.00      B    P
ATOM    873 DS   DC  B 145    -115.568 116.511 107.401  1.00  1.00      B    S
ATOM    874 DB   DC  B 145    -114.318 114.231 110.571  1.00  1.00      B    B
ATOM    875 DP   DA  B 146    -118.858 119.271 108.461  1.00  1.00      B    P
ATOM    876 DS   DA  B 146    -120.448 116.741 110.521  1.00  1.00      B    S
ATOM    877 DB   DA  B 146    -116.888 115.251 113.501  1.00  1.00      B    B
ATOM    878 DP   DG  B 147    -123.708 117.621 112.291  1.00  1.00      B    P
ATOM    879 DS   DG  B 147    -123.318 114.931 115.091  1.00  1.00      B    S
ATOM    880 DB   DG  B 147    -118.488 115.251 117.051  1.00  1.00      B    B
TER
ATOM    881  CA  ALA C   1       9.040 -35.770  10.600  1.00  1.00      C    C
ATOM    882  CA  ARG C   2       9.540 -38.920  12.470  1.00  1.00      C    C
ATOM    883  CA  THR C   3       5.970 -39.930  11.710  1.00  1.00      C    C
ATOM    884  CA  LYS C   4       4.620 -40.570  15.230  1.00  1.00      C    C
ATOM    885  CA  GLN C   5       2.330 -43.580  14.670  1.00  1.00      C    C
ATOM    886  CA  THR C   6      -0.610 -41.780  13.000  1.00  1.00      C    C
ATOM    887  CA  ALA C   7       1.190 -40.480   9.920  1.00  1.00      C    C
ATOM    888  CA  ARG C   8      -1.600 -38.070   9.130  1.00  1.00      C    C
ATOM    889  CA  LYS C   9      -2.120 -35.320  11.770  1.00  1.00      C    C
ATOM    890  CA  SER C  10      -0.210 -32.990  14.220  1.00  1.00      C    C
ATOM    891  CA  THR C  11       0.590 -34.790  17.390  1.00  1.00      C    C
ATOM    892  CA  GLY C  12      -1.440 -37.800  18.630  1.00  1.00      C    C
ATOM    893  CA  GLY C  13      -3.040 -36.340  21.660  1.00  1.00      C    C
ATOM    894  CA  LYS C  14      -0.430 -36.930  24.340  1.00  1.00      C    C
ATOM    895  CA  ALA C  15      -1.480 -40.480  25.360  1.00  1.00      C    C
ATOM    896  CA  PRO C  16      -2.200 -42.350  22.090  1.00  1.00      C    C
ATOM    897  CA  ARG C  17      -5.940 -42.570  21.270  1.00  1.00      C    C
ATOM    898  CA  LYS C  18      -7.670 -39.310  20.750  1.00  1.00      C    C
ATOM    899  CA  GLN C  19      -8.820 -36.120  22.700  1.00  1.00      C    C
ATOM    900  CA  LEU C  20      -9.630 -34.060  19.630  1.00  1.00      C    C
ATOM    901  CA  ALA C  21     -12.550 -31.590  20.260  1.00  1.00      C    C
ATOM    902  CA  THR C  22     -14.740 -32.260  17.320  1.00  1.00      C    C
ATOM    903  CA  LYS C  23     -14.710 -29.190  15.120  1.00  1.00      C    C
ATOM    904  CA  ALA C  24     -18.480 -28.490  15.250  1.00  1.00      C    C
ATOM    905  CA  ALA C  25     -20.140 -28.310  18.661  1.00  1.00      C    C
ATOM    906  CA  ARG C  26     -23.870 -28.060  19.421  1.00  1.00      C    C
ATOM    907  CA  LYS C  27     -24.110 -30.090  22.641  1.00  1.00      C    C
ATOM    908  CA  SER C  28     -27.270 -31.830  21.471  1.00  1.00      C    C
ATOM    909  CA  ALA C  29     -27.270 -34.510  18.841  1.00  1.00      C    C
ATOM    910  CA  PRO C  30     -29.050 -33.520  15.571  1.00  1.00      C    C
ATOM    911  CA  ALA C  31     -31.740 -35.320  13.481  1.00  1.00      C    C
ATOM    912  CA  THR C  32     -30.420 -36.630  10.231  1.00  1.00      C    C
ATOM    913  CA  GLY C  33     -33.960 -36.160   8.791  1.00  1.00      C    C
ATOM    914  CA  GLY C  34     -33.210 -33.060   6.651  1.00  1.00      C    C
ATOM    915  CA  VAL C  35     -34.960 -31.500   3.591  1.00  1.00      C    C
ATOM    916  CA  LYS C  36     -33.060 -31.380   0.241  1.00  1.00      C    C
ATOM    917  CA  LYS C  37     -32.550 -35.090  -0.479  1.00  1.00      C    C
ATOM    918  CA  PRO C  38     -29.810 -35.420  -3.189  1.00  1.00      C    C
ATOM    919  CA  HIS C  39     -27.410 -32.600  -3.679  1.00  1.00      C    C
ATOM    920  CA  ARG C  40     -27.190 -31.120  -7.359  1.00  1.00      C    C
ATOM    921  CA  TYR C  41     -25.370 -27.900  -8.369  1.00  1.00      C    C
ATOM    922  CA  ARG C  42     -21.550 -28.320  -7.969  1.00  1.00      C    C
ATOM    923  CA  PRO C  43     -19.880 -26.540  -4.870  1.00  1.00      C    C
ATOM    924  CA  GLY C  44     -18.670 -23.160  -6.410  1.00  1.00      C    C
ATOM    925  CA  THR C  45     -21.440 -22.880  -8.949  1.00  1.00      C    C
ATOM    926  CA  VAL C  46     -23.640 -20.840  -6.669  1.00  1.00      C    C
ATOM    927  CA  ALA C  47     -20.720 -19.020  -4.990  1.00  1.00      C    C
ATOM    928  CA  LEU C  48     -19.620 -17.890  -8.500  1.00  1.00      C    C
ATOM    929  CA  ARG C  49     -23.140 -16.840  -9.369  1.00  1.00      C    C
ATOM    930  CA  GLU C  50     -23.300 -14.570  -6.250  1.00  1.00      C    C
ATOM    931  CA  ILE C  51     -20.010 -12.950  -6.850  1.00  1.00      C    C
ATOM    932  CA  ARG C  52     -21.270 -11.820 -10.280  1.00  1.00      C    C
ATOM    933  CA  ARG C  53     -24.660 -10.830  -8.840  1.00  1.00      C    C
ATOM    934  CA  TYR C  54     -23.240  -8.720  -6.020  1.00  1.00      C    C
ATOM    935  CA  GLN C  55     -20.560  -7.290  -8.390  1.00  1.00      C    C
ATOM    936  CA  LYS C  56     -23.190  -5.960 -10.620  1.00  1.00      C    C
ATOM    937  CA  SER C  57     -25.130  -4.020  -7.960  1.00  1.00      C    C
ATOM    938  CA  THR C  58     -24.340  -0.910  -5.950  1.00  1.00      C    C
ATOM    939  CA  GLU C  59     -26.370  -1.460  -2.660  1.00  1.00      C    C
ATOM    940  CA  LEU C  60     -24.240  -1.140   0.610  1.00  1.00      C    C
ATOM    941  CA  LEU C  61     -23.820  -4.700   2.060  1.00  1.00      C    C
ATOM    942  CA  ILE C  62     -23.840  -4.080   5.790  1.00  1.00      C    C
ATOM    943  CA  ARG C  63     -27.210  -3.810   7.561  1.00  1.00      C    C
ATOM    944  CA  LYS C  64     -28.010  -0.340   8.791  1.00  1.00      C    C
ATOM    945  CA  LEU C  65     -29.410  -0.970  12.341  1.00  1.00      C    C
ATOM    946  CA  PRO C  66     -26.710  -3.440  13.320  1.00  1.00      C    C
ATOM    947  CA  PHE C  67     -24.150  -0.860  11.930  1.00  1.00      C    C
ATOM    948  CA  GLN C  68     -25.100   2.650  13.100  1.00  1.00      C    C
ATOM    949  CA  ARG C  69     -25.410   1.220  16.690  1.00  1.00      C    C
ATOM    950  CA  LEU C  70     -22.010  -0.240  16.470  1.00  1.00      C    C
ATOM    951  CA  VAL C  71     -20.500   2.940  14.940  1.00  1.00      C    C
ATOM    952  CA  ARG C  72     -21.930   5.230  17.660  1.00  1.00      C    C
ATOM    953  CA  GLU C  73     -20.660   3.040  20.440  1.00  1.00      C    C
ATOM    954  CA  ILE C  74     -16.970   3.480  19.290  1.00  1.00      C    C
ATOM    955  CA  ALA C  75     -17.700   7.300  18.770  1.00  1.00      C    C
ATOM    956  CA  GLN C  76     -19.050   7.540  22.350  1.00  1.00      C    C
ATOM    957  CA  ASP C  77     -15.550   6.550  23.580  1.00  1.00      C    C
ATOM    958  CA  PHE C  78     -14.150   9.790  22.130  1.00  1.00      C    C
ATOM    959  CA  LYS C  79     -17.140  12.100  22.950  1.00  1.00      C    C
ATOM    960  CA  THR C  80     -20.260  11.160  24.960  1.00  1.00      C    C
ATOM    961  CA  ASP C  81     -23.750  12.190  24.000  1.00  1.00      C    C
ATOM    962  CA  LEU C  82     -23.170  12.740  20.330  1.00  1.00      C    C
ATOM    963  CA  ARG C  83     -25.480  12.920  17.490  1.00  1.00      C    C
ATOM    964  CA  PHE C  84     -24.940  11.960  13.910  1.00  1.00      C    C
ATOM    965  CA  GLN C  85     -25.860  13.620  10.690  1.00  1.00      C    C
ATOM    966  CA  SER C  86     -27.450  10.830   8.530  1.00  1.00      C    C
ATOM    967  CA  SER C  87     -24.810  11.380   5.910  1.00  1.00      C    C
ATOM    968  CA  ALA C  88     -22.010  11.160   8.670  1.00  1.00      C    C
ATOM    969  CA  VAL C  89     -23.020   7.590   9.190  1.00  1.00      C    C
ATOM    970  CA  MET C  90     -23.500   7.230   5.410  1.00  1.00      C    C
ATOM    971  CA  ALA C  91     -19.990   8.610   4.870  1.00  1.00      C    C
ATOM    972  CA  LEU C  92     -18.520   6.170   7.390  1.00  1.00      C    C
ATOM    973  CA  GLN C  93     -20.500   3.290   5.920  1.00  1.00      C    C
ATOM    974  CA  GLU C  94     -19.500   4.330   2.350  1.00  1.00      C    C
ATOM    975  CA  ALA C  95     -15.770   4.280   3.530  1.00  1.00      C    C
ATOM    976  CA  SER C  96     -15.930   1.040   5.420  1.00  1.00      C    C
ATOM    977  CA  GLU C  97     -17.560  -0.810   2.600  1.00  1.00      C    C
ATOM    978  CA  ALA C  98     -15.140   0.390  -0.100  1.00  1.00      C    C
ATOM    979  CA  TYR C  99     -12.170  -0.220   2.100  1.00  1.00      C    C
ATOM    980  CA  LEU C 100     -13.180  -3.840   2.910  1.00  1.00      C    C
ATOM    981  CA  VAL C 101     -13.950  -4.800  -0.580  1.00  1.00      C    C
ATOM    982  CA  ALA C 102     -10.560  -3.580  -1.900  1.00  1.00      C    C
ATOM    983  CA  LEU C 103      -8.900  -5.100   1.140  1.00  1.00      C    C
ATOM    984  CA  PHE C 104     -10.620  -8.450   0.280  1.00  1.00      C    C
ATOM    985  CA  GLU C 105      -9.350  -8.030  -3.340  1.00  1.00      C    C
ATOM    986  CA  ASP C 106      -5.700  -7.820  -1.930  1.00  1.00      C    C
ATOM    987  CA  THR C 107      -6.440 -10.600   0.630  1.00  1.00      C    C
ATOM    988  CA  ASN C 108      -7.720 -12.810  -2.250  1.00  1.00      C    C
ATOM    989  CA  LEU C 109      -4.470 -12.220  -4.250  1.00  1.00      C    C
ATOM    990  CA  CYS C 110      -2.460 -12.980  -1.060  1.00  1.00      C    C
ATOM    991  CA  ALA C 111      -4.300 -16.370  -0.690  1.00  1.00      C    C
ATOM    992  CA  ILE C 112      -4.110 -17.170  -4.370  1.00  1.00      C    C
ATOM    993  CA  HIS C 113      -0.400 -16.210  -4.310  1.00  1.00      C    C
ATOM    994  CA  ALA C 114       0.190 -18.980  -1.750  1.00  1.00      C    C
ATOM    995  CA  LYS C 115      -1.610 -21.590  -3.920  1.00  1.00      C    C
ATOM    996  CA  ARG C 116      -4.900 -21.370  -2.120  1.00  1.00      C    C
ATOM    997  CA  VAL C 117      -8.440 -20.460  -3.010  1.00  1.00      C    C
ATOM    998  CA  THR C 118      -9.590 -19.740   0.480  1.00  1.00      C    C
ATOM    999  CA  ILE C 119      -8.820 -16.460   2.110  1.00  1.00      C    C
ATOM   1000  CA  MET C 120      -7.160 -16.610   5.540  1.00  1.00      C    C
ATOM   1001  CA  PRO C 121      -6.410 -13.950   8.160  1.00  1.00      C    C
ATOM   1002  CA  LYS C 122      -2.610 -14.210   7.340  1.00  1.00      C    C
ATOM   1003  CA  ASP C 123      -3.570 -12.800   3.870  1.00  1.00      C    C
ATOM   1004  CA  ILE C 124      -5.060  -9.680   5.310  1.00  1.00      C    C
ATOM   1005  CA  GLN C 125      -1.950  -9.210   7.510  1.00  1.00      C    C
ATOM   1006  CA  LEU C 126       0.460  -9.740   4.620  1.00  1.00      C    C
ATOM   1007  CA  ALA C 127      -1.480  -7.500   2.360  1.00  1.00      C    C
ATOM   1008  CA  ARG C 128      -1.780  -4.690   4.890  1.00  1.00      C    C
ATOM   1009  CA  ARG C 129       1.960  -4.980   5.670  1.00  1.00      C    C
ATOM   1010  CA  ILE C 130       2.860  -4.500   1.990  1.00  1.00      C    C
ATOM   1011  CA  ARG C 131       0.350  -1.690   1.600  1.00  1.00      C    C
ATOM   1012  CA  GLY C 132       2.090   0.060   4.440  1.00  1.00      C    C
ATOM   1013  CA  GLU C 133      -1.160   0.420   6.450  1.00  1.00      C    C
ATOM   1014  CA  ARG C 134      -0.060  -1.740   9.340  1.00  1.00      C    C
ATOM   1015  CA  ALA C 135       3.650  -1.600   8.580  1.00  1.00      C    C
TER
ATOM   1016  CA  SER D   1     -50.009   6.510  39.031  1.00  1.00      D    C
ATOM   1017  CA  GLY D   2     -47.509   3.850  40.231  1.00  1.00      D    C
ATOM   1018  CA  ARG D   3     -44.159   3.810  38.431  1.00  1.00      D    C
ATOM   1019  CA  GLY D   4     -41.089   3.500  40.601  1.00  1.00      D    C
ATOM   1020  CA  LYS D   5     -39.019   6.670  40.711  1.00  1.00      D    C
ATOM   1021  CA  GLY D   6     -35.629   6.000  39.161  1.00  1.00      D    C
ATOM   1022  CA  GLY D   7     -33.999   4.210  36.241  1.00  1.00      D    C
ATOM   1023  CA  LYS D   8     -37.239   2.560  35.181  1.00  1.00      D    C
ATOM   1024  CA  GLY D   9     -38.329  -1.100  35.521  1.00  1.00      D    C
ATOM   1025  CA  LEU D  10     -42.019  -2.170  35.281  1.00  1.00      D    C
ATOM   1026  CA  GLY D  11     -44.030  -0.270  32.821  1.00  1.00      D    C
ATOM   1027  CA  LYS D  12     -47.810  -1.180  32.611  1.00  1.00      D    C
ATOM   1028  CA  GLY D  13     -47.310  -4.210  30.421  1.00  1.00      D    C
ATOM   1029  CA  GLY D  14     -43.540  -4.230  30.671  1.00  1.00      D    C
ATOM   1030  CA  ALA D  15     -40.540  -2.890  28.551  1.00  1.00      D    C
ATOM   1031  CA  LYS D  16     -39.580  -5.120  25.631  1.00  1.00      D    C
ATOM   1032  CA  ARG D  17     -39.030  -9.010  25.691  1.00  1.00      D    C
ATOM   1033  CA  HIS D  18     -35.510  -8.890  24.231  1.00  1.00      D    C
ATOM   1034  CA  ARG D  19     -36.330 -10.280  20.801  1.00  1.00      D    C
ATOM   1035  CA  LYS D  20     -33.170 -12.040  19.871  1.00  1.00      D    C
ATOM   1036  CA  VAL D  21     -30.000 -13.380  21.181  1.00  1.00      D    C
ATOM   1037  CA  LEU D  22     -29.330 -10.670  23.771  1.00  1.00      D    C
ATOM   1038  CA  ARG D  23     -25.680 -10.110  22.721  1.00  1.00      D    C
ATOM   1039  CA  ASP D  24     -23.460  -8.210  20.090  1.00  1.00      D    C
ATOM   1040  CA  ASN D  25     -22.640  -4.810  18.490  1.00  1.00      D    C
ATOM   1041  CA  ILE D  26     -19.440  -5.710  16.610  1.00  1.00      D    C
ATOM   1042  CA  GLN D  27     -20.850  -9.260  16.760  1.00  1.00      D    C
ATOM   1043  CA  GLY D  28     -23.790  -7.570  15.120  1.00  1.00      D    C
ATOM   1044  CA  ILE D  29     -21.530  -7.030  11.990  1.00  1.00      D    C
ATOM   1045  CA  THR D  30     -22.650 -10.350  10.550  1.00  1.00      D    C
ATOM   1046  CA  LYS D  31     -21.140 -13.240   8.860  1.00  1.00      D    C
ATOM   1047  CA  PRO D  32     -23.450 -12.490   5.810  1.00  1.00      D    C
ATOM   1048  CA  ALA D  33     -22.380  -8.890   5.160  1.00  1.00      D    C
ATOM   1049  CA  ILE D  34     -18.660 -10.000   5.410  1.00  1.00      D    C
ATOM   1050  CA  ARG D  35     -19.350 -12.930   3.120  1.00  1.00      D    C
ATOM   1051  CA  ARG D  36     -21.310 -10.610   0.780  1.00  1.00      D    C
ATOM   1052  CA  LEU D  37     -18.480  -8.090   0.730  1.00  1.00      D    C
ATOM   1053  CA  ALA D  38     -16.040 -10.840   0.010  1.00  1.00      D    C
ATOM   1054  CA  ARG D  39     -18.110 -12.200  -2.960  1.00  1.00      D    C
ATOM   1055  CA  ARG D  40     -18.130  -8.650  -4.340  1.00  1.00      D    C
ATOM   1056  CA  GLY D  41     -14.380  -8.700  -3.670  1.00  1.00      D    C
ATOM   1057  CA  GLY D  42     -14.010 -11.830  -5.980  1.00  1.00      D    C
ATOM   1058  CA  VAL D  43     -13.590 -14.160  -3.070  1.00  1.00      D    C
ATOM   1059  CA  LYS D  44     -15.120 -17.630  -3.440  1.00  1.00      D    C
ATOM   1060  CA  ARG D  45     -13.990 -19.450  -0.220  1.00  1.00      D    C
ATOM   1061  CA  ILE D  46     -13.340 -17.750   3.190  1.00  1.00      D    C
ATOM   1062  CA  SER D  47     -11.530 -19.230   6.090  1.00  1.00      D    C
ATOM   1063  CA  GLY D  48     -13.370 -19.620   9.320  1.00  1.00      D    C
ATOM   1064  CA  LEU D  49     -11.210 -17.000  10.990  1.00  1.00      D    C
ATOM   1065  CA  ILE D  50     -12.060 -14.180   8.470  1.00  1.00      D    C
ATOM   1066  CA  TYR D  51     -15.220 -13.170  10.410  1.00  1.00      D    C
ATOM   1067  CA  GLU D  52     -13.520 -12.150  13.520  1.00  1.00      D    C
ATOM   1068  CA  GLU D  53     -10.650 -10.700  11.570  1.00  1.00      D    C
ATOM   1069  CA  THR D  54     -13.030  -8.450   9.770  1.00  1.00      D    C
ATOM   1070  CA  ARG D  55     -14.360  -7.180  13.190  1.00  1.00      D    C
ATOM   1071  CA  GLY D  56     -10.910  -6.470  14.480  1.00  1.00      D    C
ATOM   1072  CA  VAL D  57      -9.770  -4.650  11.360  1.00  1.00      D    C
ATOM   1073  CA  LEU D  58     -13.100  -2.890  10.840  1.00  1.00      D    C
ATOM   1074  CA  LYS D  59     -13.000  -1.660  14.420  1.00  1.00      D    C
ATOM   1075  CA  VAL D  60      -9.420  -0.220  13.870  1.00  1.00      D    C
ATOM   1076  CA  PHE D  61     -10.410   1.370  10.670  1.00  1.00      D    C
ATOM   1077  CA  LEU D  62     -13.540   2.930  12.230  1.00  1.00      D    C
ATOM   1078  CA  GLU D  63     -11.690   4.040  15.400  1.00  1.00      D    C
ATOM   1079  CA  ASN D  64      -9.250   6.060  13.330  1.00  1.00      D    C
ATOM   1080  CA  VAL D  65     -11.840   7.770  11.100  1.00  1.00      D    C
ATOM   1081  CA  ILE D  66     -14.220   8.370  14.000  1.00  1.00      D    C
ATOM   1082  CA  ARG D  67     -11.340   9.640  16.230  1.00  1.00      D    C
ATOM   1083  CA  ASP D  68     -10.570  12.530  13.820  1.00  1.00      D    C
ATOM   1084  CA  ALA D  69     -14.150  13.400  12.940  1.00  1.00      D    C
ATOM   1085  CA  VAL D  70     -15.070  13.620  16.530  1.00  1.00      D    C
ATOM   1086  CA  THR D  71     -11.980  15.870  17.100  1.00  1.00      D    C
ATOM   1087  CA  TYR D  72     -13.290  18.320  14.320  1.00  1.00      D    C
ATOM   1088  CA  THR D  73     -16.690  18.320  15.910  1.00  1.00      D    C
ATOM   1089  CA  GLU D  74     -15.520  19.230  19.410  1.00  1.00      D    C
ATOM   1090  CA  HIS D  75     -13.090  21.980  18.300  1.00  1.00      D    C
ATOM   1091  CA  ALA D  76     -16.110  23.760  16.750  1.00  1.00      D    C
ATOM   1092  CA  LYS D  77     -17.980  23.260  19.980  1.00  1.00      D    C
ATOM   1093  CA  ARG D  78     -20.620  21.230  18.180  1.00  1.00      D    C
ATOM   1094  CA  LYS D  79     -22.230  18.210  19.700  1.00  1.00      D    C
ATOM   1095  CA  THR D  80     -23.180  16.740  16.370  1.00  1.00      D    C
ATOM   1096  CA  VAL D  81     -20.790  14.830  14.070  1.00  1.00      D    C
ATOM   1097  CA  THR D  82     -21.530  16.240  10.550  1.00  1.00      D    C
ATOM   1098  CA  ALA D  83     -20.870  14.650   7.180  1.00  1.00      D    C
ATOM   1099  CA  MET D  84     -18.170  17.390   6.720  1.00  1.00      D    C
ATOM   1100  CA  ASP D  85     -16.350  16.390   9.950  1.00  1.00      D    C
ATOM   1101  CA  VAL D  86     -15.990  12.860   8.530  1.00  1.00      D    C
ATOM   1102  CA  VAL D  87     -14.800  14.090   5.110  1.00  1.00      D    C
ATOM   1103  CA  TYR D  88     -12.020  16.250   6.540  1.00  1.00      D    C
ATOM   1104  CA  ALA D  89     -10.850  13.590   8.980  1.00  1.00      D    C
ATOM   1105  CA  LEU D  90     -10.680  11.030   6.110  1.00  1.00      D    C
ATOM   1106  CA  LYS D  91      -8.680  13.430   3.960  1.00  1.00      D    C
ATOM   1107  CA  ARG D  92      -6.000  13.900   6.540  1.00  1.00      D    C
ATOM   1108  CA  GLN D  93      -5.720  10.190   7.110  1.00  1.00      D    C
ATOM   1109  CA  GLY D  94      -4.900   9.710   3.410  1.00  1.00      D    C
ATOM   1110  CA  ARG D  95      -8.430   8.330   2.540  1.00  1.00      D    C
ATOM   1111  CA  THR D  96     -10.120  11.230   1.080  1.00  1.00      D    C
ATOM   1112  CA  LEU D  97     -13.820  10.660   0.310  1.00  1.00      D    C
ATOM   1113  CA  TYR D  98     -14.820  13.790  -1.690  1.00  1.00      D    C
ATOM   1114  CA  GLY D  99     -18.120  13.970  -3.590  1.00  1.00      D    C
ATOM   1115  CA  PHE D 100     -20.680  12.630  -1.180  1.00  1.00      D    C
ATOM   1116  CA  GLY D 101     -24.310  12.130  -2.200  1.00  1.00      D    C
ATOM   1117  CA  GLY D 102     -25.530  15.680  -1.970  1.00  1.00      D    C
TER
ATOM   1118  CA  SER E   1    -112.159  67.561  54.841  1.00  1.00      E    C
ATOM   1119  CA  GLY E   2    -111.119  64.191  55.871  1.00  1.00      E    C
ATOM   1120  CA  ARG E   3    -108.259  65.231  58.051  1.00  1.00      E    C
ATOM   1121  CA  GLY E   4    -108.469  62.161  60.491  1.00  1.00      E    C
ATOM   1122  CA  LYS E   5    -107.669  64.401  63.441  1.00  1.00      E    C
ATOM   1123  CA  GLN E   6    -109.129  64.431  67.011  1.00  1.00      E    C
ATOM   1124  CA  GLY E   7    -107.779  65.371  70.431  1.00  1.00      E    C
ATOM   1125  CA  GLY E   8    -108.479  61.891  71.931  1.00  1.00      E    C
ATOM   1126  CA  LYS E   9    -110.379  60.961  75.151  1.00  1.00      E    C
ATOM   1127  CA  THR E  10    -108.779  63.091  77.871  1.00  1.00      E    C
ATOM   1128  CA  ARG E  11    -108.899  64.991  81.231  1.00  1.00      E    C
ATOM   1129  CA  ALA E  12    -106.089  64.111  83.581  1.00  1.00      E    C
ATOM   1130  CA  LYS E  13    -107.628  66.541  86.081  1.00  1.00      E    C
ATOM   1131  CA  ALA E  14    -105.278  69.381  85.881  1.00  1.00      E    C
ATOM   1132  CA  LYS E  15    -103.959  68.631  82.481  1.00  1.00      E    C
ATOM   1133  CA  THR E  16    -100.679  70.561  82.381  1.00  1.00      E    C
ATOM   1134  CA  ARG E  17     -97.399  68.631  83.011  1.00  1.00      E    C
ATOM   1135  CA  SER E  18     -97.268  70.621  86.281  1.00  1.00      E    C
ATOM   1136  CA  SER E  19    -100.558  68.871  87.521  1.00  1.00      E    C
ATOM   1137  CA  ARG E  20     -98.878  65.691  86.241  1.00  1.00      E    C
ATOM   1138  CA  ALA E  21     -95.788  66.371  88.541  1.00  1.00      E    C
ATOM   1139  CA  GLY E  22     -98.058  67.471  91.411  1.00  1.00      E    C
ATOM   1140  CA  LEU E  23     -96.868  71.111  91.061  1.00  1.00      E    C
ATOM   1141  CA  GLN E  24     -98.378  74.471  91.071  1.00  1.00      E    C
ATOM   1142  CA  PHE E  25     -95.638  76.011  88.811  1.00  1.00      E    C
ATOM   1143  CA  PRO E  26     -96.208  75.741  85.021  1.00  1.00      E    C
ATOM   1144  CA  VAL E  27     -93.858  73.291  83.341  1.00  1.00      E    C
ATOM   1145  CA  GLY E  28     -94.319  74.771  79.911  1.00  1.00      E    C
ATOM   1146  CA  ARG E  29     -93.559  78.371  80.921  1.00  1.00      E    C
ATOM   1147  CA  VAL E  30     -90.498  77.261  82.711  1.00  1.00      E    C
ATOM   1148  CA  HIS E  31     -89.249  75.051  79.851  1.00  1.00      E    C
ATOM   1149  CA  ARG E  32     -89.689  77.961  77.401  1.00  1.00      E    C
ATOM   1150  CA  LEU E  33     -87.709  80.421  79.391  1.00  1.00      E    C
ATOM   1151  CA  LEU E  34     -84.839  77.841  79.641  1.00  1.00      E    C
ATOM   1152  CA  ARG E  35     -84.919  77.561  75.741  1.00  1.00      E    C
ATOM   1153  CA  LYS E  36     -85.149  81.191  75.041  1.00  1.00      E    C
ATOM   1154  CA  GLY E  37     -82.029  82.001  77.021  1.00  1.00      E    C
ATOM   1155  CA  ASN E  38     -79.499  79.841  75.091  1.00  1.00      E    C
ATOM   1156  CA  TYR E  39     -78.399  77.881  78.071  1.00  1.00      E    C
ATOM   1157  CA  ALA E  40     -77.629  74.581  76.161  1.00  1.00      E    C
ATOM   1158  CA  GLU E  41     -78.289  72.760  72.861  1.00  1.00      E    C
ATOM   1159  CA  ARG E  42     -80.489  70.511  74.701  1.00  1.00      E    C
ATOM   1160  CA  VAL E  43     -82.709  70.281  77.761  1.00  1.00      E    C
ATOM   1161  CA  GLY E  44     -83.619  67.091  79.411  1.00  1.00      E    C
ATOM   1162  CA  ALA E  45     -87.179  65.871  80.131  1.00  1.00      E    C
ATOM   1163  CA  GLY E  46     -86.909  66.271  83.861  1.00  1.00      E    C
ATOM   1164  CA  ALA E  47     -85.239  69.661  83.821  1.00  1.00      E    C
ATOM   1165  CA  PRO E  48     -88.318  71.821  83.931  1.00  1.00      E    C
ATOM   1166  CA  VAL E  49     -89.928  69.661  86.521  1.00  1.00      E    C
ATOM   1167  CA  TYR E  50     -87.008  69.651  88.871  1.00  1.00      E    C
ATOM   1168  CA  LEU E  51     -86.258  73.231  88.421  1.00  1.00      E    C
ATOM   1169  CA  ALA E  52     -89.848  74.411  88.631  1.00  1.00      E    C
ATOM   1170  CA  ALA E  53     -90.348  72.371  91.841  1.00  1.00      E    C
ATOM   1171  CA  VAL E  54     -87.268  74.081  93.461  1.00  1.00      E    C
ATOM   1172  CA  LEU E  55     -88.628  77.601  92.771  1.00  1.00      E    C
ATOM   1173  CA  GLU E  56     -92.048  76.571  93.931  1.00  1.00      E    C
ATOM   1174  CA  TYR E  57     -90.618  75.311  97.191  1.00  1.00      E    C
ATOM   1175  CA  LEU E  58     -88.788  78.541  97.961  1.00  1.00      E    C
ATOM   1176  CA  THR E  59     -91.748  80.561  97.011  1.00  1.00      E    C
ATOM   1177  CA  ALA E  60     -93.888  78.661  99.541  1.00  1.00      E    C
ATOM   1178  CA  GLU E  61     -91.368  79.141 102.311  1.00  1.00      E    C
ATOM   1179  CA  ILE E  62     -91.208  82.971 101.941  1.00  1.00      E    C
ATOM   1180  CA  LEU E  63     -95.028  83.291 101.891  1.00  1.00      E    C
ATOM   1181  CA  GLU E  64     -95.348  80.891 104.871  1.00  1.00      E    C
ATOM   1182  CA  LEU E  65     -92.768  82.871 106.901  1.00  1.00      E    C
ATOM   1183  CA  ALA E  66     -94.008  86.271 105.631  1.00  1.00      E    C
ATOM   1184  CA  GLY E  67     -97.558  85.751 106.691  1.00  1.00      E    C
ATOM   1185  CA  ASN E  68     -96.338  84.841 110.261  1.00  1.00      E    C
ATOM   1186  CA  ALA E  69     -94.318  88.191 110.301  1.00  1.00      E    C
ATOM   1187  CA  ALA E  70     -97.598  90.091 109.171  1.00  1.00      E    C
ATOM   1188  CA  ARG E  71     -99.658  88.061 111.871  1.00  1.00      E    C
ATOM   1189  CA  ASP E  72     -96.938  88.921 114.481  1.00  1.00      E    C
ATOM   1190  CA  ASN E  73     -97.378  92.541 113.461  1.00  1.00      E    C
ATOM   1191  CA  LYS E  74    -101.248  92.081 113.661  1.00  1.00      E    C
ATOM   1192  CA  LYS E  75    -101.598  92.511 109.881  1.00  1.00      E    C
ATOM   1193  CA  THR E  76    -103.458  90.321 107.371  1.00  1.00      E    C
ATOM   1194  CA  ARG E  77    -102.078  91.731 104.161  1.00  1.00      E    C
ATOM   1195  CA  ILE E  78     -98.278  91.251 104.291  1.00  1.00      E    C
ATOM   1196  CA  ILE E  79     -96.648  94.441 103.041  1.00  1.00      E    C
ATOM   1197  CA  PRO E  80     -92.998  95.091 101.811  1.00  1.00      E    C
ATOM   1198  CA  ARG E  81     -91.868  95.591 105.191  1.00  1.00      E    C
ATOM   1199  CA  HIS E  82     -92.698  92.061 106.221  1.00  1.00      E    C
ATOM   1200  CA  LEU E  83     -90.738  90.571 103.261  1.00  1.00      E    C
ATOM   1201  CA  GLN E  84     -87.798  92.371 104.711  1.00  1.00      E    C
ATOM   1202  CA  LEU E  85     -88.518  91.231 108.241  1.00  1.00      E    C
ATOM   1203  CA  ALA E  86     -88.918  87.521 107.011  1.00  1.00      E    C
ATOM   1204  CA  VAL E  87     -85.638  87.521 105.131  1.00  1.00      E    C
ATOM   1205  CA  ARG E  88     -83.308  89.391 107.421  1.00  1.00      E    C
ATOM   1206  CA  ASN E  89     -84.358  87.531 110.501  1.00  1.00      E    C
ATOM   1207  CA  ASP E  90     -83.658  84.161 108.791  1.00  1.00      E    C
ATOM   1208  CA  GLU E  91     -79.978  83.271 108.681  1.00  1.00      E    C
ATOM   1209  CA  GLU E  92     -80.128  81.371 105.371  1.00  1.00      E    C
ATOM   1210  CA  LEU E  93     -82.118  83.761 103.281  1.00  1.00      E    C
ATOM   1211  CA  ASN E  94     -79.988  86.611 104.671  1.00  1.00      E    C
ATOM   1212  CA  LYS E  95     -76.958  84.961 103.271  1.00  1.00      E    C
ATOM   1213  CA  LEU E  96     -78.458  84.151  99.901  1.00  1.00      E    C
ATOM   1214  CA  LEU E  97     -79.648  87.681  99.611  1.00  1.00      E    C
ATOM   1215  CA  GLY E  98     -76.708  89.321 101.471  1.00  1.00      E    C
ATOM   1216  CA  ARG E  99     -76.348  92.181  99.011  1.00  1.00      E    C
ATOM   1217  CA  VAL E 100     -79.898  92.501  98.011  1.00  1.00      E    C
ATOM   1218  CA  THR E 101     -82.278  95.361  98.481  1.00  1.00      E    C
ATOM   1219  CA  ILE E 102     -86.028  94.891  98.741  1.00  1.00      E    C
ATOM   1220  CA  ALA E 103     -87.628  98.291  98.121  1.00  1.00      E    C
ATOM   1221  CA  GLN E 104     -89.798  99.971 100.901  1.00  1.00      E    C
ATOM   1222  CA  GLY E 105     -88.498  97.311 103.211  1.00  1.00      E    C
ATOM   1223  CA  GLY E 106     -86.318  99.631 105.401  1.00  1.00      E    C
ATOM   1224  CA  VAL E 107     -84.228  98.011 108.021  1.00  1.00      E    C
ATOM   1225  CA  LEU E 108     -80.518  97.101 108.641  1.00  1.00      E    C
ATOM   1226  CA  PRO E 109     -78.038  99.731 107.401  1.00  1.00      E    C
ATOM   1227  CA  ASN E 110     -77.728  99.121 103.681  1.00  1.00      E    C
ATOM   1228  CA  ILE E 111     -74.098 100.421 103.721  1.00  1.00      E    C
ATOM   1229  CA  GLN E 112     -71.358  97.801 102.751  1.00  1.00      E    C
ATOM   1230  CA  SER E 113     -68.308  98.351 105.001  1.00  1.00      E    C
ATOM   1231  CA  VAL E 114     -65.848  98.741 102.061  1.00  1.00      E    C
ATOM   1232  CA  LEU E 115     -67.878 101.651 100.801  1.00  1.00      E    C
ATOM   1233  CA  LEU E 116     -67.388 103.791 103.911  1.00  1.00      E    C
ATOM   1234  CA  PRO E 117     -64.668 106.411 103.821  1.00  1.00      E    C
ATOM   1235  CA  LYS E 118     -63.988 108.761 106.841  1.00  1.00      E    C
ATOM   1236  CA  LYS E 119     -64.128 106.731 110.141  1.00  1.00      E    C
ATOM   1237  CA  THR E 120     -62.088 107.831 113.141  1.00  1.00      E    C
ATOM   1238  CA  GLU E 121     -60.388 104.851 114.681  1.00  1.00      E    C
ATOM   1239  CA  SER E 122     -60.128 104.871 118.421  1.00  1.00      E    C
ATOM   1240  CA  SER E 123     -57.318 102.251 118.641  1.00  1.00      E    C
ATOM   1241  CA  LYS E 124     -59.248 100.281 121.281  1.00  1.00      E    C
ATOM   1242  CA  SER E 125     -57.898 100.111 124.861  1.00  1.00      E    C
ATOM   1243  CA  LYS E 126     -60.488  98.291 126.881  1.00  1.00      E    C
ATOM   1244  CA  SER E 127     -61.638  98.401 130.611  1.00  1.00      E    C
ATOM   1245  CA  LYS E 128     -59.658  95.961 132.651  1.00  1.00      E    C
TER
ATOM   1246  CA  PRO F   1    -100.489 102.521  66.541  1.00  1.00      F    C
ATOM   1247  CA  GLU F   2     -99.569  99.541  64.431  1.00  1.00      F    C
ATOM   1248  CA  PRO F   3    -101.109  98.261  61.271  1.00  1.00      F    C
ATOM   1249  CA  ALA F   4     -99.689  94.581  60.981  1.00  1.00      F    C
ATOM   1250  CA  LYS F   5    -101.769  93.711  57.981  1.00  1.00      F    C
ATOM   1251  CA  SER F   6    -100.919  94.821  54.351  1.00  1.00      F    C
ATOM   1252  CA  ALA F   7    -104.269  94.651  52.311  1.00  1.00      F    C
ATOM   1253  CA  PRO F   8    -106.119  95.351  54.511  1.00  1.00      F    C
ATOM   1254  CA  ALA F   9    -109.349  93.251  54.101  1.00  1.00      F    C
ATOM   1255  CA  PRO F  10    -108.219  90.721  53.061  1.00  1.00      F    C
ATOM   1256  CA  LYS F  11    -110.789  90.911  50.211  1.00  1.00      F    C
ATOM   1257  CA  LYS F  12    -113.659  88.931  48.761  1.00  1.00      F    C
ATOM   1258  CA  GLY F  13    -112.599  89.861  45.311  1.00  1.00      F    C
ATOM   1259  CA  SER F  14    -113.349  93.601  45.271  1.00  1.00      F    C
ATOM   1260  CA  LYS F  15    -111.209  95.861  43.131  1.00  1.00      F    C
ATOM   1261  CA  LYS F  16    -111.349  99.581  43.181  1.00  1.00      F    C
ATOM   1262  CA  ALA F  17    -107.939 100.921  44.361  1.00  1.00      F    C
ATOM   1263  CA  VAL F  18    -107.009 100.181  48.021  1.00  1.00      F    C
ATOM   1264  CA  THR F  19    -106.929 103.021  50.521  1.00  1.00      F    C
ATOM   1265  CA  LYS F  20    -104.659 101.671  53.301  1.00  1.00      F    C
ATOM   1266  CA  THR F  21    -105.559 103.911  56.281  1.00  1.00      F    C
ATOM   1267  CA  GLN F  22    -104.209 101.541  58.921  1.00  1.00      F    C
ATOM   1268  CA  LYS F  23    -106.929 101.131  61.611  1.00  1.00      F    C
ATOM   1269  CA  LYS F  24    -108.309  99.271  64.581  1.00  1.00      F    C
ATOM   1270  CA  ASP F  25    -111.989  98.231  64.571  1.00  1.00      F    C
ATOM   1271  CA  GLY F  26    -111.609  95.551  67.271  1.00  1.00      F    C
ATOM   1272  CA  LYS F  27    -109.689  94.291  70.301  1.00  1.00      F    C
ATOM   1273  CA  LYS F  28    -110.829  94.901  73.891  1.00  1.00      F    C
ATOM   1274  CA  ARG F  29    -107.948  96.861  75.331  1.00  1.00      F    C
ATOM   1275  CA  ARG F  30    -105.129  94.681  73.991  1.00  1.00      F    C
ATOM   1276  CA  LYS F  31    -101.729  95.391  75.611  1.00  1.00      F    C
ATOM   1277  CA  THR F  32     -99.219  92.711  74.651  1.00  1.00      F    C
ATOM   1278  CA  ARG F  33     -98.818  90.491  77.751  1.00  1.00      F    C
ATOM   1279  CA  LYS F  34     -95.628  90.971  79.681  1.00  1.00      F    C
ATOM   1280  CA  GLU F  35     -94.958  87.821  81.721  1.00  1.00      F    C
ATOM   1281  CA  SER F  36     -95.608  87.501  85.421  1.00  1.00      F    C
ATOM   1282  CA  TYR F  37     -95.358  85.191  88.341  1.00  1.00      F    C
ATOM   1283  CA  ALA F  38     -98.578  86.541  89.841  1.00  1.00      F    C
ATOM   1284  CA  ILE F  39    -100.968  83.801  88.621  1.00  1.00      F    C
ATOM   1285  CA  TYR F  40     -98.648  81.171  90.071  1.00  1.00      F    C
ATOM   1286  CA  VAL F  41     -97.908  83.051  93.211  1.00  1.00      F    C
ATOM   1287  CA  TYR F  42    -101.728  83.421  93.671  1.00  1.00      F    C
ATOM   1288  CA  LYS F  43    -102.098  79.611  93.341  1.00  1.00      F    C
ATOM   1289  CA  VAL F  44     -99.578  79.011  96.161  1.00  1.00      F    C
ATOM   1290  CA  LEU F  45    -100.608  81.641  98.651  1.00  1.00      F    C
ATOM   1291  CA  LYS F  46    -103.968  79.881  99.231  1.00  1.00      F    C
ATOM   1292  CA  GLN F  47    -102.278  76.511  99.871  1.00  1.00      F    C
ATOM   1293  CA  VAL F  48    -100.058  77.971 102.541  1.00  1.00      F    C
ATOM   1294  CA  HIS F  49    -101.918  80.901 104.231  1.00  1.00      F    C
ATOM   1295  CA  PRO F  50    -105.598  80.911 103.051  1.00  1.00      F    C
ATOM   1296  CA  ASP F  51    -106.648  84.201 104.691  1.00  1.00      F    C
ATOM   1297  CA  THR F  52    -103.838  86.421 103.971  1.00  1.00      F    C
ATOM   1298  CA  GLY F  53    -103.308  88.631 101.111  1.00  1.00      F    C
ATOM   1299  CA  ILE F  54    -100.018  90.131  99.491  1.00  1.00      F    C
ATOM   1300  CA  SER F  55     -99.908  93.591  97.771  1.00  1.00      F    C
ATOM   1301  CA  SER F  56     -98.728  94.051  94.231  1.00  1.00      F    C
ATOM   1302  CA  LYS F  57     -95.468  95.851  95.511  1.00  1.00      F    C
ATOM   1303  CA  ALA F  58     -94.518  92.681  97.471  1.00  1.00      F    C
ATOM   1304  CA  MET F  59     -95.648  90.681  94.581  1.00  1.00      F    C
ATOM   1305  CA  SER F  60     -93.398  92.801  92.301  1.00  1.00      F    C
ATOM   1306  CA  ILE F  61     -90.488  92.161  94.721  1.00  1.00      F    C
ATOM   1307  CA  MET F  62     -91.218  88.361  94.561  1.00  1.00      F    C
ATOM   1308  CA  ASN F  63     -91.408  88.381  90.791  1.00  1.00      F    C
ATOM   1309  CA  SER F  64     -87.858  89.921  90.601  1.00  1.00      F    C
ATOM   1310  CA  PHE F  65     -86.858  87.361  93.281  1.00  1.00      F    C
ATOM   1311  CA  VAL F  66     -88.178  84.371  91.361  1.00  1.00      F    C
ATOM   1312  CA  ASN F  67     -86.618  85.661  88.041  1.00  1.00      F    C
ATOM   1313  CA  ASP F  68     -83.198  86.241  89.691  1.00  1.00      F    C
ATOM   1314  CA  VAL F  69     -83.078  82.721  91.021  1.00  1.00      F    C
ATOM   1315  CA  PHE F  70     -84.468  81.341  87.761  1.00  1.00      F    C
ATOM   1316  CA  GLU F  71     -81.428  83.031  85.961  1.00  1.00      F    C
ATOM   1317  CA  ARG F  72     -79.118  82.171  88.911  1.00  1.00      F    C
ATOM   1318  CA  ILE F  73     -79.998  78.491  88.811  1.00  1.00      F    C
ATOM   1319  CA  ALA F  74     -79.978  78.281  85.051  1.00  1.00      F    C
ATOM   1320  CA  GLY F  75     -76.658  80.191  84.781  1.00  1.00      F    C
ATOM   1321  CA  GLU F  76     -74.978  77.961  87.341  1.00  1.00      F    C
ATOM   1322  CA  ALA F  77     -76.418  74.691  85.681  1.00  1.00      F    C
ATOM   1323  CA  SER F  78     -75.188  75.981  82.331  1.00  1.00      F    C
ATOM   1324  CA  ARG F  79     -71.648  76.631  83.531  1.00  1.00      F    C
ATOM   1325  CA  LEU F  80     -71.358  73.151  85.141  1.00  1.00      F    C
ATOM   1326  CA  ALA F  81     -72.749  71.321  82.111  1.00  1.00      F    C
ATOM   1327  CA  HIS F  82     -70.129  72.940  79.861  1.00  1.00      F    C
ATOM   1328  CA  TYR F  83     -67.459  72.240  82.341  1.00  1.00      F    C
ATOM   1329  CA  ASN F  84     -68.309  68.550  81.981  1.00  1.00      F    C
ATOM   1330  CA  LYS F  85     -68.819  68.920  78.221  1.00  1.00      F    C
ATOM   1331  CA  ARG F  86     -72.539  68.070  78.511  1.00  1.00      F    C
ATOM   1332  CA  SER F  87     -74.669  69.800  75.861  1.00  1.00      F    C
ATOM   1333  CA  THR F  88     -77.889  68.911  77.471  1.00  1.00      F    C
ATOM   1334  CA  ILE F  89     -78.899  70.591  80.661  1.00  1.00      F    C
ATOM   1335  CA  THR F  90     -80.549  67.651  82.571  1.00  1.00      F    C
ATOM   1336  CA  SER F  91     -82.078  67.441  85.951  1.00  1.00      F    C
ATOM   1337  CA  ARG F  92     -78.688  66.441  87.141  1.00  1.00      F    C
ATOM   1338  CA  GLU F  93     -77.008  69.751  86.091  1.00  1.00      F    C
ATOM   1339  CA  ILE F  94     -79.978  71.621  87.731  1.00  1.00      F    C
ATOM   1340  CA  GLN F  95     -79.428  69.621  90.931  1.00  1.00      F    C
ATOM   1341  CA  THR F  96     -75.738  70.531  91.441  1.00  1.00      F    C
ATOM   1342  CA  ALA F  97     -76.628  74.171  90.281  1.00  1.00      F    C
ATOM   1343  CA  VAL F  98     -79.178  74.141  93.171  1.00  1.00      F    C
ATOM   1344  CA  ARG F  99     -76.478  72.991  95.561  1.00  1.00      F    C
ATOM   1345  CA  LEU F 100     -74.138  75.701  94.341  1.00  1.00      F    C
ATOM   1346  CA  LEU F 101     -76.688  78.481  94.821  1.00  1.00      F    C
ATOM   1347  CA  LEU F 102     -78.678  77.581  97.971  1.00  1.00      F    C
ATOM   1348  CA  PRO F 103     -77.368  77.491 101.491  1.00  1.00      F    C
ATOM   1349  CA  GLY F 104     -77.668  74.551 103.721  1.00  1.00      F    C
ATOM   1350  CA  GLU F 105     -81.198  73.621 104.941  1.00  1.00      F    C
ATOM   1351  CA  LEU F 106     -82.958  75.031 101.871  1.00  1.00      F    C
ATOM   1352  CA  ALA F 107     -80.828  73.011  99.491  1.00  1.00      F    C
ATOM   1353  CA  LYS F 108     -81.378  69.781 101.311  1.00  1.00      F    C
ATOM   1354  CA  HIS F 109     -85.228  70.121 101.191  1.00  1.00      F    C
ATOM   1355  CA  ALA F 110     -84.968  71.571  97.601  1.00  1.00      F    C
ATOM   1356  CA  VAL F 111     -83.008  68.631  96.361  1.00  1.00      F    C
ATOM   1357  CA  SER F 112     -85.558  66.361  98.181  1.00  1.00      F    C
ATOM   1358  CA  GLU F 113     -88.378  68.251  96.451  1.00  1.00      F    C
ATOM   1359  CA  GLY F 114     -86.808  67.971  92.901  1.00  1.00      F    C
ATOM   1360  CA  THR F 115     -86.058  64.231  93.341  1.00  1.00      F    C
ATOM   1361  CA  LYS F 116     -89.558  63.571  94.641  1.00  1.00      F    C
ATOM   1362  CA  ALA F 117     -91.078  65.381  91.801  1.00  1.00      F    C
ATOM   1363  CA  VAL F 118     -89.288  63.631  88.951  1.00  1.00      F    C
ATOM   1364  CA  THR F 119     -90.048  60.171  90.411  1.00  1.00      F    C
ATOM   1365  CA  LYS F 120     -93.818  61.041  90.341  1.00  1.00      F    C
ATOM   1366  CA  TYR F 121     -93.649  62.341  86.851  1.00  1.00      F    C
ATOM   1367  CA  THR F 122     -92.109  59.051  85.601  1.00  1.00      F    C
ATOM   1368  CA  SER F 123     -94.579  56.971  87.751  1.00  1.00      F    C
ATOM   1369  CA  ALA F 124     -97.259  57.441  85.151  1.00  1.00      F    C
ATOM   1370  CA  LYS F 125     -98.729  55.071  82.451  1.00  1.00      F    C
TER
ATOM   1371  CA  ALA G   1       1.400 -45.080 -13.480  1.00  1.00      G    C
ATOM   1372  CA  ARG G   2       3.460 -48.350 -13.380  1.00  1.00      G    C
ATOM   1373  CA  THR G   3       6.640 -48.530 -11.300  1.00  1.00      G    C
ATOM   1374  CA  LYS G   4       8.960 -50.360 -13.840  1.00  1.00      G    C
ATOM   1375  CA  GLN G   5       9.180 -49.040 -17.450  1.00  1.00      G    C
ATOM   1376  CA  THR G   6      12.630 -47.320 -18.030  1.00  1.00      G    C
ATOM   1377  CA  ALA G   7      14.650 -50.340 -17.230  1.00  1.00      G    C
ATOM   1378  CA  ARG G   8      13.280 -52.970 -19.540  1.00  1.00      G    C
ATOM   1379  CA  LYS G   9      16.830 -54.460 -20.180  1.00  1.00      G    C
ATOM   1380  CA  SER G  10      19.660 -54.590 -17.610  1.00  1.00      G    C
ATOM   1381  CA  THR G  11      23.110 -54.050 -19.160  1.00  1.00      G    C
ATOM   1382  CA  GLY G  12      24.830 -55.190 -16.000  1.00  1.00      G    C
ATOM   1383  CA  GLY G  13      23.880 -57.720 -13.400  1.00  1.00      G    C
ATOM   1384  CA  LYS G  14      23.260 -56.920  -9.710  1.00  1.00      G    C
ATOM   1385  CA  ALA G  15      20.490 -57.080  -7.060  1.00  1.00      G    C
ATOM   1386  CA  PRO G  16      19.630 -60.660  -5.990  1.00  1.00      G    C
ATOM   1387  CA  ARG G  17      23.350 -61.310  -6.520  1.00  1.00      G    C
ATOM   1388  CA  LYS G  18      22.630 -64.650  -4.620  1.00  1.00      G    C
ATOM   1389  CA  GLN G  19      24.100 -64.820  -1.190  1.00  1.00      G    C
ATOM   1390  CA  LEU G  20      21.440 -63.020   0.850  1.00  1.00      G    C
ATOM   1391  CA  ALA G  21      20.870 -59.230   1.200  1.00  1.00      G    C
ATOM   1392  CA  THR G  22      21.070 -57.140   4.340  1.00  1.00      G    C
ATOM   1393  CA  LYS G  23      18.060 -55.150   3.140  1.00  1.00      G    C
ATOM   1394  CA  ALA G  24      18.480 -52.290   5.440  1.00  1.00      G    C
ATOM   1395  CA  ALA G  25      22.280 -51.500   4.910  1.00  1.00      G    C
ATOM   1396  CA  ARG G  26      24.730 -50.930   2.260  1.00  1.00      G    C
ATOM   1397  CA  LYS G  27      26.950 -47.960   0.950  1.00  1.00      G    C
ATOM   1398  CA  SER G  28      29.000 -48.040   4.140  1.00  1.00      G    C
ATOM   1399  CA  ALA G  29      27.240 -46.550   7.200  1.00  1.00      G    C
ATOM   1400  CA  PRO G  30      29.320 -43.770   8.640  1.00  1.00      G    C
ATOM   1401  CA  ALA G  31      29.480 -43.130  12.420  1.00  1.00      G    C
ATOM   1402  CA  THR G  32      31.140 -45.500  14.810  1.00  1.00      G    C
ATOM   1403  CA  GLY G  33      34.470 -46.070  13.130  1.00  1.00      G    C
ATOM   1404  CA  GLY G  34      36.180 -44.590  10.000  1.00  1.00      G    C
ATOM   1405  CA  VAL G  35      34.490 -41.210  10.190  1.00  1.00      G    C
ATOM   1406  CA  LYS G  36      34.250 -41.480   6.340  1.00  1.00      G    C
ATOM   1407  CA  LYS G  37      31.920 -38.620   5.330  1.00  1.00      G    C
ATOM   1408  CA  PRO G  38      34.530 -36.170   3.540  1.00  1.00      G    C
ATOM   1409  CA  HIS G  39      34.690 -32.630   4.720  1.00  1.00      G    C
ATOM   1410  CA  ARG G  40      32.020 -30.150   3.260  1.00  1.00      G    C
ATOM   1411  CA  TYR G  41      30.610 -27.030   4.640  1.00  1.00      G    C
ATOM   1412  CA  ARG G  42      26.820 -27.010   4.860  1.00  1.00      G    C
ATOM   1413  CA  PRO G  43      24.460 -25.430   2.360  1.00  1.00      G    C
ATOM   1414  CA  GLY G  44      22.360 -22.990   4.290  1.00  1.00      G    C
ATOM   1415  CA  THR G  45      24.800 -22.430   7.190  1.00  1.00      G    C
ATOM   1416  CA  VAL G  46      26.600 -19.630   5.540  1.00  1.00      G    C
ATOM   1417  CA  ALA G  47      23.790 -17.930   3.800  1.00  1.00      G    C
ATOM   1418  CA  LEU G  48      22.390 -17.090   7.170  1.00  1.00      G    C
ATOM   1419  CA  ARG G  49      25.900 -15.910   8.230  1.00  1.00      G    C
ATOM   1420  CA  GLU G  50      25.900 -13.480   5.310  1.00  1.00      G    C
ATOM   1421  CA  ILE G  51      22.500 -11.920   6.330  1.00  1.00      G    C
ATOM   1422  CA  ARG G  52      23.980 -11.270   9.700  1.00  1.00      G    C
ATOM   1423  CA  ARG G  53      27.100  -9.660   8.200  1.00  1.00      G    C
ATOM   1424  CA  TYR G  54      25.000  -7.350   5.890  1.00  1.00      G    C
ATOM   1425  CA  GLN G  55      22.510  -6.400   8.560  1.00  1.00      G    C
ATOM   1426  CA  LYS G  56      25.460  -5.280  10.710  1.00  1.00      G    C
ATOM   1427  CA  SER G  57      27.000  -2.760   8.180  1.00  1.00      G    C
ATOM   1428  CA  THR G  58      25.230   0.070   6.190  1.00  1.00      G    C
ATOM   1429  CA  GLU G  59      27.630   0.590   3.290  1.00  1.00      G    C
ATOM   1430  CA  LEU G  60      25.640   0.520   0.160  1.00  1.00      G    C
ATOM   1431  CA  LEU G  61      25.970  -2.780  -1.630  1.00  1.00      G    C
ATOM   1432  CA  ILE G  62      25.580  -1.980  -5.340  1.00  1.00      G    C
ATOM   1433  CA  ARG G  63      28.800  -0.770  -6.780  1.00  1.00      G    C
ATOM   1434  CA  LYS G  64      28.890   2.990  -7.170  1.00  1.00      G    C
ATOM   1435  CA  LEU G  65      30.470   3.410 -10.650  1.00  1.00      G    C
ATOM   1436  CA  PRO G  66      28.340   0.780 -12.420  1.00  1.00      G    C
ATOM   1437  CA  PHE G  67      25.290   2.310 -10.890  1.00  1.00      G    C
ATOM   1438  CA  GLN G  68      26.190   5.870 -11.910  1.00  1.00      G    C
ATOM   1439  CA  ARG G  69      26.740   4.710 -15.530  1.00  1.00      G    C
ATOM   1440  CA  LEU G  70      23.370   3.220 -15.840  1.00  1.00      G    C
ATOM   1441  CA  VAL G  71      21.780   6.560 -14.610  1.00  1.00      G    C
ATOM   1442  CA  ARG G  72      23.380   8.720 -17.250  1.00  1.00      G    C
ATOM   1443  CA  GLU G  73      22.480   6.440 -20.020  1.00  1.00      G    C
ATOM   1444  CA  ILE G  74      18.750   6.430 -19.050  1.00  1.00      G    C
ATOM   1445  CA  ALA G  75      18.800  10.230 -18.760  1.00  1.00      G    C
ATOM   1446  CA  GLN G  76      20.310  10.650 -22.200  1.00  1.00      G    C
ATOM   1447  CA  ASP G  77      17.040   9.330 -23.630  1.00  1.00      G    C
ATOM   1448  CA  PHE G  78      15.100  12.250 -22.210  1.00  1.00      G    C
ATOM   1449  CA  LYS G  79      17.490  15.230 -22.530  1.00  1.00      G    C
ATOM   1450  CA  THR G  80      21.020  15.230 -24.030  1.00  1.00      G    C
ATOM   1451  CA  ASP G  81      24.020  16.780 -22.650  1.00  1.00      G    C
ATOM   1452  CA  LEU G  82      23.050  16.830 -19.060  1.00  1.00      G    C
ATOM   1453  CA  ARG G  83      25.630  17.390 -16.380  1.00  1.00      G    C
ATOM   1454  CA  PHE G  84      24.700  15.830 -13.040  1.00  1.00      G    C
ATOM   1455  CA  GLN G  85      25.670  16.860  -9.660  1.00  1.00      G    C
ATOM   1456  CA  SER G  86      27.540  13.970  -7.930  1.00  1.00      G    C
ATOM   1457  CA  SER G  87      25.020  14.410  -5.010  1.00  1.00      G    C
ATOM   1458  CA  ALA G  88      22.090  13.890  -7.510  1.00  1.00      G    C
ATOM   1459  CA  VAL G  89      23.380  10.480  -8.420  1.00  1.00      G    C
ATOM   1460  CA  MET G  90      24.080   9.540  -4.820  1.00  1.00      G    C
ATOM   1461  CA  ALA G  91      20.510  10.520  -3.590  1.00  1.00      G    C
ATOM   1462  CA  LEU G  92      19.040   8.190  -6.350  1.00  1.00      G    C
ATOM   1463  CA  GLN G  93      21.420   5.470  -5.280  1.00  1.00      G    C
ATOM   1464  CA  GLU G  94      20.640   5.930  -1.560  1.00  1.00      G    C
ATOM   1465  CA  ALA G  95      16.960   5.680  -2.300  1.00  1.00      G    C
ATOM   1466  CA  SER G  96      17.180   2.860  -4.830  1.00  1.00      G    C
ATOM   1467  CA  GLU G  97      18.900   0.580  -2.370  1.00  1.00      G    C
ATOM   1468  CA  ALA G  98      16.330   1.390   0.440  1.00  1.00      G    C
ATOM   1469  CA  TYR G  99      13.500   0.620  -1.970  1.00  1.00      G    C
ATOM   1470  CA  LEU G 100      15.060  -2.710  -2.950  1.00  1.00      G    C
ATOM   1471  CA  VAL G 101      15.910  -3.590   0.620  1.00  1.00      G    C
ATOM   1472  CA  ALA G 102      12.330  -2.920   1.800  1.00  1.00      G    C
ATOM   1473  CA  LEU G 103      10.870  -4.720  -1.170  1.00  1.00      G    C
ATOM   1474  CA  PHE G 104      12.970  -7.780  -0.480  1.00  1.00      G    C
ATOM   1475  CA  GLU G 105      11.730  -7.940   3.050  1.00  1.00      G    C
ATOM   1476  CA  ASP G 106       8.070  -7.970   1.660  1.00  1.00      G    C
ATOM   1477  CA  THR G 107       9.020 -10.310  -1.190  1.00  1.00      G    C
ATOM   1478  CA  ASN G 108      10.560 -12.680   1.540  1.00  1.00      G    C
ATOM   1479  CA  LEU G 109       7.320 -12.410   3.500  1.00  1.00      G    C
ATOM   1480  CA  CYS G 110       5.440 -13.530   0.310  1.00  1.00      G    C
ATOM   1481  CA  ALA G 111       7.700 -16.620  -0.080  1.00  1.00      G    C
ATOM   1482  CA  ILE G 112       7.350 -17.270   3.550  1.00  1.00      G    C
ATOM   1483  CA  HIS G 113       3.610 -16.820   3.290  1.00  1.00      G    C
ATOM   1484  CA  ALA G 114       3.410 -19.910   1.050  1.00  1.00      G    C
ATOM   1485  CA  LYS G 115       5.850 -21.760   3.250  1.00  1.00      G    C
ATOM   1486  CA  ARG G 116       8.800 -21.420   0.820  1.00  1.00      G    C
ATOM   1487  CA  VAL G 117      12.260 -20.450   1.640  1.00  1.00      G    C
ATOM   1488  CA  THR G 118      13.200 -19.570  -2.000  1.00  1.00      G    C
ATOM   1489  CA  ILE G 119      12.140 -16.090  -3.120  1.00  1.00      G    C
ATOM   1490  CA  MET G 120      10.750 -16.050  -6.600  1.00  1.00      G    C
ATOM   1491  CA  PRO G 121       9.870 -13.460  -9.320  1.00  1.00      G    C
ATOM   1492  CA  LYS G 122       6.140 -14.010  -8.540  1.00  1.00      G    C
ATOM   1493  CA  ASP G 123       6.850 -12.730  -5.060  1.00  1.00      G    C
ATOM   1494  CA  ILE G 124       8.340  -9.540  -6.270  1.00  1.00      G    C
ATOM   1495  CA  GLN G 125       5.470  -9.180  -8.750  1.00  1.00      G    C
ATOM   1496  CA  LEU G 126       2.840  -9.650  -6.100  1.00  1.00      G    C
ATOM   1497  CA  ALA G 127       4.550  -7.160  -3.740  1.00  1.00      G    C
ATOM   1498  CA  ARG G 128       4.720  -4.530  -6.590  1.00  1.00      G    C
ATOM   1499  CA  ARG G 129       1.080  -5.170  -7.530  1.00  1.00      G    C
ATOM   1500  CA  ILE G 130       0.010  -4.700  -3.940  1.00  1.00      G    C
ATOM   1501  CA  ARG G 131       2.440  -1.770  -3.530  1.00  1.00      G    C
ATOM   1502  CA  GLY G 132       0.650   0.020  -6.390  1.00  1.00      G    C
ATOM   1503  CA  GLU G 133       3.570   0.070  -8.650  1.00  1.00      G    C
ATOM   1504  CA  ARG G 134       2.220  -2.450 -11.220  1.00  1.00      G    C
ATOM   1505  CA  ALA G 135      -1.400  -1.840 -10.270  1.00  1.00      G    C
TER
ATOM   1506  CA  SER H   1      20.519 -27.420 -49.160  1.00  1.00      H    C
ATOM   1507  CA  GLY H   2      21.969 -24.710 -47.030  1.00  1.00      H    C
ATOM   1508  CA  ARG H   3      24.119 -27.330 -45.110  1.00  1.00      H    C
ATOM   1509  CA  GLY H   4      25.989 -26.710 -41.880  1.00  1.00      H    C
ATOM   1510  CA  LYS H   5      29.599 -25.720 -42.020  1.00  1.00      H    C
ATOM   1511  CA  GLY H   6      31.809 -23.340 -40.030  1.00  1.00      H    C
ATOM   1512  CA  GLY H   7      30.849 -23.860 -36.340  1.00  1.00      H    C
ATOM   1513  CA  LYS H   8      30.490 -20.230 -35.410  1.00  1.00      H    C
ATOM   1514  CA  GLY H   9      28.900 -20.800 -32.020  1.00  1.00      H    C
ATOM   1515  CA  LEU H  10      26.460 -17.930 -31.690  1.00  1.00      H    C
ATOM   1516  CA  GLY H  11      25.650 -18.930 -28.120  1.00  1.00      H    C
ATOM   1517  CA  LYS H  12      23.360 -16.630 -26.200  1.00  1.00      H    C
ATOM   1518  CA  GLY H  13      21.210 -14.170 -28.140  1.00  1.00      H    C
ATOM   1519  CA  GLY H  14      22.170 -10.540 -28.540  1.00  1.00      H    C
ATOM   1520  CA  ALA H  15      25.150  -9.420 -26.600  1.00  1.00      H    C
ATOM   1521  CA  LYS H  16      27.440  -7.960 -29.360  1.00  1.00      H    C
ATOM   1522  CA  ARG H  17      25.080  -5.340 -30.890  1.00  1.00      H    C
ATOM   1523  CA  HIS H  18      25.760  -2.260 -28.830  1.00  1.00      H    C
ATOM   1524  CA  ARG H  19      22.220  -1.440 -28.310  1.00  1.00      H    C
ATOM   1525  CA  LYS H  20      22.340   1.540 -26.000  1.00  1.00      H    C
ATOM   1526  CA  VAL H  21      20.960   0.360 -22.610  1.00  1.00      H    C
ATOM   1527  CA  LEU H  22      20.810  -3.330 -21.650  1.00  1.00      H    C
ATOM   1528  CA  ARG H  23      23.710  -5.500 -22.770  1.00  1.00      H    C
ATOM   1529  CA  ASP H  24      26.030  -4.320 -19.980  1.00  1.00      H    C
ATOM   1530  CA  ASN H  25      25.180  -0.900 -18.260  1.00  1.00      H    C
ATOM   1531  CA  ILE H  26      22.220  -2.130 -16.180  1.00  1.00      H    C
ATOM   1532  CA  GLN H  27      23.880  -5.530 -16.890  1.00  1.00      H    C
ATOM   1533  CA  GLY H  28      26.780  -4.090 -15.030  1.00  1.00      H    C
ATOM   1534  CA  ILE H  29      25.010  -4.490 -11.710  1.00  1.00      H    C
ATOM   1535  CA  THR H  30      26.270  -7.890 -11.000  1.00  1.00      H    C
ATOM   1536  CA  LYS H  31      24.620 -11.010  -9.670  1.00  1.00      H    C
ATOM   1537  CA  PRO H  32      26.990 -10.680  -6.570  1.00  1.00      H    C
ATOM   1538  CA  ALA H  33      25.780  -7.270  -5.730  1.00  1.00      H    C
ATOM   1539  CA  ILE H  34      22.120  -8.410  -6.220  1.00  1.00      H    C
ATOM   1540  CA  ARG H  35      22.770 -11.370  -3.920  1.00  1.00      H    C
ATOM   1541  CA  ARG H  36      24.170  -8.910  -1.380  1.00  1.00      H    C
ATOM   1542  CA  LEU H  37      21.110  -6.650  -1.630  1.00  1.00      H    C
ATOM   1543  CA  ALA H  38      18.850  -9.700  -1.010  1.00  1.00      H    C
ATOM   1544  CA  ARG H  39      20.950 -10.710   2.030  1.00  1.00      H    C
ATOM   1545  CA  ARG H  40      20.510  -7.470   3.800  1.00  1.00      H    C
ATOM   1546  CA  GLY H  41      16.800  -8.010   3.050  1.00  1.00      H    C
ATOM   1547  CA  GLY H  42      16.940 -11.460   4.850  1.00  1.00      H    C
ATOM   1548  CA  VAL H  43      16.650 -13.630   1.750  1.00  1.00      H    C
ATOM   1549  CA  LYS H  44      18.260 -17.160   2.100  1.00  1.00      H    C
ATOM   1550  CA  ARG H  45      17.560 -18.660  -1.410  1.00  1.00      H    C
ATOM   1551  CA  ILE H  46      17.270 -16.820  -4.690  1.00  1.00      H    C
ATOM   1552  CA  SER H  47      15.570 -18.040  -7.890  1.00  1.00      H    C
ATOM   1553  CA  GLY H  48      17.860 -17.620 -10.930  1.00  1.00      H    C
ATOM   1554  CA  LEU H  49      15.300 -15.280 -12.380  1.00  1.00      H    C
ATOM   1555  CA  ILE H  50      15.430 -12.720  -9.580  1.00  1.00      H    C
ATOM   1556  CA  TYR H  51      18.400 -10.880 -11.040  1.00  1.00      H    C
ATOM   1557  CA  GLU H  52      16.470 -10.340 -14.330  1.00  1.00      H    C
ATOM   1558  CA  GLU H  53      13.340  -9.530 -12.420  1.00  1.00      H    C
ATOM   1559  CA  THR H  54      15.340  -6.960 -10.460  1.00  1.00      H    C
ATOM   1560  CA  ARG H  55      16.950  -5.390 -13.550  1.00  1.00      H    C
ATOM   1561  CA  GLY H  56      13.530  -4.710 -15.070  1.00  1.00      H    C
ATOM   1562  CA  VAL H  57      12.260  -3.390 -11.770  1.00  1.00      H    C
ATOM   1563  CA  LEU H  58      15.210  -1.190 -11.020  1.00  1.00      H    C
ATOM   1564  CA  LYS H  59      15.230   0.070 -14.690  1.00  1.00      H    C
ATOM   1565  CA  VAL H  60      11.650   1.220 -14.460  1.00  1.00      H    C
ATOM   1566  CA  PHE H  61      12.200   2.810 -11.100  1.00  1.00      H    C
ATOM   1567  CA  LEU H  62      15.260   4.840 -12.310  1.00  1.00      H    C
ATOM   1568  CA  GLU H  63      13.350   5.790 -15.480  1.00  1.00      H    C
ATOM   1569  CA  ASN H  64      10.490   7.170 -13.330  1.00  1.00      H    C
ATOM   1570  CA  VAL H  65      12.940   8.980 -11.020  1.00  1.00      H    C
ATOM   1571  CA  ILE H  66      14.990  10.400 -13.950  1.00  1.00      H    C
ATOM   1572  CA  ARG H  67      11.870  11.380 -15.910  1.00  1.00      H    C
ATOM   1573  CA  ASP H  68      10.690  13.550 -13.120  1.00  1.00      H    C
ATOM   1574  CA  ALA H  69      14.090  14.980 -12.220  1.00  1.00      H    C
ATOM   1575  CA  VAL H  70      14.570  16.030 -15.830  1.00  1.00      H    C
ATOM   1576  CA  THR H  71      11.240  17.820 -15.640  1.00  1.00      H    C
ATOM   1577  CA  TYR H  72      12.270  20.000 -12.770  1.00  1.00      H    C
ATOM   1578  CA  THR H  73      15.800  20.660 -14.350  1.00  1.00      H    C
ATOM   1579  CA  GLU H  74      14.200  21.830 -17.640  1.00  1.00      H    C
ATOM   1580  CA  HIS H  75      11.850  24.160 -15.830  1.00  1.00      H    C
ATOM   1581  CA  ALA H  76      14.820  25.710 -14.120  1.00  1.00      H    C
ATOM   1582  CA  LYS H  77      16.300  26.290 -17.650  1.00  1.00      H    C
ATOM   1583  CA  ARG H  78      19.300  24.180 -16.490  1.00  1.00      H    C
ATOM   1584  CA  LYS H  79      21.420  21.580 -18.350  1.00  1.00      H    C
ATOM   1585  CA  THR H  80      22.540  20.130 -15.000  1.00  1.00      H    C
ATOM   1586  CA  VAL H  81      20.480  17.990 -12.610  1.00  1.00      H    C
ATOM   1587  CA  THR H  82      20.970  19.170  -9.070  1.00  1.00      H    C
ATOM   1588  CA  ALA H  83      20.550  17.320  -5.840  1.00  1.00      H    C
ATOM   1589  CA  MET H  84      17.190  19.270  -5.510  1.00  1.00      H    C
ATOM   1590  CA  ASP H  85      16.080  17.820  -8.770  1.00  1.00      H    C
ATOM   1591  CA  VAL H  86      16.460  14.340  -7.220  1.00  1.00      H    C
ATOM   1592  CA  VAL H  87      14.810  15.440  -3.930  1.00  1.00      H    C
ATOM   1593  CA  TYR H  88      11.840  16.760  -5.800  1.00  1.00      H    C
ATOM   1594  CA  ALA H  89      11.460  13.730  -7.950  1.00  1.00      H    C
ATOM   1595  CA  LEU H  90      11.630  11.440  -5.020  1.00  1.00      H    C
ATOM   1596  CA  LYS H  91       9.280  13.380  -2.790  1.00  1.00      H    C
ATOM   1597  CA  ARG H  92       6.500  13.560  -5.310  1.00  1.00      H    C
ATOM   1598  CA  GLN H  93       6.890   9.820  -6.000  1.00  1.00      H    C
ATOM   1599  CA  GLY H  94       6.180   9.230  -2.350  1.00  1.00      H    C
ATOM   1600  CA  ARG H  95       9.710   8.350  -1.390  1.00  1.00      H    C
ATOM   1601  CA  THR H  96      10.760  11.010   1.090  1.00  1.00      H    C
ATOM   1602  CA  LEU H  97      14.510  11.320   1.250  1.00  1.00      H    C
ATOM   1603  CA  TYR H  98      16.450  12.960   4.060  1.00  1.00      H    C
ATOM   1604  CA  GLY H  99      20.120  14.100   4.350  1.00  1.00      H    C
ATOM   1605  CA  PHE H 100      20.680  15.630   0.810  1.00  1.00      H    C
ATOM   1606  CA  GLY H 101      18.560  18.760   0.610  1.00  1.00      H    C
ATOM   1607  CA  GLY H 102      20.790  21.410   2.050  1.00  1.00      H    C
TER
ATOM   1608  CA  SER I   1     -50.920 -29.460  15.051  1.00  1.00      I    C
ATOM   1609  CA  GLY I   2     -54.680 -29.600  15.321  1.00  1.00      I    C
ATOM   1610  CA  ARG I   3     -56.720 -30.600  18.351  1.00  1.00      I    C
ATOM   1611  CA  GLY I   4     -55.900 -28.150  21.111  1.00  1.00      I    C
ATOM   1612  CA  LYS I   5     -56.560 -25.220  18.871  1.00  1.00      I    C
ATOM   1613  CA  GLN I   6     -59.800 -23.280  19.391  1.00  1.00      I    C
ATOM   1614  CA  GLY I   7     -58.130 -21.340  16.571  1.00  1.00      I    C
ATOM   1615  CA  GLY I   8     -57.860 -17.980  14.761  1.00  1.00      I    C
ATOM   1616  CA  LYS I   9     -56.630 -16.380  18.031  1.00  1.00      I    C
ATOM   1617  CA  THR I  10     -59.070 -13.600  17.651  1.00  1.00      I    C
ATOM   1618  CA  ARG I  11     -56.870 -10.510  17.121  1.00  1.00      I    C
ATOM   1619  CA  ALA I  12     -59.330  -8.590  19.281  1.00  1.00      I    C
ATOM   1620  CA  LYS I  13     -59.670  -4.760  19.751  1.00  1.00      I    C
ATOM   1621  CA  ALA I  14     -59.040  -3.110  16.351  1.00  1.00      I    C
ATOM   1622  CA  LYS I  15     -60.130  -5.240  13.391  1.00  1.00      I    C
ATOM   1623  CA  THR I  16     -60.770  -4.000   9.761  1.00  1.00      I    C
ATOM   1624  CA  ARG I  17     -63.140  -1.070   9.141  1.00  1.00      I    C
ATOM   1625  CA  SER I  18     -64.860  -3.450   6.801  1.00  1.00      I    C
ATOM   1626  CA  SER I  19     -66.090  -5.810   9.551  1.00  1.00      I    C
ATOM   1627  CA  ARG I  20     -67.470  -2.860  11.301  1.00  1.00      I    C
ATOM   1628  CA  ALA I  21     -69.790  -1.870   8.381  1.00  1.00      I    C
ATOM   1629  CA  GLY I  22     -70.820  -5.530   7.621  1.00  1.00      I    C
ATOM   1630  CA  LEU I  23     -68.700  -5.480   4.451  1.00  1.00      I    C
ATOM   1631  CA  GLN I  24     -66.250  -7.970   2.681  1.00  1.00      I    C
ATOM   1632  CA  PHE I  25     -64.870  -5.180   0.411  1.00  1.00      I    C
ATOM   1633  CA  PRO I  26     -61.970  -3.350   2.091  1.00  1.00      I    C
ATOM   1634  CA  VAL I  27     -63.110   0.050   3.511  1.00  1.00      I    C
ATOM   1635  CA  GLY I  28     -59.470   1.020   3.981  1.00  1.00      I    C
ATOM   1636  CA  ARG I  29     -58.410   0.250   0.491  1.00  1.00      I    C
ATOM   1637  CA  VAL I  30     -61.170   2.200  -1.069  1.00  1.00      I    C
ATOM   1638  CA  HIS I  31     -60.140   5.260   1.021  1.00  1.00      I    C
ATOM   1639  CA  ARG I  32     -56.490   4.860  -0.019  1.00  1.00      I    C
ATOM   1640  CA  LEU I  33     -57.330   4.640  -3.639  1.00  1.00      I    C
ATOM   1641  CA  LEU I  34     -59.480   7.830  -3.459  1.00  1.00      I    C
ATOM   1642  CA  ARG I  35     -56.380   9.690  -2.079  1.00  1.00      I    C
ATOM   1643  CA  LYS I  36     -54.230   8.020  -4.889  1.00  1.00      I    C
ATOM   1644  CA  GLY I  37     -56.470   9.430  -7.589  1.00  1.00      I    C
ATOM   1645  CA  ASN I  38     -56.610  13.150  -6.579  1.00  1.00      I    C
ATOM   1646  CA  TYR I  39     -60.300  13.450  -6.589  1.00  1.00      I    C
ATOM   1647  CA  ALA I  40     -60.500  16.170  -3.909  1.00  1.00      I    C
ATOM   1648  CA  GLU I  41     -58.110  17.770  -1.469  1.00  1.00      I    C
ATOM   1649  CA  ARG I  42     -59.730  16.100   1.441  1.00  1.00      I    C
ATOM   1650  CA  VAL I  43     -61.360  12.770   2.091  1.00  1.00      I    C
ATOM   1651  CA  GLY I  44     -63.970  12.330   4.911  1.00  1.00      I    C
ATOM   1652  CA  ALA I  45     -64.010   9.120   7.021  1.00  1.00      I    C
ATOM   1653  CA  GLY I  46     -67.410   7.950   5.781  1.00  1.00      I    C
ATOM   1654  CA  ALA I  47     -66.600   8.370   2.031  1.00  1.00      I    C
ATOM   1655  CA  PRO I  48     -64.680   5.100   1.571  1.00  1.00      I    C
ATOM   1656  CA  VAL I  49     -67.330   3.290   3.611  1.00  1.00      I    C
ATOM   1657  CA  TYR I  50     -70.220   4.430   1.341  1.00  1.00      I    C
ATOM   1658  CA  LEU I  51     -68.460   3.770  -1.869  1.00  1.00      I    C
ATOM   1659  CA  ALA I  52     -66.980   0.420  -0.619  1.00  1.00      I    C
ATOM   1660  CA  ALA I  53     -70.490  -0.750   0.231  1.00  1.00      I    C
ATOM   1661  CA  VAL I  54     -71.540   0.390  -3.299  1.00  1.00      I    C
ATOM   1662  CA  LEU I  55     -68.710  -1.550  -5.149  1.00  1.00      I    C
ATOM   1663  CA  GLU I  56     -69.660  -4.570  -3.089  1.00  1.00      I    C
ATOM   1664  CA  TYR I  57     -73.230  -3.960  -3.999  1.00  1.00      I    C
ATOM   1665  CA  LEU I  58     -72.560  -3.990  -7.779  1.00  1.00      I    C
ATOM   1666  CA  THR I  59     -70.330  -7.110  -7.509  1.00  1.00      I    C
ATOM   1667  CA  ALA I  60     -73.000  -9.030  -5.609  1.00  1.00      I    C
ATOM   1668  CA  GLU I  61     -75.540  -8.120  -8.399  1.00  1.00      I    C
ATOM   1669  CA  ILE I  62     -73.400  -9.110 -11.419  1.00  1.00      I    C
ATOM   1670  CA  LEU I  63     -72.120 -12.280  -9.779  1.00  1.00      I    C
ATOM   1671  CA  GLU I  64     -75.590 -13.420  -8.669  1.00  1.00      I    C
ATOM   1672  CA  LEU I  65     -76.910 -13.000 -12.329  1.00  1.00      I    C
ATOM   1673  CA  ALA I  66     -73.750 -14.250 -13.959  1.00  1.00      I    C
ATOM   1674  CA  GLY I  67     -73.360 -17.360 -11.869  1.00  1.00      I    C
ATOM   1675  CA  ASN I  68     -77.110 -18.010 -12.559  1.00  1.00      I    C
ATOM   1676  CA  ALA I  69     -76.470 -17.600 -16.269  1.00  1.00      I    C
ATOM   1677  CA  ALA I  70     -73.740 -20.270 -16.149  1.00  1.00      I    C
ATOM   1678  CA  ARG I  71     -75.780 -22.490 -13.919  1.00  1.00      I    C
ATOM   1679  CA  ASP I  72     -78.830 -22.200 -16.239  1.00  1.00      I    C
ATOM   1680  CA  ASN I  73     -76.630 -23.340 -19.119  1.00  1.00      I    C
ATOM   1681  CA  LYS I  74     -75.510 -26.430 -17.169  1.00  1.00      I    C
ATOM   1682  CA  LYS I  75     -72.070 -25.010 -16.349  1.00  1.00      I    C
ATOM   1683  CA  THR I  76     -70.240 -24.640 -13.019  1.00  1.00      I    C
ATOM   1684  CA  ARG I  77     -67.660 -22.150 -14.149  1.00  1.00      I    C
ATOM   1685  CA  ILE I  78     -68.510 -18.560 -14.909  1.00  1.00      I    C
ATOM   1686  CA  ILE I  79     -67.190 -17.610 -18.229  1.00  1.00      I    C
ATOM   1687  CA  PRO I  80     -67.150 -14.120 -19.989  1.00  1.00      I    C
ATOM   1688  CA  ARG I  81     -70.030 -15.070 -22.129  1.00  1.00      I    C
ATOM   1689  CA  HIS I  82     -72.260 -15.480 -18.949  1.00  1.00      I    C
ATOM   1690  CA  LEU I  83     -71.060 -12.110 -17.819  1.00  1.00      I    C
ATOM   1691  CA  GLN I  84     -72.010 -10.600 -21.279  1.00  1.00      I    C
ATOM   1692  CA  LEU I  85     -75.350 -12.460 -21.259  1.00  1.00      I    C
ATOM   1693  CA  ALA I  86     -75.980 -11.260 -17.689  1.00  1.00      I    C
ATOM   1694  CA  VAL I  87     -75.340  -7.660 -18.419  1.00  1.00      I    C
ATOM   1695  CA  ARG I  88     -77.220  -7.250 -21.659  1.00  1.00      I    C
ATOM   1696  CA  ASN I  89     -80.250  -9.220 -20.609  1.00  1.00      I    C
ATOM   1697  CA  ASP I  90     -80.280  -7.390 -17.249  1.00  1.00      I    C
ATOM   1698  CA  GLU I  91     -82.320  -4.190 -17.879  1.00  1.00      I    C
ATOM   1699  CA  GLU I  92     -80.390  -2.010 -15.349  1.00  1.00      I    C
ATOM   1700  CA  LEU I  93     -76.790  -3.250 -15.809  1.00  1.00      I    C
ATOM   1701  CA  ASN I  94     -77.080  -2.920 -19.589  1.00  1.00      I    C
ATOM   1702  CA  LYS I  95     -77.990   0.770 -19.179  1.00  1.00      I    C
ATOM   1703  CA  LEU I  96     -75.160   1.300 -16.689  1.00  1.00      I    C
ATOM   1704  CA  LEU I  97     -72.710  -0.250 -19.079  1.00  1.00      I    C
ATOM   1705  CA  GLY I  98     -74.310   0.660 -22.379  1.00  1.00      I    C
ATOM   1706  CA  ARG I  99     -71.240   2.640 -23.599  1.00  1.00      I    C
ATOM   1707  CA  VAL I 100     -68.550   0.380 -22.229  1.00  1.00      I    C
ATOM   1708  CA  THR I 101     -67.960  -3.200 -23.379  1.00  1.00      I    C
ATOM   1709  CA  ILE I 102     -66.710  -6.520 -22.189  1.00  1.00      I    C
ATOM   1710  CA  ALA I 103     -65.000  -8.180 -25.239  1.00  1.00      I    C
ATOM   1711  CA  GLN I 104     -65.060 -11.930 -25.219  1.00  1.00      I    C
ATOM   1712  CA  GLY I 105     -68.850 -11.920 -24.409  1.00  1.00      I    C
ATOM   1713  CA  GLY I 106     -70.010 -12.760 -27.869  1.00  1.00      I    C
ATOM   1714  CA  VAL I 107     -72.420  -9.870 -28.479  1.00  1.00      I    C
ATOM   1715  CA  LEU I 108     -69.760  -7.180 -27.929  1.00  1.00      I    C
ATOM   1716  CA  PRO I 109     -66.380  -7.800 -29.499  1.00  1.00      I    C
ATOM   1717  CA  ASN I 110     -66.440 -11.310 -30.939  1.00  1.00      I    C
ATOM   1718  CA  ILE I 111     -65.920 -12.380 -34.489  1.00  1.00      I    C
ATOM   1719  CA  GLN I 112     -63.830 -15.400 -35.869  1.00  1.00      I    C
ATOM   1720  CA  SER I 113     -60.450 -14.200 -37.539  1.00  1.00      I    C
ATOM   1721  CA  VAL I 114     -58.850 -12.990 -34.379  1.00  1.00      I    C
ATOM   1722  CA  LEU I 115     -59.020 -16.610 -33.139  1.00  1.00      I    C
ATOM   1723  CA  LEU I 116     -56.630 -17.850 -35.809  1.00  1.00      I    C
ATOM   1724  CA  PRO I 117     -53.000 -16.620 -35.789  1.00  1.00      I    C
ATOM   1725  CA  LYS I 118     -53.640 -13.300 -37.559  1.00  1.00      I    C
ATOM   1726  CA  LYS I 119     -50.461 -13.370 -39.739  1.00  1.00      I    C
ATOM   1727  CA  THR I 120     -48.991 -10.140 -41.259  1.00  1.00      I    C
ATOM   1728  CA  GLU I 121     -45.291  -9.560 -41.349  1.00  1.00      I    C
ATOM   1729  CA  SER I 122     -43.910  -5.980 -41.099  1.00  1.00      I    C
ATOM   1730  CA  SER I 123     -44.791  -4.210 -44.399  1.00  1.00      I    C
ATOM   1731  CA  LYS I 124     -48.231  -2.690 -44.669  1.00  1.00      I    C
ATOM   1732  CA  SER I 125     -48.090  -0.930 -41.309  1.00  1.00      I    C
ATOM   1733  CA  LYS I 126     -48.130   2.770 -42.499  1.00  1.00      I    C
ATOM   1734  CA  SER I 127     -51.141   2.670 -44.809  1.00  1.00      I    C
ATOM   1735  CA  LYS I 128     -53.001   5.180 -47.069  1.00  1.00      I    C
TER
ATOM   1736  CA  PRO J   1     -46.870  -2.390 -19.129  1.00  1.00      J    C
ATOM   1737  CA  GLU J   2     -44.340  -5.220 -18.689  1.00  1.00      J    C
ATOM   1738  CA  PRO J   3     -45.080  -8.880 -19.019  1.00  1.00      J    C
ATOM   1739  CA  ALA J   4     -43.550  -9.470 -15.539  1.00  1.00      J    C
ATOM   1740  CA  LYS J   5     -40.750 -11.910 -14.509  1.00  1.00      J    C
ATOM   1741  CA  SER J   6     -40.490 -13.720 -17.809  1.00  1.00      J    C
ATOM   1742  CA  ALA J   7     -40.410 -11.770 -21.069  1.00  1.00      J    C
ATOM   1743  CA  PRO J   8     -41.560 -12.650 -23.689  1.00  1.00      J    C
ATOM   1744  CA  ALA J   9     -38.960 -14.590 -25.739  1.00  1.00      J    C
ATOM   1745  CA  PRO J  10     -38.260 -15.650 -22.919  1.00  1.00      J    C
ATOM   1746  CA  LYS J  11     -34.620 -14.880 -21.879  1.00  1.00      J    C
ATOM   1747  CA  LYS J  12     -32.640 -17.540 -23.679  1.00  1.00      J    C
ATOM   1748  CA  GLY J  13     -32.840 -20.910 -22.019  1.00  1.00      J    C
ATOM   1749  CA  SER J  14     -36.280 -21.960 -20.819  1.00  1.00      J    C
ATOM   1750  CA  LYS J  15     -39.200 -22.350 -23.169  1.00  1.00      J    C
ATOM   1751  CA  LYS J  16     -42.440 -20.880 -22.249  1.00  1.00      J    C
ATOM   1752  CA  ALA J  17     -44.840 -22.960 -20.179  1.00  1.00      J    C
ATOM   1753  CA  VAL J  18     -42.920 -21.820 -17.089  1.00  1.00      J    C
ATOM   1754  CA  THR J  19     -43.860 -21.280 -13.549  1.00  1.00      J    C
ATOM   1755  CA  LYS J  20     -40.960 -19.060 -12.629  1.00  1.00      J    C
ATOM   1756  CA  THR J  21     -38.220 -19.120 -10.059  1.00  1.00      J    C
ATOM   1757  CA  GLN J  22     -35.590 -16.650 -11.409  1.00  1.00      J    C
ATOM   1758  CA  LYS J  23     -31.860 -16.680 -11.079  1.00  1.00      J    C
ATOM   1759  CA  LYS J  24     -29.720 -15.870  -8.029  1.00  1.00      J    C
ATOM   1760  CA  ASP J  25     -32.800 -16.550  -5.839  1.00  1.00      J    C
ATOM   1761  CA  GLY J  26     -33.770 -13.060  -6.769  1.00  1.00      J    C
ATOM   1762  CA  LYS J  27     -37.370 -14.090  -6.519  1.00  1.00      J    C
ATOM   1763  CA  LYS J  28     -37.780 -13.660  -2.699  1.00  1.00      J    C
ATOM   1764  CA  ARG J  29     -41.000 -11.600  -2.459  1.00  1.00      J    C
ATOM   1765  CA  ARG J  30     -43.190 -13.400  -5.009  1.00  1.00      J    C
ATOM   1766  CA  LYS J  31     -46.620 -12.050  -6.009  1.00  1.00      J    C
ATOM   1767  CA  THR J  32     -46.470  -9.180  -8.389  1.00  1.00      J    C
ATOM   1768  CA  ARG J  33     -47.070  -5.980  -6.479  1.00  1.00      J    C
ATOM   1769  CA  LYS J  34     -50.230  -3.860  -6.479  1.00  1.00      J    C
ATOM   1770  CA  GLU J  35     -53.120  -6.330  -6.349  1.00  1.00      J    C
ATOM   1771  CA  SER J  36     -56.640  -6.330  -8.049  1.00  1.00      J    C
ATOM   1772  CA  TYR J  37     -60.120  -6.800  -6.729  1.00  1.00      J    C
ATOM   1773  CA  ALA J  38     -60.050 -10.450  -7.599  1.00  1.00      J    C
ATOM   1774  CA  ILE J  39     -60.130 -11.870  -4.039  1.00  1.00      J    C
ATOM   1775  CA  TYR J  40     -62.990  -9.480  -3.129  1.00  1.00      J    C
ATOM   1776  CA  VAL J  41     -64.930 -10.120  -6.309  1.00  1.00      J    C
ATOM   1777  CA  TYR J  42     -64.340 -13.820  -5.759  1.00  1.00      J    C
ATOM   1778  CA  LYS J  43     -65.460 -13.650  -2.069  1.00  1.00      J    C
ATOM   1779  CA  VAL J  44     -68.860 -12.300  -3.069  1.00  1.00      J    C
ATOM   1780  CA  LEU J  45     -69.330 -15.000  -5.539  1.00  1.00      J    C
ATOM   1781  CA  LYS J  46     -68.920 -17.680  -2.819  1.00  1.00      J    C
ATOM   1782  CA  GLN J  47     -71.620 -16.000  -0.769  1.00  1.00      J    C
ATOM   1783  CA  VAL J  48     -74.140 -15.980  -3.479  1.00  1.00      J    C
ATOM   1784  CA  HIS J  49     -73.220 -19.030  -5.669  1.00  1.00      J    C
ATOM   1785  CA  PRO J  50     -71.480 -21.630  -3.399  1.00  1.00      J    C
ATOM   1786  CA  ASP J  51     -71.220 -24.320  -6.129  1.00  1.00      J    C
ATOM   1787  CA  THR J  52     -70.000 -22.090  -8.889  1.00  1.00      J    C
ATOM   1788  CA  GLY J  53     -66.410 -21.410  -9.799  1.00  1.00      J    C
ATOM   1789  CA  ILE J  54     -65.100 -18.550 -12.079  1.00  1.00      J    C
ATOM   1790  CA  SER J  55     -62.460 -18.270 -14.889  1.00  1.00      J    C
ATOM   1791  CA  SER J  56     -59.550 -15.920 -14.369  1.00  1.00      J    C
ATOM   1792  CA  LYS J  57     -60.070 -14.320 -17.689  1.00  1.00      J    C
ATOM   1793  CA  ALA J  58     -63.620 -13.430 -16.659  1.00  1.00      J    C
ATOM   1794  CA  MET J  59     -62.290 -12.290 -13.319  1.00  1.00      J    C
ATOM   1795  CA  SER J  60     -59.900  -9.880 -15.149  1.00  1.00      J    C
ATOM   1796  CA  ILE J  61     -63.020  -8.420 -16.969  1.00  1.00      J    C
ATOM   1797  CA  MET J  62     -64.580  -7.890 -13.359  1.00  1.00      J    C
ATOM   1798  CA  ASN J  63     -61.540  -5.960 -12.249  1.00  1.00      J    C
ATOM   1799  CA  SER J  64     -62.090  -3.400 -14.939  1.00  1.00      J    C
ATOM   1800  CA  PHE J  65     -65.780  -3.240 -13.829  1.00  1.00      J    C
ATOM   1801  CA  VAL J  66     -64.880  -2.490 -10.229  1.00  1.00      J    C
ATOM   1802  CA  ASN J  67     -62.140   0.100 -11.409  1.00  1.00      J    C
ATOM   1803  CA  ASP J  68     -64.550   1.560 -13.969  1.00  1.00      J    C
ATOM   1804  CA  VAL J  69     -67.330   2.220 -11.479  1.00  1.00      J    C
ATOM   1805  CA  PHE J  70     -64.960   3.420  -8.759  1.00  1.00      J    C
ATOM   1806  CA  GLU J  71     -63.540   6.080 -11.089  1.00  1.00      J    C
ATOM   1807  CA  ARG J  72     -67.000   6.950 -12.389  1.00  1.00      J    C
ATOM   1808  CA  ILE J  73     -68.500   7.510  -8.959  1.00  1.00      J    C
ATOM   1809  CA  ALA J  74     -65.380   9.370  -7.609  1.00  1.00      J    C
ATOM   1810  CA  GLY J  75     -65.390  11.530 -10.779  1.00  1.00      J    C
ATOM   1811  CA  GLU J  76     -69.000  12.600 -10.329  1.00  1.00      J    C
ATOM   1812  CA  ALA J  77     -68.510  13.020  -6.539  1.00  1.00      J    C
ATOM   1813  CA  SER J  78     -65.390  15.120  -7.129  1.00  1.00      J    C
ATOM   1814  CA  ARG J  79     -67.160  17.490  -9.389  1.00  1.00      J    C
ATOM   1815  CA  LEU J  80     -70.280  17.610  -7.229  1.00  1.00      J    C
ATOM   1816  CA  ALA J  81     -68.190  18.580  -4.269  1.00  1.00      J    C
ATOM   1817  CA  HIS J  82     -66.490  21.400  -6.399  1.00  1.00      J    C
ATOM   1818  CA  TYR J  83     -69.830  22.440  -7.669  1.00  1.00      J    C
ATOM   1819  CA  ASN J  84     -70.810  23.200  -4.089  1.00  1.00      J    C
ATOM   1820  CA  LYS J  85     -67.440  24.760  -3.119  1.00  1.00      J    C
ATOM   1821  CA  ARG J  86     -66.700  21.780  -0.859  1.00  1.00      J    C
ATOM   1822  CA  SER J  87     -63.300  20.650   0.091  1.00  1.00      J    C
ATOM   1823  CA  THR J  88     -64.280  17.190   1.221  1.00  1.00      J    C
ATOM   1824  CA  ILE J  89     -65.790  14.110  -0.489  1.00  1.00      J    C
ATOM   1825  CA  THR J  90     -68.130  12.760   2.151  1.00  1.00      J    C
ATOM   1826  CA  SER J  91     -70.470   9.750   2.121  1.00  1.00      J    C
ATOM   1827  CA  ARG J  92     -73.120  12.300   1.331  1.00  1.00      J    C
ATOM   1828  CA  GLU J  93     -71.190  13.490  -1.769  1.00  1.00      J    C
ATOM   1829  CA  ILE J  94     -70.890   9.890  -2.889  1.00  1.00      J    C
ATOM   1830  CA  GLN J  95     -74.600   9.200  -2.419  1.00  1.00      J    C
ATOM   1831  CA  THR J  96     -75.630  12.150  -4.589  1.00  1.00      J    C
ATOM   1832  CA  ALA J  97     -73.050  11.140  -7.279  1.00  1.00      J    C
ATOM   1833  CA  VAL J  98     -74.630   7.770  -7.319  1.00  1.00      J    C
ATOM   1834  CA  ARG J  99     -78.090   9.290  -7.769  1.00  1.00      J    C
ATOM   1835  CA  LEU J 100     -76.910  11.670 -10.429  1.00  1.00      J    C
ATOM   1836  CA  LEU J 101     -74.970   9.080 -12.349  1.00  1.00      J    C
ATOM   1837  CA  LEU J 102     -77.330   6.100 -12.339  1.00  1.00      J    C
ATOM   1838  CA  PRO J 103     -80.750   5.580 -13.879  1.00  1.00      J    C
ATOM   1839  CA  GLY J 104     -83.740   4.670 -11.629  1.00  1.00      J    C
ATOM   1840  CA  GLU J 105     -83.070   1.470  -9.579  1.00  1.00      J    C
ATOM   1841  CA  LEU J 106     -79.500   0.650  -8.989  1.00  1.00      J    C
ATOM   1842  CA  ALA J 107     -78.740   3.940  -7.479  1.00  1.00      J    C
ATOM   1843  CA  LYS J 108     -81.860   3.790  -5.309  1.00  1.00      J    C
ATOM   1844  CA  HIS J 109     -81.030   0.360  -3.869  1.00  1.00      J    C
ATOM   1845  CA  ALA J 110     -77.310   1.140  -3.799  1.00  1.00      J    C
ATOM   1846  CA  VAL J 111     -78.040   4.280  -1.629  1.00  1.00      J    C
ATOM   1847  CA  SER J 112     -80.200   2.260   0.791  1.00  1.00      J    C
ATOM   1848  CA  GLU J 113     -77.390  -0.430   1.391  1.00  1.00      J    C
ATOM   1849  CA  GLY J 114     -74.660   2.150   1.521  1.00  1.00      J    C
ATOM   1850  CA  THR J 115     -76.450   4.390   4.041  1.00  1.00      J    C
ATOM   1851  CA  LYS J 116     -77.290   1.620   6.391  1.00  1.00      J    C
ATOM   1852  CA  ALA J 117     -73.670   0.450   6.561  1.00  1.00      J    C
ATOM   1853  CA  VAL J 118     -72.400   3.900   7.881  1.00  1.00      J    C
ATOM   1854  CA  THR J 119     -75.130   3.770  10.591  1.00  1.00      J    C
ATOM   1855  CA  LYS J 120     -73.940   0.300  11.621  1.00  1.00      J    C
ATOM   1856  CA  TYR J 121     -70.300   1.200  11.451  1.00  1.00      J    C
ATOM   1857  CA  THR J 122     -70.520   4.150  13.721  1.00  1.00      J    C
ATOM   1858  CA  SER J 123     -72.650   2.290  16.331  1.00  1.00      J    C
ATOM   1859  CA  ALA J 124     -69.670   0.130  17.161  1.00  1.00      J    C
ATOM   1860  CA  LYS J 125     -67.780   2.480  19.671  1.00  1.00      J    C
TER
