# Supplementary material for: The kinetic landscape of nucleosome assembly: A coarse-grained molecular dynamics study
Source: PLoS Comput Biol. 2021 Jul 27;17(7):e1009253. doi: 10.1371/journal.pcbi.1009253 (PMC8345847; doi:10.1371/journal.pcbi.1009253)
Supplement: S1 Data — For each of the 11 metastable states identified from our MSM at 400 mM using PCCA clustering, we deposited 4 representative coarse-grained nucleosome conformations in PDB format. The conformations are named “state*conf#.pdb”, where * corresponds to the state name as described in the text (T, TL, TR, HL0, HL1, HL2, HR0, HR1, HR2 and HR3, N), and # goes from 1 to 4. The file “msm_hmm11.dat” contains the equilibrium probabilities of the various basins and the transition probabilities between them. The data also contain 4 representative partially opened conformations for each of the left hexasome, right hexasome, and tetrasome states, named “partially-opened_*_conf#.pdb”, where * is HL, HR or T and # goes from 1 to 4. (ZIP) [file pcbi.1009253.s006.zip › S1_Data/stateHR1conf4.pdb]

ATOM      1 DS   DC  A   1      -9.300 155.089  40.152  1.00  1.00      A    S
ATOM      2 DB   DC  A   1      -7.440 152.929  36.902  1.00  1.00      A    B
ATOM      3 DP   DT  A   2     -13.500 155.559  39.612  1.00  1.00      A    P
ATOM      4 DS   DT  A   2     -13.680 155.609  36.012  1.00  1.00      A    S
ATOM      5 DB   DT  A   2     -11.050 152.179  35.102  1.00  1.00      A    B
ATOM      6 DP   DG  A   3     -17.370 155.189  34.232  1.00  1.00      A    P
ATOM      7 DS   DG  A   3     -15.920 153.429  31.292  1.00  1.00      A    S
ATOM      8 DB   DG  A   3     -12.670 150.139  31.632  1.00  1.00      A    B
ATOM      9 DP   DG  A   4     -18.010 152.669  27.942  1.00  1.00      A    P
ATOM     10 DS   DG  A   4     -16.220 149.799  26.702  1.00  1.00      A    S
ATOM     11 DB   DG  A   4     -13.850 146.869  30.462  1.00  1.00      A    B
ATOM     12 DP   DA  A   5     -17.180 148.069  23.332  1.00  1.00      A    P
ATOM     13 DS   DA  A   5     -15.140 145.049  23.702  1.00  1.00      A    S
ATOM     14 DB   DA  A   5     -14.270 143.669  28.552  1.00  1.00      A    B
ATOM     15 DP   DG  A   6     -16.260 142.309  21.712  1.00  1.00      A    P
ATOM     16 DS   DG  A   6     -15.540 140.149  23.972  1.00  1.00      A    S
ATOM     17 DB   DG  A   6     -17.350 141.319  28.542  1.00  1.00      A    B
ATOM     18 DP   DA  A   7     -16.100 136.209  23.102  1.00  1.00      A    P
ATOM     19 DS   DA  A   7     -16.960 134.809  26.752  1.00  1.00      A    S
ATOM     20 DB   DA  A   7     -19.530 138.279  28.572  1.00  1.00      A    B
ATOM     21 DP   DA  A   8     -18.380 131.589  26.702  1.00  1.00      A    P
ATOM     22 DS   DA  A   8     -19.630 132.169  30.052  1.00  1.00      A    S
ATOM     23 DB   DA  A   8     -22.080 136.089  29.522  1.00  1.00      A    B
ATOM     24 DP   DT  A   9     -21.480 129.789  31.122  1.00  1.00      A    P
ATOM     25 DS   DT  A   9     -24.430 132.049  32.492  1.00  1.00      A    S
ATOM     26 DB   DT  A   9     -25.190 134.879  28.862  1.00  1.00      A    B
ATOM     27 DP   DC  A  10     -27.280 129.749  33.312  1.00  1.00      A    P
ATOM     28 DS   DC  A  10     -29.970 132.629  33.112  1.00  1.00      A    S
ATOM     29 DB   DC  A  10     -29.200 134.349  28.892  1.00  1.00      A    B
ATOM     30 DP   DC  A  11     -33.740 132.369  33.771  1.00  1.00      A    P
ATOM     31 DS   DC  A  11     -35.210 135.009  31.082  1.00  1.00      A    S
ATOM     32 DB   DC  A  11     -32.670 134.539  27.242  1.00  1.00      A    B
ATOM     33 DP   DC  A  12     -38.860 135.629  30.511  1.00  1.00      A    P
ATOM     34 DS   DC  A  12     -38.480 137.469  26.672  1.00  1.00      A    S
ATOM     35 DB   DC  A  12     -35.860 135.389  24.902  1.00  1.00      A    B
ATOM     36 DP   DG  A  13     -42.580 137.499  24.621  1.00  1.00      A    P
ATOM     37 DS   DG  A  13     -40.880 136.919  21.231  1.00  1.00      A    S
ATOM     38 DB   DG  A  13     -37.060 133.529  21.241  1.00  1.00      A    B
ATOM     39 DP   DG  A  14     -42.990 136.499  18.181  1.00  1.00      A    P
ATOM     40 DS   DG  A  14     -40.940 133.589  16.041  1.00  1.00      A    S
ATOM     41 DB   DG  A  14     -38.100 130.379  19.351  1.00  1.00      A    B
ATOM     42 DP   DT  A  15     -41.850 132.070  13.261  1.00  1.00      A    P
ATOM     43 DS   DT  A  15     -38.960 129.230  13.271  1.00  1.00      A    S
ATOM     44 DB   DT  A  15     -39.730 127.769  17.331  1.00  1.00      A    B
ATOM     45 DP   DC  A  16     -39.180 127.280  10.571  1.00  1.00      A    P
ATOM     46 DS   DC  A  16     -36.920 124.850  12.301  1.00  1.00      A    S
ATOM     47 DB   DC  A  16     -39.600 123.949  15.961  1.00  1.00      A    B
ATOM     48 DP   DT  A  17     -35.330 121.070  10.551  1.00  1.00      A    P
ATOM     49 DS   DT  A  17     -34.500 119.189  14.071  1.00  1.00      A    S
ATOM     50 DB   DT  A  17     -38.680 120.149  16.031  1.00  1.00      A    B
ATOM     51 DP   DG  A  18     -33.650 115.160  13.561  1.00  1.00      A    P
ATOM     52 DS   DG  A  18     -34.820 114.399  16.861  1.00  1.00      A    S
ATOM     53 DB   DG  A  18     -39.850 116.519  17.591  1.00  1.00      A    B
ATOM     54 DP   DC  A  19     -34.210 111.819  17.951  1.00  1.00      A    P
ATOM     55 DS   DC  A  19     -37.530 111.799  20.091  1.00  1.00      A    S
ATOM     56 DB   DC  A  19     -40.530 113.139  17.291  1.00  1.00      A    B
ATOM     57 DP   DA  A  20     -38.360 108.809  23.181  1.00  1.00      A    P
ATOM     58 DS   DA  A  20     -41.680 109.489  23.081  1.00  1.00      A    S
ATOM     59 DB   DA  A  20     -43.260 110.419  18.981  1.00  1.00      A    B
ATOM     60 DP   DG  A  21     -43.910 107.289  25.321  1.00  1.00      A    P
ATOM     61 DS   DG  A  21     -46.850 106.979  22.881  1.00  1.00      A    S
ATOM     62 DB   DG  A  21     -45.630 107.689  18.271  1.00  1.00      A    B
ATOM     63 DP   DG  A  22     -49.330 104.659  23.121  1.00  1.00      A    P
ATOM     64 DS   DG  A  22     -50.000 103.579  19.511  1.00  1.00      A    S
ATOM     65 DB   DG  A  22     -46.490 103.979  16.441  1.00  1.00      A    B
ATOM     66 DP   DC  A  23     -52.800 101.469  18.871  1.00  1.00      A    P
ATOM     67 DS   DC  A  23     -51.870 100.970  15.371  1.00  1.00      A    S
ATOM     68 DB   DC  A  23     -47.580 100.850  15.681  1.00  1.00      A    B
ATOM     69 DP   DC  A  24     -53.410  98.280  13.281  1.00  1.00      A    P
ATOM     70 DS   DC  A  24     -50.560  97.550  10.991  1.00  1.00      A    S
ATOM     71 DB   DC  A  24     -47.540  97.670  13.531  1.00  1.00      A    B
ATOM     72 DP   DG  A  25     -50.750  93.740   7.911  1.00  1.00      A    P
ATOM     73 DS   DG  A  25     -47.460  93.900   7.241  1.00  1.00      A    S
ATOM     74 DB   DG  A  25     -45.320  94.040  11.571  1.00  1.00      A    B
ATOM     75 DP   DC  A  26     -46.400  92.050   5.241  1.00  1.00      A    P
ATOM     76 DS   DC  A  26     -42.940  91.900   6.571  1.00  1.00      A    S
ATOM     77 DB   DC  A  26     -43.560  91.070  10.701  1.00  1.00      A    B
ATOM     78 DP   DT  A  27     -40.350  89.330   5.141  1.00  1.00      A    P
ATOM     79 DS   DT  A  27     -38.440  89.230   8.531  1.00  1.00      A    S
ATOM     80 DB   DT  A  27     -41.700  87.630  11.161  1.00  1.00      A    B
ATOM     81 DP   DC  A  28     -35.410  87.580   8.511  1.00  1.00      A    P
ATOM     82 DS   DC  A  28     -35.640  86.920  11.821  1.00  1.00      A    S
ATOM     83 DB   DC  A  28     -39.220  84.890  12.501  1.00  1.00      A    B
ATOM     84 DP   DA  A  29     -31.930  84.519  13.921  1.00  1.00      A    P
ATOM     85 DS   DA  A  29     -33.790  83.479  17.021  1.00  1.00      A    S
ATOM     86 DB   DA  A  29     -38.720  82.039  15.691  1.00  1.00      A    B
ATOM     87 DP   DA  A  30     -32.450  81.559  19.511  1.00  1.00      A    P
ATOM     88 DS   DA  A  30     -35.860  80.259  21.011  1.00  1.00      A    S
ATOM     89 DB   DA  A  30     -38.610  78.779  16.931  1.00  1.00      A    B
ATOM     90 DP   DT  A  31     -35.690  77.549  23.461  1.00  1.00      A    P
ATOM     91 DS   DT  A  31     -39.480  76.949  22.691  1.00  1.00      A    S
ATOM     92 DB   DT  A  31     -38.920  75.489  18.621  1.00  1.00      A    B
ATOM     93 DP   DT  A  32     -41.120  74.559  24.731  1.00  1.00      A    P
ATOM     94 DS   DT  A  32     -42.950  73.139  22.241  1.00  1.00      A    S
ATOM     95 DB   DT  A  32     -39.950  71.669  19.541  1.00  1.00      A    B
ATOM     96 DP   DG  A  33     -45.580  69.549  23.830  1.00  1.00      A    P
ATOM     97 DS   DG  A  33     -45.060  67.139  20.680  1.00  1.00      A    S
ATOM     98 DB   DG  A  33     -40.560  67.889  17.670  1.00  1.00      A    B
ATOM     99 DP   DG  A  34     -46.700  63.619  20.090  1.00  1.00      A    P
ATOM    100 DS   DG  A  34     -44.420  62.839  16.890  1.00  1.00      A    S
ATOM    101 DB   DG  A  34     -39.640  64.339  17.650  1.00  1.00      A    B
ATOM    102 DP   DT  A  35     -44.620  60.229  15.280  1.00  1.00      A    P
ATOM    103 DS   DT  A  35     -41.740  60.310  13.570  1.00  1.00      A    S
ATOM    104 DB   DT  A  35     -38.740  61.069  17.160  1.00  1.00      A    B
ATOM    105 DP   DC  A  36     -41.400  57.370  11.790  1.00  1.00      A    P
ATOM    106 DS   DC  A  36     -37.170  57.320  12.010  1.00  1.00      A    S
ATOM    107 DB   DC  A  36     -36.470  57.909  16.210  1.00  1.00      A    B
ATOM    108 DP   DG  A  37     -35.180  53.790  10.400  1.00  1.00      A    P
ATOM    109 DS   DG  A  37     -32.170  54.220  12.660  1.00  1.00      A    S
ATOM    110 DB   DG  A  37     -33.450  55.119  17.250  1.00  1.00      A    B
ATOM    111 DP   DT  A  38     -29.610  52.560  12.220  1.00  1.00      A    P
ATOM    112 DS   DT  A  38     -28.510  52.339  15.740  1.00  1.00      A    S
ATOM    113 DB   DT  A  38     -32.240  51.829  17.200  1.00  1.00      A    B
ATOM    114 DP   DA  A  39     -25.820  49.239  16.680  1.00  1.00      A    P
ATOM    115 DS   DA  A  39     -26.820  49.209  20.510  1.00  1.00      A    S
ATOM    116 DB   DA  A  39     -31.340  48.969  19.960  1.00  1.00      A    B
ATOM    117 DP   DG  A  40     -25.420  46.289  22.300  1.00  1.00      A    P
ATOM    118 DS   DG  A  40     -28.200  46.029  24.830  1.00  1.00      A    S
ATOM    119 DB   DG  A  40     -32.690  46.179  22.230  1.00  1.00      A    B
ATOM    120 DP   DA  A  41     -28.120  43.879  27.350  1.00  1.00      A    P
ATOM    121 DS   DA  A  41     -32.300  43.049  27.560  1.00  1.00      A    S
ATOM    122 DB   DA  A  41     -34.150  43.149  22.880  1.00  1.00      A    B
ATOM    123 DP   DC  A  42     -32.850  40.569  29.230  1.00  1.00      A    P
ATOM    124 DS   DC  A  42     -35.930  39.709  27.160  1.00  1.00      A    S
ATOM    125 DB   DC  A  42     -34.790  39.839  22.430  1.00  1.00      A    B
ATOM    126 DP   DA  A  43     -38.330  36.079  28.190  1.00  1.00      A    P
ATOM    127 DS   DA  A  43     -40.230  35.859  24.950  1.00  1.00      A    S
ATOM    128 DB   DA  A  43     -36.620  36.159  21.100  1.00  1.00      A    B
ATOM    129 DP   DG  A  44     -42.390  32.629  24.640  1.00  1.00      A    P
ATOM    130 DS   DG  A  44     -42.020  32.629  20.990  1.00  1.00      A    S
ATOM    131 DB   DG  A  44     -37.160  32.699  19.580  1.00  1.00      A    B
ATOM    132 DP   DC  A  45     -44.010  30.819  19.150  1.00  1.00      A    P
ATOM    133 DS   DC  A  45     -41.480  31.019  16.050  1.00  1.00      A    S
ATOM    134 DB   DC  A  45     -37.740  29.679  17.910  1.00  1.00      A    B
ATOM    135 DP   DT  A  46     -41.890  29.230  12.660  1.00  1.00      A    P
ATOM    136 DS   DT  A  46     -38.040  28.320  11.950  1.00  1.00      A    S
ATOM    137 DB   DT  A  46     -36.960  26.509  15.630  1.00  1.00      A    B
ATOM    138 DP   DC  A  47     -37.900  26.170   9.150  1.00  1.00      A    P
ATOM    139 DS   DC  A  47     -34.860  24.520  10.280  1.00  1.00      A    S
ATOM    140 DB   DC  A  47     -35.720  23.199  14.020  1.00  1.00      A    B
ATOM    141 DP   DT  A  48     -33.510  21.320   8.150  1.00  1.00      A    P
ATOM    142 DS   DT  A  48     -31.590  19.530  11.150  1.00  1.00      A    S
ATOM    143 DB   DT  A  48     -34.940  19.149  14.080  1.00  1.00      A    B
ATOM    144 DP   DA  A  49     -29.700  15.690  10.600  1.00  1.00      A    P
ATOM    145 DS   DA  A  49     -29.900  14.629  14.270  1.00  1.00      A    S
ATOM    146 DB   DA  A  49     -33.850  15.559  16.030  1.00  1.00      A    B
ATOM    147 DP   DG  A  50     -28.600  10.999  15.180  1.00  1.00      A    P
ATOM    148 DS   DG  A  50     -31.040  10.499  17.320  1.00  1.00      A    S
ATOM    149 DB   DG  A  50     -35.200  12.139  16.630  1.00  1.00      A    B
ATOM    150 DP   DC  A  51     -30.470   8.509  19.620  1.00  1.00      A    P
ATOM    151 DS   DC  A  51     -33.560   8.239  20.820  1.00  1.00      A    S
ATOM    152 DB   DC  A  51     -36.100   9.019  17.700  1.00  1.00      A    B
ATOM    153 DP   DA  A  52     -34.450   4.459  23.220  1.00  1.00      A    P
ATOM    154 DS   DA  A  52     -38.000   4.639  22.800  1.00  1.00      A    S
ATOM    155 DB   DA  A  52     -38.970   5.889  17.680  1.00  1.00      A    B
ATOM    156 DP   DC  A  53     -39.670   2.299  24.069  1.00  1.00      A    P
ATOM    157 DS   DC  A  53     -42.320   1.819  21.329  1.00  1.00      A    S
ATOM    158 DB   DC  A  53     -40.190   2.819  17.099  1.00  1.00      A    B
ATOM    159 DP   DC  A  54     -44.420  -1.311  21.249  1.00  1.00      A    P
ATOM    160 DS   DC  A  54     -45.700  -1.131  17.869  1.00  1.00      A    S
ATOM    161 DB   DC  A  54     -41.720  -0.361  15.439  1.00  1.00      A    B
ATOM    162 DP   DG  A  55     -48.600  -4.401  16.769  1.00  1.00      A    P
ATOM    163 DS   DG  A  55     -47.540  -4.300  12.779  1.00  1.00      A    S
ATOM    164 DB   DG  A  55     -43.180  -3.200  12.379  1.00  1.00      A    B
ATOM    165 DP   DC  A  56     -49.130  -6.070  10.479  1.00  1.00      A    P
ATOM    166 DS   DC  A  56     -46.580  -5.480   8.339  1.00  1.00      A    S
ATOM    167 DB   DC  A  56     -43.330  -6.290  11.029  1.00  1.00      A    B
ATOM    168 DP   DT  A  57     -45.990  -7.720   4.579  1.00  1.00      A    P
ATOM    169 DS   DT  A  57     -42.400  -7.370   4.029  1.00  1.00      A    S
ATOM    170 DB   DT  A  57     -41.200  -8.970   8.269  1.00  1.00      A    B
ATOM    171 DP   DT  A  58     -40.300  -9.030   1.249  1.00  1.00      A    P
ATOM    172 DS   DT  A  58     -36.780  -8.770   3.649  1.00  1.00      A    S
ATOM    173 DB   DT  A  58     -38.430 -11.320   7.009  1.00  1.00      A    B
ATOM    174 DP   DA  A  59     -33.080 -10.260   2.269  1.00  1.00      A    P
ATOM    175 DS   DA  A  59     -31.760 -10.650   5.529  1.00  1.00      A    S
ATOM    176 DB   DA  A  59     -34.960 -13.420   7.999  1.00  1.00      A    B
ATOM    177 DP   DA  A  60     -28.480 -11.570   6.219  1.00  1.00      A    P
ATOM    178 DS   DA  A  60     -29.370 -12.690   9.439  1.00  1.00      A    S
ATOM    179 DB   DA  A  60     -32.660 -15.740   8.979  1.00  1.00      A    B
ATOM    180 DP   DA  A  61     -26.870 -13.580  12.039  1.00  1.00      A    P
ATOM    181 DS   DA  A  61     -28.710 -16.561  13.629  1.00  1.00      A    S
ATOM    182 DB   DA  A  61     -30.970 -18.650  10.129  1.00  1.00      A    B
ATOM    183 DP   DC  A  62     -27.220 -18.361  15.339  1.00  1.00      A    P
ATOM    184 DS   DC  A  62     -29.180 -21.211  14.789  1.00  1.00      A    S
ATOM    185 DB   DC  A  62     -29.240 -21.490  10.259  1.00  1.00      A    B
ATOM    186 DP   DG  A  63     -27.270 -25.031  17.029  1.00  1.00      A    P
ATOM    187 DS   DG  A  63     -28.510 -27.511  14.179  1.00  1.00      A    S
ATOM    188 DB   DG  A  63     -27.770 -25.370   9.499  1.00  1.00      A    B
ATOM    189 DP   DC  A  64     -28.630 -30.821  14.439  1.00  1.00      A    P
ATOM    190 DS   DC  A  64     -28.980 -31.510  10.749  1.00  1.00      A    S
ATOM    191 DB   DC  A  64     -26.730 -28.680   9.129  1.00  1.00      A    B
ATOM    192 DP   DA  A  65     -28.160 -35.780   9.159  1.00  1.00      A    P
ATOM    193 DS   DA  A  65     -27.040 -34.400   6.019  1.00  1.00      A    S
ATOM    194 DB   DA  A  65     -24.320 -30.820   6.699  1.00  1.00      A    B
ATOM    195 DP   DC  A  66     -26.080 -36.380   4.219  1.00  1.00      A    P
ATOM    196 DS   DC  A  66     -23.790 -33.880   2.329  1.00  1.00      A    S
ATOM    197 DB   DC  A  66     -21.510 -32.200   5.569  1.00  1.00      A    B
ATOM    198 DP   DG  A  67     -21.880 -35.280  -1.501  1.00  1.00      A    P
ATOM    199 DS   DG  A  67     -19.980 -31.950  -1.731  1.00  1.00      A    S
ATOM    200 DB   DG  A  67     -18.240 -31.540   2.939  1.00  1.00      A    B
ATOM    201 DP   DT  A  68     -17.830 -31.380  -3.711  1.00  1.00      A    P
ATOM    202 DS   DT  A  68     -15.700 -29.240  -1.411  1.00  1.00      A    S
ATOM    203 DB   DT  A  68     -14.810 -32.330   1.729  1.00  1.00      A    B
ATOM    204 DP   DA  A  69     -12.400 -27.450  -3.271  1.00  1.00      A    P
ATOM    205 DS   DA  A  69     -10.350 -27.500  -0.351  1.00  1.00      A    S
ATOM    206 DB   DA  A  69     -10.630 -31.860   1.929  1.00  1.00      A    B
ATOM    207 DP   DC  A  70      -7.480 -26.430  -0.731  1.00  1.00      A    P
ATOM    208 DS   DC  A  70      -6.220 -27.610   2.099  1.00  1.00      A    S
ATOM    209 DB   DC  A  70      -7.100 -31.940   2.059  1.00  1.00      A    B
ATOM    210 DP   DG  A  71      -1.540 -26.170   3.079  1.00  1.00      A    P
ATOM    211 DS   DG  A  71      -1.180 -28.900   5.389  1.00  1.00      A    S
ATOM    212 DB   DG  A  71      -3.360 -33.140   3.629  1.00  1.00      A    B
ATOM    213 DP   DC  A  72       1.260 -29.121   7.259  1.00  1.00      A    P
ATOM    214 DS   DC  A  72       1.110 -32.781   7.199  1.00  1.00      A    S
ATOM    215 DB   DC  A  72       0.310 -33.420   3.579  1.00  1.00      A    B
ATOM    216 DP   DG  A  73       4.660 -35.161   9.279  1.00  1.00      A    P
ATOM    217 DS   DG  A  73       4.240 -38.321   6.819  1.00  1.00      A    S
ATOM    218 DB   DG  A  73       2.290 -36.950   2.169  1.00  1.00      A    B
ATOM    219 DP   DC  A  74       5.240 -40.841   7.029  1.00  1.00      A    P
ATOM    220 DS   DC  A  74       5.170 -41.520   3.299  1.00  1.00      A    S
ATOM    221 DB   DC  A  74       5.560 -37.790   1.419  1.00  1.00      A    B
ATOM    222 DP   DT  A  75       7.980 -44.250   1.729  1.00  1.00      A    P
ATOM    223 DS   DT  A  75       8.420 -42.920  -1.971  1.00  1.00      A    S
ATOM    224 DB   DT  A  75       8.750 -38.400  -0.901  1.00  1.00      A    B
ATOM    225 DP   DG  A  76      11.850 -44.520  -3.971  1.00  1.00      A    P
ATOM    226 DS   DG  A  76      11.550 -41.780  -6.211  1.00  1.00      A    S
ATOM    227 DB   DG  A  76      11.860 -37.270  -3.591  1.00  1.00      A    B
ATOM    228 DP   DT  A  77      13.460 -41.460  -9.291  1.00  1.00      A    P
ATOM    229 DS   DT  A  77      13.230 -37.410  -9.771  1.00  1.00      A    S
ATOM    230 DB   DT  A  77      14.640 -36.000  -5.271  1.00  1.00      A    B
ATOM    231 DP   DC  A  78      15.170 -36.140 -12.751  1.00  1.00      A    P
ATOM    232 DS   DC  A  78      14.810 -32.720 -10.850  1.00  1.00      A    S
ATOM    233 DB   DC  A  78      16.790 -33.220  -7.190  1.00  1.00      A    B
ATOM    234 DP   DC  A  79      15.700 -30.150 -12.100  1.00  1.00      A    P
ATOM    235 DS   DC  A  79      16.320 -28.040  -9.440  1.00  1.00      A    S
ATOM    236 DB   DC  A  79      19.720 -30.520  -7.210  1.00  1.00      A    B
ATOM    237 DP   DC  A  80      17.390 -24.760  -9.880  1.00  1.00      A    P
ATOM    238 DS   DC  A  80      19.220 -24.200  -6.230  1.00  1.00      A    S
ATOM    239 DB   DC  A  80      22.240 -27.630  -6.220  1.00  1.00      A    B
ATOM    240 DP   DC  A  81      20.530 -20.890  -4.880  1.00  1.00      A    P
ATOM    241 DS   DC  A  81      23.290 -22.540  -2.400  1.00  1.00      A    S
ATOM    242 DB   DC  A  81      25.380 -25.570  -5.130  1.00  1.00      A    B
ATOM    243 DP   DC  A  82      25.880 -20.240  -0.580  1.00  1.00      A    P
ATOM    244 DS   DC  A  82      28.460 -22.610  -0.180  1.00  1.00      A    S
ATOM    245 DB   DC  A  82      28.980 -25.040  -4.000  1.00  1.00      A    B
ATOM    246 DP   DG  A  83      31.870 -21.271   2.680  1.00  1.00      A    P
ATOM    247 DS   DG  A  83      34.510 -22.710   0.740  1.00  1.00      A    S
ATOM    248 DB   DG  A  83      33.090 -23.730  -3.820  1.00  1.00      A    B
ATOM    249 DP   DC  A  84      37.920 -22.221   1.660  1.00  1.00      A    P
ATOM    250 DS   DC  A  84      38.990 -23.310  -1.770  1.00  1.00      A    S
ATOM    251 DB   DC  A  84      35.750 -21.510  -4.380  1.00  1.00      A    B
ATOM    252 DP   DG  A  85      43.000 -22.410  -2.300  1.00  1.00      A    P
ATOM    253 DS   DG  A  85      42.580 -22.570  -6.210  1.00  1.00      A    S
ATOM    254 DB   DG  A  85      38.530 -20.450  -7.360  1.00  1.00      A    B
ATOM    255 DP   DT  A  86      45.040 -21.830  -8.290  1.00  1.00      A    P
ATOM    256 DS   DT  A  86      42.950 -20.510 -11.220  1.00  1.00      A    S
ATOM    257 DB   DT  A  86      40.270 -17.690  -8.850  1.00  1.00      A    B
ATOM    258 DP   DT  A  87      44.690 -18.820 -14.340  1.00  1.00      A    P
ATOM    259 DS   DT  A  87      41.630 -17.190 -15.220  1.00  1.00      A    S
ATOM    260 DB   DT  A  87      41.310 -14.920 -11.700  1.00  1.00      A    B
ATOM    261 DP   DT  A  88      41.200 -15.330 -18.260  1.00  1.00      A    P
ATOM    262 DS   DT  A  88      38.430 -13.270 -17.170  1.00  1.00      A    S
ATOM    263 DB   DT  A  88      40.240 -11.640 -13.590  1.00  1.00      A    B
ATOM    264 DP   DT  A  89      37.150 -10.820 -19.700  1.00  1.00      A    P
ATOM    265 DS   DT  A  89      35.390  -8.830 -16.940  1.00  1.00      A    S
ATOM    266 DB   DT  A  89      38.780  -8.160 -14.760  1.00  1.00      A    B
ATOM    267 DP   DA  A  90      33.240  -6.050 -17.880  1.00  1.00      A    P
ATOM    268 DS   DA  A  90      33.650  -4.290 -14.550  1.00  1.00      A    S
ATOM    269 DB   DA  A  90      38.690  -4.140 -13.700  1.00  1.00      A    B
ATOM    270 DP   DA  A  91      32.130  -1.090 -13.570  1.00  1.00      A    P
ATOM    271 DS   DA  A  91      34.770  -0.530 -10.710  1.00  1.00      A    S
ATOM    272 DB   DA  A  91      39.210  -0.780 -12.710  1.00  1.00      A    B
ATOM    273 DP   DC  A  92      34.060   2.210  -9.010  1.00  1.00      A    P
ATOM    274 DS   DC  A  92      38.050   3.170  -8.220  1.00  1.00      A    S
ATOM    275 DB   DC  A  92      39.870   2.660 -12.140  1.00  1.00      A    B
ATOM    276 DP   DC  A  93      38.670   5.950  -6.820  1.00  1.00      A    P
ATOM    277 DS   DC  A  93      42.050   6.710  -8.360  1.00  1.00      A    S
ATOM    278 DB   DC  A  93      41.190   6.320 -12.400  1.00  1.00      A    B
ATOM    279 DP   DG  A  94      44.360  10.950  -7.179  1.00  1.00      A    P
ATOM    280 DS   DG  A  94      46.120  11.370 -10.229  1.00  1.00      A    S
ATOM    281 DB   DG  A  94      42.800   9.750 -14.110  1.00  1.00      A    B
ATOM    282 DP   DC  A  95      48.110  14.100 -10.789  1.00  1.00      A    P
ATOM    283 DS   DC  A  95      47.990  13.740 -14.829  1.00  1.00      A    S
ATOM    284 DB   DC  A  95      43.580  12.900 -15.339  1.00  1.00      A    B
ATOM    285 DP   DC  A  96      49.060  16.610 -16.949  1.00  1.00      A    P
ATOM    286 DS   DC  A  96      46.260  16.240 -19.899  1.00  1.00      A    S
ATOM    287 DB   DC  A  96      42.850  16.000 -17.799  1.00  1.00      A    B
ATOM    288 DP   DA  A  97      46.310  19.030 -23.279  1.00  1.00      A    P
ATOM    289 DS   DA  A  97      42.610  18.380 -24.349  1.00  1.00      A    S
ATOM    290 DB   DA  A  97      39.830  17.840 -20.199  1.00  1.00      A    B
ATOM    291 DP   DA  A  98      40.850  21.040 -26.809  1.00  1.00      A    P
ATOM    292 DS   DA  A  98      37.780  20.150 -25.679  1.00  1.00      A    S
ATOM    293 DB   DA  A  98      37.890  20.640 -20.659  1.00  1.00      A    B
ATOM    294 DP   DG  A  99      35.020  22.290 -27.369  1.00  1.00      A    P
ATOM    295 DS   DG  A  99      32.470  22.180 -24.399  1.00  1.00      A    S
ATOM    296 DB   DG  A  99      34.760  23.450 -20.029  1.00  1.00      A    B
ATOM    297 DP   DG  A 100      29.240  23.340 -24.599  1.00  1.00      A    P
ATOM    298 DS   DG  A 100      28.680  23.460 -20.709  1.00  1.00      A    S
ATOM    299 DB   DG  A 100      32.070  26.050 -18.429  1.00  1.00      A    B
ATOM    300 DP   DG  A 101      25.660  23.970 -19.529  1.00  1.00      A    P
ATOM    301 DS   DG  A 101      26.450  25.340 -16.309  1.00  1.00      A    S
ATOM    302 DB   DG  A 101      30.790  28.430 -15.939  1.00  1.00      A    B
ATOM    303 DP   DG  A 102      23.920  26.200 -13.709  1.00  1.00      A    P
ATOM    304 DS   DG  A 102      26.100  29.090 -11.599  1.00  1.00      A    S
ATOM    305 DB   DG  A 102      29.330  31.550 -14.199  1.00  1.00      A    B
ATOM    306 DP   DA  A 103      24.920  31.170  -8.539  1.00  1.00      A    P
ATOM    307 DS   DA  A 103      27.450  34.190  -9.099  1.00  1.00      A    S
ATOM    308 DB   DA  A 103      27.960  34.840 -13.659  1.00  1.00      A    B
ATOM    309 DP   DT  A 104      27.180  37.250  -7.079  1.00  1.00      A    P
ATOM    310 DS   DT  A 104      28.130  39.980  -9.789  1.00  1.00      A    S
ATOM    311 DB   DT  A 104      26.430  38.110 -13.649  1.00  1.00      A    B
ATOM    312 DP   DT  A 105      26.860  43.410  -9.419  1.00  1.00      A    P
ATOM    313 DS   DT  A 105      27.910  44.890 -13.109  1.00  1.00      A    S
ATOM    314 DB   DT  A 105      25.860  41.850 -15.459  1.00  1.00      A    B
ATOM    315 DP   DA  A 106      27.040  48.840 -14.289  1.00  1.00      A    P
ATOM    316 DS   DA  A 106      25.630  48.030 -17.359  1.00  1.00      A    S
ATOM    317 DB   DA  A 106      22.500  44.050 -17.099  1.00  1.00      A    B
ATOM    318 DP   DC  A 107      24.730  50.380 -19.029  1.00  1.00      A    P
ATOM    319 DS   DC  A 107      22.240  48.080 -21.219  1.00  1.00      A    S
ATOM    320 DB   DC  A 107      19.950  45.990 -18.449  1.00  1.00      A    B
ATOM    321 DP   DT  A 108      19.840  49.850 -23.829  1.00  1.00      A    P
ATOM    322 DS   DT  A 108      17.580  46.930 -24.059  1.00  1.00      A    S
ATOM    323 DB   DT  A 108      16.270  46.630 -19.939  1.00  1.00      A    B
ATOM    324 DP   DC  A 109      14.360  47.720 -26.699  1.00  1.00      A    P
ATOM    325 DS   DC  A 109      11.850  45.150 -25.159  1.00  1.00      A    S
ATOM    326 DB   DC  A 109      12.010  46.200 -20.809  1.00  1.00      A    B
ATOM    327 DP   DC  A 110       8.780  44.850 -26.169  1.00  1.00      A    P
ATOM    328 DS   DC  A 110       7.200  42.890 -22.949  1.00  1.00      A    S
ATOM    329 DB   DC  A 110       8.200  45.640 -20.019  1.00  1.00      A    B
ATOM    330 DP   DC  A 111       4.190  41.880 -22.899  1.00  1.00      A    P
ATOM    331 DS   DC  A 111       3.930  42.190 -18.859  1.00  1.00      A    S
ATOM    332 DB   DC  A 111       4.840  45.860 -18.069  1.00  1.00      A    B
ATOM    333 DP   DT  A 112       0.780  40.950 -16.820  1.00  1.00      A    P
ATOM    334 DS   DT  A 112       1.590  42.600 -14.029  1.00  1.00      A    S
ATOM    335 DB   DT  A 112       1.410  46.500 -15.949  1.00  1.00      A    B
ATOM    336 DP   DA  A 113      -0.510  41.700 -11.160  1.00  1.00      A    P
ATOM    337 DS   DA  A 113      -0.470  45.080  -9.569  1.00  1.00      A    S
ATOM    338 DB   DA  A 113      -1.090  48.490 -13.089  1.00  1.00      A    B
ATOM    339 DP   DG  A 114      -2.870  45.720  -6.419  1.00  1.00      A    P
ATOM    340 DS   DG  A 114      -3.340  49.720  -7.379  1.00  1.00      A    S
ATOM    341 DB   DG  A 114      -3.980  50.820 -12.139  1.00  1.00      A    B
ATOM    342 DP   DT  A 115      -5.360  51.700  -5.209  1.00  1.00      A    P
ATOM    343 DS   DT  A 115      -7.130  53.970  -8.069  1.00  1.00      A    S
ATOM    344 DB   DT  A 115      -7.300  51.130 -11.069  1.00  1.00      A    B
ATOM    345 DP   DC  A 116     -10.150  55.520  -7.249  1.00  1.00      A    P
ATOM    346 DS   DC  A 116     -11.350  56.040 -10.959  1.00  1.00      A    S
ATOM    347 DB   DC  A 116     -10.430  52.480 -12.739  1.00  1.00      A    B
ATOM    348 DP   DT  A 117     -15.210  57.310 -11.859  1.00  1.00      A    P
ATOM    349 DS   DT  A 117     -15.690  55.240 -15.059  1.00  1.00      A    S
ATOM    350 DB   DT  A 117     -14.210  51.210 -13.620  1.00  1.00      A    B
ATOM    351 DP   DC  A 118     -19.060  55.450 -16.160  1.00  1.00      A    P
ATOM    352 DS   DC  A 118     -18.750  52.080 -18.480  1.00  1.00      A    S
ATOM    353 DB   DC  A 118     -17.080  49.120 -15.560  1.00  1.00      A    B
ATOM    354 DP   DC  A 119     -21.440  50.710 -20.590  1.00  1.00      A    P
ATOM    355 DS   DC  A 119     -19.330  47.080 -20.660  1.00  1.00      A    S
ATOM    356 DB   DC  A 119     -19.050  46.080 -16.510  1.00  1.00      A    B
ATOM    357 DP   DA  A 120     -20.580  43.720 -23.330  1.00  1.00      A    P
ATOM    358 DS   DA  A 120     -19.040  40.980 -21.210  1.00  1.00      A    S
ATOM    359 DB   DA  A 120     -20.380  42.220 -16.790  1.00  1.00      A    B
ATOM    360 DP   DG  A 121     -20.150  36.980 -22.010  1.00  1.00      A    P
ATOM    361 DS   DG  A 121     -20.210  36.050 -18.610  1.00  1.00      A    S
ATOM    362 DB   DG  A 121     -22.350  39.110 -15.790  1.00  1.00      A    B
ATOM    363 DP   DG  A 122     -20.760  32.340 -17.300  1.00  1.00      A    P
ATOM    364 DS   DG  A 122     -22.220  33.180 -13.830  1.00  1.00      A    S
ATOM    365 DB   DG  A 122     -25.080  37.440 -14.070  1.00  1.00      A    B
ATOM    366 DP   DC  A 123     -22.950  30.830 -11.900  1.00  1.00      A    P
ATOM    367 DS   DC  A 123     -25.350  33.240  -9.830  1.00  1.00      A    S
ATOM    368 DB   DC  A 123     -27.660  35.370 -12.860  1.00  1.00      A    B
ATOM    369 DP   DA  A 124     -27.900  31.480  -6.530  1.00  1.00      A    P
ATOM    370 DS   DA  A 124     -30.890  33.720  -6.900  1.00  1.00      A    S
ATOM    371 DB   DA  A 124     -32.040  34.850 -11.640  1.00  1.00      A    B
ATOM    372 DP   DC  A 125     -33.170  32.890  -4.990  1.00  1.00      A    P
ATOM    373 DS   DC  A 125     -35.750  35.310  -6.910  1.00  1.00      A    S
ATOM    374 DB   DC  A 125     -35.250  34.140 -10.920  1.00  1.00      A    B
ATOM    375 DP   DG  A 126     -40.410  35.150  -5.080  1.00  1.00      A    P
ATOM    376 DS   DG  A 126     -41.910  36.000  -8.060  1.00  1.00      A    S
ATOM    377 DB   DG  A 126     -39.310  33.210 -11.660  1.00  1.00      A    B
ATOM    378 DP   DT  A 127     -45.520  36.430  -8.800  1.00  1.00      A    P
ATOM    379 DS   DT  A 127     -45.200  35.850 -12.360  1.00  1.00      A    S
ATOM    380 DB   DT  A 127     -42.540  32.120 -12.100  1.00  1.00      A    B
ATOM    381 DP   DG  A 128     -49.350  34.990 -14.180  1.00  1.00      A    P
ATOM    382 DS   DG  A 128     -48.280  32.910 -16.430  1.00  1.00      A    S
ATOM    383 DB   DG  A 128     -45.030  29.390 -14.710  1.00  1.00      A    B
ATOM    384 DP   DT  A 129     -50.100  31.530 -18.560  1.00  1.00      A    P
ATOM    385 DS   DT  A 129     -47.860  28.760 -19.930  1.00  1.00      A    S
ATOM    386 DB   DT  A 129     -47.290  26.610 -15.950  1.00  1.00      A    B
ATOM    387 DP   DC  A 130     -49.760  26.570 -22.640  1.00  1.00      A    P
ATOM    388 DS   DC  A 130     -48.270  22.930 -21.410  1.00  1.00      A    S
ATOM    389 DB   DC  A 130     -48.530  23.050 -16.900  1.00  1.00      A    B
ATOM    390 DP   DA  A 131     -49.670  19.570 -23.130  1.00  1.00      A    P
ATOM    391 DS   DA  A 131     -47.970  17.190 -20.070  1.00  1.00      A    S
ATOM    392 DB   DA  A 131     -49.960  19.020 -16.470  1.00  1.00      A    B
ATOM    393 DP   DG  A 132     -48.470  13.600 -20.340  1.00  1.00      A    P
ATOM    394 DS   DG  A 132     -48.910  13.090 -16.660  1.00  1.00      A    S
ATOM    395 DB   DG  A 132     -51.970  16.390 -14.420  1.00  1.00      A    B
ATOM    396 DP   DA  A 133     -49.400   9.410 -15.311  1.00  1.00      A    P
ATOM    397 DS   DA  A 133     -50.710  10.510 -12.121  1.00  1.00      A    S
ATOM    398 DB   DA  A 133     -53.880  13.800 -13.041  1.00  1.00      A    B
ATOM    399 DP   DT  A 134     -52.020   7.920  -9.871  1.00  1.00      A    P
ATOM    400 DS   DT  A 134     -54.350   9.670  -8.191  1.00  1.00      A    S
ATOM    401 DB   DT  A 134     -56.280  11.430 -11.651  1.00  1.00      A    B
ATOM    402 DP   DA  A 135     -56.360   7.620  -5.461  1.00  1.00      A    P
ATOM    403 DS   DA  A 135     -59.590   9.200  -6.241  1.00  1.00      A    S
ATOM    404 DB   DA  A 135     -60.200  10.570 -11.051  1.00  1.00      A    B
ATOM    405 DP   DT  A 136     -62.510   8.220  -4.501  1.00  1.00      A    P
ATOM    406 DS   DT  A 136     -64.930   9.960  -6.911  1.00  1.00      A    S
ATOM    407 DB   DT  A 136     -62.990   8.520 -10.851  1.00  1.00      A    B
ATOM    408 DP   DA  A 137     -68.690   9.620  -6.241  1.00  1.00      A    P
ATOM    409 DS   DA  A 137     -69.610   9.100  -9.581  1.00  1.00      A    S
ATOM    410 DB   DA  A 137     -66.520   6.800 -12.661  1.00  1.00      A    B
ATOM    411 DP   DT  A 138     -73.000   8.560 -10.261  1.00  1.00      A    P
ATOM    412 DS   DT  A 138     -72.250   7.420 -14.041  1.00  1.00      A    S
ATOM    413 DB   DT  A 138     -69.070   4.290 -13.441  1.00  1.00      A    B
ATOM    414 DP   DA  A 139     -75.510   5.970 -15.931  1.00  1.00      A    P
ATOM    415 DS   DA  A 139     -73.320   4.020 -18.231  1.00  1.00      A    S
ATOM    416 DB   DA  A 139     -69.830   1.180 -16.021  1.00  1.00      A    B
ATOM    417 DP   DC  A 140     -74.620   2.850 -20.181  1.00  1.00      A    P
ATOM    418 DS   DC  A 140     -71.830   0.330 -20.871  1.00  1.00      A    S
ATOM    419 DB   DC  A 140     -71.380  -1.640 -17.091  1.00  1.00      A    B
ATOM    420 DP   DA  A 141     -72.060  -2.400 -24.291  1.00  1.00      A    P
ATOM    421 DS   DA  A 141     -69.550  -4.740 -23.181  1.00  1.00      A    S
ATOM    422 DB   DA  A 141     -71.010  -5.570 -18.381  1.00  1.00      A    B
ATOM    423 DP   DT  A 142     -69.300  -7.750 -24.891  1.00  1.00      A    P
ATOM    424 DS   DT  A 142     -67.560  -9.390 -21.771  1.00  1.00      A    S
ATOM    425 DB   DT  A 142     -71.350  -9.170 -18.811  1.00  1.00      A    B
ATOM    426 DP   DC  A 143     -66.480 -12.960 -22.591  1.00  1.00      A    P
ATOM    427 DS   DC  A 143     -66.670 -14.050 -18.601  1.00  1.00      A    S
ATOM    428 DB   DC  A 143     -70.810 -13.170 -17.641  1.00  1.00      A    B
ATOM    429 DP   DC  A 144     -66.230 -17.670 -17.291  1.00  1.00      A    P
ATOM    430 DS   DC  A 144     -68.640 -17.360 -13.841  1.00  1.00      A    S
ATOM    431 DB   DC  A 144     -72.430 -16.390 -15.751  1.00  1.00      A    B
ATOM    432 DP   DT  A 145     -69.340 -20.550 -11.371  1.00  1.00      A    P
ATOM    433 DS   DT  A 145     -73.290 -19.770 -10.431  1.00  1.00      A    S
ATOM    434 DB   DT  A 145     -74.930 -19.050 -14.171  1.00  1.00      A    B
ATOM    435 DP   DG  A 146     -75.080 -22.760  -8.301  1.00  1.00      A    P
ATOM    436 DS   DG  A 146     -78.340 -21.090  -9.141  1.00  1.00      A    S
ATOM    437 DB   DG  A 146     -78.910 -20.520 -13.911  1.00  1.00      A    B
ATOM    438 DP   DT  A 147     -80.790 -21.500  -7.681  1.00  1.00      A    P
ATOM    439 DS   DT  A 147     -83.260 -20.610 -10.201  1.00  1.00      A    S
ATOM    440 DB   DT  A 147     -81.610 -22.600 -13.521  1.00  1.00      A    B
TER
ATOM    441 DS   DA  B   1     -82.970 -21.230 -23.571  1.00  1.00      B    S
ATOM    442 DB   DA  B   1     -81.150 -22.210 -19.451  1.00  1.00      B    B
ATOM    443 DP   DC  B   2     -83.510 -17.750 -24.161  1.00  1.00      B    P
ATOM    444 DS   DC  B   2     -84.350 -17.460 -20.771  1.00  1.00      B    S
ATOM    445 DB   DC  B   2     -81.000 -18.800 -18.961  1.00  1.00      B    B
ATOM    446 DP   DA  B   3     -85.430 -13.370 -19.521  1.00  1.00      B    P
ATOM    447 DS   DA  B   3     -83.820 -13.810 -16.051  1.00  1.00      B    S
ATOM    448 DB   DA  B   3     -79.820 -16.120 -16.151  1.00  1.00      B    B
ATOM    449 DP   DG  B   4     -83.540 -10.400 -13.601  1.00  1.00      B    P
ATOM    450 DS   DG  B   4     -80.880 -11.650 -11.721  1.00  1.00      B    S
ATOM    451 DB   DG  B   4     -77.070 -13.660 -14.741  1.00  1.00      B    B
ATOM    452 DP   DG  B   5     -79.460  -9.410  -9.061  1.00  1.00      B    P
ATOM    453 DS   DG  B   5     -75.700 -10.460  -8.581  1.00  1.00      B    S
ATOM    454 DB   DG  B   5     -73.880 -11.690 -13.351  1.00  1.00      B    B
ATOM    455 DP   DA  B   6     -73.390  -8.650  -5.911  1.00  1.00      B    P
ATOM    456 DS   DA  B   6     -70.400  -9.800  -7.911  1.00  1.00      B    S
ATOM    457 DB   DA  B   6     -71.680  -9.100 -12.821  1.00  1.00      B    B
ATOM    458 DP   DT  B   7     -67.740  -8.570  -7.111  1.00  1.00      B    P
ATOM    459 DS   DT  B   7     -66.590  -8.760 -10.631  1.00  1.00      B    S
ATOM    460 DB   DT  B   7     -69.410  -6.300 -12.561  1.00  1.00      B    B
ATOM    461 DP   DG  B   8     -62.750  -7.870 -10.911  1.00  1.00      B    P
ATOM    462 DS   DG  B   8     -62.880  -6.370 -14.161  1.00  1.00      B    S
ATOM    463 DB   DG  B   8     -66.690  -3.470 -14.561  1.00  1.00      B    B
ATOM    464 DP   DT  B   9     -60.020  -5.330 -16.341  1.00  1.00      B    P
ATOM    465 DS   DT  B   9     -62.200  -2.600 -18.761  1.00  1.00      B    S
ATOM    466 DB   DT  B   9     -64.460  -0.820 -15.481  1.00  1.00      B    B
ATOM    467 DP   DA  B  10     -59.920   0.100 -21.121  1.00  1.00      B    P
ATOM    468 DS   DA  B  10     -62.600   2.650 -21.521  1.00  1.00      B    S
ATOM    469 DB   DA  B  10     -64.540   3.230 -17.501  1.00  1.00      B    B
ATOM    470 DP   DT  B  11     -62.110   5.670 -23.331  1.00  1.00      B    P
ATOM    471 DS   DT  B  11     -64.870   7.620 -21.701  1.00  1.00      B    S
ATOM    472 DB   DT  B  11     -63.630   6.770 -17.491  1.00  1.00      B    B
ATOM    473 DP   DA  B  12     -64.820  11.890 -22.921  1.00  1.00      B    P
ATOM    474 DS   DA  B  12     -65.460  13.190 -19.581  1.00  1.00      B    S
ATOM    475 DB   DA  B  12     -62.980  10.760 -16.381  1.00  1.00      B    B
ATOM    476 DP   DT  B  13     -65.920  16.440 -19.071  1.00  1.00      B    P
ATOM    477 DS   DT  B  13     -65.340  16.550 -15.741  1.00  1.00      B    S
ATOM    478 DB   DT  B  13     -62.010  14.010 -15.271  1.00  1.00      B    B
ATOM    479 DP   DA  B  14     -64.720  20.620 -13.971  1.00  1.00      B    P
ATOM    480 DS   DA  B  14     -62.850  19.430 -10.761  1.00  1.00      B    S
ATOM    481 DB   DA  B  14     -60.110  16.160 -12.121  1.00  1.00      B    B
ATOM    482 DP   DT  B  15     -61.530  21.570  -8.330  1.00  1.00      B    P
ATOM    483 DS   DT  B  15     -58.940  19.480  -7.640  1.00  1.00      B    S
ATOM    484 DB   DT  B  15     -57.360  18.460 -11.420  1.00  1.00      B    B
ATOM    485 DP   DC  B  16     -56.570  21.490  -5.310  1.00  1.00      B    P
ATOM    486 DS   DC  B  16     -53.760  19.750  -6.130  1.00  1.00      B    S
ATOM    487 DB   DC  B  16     -53.720  19.440 -10.320  1.00  1.00      B    B
ATOM    488 DP   DT  B  17     -50.190  20.010  -4.190  1.00  1.00      B    P
ATOM    489 DS   DT  B  17     -48.290  18.090  -6.800  1.00  1.00      B    S
ATOM    490 DB   DT  B  17     -49.680  20.100 -10.680  1.00  1.00      B    B
ATOM    491 DP   DG  B  18     -44.440  18.660  -6.060  1.00  1.00      B    P
ATOM    492 DS   DG  B  18     -43.360  18.340  -9.860  1.00  1.00      B    S
ATOM    493 DB   DG  B  18     -45.910  21.370 -12.330  1.00  1.00      B    B
ATOM    494 DP   DA  B  19     -39.770  17.870 -11.220  1.00  1.00      B    P
ATOM    495 DS   DA  B  19     -40.530  19.120 -14.290  1.00  1.00      B    S
ATOM    496 DB   DA  B  19     -43.030  23.070 -13.760  1.00  1.00      B    B
ATOM    497 DP   DC  B  20     -37.980  19.710 -15.710  1.00  1.00      B    P
ATOM    498 DS   DC  B  20     -39.320  22.480 -17.690  1.00  1.00      B    S
ATOM    499 DB   DC  B  20     -40.920  25.240 -15.120  1.00  1.00      B    B
ATOM    500 DP   DA  B  21     -36.970  24.110 -21.530  1.00  1.00      B    P
ATOM    501 DS   DA  B  21     -38.910  27.700 -21.270  1.00  1.00      B    S
ATOM    502 DB   DA  B  21     -39.450  29.070 -16.310  1.00  1.00      B    B
ATOM    503 DP   DC  B  22     -38.180  30.050 -23.320  1.00  1.00      B    P
ATOM    504 DS   DC  B  22     -39.380  32.920 -20.770  1.00  1.00      B    S
ATOM    505 DB   DC  B  22     -37.670  32.070 -16.850  1.00  1.00      B    B
ATOM    506 DP   DG  B  23     -39.080  36.950 -22.450  1.00  1.00      B    P
ATOM    507 DS   DG  B  23     -39.010  38.540 -19.080  1.00  1.00      B    S
ATOM    508 DB   DG  B  23     -36.280  36.120 -15.940  1.00  1.00      B    B
ATOM    509 DP   DT  B  24     -38.270  42.120 -18.940  1.00  1.00      B    P
ATOM    510 DS   DT  B  24     -36.830  42.400 -15.080  1.00  1.00      B    S
ATOM    511 DB   DT  B  24     -34.290  38.960 -15.270  1.00  1.00      B    B
ATOM    512 DP   DG  B  25     -34.610  46.080 -14.160  1.00  1.00      B    P
ATOM    513 DS   DG  B  25     -32.400  44.280 -11.620  1.00  1.00      B    S
ATOM    514 DB   DG  B  25     -30.600  40.180 -13.080  1.00  1.00      B    B
ATOM    515 DP   DC  B  26     -31.040  45.800  -9.520  1.00  1.00      B    P
ATOM    516 DS   DC  B  26     -29.570  43.210  -8.420  1.00  1.00      B    S
ATOM    517 DB   DC  B  26     -27.570  41.640 -11.890  1.00  1.00      B    B
ATOM    518 DP   DC  B  27     -27.020  43.560  -5.730  1.00  1.00      B    P
ATOM    519 DS   DC  B  27     -24.870  40.890  -6.830  1.00  1.00      B    S
ATOM    520 DB   DC  B  27     -23.960  42.090 -11.290  1.00  1.00      B    B
ATOM    521 DP   DT  B  28     -21.350  39.890  -4.990  1.00  1.00      B    P
ATOM    522 DS   DT  B  28     -19.490  38.430  -7.910  1.00  1.00      B    S
ATOM    523 DB   DT  B  28     -20.070  41.650 -10.830  1.00  1.00      B    B
ATOM    524 DP   DG  B  29     -15.090  37.770  -7.170  1.00  1.00      B    P
ATOM    525 DS   DG  B  29     -14.370  38.100 -11.160  1.00  1.00      B    S
ATOM    526 DB   DG  B  29     -16.370  42.730 -13.020  1.00  1.00      B    B
ATOM    527 DP   DG  B  30     -10.900  37.870 -12.730  1.00  1.00      B    P
ATOM    528 DS   DG  B  30     -11.300  40.290 -15.850  1.00  1.00      B    S
ATOM    529 DB   DG  B  30     -13.850  44.700 -14.930  1.00  1.00      B    B
ATOM    530 DP   DA  B  31      -9.060  40.590 -18.260  1.00  1.00      B    P
ATOM    531 DS   DA  B  31     -10.760  43.790 -19.750  1.00  1.00      B    S
ATOM    532 DB   DA  B  31     -11.470  47.050 -16.450  1.00  1.00      B    B
ATOM    533 DP   DG  B  32      -8.590  45.250 -22.840  1.00  1.00      B    P
ATOM    534 DS   DG  B  32      -9.330  49.050 -21.999  1.00  1.00      B    S
ATOM    535 DB   DG  B  32      -9.150  49.870 -17.449  1.00  1.00      B    B
ATOM    536 DP   DA  B  33      -7.390  51.750 -23.959  1.00  1.00      B    P
ATOM    537 DS   DA  B  33      -7.100  54.260 -21.299  1.00  1.00      B    S
ATOM    538 DB   DA  B  33      -6.160  51.650 -16.669  1.00  1.00      B    B
ATOM    539 DP   DC  B  34      -4.890  56.630 -22.339  1.00  1.00      B    P
ATOM    540 DS   DC  B  34      -3.200  57.000 -19.089  1.00  1.00      B    S
ATOM    541 DB   DC  B  34      -3.030  53.480 -17.439  1.00  1.00      B    B
ATOM    542 DP   DT  B  35       0.320  59.150 -18.769  1.00  1.00      B    P
ATOM    543 DS   DT  B  35       1.460  57.620 -15.699  1.00  1.00      B    S
ATOM    544 DB   DT  B  35       0.910  53.590 -16.849  1.00  1.00      B    B
ATOM    545 DP   DA  B  36       4.560  58.650 -13.749  1.00  1.00      B    P
ATOM    546 DS   DA  B  36       5.010  55.330 -11.219  1.00  1.00      B    S
ATOM    547 DB   DA  B  36       4.000  51.550 -14.669  1.00  1.00      B    B
ATOM    548 DP   DG  B  37       8.550  54.940  -9.399  1.00  1.00      B    P
ATOM    549 DS   DG  B  37       8.120  50.890  -9.409  1.00  1.00      B    S
ATOM    550 DB   DG  B  37       7.240  49.040 -14.009  1.00  1.00      B    B
ATOM    551 DP   DG  B  38      10.430  48.870  -7.659  1.00  1.00      B    P
ATOM    552 DS   DG  B  38       9.860  45.470  -9.289  1.00  1.00      B    S
ATOM    553 DB   DG  B  38       9.320  46.160 -14.459  1.00  1.00      B    B
ATOM    554 DP   DG  B  39      11.650  42.860  -8.539  1.00  1.00      B    P
ATOM    555 DS   DG  B  39      11.130  41.040 -11.369  1.00  1.00      B    S
ATOM    556 DB   DG  B  39      12.170  44.090 -15.699  1.00  1.00      B    B
ATOM    557 DP   DA  B  40      11.960  37.180 -11.889  1.00  1.00      B    P
ATOM    558 DS   DA  B  40      12.200  37.510 -16.119  1.00  1.00      B    S
ATOM    559 DB   DA  B  40      14.670  42.020 -16.749  1.00  1.00      B    B
ATOM    560 DP   DG  B  41      13.930  34.640 -17.769  1.00  1.00      B    P
ATOM    561 DS   DG  B  41      15.110  36.540 -20.239  1.00  1.00      B    S
ATOM    562 DB   DG  B  41      17.680  40.820 -18.889  1.00  1.00      B    B
ATOM    563 DP   DT  B  42      16.600  35.070 -22.629  1.00  1.00      B    P
ATOM    564 DS   DT  B  42      18.980  38.110 -23.599  1.00  1.00      B    S
ATOM    565 DB   DT  B  42      20.770  39.170 -19.519  1.00  1.00      B    B
ATOM    566 DP   DA  B  43      21.790  37.370 -26.369  1.00  1.00      B    P
ATOM    567 DS   DA  B  43      24.850  39.220 -24.769  1.00  1.00      B    S
ATOM    568 DB   DA  B  43      24.540  37.670 -19.719  1.00  1.00      B    B
ATOM    569 DP   DA  B  44      28.220  38.500 -26.239  1.00  1.00      B    P
ATOM    570 DS   DA  B  44      30.270  39.850 -22.989  1.00  1.00      B    S
ATOM    571 DB   DA  B  44      28.010  37.880 -19.119  1.00  1.00      B    B
ATOM    572 DP   DT  B  45      33.510  39.520 -22.819  1.00  1.00      B    P
ATOM    573 DS   DT  B  45      33.700  39.550 -19.199  1.00  1.00      B    S
ATOM    574 DB   DT  B  45      31.200  36.240 -18.169  1.00  1.00      B    B
ATOM    575 DP   DC  B  46      37.580  39.200 -18.019  1.00  1.00      B    P
ATOM    576 DS   DC  B  46      36.540  37.240 -14.479  1.00  1.00      B    S
ATOM    577 DB   DC  B  46      33.800  34.550 -15.689  1.00  1.00      B    B
ATOM    578 DP   DC  B  47      38.670  36.100 -12.229  1.00  1.00      B    P
ATOM    579 DS   DC  B  47      36.490  33.120 -10.849  1.00  1.00      B    S
ATOM    580 DB   DC  B  47      35.190  31.150 -14.439  1.00  1.00      B    B
ATOM    581 DP   DC  B  48      37.790  31.090  -8.969  1.00  1.00      B    P
ATOM    582 DS   DC  B  48      35.630  27.740  -9.929  1.00  1.00      B    S
ATOM    583 DB   DC  B  48      36.070  27.470 -13.649  1.00  1.00      B    B
ATOM    584 DP   DC  B  49      35.880  24.520  -8.429  1.00  1.00      B    P
ATOM    585 DS   DC  B  49      33.970  23.030 -10.749  1.00  1.00      B    S
ATOM    586 DB   DC  B  49      36.230  23.390 -14.719  1.00  1.00      B    B
ATOM    587 DP   DT  B  50      32.510  19.330 -10.209  1.00  1.00      B    P
ATOM    588 DS   DT  B  50      31.590  18.950 -13.619  1.00  1.00      B    S
ATOM    589 DB   DT  B  50      35.590  19.610 -15.639  1.00  1.00      B    B
ATOM    590 DP   DT  B  51      29.740  15.460 -14.660  1.00  1.00      B    P
ATOM    591 DS   DT  B  51      30.990  15.220 -17.960  1.00  1.00      B    S
ATOM    592 DB   DT  B  51      35.200  15.930 -17.070  1.00  1.00      B    B
ATOM    593 DP   DG  B  52      30.370  11.170 -19.350  1.00  1.00      B    P
ATOM    594 DS   DG  B  52      33.680  10.920 -21.450  1.00  1.00      B    S
ATOM    595 DB   DG  B  52      37.800  13.210 -19.140  1.00  1.00      B    B
ATOM    596 DP   DG  B  53      34.610   8.280 -23.300  1.00  1.00      B    P
ATOM    597 DS   DG  B  53      38.040   9.100 -23.470  1.00  1.00      B    S
ATOM    598 DB   DG  B  53      39.870  10.340 -18.760  1.00  1.00      B    B
ATOM    599 DP   DC  B  54      39.850   7.620 -25.460  1.00  1.00      B    P
ATOM    600 DS   DC  B  54      42.940   7.410 -22.850  1.00  1.00      B    S
ATOM    601 DB   DC  B  54      41.720   7.420 -18.920  1.00  1.00      B    B
ATOM    602 DP   DG  B  55      45.960   3.760 -23.840  1.00  1.00      B    P
ATOM    603 DS   DG  B  55      47.640   3.670 -20.030  1.00  1.00      B    S
ATOM    604 DB   DG  B  55      44.110   4.320 -16.800  1.00  1.00      B    B
ATOM    605 DP   DG  B  56      50.190   1.470 -18.980  1.00  1.00      B    P
ATOM    606 DS   DG  B  56      49.340   1.200 -15.470  1.00  1.00      B    S
ATOM    607 DB   DG  B  56      44.440   1.260 -14.660  1.00  1.00      B    B
ATOM    608 DP   DT  B  57      50.860  -1.070 -13.380  1.00  1.00      B    P
ATOM    609 DS   DT  B  57      48.260  -1.190 -10.730  1.00  1.00      B    S
ATOM    610 DB   DT  B  57      44.870  -1.710 -13.110  1.00  1.00      B    B
ATOM    611 DP   DT  B  58      48.620  -3.770  -7.560  1.00  1.00      B    P
ATOM    612 DS   DT  B  58      45.430  -3.050  -6.910  1.00  1.00      B    S
ATOM    613 DB   DT  B  58      43.780  -4.480 -10.560  1.00  1.00      B    B
ATOM    614 DP   DA  B  59      43.230  -4.360  -3.360  1.00  1.00      B    P
ATOM    615 DS   DA  B  59      40.050  -4.410  -4.970  1.00  1.00      B    S
ATOM    616 DB   DA  B  59      40.610  -7.140  -9.340  1.00  1.00      B    B
ATOM    617 DP   DA  B  60      36.680  -5.350  -3.200  1.00  1.00      B    P
ATOM    618 DS   DA  B  60      34.920  -6.530  -6.540  1.00  1.00      B    S
ATOM    619 DB   DA  B  60      38.060  -9.510  -8.710  1.00  1.00      B    B
ATOM    620 DP   DA  B  61      31.400  -8.210  -6.440  1.00  1.00      B    P
ATOM    621 DS   DA  B  61      32.180 -10.020  -9.870  1.00  1.00      B    S
ATOM    622 DB   DA  B  61      36.670 -12.820  -9.120  1.00  1.00      B    B
ATOM    623 DP   DA  B  62      29.400 -12.100 -11.110  1.00  1.00      B    P
ATOM    624 DS   DA  B  62      31.640 -14.340 -13.040  1.00  1.00      B    S
ATOM    625 DB   DA  B  62      35.190 -15.810 -10.330  1.00  1.00      B    B
ATOM    626 DP   DC  B  63      30.110 -16.630 -14.710  1.00  1.00      B    P
ATOM    627 DS   DC  B  63      33.050 -18.960 -14.530  1.00  1.00      B    S
ATOM    628 DB   DC  B  63      34.310 -19.170 -10.640  1.00  1.00      B    B
ATOM    629 DP   DG  B  64      31.930 -22.780 -16.370  1.00  1.00      B    P
ATOM    630 DS   DG  B  64      34.010 -24.640 -14.350  1.00  1.00      B    S
ATOM    631 DB   DG  B  64      33.700 -23.130  -9.250  1.00  1.00      B    B
ATOM    632 DP   DC  B  65      33.980 -27.750 -14.840  1.00  1.00      B    P
ATOM    633 DS   DC  B  65      35.440 -28.840 -11.600  1.00  1.00      B    S
ATOM    634 DB   DC  B  65      33.020 -26.520  -8.740  1.00  1.00      B    B
ATOM    635 DP   DG  B  66      35.110 -33.200 -11.380  1.00  1.00      B    P
ATOM    636 DS   DG  B  66      34.260 -33.250  -7.310  1.00  1.00      B    S
ATOM    637 DB   DG  B  66      31.100 -29.540  -6.310  1.00  1.00      B    B
ATOM    638 DP   DG  B  67      33.320 -36.110  -5.700  1.00  1.00      B    P
ATOM    639 DS   DG  B  67      31.180 -34.240  -2.830  1.00  1.00      B    S
ATOM    640 DB   DG  B  67      27.790 -30.770  -4.870  1.00  1.00      B    B
ATOM    641 DP   DG  B  68      29.370 -36.420  -0.230  1.00  1.00      B    P
ATOM    642 DS   DG  B  68      27.120 -33.720   0.940  1.00  1.00      B    S
ATOM    643 DB   DG  B  68      24.670 -31.370  -2.880  1.00  1.00      B    B
ATOM    644 DP   DG  B  69      24.790 -33.981   4.270  1.00  1.00      B    P
ATOM    645 DS   DG  B  69      22.170 -31.410   3.260  1.00  1.00      B    S
ATOM    646 DB   DG  B  69      21.090 -31.640  -1.900  1.00  1.00      B    B
ATOM    647 DP   DG  B  70      19.000 -30.961   5.380  1.00  1.00      B    P
ATOM    648 DS   DG  B  70      17.320 -28.650   2.330  1.00  1.00      B    S
ATOM    649 DB   DG  B  70      17.380 -31.490  -2.040  1.00  1.00      B    B
ATOM    650 DP   DA  B  71      14.540 -26.210   2.590  1.00  1.00      B    P
ATOM    651 DS   DA  B  71      13.350 -26.830  -0.790  1.00  1.00      B    S
ATOM    652 DB   DA  B  71      13.720 -31.560  -1.830  1.00  1.00      B    B
ATOM    653 DP   DC  B  72      10.950 -25.530  -1.680  1.00  1.00      B    P
ATOM    654 DS   DC  B  72       9.770 -28.120  -4.500  1.00  1.00      B    S
ATOM    655 DB   DC  B  72      10.350 -32.220  -2.661  1.00  1.00      B    B
ATOM    656 DP   DA  B  73       6.500 -27.400  -7.240  1.00  1.00      B    P
ATOM    657 DS   DA  B  73       5.840 -31.090  -7.691  1.00  1.00      B    S
ATOM    658 DB   DA  B  73       6.570 -33.600  -3.361  1.00  1.00      B    B
ATOM    659 DP   DG  B  74       2.490 -31.760  -9.151  1.00  1.00      B    P
ATOM    660 DS   DG  B  74       1.990 -35.630  -7.801  1.00  1.00      B    S
ATOM    661 DB   DG  B  74       3.380 -36.020  -3.401  1.00  1.00      B    B
ATOM    662 DP   DC  B  75      -1.180 -37.360  -8.541  1.00  1.00      B    P
ATOM    663 DS   DC  B  75      -0.600 -39.310  -5.781  1.00  1.00      B    S
ATOM    664 DB   DC  B  75      -0.120 -36.680  -2.771  1.00  1.00      B    B
ATOM    665 DP   DG  B  76      -3.840 -42.730  -5.261  1.00  1.00      B    P
ATOM    666 DS   DG  B  76      -3.830 -42.320  -1.201  1.00  1.00      B    S
ATOM    667 DB   DG  B  76      -2.360 -37.720   0.549  1.00  1.00      B    B
ATOM    668 DP   DC  B  77      -5.400 -44.800   1.209  1.00  1.00      B    P
ATOM    669 DS   DC  B  77      -4.920 -42.260   4.119  1.00  1.00      B    S
ATOM    670 DB   DC  B  77      -4.940 -38.400   2.639  1.00  1.00      B    B
ATOM    671 DP   DG  B  78      -6.620 -43.640   8.099  1.00  1.00      B    P
ATOM    672 DS   DG  B  78      -7.480 -40.091   8.819  1.00  1.00      B    S
ATOM    673 DB   DG  B  78      -8.870 -38.000   4.659  1.00  1.00      B    B
ATOM    674 DP   DT  B  79      -8.830 -39.151  11.039  1.00  1.00      B    P
ATOM    675 DS   DT  B  79      -8.310 -36.011  10.509  1.00  1.00      B    S
ATOM    676 DB   DT  B  79     -10.510 -35.590   6.329  1.00  1.00      B    B
ATOM    677 DP   DA  B  80      -9.800 -33.211  13.229  1.00  1.00      B    P
ATOM    678 DS   DA  B  80     -10.050 -30.361  10.629  1.00  1.00      B    S
ATOM    679 DB   DA  B  80     -12.920 -31.810   7.119  1.00  1.00      B    B
ATOM    680 DP   DC  B  81     -10.910 -27.381  11.539  1.00  1.00      B    P
ATOM    681 DS   DC  B  81     -12.430 -26.680   8.119  1.00  1.00      B    S
ATOM    682 DB   DC  B  81     -15.400 -29.620   7.349  1.00  1.00      B    B
ATOM    683 DP   DG  B  82     -13.810 -22.610   7.729  1.00  1.00      B    P
ATOM    684 DS   DG  B  82     -16.080 -23.370   4.859  1.00  1.00      B    S
ATOM    685 DB   DG  B  82     -18.650 -27.490   5.869  1.00  1.00      B    B
ATOM    686 DP   DT  B  83     -17.770 -21.140   3.099  1.00  1.00      B    P
ATOM    687 DS   DT  B  83     -20.340 -23.810   1.479  1.00  1.00      B    S
ATOM    688 DB   DT  B  83     -21.750 -25.730   4.819  1.00  1.00      B    B
ATOM    689 DP   DG  B  84     -23.390 -21.850  -0.891  1.00  1.00      B    P
ATOM    690 DS   DG  B  84     -26.320 -24.310  -0.261  1.00  1.00      B    S
ATOM    691 DB   DG  B  84     -26.120 -25.620   4.729  1.00  1.00      B    B
ATOM    692 DP   DC  B  85     -29.030 -23.700  -1.451  1.00  1.00      B    P
ATOM    693 DS   DC  B  85     -30.860 -25.810   0.899  1.00  1.00      B    S
ATOM    694 DB   DC  B  85     -29.440 -24.290   4.419  1.00  1.00      B    B
ATOM    695 DP   DG  B  86     -35.680 -25.510   0.619  1.00  1.00      B    P
ATOM    696 DS   DG  B  86     -36.140 -26.200   4.709  1.00  1.00      B    S
ATOM    697 DB   DG  B  86     -33.080 -23.610   6.869  1.00  1.00      B    B
ATOM    698 DP   DT  B  87     -39.240 -26.050   6.599  1.00  1.00      B    P
ATOM    699 DS   DT  B  87     -37.540 -24.960   9.599  1.00  1.00      B    S
ATOM    700 DB   DT  B  87     -35.410 -21.350   7.599  1.00  1.00      B    B
ATOM    701 DP   DT  B  88     -39.310 -24.360  12.909  1.00  1.00      B    P
ATOM    702 DS   DT  B  88     -37.160 -21.740  14.079  1.00  1.00      B    S
ATOM    703 DB   DT  B  88     -37.080 -19.220  10.529  1.00  1.00      B    B
ATOM    704 DP   DT  B  89     -38.450 -19.601  17.599  1.00  1.00      B    P
ATOM    705 DS   DT  B  89     -35.760 -16.841  16.729  1.00  1.00      B    S
ATOM    706 DB   DT  B  89     -37.080 -15.690  12.829  1.00  1.00      B    B
ATOM    707 DP   DA  B  90     -35.230 -13.781  19.029  1.00  1.00      B    P
ATOM    708 DS   DA  B  90     -33.390 -12.161  16.399  1.00  1.00      B    S
ATOM    709 DB   DA  B  90     -36.490 -11.670  12.389  1.00  1.00      B    B
ATOM    710 DP   DA  B  91     -31.720  -9.301  17.009  1.00  1.00      B    P
ATOM    711 DS   DA  B  91     -32.040  -8.320  13.139  1.00  1.00      B    S
ATOM    712 DB   DA  B  91     -36.650  -8.230  11.779  1.00  1.00      B    B
ATOM    713 DP   DG  B  92     -30.430  -4.820  12.369  1.00  1.00      B    P
ATOM    714 DS   DG  B  92     -32.890  -3.860   9.429  1.00  1.00      B    S
ATOM    715 DB   DG  B  92     -37.970  -4.560  10.999  1.00  1.00      B    B
ATOM    716 DP   DC  B  93     -32.320  -1.730   7.829  1.00  1.00      B    P
ATOM    717 DS   DC  B  93     -35.900  -1.290   6.979  1.00  1.00      B    S
ATOM    718 DB   DC  B  93     -38.170  -1.220  10.969  1.00  1.00      B    B
ATOM    719 DP   DG  B  94     -36.600   2.860   4.320  1.00  1.00      B    P
ATOM    720 DS   DG  B  94     -40.220   3.150   5.529  1.00  1.00      B    S
ATOM    721 DB   DG  B  94     -40.680   2.260  10.679  1.00  1.00      B    B
ATOM    722 DP   DG  B  95     -42.270   5.580   4.769  1.00  1.00      B    P
ATOM    723 DS   DG  B  95     -44.620   6.360   7.869  1.00  1.00      B    S
ATOM    724 DB   DG  B  95     -41.960   5.370  12.349  1.00  1.00      B    B
ATOM    725 DP   DT  B  96     -45.920   9.250   8.090  1.00  1.00      B    P
ATOM    726 DS   DT  B  96     -46.090   9.500  12.070  1.00  1.00      B    S
ATOM    727 DB   DT  B  96     -41.300   8.640  12.970  1.00  1.00      B    B
ATOM    728 DP   DG  B  97     -47.660  13.300  14.010  1.00  1.00      B    P
ATOM    729 DS   DG  B  97     -45.960  12.799  17.210  1.00  1.00      B    S
ATOM    730 DB   DG  B  97     -40.990  10.999  16.530  1.00  1.00      B    B
ATOM    731 DP   DC  B  98     -46.750  14.619  19.830  1.00  1.00      B    P
ATOM    732 DS   DC  B  98     -43.180  14.109  21.320  1.00  1.00      B    S
ATOM    733 DB   DC  B  98     -40.190  14.639  17.630  1.00  1.00      B    B
ATOM    734 DP   DT  B  99     -41.850  15.749  25.040  1.00  1.00      B    P
ATOM    735 DS   DT  B  99     -38.260  15.129  24.530  1.00  1.00      B    S
ATOM    736 DB   DT  B  99     -37.660  16.299  20.260  1.00  1.00      B    B
ATOM    737 DP   DA  B 100     -35.680  17.579  26.880  1.00  1.00      B    P
ATOM    738 DS   DA  B 100     -32.590  17.919  24.290  1.00  1.00      B    S
ATOM    739 DB   DA  B 100     -34.440  19.109  20.290  1.00  1.00      B    B
ATOM    740 DP   DG  B 101     -29.990  20.349  25.280  1.00  1.00      B    P
ATOM    741 DS   DG  B 101     -28.710  21.399  21.570  1.00  1.00      B    S
ATOM    742 DB   DG  B 101     -32.550  22.559  18.580  1.00  1.00      B    B
ATOM    743 DP   DA  B 102     -25.540  23.919  21.150  1.00  1.00      B    P
ATOM    744 DS   DA  B 102     -26.850  25.219  17.700  1.00  1.00      B    S
ATOM    745 DB   DA  B 102     -31.550  25.939  17.810  1.00  1.00      B    B
ATOM    746 DP   DG  B 103     -24.960  28.489  16.160  1.00  1.00      B    P
ATOM    747 DS   DG  B 103     -28.450  30.009  14.290  1.00  1.00      B    S
ATOM    748 DB   DG  B 103     -32.420  29.759  17.240  1.00  1.00      B    B
ATOM    749 DP   DC  B 104     -28.100  32.910  12.320  1.00  1.00      B    P
ATOM    750 DS   DC  B 104     -32.030  33.270  12.060  1.00  1.00      B    S
ATOM    751 DB   DC  B 104     -33.190  33.529  15.920  1.00  1.00      B    B
ATOM    752 DP   DT  B 105     -33.730  36.530   9.680  1.00  1.00      B    P
ATOM    753 DS   DT  B 105     -36.860  36.710  11.430  1.00  1.00      B    S
ATOM    754 DB   DT  B 105     -35.220  37.099  15.730  1.00  1.00      B    B
ATOM    755 DP   DG  B 106     -39.520  40.600  10.560  1.00  1.00      B    P
ATOM    756 DS   DG  B 106     -40.930  40.950  14.310  1.00  1.00      B    S
ATOM    757 DB   DG  B 106     -37.260  40.799  17.440  1.00  1.00      B    B
ATOM    758 DP   DT  B 107     -43.160  43.410  14.970  1.00  1.00      B    P
ATOM    759 DS   DT  B 107     -42.440  43.839  18.260  1.00  1.00      B    S
ATOM    760 DB   DT  B 107     -38.310  44.089  18.140  1.00  1.00      B    B
ATOM    761 DP   DC  B 108     -44.190  46.919  20.190  1.00  1.00      B    P
ATOM    762 DS   DC  B 108     -41.860  47.289  22.560  1.00  1.00      B    S
ATOM    763 DB   DC  B 108     -37.970  46.989  20.730  1.00  1.00      B    B
ATOM    764 DP   DT  B 109     -42.020  50.359  25.760  1.00  1.00      B    P
ATOM    765 DS   DT  B 109     -38.550  50.439  26.300  1.00  1.00      B    S
ATOM    766 DB   DT  B 109     -36.910  50.579  22.230  1.00  1.00      B    B
ATOM    767 DP   DA  B 110     -36.900  53.659  29.230  1.00  1.00      B    P
ATOM    768 DS   DA  B 110     -33.830  54.199  27.490  1.00  1.00      B    S
ATOM    769 DB   DA  B 110     -34.350  53.749  22.100  1.00  1.00      B    B
ATOM    770 DP   DC  B 111     -32.150  56.769  28.560  1.00  1.00      B    P
ATOM    771 DS   DC  B 111     -30.510  57.819  24.960  1.00  1.00      B    S
ATOM    772 DB   DC  B 111     -33.270  57.079  22.220  1.00  1.00      B    B
ATOM    773 DP   DG  B 112     -28.510  62.159  24.730  1.00  1.00      B    P
ATOM    774 DS   DG  B 112     -28.660  62.239  21.070  1.00  1.00      B    S
ATOM    775 DB   DG  B 112     -33.010  60.639  19.570  1.00  1.00      B    B
ATOM    776 DP   DA  B 113     -26.640  64.669  18.361  1.00  1.00      B    P
ATOM    777 DS   DA  B 113     -28.920  64.159  15.601  1.00  1.00      B    S
ATOM    778 DB   DA  B 113     -33.700  63.579  17.700  1.00  1.00      B    B
ATOM    779 DP   DC  B 114     -28.630  66.059  13.001  1.00  1.00      B    P
ATOM    780 DS   DC  B 114     -32.110  65.670  11.961  1.00  1.00      B    S
ATOM    781 DB   DC  B 114     -34.760  66.279  15.730  1.00  1.00      B    B
ATOM    782 DP   DC  B 115     -32.890  67.700   9.211  1.00  1.00      B    P
ATOM    783 DS   DC  B 115     -36.520  68.190   9.900  1.00  1.00      B    S
ATOM    784 DB   DC  B 115     -37.000  69.260  13.681  1.00  1.00      B    B
ATOM    785 DP   DA  B 116     -39.510  70.230   6.960  1.00  1.00      B    P
ATOM    786 DS   DA  B 116     -42.170  70.220   9.450  1.00  1.00      B    S
ATOM    787 DB   DA  B 116     -40.530  71.440  13.751  1.00  1.00      B    B
ATOM    788 DP   DA  B 117     -45.640  71.770   8.590  1.00  1.00      B    P
ATOM    789 DS   DA  B 117     -46.400  73.120  11.760  1.00  1.00      B    S
ATOM    790 DB   DA  B 117     -42.570  74.400  14.131  1.00  1.00      B    B
ATOM    791 DP   DT  B 118     -48.990  74.970  12.140  1.00  1.00      B    P
ATOM    792 DS   DT  B 118     -47.790  76.320  15.210  1.00  1.00      B    S
ATOM    793 DB   DT  B 118     -43.820  77.930  13.981  1.00  1.00      B    B
ATOM    794 DP   DT  B 119     -49.930  78.649  17.271  1.00  1.00      B    P
ATOM    795 DS   DT  B 119     -47.110  80.679  19.071  1.00  1.00      B    S
ATOM    796 DB   DT  B 119     -44.400  81.339  15.911  1.00  1.00      B    B
ATOM    797 DP   DG  B 120     -48.200  84.349  21.511  1.00  1.00      B    P
ATOM    798 DS   DG  B 120     -44.840  85.589  21.611  1.00  1.00      B    S
ATOM    799 DB   DG  B 120     -42.740  85.059  17.121  1.00  1.00      B    B
ATOM    800 DP   DA  B 121     -43.540  87.889  23.611  1.00  1.00      B    P
ATOM    801 DS   DA  B 121     -40.650  88.719  21.141  1.00  1.00      B    S
ATOM    802 DB   DA  B 121     -42.310  88.489  16.921  1.00  1.00      B    B
ATOM    803 DP   DG  B 122     -38.640  91.859  21.591  1.00  1.00      B    P
ATOM    804 DS   DG  B 122     -37.790  92.319  18.301  1.00  1.00      B    S
ATOM    805 DB   DG  B 122     -41.400  91.849  15.551  1.00  1.00      B    B
ATOM    806 DP   DC  B 123     -35.610  94.799  17.501  1.00  1.00      B    P
ATOM    807 DS   DC  B 123     -36.650  95.279  14.471  1.00  1.00      B    S
ATOM    808 DB   DC  B 123     -40.990  95.310  14.671  1.00  1.00      B    B
ATOM    809 DP   DG  B 124     -34.730  98.660  12.541  1.00  1.00      B    P
ATOM    810 DS   DG  B 124     -37.380  99.300  10.391  1.00  1.00      B    S
ATOM    811 DB   DG  B 124     -41.930  98.870  12.701  1.00  1.00      B    B
ATOM    812 DP   DG  B 125     -37.440 102.220   8.211  1.00  1.00      B    P
ATOM    813 DS   DG  B 125     -41.050 102.830   7.891  1.00  1.00      B    S
ATOM    814 DB   DG  B 125     -43.310 102.180  12.371  1.00  1.00      B    B
ATOM    815 DP   DC  B 126     -42.180 105.200   5.751  1.00  1.00      B    P
ATOM    816 DS   DC  B 126     -45.480 105.600   7.281  1.00  1.00      B    S
ATOM    817 DB   DC  B 126     -44.520 105.240  11.621  1.00  1.00      B    B
ATOM    818 DP   DC  B 127     -47.660 108.260   6.401  1.00  1.00      B    P
ATOM    819 DS   DC  B 127     -49.360 108.720  10.081  1.00  1.00      B    S
ATOM    820 DB   DC  B 127     -46.010 108.440  12.621  1.00  1.00      B    B
ATOM    821 DP   DT  B 128     -51.900 112.130  10.831  1.00  1.00      B    P
ATOM    822 DS   DT  B 128     -51.200 112.660  14.811  1.00  1.00      B    S
ATOM    823 DB   DT  B 128     -47.270 112.150  14.861  1.00  1.00      B    B
ATOM    824 DP   DG  B 129     -52.410 116.940  16.191  1.00  1.00      B    P
ATOM    825 DS   DG  B 129     -49.980 116.849  18.881  1.00  1.00      B    S
ATOM    826 DB   DG  B 129     -45.560 115.739  17.171  1.00  1.00      B    B
ATOM    827 DP   DC  B 130     -50.310 118.479  21.251  1.00  1.00      B    P
ATOM    828 DS   DC  B 130     -47.100 117.299  22.671  1.00  1.00      B    S
ATOM    829 DB   DC  B 130     -44.740 118.009  19.491  1.00  1.00      B    B
ATOM    830 DP   DA  B 131     -45.290 119.189  26.491  1.00  1.00      B    P
ATOM    831 DS   DA  B 131     -41.960 118.269  25.511  1.00  1.00      B    S
ATOM    832 DB   DA  B 131     -41.510 119.809  21.251  1.00  1.00      B    B
ATOM    833 DP   DG  B 132     -39.080 119.299  27.601  1.00  1.00      B    P
ATOM    834 DS   DG  B 132     -36.810 119.579  24.771  1.00  1.00      B    S
ATOM    835 DB   DG  B 132     -38.660 122.379  21.231  1.00  1.00      B    B
ATOM    836 DP   DA  B 133     -33.490 119.729  25.381  1.00  1.00      B    P
ATOM    837 DS   DA  B 133     -32.610 121.699  22.131  1.00  1.00      B    S
ATOM    838 DB   DA  B 133     -36.140 125.099  21.191  1.00  1.00      B    B
ATOM    839 DP   DC  B 134     -29.940 122.489  21.571  1.00  1.00      B    P
ATOM    840 DS   DC  B 134     -30.730 125.099  19.111  1.00  1.00      B    S
ATOM    841 DB   DC  B 134     -33.790 127.699  21.151  1.00  1.00      B    B
ATOM    842 DP   DC  B 135     -28.000 127.109  17.291  1.00  1.00      B    P
ATOM    843 DS   DC  B 135     -29.970 130.219  16.632  1.00  1.00      B    S
ATOM    844 DB   DC  B 135     -32.340 130.979  20.581  1.00  1.00      B    B
ATOM    845 DP   DG  B 136     -27.530 134.029  15.112  1.00  1.00      B    P
ATOM    846 DS   DG  B 136     -29.980 136.859  16.392  1.00  1.00      B    S
ATOM    847 DB   DG  B 136     -32.190 135.559  20.752  1.00  1.00      B    B
ATOM    848 DP   DG  B 137     -28.960 140.529  16.512  1.00  1.00      B    P
ATOM    849 DS   DG  B 137     -30.440 141.509  19.732  1.00  1.00      B    S
ATOM    850 DB   DG  B 137     -30.860 137.789  23.232  1.00  1.00      B    B
ATOM    851 DP   DG  B 138     -29.750 144.729  21.492  1.00  1.00      B    P
ATOM    852 DS   DG  B 138     -30.750 143.529  25.252  1.00  1.00      B    S
ATOM    853 DB   DG  B 138     -29.580 139.239  26.342  1.00  1.00      B    B
ATOM    854 DP   DA  B 139     -31.420 145.989  28.112  1.00  1.00      B    P
ATOM    855 DS   DA  B 139     -30.510 143.269  30.982  1.00  1.00      B    S
ATOM    856 DB   DA  B 139     -27.600 140.249  29.112  1.00  1.00      B    B
ATOM    857 DP   DT  B 140     -29.410 144.619  33.512  1.00  1.00      B    P
ATOM    858 DS   DT  B 140     -27.250 142.129  34.902  1.00  1.00      B    S
ATOM    859 DB   DT  B 140     -24.840 141.189  31.562  1.00  1.00      B    B
ATOM    860 DP   DT  B 141     -25.150 142.809  38.162  1.00  1.00      B    P
ATOM    861 DS   DT  B 141     -22.180 140.359  37.292  1.00  1.00      B    S
ATOM    862 DB   DT  B 141     -21.170 141.639  33.072  1.00  1.00      B    B
ATOM    863 DP   DC  B 142     -19.090 140.399  40.132  1.00  1.00      B    P
ATOM    864 DS   DC  B 142     -16.840 139.029  37.562  1.00  1.00      B    S
ATOM    865 DB   DC  B 142     -17.250 141.719  33.972  1.00  1.00      B    B
ATOM    866 DP   DT  B 143     -13.010 138.099  38.402  1.00  1.00      B    P
ATOM    867 DS   DT  B 143     -11.700 138.659  34.832  1.00  1.00      B    S
ATOM    868 DB   DT  B 143     -13.110 142.509  34.592  1.00  1.00      B    B
ATOM    869 DP   DC  B 144      -7.520 138.649  34.152  1.00  1.00      B    P
ATOM    870 DS   DC  B 144      -7.810 140.589  31.412  1.00  1.00      B    S
ATOM    871 DB   DC  B 144      -9.860 143.619  32.282  1.00  1.00      B    B
ATOM    872 DP   DC  B 145      -5.210 141.639  29.632  1.00  1.00      B    P
ATOM    873 DS   DC  B 145      -6.500 144.789  28.102  1.00  1.00      B    S
ATOM    874 DB   DC  B 145      -8.140 146.929  31.132  1.00  1.00      B    B
ATOM    875 DP   DA  B 146      -3.390 147.569  25.762  1.00  1.00      B    P
ATOM    876 DS   DA  B 146      -5.310 150.619  26.362  1.00  1.00      B    S
ATOM    877 DB   DA  B 146      -7.120 151.019  31.212  1.00  1.00      B    B
ATOM    878 DP   DG  B 147      -4.070 154.149  24.972  1.00  1.00      B    P
ATOM    879 DS   DG  B 147      -2.020 155.249  28.372  1.00  1.00      B    S
ATOM    880 DB   DG  B 147      -3.910 153.069  32.682  1.00  1.00      B    B
TER
ATOM    881  CA  ALA C   1     -13.850 -45.010  -3.611  1.00  1.00      C    C
ATOM    882  CA  ARG C   2     -17.330 -43.530  -3.281  1.00  1.00      C    C
ATOM    883  CA  THR C   3     -18.580 -45.860  -5.961  1.00  1.00      C    C
ATOM    884  CA  LYS C   4     -22.050 -45.300  -4.681  1.00  1.00      C    C
ATOM    885  CA  GLN C   5     -23.610 -46.170  -1.371  1.00  1.00      C    C
ATOM    886  CA  THR C   6     -24.280 -42.610  -0.781  1.00  1.00      C    C
ATOM    887  CA  ALA C   7     -27.100 -41.170  -2.761  1.00  1.00      C    C
ATOM    888  CA  ARG C   8     -29.520 -43.850  -1.671  1.00  1.00      C    C
ATOM    889  CA  LYS C   9     -30.260 -44.830   1.959  1.00  1.00      C    C
ATOM    890  CA  SER C  10     -33.490 -46.600   1.119  1.00  1.00      C    C
ATOM    891  CA  THR C  11     -32.540 -47.440  -2.581  1.00  1.00      C    C
ATOM    892  CA  GLY C  12     -34.620 -50.600  -3.011  1.00  1.00      C    C
ATOM    893  CA  GLY C  13     -34.890 -51.070   0.729  1.00  1.00      C    C
ATOM    894  CA  LYS C  14     -38.720 -51.280   0.829  1.00  1.00      C    C
ATOM    895  CA  ALA C  15     -39.970 -54.880   1.169  1.00  1.00      C    C
ATOM    896  CA  PRO C  16     -42.620 -57.020  -0.611  1.00  1.00      C    C
ATOM    897  CA  ARG C  17     -43.950 -55.840  -4.001  1.00  1.00      C    C
ATOM    898  CA  LYS C  18     -44.910 -52.210  -3.071  1.00  1.00      C    C
ATOM    899  CA  GLN C  19     -45.980 -51.270   0.479  1.00  1.00      C    C
ATOM    900  CA  LEU C  20     -45.310 -53.110   3.729  1.00  1.00      C    C
ATOM    901  CA  ALA C  21     -48.360 -54.760   5.279  1.00  1.00      C    C
ATOM    902  CA  THR C  22     -46.920 -54.290   8.769  1.00  1.00      C    C
ATOM    903  CA  LYS C  23     -43.900 -52.170   7.749  1.00  1.00      C    C
ATOM    904  CA  ALA C  24     -41.710 -54.580   9.789  1.00  1.00      C    C
ATOM    905  CA  ALA C  25     -40.560 -54.840  13.369  1.00  1.00      C    C
ATOM    906  CA  ARG C  26     -37.770 -56.940  11.939  1.00  1.00      C    C
ATOM    907  CA  LYS C  27     -35.260 -55.430   9.509  1.00  1.00      C    C
ATOM    908  CA  SER C  28     -34.850 -51.680   9.329  1.00  1.00      C    C
ATOM    909  CA  ALA C  29     -33.470 -49.610   6.589  1.00  1.00      C    C
ATOM    910  CA  PRO C  30     -31.610 -46.730   8.199  1.00  1.00      C    C
ATOM    911  CA  ALA C  31     -34.990 -45.170   8.879  1.00  1.00      C    C
ATOM    912  CA  THR C  32     -35.940 -42.200   6.779  1.00  1.00      C    C
ATOM    913  CA  GLY C  33     -38.120 -42.800   3.789  1.00  1.00      C    C
ATOM    914  CA  GLY C  34     -35.960 -41.110   1.059  1.00  1.00      C    C
ATOM    915  CA  VAL C  35     -32.910 -39.050   1.979  1.00  1.00      C    C
ATOM    916  CA  LYS C  36     -34.610 -35.550   1.949  1.00  1.00      C    C
ATOM    917  CA  LYS C  37     -31.640 -33.110   1.389  1.00  1.00      C    C
ATOM    918  CA  PRO C  38     -30.830 -33.530  -2.421  1.00  1.00      C    C
ATOM    919  CA  HIS C  39     -27.090 -33.310  -3.171  1.00  1.00      C    C
ATOM    920  CA  ARG C  40     -25.980 -31.740  -6.501  1.00  1.00      C    C
ATOM    921  CA  TYR C  41     -24.490 -28.440  -7.371  1.00  1.00      C    C
ATOM    922  CA  ARG C  42     -20.690 -28.180  -7.451  1.00  1.00      C    C
ATOM    923  CA  PRO C  43     -19.030 -26.640  -4.361  1.00  1.00      C    C
ATOM    924  CA  GLY C  44     -18.480 -22.990  -5.341  1.00  1.00      C    C
ATOM    925  CA  THR C  45     -21.130 -22.790  -7.941  1.00  1.00      C    C
ATOM    926  CA  VAL C  46     -23.240 -20.360  -5.881  1.00  1.00      C    C
ATOM    927  CA  ALA C  47     -20.130 -18.520  -4.711  1.00  1.00      C    C
ATOM    928  CA  LEU C  48     -19.360 -17.780  -8.401  1.00  1.00      C    C
ATOM    929  CA  ARG C  49     -23.170 -16.980  -9.091  1.00  1.00      C    C
ATOM    930  CA  GLU C  50     -23.000 -14.540  -6.041  1.00  1.00      C    C
ATOM    931  CA  ILE C  51     -19.660 -13.150  -7.271  1.00  1.00      C    C
ATOM    932  CA  ARG C  52     -21.260 -12.130 -10.531  1.00  1.00      C    C
ATOM    933  CA  ARG C  53     -24.170 -10.730  -8.731  1.00  1.00      C    C
ATOM    934  CA  TYR C  54     -22.160  -8.660  -6.211  1.00  1.00      C    C
ATOM    935  CA  GLN C  55     -19.490  -7.490  -8.630  1.00  1.00      C    C
ATOM    936  CA  LYS C  56     -22.160  -6.130 -10.890  1.00  1.00      C    C
ATOM    937  CA  SER C  57     -24.220  -4.310  -8.220  1.00  1.00      C    C
ATOM    938  CA  THR C  58     -23.800  -1.160  -6.230  1.00  1.00      C    C
ATOM    939  CA  GLU C  59     -25.900  -1.660  -3.180  1.00  1.00      C    C
ATOM    940  CA  LEU C  60     -24.300  -1.150   0.230  1.00  1.00      C    C
ATOM    941  CA  LEU C  61     -23.780  -4.530   2.030  1.00  1.00      C    C
ATOM    942  CA  ILE C  62     -23.740  -3.790   5.660  1.00  1.00      C    C
ATOM    943  CA  ARG C  63     -27.110  -3.120   7.360  1.00  1.00      C    C
ATOM    944  CA  LYS C  64     -27.720   0.620   7.940  1.00  1.00      C    C
ATOM    945  CA  LEU C  65     -29.020   0.480  11.510  1.00  1.00      C    C
ATOM    946  CA  PRO C  66     -26.640  -2.181  12.890  1.00  1.00      C    C
ATOM    947  CA  PHE C  67     -23.740  -0.160  11.390  1.00  1.00      C    C
ATOM    948  CA  GLN C  68     -25.100   3.049  12.810  1.00  1.00      C    C
ATOM    949  CA  ARG C  69     -25.340   1.779  16.410  1.00  1.00      C    C
ATOM    950  CA  LEU C  70     -21.690   0.589  16.360  1.00  1.00      C    C
ATOM    951  CA  VAL C  71     -20.320   3.969  15.350  1.00  1.00      C    C
ATOM    952  CA  ARG C  72     -22.070   5.909  18.020  1.00  1.00      C    C
ATOM    953  CA  GLU C  73     -20.830   3.579  20.820  1.00  1.00      C    C
ATOM    954  CA  ILE C  74     -17.240   3.889  19.420  1.00  1.00      C    C
ATOM    955  CA  ALA C  75     -17.680   7.669  19.180  1.00  1.00      C    C
ATOM    956  CA  GLN C  76     -19.070   7.769  22.720  1.00  1.00      C    C
ATOM    957  CA  ASP C  77     -15.610   6.579  23.860  1.00  1.00      C    C
ATOM    958  CA  PHE C  78     -14.110   9.819  22.630  1.00  1.00      C    C
ATOM    959  CA  LYS C  79     -16.860  12.349  23.380  1.00  1.00      C    C
ATOM    960  CA  THR C  80     -20.440  12.159  24.620  1.00  1.00      C    C
ATOM    961  CA  ASP C  81     -23.470  14.119  23.660  1.00  1.00      C    C
ATOM    962  CA  LEU C  82     -22.580  14.509  20.000  1.00  1.00      C    C
ATOM    963  CA  ARG C  83     -25.010  14.069  17.180  1.00  1.00      C    C
ATOM    964  CA  PHE C  84     -24.290  12.889  13.690  1.00  1.00      C    C
ATOM    965  CA  GLN C  85     -25.690  14.110  10.410  1.00  1.00      C    C
ATOM    966  CA  SER C  86     -27.440  11.500   8.320  1.00  1.00      C    C
ATOM    967  CA  SER C  87     -24.920  12.060   5.470  1.00  1.00      C    C
ATOM    968  CA  ALA C  88     -22.080  11.340   7.870  1.00  1.00      C    C
ATOM    969  CA  VAL C  89     -23.220   7.830   8.420  1.00  1.00      C    C
ATOM    970  CA  MET C  90     -23.480   7.190   4.670  1.00  1.00      C    C
ATOM    971  CA  ALA C  91     -19.900   8.610   4.120  1.00  1.00      C    C
ATOM    972  CA  LEU C  92     -18.410   6.390   6.820  1.00  1.00      C    C
ATOM    973  CA  GLN C  93     -20.180   3.280   5.440  1.00  1.00      C    C
ATOM    974  CA  GLU C  94     -19.260   4.280   1.840  1.00  1.00      C    C
ATOM    975  CA  ALA C  95     -15.610   4.620   2.950  1.00  1.00      C    C
ATOM    976  CA  SER C  96     -15.780   1.350   4.940  1.00  1.00      C    C
ATOM    977  CA  GLU C  97     -17.080  -0.610   2.010  1.00  1.00      C    C
ATOM    978  CA  ALA C  98     -14.510   0.620  -0.500  1.00  1.00      C    C
ATOM    979  CA  TYR C  99     -11.690  -0.290   1.870  1.00  1.00      C    C
ATOM    980  CA  LEU C 100     -13.060  -3.650   2.870  1.00  1.00      C    C
ATOM    981  CA  VAL C 101     -13.980  -4.720  -0.610  1.00  1.00      C    C
ATOM    982  CA  ALA C 102     -10.560  -3.950  -2.110  1.00  1.00      C    C
ATOM    983  CA  LEU C 103      -8.900  -5.740   0.900  1.00  1.00      C    C
ATOM    984  CA  PHE C 104     -10.920  -8.980   0.090  1.00  1.00      C    C
ATOM    985  CA  GLU C 105      -9.780  -8.680  -3.500  1.00  1.00      C    C
ATOM    986  CA  ASP C 106      -6.090  -8.390  -2.270  1.00  1.00      C    C
ATOM    987  CA  THR C 107      -6.720 -10.990   0.480  1.00  1.00      C    C
ATOM    988  CA  ASN C 108      -7.970 -13.460  -2.240  1.00  1.00      C    C
ATOM    989  CA  LEU C 109      -4.810 -12.980  -4.250  1.00  1.00      C    C
ATOM    990  CA  CYS C 110      -2.640 -13.720  -1.270  1.00  1.00      C    C
ATOM    991  CA  ALA C 111      -4.430 -16.970  -0.420  1.00  1.00      C    C
ATOM    992  CA  ILE C 112      -4.110 -18.120  -4.050  1.00  1.00      C    C
ATOM    993  CA  HIS C 113      -0.520 -17.410  -4.320  1.00  1.00      C    C
ATOM    994  CA  ALA C 114       0.160 -20.020  -1.710  1.00  1.00      C    C
ATOM    995  CA  LYS C 115      -1.590 -23.220  -2.560  1.00  1.00      C    C
ATOM    996  CA  ARG C 116      -4.920 -21.870  -1.261  1.00  1.00      C    C
ATOM    997  CA  VAL C 117      -8.460 -21.560  -2.641  1.00  1.00      C    C
ATOM    998  CA  THR C 118      -9.880 -20.620   0.779  1.00  1.00      C    C
ATOM    999  CA  ILE C 119      -9.070 -17.140   2.200  1.00  1.00      C    C
ATOM   1000  CA  MET C 120      -8.240 -17.180   5.980  1.00  1.00      C    C
ATOM   1001  CA  PRO C 121      -7.440 -14.680   8.750  1.00  1.00      C    C
ATOM   1002  CA  LYS C 122      -3.660 -15.080   8.030  1.00  1.00      C    C
ATOM   1003  CA  ASP C 123      -4.450 -13.970   4.480  1.00  1.00      C    C
ATOM   1004  CA  ILE C 124      -5.980 -10.760   5.660  1.00  1.00      C    C
ATOM   1005  CA  GLN C 125      -3.040 -10.200   7.870  1.00  1.00      C    C
ATOM   1006  CA  LEU C 126      -0.430 -10.680   5.220  1.00  1.00      C    C
ATOM   1007  CA  ALA C 127      -2.090  -8.310   2.810  1.00  1.00      C    C
ATOM   1008  CA  ARG C 128      -2.310  -5.550   5.500  1.00  1.00      C    C
ATOM   1009  CA  ARG C 129       1.360  -5.960   6.290  1.00  1.00      C    C
ATOM   1010  CA  ILE C 130       2.460  -5.630   2.690  1.00  1.00      C    C
ATOM   1011  CA  ARG C 131       0.330  -2.610   2.180  1.00  1.00      C    C
ATOM   1012  CA  GLY C 132       1.710  -1.170   5.280  1.00  1.00      C    C
ATOM   1013  CA  GLU C 133      -1.420  -1.420   7.350  1.00  1.00      C    C
ATOM   1014  CA  ARG C 134       0.190  -3.641  10.110  1.00  1.00      C    C
ATOM   1015  CA  ALA C 135       3.650  -2.531   9.140  1.00  1.00      C    C
TER
ATOM   1016  CA  SER D   1     -56.201 -16.141  30.089  1.00  1.00      D    C
ATOM   1017  CA  GLY D   2     -54.941 -12.661  29.439  1.00  1.00      D    C
ATOM   1018  CA  ARG D   3     -51.251 -13.331  28.479  1.00  1.00      D    C
ATOM   1019  CA  GLY D   4     -51.120 -10.371  26.179  1.00  1.00      D    C
ATOM   1020  CA  LYS D   5     -50.340 -12.101  22.919  1.00  1.00      D    C
ATOM   1021  CA  GLY D   6     -52.340 -12.281  19.679  1.00  1.00      D    C
ATOM   1022  CA  GLY D   7     -55.550 -10.501  18.659  1.00  1.00      D    C
ATOM   1023  CA  LYS D   8     -56.360  -6.811  18.149  1.00  1.00      D    C
ATOM   1024  CA  GLY D   9     -54.060  -4.170  16.649  1.00  1.00      D    C
ATOM   1025  CA  LEU D  10     -56.720  -1.410  16.769  1.00  1.00      D    C
ATOM   1026  CA  GLY D  11     -56.240   0.769  19.879  1.00  1.00      D    C
ATOM   1027  CA  LYS D  12     -52.620  -0.471  20.199  1.00  1.00      D    C
ATOM   1028  CA  GLY D  13     -50.980  -3.421  21.929  1.00  1.00      D    C
ATOM   1029  CA  GLY D  14     -49.360  -6.731  21.379  1.00  1.00      D    C
ATOM   1030  CA  ALA D  15     -45.770  -5.751  21.309  1.00  1.00      D    C
ATOM   1031  CA  LYS D  16     -42.900  -7.501  23.229  1.00  1.00      D    C
ATOM   1032  CA  ARG D  17     -39.220  -6.731  23.679  1.00  1.00      D    C
ATOM   1033  CA  HIS D  18     -37.590  -6.961  27.089  1.00  1.00      D    C
ATOM   1034  CA  ARG D  19     -35.360  -3.951  26.469  1.00  1.00      D    C
ATOM   1035  CA  LYS D  20     -32.480  -5.281  28.489  1.00  1.00      D    C
ATOM   1036  CA  VAL D  21     -29.510  -6.901  26.709  1.00  1.00      D    C
ATOM   1037  CA  LEU D  22     -28.470  -5.601  23.249  1.00  1.00      D    C
ATOM   1038  CA  ARG D  23     -25.090  -7.431  23.209  1.00  1.00      D    C
ATOM   1039  CA  ASP D  24     -24.420  -7.031  19.419  1.00  1.00      D    C
ATOM   1040  CA  ASN D  25     -22.960  -3.801  18.050  1.00  1.00      D    C
ATOM   1041  CA  ILE D  26     -19.640  -4.771  16.840  1.00  1.00      D    C
ATOM   1042  CA  GLN D  27     -21.180  -8.331  16.760  1.00  1.00      D    C
ATOM   1043  CA  GLY D  28     -23.930  -6.681  14.620  1.00  1.00      D    C
ATOM   1044  CA  ILE D  29     -21.800  -6.521  11.620  1.00  1.00      D    C
ATOM   1045  CA  THR D  30     -23.150  -9.890  10.499  1.00  1.00      D    C
ATOM   1046  CA  LYS D  31     -21.630 -12.940   8.859  1.00  1.00      D    C
ATOM   1047  CA  PRO D  32     -24.030 -12.360   5.959  1.00  1.00      D    C
ATOM   1048  CA  ALA D  33     -22.950  -8.690   5.419  1.00  1.00      D    C
ATOM   1049  CA  ILE D  34     -19.260  -9.960   5.570  1.00  1.00      D    C
ATOM   1050  CA  ARG D  35     -20.010 -12.650   3.019  1.00  1.00      D    C
ATOM   1051  CA  ARG D  36     -21.460 -10.010   0.679  1.00  1.00      D    C
ATOM   1052  CA  LEU D  37     -18.400  -7.740   1.190  1.00  1.00      D    C
ATOM   1053  CA  ALA D  38     -16.090 -10.690   0.360  1.00  1.00      D    C
ATOM   1054  CA  ARG D  39     -18.130 -11.640  -2.841  1.00  1.00      D    C
ATOM   1055  CA  ARG D  40     -17.900  -8.090  -4.060  1.00  1.00      D    C
ATOM   1056  CA  GLY D  41     -14.170  -8.630  -3.430  1.00  1.00      D    C
ATOM   1057  CA  GLY D  42     -14.070 -11.660  -5.700  1.00  1.00      D    C
ATOM   1058  CA  VAL D  43     -13.700 -14.220  -2.890  1.00  1.00      D    C
ATOM   1059  CA  LYS D  44     -14.830 -17.810  -3.651  1.00  1.00      D    C
ATOM   1060  CA  ARG D  45     -14.040 -19.880  -0.521  1.00  1.00      D    C
ATOM   1061  CA  ILE D  46     -14.090 -18.440   2.929  1.00  1.00      D    C
ATOM   1062  CA  SER D  47     -12.730 -19.310   6.449  1.00  1.00      D    C
ATOM   1063  CA  GLY D  48     -15.150 -19.390   9.379  1.00  1.00      D    C
ATOM   1064  CA  LEU D  49     -12.630 -17.401  11.409  1.00  1.00      D    C
ATOM   1065  CA  ILE D  50     -12.620 -14.420   9.090  1.00  1.00      D    C
ATOM   1066  CA  TYR D  51     -15.790 -13.031  10.410  1.00  1.00      D    C
ATOM   1067  CA  GLU D  52     -14.570 -12.331  13.940  1.00  1.00      D    C
ATOM   1068  CA  GLU D  53     -11.230 -11.381  12.560  1.00  1.00      D    C
ATOM   1069  CA  THR D  54     -12.650  -8.871  10.130  1.00  1.00      D    C
ATOM   1070  CA  ARG D  55     -14.810  -7.261  12.870  1.00  1.00      D    C
ATOM   1071  CA  GLY D  56     -11.510  -6.561  14.450  1.00  1.00      D    C
ATOM   1072  CA  VAL D  57      -9.840  -5.351  11.210  1.00  1.00      D    C
ATOM   1073  CA  LEU D  58     -13.010  -3.381  10.530  1.00  1.00      D    C
ATOM   1074  CA  LYS D  59     -12.980  -2.011  14.110  1.00  1.00      D    C
ATOM   1075  CA  VAL D  60      -9.420  -0.621  13.700  1.00  1.00      D    C
ATOM   1076  CA  PHE D  61     -10.410   0.969  10.400  1.00  1.00      D    C
ATOM   1077  CA  LEU D  62     -13.520   2.639  11.910  1.00  1.00      D    C
ATOM   1078  CA  GLU D  63     -11.700   3.499  15.110  1.00  1.00      D    C
ATOM   1079  CA  ASN D  64      -9.190   5.499  13.120  1.00  1.00      D    C
ATOM   1080  CA  VAL D  65     -11.800   7.329  11.100  1.00  1.00      D    C
ATOM   1081  CA  ILE D  66     -14.220   8.099  14.030  1.00  1.00      D    C
ATOM   1082  CA  ARG D  67     -11.530   9.339  16.170  1.00  1.00      D    C
ATOM   1083  CA  ASP D  68     -10.370  11.879  13.520  1.00  1.00      D    C
ATOM   1084  CA  ALA D  69     -13.850  13.109  12.660  1.00  1.00      D    C
ATOM   1085  CA  VAL D  70     -14.680  14.029  16.190  1.00  1.00      D    C
ATOM   1086  CA  THR D  71     -11.290  15.589  16.690  1.00  1.00      D    C
ATOM   1087  CA  TYR D  72     -11.970  18.139  13.990  1.00  1.00      D    C
ATOM   1088  CA  THR D  73     -15.550  18.389  15.410  1.00  1.00      D    C
ATOM   1089  CA  GLU D  74     -14.230  19.289  18.830  1.00  1.00      D    C
ATOM   1090  CA  HIS D  75     -11.580  21.539  17.360  1.00  1.00      D    C
ATOM   1091  CA  ALA D  76     -14.200  23.169  15.310  1.00  1.00      D    C
ATOM   1092  CA  LYS D  77     -16.240  23.779  18.550  1.00  1.00      D    C
ATOM   1093  CA  ARG D  78     -19.250  21.909  16.860  1.00  1.00      D    C
ATOM   1094  CA  LYS D  79     -21.690  19.429  18.450  1.00  1.00      D    C
ATOM   1095  CA  THR D  80     -22.220  17.549  15.250  1.00  1.00      D    C
ATOM   1096  CA  VAL D  81     -20.260  15.029  13.090  1.00  1.00      D    C
ATOM   1097  CA  THR D  82     -20.830  16.160   9.520  1.00  1.00      D    C
ATOM   1098  CA  ALA D  83     -20.020  14.330   6.210  1.00  1.00      D    C
ATOM   1099  CA  MET D  84     -17.070  16.660   5.870  1.00  1.00      D    C
ATOM   1100  CA  ASP D  85     -15.520  15.580   9.270  1.00  1.00      D    C
ATOM   1101  CA  VAL D  86     -15.600  12.020   7.950  1.00  1.00      D    C
ATOM   1102  CA  VAL D  87     -14.220  13.140   4.550  1.00  1.00      D    C
ATOM   1103  CA  TYR D  88     -11.370  14.970   6.270  1.00  1.00      D    C
ATOM   1104  CA  ALA D  89     -10.490  11.890   8.260  1.00  1.00      D    C
ATOM   1105  CA  LEU D  90     -10.410   9.800   5.120  1.00  1.00      D    C
ATOM   1106  CA  LYS D  91      -8.280  12.370   3.190  1.00  1.00      D    C
ATOM   1107  CA  ARG D  92      -5.490  12.640   5.820  1.00  1.00      D    C
ATOM   1108  CA  GLN D  93      -5.550   8.810   6.150  1.00  1.00      D    C
ATOM   1109  CA  GLY D  94      -4.810   8.040   2.470  1.00  1.00      D    C
ATOM   1110  CA  ARG D  95      -8.480   7.310   1.550  1.00  1.00      D    C
ATOM   1111  CA  THR D  96      -9.520  10.420  -0.290  1.00  1.00      D    C
ATOM   1112  CA  LEU D  97     -13.350  10.080  -0.710  1.00  1.00      D    C
ATOM   1113  CA  TYR D  98     -15.340  12.280  -3.010  1.00  1.00      D    C
ATOM   1114  CA  GLY D  99     -19.200  12.620  -3.320  1.00  1.00      D    C
ATOM   1115  CA  PHE D 100     -20.040  14.200   0.050  1.00  1.00      D    C
ATOM   1116  CA  GLY D 101     -23.710  13.430   0.560  1.00  1.00      D    C
ATOM   1117  CA  GLY D 102     -23.920  10.190  -1.330  1.00  1.00      D    C
TER
ATOM   1118  CA  SER E   1     -29.770 122.810   6.771  1.00  1.00      E    C
ATOM   1119  CA  GLY E   2     -28.140 120.620   4.191  1.00  1.00      E    C
ATOM   1120  CA  ARG E   3     -26.070 121.420   1.151  1.00  1.00      E    C
ATOM   1121  CA  GLY E   4     -25.680 118.400  -1.189  1.00  1.00      E    C
ATOM   1122  CA  LYS E   5     -23.240 116.610  -3.479  1.00  1.00      E    C
ATOM   1123  CA  GLN E   6     -19.640 115.260  -3.529  1.00  1.00      E    C
ATOM   1124  CA  GLY E   7     -16.490 117.210  -4.079  1.00  1.00      E    C
ATOM   1125  CA  GLY E   8     -17.510 120.460  -2.289  1.00  1.00      E    C
ATOM   1126  CA  LYS E   9     -18.820 118.970   0.971  1.00  1.00      E    C
ATOM   1127  CA  THR E  10     -21.390 119.810   3.581  1.00  1.00      E    C
ATOM   1128  CA  ARG E  11     -21.560 116.440   5.091  1.00  1.00      E    C
ATOM   1129  CA  ALA E  12     -24.200 115.930   7.671  1.00  1.00      E    C
ATOM   1130  CA  LYS E  13     -22.810 117.750  10.671  1.00  1.00      E    C
ATOM   1131  CA  ALA E  14     -24.240 120.999  11.991  1.00  1.00      E    C
ATOM   1132  CA  LYS E  15     -27.020 121.979  14.391  1.00  1.00      E    C
ATOM   1133  CA  THR E  16     -27.710 120.669  17.931  1.00  1.00      E    C
ATOM   1134  CA  ARG E  17     -25.230 121.099  20.701  1.00  1.00      E    C
ATOM   1135  CA  SER E  18     -24.930 117.309  20.511  1.00  1.00      E    C
ATOM   1136  CA  SER E  19     -23.370 117.499  17.051  1.00  1.00      E    C
ATOM   1137  CA  ARG E  20     -21.230 120.339  18.271  1.00  1.00      E    C
ATOM   1138  CA  ALA E  21     -19.870 118.199  21.161  1.00  1.00      E    C
ATOM   1139  CA  GLY E  22     -19.480 115.119  18.881  1.00  1.00      E    C
ATOM   1140  CA  LEU E  23     -21.790 112.989  21.021  1.00  1.00      E    C
ATOM   1141  CA  GLN E  24     -24.340 110.279  20.651  1.00  1.00      E    C
ATOM   1142  CA  PHE E  25     -26.360 111.229  23.841  1.00  1.00      E    C
ATOM   1143  CA  PRO E  26     -28.220 114.499  24.331  1.00  1.00      E    C
ATOM   1144  CA  VAL E  27     -26.350 117.509  25.781  1.00  1.00      E    C
ATOM   1145  CA  GLY E  28     -29.540 119.549  25.741  1.00  1.00      E    C
ATOM   1146  CA  ARG E  29     -31.460 116.949  27.801  1.00  1.00      E    C
ATOM   1147  CA  VAL E  30     -28.550 116.399  30.241  1.00  1.00      E    C
ATOM   1148  CA  HIS E  31     -28.320 120.219  30.601  1.00  1.00      E    C
ATOM   1149  CA  ARG E  32     -32.030 120.639  31.311  1.00  1.00      E    C
ATOM   1150  CA  LEU E  33     -32.070 118.079  34.071  1.00  1.00      E    C
ATOM   1151  CA  LEU E  34     -29.050 119.809  35.731  1.00  1.00      E    C
ATOM   1152  CA  ARG E  35     -31.010 122.909  36.251  1.00  1.00      E    C
ATOM   1153  CA  LYS E  36     -34.180 120.969  37.481  1.00  1.00      E    C
ATOM   1154  CA  GLY E  37     -32.160 119.129  40.181  1.00  1.00      E    C
ATOM   1155  CA  ASN E  38     -30.920 122.109  42.091  1.00  1.00      E    C
ATOM   1156  CA  TYR E  39     -27.250 121.139  42.091  1.00  1.00      E    C
ATOM   1157  CA  ALA E  40     -25.970 124.629  42.551  1.00  1.00      E    C
ATOM   1158  CA  GLU E  41     -27.010 128.199  41.942  1.00  1.00      E    C
ATOM   1159  CA  ARG E  42     -24.540 128.389  39.032  1.00  1.00      E    C
ATOM   1160  CA  VAL E  43     -24.750 126.219  35.982  1.00  1.00      E    C
ATOM   1161  CA  GLY E  44     -21.660 125.659  33.852  1.00  1.00      E    C
ATOM   1162  CA  ALA E  45     -21.920 124.989  30.042  1.00  1.00      E    C
ATOM   1163  CA  GLY E  46     -19.240 122.319  30.132  1.00  1.00      E    C
ATOM   1164  CA  ALA E  47     -20.880 120.379  32.981  1.00  1.00      E    C
ATOM   1165  CA  PRO E  48     -23.890 118.919  30.841  1.00  1.00      E    C
ATOM   1166  CA  VAL E  49     -21.480 118.289  28.011  1.00  1.00      E    C
ATOM   1167  CA  TYR E  50     -19.030 116.429  30.261  1.00  1.00      E    C
ATOM   1168  CA  LEU E  51     -21.680 114.369  31.951  1.00  1.00      E    C
ATOM   1169  CA  ALA E  52     -23.500 113.239  28.861  1.00  1.00      E    C
ATOM   1170  CA  ALA E  53     -20.090 112.039  27.281  1.00  1.00      E    C
ATOM   1171  CA  VAL E  54     -19.390 110.009  30.501  1.00  1.00      E    C
ATOM   1172  CA  LEU E  55     -22.920 108.529  30.611  1.00  1.00      E    C
ATOM   1173  CA  GLU E  56     -22.560 107.799  26.951  1.00  1.00      E    C
ATOM   1174  CA  TYR E  57     -19.310 105.829  27.301  1.00  1.00      E    C
ATOM   1175  CA  LEU E  58     -20.730 103.639  30.151  1.00  1.00      E    C
ATOM   1176  CA  THR E  59     -23.860 102.999  28.361  1.00  1.00      E    C
ATOM   1177  CA  ALA E  60     -21.970 101.759  25.301  1.00  1.00      E    C
ATOM   1178  CA  GLU E  61     -19.830  99.709  27.581  1.00  1.00      E    C
ATOM   1179  CA  ILE E  62     -22.720  97.879  29.131  1.00  1.00      E    C
ATOM   1180  CA  LEU E  63     -24.500  97.209  25.891  1.00  1.00      E    C
ATOM   1181  CA  GLU E  64     -21.350  96.009  24.081  1.00  1.00      E    C
ATOM   1182  CA  LEU E  65     -20.570  93.379  26.811  1.00  1.00      E    C
ATOM   1183  CA  ALA E  66     -24.220  92.249  27.001  1.00  1.00      E    C
ATOM   1184  CA  GLY E  67     -24.200  91.639  23.141  1.00  1.00      E    C
ATOM   1185  CA  ASN E  68     -21.080  89.649  23.751  1.00  1.00      E    C
ATOM   1186  CA  ALA E  69     -22.990  87.439  26.291  1.00  1.00      E    C
ATOM   1187  CA  ALA E  70     -25.890  86.909  23.901  1.00  1.00      E    C
ATOM   1188  CA  ARG E  71     -23.410  85.909  21.081  1.00  1.00      E    C
ATOM   1189  CA  ASP E  72     -21.690  83.529  23.551  1.00  1.00      E    C
ATOM   1190  CA  ASN E  73     -25.100  82.029  24.441  1.00  1.00      E    C
ATOM   1191  CA  LYS E  74     -26.070  81.759  20.781  1.00  1.00      E    C
ATOM   1192  CA  LYS E  75     -28.650  84.559  20.841  1.00  1.00      E    C
ATOM   1193  CA  THR E  76     -28.550  87.939  19.061  1.00  1.00      E    C
ATOM   1194  CA  ARG E  77     -31.200  89.609  21.221  1.00  1.00      E    C
ATOM   1195  CA  ILE E  78     -29.910  91.059  24.561  1.00  1.00      E    C
ATOM   1196  CA  ILE E  79     -32.200  89.629  27.291  1.00  1.00      E    C
ATOM   1197  CA  PRO E  80     -31.850  90.409  31.001  1.00  1.00      E    C
ATOM   1198  CA  ARG E  81     -29.680  87.239  31.551  1.00  1.00      E    C
ATOM   1199  CA  HIS E  82     -27.080  88.709  29.131  1.00  1.00      E    C
ATOM   1200  CA  LEU E  83     -26.810  91.989  31.091  1.00  1.00      E    C
ATOM   1201  CA  GLN E  84     -26.110  90.169  34.341  1.00  1.00      E    C
ATOM   1202  CA  LEU E  85     -23.570  87.789  32.581  1.00  1.00      E    C
ATOM   1203  CA  ALA E  86     -21.880  90.999  31.171  1.00  1.00      E    C
ATOM   1204  CA  VAL E  87     -21.850  92.789  34.501  1.00  1.00      E    C
ATOM   1205  CA  ARG E  88     -21.000  89.819  36.681  1.00  1.00      E    C
ATOM   1206  CA  ASN E  89     -18.040  88.549  34.571  1.00  1.00      E    C
ATOM   1207  CA  ASP E  90     -16.570  92.019  34.591  1.00  1.00      E    C
ATOM   1208  CA  GLU E  91     -14.480  93.039  37.591  1.00  1.00      E    C
ATOM   1209  CA  GLU E  92     -15.190  96.709  37.421  1.00  1.00      E    C
ATOM   1210  CA  LEU E  93     -18.910  96.699  36.821  1.00  1.00      E    C
ATOM   1211  CA  ASN E  94     -19.360  94.019  39.501  1.00  1.00      E    C
ATOM   1212  CA  LYS E  95     -17.900  96.269  42.131  1.00  1.00      E    C
ATOM   1213  CA  LEU E  96     -19.850  99.309  41.211  1.00  1.00      E    C
ATOM   1214  CA  LEU E  97     -23.090  97.339  41.201  1.00  1.00      E    C
ATOM   1215  CA  GLY E  98     -22.400  94.949  44.071  1.00  1.00      E    C
ATOM   1216  CA  ARG E  99     -25.610  95.559  45.961  1.00  1.00      E    C
ATOM   1217  CA  VAL E 100     -27.680  95.789  42.931  1.00  1.00      E    C
ATOM   1218  CA  THR E 101     -30.510  93.509  41.801  1.00  1.00      E    C
ATOM   1219  CA  ILE E 102     -30.690  92.529  38.141  1.00  1.00      E    C
ATOM   1220  CA  ALA E 103     -34.270  90.959  37.511  1.00  1.00      E    C
ATOM   1221  CA  GLN E 104     -34.170  87.569  35.661  1.00  1.00      E    C
ATOM   1222  CA  GLY E 105     -30.340  87.609  35.841  1.00  1.00      E    C
ATOM   1223  CA  GLY E 106     -30.080  84.279  37.771  1.00  1.00      E    C
ATOM   1224  CA  VAL E 107     -31.790  80.919  36.641  1.00  1.00      E    C
ATOM   1225  CA  LEU E 108     -28.760  78.629  36.261  1.00  1.00      E    C
ATOM   1226  CA  PRO E 109     -25.550  79.619  38.041  1.00  1.00      E    C
ATOM   1227  CA  ASN E 110     -22.960  77.979  35.801  1.00  1.00      E    C
ATOM   1228  CA  ILE E 111     -19.920  76.779  37.721  1.00  1.00      E    C
ATOM   1229  CA  GLN E 112     -20.230  76.479  41.481  1.00  1.00      E    C
ATOM   1230  CA  SER E 113     -23.560  74.789  42.381  1.00  1.00      E    C
ATOM   1231  CA  VAL E 114     -22.670  71.319  41.541  1.00  1.00      E    C
ATOM   1232  CA  LEU E 115     -20.140  71.229  44.351  1.00  1.00      E    C
ATOM   1233  CA  LEU E 116     -22.681  71.859  47.201  1.00  1.00      E    C
ATOM   1234  CA  PRO E 117     -21.721  74.239  50.001  1.00  1.00      E    C
ATOM   1235  CA  LYS E 118     -21.271  73.099  53.591  1.00  1.00      E    C
ATOM   1236  CA  LYS E 119     -22.731  73.629  56.971  1.00  1.00      E    C
ATOM   1237  CA  THR E 120     -19.131  73.439  57.751  1.00  1.00      E    C
ATOM   1238  CA  GLU E 121     -17.591  70.269  59.201  1.00  1.00      E    C
ATOM   1239  CA  SER E 122     -16.471  69.339  55.641  1.00  1.00      E    C
ATOM   1240  CA  SER E 123     -18.061  65.929  54.891  1.00  1.00      E    C
ATOM   1241  CA  LYS E 124     -18.211  62.719  52.841  1.00  1.00      E    C
ATOM   1242  CA  SER E 125     -20.711  59.849  52.341  1.00  1.00      E    C
ATOM   1243  CA  LYS E 126     -22.241  59.599  48.941  1.00  1.00      E    C
ATOM   1244  CA  SER E 127     -23.031  55.859  49.280  1.00  1.00      E    C
ATOM   1245  CA  LYS E 128     -21.781  54.199  52.430  1.00  1.00      E    C
TER
ATOM   1246  CA  PRO F   1     -62.831 128.019  61.481  1.00  1.00      F    C
ATOM   1247  CA  GLU F   2     -63.540 124.639  59.711  1.00  1.00      F    C
ATOM   1248  CA  PRO F   3     -67.200 125.689  59.031  1.00  1.00      F    C
ATOM   1249  CA  ALA F   4     -68.731 122.149  59.701  1.00  1.00      F    C
ATOM   1250  CA  LYS F   5     -68.660 121.869  55.901  1.00  1.00      F    C
ATOM   1251  CA  SER F   6     -65.940 119.329  56.061  1.00  1.00      F    C
ATOM   1252  CA  ALA F   7     -62.890 119.889  53.811  1.00  1.00      F    C
ATOM   1253  CA  PRO F   8     -62.750 117.029  52.841  1.00  1.00      F    C
ATOM   1254  CA  ALA F   9     -59.380 115.649  51.771  1.00  1.00      F    C
ATOM   1255  CA  PRO F  10     -60.090 114.779  49.061  1.00  1.00      F    C
ATOM   1256  CA  LYS F  11     -59.030 111.959  46.591  1.00  1.00      F    C
ATOM   1257  CA  LYS F  12     -60.520 114.489  44.191  1.00  1.00      F    C
ATOM   1258  CA  GLY F  13     -59.740 117.999  43.021  1.00  1.00      F    C
ATOM   1259  CA  SER F  14     -57.820 116.859  39.961  1.00  1.00      F    C
ATOM   1260  CA  LYS F  15     -57.410 117.339  36.151  1.00  1.00      F    C
ATOM   1261  CA  LYS F  16     -55.310 120.539  36.191  1.00  1.00      F    C
ATOM   1262  CA  ALA F  17     -55.400 120.939  32.431  1.00  1.00      F    C
ATOM   1263  CA  VAL F  18     -58.680 122.339  31.361  1.00  1.00      F    C
ATOM   1264  CA  THR F  19     -59.280 122.009  27.581  1.00  1.00      F    C
ATOM   1265  CA  LYS F  20     -58.920 118.519  26.131  1.00  1.00      F    C
ATOM   1266  CA  THR F  21     -58.290 118.309  22.451  1.00  1.00      F    C
ATOM   1267  CA  GLN F  22     -54.740 119.519  21.321  1.00  1.00      F    C
ATOM   1268  CA  LYS F  23     -53.810 122.969  19.801  1.00  1.00      F    C
ATOM   1269  CA  LYS F  24     -50.440 123.019  21.771  1.00  1.00      F    C
ATOM   1270  CA  ASP F  25     -49.060 125.309  24.521  1.00  1.00      F    C
ATOM   1271  CA  GLY F  26     -46.400 127.989  23.601  1.00  1.00      F    C
ATOM   1272  CA  LYS F  27     -42.600 127.679  23.801  1.00  1.00      F    C
ATOM   1273  CA  LYS F  28     -42.600 126.499  27.471  1.00  1.00      F    C
ATOM   1274  CA  ARG F  29     -44.700 123.359  27.381  1.00  1.00      F    C
ATOM   1275  CA  ARG F  30     -43.540 121.809  30.601  1.00  1.00      F    C
ATOM   1276  CA  LYS F  31     -45.400 118.829  31.901  1.00  1.00      F    C
ATOM   1277  CA  THR F  32     -45.390 116.029  29.321  1.00  1.00      F    C
ATOM   1278  CA  ARG F  33     -43.660 113.139  31.111  1.00  1.00      F    C
ATOM   1279  CA  LYS F  34     -42.640 109.929  29.391  1.00  1.00      F    C
ATOM   1280  CA  GLU F  35     -39.090 110.509  28.121  1.00  1.00      F    C
ATOM   1281  CA  SER F  36     -36.700 107.589  28.711  1.00  1.00      F    C
ATOM   1282  CA  TYR F  37     -33.010 107.389  27.411  1.00  1.00      F    C
ATOM   1283  CA  ALA F  38     -34.300 104.869  24.801  1.00  1.00      F    C
ATOM   1284  CA  ILE F  39     -33.530 106.789  21.631  1.00  1.00      F    C
ATOM   1285  CA  TYR F  40     -30.000 107.429  22.611  1.00  1.00      F    C
ATOM   1286  CA  VAL F  41     -29.310 103.939  23.991  1.00  1.00      F    C
ATOM   1287  CA  TYR F  42     -31.010 102.629  20.811  1.00  1.00      F    C
ATOM   1288  CA  LYS F  43     -28.710 104.609  18.401  1.00  1.00      F    C
ATOM   1289  CA  VAL F  44     -25.630 103.419  20.331  1.00  1.00      F    C
ATOM   1290  CA  LEU F  45     -26.880  99.799  20.271  1.00  1.00      F    C
ATOM   1291  CA  LYS F  46     -26.790 100.039  16.351  1.00  1.00      F    C
ATOM   1292  CA  GLN F  47     -23.290 101.379  16.761  1.00  1.00      F    C
ATOM   1293  CA  VAL F  48     -22.020  98.579  18.941  1.00  1.00      F    C
ATOM   1294  CA  HIS F  49     -24.180  95.649  17.641  1.00  1.00      F    C
ATOM   1295  CA  PRO F  50     -25.650  96.749  14.221  1.00  1.00      F    C
ATOM   1296  CA  ASP F  51     -27.750  93.549  13.801  1.00  1.00      F    C
ATOM   1297  CA  THR F  52     -28.780  93.199  17.411  1.00  1.00      F    C
ATOM   1298  CA  GLY F  53     -31.800  94.369  19.431  1.00  1.00      F    C
ATOM   1299  CA  ILE F  54     -32.430  94.509  23.191  1.00  1.00      F    C
ATOM   1300  CA  SER F  55     -35.600  93.319  24.981  1.00  1.00      F    C
ATOM   1301  CA  SER F  56     -37.870  95.779  26.551  1.00  1.00      F    C
ATOM   1302  CA  LYS F  57     -36.830  94.379  30.011  1.00  1.00      F    C
ATOM   1303  CA  ALA F  58     -33.210  94.939  29.151  1.00  1.00      F    C
ATOM   1304  CA  MET F  59     -33.930  98.389  28.041  1.00  1.00      F    C
ATOM   1305  CA  SER F  60     -35.690  99.059  31.361  1.00  1.00      F    C
ATOM   1306  CA  ILE F  61     -32.490  97.939  33.151  1.00  1.00      F    C
ATOM   1307  CA  MET F  62     -30.390 100.199  30.891  1.00  1.00      F    C
ATOM   1308  CA  ASN F  63     -32.740 103.169  31.431  1.00  1.00      F    C
ATOM   1309  CA  SER F  64     -32.470 102.549  35.261  1.00  1.00      F    C
ATOM   1310  CA  PHE F  65     -28.670 102.579  34.811  1.00  1.00      F    C
ATOM   1311  CA  VAL F  66     -28.640 105.969  33.101  1.00  1.00      F    C
ATOM   1312  CA  ASN F  67     -30.860 107.679  35.631  1.00  1.00      F    C
ATOM   1313  CA  ASP F  68     -29.050 105.919  38.541  1.00  1.00      F    C
ATOM   1314  CA  VAL F  69     -25.560 106.949  37.301  1.00  1.00      F    C
ATOM   1315  CA  PHE F  70     -26.800 110.359  36.281  1.00  1.00      F    C
ATOM   1316  CA  GLU F  71     -28.070 110.979  39.941  1.00  1.00      F    C
ATOM   1317  CA  ARG F  72     -24.790 109.529  41.351  1.00  1.00      F    C
ATOM   1318  CA  ILE F  73     -22.590 111.809  39.281  1.00  1.00      F    C
ATOM   1319  CA  ALA F  74     -24.810 114.909  39.691  1.00  1.00      F    C
ATOM   1320  CA  GLY F  75     -25.060 114.479  43.381  1.00  1.00      F    C
ATOM   1321  CA  GLU F  76     -21.250 113.889  43.811  1.00  1.00      F    C
ATOM   1322  CA  ALA F  77     -20.670 117.259  41.921  1.00  1.00      F    C
ATOM   1323  CA  SER F  78     -23.440 118.909  44.091  1.00  1.00      F    C
ATOM   1324  CA  ARG F  79     -21.660 117.579  47.221  1.00  1.00      F    C
ATOM   1325  CA  LEU F  80     -18.250 118.519  45.921  1.00  1.00      F    C
ATOM   1326  CA  ALA F  81     -19.360 122.149  45.102  1.00  1.00      F    C
ATOM   1327  CA  HIS F  82     -20.580 122.619  48.721  1.00  1.00      F    C
ATOM   1328  CA  TYR F  83     -17.360 121.079  50.312  1.00  1.00      F    C
ATOM   1329  CA  ASN F  84     -15.410 123.629  48.292  1.00  1.00      F    C
ATOM   1330  CA  LYS F  85     -17.580 126.589  49.052  1.00  1.00      F    C
ATOM   1331  CA  ARG F  86     -18.360 127.289  45.362  1.00  1.00      F    C
ATOM   1332  CA  SER F  87     -21.930 127.719  44.192  1.00  1.00      F    C
ATOM   1333  CA  THR F  88     -21.180 126.639  40.622  1.00  1.00      F    C
ATOM   1334  CA  ILE F  89     -20.930 122.999  39.551  1.00  1.00      F    C
ATOM   1335  CA  THR F  90     -18.570 123.199  36.432  1.00  1.00      F    C
ATOM   1336  CA  SER F  91     -17.260 120.559  34.201  1.00  1.00      F    C
ATOM   1337  CA  ARG F  92     -14.330 120.469  36.522  1.00  1.00      F    C
ATOM   1338  CA  GLU F  93     -16.340 119.289  39.611  1.00  1.00      F    C
ATOM   1339  CA  ILE F  94     -18.000 116.809  37.231  1.00  1.00      F    C
ATOM   1340  CA  GLN F  95     -14.650 115.349  36.481  1.00  1.00      F    C
ATOM   1341  CA  THR F  96     -13.680 114.869  40.131  1.00  1.00      F    C
ATOM   1342  CA  ALA F  97     -17.070 113.329  40.801  1.00  1.00      F    C
ATOM   1343  CA  VAL F  98     -16.530 110.959  37.791  1.00  1.00      F    C
ATOM   1344  CA  ARG F  99     -13.230 109.919  39.041  1.00  1.00      F    C
ATOM   1345  CA  LEU F 100     -14.420 109.229  42.611  1.00  1.00      F    C
ATOM   1346  CA  LEU F 101     -17.390 107.039  41.551  1.00  1.00      F    C
ATOM   1347  CA  LEU F 102     -16.020 105.089  38.581  1.00  1.00      F    C
ATOM   1348  CA  PRO F 103     -13.650 102.179  38.871  1.00  1.00      F    C
ATOM   1349  CA  GLY F 104     -10.160 102.459  37.381  1.00  1.00      F    C
ATOM   1350  CA  GLU F 105     -10.180 102.009  33.681  1.00  1.00      F    C
ATOM   1351  CA  LEU F 106     -13.760 103.229  33.361  1.00  1.00      F    C
ATOM   1352  CA  ALA F 107     -12.980 106.629  35.001  1.00  1.00      F    C
ATOM   1353  CA  LYS F 108      -9.820 106.859  32.821  1.00  1.00      F    C
ATOM   1354  CA  HIS F 109     -11.790 106.419  29.581  1.00  1.00      F    C
ATOM   1355  CA  ALA F 110     -14.600 108.679  31.011  1.00  1.00      F    C
ATOM   1356  CA  VAL F 111     -12.180 111.609  31.971  1.00  1.00      F    C
ATOM   1357  CA  SER F 112     -10.650 111.489  28.551  1.00  1.00      F    C
ATOM   1358  CA  GLU F 113     -14.040 111.449  26.791  1.00  1.00      F    C
ATOM   1359  CA  GLY F 114     -15.550 114.179  29.061  1.00  1.00      F    C
ATOM   1360  CA  THR F 115     -12.700 116.589  28.271  1.00  1.00      F    C
ATOM   1361  CA  LYS F 116     -12.730 115.529  24.581  1.00  1.00      F    C
ATOM   1362  CA  ALA F 117     -16.380 116.559  24.441  1.00  1.00      F    C
ATOM   1363  CA  VAL F 118     -15.790 120.009  25.952  1.00  1.00      F    C
ATOM   1364  CA  THR F 119     -12.690 120.719  23.992  1.00  1.00      F    C
ATOM   1365  CA  LYS F 120     -14.490 119.669  20.802  1.00  1.00      F    C
ATOM   1366  CA  TYR F 121     -17.440 121.879  21.472  1.00  1.00      F    C
ATOM   1367  CA  THR F 122     -15.370 124.979  21.942  1.00  1.00      F    C
ATOM   1368  CA  SER F 123     -13.230 124.339  18.902  1.00  1.00      F    C
ATOM   1369  CA  ALA F 124     -16.170 125.049  16.592  1.00  1.00      F    C
ATOM   1370  CA  LYS F 125     -17.210 128.509  15.172  1.00  1.00      F    C
TER
ATOM   1371  CA  ALA G   1      34.409   0.339  39.120  1.00  1.00      G    C
ATOM   1372  CA  ARG G   2      32.089  -1.701  41.330  1.00  1.00      G    C
ATOM   1373  CA  THR G   3      29.139  -4.021  40.690  1.00  1.00      G    C
ATOM   1374  CA  LYS G   4      29.919  -7.541  41.890  1.00  1.00      G    C
ATOM   1375  CA  GLN G   5      30.779  -9.531  38.710  1.00  1.00      G    C
ATOM   1376  CA  THR G   6      31.739  -7.211  35.930  1.00  1.00      G    C
ATOM   1377  CA  ALA G   7      35.179  -7.121  37.590  1.00  1.00      G    C
ATOM   1378  CA  ARG G   8      37.729  -4.741  36.060  1.00  1.00      G    C
ATOM   1379  CA  LYS G   9      40.759  -6.411  34.320  1.00  1.00      G    C
ATOM   1380  CA  SER G  10      43.059  -6.971  37.460  1.00  1.00      G    C
ATOM   1381  CA  THR G  11      42.239 -10.651  37.910  1.00  1.00      G    C
ATOM   1382  CA  GLY G  12      43.449 -13.591  40.130  1.00  1.00      G    C
ATOM   1383  CA  GLY G  13      45.139 -15.491  37.240  1.00  1.00      G    C
ATOM   1384  CA  LYS G  14      43.899 -19.131  37.520  1.00  1.00      G    C
ATOM   1385  CA  ALA G  15      43.929 -19.951  41.270  1.00  1.00      G    C
ATOM   1386  CA  PRO G  16      47.629 -18.801  41.730  1.00  1.00      G    C
ATOM   1387  CA  ARG G  17      50.209 -21.351  43.050  1.00  1.00      G    C
ATOM   1388  CA  LYS G  18      52.779 -23.401  41.170  1.00  1.00      G    C
ATOM   1389  CA  GLN G  19      52.909 -27.041  39.890  1.00  1.00      G    C
ATOM   1390  CA  LEU G  20      52.589 -26.861  36.020  1.00  1.00      G    C
ATOM   1391  CA  ALA G  21      49.169 -27.881  34.840  1.00  1.00      G    C
ATOM   1392  CA  THR G  22      47.769 -30.061  31.970  1.00  1.00      G    C
ATOM   1393  CA  LYS G  23      45.949 -33.371  31.700  1.00  1.00      G    C
ATOM   1394  CA  ALA G  24      43.309 -33.351  34.620  1.00  1.00      G    C
ATOM   1395  CA  ALA G  25      40.289 -35.581  34.460  1.00  1.00      G    C
ATOM   1396  CA  ARG G  26      39.279 -36.571  30.920  1.00  1.00      G    C
ATOM   1397  CA  LYS G  27      36.109 -38.381  32.090  1.00  1.00      G    C
ATOM   1398  CA  SER G  28      35.909 -42.151  31.530  1.00  1.00      G    C
ATOM   1399  CA  ALA G  29      34.299 -44.011  28.630  1.00  1.00      G    C
ATOM   1400  CA  PRO G  30      36.059 -41.981  25.970  1.00  1.00      G    C
ATOM   1401  CA  ALA G  31      34.259 -39.031  24.360  1.00  1.00      G    C
ATOM   1402  CA  THR G  32      34.549 -37.381  20.950  1.00  1.00      G    C
ATOM   1403  CA  GLY G  33      34.809 -33.611  21.780  1.00  1.00      G    C
ATOM   1404  CA  GLY G  34      31.330 -33.721  20.200  1.00  1.00      G    C
ATOM   1405  CA  VAL G  35      29.910 -32.591  16.970  1.00  1.00      G    C
ATOM   1406  CA  LYS G  36      27.830 -34.441  14.140  1.00  1.00      G    C
ATOM   1407  CA  LYS G  37      30.340 -34.961  11.400  1.00  1.00      G    C
ATOM   1408  CA  PRO G  38      32.810 -32.071  11.660  1.00  1.00      G    C
ATOM   1409  CA  HIS G  39      32.920 -29.821   8.500  1.00  1.00      G    C
ATOM   1410  CA  ARG G  40      29.980 -29.511   6.190  1.00  1.00      G    C
ATOM   1411  CA  TYR G  41      28.560 -26.501   4.270  1.00  1.00      G    C
ATOM   1412  CA  ARG G  42      24.820 -25.931   5.110  1.00  1.00      G    C
ATOM   1413  CA  PRO G  43      22.250 -24.960   2.450  1.00  1.00      G    C
ATOM   1414  CA  GLY G  44      22.000 -21.471   3.910  1.00  1.00      G    C
ATOM   1415  CA  THR G  45      25.500 -21.481   5.550  1.00  1.00      G    C
ATOM   1416  CA  VAL G  46      27.110 -18.651   3.690  1.00  1.00      G    C
ATOM   1417  CA  ALA G  47      23.880 -16.990   2.770  1.00  1.00      G    C
ATOM   1418  CA  LEU G  48      23.050 -16.511   6.470  1.00  1.00      G    C
ATOM   1419  CA  ARG G  49      26.490 -15.141   7.120  1.00  1.00      G    C
ATOM   1420  CA  GLU G  50      26.050 -12.621   4.230  1.00  1.00      G    C
ATOM   1421  CA  ILE G  51      22.690 -11.361   5.460  1.00  1.00      G    C
ATOM   1422  CA  ARG G  52      24.290 -10.901   8.890  1.00  1.00      G    C
ATOM   1423  CA  ARG G  53      27.370  -9.121   7.590  1.00  1.00      G    C
ATOM   1424  CA  TYR G  54      25.340  -6.821   5.280  1.00  1.00      G    C
ATOM   1425  CA  GLN G  55      22.560  -5.961   7.850  1.00  1.00      G    C
ATOM   1426  CA  LYS G  56      25.630  -4.891  10.040  1.00  1.00      G    C
ATOM   1427  CA  SER G  57      27.020  -2.661   7.230  1.00  1.00      G    C
ATOM   1428  CA  THR G  58      25.640   0.599   5.780  1.00  1.00      G    C
ATOM   1429  CA  GLU G  59      27.620   0.940   2.530  1.00  1.00      G    C
ATOM   1430  CA  LEU G  60      25.910   0.760  -0.750  1.00  1.00      G    C
ATOM   1431  CA  LEU G  61      26.230  -2.710  -2.290  1.00  1.00      G    C
ATOM   1432  CA  ILE G  62      26.420  -1.780  -5.980  1.00  1.00      G    C
ATOM   1433  CA  ARG G  63      29.650  -0.260  -7.250  1.00  1.00      G    C
ATOM   1434  CA  LYS G  64      29.610   3.470  -7.570  1.00  1.00      G    C
ATOM   1435  CA  LEU G  65      30.770   4.180 -11.090  1.00  1.00      G    C
ATOM   1436  CA  PRO G  66      28.650   1.500 -12.720  1.00  1.00      G    C
ATOM   1437  CA  PHE G  67      25.630   2.950 -10.760  1.00  1.00      G    C
ATOM   1438  CA  GLN G  68      26.320   6.470 -11.730  1.00  1.00      G    C
ATOM   1439  CA  ARG G  69      26.400   5.490 -15.390  1.00  1.00      G    C
ATOM   1440  CA  LEU G  70      23.030   3.760 -15.280  1.00  1.00      G    C
ATOM   1441  CA  VAL G  71      21.270   6.830 -14.160  1.00  1.00      G    C
ATOM   1442  CA  ARG G  72      22.880   9.060 -16.830  1.00  1.00      G    C
ATOM   1443  CA  GLU G  73      21.860   6.610 -19.530  1.00  1.00      G    C
ATOM   1444  CA  ILE G  74      18.120   6.590 -18.310  1.00  1.00      G    C
ATOM   1445  CA  ALA G  75      18.070  10.380 -17.970  1.00  1.00      G    C
ATOM   1446  CA  GLN G  76      19.690  10.820 -21.350  1.00  1.00      G    C
ATOM   1447  CA  ASP G  77      16.340   9.550 -22.740  1.00  1.00      G    C
ATOM   1448  CA  PHE G  78      14.470  12.550 -21.460  1.00  1.00      G    C
ATOM   1449  CA  LYS G  79      16.870  15.310 -22.230  1.00  1.00      G    C
ATOM   1450  CA  THR G  80      20.280  15.270 -23.920  1.00  1.00      G    C
ATOM   1451  CA  ASP G  81      23.560  16.620 -22.590  1.00  1.00      G    C
ATOM   1452  CA  LEU G  82      22.510  17.050 -19.020  1.00  1.00      G    C
ATOM   1453  CA  ARG G  83      24.940  17.900 -16.330  1.00  1.00      G    C
ATOM   1454  CA  PHE G  84      24.860  16.180 -12.820  1.00  1.00      G    C
ATOM   1455  CA  GLN G  85      25.810  17.660  -9.490  1.00  1.00      G    C
ATOM   1456  CA  SER G  86      28.090  14.930  -7.970  1.00  1.00      G    C
ATOM   1457  CA  SER G  87      25.810  14.950  -4.950  1.00  1.00      G    C
ATOM   1458  CA  ALA G  88      22.660  14.260  -6.980  1.00  1.00      G    C
ATOM   1459  CA  VAL G  89      23.820  10.860  -7.990  1.00  1.00      G    C
ATOM   1460  CA  MET G  90      24.610   9.680  -4.550  1.00  1.00      G    C
ATOM   1461  CA  ALA G  91      21.120  10.660  -3.380  1.00  1.00      G    C
ATOM   1462  CA  LEU G  92      19.730   8.750  -6.430  1.00  1.00      G    C
ATOM   1463  CA  GLN G  93      21.660   5.550  -5.500  1.00  1.00      G    C
ATOM   1464  CA  GLU G  94      20.630   5.790  -1.790  1.00  1.00      G    C
ATOM   1465  CA  ALA G  95      17.040   6.550  -2.740  1.00  1.00      G    C
ATOM   1466  CA  SER G  96      16.870   3.730  -5.430  1.00  1.00      G    C
ATOM   1467  CA  GLU G  97      18.350   1.170  -3.000  1.00  1.00      G    C
ATOM   1468  CA  ALA G  98      16.000   1.930  -0.230  1.00  1.00      G    C
ATOM   1469  CA  TYR G  99      12.910   1.090  -2.130  1.00  1.00      G    C
ATOM   1470  CA  LEU G 100      14.180  -2.190  -3.700  1.00  1.00      G    C
ATOM   1471  CA  VAL G 101      15.480  -3.610  -0.540  1.00  1.00      G    C
ATOM   1472  CA  ALA G 102      12.270  -2.850   1.330  1.00  1.00      G    C
ATOM   1473  CA  LEU G 103      10.250  -4.620  -1.370  1.00  1.00      G    C
ATOM   1474  CA  PHE G 104      12.580  -7.670  -0.960  1.00  1.00      G    C
ATOM   1475  CA  GLU G 105      11.690  -7.650   2.760  1.00  1.00      G    C
ATOM   1476  CA  ASP G 106       7.980  -8.060   1.830  1.00  1.00      G    C
ATOM   1477  CA  THR G 107       8.750 -10.580  -1.040  1.00  1.00      G    C
ATOM   1478  CA  ASN G 108      10.380 -12.710   1.740  1.00  1.00      G    C
ATOM   1479  CA  LEU G 109       7.190 -12.480   3.880  1.00  1.00      G    C
ATOM   1480  CA  CYS G 110       5.210 -13.750   0.840  1.00  1.00      G    C
ATOM   1481  CA  ALA G 111       7.590 -16.660   0.220  1.00  1.00      G    C
ATOM   1482  CA  ILE G 112       7.430 -17.920   3.820  1.00  1.00      G    C
ATOM   1483  CA  HIS G 113       3.590 -17.540   3.510  1.00  1.00      G    C
ATOM   1484  CA  ALA G 114       3.650 -20.100   0.660  1.00  1.00      G    C
ATOM   1485  CA  LYS G 115       5.550 -22.640   2.710  1.00  1.00      G    C
ATOM   1486  CA  ARG G 116       8.880 -21.830   0.860  1.00  1.00      G    C
ATOM   1487  CA  VAL G 117      11.920 -20.030   2.030  1.00  1.00      G    C
ATOM   1488  CA  THR G 118      13.370 -19.390  -1.430  1.00  1.00      G    C
ATOM   1489  CA  ILE G 119      12.270 -15.940  -2.790  1.00  1.00      G    C
ATOM   1490  CA  MET G 120      11.020 -16.110  -6.410  1.00  1.00      G    C
ATOM   1491  CA  PRO G 121       9.720 -13.710  -9.130  1.00  1.00      G    C
ATOM   1492  CA  LYS G 122       6.120 -14.720  -8.330  1.00  1.00      G    C
ATOM   1493  CA  ASP G 123       6.820 -13.420  -4.740  1.00  1.00      G    C
ATOM   1494  CA  ILE G 124       7.970 -10.000  -6.120  1.00  1.00      G    C
ATOM   1495  CA  GLN G 125       4.940  -9.770  -8.290  1.00  1.00      G    C
ATOM   1496  CA  LEU G 126       2.420 -10.520  -5.620  1.00  1.00      G    C
ATOM   1497  CA  ALA G 127       4.190  -7.840  -3.430  1.00  1.00      G    C
ATOM   1498  CA  ARG G 128       3.950  -5.290  -6.170  1.00  1.00      G    C
ATOM   1499  CA  ARG G 129       0.170  -5.970  -6.620  1.00  1.00      G    C
ATOM   1500  CA  ILE G 130      -0.660  -5.560  -2.960  1.00  1.00      G    C
ATOM   1501  CA  ARG G 131       1.370  -2.310  -2.770  1.00  1.00      G    C
ATOM   1502  CA  GLY G 132      -0.300  -1.150  -5.850  1.00  1.00      G    C
ATOM   1503  CA  GLU G 133       2.710  -0.780  -8.030  1.00  1.00      G    C
ATOM   1504  CA  ARG G 134       1.570  -3.350 -10.570  1.00  1.00      G    C
ATOM   1505  CA  ALA G 135      -2.030  -3.230  -9.480  1.00  1.00      G    C
TER
ATOM   1506  CA  SER H   1      21.310   3.270 -33.700  1.00  1.00      H    C
ATOM   1507  CA  GLY H   2      23.410   1.650 -31.140  1.00  1.00      H    C
ATOM   1508  CA  ARG H   3      23.830  -1.420 -33.370  1.00  1.00      H    C
ATOM   1509  CA  GLY H   4      22.570  -4.990 -32.860  1.00  1.00      H    C
ATOM   1510  CA  LYS H   5      23.800  -6.810 -35.950  1.00  1.00      H    C
ATOM   1511  CA  GLY H   6      25.560 -10.170 -35.860  1.00  1.00      H    C
ATOM   1512  CA  GLY H   7      28.320 -12.260 -34.310  1.00  1.00      H    C
ATOM   1513  CA  LYS H   8      28.280 -11.260 -30.530  1.00  1.00      H    C
ATOM   1514  CA  GLY H   9      30.720  -8.440 -30.040  1.00  1.00      H    C
ATOM   1515  CA  LEU H  10      30.350  -6.410 -33.280  1.00  1.00      H    C
ATOM   1516  CA  GLY H  11      33.590  -4.880 -34.450  1.00  1.00      H    C
ATOM   1517  CA  LYS H  12      35.300  -5.180 -31.110  1.00  1.00      H    C
ATOM   1518  CA  GLY H  13      33.880  -2.180 -29.240  1.00  1.00      H    C
ATOM   1519  CA  GLY H  14      37.070  -1.160 -27.470  1.00  1.00      H    C
ATOM   1520  CA  ALA H  15      35.680   1.040 -24.750  1.00  1.00      H    C
ATOM   1521  CA  LYS H  16      38.230  -0.360 -22.350  1.00  1.00      H    C
ATOM   1522  CA  ARG H  17      37.720   2.570 -19.990  1.00  1.00      H    C
ATOM   1523  CA  HIS H  18      34.310   1.640 -18.970  1.00  1.00      H    C
ATOM   1524  CA  ARG H  19      31.450   3.370 -17.200  1.00  1.00      H    C
ATOM   1525  CA  LYS H  20      30.160   4.210 -20.570  1.00  1.00      H    C
ATOM   1526  CA  VAL H  21      30.090   2.370 -23.820  1.00  1.00      H    C
ATOM   1527  CA  LEU H  22      27.380   0.010 -25.010  1.00  1.00      H    C
ATOM   1528  CA  ARG H  23      26.850  -3.370 -23.510  1.00  1.00      H    C
ATOM   1529  CA  ASP H  24      26.250  -3.750 -19.730  1.00  1.00      H    C
ATOM   1530  CA  ASN H  25      24.780  -0.770 -17.880  1.00  1.00      H    C
ATOM   1531  CA  ILE H  26      21.900  -2.500 -16.080  1.00  1.00      H    C
ATOM   1532  CA  GLN H  27      23.980  -5.590 -16.630  1.00  1.00      H    C
ATOM   1533  CA  GLY H  28      26.690  -3.710 -14.790  1.00  1.00      H    C
ATOM   1534  CA  ILE H  29      24.620  -4.010 -11.540  1.00  1.00      H    C
ATOM   1535  CA  THR H  30      25.800  -7.540 -10.830  1.00  1.00      H    C
ATOM   1536  CA  LYS H  31      24.440 -10.760  -9.730  1.00  1.00      H    C
ATOM   1537  CA  PRO H  32      26.630 -10.460  -6.660  1.00  1.00      H    C
ATOM   1538  CA  ALA H  33      25.350  -6.900  -5.970  1.00  1.00      H    C
ATOM   1539  CA  ILE H  34      21.640  -8.040  -6.290  1.00  1.00      H    C
ATOM   1540  CA  ARG H  35      22.310 -10.970  -3.900  1.00  1.00      H    C
ATOM   1541  CA  ARG H  36      23.830  -8.440  -1.410  1.00  1.00      H    C
ATOM   1542  CA  LEU H  37      20.900  -6.130  -1.810  1.00  1.00      H    C
ATOM   1543  CA  ALA H  38      18.500  -9.000  -1.030  1.00  1.00      H    C
ATOM   1544  CA  ARG H  39      20.760 -10.150   1.940  1.00  1.00      H    C
ATOM   1545  CA  ARG H  40      20.440  -6.680   3.510  1.00  1.00      H    C
ATOM   1546  CA  GLY H  41      16.610  -7.070   2.860  1.00  1.00      H    C
ATOM   1547  CA  GLY H  42      16.810 -10.351   4.840  1.00  1.00      H    C
ATOM   1548  CA  VAL H  43      16.220 -12.710   1.990  1.00  1.00      H    C
ATOM   1549  CA  LYS H  44      17.890 -16.170   2.470  1.00  1.00      H    C
ATOM   1550  CA  ARG H  45      17.520 -18.000  -0.840  1.00  1.00      H    C
ATOM   1551  CA  ILE H  46      17.360 -17.220  -4.550  1.00  1.00      H    C
ATOM   1552  CA  SER H  47      15.420 -18.390  -7.580  1.00  1.00      H    C
ATOM   1553  CA  GLY H  48      17.570 -17.840 -10.510  1.00  1.00      H    C
ATOM   1554  CA  LEU H  49      15.140 -15.640 -12.160  1.00  1.00      H    C
ATOM   1555  CA  ILE H  50      15.010 -13.010  -9.450  1.00  1.00      H    C
ATOM   1556  CA  TYR H  51      18.050 -11.160 -10.600  1.00  1.00      H    C
ATOM   1557  CA  GLU H  52      16.710 -10.370 -14.030  1.00  1.00      H    C
ATOM   1558  CA  GLU H  53      13.520  -9.480 -12.310  1.00  1.00      H    C
ATOM   1559  CA  THR H  54      15.260  -6.890 -10.180  1.00  1.00      H    C
ATOM   1560  CA  ARG H  55      17.050  -5.150 -13.110  1.00  1.00      H    C
ATOM   1561  CA  GLY H  56      13.700  -4.490 -14.740  1.00  1.00      H    C
ATOM   1562  CA  VAL H  57      12.070  -3.140 -11.640  1.00  1.00      H    C
ATOM   1563  CA  LEU H  58      14.980  -0.810 -10.930  1.00  1.00      H    C
ATOM   1564  CA  LYS H  59      14.880   0.660 -14.580  1.00  1.00      H    C
ATOM   1565  CA  VAL H  60      11.200   1.630 -13.840  1.00  1.00      H    C
ATOM   1566  CA  PHE H  61      12.190   3.130 -10.520  1.00  1.00      H    C
ATOM   1567  CA  LEU H  62      14.960   5.240 -12.080  1.00  1.00      H    C
ATOM   1568  CA  GLU H  63      12.690   6.070 -15.060  1.00  1.00      H    C
ATOM   1569  CA  ASN H  64      10.120   7.410 -12.510  1.00  1.00      H    C
ATOM   1570  CA  VAL H  65      12.330   9.480 -10.380  1.00  1.00      H    C
ATOM   1571  CA  ILE H  66      14.440  11.160 -13.110  1.00  1.00      H    C
ATOM   1572  CA  ARG H  67      11.880  12.410 -15.570  1.00  1.00      H    C
ATOM   1573  CA  ASP H  68      10.250  14.570 -12.820  1.00  1.00      H    C
ATOM   1574  CA  ALA H  69      13.760  15.830 -11.620  1.00  1.00      H    C
ATOM   1575  CA  VAL H  70      14.400  16.830 -15.100  1.00  1.00      H    C
ATOM   1576  CA  THR H  71      10.980  18.610 -15.250  1.00  1.00      H    C
ATOM   1577  CA  TYR H  72      11.970  20.920 -12.420  1.00  1.00      H    C
ATOM   1578  CA  THR H  73      15.510  21.440 -13.960  1.00  1.00      H    C
ATOM   1579  CA  GLU H  74      14.170  22.680 -17.260  1.00  1.00      H    C
ATOM   1580  CA  HIS H  75      11.630  24.870 -15.550  1.00  1.00      H    C
ATOM   1581  CA  ALA H  76      14.380  26.620 -13.590  1.00  1.00      H    C
ATOM   1582  CA  LYS H  77      16.130  27.360 -16.920  1.00  1.00      H    C
ATOM   1583  CA  ARG H  78      18.960  25.090 -15.770  1.00  1.00      H    C
ATOM   1584  CA  LYS H  79      21.050  22.520 -17.610  1.00  1.00      H    C
ATOM   1585  CA  THR H  80      22.450  20.960 -14.500  1.00  1.00      H    C
ATOM   1586  CA  VAL H  81      20.590  18.260 -12.500  1.00  1.00      H    C
ATOM   1587  CA  THR H  82      20.890  19.090  -8.850  1.00  1.00      H    C
ATOM   1588  CA  ALA H  83      20.710  17.180  -5.600  1.00  1.00      H    C
ATOM   1589  CA  MET H  84      17.660  19.360  -4.670  1.00  1.00      H    C
ATOM   1590  CA  ASP H  85      16.150  18.510  -8.030  1.00  1.00      H    C
ATOM   1591  CA  VAL H  86      16.370  14.850  -7.100  1.00  1.00      H    C
ATOM   1592  CA  VAL H  87      15.080  15.450  -3.540  1.00  1.00      H    C
ATOM   1593  CA  TYR H  88      11.880  17.130  -5.000  1.00  1.00      H    C
ATOM   1594  CA  ALA H  89      11.580  14.400  -7.570  1.00  1.00      H    C
ATOM   1595  CA  LEU H  90      11.630  11.820  -4.680  1.00  1.00      H    C
ATOM   1596  CA  LYS H  91       9.330  14.000  -2.590  1.00  1.00      H    C
ATOM   1597  CA  ARG H  92       6.650  14.190  -5.260  1.00  1.00      H    C
ATOM   1598  CA  GLN H  93       6.840  10.390  -5.650  1.00  1.00      H    C
ATOM   1599  CA  GLY H  94       5.900   9.690  -1.960  1.00  1.00      H    C
ATOM   1600  CA  ARG H  95       9.410   8.570  -1.040  1.00  1.00      H    C
ATOM   1601  CA  THR H  96      10.840  11.250   1.350  1.00  1.00      H    C
ATOM   1602  CA  LEU H  97      14.560  11.420   0.760  1.00  1.00      H    C
ATOM   1603  CA  TYR H  98      16.850  11.190   3.810  1.00  1.00      H    C
ATOM   1604  CA  GLY H  99      20.550  12.010   3.350  1.00  1.00      H    C
ATOM   1605  CA  PHE H 100      20.370  15.280   1.410  1.00  1.00      H    C
ATOM   1606  CA  GLY H 101      21.070  19.000   1.970  1.00  1.00      H    C
ATOM   1607  CA  GLY H 102      24.670  18.350   3.070  1.00  1.00      H    C
TER
ATOM   1608  CA  SER I   1     -12.030  64.260 -38.009  1.00  1.00      I    C
ATOM   1609  CA  GLY I   2     -14.310  67.080 -38.509  1.00  1.00      I    C
ATOM   1610  CA  ARG I   3     -17.370  64.750 -38.759  1.00  1.00      I    C
ATOM   1611  CA  GLY I   4     -18.590  63.180 -41.949  1.00  1.00      I    C
ATOM   1612  CA  LYS I   5     -15.670  60.780 -42.069  1.00  1.00      I    C
ATOM   1613  CA  GLN I   6     -13.640  58.780 -39.519  1.00  1.00      I    C
ATOM   1614  CA  GLY I   7     -14.540  55.250 -38.429  1.00  1.00      I    C
ATOM   1615  CA  GLY I   8     -14.450  51.630 -39.670  1.00  1.00      I    C
ATOM   1616  CA  LYS I   9     -12.210  50.510 -36.939  1.00  1.00      I    C
ATOM   1617  CA  THR I  10     -14.970  50.550 -34.340  1.00  1.00      I    C
ATOM   1618  CA  ARG I  11     -17.600  48.220 -32.760  1.00  1.00      I    C
ATOM   1619  CA  ALA I  12     -15.570  45.830 -30.710  1.00  1.00      I    C
ATOM   1620  CA  LYS I  13     -17.040  45.470 -27.190  1.00  1.00      I    C
ATOM   1621  CA  ALA I  14     -17.230  41.850 -26.610  1.00  1.00      I    C
ATOM   1622  CA  LYS I  15     -15.330  42.170 -23.380  1.00  1.00      I    C
ATOM   1623  CA  THR I  16     -15.540  39.100 -21.140  1.00  1.00      I    C
ATOM   1624  CA  ARG I  17     -12.310  37.300 -20.390  1.00  1.00      I    C
ATOM   1625  CA  SER I  18     -14.120  34.130 -21.430  1.00  1.00      I    C
ATOM   1626  CA  SER I  19     -14.990  35.730 -24.890  1.00  1.00      I    C
ATOM   1627  CA  ARG I  20     -11.350  36.910 -25.070  1.00  1.00      I    C
ATOM   1628  CA  ALA I  21     -10.150  33.330 -24.550  1.00  1.00      I    C
ATOM   1629  CA  GLY I  22     -12.810  31.430 -26.660  1.00  1.00      I    C
ATOM   1630  CA  LEU I  23     -14.080  29.520 -23.600  1.00  1.00      I    C
ATOM   1631  CA  GLN I  24     -17.400  28.390 -22.050  1.00  1.00      I    C
ATOM   1632  CA  PHE I  25     -15.870  27.560 -18.650  1.00  1.00      I    C
ATOM   1633  CA  PRO I  26     -15.120  30.580 -16.460  1.00  1.00      I    C
ATOM   1634  CA  VAL I  27     -12.050  32.630 -16.710  1.00  1.00      I    C
ATOM   1635  CA  GLY I  28     -12.990  35.280 -14.180  1.00  1.00      I    C
ATOM   1636  CA  ARG I  29     -13.820  33.010 -11.260  1.00  1.00      I    C
ATOM   1637  CA  VAL I  30     -10.750  30.880 -11.670  1.00  1.00      I    C
ATOM   1638  CA  HIS I  31      -8.600  33.940 -11.590  1.00  1.00      I    C
ATOM   1639  CA  ARG I  32     -10.320  35.220  -8.310  1.00  1.00      I    C
ATOM   1640  CA  LEU I  33      -9.700  31.880  -6.710  1.00  1.00      I    C
ATOM   1641  CA  LEU I  34      -6.040  31.640  -7.810  1.00  1.00      I    C
ATOM   1642  CA  ARG I  35      -5.270  35.040  -6.220  1.00  1.00      I    C
ATOM   1643  CA  LYS I  36      -7.310  34.290  -3.160  1.00  1.00      I    C
ATOM   1644  CA  GLY I  37      -5.880  30.850  -2.600  1.00  1.00      I    C
ATOM   1645  CA  ASN I  38      -2.370  31.520  -1.610  1.00  1.00      I    C
ATOM   1646  CA  TYR I  39      -0.620  30.150  -4.590  1.00  1.00      I    C
ATOM   1647  CA  ALA I  40       1.810  33.130  -4.900  1.00  1.00      I    C
ATOM   1648  CA  GLU I  41       1.700  36.780  -4.050  1.00  1.00      I    C
ATOM   1649  CA  ARG I  42       1.270  37.760  -7.780  1.00  1.00      I    C
ATOM   1650  CA  VAL I  43      -1.000  36.500 -10.610  1.00  1.00      I    C
ATOM   1651  CA  GLY I  44      -0.380  37.100 -14.300  1.00  1.00      I    C
ATOM   1652  CA  ALA I  45      -3.130  37.700 -16.740  1.00  1.00      I    C
ATOM   1653  CA  GLY I  46      -2.770  34.420 -18.700  1.00  1.00      I    C
ATOM   1654  CA  ALA I  47      -2.680  32.100 -15.760  1.00  1.00      I    C
ATOM   1655  CA  PRO I  48      -6.550  31.880 -15.170  1.00  1.00      I    C
ATOM   1656  CA  VAL I  49      -6.940  31.360 -18.850  1.00  1.00      I    C
ATOM   1657  CA  TYR I  50      -4.790  28.330 -19.010  1.00  1.00      I    C
ATOM   1658  CA  LEU I  51      -6.140  26.970 -15.790  1.00  1.00      I    C
ATOM   1659  CA  ALA I  52      -9.840  27.310 -16.840  1.00  1.00      I    C
ATOM   1660  CA  ALA I  53      -9.070  25.700 -20.180  1.00  1.00      I    C
ATOM   1661  CA  VAL I  54      -7.450  22.630 -18.460  1.00  1.00      I    C
ATOM   1662  CA  LEU I  55     -10.540  22.050 -16.260  1.00  1.00      I    C
ATOM   1663  CA  GLU I  56     -12.730  22.280 -19.220  1.00  1.00      I    C
ATOM   1664  CA  TYR I  57     -10.640  19.690 -21.070  1.00  1.00      I    C
ATOM   1665  CA  LEU I  58     -10.770  17.170 -18.230  1.00  1.00      I    C
ATOM   1666  CA  THR I  59     -14.320  17.920 -17.550  1.00  1.00      I    C
ATOM   1667  CA  ALA I  60     -15.300  17.430 -21.250  1.00  1.00      I    C
ATOM   1668  CA  GLU I  61     -13.240  14.370 -21.550  1.00  1.00      I    C
ATOM   1669  CA  ILE I  62     -14.700  12.470 -18.680  1.00  1.00      I    C
ATOM   1670  CA  LEU I  63     -18.240  13.620 -19.780  1.00  1.00      I    C
ATOM   1671  CA  GLU I  64     -17.380  12.710 -23.390  1.00  1.00      I    C
ATOM   1672  CA  LEU I  65     -16.370   9.140 -22.330  1.00  1.00      I    C
ATOM   1673  CA  ALA I  66     -19.420   9.190 -19.950  1.00  1.00      I    C
ATOM   1674  CA  GLY I  67     -22.040   9.500 -22.640  1.00  1.00      I    C
ATOM   1675  CA  ASN I  68     -20.430   6.560 -24.330  1.00  1.00      I    C
ATOM   1676  CA  ALA I  69     -20.990   4.330 -21.170  1.00  1.00      I    C
ATOM   1677  CA  ALA I  70     -24.520   5.680 -20.760  1.00  1.00      I    C
ATOM   1678  CA  ARG I  71     -25.350   4.790 -24.400  1.00  1.00      I    C
ATOM   1679  CA  ASP I  72     -24.050   1.240 -23.980  1.00  1.00      I    C
ATOM   1680  CA  ASN I  73     -26.500   0.750 -21.090  1.00  1.00      I    C
ATOM   1681  CA  LYS I  74     -29.770   2.010 -22.680  1.00  1.00      I    C
ATOM   1682  CA  LYS I  75     -29.580   5.450 -21.140  1.00  1.00      I    C
ATOM   1683  CA  THR I  76     -30.860   8.970 -21.580  1.00  1.00      I    C
ATOM   1684  CA  ARG I  77     -29.420  10.280 -18.260  1.00  1.00      I    C
ATOM   1685  CA  ILE I  78     -25.960   9.600 -16.880  1.00  1.00      I    C
ATOM   1686  CA  ILE I  79     -26.040   8.460 -13.160  1.00  1.00      I    C
ATOM   1687  CA  PRO I  80     -22.990   7.980 -10.890  1.00  1.00      I    C
ATOM   1688  CA  ARG I  81     -22.690   4.420 -12.120  1.00  1.00      I    C
ATOM   1689  CA  HIS I  82     -21.980   5.530 -15.730  1.00  1.00      I    C
ATOM   1690  CA  LEU I  83     -19.270   7.900 -14.490  1.00  1.00      I    C
ATOM   1691  CA  GLN I  84     -17.620   5.100 -12.510  1.00  1.00      I    C
ATOM   1692  CA  LEU I  85     -17.540   2.830 -15.700  1.00  1.00      I    C
ATOM   1693  CA  ALA I  86     -16.250   5.910 -17.720  1.00  1.00      I    C
ATOM   1694  CA  VAL I  87     -13.250   6.320 -15.500  1.00  1.00      I    C
ATOM   1695  CA  ARG I  88     -12.270   2.780 -14.970  1.00  1.00      I    C
ATOM   1696  CA  ASN I  89     -12.690   1.830 -18.830  1.00  1.00      I    C
ATOM   1697  CA  ASP I  90     -10.340   4.730 -19.680  1.00  1.00      I    C
ATOM   1698  CA  GLU I  91      -6.600   4.090 -19.390  1.00  1.00      I    C
ATOM   1699  CA  GLU I  92      -5.660   7.670 -18.630  1.00  1.00      I    C
ATOM   1700  CA  LEU I  93      -8.390   8.760 -16.240  1.00  1.00      I    C
ATOM   1701  CA  ASN I  94      -8.090   5.330 -14.380  1.00  1.00      I    C
ATOM   1702  CA  LYS I  95      -4.580   6.350 -13.310  1.00  1.00      I    C
ATOM   1703  CA  LEU I  96      -5.570   9.920 -12.420  1.00  1.00      I    C
ATOM   1704  CA  LEU I  97      -8.290   8.610 -10.060  1.00  1.00      I    C
ATOM   1705  CA  GLY I  98      -6.380   5.450  -8.820  1.00  1.00      I    C
ATOM   1706  CA  ARG I  99      -6.780   6.410  -5.120  1.00  1.00      I    C
ATOM   1707  CA  VAL I 100     -10.310   7.720  -5.500  1.00  1.00      I    C
ATOM   1708  CA  THR I 101     -13.650   6.310  -4.550  1.00  1.00      I    C
ATOM   1709  CA  ILE I 102     -16.790   6.820  -6.610  1.00  1.00      I    C
ATOM   1710  CA  ALA I 103     -19.880   6.690  -4.540  1.00  1.00      I    C
ATOM   1711  CA  GLN I 104     -22.900   4.780  -6.080  1.00  1.00      I    C
ATOM   1712  CA  GLY I 105     -20.680   3.460  -8.670  1.00  1.00      I    C
ATOM   1713  CA  GLY I 106     -20.090  -0.350  -8.640  1.00  1.00      I    C
ATOM   1714  CA  VAL I 107     -17.090  -2.380  -9.610  1.00  1.00      I    C
ATOM   1715  CA  LEU I 108     -15.100  -3.070 -12.670  1.00  1.00      I    C
ATOM   1716  CA  PRO I 109     -15.910  -6.380 -14.590  1.00  1.00      I    C
ATOM   1717  CA  ASN I 110     -12.820  -8.440 -13.740  1.00  1.00      I    C
ATOM   1718  CA  ILE I 111     -13.810 -11.960 -14.750  1.00  1.00      I    C
ATOM   1719  CA  GLN I 112     -11.540 -13.510 -17.320  1.00  1.00      I    C
ATOM   1720  CA  SER I 113     -12.590 -12.460 -20.920  1.00  1.00      I    C
ATOM   1721  CA  VAL I 114     -11.050  -8.980 -20.910  1.00  1.00      I    C
ATOM   1722  CA  LEU I 115      -7.630 -10.580 -20.290  1.00  1.00      I    C
ATOM   1723  CA  LEU I 116      -7.560 -12.520 -23.600  1.00  1.00      I    C
ATOM   1724  CA  PRO I 117      -5.220 -11.190 -26.280  1.00  1.00      I    C
ATOM   1725  CA  LYS I 118      -6.270 -10.970 -29.960  1.00  1.00      I    C
ATOM   1726  CA  LYS I 119      -6.890  -8.350 -32.560  1.00  1.00      I    C
ATOM   1727  CA  THR I 120      -6.620  -6.290 -29.450  1.00  1.00      I    C
ATOM   1728  CA  GLU I 121      -3.120  -6.980 -27.890  1.00  1.00      I    C
ATOM   1729  CA  SER I 122      -1.240  -6.390 -31.140  1.00  1.00      I    C
ATOM   1730  CA  SER I 123       1.930  -7.980 -29.740  1.00  1.00      I    C
ATOM   1731  CA  LYS I 124       3.900  -7.820 -33.040  1.00  1.00      I    C
ATOM   1732  CA  SER I 125       6.350  -4.840 -32.650  1.00  1.00      I    C
ATOM   1733  CA  LYS I 126       8.960  -2.520 -34.010  1.00  1.00      I    C
ATOM   1734  CA  SER I 127       7.800   0.480 -31.990  1.00  1.00      I    C
ATOM   1735  CA  LYS I 128       9.180   3.530 -30.280  1.00  1.00      I    C
TER
ATOM   1736  CA  PRO J   1     -60.240  30.400   2.280  1.00  1.00      J    C
ATOM   1737  CA  GLU J   2     -57.350  29.690   4.440  1.00  1.00      J    C
ATOM   1738  CA  PRO J   3     -57.960  32.580   6.660  1.00  1.00      J    C
ATOM   1739  CA  ALA J   4     -54.440  33.950   6.100  1.00  1.00      J    C
ATOM   1740  CA  LYS J   5     -52.630  36.060   8.770  1.00  1.00      J    C
ATOM   1741  CA  SER J   6     -50.650  33.340  10.450  1.00  1.00      J    C
ATOM   1742  CA  ALA J   7     -47.730  35.350  12.100  1.00  1.00      J    C
ATOM   1743  CA  PRO J   8     -46.230  35.120   9.540  1.00  1.00      J    C
ATOM   1744  CA  ALA J   9     -42.900  33.500   9.550  1.00  1.00      J    C
ATOM   1745  CA  PRO J  10     -41.460  36.060   9.680  1.00  1.00      J    C
ATOM   1746  CA  LYS J  11     -39.280  35.930   6.510  1.00  1.00      J    C
ATOM   1747  CA  LYS J  12     -42.360  34.670   4.840  1.00  1.00      J    C
ATOM   1748  CA  GLY J  13     -42.540  31.820   2.360  1.00  1.00      J    C
ATOM   1749  CA  SER J  14     -40.810  28.420   2.440  1.00  1.00      J    C
ATOM   1750  CA  LYS J  15     -39.220  27.610  -0.940  1.00  1.00      J    C
ATOM   1751  CA  LYS J  16     -39.010  23.940   0.070  1.00  1.00      J    C
ATOM   1752  CA  ALA J  17     -36.570  21.240   0.990  1.00  1.00      J    C
ATOM   1753  CA  VAL J  18     -33.750  23.500   1.920  1.00  1.00      J    C
ATOM   1754  CA  THR J  19     -30.530  23.000   4.010  1.00  1.00      J    C
ATOM   1755  CA  LYS J  20     -28.780  25.930   2.330  1.00  1.00      J    C
ATOM   1756  CA  THR J  21     -30.470  29.320   1.710  1.00  1.00      J    C
ATOM   1757  CA  GLN J  22     -32.830  30.240  -1.220  1.00  1.00      J    C
ATOM   1758  CA  LYS J  23     -35.120  33.300  -0.560  1.00  1.00      J    C
ATOM   1759  CA  LYS J  24     -33.060  34.920   2.170  1.00  1.00      J    C
ATOM   1760  CA  ASP J  25     -34.230  37.780   4.500  1.00  1.00      J    C
ATOM   1761  CA  GLY J  26     -32.280  40.970   4.380  1.00  1.00      J    C
ATOM   1762  CA  LYS J  27     -30.680  40.660   0.930  1.00  1.00      J    C
ATOM   1763  CA  LYS J  28     -28.800  37.420   2.000  1.00  1.00      J    C
ATOM   1764  CA  ARG J  29     -26.480  38.790   4.800  1.00  1.00      J    C
ATOM   1765  CA  ARG J  30     -23.480  36.930   3.560  1.00  1.00      J    C
ATOM   1766  CA  LYS J  31     -23.040  35.960  -0.120  1.00  1.00      J    C
ATOM   1767  CA  THR J  32     -23.550  32.200   0.550  1.00  1.00      J    C
ATOM   1768  CA  ARG J  33     -20.360  30.350   0.430  1.00  1.00      J    C
ATOM   1769  CA  LYS J  34     -19.450  28.360  -2.730  1.00  1.00      J    C
ATOM   1770  CA  GLU J  35     -20.830  28.650  -6.250  1.00  1.00      J    C
ATOM   1771  CA  SER J  36     -20.710  25.350  -8.250  1.00  1.00      J    C
ATOM   1772  CA  TYR J  37     -19.390  24.460 -11.640  1.00  1.00      J    C
ATOM   1773  CA  ALA J  38     -22.730  23.050 -12.740  1.00  1.00      J    C
ATOM   1774  CA  ILE J  39     -23.780  25.710 -15.190  1.00  1.00      J    C
ATOM   1775  CA  TYR J  40     -20.400  25.380 -17.010  1.00  1.00      J    C
ATOM   1776  CA  VAL J  41     -20.350  21.580 -16.680  1.00  1.00      J    C
ATOM   1777  CA  TYR J  42     -23.930  21.830 -17.990  1.00  1.00      J    C
ATOM   1778  CA  LYS J  43     -22.840  23.920 -21.020  1.00  1.00      J    C
ATOM   1779  CA  VAL J  44     -20.210  21.260 -21.910  1.00  1.00      J    C
ATOM   1780  CA  LEU J  45     -22.590  18.380 -21.240  1.00  1.00      J    C
ATOM   1781  CA  LYS J  46     -24.980  19.900 -23.820  1.00  1.00      J    C
ATOM   1782  CA  GLN J  47     -22.110  20.240 -26.350  1.00  1.00      J    C
ATOM   1783  CA  VAL J  48     -21.180  16.630 -26.300  1.00  1.00      J    C
ATOM   1784  CA  HIS J  49     -24.510  14.880 -25.680  1.00  1.00      J    C
ATOM   1785  CA  PRO J  50     -27.230  17.360 -26.710  1.00  1.00      J    C
ATOM   1786  CA  ASP J  51     -30.170  15.140 -25.710  1.00  1.00      J    C
ATOM   1787  CA  THR J  52     -28.630  13.570 -22.670  1.00  1.00      J    C
ATOM   1788  CA  GLY J  53     -29.250  14.660 -19.050  1.00  1.00      J    C
ATOM   1789  CA  ILE J  54     -27.050  13.770 -16.140  1.00  1.00      J    C
ATOM   1790  CA  SER J  55     -28.490  13.050 -12.640  1.00  1.00      J    C
ATOM   1791  CA  SER J  56     -27.850  15.510  -9.800  1.00  1.00      J    C
ATOM   1792  CA  LYS J  57     -25.820  12.920  -7.830  1.00  1.00      J    C
ATOM   1793  CA  ALA J  58     -23.440  12.430 -10.830  1.00  1.00      J    C
ATOM   1794  CA  MET J  59     -23.300  16.160 -11.360  1.00  1.00      J    C
ATOM   1795  CA  SER J  60     -22.160  16.660  -7.720  1.00  1.00      J    C
ATOM   1796  CA  ILE J  61     -19.390  14.050  -8.430  1.00  1.00      J    C
ATOM   1797  CA  MET J  62     -18.150  16.270 -11.310  1.00  1.00      J    C
ATOM   1798  CA  ASN J  63     -18.080  19.330  -9.120  1.00  1.00      J    C
ATOM   1799  CA  SER J  64     -15.790  17.590  -6.540  1.00  1.00      J    C
ATOM   1800  CA  PHE J  65     -13.590  16.290  -9.350  1.00  1.00      J    C
ATOM   1801  CA  VAL J  66     -13.240  19.740 -10.940  1.00  1.00      J    C
ATOM   1802  CA  ASN J  67     -11.850  21.070  -7.610  1.00  1.00      J    C
ATOM   1803  CA  ASP J  68      -9.330  18.240  -7.250  1.00  1.00      J    C
ATOM   1804  CA  VAL J  69      -7.590  18.860 -10.520  1.00  1.00      J    C
ATOM   1805  CA  PHE J  70      -7.620  22.680  -9.920  1.00  1.00      J    C
ATOM   1806  CA  GLU J  71      -5.930  22.110  -6.530  1.00  1.00      J    C
ATOM   1807  CA  ARG J  72      -3.510  19.510  -7.630  1.00  1.00      J    C
ATOM   1808  CA  ILE J  73      -2.120  21.660 -10.450  1.00  1.00      J    C
ATOM   1809  CA  ALA J  74      -2.170  24.930  -8.510  1.00  1.00      J    C
ATOM   1810  CA  GLY J  75      -0.540  23.250  -5.460  1.00  1.00      J    C
ATOM   1811  CA  GLU J  76       2.260  21.830  -7.630  1.00  1.00      J    C
ATOM   1812  CA  ALA J  77       2.600  25.120  -9.560  1.00  1.00      J    C
ATOM   1813  CA  SER J  78       2.560  27.050  -6.230  1.00  1.00      J    C
ATOM   1814  CA  ARG J  79       5.490  24.800  -5.100  1.00  1.00      J    C
ATOM   1815  CA  LEU J  80       7.260  25.350  -8.440  1.00  1.00      J    C
ATOM   1816  CA  ALA J  81       7.030  29.190  -8.070  1.00  1.00      J    C
ATOM   1817  CA  HIS J  82       8.350  28.870  -4.460  1.00  1.00      J    C
ATOM   1818  CA  TYR J  83      11.240  26.540  -5.520  1.00  1.00      J    C
ATOM   1819  CA  ASN J  84      12.450  29.190  -7.780  1.00  1.00      J    C
ATOM   1820  CA  LYS J  85      11.850  32.200  -5.470  1.00  1.00      J    C
ATOM   1821  CA  ARG J  86       9.330  33.690  -7.870  1.00  1.00      J    C
ATOM   1822  CA  SER J  87       6.590  35.980  -6.600  1.00  1.00      J    C
ATOM   1823  CA  THR J  88       4.660  35.860  -9.920  1.00  1.00      J    C
ATOM   1824  CA  ILE J  89       2.840  32.650 -10.980  1.00  1.00      J    C
ATOM   1825  CA  THR J  90       2.700  32.890 -14.790  1.00  1.00      J    C
ATOM   1826  CA  SER J  91       0.680  30.440 -17.040  1.00  1.00      J    C
ATOM   1827  CA  ARG J  92       3.990  28.810 -17.730  1.00  1.00      J    C
ATOM   1828  CA  GLU J  93       4.380  27.670 -14.110  1.00  1.00      J    C
ATOM   1829  CA  ILE J  94       0.820  26.420 -14.250  1.00  1.00      J    C
ATOM   1830  CA  GLN J  95       1.620  24.610 -17.510  1.00  1.00      J    C
ATOM   1831  CA  THR J  96       4.610  22.890 -16.130  1.00  1.00      J    C
ATOM   1832  CA  ALA J  97       2.650  21.640 -13.090  1.00  1.00      J    C
ATOM   1833  CA  VAL J  98       0.160  20.230 -15.580  1.00  1.00      J    C
ATOM   1834  CA  ARG J  99       2.890  18.590 -17.620  1.00  1.00      J    C
ATOM   1835  CA  LEU J 100       4.330  16.870 -14.540  1.00  1.00      J    C
ATOM   1836  CA  LEU J 101       1.020  15.720 -13.310  1.00  1.00      J    C
ATOM   1837  CA  LEU J 102      -1.160  14.730 -16.160  1.00  1.00      J    C
ATOM   1838  CA  PRO J 103      -0.800  11.320 -17.580  1.00  1.00      J    C
ATOM   1839  CA  GLY J 104       0.770  11.230 -21.180  1.00  1.00      J    C
ATOM   1840  CA  GLU J 105      -1.670  12.490 -23.660  1.00  1.00      J    C
ATOM   1841  CA  LEU J 106      -3.780  14.370 -21.360  1.00  1.00      J    C
ATOM   1842  CA  ALA J 107      -1.270  17.120 -20.660  1.00  1.00      J    C
ATOM   1843  CA  LYS J 108      -0.450  17.200 -24.430  1.00  1.00      J    C
ATOM   1844  CA  HIS J 109      -4.110  18.120 -25.320  1.00  1.00      J    C
ATOM   1845  CA  ALA J 110      -4.470  20.330 -22.190  1.00  1.00      J    C
ATOM   1846  CA  VAL J 111      -1.410  22.220 -23.150  1.00  1.00      J    C
ATOM   1847  CA  SER J 112      -2.970  22.770 -26.650  1.00  1.00      J    C
ATOM   1848  CA  GLU J 113      -6.240  24.160 -25.320  1.00  1.00      J    C
ATOM   1849  CA  GLY J 114      -4.520  26.270 -22.710  1.00  1.00      J    C
ATOM   1850  CA  THR J 115      -1.890  27.520 -24.880  1.00  1.00      J    C
ATOM   1851  CA  LYS J 116      -4.220  28.520 -27.700  1.00  1.00      J    C
ATOM   1852  CA  ALA J 117      -6.430  30.510 -25.320  1.00  1.00      J    C
ATOM   1853  CA  VAL J 118      -3.550  32.510 -23.720  1.00  1.00      J    C
ATOM   1854  CA  THR J 119      -2.000  33.400 -27.090  1.00  1.00      J    C
ATOM   1855  CA  LYS J 120      -5.640  34.480 -28.030  1.00  1.00      J    C
ATOM   1856  CA  TYR J 121      -6.100  36.240 -24.710  1.00  1.00      J    C
ATOM   1857  CA  THR J 122      -2.830  38.240 -25.340  1.00  1.00      J    C
ATOM   1858  CA  SER J 123      -3.820  38.840 -28.940  1.00  1.00      J    C
ATOM   1859  CA  ALA J 124      -6.790  40.940 -27.760  1.00  1.00      J    C
ATOM   1860  CA  LYS J 125      -6.810  44.770 -27.230  1.00  1.00      J    C
TER
