# Supplementary material for: The kinetic landscape of nucleosome assembly: A coarse-grained molecular dynamics study
Source: PLoS Comput Biol. 2021 Jul 27;17(7):e1009253. doi: 10.1371/journal.pcbi.1009253 (PMC8345847; doi:10.1371/journal.pcbi.1009253)
Supplement: S1 Data — For each of the 11 metastable states identified from our MSM at 400 mM using PCCA clustering, we deposited 4 representative coarse-grained nucleosome conformations in PDB format. The conformations are named “state*conf#.pdb”, where * corresponds to the state name as described in the text (T, TL, TR, HL0, HL1, HL2, HR0, HR1, HR2 and HR3, N), and # goes from 1 to 4. The file “msm_hmm11.dat” contains the equilibrium probabilities of the various basins and the transition probabilities between them. The data also contain 4 representative partially opened conformations for each of the left hexasome, right hexasome, and tetrasome states, named “partially-opened_*_conf#.pdb”, where * is HL, HR or T and # goes from 1 to 4. (ZIP) [file pcbi.1009253.s006.zip › S1_Data/stateHR0conf4.pdb]

ATOM      1 DS   DC  A   1      45.379 137.620  -7.371  1.00  1.00      A    S
ATOM      2 DB   DC  A   1      45.709 136.330 -11.871  1.00  1.00      A    B
ATOM      3 DP   DT  A   2      41.529 137.490  -6.431  1.00  1.00      A    P
ATOM      4 DS   DT  A   2      40.149 137.730 -10.241  1.00  1.00      A    S
ATOM      5 DB   DT  A   2      42.119 134.570 -12.271  1.00  1.00      A    B
ATOM      6 DP   DG  A   3      35.499 137.150 -10.121  1.00  1.00      A    P
ATOM      7 DS   DG  A   3      35.119 135.230 -13.191  1.00  1.00      A    S
ATOM      8 DB   DG  A   3      38.959 132.220 -14.171  1.00  1.00      A    B
ATOM      9 DP   DG  A   4      32.179 134.500 -14.491  1.00  1.00      A    P
ATOM     10 DS   DG  A   4      33.469 131.970 -16.781  1.00  1.00      A    S
ATOM     11 DB   DG  A   4      37.029 129.230 -15.091  1.00  1.00      A    B
ATOM     12 DP   DA  A   5      31.649 130.690 -19.451  1.00  1.00      A    P
ATOM     13 DS   DA  A   5      34.189 127.520 -19.941  1.00  1.00      A    S
ATOM     14 DB   DA  A   5      35.439 126.100 -15.871  1.00  1.00      A    B
ATOM     15 DP   DG  A   6      32.549 124.740 -21.971  1.00  1.00      A    P
ATOM     16 DS   DG  A   6      33.989 121.650 -20.261  1.00  1.00      A    S
ATOM     17 DB   DG  A   6      34.039 122.450 -14.911  1.00  1.00      A    B
ATOM     18 DP   DA  A   7      33.369 118.130 -21.201  1.00  1.00      A    P
ATOM     19 DS   DA  A   7      35.049 116.600 -17.831  1.00  1.00      A    S
ATOM     20 DB   DA  A   7      32.909 119.200 -14.041  1.00  1.00      A    B
ATOM     21 DP   DA  A   8      34.769 112.660 -17.641  1.00  1.00      A    P
ATOM     22 DS   DA  A   8      34.479 112.770 -14.061  1.00  1.00      A    S
ATOM     23 DB   DA  A   8      31.209 116.350 -12.551  1.00  1.00      A    B
ATOM     24 DP   DT  A   9      34.329 110.390 -12.221  1.00  1.00      A    P
ATOM     25 DS   DT  A   9      33.489 112.170  -9.201  1.00  1.00      A    S
ATOM     26 DB   DT  A   9      30.009 113.800 -10.451  1.00  1.00      A    B
ATOM     27 DP   DC  A  10      33.519 109.740  -6.231  1.00  1.00      A    P
ATOM     28 DS   DC  A  10      31.369 111.770  -4.331  1.00  1.00      A    S
ATOM     29 DB   DC  A  10      28.099 112.620  -7.181  1.00  1.00      A    B
ATOM     30 DP   DC  A  11      30.439 111.130  -1.471  1.00  1.00      A    P
ATOM     31 DS   DC  A  11      27.639 113.050  -1.341  1.00  1.00      A    S
ATOM     32 DB   DC  A  11      25.569 111.400  -4.671  1.00  1.00      A    B
ATOM     33 DP   DC  A  12      25.879 113.420   1.229  1.00  1.00      A    P
ATOM     34 DS   DC  A  12      22.729 114.150   0.009  1.00  1.00      A    S
ATOM     35 DB   DC  A  12      22.319 111.080  -2.141  1.00  1.00      A    B
ATOM     36 DP   DG  A  13      19.619 114.680   2.979  1.00  1.00      A    P
ATOM     37 DS   DG  A  13      16.929 113.670   1.019  1.00  1.00      A    S
ATOM     38 DB   DG  A  13      18.139 109.660  -1.591  1.00  1.00      A    B
ATOM     39 DP   DG  A  14      13.219 113.110   2.239  1.00  1.00      A    P
ATOM     40 DS   DG  A  14      12.789 109.260   1.149  1.00  1.00      A    S
ATOM     41 DB   DG  A  14      17.119 106.560   0.009  1.00  1.00      A    B
ATOM     42 DP   DT  A  15      10.299 107.610   1.190  1.00  1.00      A    P
ATOM     43 DS   DT  A  15      11.709 104.760  -0.670  1.00  1.00      A    S
ATOM     44 DB   DT  A  15      15.049 104.290   1.679  1.00  1.00      A    B
ATOM     45 DP   DC  A  16       9.299 102.170  -0.820  1.00  1.00      A    P
ATOM     46 DS   DC  A  16      11.709  99.790  -0.940  1.00  1.00      A    S
ATOM     47 DB   DC  A  16      14.009 100.480   2.539  1.00  1.00      A    B
ATOM     48 DP   DT  A  17      11.189  96.180  -1.540  1.00  1.00      A    P
ATOM     49 DS   DT  A  17      14.689  94.580  -0.050  1.00  1.00      A    S
ATOM     50 DB   DT  A  17      14.669  96.800   3.550  1.00  1.00      A    B
ATOM     51 DP   DG  A  18      14.569  90.370   0.030  1.00  1.00      A    P
ATOM     52 DS   DG  A  18      16.769  90.030   2.619  1.00  1.00      A    S
ATOM     53 DB   DG  A  18      15.989  93.630   6.049  1.00  1.00      A    B
ATOM     54 DP   DC  A  19      18.059  86.990   3.299  1.00  1.00      A    P
ATOM     55 DS   DC  A  19      18.829  88.410   6.789  1.00  1.00      A    S
ATOM     56 DB   DC  A  19      15.189  90.650   7.770  1.00  1.00      A    B
ATOM     57 DP   DA  A  20      20.719  85.970   9.869  1.00  1.00      A    P
ATOM     58 DS   DA  A  20      19.589  87.920  13.079  1.00  1.00      A    S
ATOM     59 DB   DA  A  20      14.889  89.740  11.770  1.00  1.00      A    B
ATOM     60 DP   DG  A  21      19.789  85.810  16.349  1.00  1.00      A    P
ATOM     61 DS   DG  A  21      17.149  87.720  17.989  1.00  1.00      A    S
ATOM     62 DB   DG  A  21      13.229  87.880  14.740  1.00  1.00      A    B
ATOM     63 DP   DG  A  22      15.799  87.120  21.530  1.00  1.00      A    P
ATOM     64 DS   DG  A  22      12.749  88.720  20.980  1.00  1.00      A    S
ATOM     65 DB   DG  A  22      10.539  86.340  16.750  1.00  1.00      A    B
ATOM     66 DP   DC  A  23      10.659  89.640  23.670  1.00  1.00      A    P
ATOM     67 DS   DC  A  23       7.649  89.040  21.670  1.00  1.00      A    S
ATOM     68 DB   DC  A  23       8.489  85.770  19.390  1.00  1.00      A    B
ATOM     69 DP   DC  A  24       4.529  88.910  23.070  1.00  1.00      A    P
ATOM     70 DS   DC  A  24       2.769  87.000  20.400  1.00  1.00      A    S
ATOM     71 DB   DC  A  24       5.349  83.480  19.700  1.00  1.00      A    B
ATOM     72 DP   DG  A  25      -1.861  85.620  21.270  1.00  1.00      A    P
ATOM     73 DS   DG  A  25      -1.261  83.000  18.650  1.00  1.00      A    S
ATOM     74 DB   DG  A  25       2.649  80.070  19.880  1.00  1.00      A    B
ATOM     75 DP   DC  A  26      -3.681  81.630  16.870  1.00  1.00      A    P
ATOM     76 DS   DC  A  26      -2.081  78.600  16.270  1.00  1.00      A    S
ATOM     77 DB   DC  A  26       0.059  77.890  19.580  1.00  1.00      A    B
ATOM     78 DP   DT  A  27      -4.141  75.480  14.890  1.00  1.00      A    P
ATOM     79 DS   DT  A  27      -1.051  73.120  15.700  1.00  1.00      A    S
ATOM     80 DB   DT  A  27      -0.371  73.990  20.010  1.00  1.00      A    B
ATOM     81 DP   DC  A  28      -1.981  69.290  14.790  1.00  1.00      A    P
ATOM     82 DS   DC  A  28       0.229  67.710  18.080  1.00  1.00      A    S
ATOM     83 DB   DC  A  28      -0.681  70.470  21.650  1.00  1.00      A    B
ATOM     84 DP   DA  A  29       0.539  63.250  19.130  1.00  1.00      A    P
ATOM     85 DS   DA  A  29       1.780  63.780  23.040  1.00  1.00      A    S
ATOM     86 DB   DA  A  29      -1.180  67.320  24.680  1.00  1.00      A    B
ATOM     87 DP   DA  A  30       2.490  61.190  24.990  1.00  1.00      A    P
ATOM     88 DS   DA  A  30       1.790  62.910  28.150  1.00  1.00      A    S
ATOM     89 DB   DA  A  30      -2.180  65.130  27.480  1.00  1.00      A    B
ATOM     90 DP   DT  A  31       1.550  60.970  31.020  1.00  1.00      A    P
ATOM     91 DS   DT  A  31      -1.440  62.510  32.880  1.00  1.00      A    S
ATOM     92 DB   DT  A  31      -3.890  62.660  29.640  1.00  1.00      A    B
ATOM     93 DP   DT  A  32      -3.290  60.700  35.700  1.00  1.00      A    P
ATOM     94 DS   DT  A  32      -6.270  62.920  35.200  1.00  1.00      A    S
ATOM     95 DB   DT  A  32      -7.470  61.500  31.040  1.00  1.00      A    B
ATOM     96 DP   DG  A  33      -9.340  62.810  38.170  1.00  1.00      A    P
ATOM     97 DS   DG  A  33     -12.170  63.920  35.650  1.00  1.00      A    S
ATOM     98 DB   DG  A  33     -11.740  61.620  31.670  1.00  1.00      A    B
ATOM     99 DP   DG  A  34     -15.840  64.350  36.420  1.00  1.00      A    P
ATOM    100 DS   DG  A  34     -16.980  63.750  32.860  1.00  1.00      A    S
ATOM    101 DB   DG  A  34     -14.960  60.130  31.070  1.00  1.00      A    B
ATOM    102 DP   DT  A  35     -20.540  63.360  31.840  1.00  1.00      A    P
ATOM    103 DS   DT  A  35     -20.060  61.400  28.640  1.00  1.00      A    S
ATOM    104 DB   DT  A  35     -17.760  58.480  30.150  1.00  1.00      A    B
ATOM    105 DP   DC  A  36     -23.070  60.160  27.580  1.00  1.00      A    P
ATOM    106 DS   DC  A  36     -21.050  57.300  25.840  1.00  1.00      A    S
ATOM    107 DB   DC  A  36     -19.310  54.990  28.970  1.00  1.00      A    B
ATOM    108 DP   DG  A  37     -23.110  54.610  22.990  1.00  1.00      A    P
ATOM    109 DS   DG  A  37     -20.600  52.030  23.370  1.00  1.00      A    S
ATOM    110 DB   DG  A  37     -20.220  50.930  28.270  1.00  1.00      A    B
ATOM    111 DP   DT  A  38     -19.790  49.480  21.430  1.00  1.00      A    P
ATOM    112 DS   DT  A  38     -17.830  47.520  23.980  1.00  1.00      A    S
ATOM    113 DB   DT  A  38     -20.620  47.630  27.600  1.00  1.00      A    B
ATOM    114 DP   DA  A  39     -17.110  43.940  22.620  1.00  1.00      A    P
ATOM    115 DS   DA  A  39     -17.270  42.290  26.160  1.00  1.00      A    S
ATOM    116 DB   DA  A  39     -21.320  43.640  28.780  1.00  1.00      A    B
ATOM    117 DP   DG  A  40     -17.210  38.020  26.140  1.00  1.00      A    P
ATOM    118 DS   DG  A  40     -19.170  37.600  29.010  1.00  1.00      A    S
ATOM    119 DB   DG  A  40     -23.100  40.270  29.380  1.00  1.00      A    B
ATOM    120 DP   DA  A  41     -19.350  34.160  30.660  1.00  1.00      A    P
ATOM    121 DS   DA  A  41     -22.330  35.090  32.750  1.00  1.00      A    S
ATOM    122 DB   DA  A  41     -25.390  37.880  30.300  1.00  1.00      A    B
ATOM    123 DP   DC  A  42     -23.780  32.470  34.030  1.00  1.00      A    P
ATOM    124 DS   DC  A  42     -27.090  33.680  34.010  1.00  1.00      A    S
ATOM    125 DB   DC  A  42     -27.670  35.270  30.250  1.00  1.00      A    B
ATOM    126 DP   DA  A  43     -30.560  30.810  34.840  1.00  1.00      A    P
ATOM    127 DS   DA  A  43     -32.920  32.800  32.880  1.00  1.00      A    S
ATOM    128 DB   DA  A  43     -30.830  33.230  28.800  1.00  1.00      A    B
ATOM    129 DP   DG  A  44     -36.470  31.260  32.550  1.00  1.00      A    P
ATOM    130 DS   DG  A  44     -37.180  32.480  29.400  1.00  1.00      A    S
ATOM    131 DB   DG  A  44     -33.500  31.730  26.300  1.00  1.00      A    B
ATOM    132 DP   DC  A  45     -40.220  32.170  28.280  1.00  1.00      A    P
ATOM    133 DS   DC  A  45     -39.390  32.410  24.950  1.00  1.00      A    S
ATOM    134 DB   DC  A  45     -35.980  30.290  24.360  1.00  1.00      A    B
ATOM    135 DP   DT  A  46     -42.190  31.740  21.810  1.00  1.00      A    P
ATOM    136 DS   DT  A  46     -39.550  31.070  18.910  1.00  1.00      A    S
ATOM    137 DB   DT  A  46     -37.010  27.830  21.290  1.00  1.00      A    B
ATOM    138 DP   DC  A  47     -40.980  30.140  15.780  1.00  1.00      A    P
ATOM    139 DS   DC  A  47     -37.780  28.430  14.660  1.00  1.00      A    S
ATOM    140 DB   DC  A  47     -37.450  26.090  18.060  1.00  1.00      A    B
ATOM    141 DP   DT  A  48     -37.010  26.440  11.230  1.00  1.00      A    P
ATOM    142 DS   DT  A  48     -34.480  24.260  12.420  1.00  1.00      A    S
ATOM    143 DB   DT  A  48     -36.110  22.850  15.780  1.00  1.00      A    B
ATOM    144 DP   DA  A  49     -32.720  21.350   9.650  1.00  1.00      A    P
ATOM    145 DS   DA  A  49     -31.630  19.210  12.900  1.00  1.00      A    S
ATOM    146 DB   DA  A  49     -35.780  18.790  15.500  1.00  1.00      A    B
ATOM    147 DP   DG  A  50     -30.050  15.960  12.240  1.00  1.00      A    P
ATOM    148 DS   DG  A  50     -31.370  14.250  15.510  1.00  1.00      A    S
ATOM    149 DB   DG  A  50     -36.350  14.870  16.560  1.00  1.00      A    B
ATOM    150 DP   DC  A  51     -30.060  11.100  16.010  1.00  1.00      A    P
ATOM    151 DS   DC  A  51     -33.230  10.700  18.310  1.00  1.00      A    S
ATOM    152 DB   DC  A  51     -36.650  11.520  15.650  1.00  1.00      A    B
ATOM    153 DP   DA  A  52     -33.710   6.940  20.740  1.00  1.00      A    P
ATOM    154 DS   DA  A  52     -37.170   6.820  21.230  1.00  1.00      A    S
ATOM    155 DB   DA  A  52     -39.280   8.580  16.900  1.00  1.00      A    B
ATOM    156 DP   DC  A  53     -38.250   3.880  22.020  1.00  1.00      A    P
ATOM    157 DS   DC  A  53     -41.140   4.100  20.530  1.00  1.00      A    S
ATOM    158 DB   DC  A  53     -40.400   5.400  16.310  1.00  1.00      A    B
ATOM    159 DP   DC  A  54     -42.910   1.520  20.620  1.00  1.00      A    P
ATOM    160 DS   DC  A  54     -45.110   1.610  17.540  1.00  1.00      A    S
ATOM    161 DB   DC  A  54     -42.230   2.600  14.520  1.00  1.00      A    B
ATOM    162 DP   DG  A  55     -47.670  -2.800  17.110  1.00  1.00      A    P
ATOM    163 DS   DG  A  55     -47.950  -2.300  13.540  1.00  1.00      A    S
ATOM    164 DB   DG  A  55     -43.360  -0.760  11.770  1.00  1.00      A    B
ATOM    165 DP   DC  A  56     -49.460  -4.520  11.670  1.00  1.00      A    P
ATOM    166 DS   DC  A  56     -47.650  -4.210   8.800  1.00  1.00      A    S
ATOM    167 DB   DC  A  56     -43.630  -3.950  10.350  1.00  1.00      A    B
ATOM    168 DP   DT  A  57     -47.850  -6.550   5.770  1.00  1.00      A    P
ATOM    169 DS   DT  A  57     -44.400  -5.630   3.820  1.00  1.00      A    S
ATOM    170 DB   DT  A  57     -41.980  -5.830   7.450  1.00  1.00      A    B
ATOM    171 DP   DT  A  58     -43.030  -7.610   0.850  1.00  1.00      A    P
ATOM    172 DS   DT  A  58     -40.150  -6.990   1.610  1.00  1.00      A    S
ATOM    173 DB   DT  A  58     -40.140  -9.120   5.730  1.00  1.00      A    B
ATOM    174 DP   DA  A  59     -36.910  -8.330  -0.900  1.00  1.00      A    P
ATOM    175 DS   DA  A  59     -34.260  -8.130   2.190  1.00  1.00      A    S
ATOM    176 DB   DA  A  59     -36.410 -11.000   5.970  1.00  1.00      A    B
ATOM    177 DP   DA  A  60     -30.890  -8.430   1.830  1.00  1.00      A    P
ATOM    178 DS   DA  A  60     -30.160  -9.660   5.270  1.00  1.00      A    S
ATOM    179 DB   DA  A  60     -33.620 -12.940   6.590  1.00  1.00      A    B
ATOM    180 DP   DA  A  61     -26.960 -10.800   6.530  1.00  1.00      A    P
ATOM    181 DS   DA  A  61     -28.110 -13.260   8.830  1.00  1.00      A    S
ATOM    182 DB   DA  A  61     -31.390 -15.650   6.830  1.00  1.00      A    B
ATOM    183 DP   DC  A  62     -25.990 -14.850   9.620  1.00  1.00      A    P
ATOM    184 DS   DC  A  62     -28.210 -17.600  10.340  1.00  1.00      A    S
ATOM    185 DB   DC  A  62     -29.990 -18.810   6.620  1.00  1.00      A    B
ATOM    186 DP   DG  A  63     -26.220 -21.480  13.170  1.00  1.00      A    P
ATOM    187 DS   DG  A  63     -28.350 -24.170  11.630  1.00  1.00      A    S
ATOM    188 DB   DG  A  63     -29.300 -23.120   7.170  1.00  1.00      A    B
ATOM    189 DP   DC  A  64     -28.370 -26.970  12.790  1.00  1.00      A    P
ATOM    190 DS   DC  A  64     -30.180 -28.130  10.330  1.00  1.00      A    S
ATOM    191 DB   DC  A  64     -28.260 -26.270   7.010  1.00  1.00      A    B
ATOM    192 DP   DA  A  65     -29.920 -32.730   9.550  1.00  1.00      A    P
ATOM    193 DS   DA  A  65     -29.700 -32.760   5.630  1.00  1.00      A    S
ATOM    194 DB   DA  A  65     -27.400 -29.170   3.920  1.00  1.00      A    B
ATOM    195 DP   DC  A  66     -29.470 -35.450   4.190  1.00  1.00      A    P
ATOM    196 DS   DC  A  66     -26.970 -33.910   1.450  1.00  1.00      A    S
ATOM    197 DB   DC  A  66     -24.430 -30.850   3.420  1.00  1.00      A    B
ATOM    198 DP   DG  A  67     -24.430 -36.660  -0.940  1.00  1.00      A    P
ATOM    199 DS   DG  A  67     -22.580 -33.910  -2.330  1.00  1.00      A    S
ATOM    200 DB   DG  A  67     -20.410 -31.830   1.200  1.00  1.00      A    B
ATOM    201 DP   DT  A  68     -20.720 -33.980  -5.090  1.00  1.00      A    P
ATOM    202 DS   DT  A  68     -18.720 -30.620  -4.250  1.00  1.00      A    S
ATOM    203 DB   DT  A  68     -17.320 -31.960  -0.780  1.00  1.00      A    B
ATOM    204 DP   DA  A  69     -15.720 -29.820  -6.990  1.00  1.00      A    P
ATOM    205 DS   DA  A  69     -13.760 -28.310  -4.290  1.00  1.00      A    S
ATOM    206 DB   DA  A  69     -12.990 -31.790  -0.810  1.00  1.00      A    B
ATOM    207 DP   DC  A  70     -11.070 -27.360  -5.260  1.00  1.00      A    P
ATOM    208 DS   DC  A  70      -9.530 -27.680  -1.380  1.00  1.00      A    S
ATOM    209 DB   DC  A  70      -9.430 -31.670  -0.440  1.00  1.00      A    B
ATOM    210 DP   DG  A  71      -5.910 -25.180  -0.730  1.00  1.00      A    P
ATOM    211 DS   DG  A  71      -4.700 -27.500   2.220  1.00  1.00      A    S
ATOM    212 DB   DG  A  71      -5.520 -32.390   1.210  1.00  1.00      A    B
ATOM    213 DP   DC  A  72      -2.410 -26.790   3.880  1.00  1.00      A    P
ATOM    214 DS   DC  A  72      -1.990 -30.760   4.970  1.00  1.00      A    S
ATOM    215 DB   DC  A  72      -2.000 -33.010   1.390  1.00  1.00      A    B
ATOM    216 DP   DG  A  73       1.800 -31.830   7.510  1.00  1.00      A    P
ATOM    217 DS   DG  A  73       2.230 -35.210   6.380  1.00  1.00      A    S
ATOM    218 DB   DG  A  73       1.200 -35.890   1.990  1.00  1.00      A    B
ATOM    219 DP   DC  A  74       4.800 -37.410   7.850  1.00  1.00      A    P
ATOM    220 DS   DC  A  74       5.020 -39.520   4.410  1.00  1.00      A    S
ATOM    221 DB   DC  A  74       4.600 -36.500   1.580  1.00  1.00      A    B
ATOM    222 DP   DT  A  75       8.210 -41.380   3.560  1.00  1.00      A    P
ATOM    223 DS   DT  A  75       7.860 -41.490  -0.270  1.00  1.00      A    S
ATOM    224 DB   DT  A  75       7.560 -37.660  -0.890  1.00  1.00      A    B
ATOM    225 DP   DG  A  76      11.200 -43.790  -2.100  1.00  1.00      A    P
ATOM    226 DS   DG  A  76      11.100 -42.060  -5.250  1.00  1.00      A    S
ATOM    227 DB   DG  A  76      10.200 -37.200  -4.260  1.00  1.00      A    B
ATOM    228 DP   DT  A  77      12.810 -42.400  -7.600  1.00  1.00      A    P
ATOM    229 DS   DT  A  77      11.660 -39.170  -9.390  1.00  1.00      A    S
ATOM    230 DB   DT  A  77      13.130 -36.330  -6.110  1.00  1.00      A    B
ATOM    231 DP   DC  A  78      13.590 -38.480 -12.650  1.00  1.00      A    P
ATOM    232 DS   DC  A  78      13.630 -34.550 -12.060  1.00  1.00      A    S
ATOM    233 DB   DC  A  78      15.630 -34.100  -8.200  1.00  1.00      A    B
ATOM    234 DP   DC  A  79      14.830 -32.250 -14.490  1.00  1.00      A    P
ATOM    235 DS   DC  A  79      15.170 -29.470 -12.410  1.00  1.00      A    S
ATOM    236 DB   DC  A  79      17.720 -31.080  -9.080  1.00  1.00      A    B
ATOM    237 DP   DC  A  80      16.240 -26.130 -13.510  1.00  1.00      A    P
ATOM    238 DS   DC  A  80      16.930 -25.140  -9.990  1.00  1.00      A    S
ATOM    239 DB   DC  A  80      19.700 -27.710  -8.710  1.00  1.00      A    B
ATOM    240 DP   DC  A  81      17.710 -21.840  -9.080  1.00  1.00      A    P
ATOM    241 DS   DC  A  81      19.950 -22.380  -5.880  1.00  1.00      A    S
ATOM    242 DB   DC  A  81      22.470 -25.520  -7.210  1.00  1.00      A    B
ATOM    243 DP   DC  A  82      21.370 -19.940  -3.920  1.00  1.00      A    P
ATOM    244 DS   DC  A  82      24.080 -21.990  -2.620  1.00  1.00      A    S
ATOM    245 DB   DC  A  82      25.780 -23.740  -5.980  1.00  1.00      A    B
ATOM    246 DP   DG  A  83      27.350 -19.250   0.270  1.00  1.00      A    P
ATOM    247 DS   DG  A  83      29.930 -20.870  -0.540  1.00  1.00      A    S
ATOM    248 DB   DG  A  83      29.890 -22.340  -5.570  1.00  1.00      A    B
ATOM    249 DP   DC  A  84      32.950 -20.490   0.910  1.00  1.00      A    P
ATOM    250 DS   DC  A  84      34.770 -22.500  -2.050  1.00  1.00      A    S
ATOM    251 DB   DC  A  84      33.060 -20.720  -5.420  1.00  1.00      A    B
ATOM    252 DP   DG  A  85      39.610 -22.310  -1.210  1.00  1.00      A    P
ATOM    253 DS   DG  A  85      40.550 -22.560  -4.580  1.00  1.00      A    S
ATOM    254 DB   DG  A  85      37.190 -20.150  -7.170  1.00  1.00      A    B
ATOM    255 DP   DT  A  86      43.780 -22.010  -5.871  1.00  1.00      A    P
ATOM    256 DS   DT  A  86      42.660 -20.590  -9.550  1.00  1.00      A    S
ATOM    257 DB   DT  A  86      39.630 -17.740  -7.820  1.00  1.00      A    B
ATOM    258 DP   DT  A  87      45.050 -19.180 -11.901  1.00  1.00      A    P
ATOM    259 DS   DT  A  87      42.480 -17.230 -13.741  1.00  1.00      A    S
ATOM    260 DB   DT  A  87      41.070 -14.620 -10.390  1.00  1.00      A    B
ATOM    261 DP   DT  A  88      43.450 -14.790 -16.791  1.00  1.00      A    P
ATOM    262 DS   DT  A  88      40.840 -12.650 -16.250  1.00  1.00      A    S
ATOM    263 DB   DT  A  88      41.310 -11.210 -12.081  1.00  1.00      A    B
ATOM    264 DP   DT  A  89      39.280  -9.680 -18.790  1.00  1.00      A    P
ATOM    265 DS   DT  A  89      36.980  -8.190 -16.050  1.00  1.00      A    S
ATOM    266 DB   DT  A  89      39.890  -7.730 -13.050  1.00  1.00      A    B
ATOM    267 DP   DA  A  90      34.850  -4.990 -16.830  1.00  1.00      A    P
ATOM    268 DS   DA  A  90      34.870  -3.960 -13.290  1.00  1.00      A    S
ATOM    269 DB   DA  A  90      39.150  -4.150 -11.630  1.00  1.00      A    B
ATOM    270 DP   DA  A  91      32.920  -0.970 -12.080  1.00  1.00      A    P
ATOM    271 DS   DA  A  91      34.760  -0.410  -9.360  1.00  1.00      A    S
ATOM    272 DB   DA  A  91      39.180  -0.690 -10.401  1.00  1.00      A    B
ATOM    273 DP   DC  A  92      33.860   2.010  -8.360  1.00  1.00      A    P
ATOM    274 DS   DC  A  92      36.980   2.510  -6.930  1.00  1.00      A    S
ATOM    275 DB   DC  A  92      40.010   2.750  -9.811  1.00  1.00      A    B
ATOM    276 DP   DC  A  93      37.530   4.660  -4.761  1.00  1.00      A    P
ATOM    277 DS   DC  A  93      41.330   5.040  -4.941  1.00  1.00      A    S
ATOM    278 DB   DC  A  93      42.130   5.840  -9.411  1.00  1.00      A    B
ATOM    279 DP   DG  A  94      42.910   8.510  -1.941  1.00  1.00      A    P
ATOM    280 DS   DG  A  94      45.880   9.600  -4.301  1.00  1.00      A    S
ATOM    281 DB   DG  A  94      44.820   9.190  -9.641  1.00  1.00      A    B
ATOM    282 DP   DC  A  95      47.570  12.400  -3.561  1.00  1.00      A    P
ATOM    283 DS   DC  A  95      48.560  13.620  -7.241  1.00  1.00      A    S
ATOM    284 DB   DC  A  95      44.840  12.680  -9.691  1.00  1.00      A    B
ATOM    285 DP   DC  A  96      50.110  16.720  -7.771  1.00  1.00      A    P
ATOM    286 DS   DC  A  96      49.219  17.200 -11.321  1.00  1.00      A    S
ATOM    287 DB   DC  A  96      44.879  16.500 -10.631  1.00  1.00      A    B
ATOM    288 DP   DA  A  97      49.829  21.210 -13.771  1.00  1.00      A    P
ATOM    289 DS   DA  A  97      46.809  20.740 -16.491  1.00  1.00      A    S
ATOM    290 DB   DA  A  97      42.929  19.300 -14.381  1.00  1.00      A    B
ATOM    291 DP   DA  A  98      46.319  22.940 -19.181  1.00  1.00      A    P
ATOM    292 DS   DA  A  98      42.509  21.890 -19.801  1.00  1.00      A    S
ATOM    293 DB   DA  A  98      40.299  21.460 -15.431  1.00  1.00      A    B
ATOM    294 DP   DG  A  99      40.809  24.640 -21.521  1.00  1.00      A    P
ATOM    295 DS   DG  A  99      37.339  23.980 -19.791  1.00  1.00      A    S
ATOM    296 DB   DG  A  99      37.409  24.160 -15.021  1.00  1.00      A    B
ATOM    297 DP   DG  A 100      34.019  25.240 -20.901  1.00  1.00      A    P
ATOM    298 DS   DG  A 100      32.359  24.490 -18.071  1.00  1.00      A    S
ATOM    299 DB   DG  A 100      34.779  26.330 -13.881  1.00  1.00      A    B
ATOM    300 DP   DG  A 101      29.299  25.000 -17.690  1.00  1.00      A    P
ATOM    301 DS   DG  A 101      29.229  25.360 -14.080  1.00  1.00      A    S
ATOM    302 DB   DG  A 101      32.589  28.930 -12.661  1.00  1.00      A    B
ATOM    303 DP   DG  A 102      25.789  25.850 -12.290  1.00  1.00      A    P
ATOM    304 DS   DG  A 102      27.029  27.320  -9.350  1.00  1.00      A    S
ATOM    305 DB   DG  A 102      30.469  30.910 -10.400  1.00  1.00      A    B
ATOM    306 DP   DA  A 103      24.679  28.250  -6.200  1.00  1.00      A    P
ATOM    307 DS   DA  A 103      26.459  31.490  -5.460  1.00  1.00      A    S
ATOM    308 DB   DA  A 103      28.239  33.480  -9.490  1.00  1.00      A    B
ATOM    309 DP   DT  A 104      24.569  33.740  -3.330  1.00  1.00      A    P
ATOM    310 DS   DT  A 104      26.389  37.250  -4.750  1.00  1.00      A    S
ATOM    311 DB   DT  A 104      26.459  36.420  -9.230  1.00  1.00      A    B
ATOM    312 DP   DT  A 105      24.639  41.050  -3.820  1.00  1.00      A    P
ATOM    313 DS   DT  A 105      25.909  42.800  -7.220  1.00  1.00      A    S
ATOM    314 DB   DT  A 105      24.729  39.870 -10.280  1.00  1.00      A    B
ATOM    315 DP   DA  A 106      24.779  46.760  -8.550  1.00  1.00      A    P
ATOM    316 DS   DA  A 106      24.899  45.990 -12.330  1.00  1.00      A    S
ATOM    317 DB   DA  A 106      22.789  41.860 -13.350  1.00  1.00      A    B
ATOM    318 DP   DC  A 107      23.969  48.540 -14.030  1.00  1.00      A    P
ATOM    319 DS   DC  A 107      22.679  46.710 -16.960  1.00  1.00      A    S
ATOM    320 DB   DC  A 107      20.549  43.600 -15.220  1.00  1.00      A    B
ATOM    321 DP   DT  A 108      20.159  48.570 -19.900  1.00  1.00      A    P
ATOM    322 DS   DT  A 108      18.589  45.360 -21.160  1.00  1.00      A    S
ATOM    323 DB   DT  A 108      17.409  43.970 -17.590  1.00  1.00      A    B
ATOM    324 DP   DC  A 109      16.029  46.050 -23.690  1.00  1.00      A    P
ATOM    325 DS   DC  A 109      13.939  43.230 -22.500  1.00  1.00      A    S
ATOM    326 DB   DC  A 109      13.629  44.150 -18.680  1.00  1.00      A    B
ATOM    327 DP   DC  A 110      10.849  41.920 -23.890  1.00  1.00      A    P
ATOM    328 DS   DC  A 110       9.069  40.790 -21.030  1.00  1.00      A    S
ATOM    329 DB   DC  A 110       9.859  43.630 -18.120  1.00  1.00      A    B
ATOM    330 DP   DC  A 111       5.489  39.960 -21.240  1.00  1.00      A    P
ATOM    331 DS   DC  A 111       4.579  40.050 -17.610  1.00  1.00      A    S
ATOM    332 DB   DC  A 111       6.409  44.050 -16.280  1.00  1.00      A    B
ATOM    333 DP   DT  A 112       0.749  39.430 -15.860  1.00  1.00      A    P
ATOM    334 DS   DT  A 112       1.679  40.540 -12.320  1.00  1.00      A    S
ATOM    335 DB   DT  A 112       3.669  44.040 -13.410  1.00  1.00      A    B
ATOM    336 DP   DA  A 113      -1.261  40.660  -9.410  1.00  1.00      A    P
ATOM    337 DS   DA  A 113       0.209  43.120  -7.470  1.00  1.00      A    S
ATOM    338 DB   DA  A 113       1.089  46.350 -10.890  1.00  1.00      A    B
ATOM    339 DP   DG  A 114      -1.741  43.980  -4.710  1.00  1.00      A    P
ATOM    340 DS   DG  A 114      -1.791  47.840  -5.390  1.00  1.00      A    S
ATOM    341 DB   DG  A 114      -1.501  49.220  -9.890  1.00  1.00      A    B
ATOM    342 DP   DT  A 115      -4.021  49.970  -3.770  1.00  1.00      A    P
ATOM    343 DS   DT  A 115      -4.041  53.330  -6.370  1.00  1.00      A    S
ATOM    344 DB   DT  A 115      -4.421  51.340 -10.080  1.00  1.00      A    B
ATOM    345 DP   DC  A 116      -6.611  56.000  -5.220  1.00  1.00      A    P
ATOM    346 DS   DC  A 116      -7.341  56.790  -8.370  1.00  1.00      A    S
ATOM    347 DB   DC  A 116      -7.771  53.270 -10.230  1.00  1.00      A    B
ATOM    348 DP   DT  A 117     -10.201  58.810  -9.300  1.00  1.00      A    P
ATOM    349 DS   DT  A 117     -10.981  57.920 -12.840  1.00  1.00      A    S
ATOM    350 DB   DT  A 117     -11.001  53.670 -12.460  1.00  1.00      A    B
ATOM    351 DP   DC  A 118     -14.321  59.340 -14.120  1.00  1.00      A    P
ATOM    352 DS   DC  A 118     -15.421  56.160 -16.060  1.00  1.00      A    S
ATOM    353 DB   DC  A 118     -14.701  52.780 -13.230  1.00  1.00      A    B
ATOM    354 DP   DC  A 119     -18.641  55.620 -18.090  1.00  1.00      A    P
ATOM    355 DS   DC  A 119     -18.701  51.430 -18.380  1.00  1.00      A    S
ATOM    356 DB   DC  A 119     -17.321  49.980 -14.780  1.00  1.00      A    B
ATOM    357 DP   DA  A 120     -22.591  49.540 -19.940  1.00  1.00      A    P
ATOM    358 DS   DA  A 120     -22.111  46.380 -18.040  1.00  1.00      A    S
ATOM    359 DB   DA  A 120     -20.501  47.350 -13.630  1.00  1.00      A    B
ATOM    360 DP   DG  A 121     -25.461  44.360 -17.890  1.00  1.00      A    P
ATOM    361 DS   DG  A 121     -24.561  42.510 -14.880  1.00  1.00      A    S
ATOM    362 DB   DG  A 121     -23.131  45.800 -10.950  1.00  1.00      A    B
ATOM    363 DP   DG  A 122     -26.901  39.650 -13.350  1.00  1.00      A    P
ATOM    364 DS   DG  A 122     -26.981  40.390  -9.530  1.00  1.00      A    S
ATOM    365 DB   DG  A 122     -25.431  45.120  -8.170  1.00  1.00      A    B
ATOM    366 DP   DC  A 123     -29.311  38.430  -7.730  1.00  1.00      A    P
ATOM    367 DS   DC  A 123     -28.351  40.380  -4.800  1.00  1.00      A    S
ATOM    368 DB   DC  A 123     -28.261  44.600  -6.380  1.00  1.00      A    B
ATOM    369 DP   DA  A 124     -30.581  39.570  -0.620  1.00  1.00      A    P
ATOM    370 DS   DA  A 124     -30.261  42.940   0.450  1.00  1.00      A    S
ATOM    371 DB   DA  A 124     -30.611  45.560  -3.280  1.00  1.00      A    B
ATOM    372 DP   DC  A 125     -31.921  43.630   2.940  1.00  1.00      A    P
ATOM    373 DS   DC  A 125     -32.631  46.830   2.050  1.00  1.00      A    S
ATOM    374 DB   DC  A 125     -33.751  46.500  -1.830  1.00  1.00      A    B
ATOM    375 DP   DG  A 126     -35.981  48.180   4.740  1.00  1.00      A    P
ATOM    376 DS   DG  A 126     -37.601  50.520   1.910  1.00  1.00      A    S
ATOM    377 DB   DG  A 126     -37.721  48.410  -2.120  1.00  1.00      A    B
ATOM    378 DP   DT  A 127     -40.241  52.720   2.270  1.00  1.00      A    P
ATOM    379 DS   DT  A 127     -40.751  52.820  -1.400  1.00  1.00      A    S
ATOM    380 DB   DT  A 127     -41.181  48.700  -1.970  1.00  1.00      A    B
ATOM    381 DP   DG  A 128     -44.211  54.740  -2.660  1.00  1.00      A    P
ATOM    382 DS   DG  A 128     -44.691  53.050  -6.070  1.00  1.00      A    S
ATOM    383 DB   DG  A 128     -44.431  48.400  -4.910  1.00  1.00      A    B
ATOM    384 DP   DT  A 129     -47.001  53.580  -8.430  1.00  1.00      A    P
ATOM    385 DS   DT  A 129     -47.011  50.210 -10.130  1.00  1.00      A    S
ATOM    386 DB   DT  A 129     -47.761  47.980  -6.110  1.00  1.00      A    B
ATOM    387 DP   DC  A 130     -50.081  49.960 -12.930  1.00  1.00      A    P
ATOM    388 DS   DC  A 130     -51.071  46.250 -11.860  1.00  1.00      A    S
ATOM    389 DB   DC  A 130     -51.321  46.570  -7.160  1.00  1.00      A    B
ATOM    390 DP   DA  A 131     -54.441  43.640 -13.660  1.00  1.00      A    P
ATOM    391 DS   DA  A 131     -54.271  40.990 -10.770  1.00  1.00      A    S
ATOM    392 DB   DA  A 131     -54.281  43.300  -6.630  1.00  1.00      A    B
ATOM    393 DP   DG  A 132     -56.481  37.780 -10.910  1.00  1.00      A    P
ATOM    394 DS   DG  A 132     -57.211  37.730  -7.240  1.00  1.00      A    S
ATOM    395 DB   DG  A 132     -57.491  42.310  -4.650  1.00  1.00      A    B
ATOM    396 DP   DA  A 133     -58.671  34.960  -5.670  1.00  1.00      A    P
ATOM    397 DS   DA  A 133     -59.251  36.910  -2.090  1.00  1.00      A    S
ATOM    398 DB   DA  A 133     -60.601  41.480  -3.010  1.00  1.00      A    B
ATOM    399 DP   DT  A 134     -61.131  35.540   0.230  1.00  1.00      A    P
ATOM    400 DS   DT  A 134     -61.601  38.680   1.860  1.00  1.00      A    S
ATOM    401 DB   DT  A 134     -63.541  40.720  -1.379  1.00  1.00      A    B
ATOM    402 DP   DA  A 135     -63.711  38.560   5.301  1.00  1.00      A    P
ATOM    403 DS   DA  A 135     -65.081  41.810   4.861  1.00  1.00      A    S
ATOM    404 DB   DA  A 135     -67.151  42.170   0.811  1.00  1.00      A    B
ATOM    405 DP   DT  A 136     -67.031  42.900   7.501  1.00  1.00      A    P
ATOM    406 DS   DT  A 136     -68.881  45.380   5.501  1.00  1.00      A    S
ATOM    407 DB   DT  A 136     -70.361  42.870   1.941  1.00  1.00      A    B
ATOM    408 DP   DA  A 137     -72.141  47.420   7.751  1.00  1.00      A    P
ATOM    409 DS   DA  A 137     -73.611  48.550   4.661  1.00  1.00      A    S
ATOM    410 DB   DA  A 137     -74.351  44.740   1.101  1.00  1.00      A    B
ATOM    411 DP   DT  A 138     -76.581  50.380   4.901  1.00  1.00      A    P
ATOM    412 DS   DT  A 138     -78.181  49.210   1.371  1.00  1.00      A    S
ATOM    413 DB   DT  A 138     -78.011  45.020   1.441  1.00  1.00      A    B
ATOM    414 DP   DA  A 139     -81.521  50.810   0.391  1.00  1.00      A    P
ATOM    415 DS   DA  A 139     -82.701  48.129  -1.989  1.00  1.00      A    S
ATOM    416 DB   DA  A 139     -81.781  43.710   0.551  1.00  1.00      A    B
ATOM    417 DP   DC  A 140     -85.621  48.209  -2.899  1.00  1.00      A    P
ATOM    418 DS   DC  A 140     -86.041  44.209  -3.539  1.00  1.00      A    S
ATOM    419 DB   DC  A 140     -84.951  42.429   0.301  1.00  1.00      A    B
ATOM    420 DP   DA  A 141     -89.671  42.269  -4.969  1.00  1.00      A    P
ATOM    421 DS   DA  A 141     -89.221  39.549  -3.559  1.00  1.00      A    S
ATOM    422 DB   DA  A 141     -88.191  40.149   0.961  1.00  1.00      A    B
ATOM    423 DP   DT  A 142     -91.771  37.279  -3.779  1.00  1.00      A    P
ATOM    424 DS   DT  A 142     -91.321  35.509  -0.929  1.00  1.00      A    S
ATOM    425 DB   DT  A 142     -91.561  38.629   2.111  1.00  1.00      A    B
ATOM    426 DP   DC  A 143     -93.651  33.099  -0.489  1.00  1.00      A    P
ATOM    427 DS   DC  A 143     -93.710  33.179   3.111  1.00  1.00      A    S
ATOM    428 DB   DC  A 143     -94.211  37.069   4.331  1.00  1.00      A    B
ATOM    429 DP   DC  A 144     -96.210  31.249   4.861  1.00  1.00      A    P
ATOM    430 DS   DC  A 144     -96.160  32.819   7.981  1.00  1.00      A    S
ATOM    431 DB   DC  A 144     -96.880  36.959   7.051  1.00  1.00      A    B
ATOM    432 DP   DT  A 145     -98.810  31.479  11.021  1.00  1.00      A    P
ATOM    433 DS   DT  A 145     -99.250  35.319  12.701  1.00  1.00      A    S
ATOM    434 DB   DT  A 145    -100.050  37.539   9.271  1.00  1.00      A    B
ATOM    435 DP   DG  A 146    -102.140  35.389  16.031  1.00  1.00      A    P
ATOM    436 DS   DG  A 146    -103.310  38.919  15.401  1.00  1.00      A    S
ATOM    437 DB   DG  A 146    -103.280  40.209  10.721  1.00  1.00      A    B
ATOM    438 DP   DT  A 147    -106.060  39.889  16.631  1.00  1.00      A    P
ATOM    439 DS   DT  A 147    -106.420  43.209  14.061  1.00  1.00      A    S
ATOM    440 DB   DT  A 147    -106.670  40.459  10.221  1.00  1.00      A    B
TER
ATOM    441 DS   DA  B   1    -106.971  45.809   1.291  1.00  1.00      B    S
ATOM    442 DB   DA  B   1    -111.011  47.459   1.491  1.00  1.00      B    B
ATOM    443 DP   DC  B   2    -104.951  47.619   0.541  1.00  1.00      B    P
ATOM    444 DS   DC  B   2    -103.321  47.449   4.411  1.00  1.00      B    S
ATOM    445 DB   DC  B   2    -103.131  43.209   5.811  1.00  1.00      B    B
ATOM    446 DP   DA  B   3     -99.951  49.859   5.401  1.00  1.00      B    P
ATOM    447 DS   DA  B   3     -99.071  48.159   8.521  1.00  1.00      B    S
ATOM    448 DB   DA  B   3     -99.291  42.969   7.461  1.00  1.00      B    B
ATOM    449 DP   DG  B   4     -95.891  49.449   9.651  1.00  1.00      B    P
ATOM    450 DS   DG  B   4     -94.780  46.459  11.331  1.00  1.00      B    S
ATOM    451 DB   DG  B   4     -95.640  42.139   8.491  1.00  1.00      B    B
ATOM    452 DP   DG  B   5     -91.450  46.209  13.201  1.00  1.00      B    P
ATOM    453 DS   DG  B   5     -90.760  42.879  12.451  1.00  1.00      B    S
ATOM    454 DB   DG  B   5     -92.220  40.969   7.971  1.00  1.00      B    B
ATOM    455 DP   DA  B   6     -87.510  40.970  14.201  1.00  1.00      B    P
ATOM    456 DS   DA  B   6     -87.560  37.769  11.781  1.00  1.00      B    S
ATOM    457 DB   DA  B   6     -89.010  39.549   7.131  1.00  1.00      B    B
ATOM    458 DP   DT  B   7     -84.600  36.280  11.571  1.00  1.00      B    P
ATOM    459 DS   DT  B   7     -85.600  34.660   7.761  1.00  1.00      B    S
ATOM    460 DB   DT  B   7     -85.740  38.189   5.761  1.00  1.00      B    B
ATOM    461 DP   DG  B   8     -82.300  31.870   6.131  1.00  1.00      B    P
ATOM    462 DS   DG  B   8     -82.310  32.750   3.001  1.00  1.00      B    S
ATOM    463 DB   DG  B   8     -83.081  37.660   2.411  1.00  1.00      B    B
ATOM    464 DP   DT  B   9     -80.721  31.450   0.971  1.00  1.00      B    P
ATOM    465 DS   DT  B   9     -80.701  34.370  -1.749  1.00  1.00      B    S
ATOM    466 DB   DT  B   9     -79.921  38.090   1.001  1.00  1.00      B    B
ATOM    467 DP   DA  B  10     -78.171  34.100  -5.359  1.00  1.00      B    P
ATOM    468 DS   DA  B  10     -78.631  37.900  -6.219  1.00  1.00      B    S
ATOM    469 DB   DA  B  10     -77.541  40.430  -2.129  1.00  1.00      B    B
ATOM    470 DP   DT  B  11     -77.091  39.350  -9.069  1.00  1.00      B    P
ATOM    471 DS   DT  B  11     -77.011  43.180  -7.789  1.00  1.00      B    S
ATOM    472 DB   DT  B  11     -75.281  42.310  -4.079  1.00  1.00      B    B
ATOM    473 DP   DA  B  12     -74.601  45.800  -9.969  1.00  1.00      B    P
ATOM    474 DS   DA  B  12     -73.051  47.310  -7.319  1.00  1.00      B    S
ATOM    475 DB   DA  B  12     -71.301  44.290  -4.069  1.00  1.00      B    B
ATOM    476 DP   DT  B  13     -71.321  49.520  -7.919  1.00  1.00      B    P
ATOM    477 DS   DT  B  13     -69.591  49.550  -4.439  1.00  1.00      B    S
ATOM    478 DB   DT  B  13     -67.961  45.400  -4.009  1.00  1.00      B    B
ATOM    479 DP   DA  B  14     -66.301  52.500  -4.039  1.00  1.00      B    P
ATOM    480 DS   DA  B  14     -65.061  50.910  -0.640  1.00  1.00      B    S
ATOM    481 DB   DA  B  14     -64.181  46.540  -2.069  1.00  1.00      B    B
ATOM    482 DP   DT  B  15     -62.591  52.200   0.970  1.00  1.00      B    P
ATOM    483 DS   DT  B  15     -61.581  48.930   2.440  1.00  1.00      B    S
ATOM    484 DB   DT  B  15     -60.911  46.940  -1.040  1.00  1.00      B    B
ATOM    485 DP   DC  B  16     -58.921  48.700   5.070  1.00  1.00      B    P
ATOM    486 DS   DC  B  16     -57.961  45.520   3.910  1.00  1.00      B    S
ATOM    487 DB   DC  B  16     -57.371  45.910  -0.160  1.00  1.00      B    B
ATOM    488 DP   DT  B  17     -55.051  42.900   5.640  1.00  1.00      B    P
ATOM    489 DS   DT  B  17     -53.981  41.040   2.310  1.00  1.00      B    S
ATOM    490 DB   DT  B  17     -53.701  44.320  -0.520  1.00  1.00      B    B
ATOM    491 DP   DG  B  18     -50.361  38.740   2.790  1.00  1.00      B    P
ATOM    492 DS   DG  B  18     -49.821  38.430  -0.670  1.00  1.00      B    S
ATOM    493 DB   DG  B  18     -50.451  43.060  -3.290  1.00  1.00      B    B
ATOM    494 DP   DA  B  19     -46.961  36.230  -2.120  1.00  1.00      B    P
ATOM    495 DS   DA  B  19     -47.071  37.960  -5.140  1.00  1.00      B    S
ATOM    496 DB   DA  B  19     -47.141  42.520  -4.240  1.00  1.00      B    B
ATOM    497 DP   DC  B  20     -44.831  36.950  -7.300  1.00  1.00      B    P
ATOM    498 DS   DC  B  20     -44.541  40.430  -8.990  1.00  1.00      B    S
ATOM    499 DB   DC  B  20     -43.841  43.000  -5.990  1.00  1.00      B    B
ATOM    500 DP   DA  B  21     -40.801  40.890 -12.250  1.00  1.00      B    P
ATOM    501 DS   DA  B  21     -40.681  44.810 -11.890  1.00  1.00      B    S
ATOM    502 DB   DA  B  21     -40.631  45.380  -6.760  1.00  1.00      B    B
ATOM    503 DP   DC  B  22     -38.161  46.340 -13.550  1.00  1.00      B    P
ATOM    504 DS   DC  B  22     -38.561  49.140 -11.080  1.00  1.00      B    S
ATOM    505 DB   DC  B  22     -37.761  47.240  -7.290  1.00  1.00      B    B
ATOM    506 DP   DG  B  23     -35.721  52.820 -12.280  1.00  1.00      B    P
ATOM    507 DS   DG  B  23     -35.071  53.740  -8.850  1.00  1.00      B    S
ATOM    508 DB   DG  B  23     -34.541  49.750  -6.380  1.00  1.00      B    B
ATOM    509 DP   DT  B  24     -32.891  56.240  -7.700  1.00  1.00      B    P
ATOM    510 DS   DT  B  24     -31.621  54.620  -4.370  1.00  1.00      B    S
ATOM    511 DB   DT  B  24     -30.661  50.790  -5.820  1.00  1.00      B    B
ATOM    512 DP   DG  B  25     -28.171  56.650  -2.570  1.00  1.00      B    P
ATOM    513 DS   DG  B  25     -26.511  53.050  -1.100  1.00  1.00      B    S
ATOM    514 DB   DG  B  25     -26.841  49.540  -4.080  1.00  1.00      B    B
ATOM    515 DP   DC  B  26     -23.281  53.180   0.380  1.00  1.00      B    P
ATOM    516 DS   DC  B  26     -22.471  49.450  -0.670  1.00  1.00      B    S
ATOM    517 DB   DC  B  26     -23.521  49.380  -4.970  1.00  1.00      B    B
ATOM    518 DP   DC  B  27     -18.881  48.420  -0.160  1.00  1.00      B    P
ATOM    519 DS   DC  B  27     -18.821  45.680  -2.850  1.00  1.00      B    S
ATOM    520 DB   DC  B  27     -20.081  47.230  -6.770  1.00  1.00      B    B
ATOM    521 DP   DT  B  28     -15.771  43.750  -3.490  1.00  1.00      B    P
ATOM    522 DS   DT  B  28     -16.441  42.340  -7.240  1.00  1.00      B    S
ATOM    523 DB   DT  B  28     -17.141  45.800  -8.950  1.00  1.00      B    B
ATOM    524 DP   DG  B  29     -13.591  39.540  -8.800  1.00  1.00      B    P
ATOM    525 DS   DG  B  29     -13.461  41.020 -12.330  1.00  1.00      B    S
ATOM    526 DB   DG  B  29     -14.841  45.620 -12.830  1.00  1.00      B    B
ATOM    527 DP   DG  B  30     -10.921  40.380 -14.400  1.00  1.00      B    P
ATOM    528 DS   DG  B  30     -11.151  43.100 -16.480  1.00  1.00      B    S
ATOM    529 DB   DG  B  30     -12.141  47.720 -13.750  1.00  1.00      B    B
ATOM    530 DP   DA  B  31      -9.211  43.210 -19.600  1.00  1.00      B    P
ATOM    531 DS   DA  B  31      -9.231  46.960 -19.980  1.00  1.00      B    S
ATOM    532 DB   DA  B  31      -9.571  49.010 -15.720  1.00  1.00      B    B
ATOM    533 DP   DG  B  32      -6.501  48.400 -22.310  1.00  1.00      B    P
ATOM    534 DS   DG  B  32      -6.031  51.470 -20.430  1.00  1.00      B    S
ATOM    535 DB   DG  B  32      -6.661  51.380 -15.530  1.00  1.00      B    B
ATOM    536 DP   DA  B  33      -4.141  53.880 -22.020  1.00  1.00      B    P
ATOM    537 DS   DA  B  33      -2.831  55.550 -19.040  1.00  1.00      B    S
ATOM    538 DB   DA  B  33      -3.181  52.460 -15.580  1.00  1.00      B    B
ATOM    539 DP   DC  B  34       0.079  57.130 -19.460  1.00  1.00      B    P
ATOM    540 DS   DC  B  34       1.279  56.530 -15.560  1.00  1.00      B    S
ATOM    541 DB   DC  B  34      -0.101  52.570 -14.310  1.00  1.00      B    B
ATOM    542 DP   DT  B  35       5.109  56.960 -14.430  1.00  1.00      B    P
ATOM    543 DS   DT  B  35       4.619  55.120 -11.240  1.00  1.00      B    S
ATOM    544 DB   DT  B  35       3.269  51.390 -12.690  1.00  1.00      B    B
ATOM    545 DP   DA  B  36       8.149  54.820  -8.660  1.00  1.00      B    P
ATOM    546 DS   DA  B  36       7.169  51.570  -8.020  1.00  1.00      B    S
ATOM    547 DB   DA  B  36       6.939  49.860 -12.030  1.00  1.00      B    B
ATOM    548 DP   DG  B  37       9.639  49.260  -5.560  1.00  1.00      B    P
ATOM    549 DS   DG  B  37       8.689  46.290  -6.660  1.00  1.00      B    S
ATOM    550 DB   DG  B  37       8.459  46.110 -11.450  1.00  1.00      B    B
ATOM    551 DP   DG  B  38      10.489  43.160  -5.440  1.00  1.00      B    P
ATOM    552 DS   DG  B  38       9.919  41.020  -7.970  1.00  1.00      B    S
ATOM    553 DB   DG  B  38      10.309  43.120 -12.460  1.00  1.00      B    B
ATOM    554 DP   DG  B  39      11.069  37.560  -7.800  1.00  1.00      B    P
ATOM    555 DS   DG  B  39      11.319  36.930 -11.150  1.00  1.00      B    S
ATOM    556 DB   DG  B  39      13.249  41.140 -13.930  1.00  1.00      B    B
ATOM    557 DP   DA  B  40      12.239  33.550 -12.510  1.00  1.00      B    P
ATOM    558 DS   DA  B  40      13.399  34.600 -15.970  1.00  1.00      B    S
ATOM    559 DB   DA  B  40      15.409  38.920 -15.780  1.00  1.00      B    B
ATOM    560 DP   DG  B  41      15.509  31.830 -17.670  1.00  1.00      B    P
ATOM    561 DS   DG  B  41      18.119  34.270 -19.300  1.00  1.00      B    S
ATOM    562 DB   DG  B  41      19.049  38.590 -16.870  1.00  1.00      B    B
ATOM    563 DP   DT  B  42      21.169  32.970 -20.730  1.00  1.00      B    P
ATOM    564 DS   DT  B  42      23.079  35.960 -20.910  1.00  1.00      B    S
ATOM    565 DB   DT  B  42      22.189  37.160 -16.860  1.00  1.00      B    B
ATOM    566 DP   DA  B  43      27.069  35.900 -22.020  1.00  1.00      B    P
ATOM    567 DS   DA  B  43      27.889  39.000 -19.900  1.00  1.00      B    S
ATOM    568 DB   DA  B  43      26.129  38.320 -15.630  1.00  1.00      B    B
ATOM    569 DP   DA  B  44      31.749  40.280 -20.291  1.00  1.00      B    P
ATOM    570 DS   DA  B  44      31.939  41.270 -16.531  1.00  1.00      B    S
ATOM    571 DB   DA  B  44      29.259  38.560 -13.961  1.00  1.00      B    B
ATOM    572 DP   DT  B  45      34.879  41.640 -15.591  1.00  1.00      B    P
ATOM    573 DS   DT  B  45      34.179  40.710 -12.001  1.00  1.00      B    S
ATOM    574 DB   DT  B  45      32.039  36.660 -12.631  1.00  1.00      B    B
ATOM    575 DP   DC  B  46      37.289  40.430  -9.791  1.00  1.00      B    P
ATOM    576 DS   DC  B  46      35.699  37.510  -7.511  1.00  1.00      B    S
ATOM    577 DB   DC  B  46      34.519  34.670 -10.321  1.00  1.00      B    B
ATOM    578 DP   DC  B  47      37.509  35.970  -4.401  1.00  1.00      B    P
ATOM    579 DS   DC  B  47      35.839  32.470  -4.801  1.00  1.00      B    S
ATOM    580 DB   DC  B  47      35.979  31.220  -8.911  1.00  1.00      B    B
ATOM    581 DP   DC  B  48      36.409  30.070  -2.791  1.00  1.00      B    P
ATOM    582 DS   DC  B  48      34.519  27.040  -4.461  1.00  1.00      B    S
ATOM    583 DB   DC  B  48      35.809  27.230  -8.491  1.00  1.00      B    B
ATOM    584 DP   DC  B  49      34.470  24.040  -3.371  1.00  1.00      B    P
ATOM    585 DS   DC  B  49      33.099  22.580  -6.861  1.00  1.00      B    S
ATOM    586 DB   DC  B  49      36.489  23.480  -9.581  1.00  1.00      B    B
ATOM    587 DP   DT  B  50      32.209  18.590  -7.320  1.00  1.00      B    P
ATOM    588 DS   DT  B  50      32.679  18.360 -11.380  1.00  1.00      B    S
ATOM    589 DB   DT  B  50      36.769  19.780 -11.291  1.00  1.00      B    B
ATOM    590 DP   DT  B  51      32.289  15.410 -12.940  1.00  1.00      B    P
ATOM    591 DS   DT  B  51      34.259  15.850 -15.480  1.00  1.00      B    S
ATOM    592 DB   DT  B  51      37.719  16.570 -13.281  1.00  1.00      B    B
ATOM    593 DP   DG  B  52      34.419  12.410 -18.220  1.00  1.00      B    P
ATOM    594 DS   DG  B  52      38.229  12.890 -18.761  1.00  1.00      B    S
ATOM    595 DB   DG  B  52      41.059  14.030 -14.361  1.00  1.00      B    B
ATOM    596 DP   DG  B  53      39.919  10.850 -21.581  1.00  1.00      B    P
ATOM    597 DS   DG  B  53      43.329  10.700 -19.881  1.00  1.00      B    S
ATOM    598 DB   DG  B  53      43.089  11.070 -14.851  1.00  1.00      B    B
ATOM    599 DP   DC  B  54      45.819   9.060 -21.181  1.00  1.00      B    P
ATOM    600 DS   DC  B  54      47.499   8.220 -17.921  1.00  1.00      B    S
ATOM    601 DB   DC  B  54      44.709   8.090 -14.901  1.00  1.00      B    B
ATOM    602 DP   DG  B  55      50.249   4.140 -18.391  1.00  1.00      B    P
ATOM    603 DS   DG  B  55      50.560   3.880 -14.851  1.00  1.00      B    S
ATOM    604 DB   DG  B  55      46.280   4.460 -12.961  1.00  1.00      B    B
ATOM    605 DP   DG  B  56      52.240   1.410 -12.931  1.00  1.00      B    P
ATOM    606 DS   DG  B  56      49.750   1.420  -9.671  1.00  1.00      B    S
ATOM    607 DB   DG  B  56      45.250   1.620 -10.821  1.00  1.00      B    B
ATOM    608 DP   DT  B  57      50.350  -1.100  -7.041  1.00  1.00      B    P
ATOM    609 DS   DT  B  57      47.480  -0.880  -5.601  1.00  1.00      B    S
ATOM    610 DB   DT  B  57      44.880  -1.460  -9.471  1.00  1.00      B    B
ATOM    611 DP   DT  B  58      46.510  -3.200  -2.761  1.00  1.00      B    P
ATOM    612 DS   DT  B  58      43.160  -2.540  -3.351  1.00  1.00      B    S
ATOM    613 DB   DT  B  58      43.160  -4.150  -7.271  1.00  1.00      B    B
ATOM    614 DP   DA  B  59      40.180  -4.310  -0.461  1.00  1.00      B    P
ATOM    615 DS   DA  B  59      37.620  -4.210  -3.140  1.00  1.00      B    S
ATOM    616 DB   DA  B  59      39.760  -6.770  -6.940  1.00  1.00      B    B
ATOM    617 DP   DA  B  60      33.980  -4.520  -3.000  1.00  1.00      B    P
ATOM    618 DS   DA  B  60      33.750  -5.880  -6.970  1.00  1.00      B    S
ATOM    619 DB   DA  B  60      37.570  -9.290  -7.990  1.00  1.00      B    B
ATOM    620 DP   DA  B  61      30.690  -7.190  -7.880  1.00  1.00      B    P
ATOM    621 DS   DA  B  61      32.030  -9.520 -11.030  1.00  1.00      B    S
ATOM    622 DB   DA  B  61      36.130 -12.270  -9.260  1.00  1.00      B    B
ATOM    623 DP   DA  B  62      29.400 -11.430 -12.800  1.00  1.00      B    P
ATOM    624 DS   DA  B  62      31.810 -13.860 -14.310  1.00  1.00      B    S
ATOM    625 DB   DA  B  62      34.930 -15.480 -10.480  1.00  1.00      B    B
ATOM    626 DP   DC  B  63      29.980 -16.360 -15.690  1.00  1.00      B    P
ATOM    627 DS   DC  B  63      32.570 -18.860 -15.390  1.00  1.00      B    S
ATOM    628 DB   DC  B  63      33.420 -18.500 -10.730  1.00  1.00      B    B
ATOM    629 DP   DG  B  64      31.430 -23.190 -17.060  1.00  1.00      B    P
ATOM    630 DS   DG  B  64      33.480 -24.780 -14.560  1.00  1.00      B    S
ATOM    631 DB   DG  B  64      32.790 -22.740 -10.430  1.00  1.00      B    B
ATOM    632 DP   DC  B  65      33.570 -27.940 -14.510  1.00  1.00      B    P
ATOM    633 DS   DC  B  65      33.810 -27.970 -11.210  1.00  1.00      B    S
ATOM    634 DB   DC  B  65      30.760 -25.400  -9.920  1.00  1.00      B    B
ATOM    635 DP   DG  B  66      33.320 -32.580  -9.420  1.00  1.00      B    P
ATOM    636 DS   DG  B  66      32.200 -31.570  -6.440  1.00  1.00      B    S
ATOM    637 DB   DG  B  66      28.940 -28.240  -6.590  1.00  1.00      B    B
ATOM    638 DP   DG  B  67      31.170 -34.190  -3.620  1.00  1.00      B    P
ATOM    639 DS   DG  B  67      28.670 -32.390  -1.860  1.00  1.00      B    S
ATOM    640 DB   DG  B  67      25.550 -29.450  -5.110  1.00  1.00      B    B
ATOM    641 DP   DG  B  68      26.910 -33.800   0.760  1.00  1.00      B    P
ATOM    642 DS   DG  B  68      24.050 -30.880   0.520  1.00  1.00      B    S
ATOM    643 DB   DG  B  68      22.260 -30.400  -4.130  1.00  1.00      B    B
ATOM    644 DP   DG  B  69      21.560 -30.740   2.910  1.00  1.00      B    P
ATOM    645 DS   DG  B  69      19.040 -28.640   0.880  1.00  1.00      B    S
ATOM    646 DB   DG  B  69      18.520 -30.590  -3.560  1.00  1.00      B    B
ATOM    647 DP   DG  B  70      16.280 -27.190   2.350  1.00  1.00      B    P
ATOM    648 DS   DG  B  70      14.470 -26.720  -0.980  1.00  1.00      B    S
ATOM    649 DB   DG  B  70      14.890 -30.910  -3.740  1.00  1.00      B    B
ATOM    650 DP   DA  B  71      11.320 -24.740  -1.370  1.00  1.00      B    P
ATOM    651 DS   DA  B  71      10.550 -26.110  -4.840  1.00  1.00      B    S
ATOM    652 DB   DA  B  71      11.480 -30.910  -4.420  1.00  1.00      B    B
ATOM    653 DP   DC  B  72       7.580 -25.560  -6.120  1.00  1.00      B    P
ATOM    654 DS   DC  B  72       7.340 -28.990  -7.740  1.00  1.00      B    S
ATOM    655 DB   DC  B  72       8.130 -31.600  -4.730  1.00  1.00      B    B
ATOM    656 DP   DA  B  73       4.170 -30.300 -10.060  1.00  1.00      B    P
ATOM    657 DS   DA  B  73       3.780 -33.580  -9.380  1.00  1.00      B    S
ATOM    658 DB   DA  B  73       4.920 -34.510  -5.090  1.00  1.00      B    B
ATOM    659 DP   DG  B  74       0.110 -35.180 -10.380  1.00  1.00      B    P
ATOM    660 DS   DG  B  74       0.530 -38.030  -8.160  1.00  1.00      B    S
ATOM    661 DB   DG  B  74       2.100 -36.270  -3.300  1.00  1.00      B    B
ATOM    662 DP   DC  B  75      -1.410 -40.690  -8.720  1.00  1.00      B    P
ATOM    663 DS   DC  B  75      -1.470 -41.610  -4.900  1.00  1.00      B    S
ATOM    664 DB   DC  B  75      -0.960 -37.650  -2.900  1.00  1.00      B    B
ATOM    665 DP   DG  B  76      -4.920 -44.560  -3.020  1.00  1.00      B    P
ATOM    666 DS   DG  B  76      -5.120 -42.630   0.440  1.00  1.00      B    S
ATOM    667 DB   DG  B  76      -4.060 -37.950   0.060  1.00  1.00      B    B
ATOM    668 DP   DC  B  77      -7.340 -43.380   2.890  1.00  1.00      B    P
ATOM    669 DS   DC  B  77      -6.810 -40.550   4.590  1.00  1.00      B    S
ATOM    670 DB   DC  B  77      -7.170 -37.540   1.520  1.00  1.00      B    B
ATOM    671 DP   DG  B  78      -8.930 -39.970   8.560  1.00  1.00      B    P
ATOM    672 DS   DG  B  78      -8.720 -36.260   8.360  1.00  1.00      B    S
ATOM    673 DB   DG  B  78      -9.740 -35.100   4.030  1.00  1.00      B    B
ATOM    674 DP   DT  B  79     -10.020 -34.250  10.560  1.00  1.00      B    P
ATOM    675 DS   DT  B  79     -10.130 -31.210   8.220  1.00  1.00      B    S
ATOM    676 DB   DT  B  79     -12.480 -32.920   5.110  1.00  1.00      B    B
ATOM    677 DP   DA  B  80     -11.650 -27.920   9.640  1.00  1.00      B    P
ATOM    678 DS   DA  B  80     -12.350 -26.660   6.290  1.00  1.00      B    S
ATOM    679 DB   DA  B  80     -15.120 -29.550   4.230  1.00  1.00      B    B
ATOM    680 DP   DC  B  81     -13.080 -23.620   5.790  1.00  1.00      B    P
ATOM    681 DS   DC  B  81     -15.110 -24.370   2.690  1.00  1.00      B    S
ATOM    682 DB   DC  B  81     -17.930 -27.710   3.610  1.00  1.00      B    B
ATOM    683 DP   DG  B  82     -17.150 -20.440   0.850  1.00  1.00      B    P
ATOM    684 DS   DG  B  82     -19.840 -22.620  -0.840  1.00  1.00      B    S
ATOM    685 DB   DG  B  82     -21.550 -26.320   1.830  1.00  1.00      B    B
ATOM    686 DP   DT  B  83     -21.780 -21.460  -2.840  1.00  1.00      B    P
ATOM    687 DS   DT  B  83     -24.030 -24.270  -2.770  1.00  1.00      B    S
ATOM    688 DB   DT  B  83     -24.770 -24.630   1.170  1.00  1.00      B    B
ATOM    689 DP   DG  B  84     -27.980 -22.760  -5.010  1.00  1.00      B    P
ATOM    690 DS   DG  B  84     -30.660 -24.630  -2.940  1.00  1.00      B    S
ATOM    691 DB   DG  B  84     -28.880 -24.860   1.830  1.00  1.00      B    B
ATOM    692 DP   DC  B  85     -34.040 -25.200  -3.530  1.00  1.00      B    P
ATOM    693 DS   DC  B  85     -35.090 -25.780   0.250  1.00  1.00      B    S
ATOM    694 DB   DC  B  85     -32.000 -23.300   2.200  1.00  1.00      B    B
ATOM    695 DP   DG  B  86     -39.920 -24.420   1.250  1.00  1.00      B    P
ATOM    696 DS   DG  B  86     -38.870 -23.730   4.910  1.00  1.00      B    S
ATOM    697 DB   DG  B  86     -34.740 -20.930   5.000  1.00  1.00      B    B
ATOM    698 DP   DT  B  87     -41.080 -22.920   7.400  1.00  1.00      B    P
ATOM    699 DS   DT  B  87     -38.520 -21.970   9.980  1.00  1.00      B    S
ATOM    700 DB   DT  B  87     -36.340 -18.960   7.170  1.00  1.00      B    B
ATOM    701 DP   DT  B  88     -39.610 -20.110  13.510  1.00  1.00      B    P
ATOM    702 DS   DT  B  88     -36.190 -18.090  13.470  1.00  1.00      B    S
ATOM    703 DB   DT  B  88     -36.930 -16.280  10.000  1.00  1.00      B    B
ATOM    704 DP   DT  B  89     -35.610 -15.640  16.350  1.00  1.00      B    P
ATOM    705 DS   DT  B  89     -33.720 -13.970  14.090  1.00  1.00      B    S
ATOM    706 DB   DT  B  89     -36.850 -12.630  11.490  1.00  1.00      B    B
ATOM    707 DP   DA  B  90     -31.270 -10.790  15.090  1.00  1.00      B    P
ATOM    708 DS   DA  B  90     -31.640  -8.810  11.880  1.00  1.00      B    S
ATOM    709 DB   DA  B  90     -36.130  -8.720  10.270  1.00  1.00      B    B
ATOM    710 DP   DA  B  91     -29.990  -6.000  11.190  1.00  1.00      B    P
ATOM    711 DS   DA  B  91     -32.190  -4.430   8.340  1.00  1.00      B    S
ATOM    712 DB   DA  B  91     -36.400  -5.280   9.090  1.00  1.00      B    B
ATOM    713 DP   DG  B  92     -31.550  -0.900   8.140  1.00  1.00      B    P
ATOM    714 DS   DG  B  92     -34.770  -0.430   6.270  1.00  1.00      B    S
ATOM    715 DB   DG  B  92     -38.540  -2.040   8.860  1.00  1.00      B    B
ATOM    716 DP   DC  B  93     -35.130   1.810   4.280  1.00  1.00      B    P
ATOM    717 DS   DC  B  93     -38.840   2.090   4.470  1.00  1.00      B    S
ATOM    718 DB   DC  B  93     -39.680   1.240   8.320  1.00  1.00      B    B
ATOM    719 DP   DG  B  94     -40.530   6.100   2.700  1.00  1.00      B    P
ATOM    720 DS   DG  B  94     -43.420   6.070   4.880  1.00  1.00      B    S
ATOM    721 DB   DG  B  94     -42.080   4.740   9.610  1.00  1.00      B    B
ATOM    722 DP   DG  B  95     -45.310   9.320   5.070  1.00  1.00      B    P
ATOM    723 DS   DG  B  95     -46.650   9.160   8.380  1.00  1.00      B    S
ATOM    724 DB   DG  B  95     -43.140   7.380  11.800  1.00  1.00      B    B
ATOM    725 DP   DT  B  96     -48.480  11.730   9.850  1.00  1.00      B    P
ATOM    726 DS   DT  B  96     -47.580  11.040  13.830  1.00  1.00      B    S
ATOM    727 DB   DT  B  96     -43.380  10.670  13.540  1.00  1.00      B    B
ATOM    728 DP   DG  B  97     -49.080  14.530  16.710  1.00  1.00      B    P
ATOM    729 DS   DG  B  97     -46.300  13.830  18.870  1.00  1.00      B    S
ATOM    730 DB   DG  B  97     -41.870  13.430  16.450  1.00  1.00      B    B
ATOM    731 DP   DC  B  98     -46.550  15.600  21.820  1.00  1.00      B    P
ATOM    732 DS   DC  B  98     -43.000  14.760  22.430  1.00  1.00      B    S
ATOM    733 DB   DC  B  98     -41.230  15.730  18.850  1.00  1.00      B    B
ATOM    734 DP   DT  B  99     -40.910  15.740  25.550  1.00  1.00      B    P
ATOM    735 DS   DT  B  99     -37.820  15.580  23.910  1.00  1.00      B    S
ATOM    736 DB   DT  B  99     -38.670  18.300  20.610  1.00  1.00      B    B
ATOM    737 DP   DA  B 100     -34.410  16.320  26.160  1.00  1.00      B    P
ATOM    738 DS   DA  B 100     -32.380  16.920  23.450  1.00  1.00      B    S
ATOM    739 DB   DA  B 100     -34.880  19.460  20.500  1.00  1.00      B    B
ATOM    740 DP   DG  B 101     -29.240  18.320  24.320  1.00  1.00      B    P
ATOM    741 DS   DG  B 101     -28.940  20.580  20.970  1.00  1.00      B    S
ATOM    742 DB   DG  B 101     -33.350  23.080  20.200  1.00  1.00      B    B
ATOM    743 DP   DA  B 102     -25.890  22.470  20.270  1.00  1.00      B    P
ATOM    744 DS   DA  B 102     -27.510  25.000  18.670  1.00  1.00      B    S
ATOM    745 DB   DA  B 102     -31.390  26.000  21.190  1.00  1.00      B    B
ATOM    746 DP   DG  B 103     -25.270  27.940  18.320  1.00  1.00      B    P
ATOM    747 DS   DG  B 103     -27.820  30.330  17.870  1.00  1.00      B    S
ATOM    748 DB   DG  B 103     -31.380  29.950  21.510  1.00  1.00      B    B
ATOM    749 DP   DC  B 104     -27.220  33.250  16.820  1.00  1.00      B    P
ATOM    750 DS   DC  B 104     -30.230  34.710  18.540  1.00  1.00      B    S
ATOM    751 DB   DC  B 104     -30.100  33.130  22.180  1.00  1.00      B    B
ATOM    752 DP   DT  B 105     -30.490  38.640  18.630  1.00  1.00      B    P
ATOM    753 DS   DT  B 105     -32.690  38.910  21.350  1.00  1.00      B    S
ATOM    754 DB   DT  B 105     -30.070  36.720  23.970  1.00  1.00      B    B
ATOM    755 DP   DG  B 106     -33.790  43.040  22.530  1.00  1.00      B    P
ATOM    756 DS   DG  B 106     -34.380  42.000  26.060  1.00  1.00      B    S
ATOM    757 DB   DG  B 106     -30.430  39.250  27.450  1.00  1.00      B    B
ATOM    758 DP   DT  B 107     -35.090  43.890  28.280  1.00  1.00      B    P
ATOM    759 DS   DT  B 107     -33.490  42.000  31.250  1.00  1.00      B    S
ATOM    760 DB   DT  B 107     -29.750  41.780  29.760  1.00  1.00      B    B
ATOM    761 DP   DC  B 108     -33.630  44.160  34.490  1.00  1.00      B    P
ATOM    762 DS   DC  B 108     -29.850  43.120  35.720  1.00  1.00      B    S
ATOM    763 DB   DC  B 108     -27.260  43.470  32.230  1.00  1.00      B    B
ATOM    764 DP   DT  B 109     -27.730  44.290  39.050  1.00  1.00      B    P
ATOM    765 DS   DT  B 109     -23.780  43.550  37.630  1.00  1.00      B    S
ATOM    766 DB   DT  B 109     -23.910  45.230  33.830  1.00  1.00      B    B
ATOM    767 DP   DA  B 110     -20.380  44.780  40.170  1.00  1.00      B    P
ATOM    768 DS   DA  B 110     -18.150  44.650  37.360  1.00  1.00      B    S
ATOM    769 DB   DA  B 110     -20.090  47.110  33.190  1.00  1.00      B    B
ATOM    770 DP   DC  B 111     -15.190  45.440  37.860  1.00  1.00      B    P
ATOM    771 DS   DC  B 111     -14.720  46.420  34.120  1.00  1.00      B    S
ATOM    772 DB   DC  B 111     -17.590  49.780  33.150  1.00  1.00      B    B
ATOM    773 DP   DG  B 112     -10.170  47.130  32.700  1.00  1.00      B    P
ATOM    774 DS   DG  B 112     -11.510  48.720  29.390  1.00  1.00      B    S
ATOM    775 DB   DG  B 112     -15.020  51.880  30.470  1.00  1.00      B    B
ATOM    776 DP   DA  B 113      -9.750  49.680  26.670  1.00  1.00      B    P
ATOM    777 DS   DA  B 113     -12.270  51.470  25.210  1.00  1.00      B    S
ATOM    778 DB   DA  B 113     -13.780  54.460  28.420  1.00  1.00      B    B
ATOM    779 DP   DC  B 114     -11.150  53.140  22.300  1.00  1.00      B    P
ATOM    780 DS   DC  B 114     -13.050  56.030  22.800  1.00  1.00      B    S
ATOM    781 DB   DC  B 114     -12.560  57.190  26.720  1.00  1.00      B    B
ATOM    782 DP   DC  B 115     -13.000  58.530  20.800  1.00  1.00      B    P
ATOM    783 DS   DC  B 115     -13.650  61.450  22.680  1.00  1.00      B    S
ATOM    784 DB   DC  B 115     -11.350  60.690  26.130  1.00  1.00      B    B
ATOM    785 DP   DA  B 116     -13.381  65.620  20.970  1.00  1.00      B    P
ATOM    786 DS   DA  B 116     -13.340  66.940  24.470  1.00  1.00      B    S
ATOM    787 DB   DA  B 116      -9.990  64.440  26.740  1.00  1.00      B    B
ATOM    788 DP   DA  B 117     -13.351  70.190  24.970  1.00  1.00      B    P
ATOM    789 DS   DA  B 117     -11.450  69.930  28.500  1.00  1.00      B    S
ATOM    790 DB   DA  B 117      -7.570  66.750  27.830  1.00  1.00      B    B
ATOM    791 DP   DT  B 118     -10.550  72.640  30.100  1.00  1.00      B    P
ATOM    792 DS   DT  B 118      -7.350  71.230  31.460  1.00  1.00      B    S
ATOM    793 DB   DT  B 118      -5.730  69.650  27.800  1.00  1.00      B    B
ATOM    794 DP   DT  B 119      -4.850  73.940  33.250  1.00  1.00      B    P
ATOM    795 DS   DT  B 119      -1.550  72.050  32.690  1.00  1.00      B    S
ATOM    796 DB   DT  B 119      -2.400  71.210  28.750  1.00  1.00      B    B
ATOM    797 DP   DG  B 120       2.050  74.660  33.130  1.00  1.00      B    P
ATOM    798 DS   DG  B 120       3.790  72.710  30.780  1.00  1.00      B    S
ATOM    799 DB   DG  B 120       1.359  72.300  26.580  1.00  1.00      B    B
ATOM    800 DP   DA  B 121       7.520  72.750  30.070  1.00  1.00      B    P
ATOM    801 DS   DA  B 121       7.219  71.700  26.420  1.00  1.00      B    S
ATOM    802 DB   DA  B 121       3.699  73.720  24.060  1.00  1.00      B    B
ATOM    803 DP   DG  B 122      10.479  71.510  24.280  1.00  1.00      B    P
ATOM    804 DS   DG  B 122       8.559  71.800  20.690  1.00  1.00      B    S
ATOM    805 DB   DG  B 122       4.769  75.110  20.690  1.00  1.00      B    B
ATOM    806 DP   DC  B 123      10.029  71.210  17.700  1.00  1.00      B    P
ATOM    807 DS   DC  B 123       7.919  73.260  15.990  1.00  1.00      B    S
ATOM    808 DB   DC  B 123       7.279  76.940  18.890  1.00  1.00      B    B
ATOM    809 DP   DG  B 124       9.039  74.140  11.870  1.00  1.00      B    P
ATOM    810 DS   DG  B 124       6.399  76.960  11.770  1.00  1.00      B    S
ATOM    811 DB   DG  B 124       6.939  79.780  15.850  1.00  1.00      B    B
ATOM    812 DP   DG  B 125       6.019  78.840   8.840  1.00  1.00      B    P
ATOM    813 DS   DG  B 125       4.249  81.910  10.540  1.00  1.00      B    S
ATOM    814 DB   DG  B 125       7.059  83.410  14.550  1.00  1.00      B    B
ATOM    815 DP   DC  B 126       3.049  84.230   8.650  1.00  1.00      B    P
ATOM    816 DS   DC  B 126       3.249  86.300  11.140  1.00  1.00      B    S
ATOM    817 DB   DC  B 126       7.399  85.910  12.100  1.00  1.00      B    B
ATOM    818 DP   DC  B 127       2.299  90.100  10.610  1.00  1.00      B    P
ATOM    819 DS   DC  B 127       4.679  91.350  13.350  1.00  1.00      B    S
ATOM    820 DB   DC  B 127       8.679  89.610  12.470  1.00  1.00      B    B
ATOM    821 DP   DT  B 128       4.969  95.590  14.150  1.00  1.00      B    P
ATOM    822 DS   DT  B 128       8.429  95.560  15.620  1.00  1.00      B    S
ATOM    823 DB   DT  B 128      10.149  93.260  12.080  1.00  1.00      B    B
ATOM    824 DP   DG  B 129      10.409  99.800  15.830  1.00  1.00      B    P
ATOM    825 DS   DG  B 129      14.149  98.230  15.100  1.00  1.00      B    S
ATOM    826 DB   DG  B 129      13.999  94.930  11.430  1.00  1.00      B    B
ATOM    827 DP   DC  B 130      16.859 100.000  15.679  1.00  1.00      B    P
ATOM    828 DS   DC  B 130      18.869  98.310  13.359  1.00  1.00      B    S
ATOM    829 DB   DC  B 130      16.309  97.150  10.179  1.00  1.00      B    B
ATOM    830 DP   DA  B 131      22.989  99.930  12.149  1.00  1.00      B    P
ATOM    831 DS   DA  B 131      23.019  98.260   9.399  1.00  1.00      B    S
ATOM    832 DB   DA  B 131      18.959  98.500   7.109  1.00  1.00      B    B
ATOM    833 DP   DG  B 132      26.039  98.240   7.229  1.00  1.00      B    P
ATOM    834 DS   DG  B 132      23.829  97.350   4.059  1.00  1.00      B    S
ATOM    835 DB   DG  B 132      19.319 100.040   3.729  1.00  1.00      B    B
ATOM    836 DP   DA  B 133      25.419  96.600   0.819  1.00  1.00      B    P
ATOM    837 DS   DA  B 133      21.809  97.500  -1.591  1.00  1.00      B    S
ATOM    838 DB   DA  B 133      19.739 101.480   0.369  1.00  1.00      B    B
ATOM    839 DP   DC  B 134      22.059  97.520  -4.381  1.00  1.00      B    P
ATOM    840 DS   DC  B 134      19.779  99.840  -5.201  1.00  1.00      B    S
ATOM    841 DB   DC  B 134      20.459 103.220  -2.731  1.00  1.00      B    B
ATOM    842 DP   DC  B 135      19.239 100.670  -8.691  1.00  1.00      B    P
ATOM    843 DS   DC  B 135      17.249 103.610  -8.491  1.00  1.00      B    S
ATOM    844 DB   DC  B 135      19.049 105.960  -5.341  1.00  1.00      B    B
ATOM    845 DP   DG  B 136      16.659 105.940 -12.671  1.00  1.00      B    P
ATOM    846 DS   DG  B 136      16.539 109.310 -10.671  1.00  1.00      B    S
ATOM    847 DB   DG  B 136      20.399 109.740  -7.061  1.00  1.00      B    B
ATOM    848 DP   DG  B 137      16.419 112.560 -12.781  1.00  1.00      B    P
ATOM    849 DS   DG  B 137      17.439 114.490 -10.251  1.00  1.00      B    S
ATOM    850 DB   DG  B 137      21.899 112.700  -8.321  1.00  1.00      B    B
ATOM    851 DP   DG  B 138      17.699 117.680 -10.631  1.00  1.00      B    P
ATOM    852 DS   DG  B 138      19.889 118.250  -7.951  1.00  1.00      B    S
ATOM    853 DB   DG  B 138      23.689 115.990  -8.261  1.00  1.00      B    B
ATOM    854 DP   DA  B 139      20.359 121.490  -6.521  1.00  1.00      B    P
ATOM    855 DS   DA  B 139      24.079 120.520  -5.151  1.00  1.00      B    S
ATOM    856 DB   DA  B 139      26.129 118.430  -8.801  1.00  1.00      B    B
ATOM    857 DP   DT  B 140      26.239 123.120  -4.151  1.00  1.00      B    P
ATOM    858 DS   DT  B 140      29.129 120.970  -4.561  1.00  1.00      B    S
ATOM    859 DB   DT  B 140      29.109 120.280  -9.051  1.00  1.00      B    B
ATOM    860 DP   DT  B 141      32.959 121.880  -2.641  1.00  1.00      B    P
ATOM    861 DS   DT  B 141      35.169 120.190  -5.221  1.00  1.00      B    S
ATOM    862 DB   DT  B 141      33.029 121.600  -8.791  1.00  1.00      B    B
ATOM    863 DP   DC  B 142      39.039 120.860  -4.881  1.00  1.00      B    P
ATOM    864 DS   DC  B 142      39.939 120.730  -8.251  1.00  1.00      B    S
ATOM    865 DB   DC  B 142      36.889 123.060 -10.331  1.00  1.00      B    B
ATOM    866 DP   DT  B 143      43.369 120.800  -9.561  1.00  1.00      B    P
ATOM    867 DS   DT  B 143      42.329 120.990 -12.721  1.00  1.00      B    S
ATOM    868 DB   DT  B 143      39.969 124.450 -12.531  1.00  1.00      B    B
ATOM    869 DP   DC  B 144      45.579 121.200 -15.231  1.00  1.00      B    P
ATOM    870 DS   DC  B 144      43.549 123.570 -17.801  1.00  1.00      B    S
ATOM    871 DB   DC  B 144      41.519 126.090 -15.541  1.00  1.00      B    B
ATOM    872 DP   DC  B 145      44.949 124.810 -20.561  1.00  1.00      B    P
ATOM    873 DS   DC  B 145      42.669 127.650 -21.211  1.00  1.00      B    S
ATOM    874 DB   DC  B 145      42.239 129.420 -17.391  1.00  1.00      B    B
ATOM    875 DP   DA  B 146      43.439 130.850 -24.151  1.00  1.00      B    P
ATOM    876 DS   DA  B 146      41.299 133.620 -22.111  1.00  1.00      B    S
ATOM    877 DB   DA  B 146      42.689 133.630 -17.841  1.00  1.00      B    B
ATOM    878 DP   DG  B 147      40.889 137.300 -23.431  1.00  1.00      B    P
ATOM    879 DS   DG  B 147      40.939 139.470 -20.061  1.00  1.00      B    S
ATOM    880 DB   DG  B 147      43.689 137.200 -17.021  1.00  1.00      B    B
TER
ATOM    881  CA  ALA C   1     -54.930 -46.180  19.001  1.00  1.00      C    C
ATOM    882  CA  ARG C   2     -55.070 -46.240  15.211  1.00  1.00      C    C
ATOM    883  CA  THR C   3     -57.520 -49.120  15.101  1.00  1.00      C    C
ATOM    884  CA  LYS C   4     -59.850 -50.600  12.491  1.00  1.00      C    C
ATOM    885  CA  GLN C   5     -57.670 -53.600  11.921  1.00  1.00      C    C
ATOM    886  CA  THR C   6     -56.970 -55.530   8.801  1.00  1.00      C    C
ATOM    887  CA  ALA C   7     -54.130 -58.040   8.011  1.00  1.00      C    C
ATOM    888  CA  ARG C   8     -51.620 -55.560   6.611  1.00  1.00      C    C
ATOM    889  CA  LYS C   9     -50.440 -56.590   3.171  1.00  1.00      C    C
ATOM    890  CA  SER C  10     -50.660 -52.920   2.031  1.00  1.00      C    C
ATOM    891  CA  THR C  11     -52.300 -54.450  -1.059  1.00  1.00      C    C
ATOM    892  CA  GLY C  12     -49.850 -56.430  -3.319  1.00  1.00      C    C
ATOM    893  CA  GLY C  13     -46.540 -55.460  -4.859  1.00  1.00      C    C
ATOM    894  CA  LYS C  14     -45.270 -56.440  -8.339  1.00  1.00      C    C
ATOM    895  CA  ALA C  15     -42.260 -54.780  -9.989  1.00  1.00      C    C
ATOM    896  CA  PRO C  16     -43.910 -54.050 -13.399  1.00  1.00      C    C
ATOM    897  CA  ARG C  17     -41.640 -51.450 -14.969  1.00  1.00      C    C
ATOM    898  CA  LYS C  18     -43.360 -48.180 -15.979  1.00  1.00      C    C
ATOM    899  CA  GLN C  19     -41.610 -46.220 -18.809  1.00  1.00      C    C
ATOM    900  CA  LEU C  20     -41.160 -42.780 -17.450  1.00  1.00      C    C
ATOM    901  CA  ALA C  21     -38.000 -42.760 -19.480  1.00  1.00      C    C
ATOM    902  CA  THR C  22     -34.820 -41.100 -18.060  1.00  1.00      C    C
ATOM    903  CA  LYS C  23     -34.250 -37.880 -20.140  1.00  1.00      C    C
ATOM    904  CA  ALA C  24     -31.030 -37.030 -18.300  1.00  1.00      C    C
ATOM    905  CA  ALA C  25     -30.600 -40.720 -17.470  1.00  1.00      C    C
ATOM    906  CA  ARG C  26     -28.150 -41.080 -14.560  1.00  1.00      C    C
ATOM    907  CA  LYS C  27     -29.280 -41.900 -11.090  1.00  1.00      C    C
ATOM    908  CA  SER C  28     -28.860 -39.130  -8.470  1.00  1.00      C    C
ATOM    909  CA  ALA C  29     -25.150 -39.710  -8.130  1.00  1.00      C    C
ATOM    910  CA  PRO C  30     -22.020 -40.830 -10.010  1.00  1.00      C    C
ATOM    911  CA  ALA C  31     -19.400 -43.350  -8.900  1.00  1.00      C    C
ATOM    912  CA  THR C  32     -15.790 -43.910  -9.940  1.00  1.00      C    C
ATOM    913  CA  GLY C  33     -15.050 -46.820 -12.310  1.00  1.00      C    C
ATOM    914  CA  GLY C  34     -17.690 -46.340 -14.930  1.00  1.00      C    C
ATOM    915  CA  VAL C  35     -20.980 -44.540 -15.460  1.00  1.00      C    C
ATOM    916  CA  LYS C  36     -21.060 -41.480 -17.810  1.00  1.00      C    C
ATOM    917  CA  LYS C  37     -21.730 -38.490 -15.530  1.00  1.00      C    C
ATOM    918  CA  PRO C  38     -24.770 -36.510 -16.890  1.00  1.00      C    C
ATOM    919  CA  HIS C  39     -23.210 -33.250 -15.690  1.00  1.00      C    C
ATOM    920  CA  ARG C  40     -24.110 -31.480 -12.520  1.00  1.00      C    C
ATOM    921  CA  TYR C  41     -23.770 -27.790 -11.520  1.00  1.00      C    C
ATOM    922  CA  ARG C  42     -20.120 -26.800 -11.080  1.00  1.00      C    C
ATOM    923  CA  PRO C  43     -18.260 -26.050  -7.820  1.00  1.00      C    C
ATOM    924  CA  GLY C  44     -18.120 -22.320  -7.450  1.00  1.00      C    C
ATOM    925  CA  THR C  45     -21.320 -21.700  -9.480  1.00  1.00      C    C
ATOM    926  CA  VAL C  46     -22.800 -19.600  -6.660  1.00  1.00      C    C
ATOM    927  CA  ALA C  47     -19.390 -17.910  -6.000  1.00  1.00      C    C
ATOM    928  CA  LEU C  48     -19.490 -16.690  -9.610  1.00  1.00      C    C
ATOM    929  CA  ARG C  49     -23.220 -15.710  -9.490  1.00  1.00      C    C
ATOM    930  CA  GLU C  50     -22.670 -13.600  -6.440  1.00  1.00      C    C
ATOM    931  CA  ILE C  51     -19.710 -11.740  -8.000  1.00  1.00      C    C
ATOM    932  CA  ARG C  52     -21.910 -10.950 -11.000  1.00  1.00      C    C
ATOM    933  CA  ARG C  53     -25.000  -9.890  -8.800  1.00  1.00      C    C
ATOM    934  CA  TYR C  54     -22.800  -7.590  -6.590  1.00  1.00      C    C
ATOM    935  CA  GLN C  55     -20.760  -6.080  -9.300  1.00  1.00      C    C
ATOM    936  CA  LYS C  56     -24.040  -5.310 -11.040  1.00  1.00      C    C
ATOM    937  CA  SER C  57     -25.630  -3.600  -8.180  1.00  1.00      C    C
ATOM    938  CA  THR C  58     -23.920  -0.670  -6.200  1.00  1.00      C    C
ATOM    939  CA  GLU C  59     -25.780  -0.810  -2.910  1.00  1.00      C    C
ATOM    940  CA  LEU C  60     -23.780  -1.000   0.200  1.00  1.00      C    C
ATOM    941  CA  LEU C  61     -24.040  -4.510   1.790  1.00  1.00      C    C
ATOM    942  CA  ILE C  62     -23.870  -3.820   5.500  1.00  1.00      C    C
ATOM    943  CA  ARG C  63     -27.200  -3.060   7.220  1.00  1.00      C    C
ATOM    944  CA  LYS C  64     -27.600   0.610   7.970  1.00  1.00      C    C
ATOM    945  CA  LEU C  65     -29.100   0.720  11.560  1.00  1.00      C    C
ATOM    946  CA  PRO C  66     -26.830  -1.910  13.090  1.00  1.00      C    C
ATOM    947  CA  PHE C  67     -23.950  -0.130  11.490  1.00  1.00      C    C
ATOM    948  CA  GLN C  68     -25.190   3.250  12.770  1.00  1.00      C    C
ATOM    949  CA  ARG C  69     -25.290   1.580  16.230  1.00  1.00      C    C
ATOM    950  CA  LEU C  70     -21.690   0.460  15.930  1.00  1.00      C    C
ATOM    951  CA  VAL C  71     -20.760   4.110  15.070  1.00  1.00      C    C
ATOM    952  CA  ARG C  72     -22.690   5.520  18.000  1.00  1.00      C    C
ATOM    953  CA  GLU C  73     -21.020   3.030  20.320  1.00  1.00      C    C
ATOM    954  CA  ILE C  74     -17.520   3.960  19.170  1.00  1.00      C    C
ATOM    955  CA  ALA C  75     -18.180   7.650  19.190  1.00  1.00      C    C
ATOM    956  CA  GLN C  76     -19.520   7.530  22.730  1.00  1.00      C    C
ATOM    957  CA  ASP C  77     -16.080   6.750  23.920  1.00  1.00      C    C
ATOM    958  CA  PHE C  78     -14.860  10.160  22.760  1.00  1.00      C    C
ATOM    959  CA  LYS C  79     -17.820  12.380  23.590  1.00  1.00      C    C
ATOM    960  CA  THR C  80     -21.200  11.900  25.310  1.00  1.00      C    C
ATOM    961  CA  ASP C  81     -24.720  13.070  24.080  1.00  1.00      C    C
ATOM    962  CA  LEU C  82     -23.590  13.040  20.490  1.00  1.00      C    C
ATOM    963  CA  ARG C  83     -26.120  13.600  17.630  1.00  1.00      C    C
ATOM    964  CA  PHE C  84     -25.280  12.720  13.960  1.00  1.00      C    C
ATOM    965  CA  GLN C  85     -26.510  14.240  10.790  1.00  1.00      C    C
ATOM    966  CA  SER C  86     -27.620  11.320   8.590  1.00  1.00      C    C
ATOM    967  CA  SER C  87     -24.950  12.300   6.030  1.00  1.00      C    C
ATOM    968  CA  ALA C  88     -22.280  11.710   8.660  1.00  1.00      C    C
ATOM    969  CA  VAL C  89     -23.270   8.120   9.070  1.00  1.00      C    C
ATOM    970  CA  MET C  90     -23.580   7.600   5.370  1.00  1.00      C    C
ATOM    971  CA  ALA C  91     -20.010   8.850   4.770  1.00  1.00      C    C
ATOM    972  CA  LEU C  92     -18.560   6.490   7.450  1.00  1.00      C    C
ATOM    973  CA  GLN C  93     -20.300   3.440   5.940  1.00  1.00      C    C
ATOM    974  CA  GLU C  94     -19.350   4.290   2.290  1.00  1.00      C    C
ATOM    975  CA  ALA C  95     -15.680   4.780   3.430  1.00  1.00      C    C
ATOM    976  CA  SER C  96     -15.580   1.500   5.380  1.00  1.00      C    C
ATOM    977  CA  GLU C  97     -16.810  -0.560   2.600  1.00  1.00      C    C
ATOM    978  CA  ALA C  98     -14.420   0.720   0.040  1.00  1.00      C    C
ATOM    979  CA  TYR C  99     -11.520   0.140   2.480  1.00  1.00      C    C
ATOM    980  CA  LEU C 100     -12.720  -3.470   3.160  1.00  1.00      C    C
ATOM    981  CA  VAL C 101     -13.180  -4.310  -0.450  1.00  1.00      C    C
ATOM    982  CA  ALA C 102      -9.640  -3.360  -1.340  1.00  1.00      C    C
ATOM    983  CA  LEU C 103      -8.400  -5.440   1.600  1.00  1.00      C    C
ATOM    984  CA  PHE C 104     -10.440  -8.450   0.360  1.00  1.00      C    C
ATOM    985  CA  GLU C 105      -8.980  -7.850  -3.180  1.00  1.00      C    C
ATOM    986  CA  ASP C 106      -5.440  -8.050  -1.650  1.00  1.00      C    C
ATOM    987  CA  THR C 107      -6.410 -11.030   0.550  1.00  1.00      C    C
ATOM    988  CA  ASN C 108      -7.500 -12.850  -2.620  1.00  1.00      C    C
ATOM    989  CA  LEU C 109      -4.010 -12.320  -4.110  1.00  1.00      C    C
ATOM    990  CA  CYS C 110      -2.550 -13.710  -0.810  1.00  1.00      C    C
ATOM    991  CA  ALA C 111      -4.720 -16.860  -0.950  1.00  1.00      C    C
ATOM    992  CA  ILE C 112      -3.740 -17.540  -4.470  1.00  1.00      C    C
ATOM    993  CA  HIS C 113      -0.220 -16.770  -3.910  1.00  1.00      C    C
ATOM    994  CA  ALA C 114      -0.050 -19.500  -1.260  1.00  1.00      C    C
ATOM    995  CA  LYS C 115      -1.440 -22.000  -3.730  1.00  1.00      C    C
ATOM    996  CA  ARG C 116      -4.830 -22.040  -2.120  1.00  1.00      C    C
ATOM    997  CA  VAL C 117      -8.490 -21.320  -3.020  1.00  1.00      C    C
ATOM    998  CA  THR C 118      -9.480 -20.760   0.600  1.00  1.00      C    C
ATOM    999  CA  ILE C 119      -8.680 -17.330   2.100  1.00  1.00      C    C
ATOM   1000  CA  MET C 120      -7.410 -17.560   5.680  1.00  1.00      C    C
ATOM   1001  CA  PRO C 121      -6.890 -15.130   8.550  1.00  1.00      C    C
ATOM   1002  CA  LYS C 122      -3.030 -15.230   7.930  1.00  1.00      C    C
ATOM   1003  CA  ASP C 123      -3.860 -13.760   4.380  1.00  1.00      C    C
ATOM   1004  CA  ILE C 124      -5.600 -10.770   5.840  1.00  1.00      C    C
ATOM   1005  CA  GLN C 125      -2.730 -10.290   8.170  1.00  1.00      C    C
ATOM   1006  CA  LEU C 126      -0.110 -10.800   5.460  1.00  1.00      C    C
ATOM   1007  CA  ALA C 127      -1.950  -8.240   3.280  1.00  1.00      C    C
ATOM   1008  CA  ARG C 128      -1.810  -5.670   6.220  1.00  1.00      C    C
ATOM   1009  CA  ARG C 129       1.880  -6.560   6.840  1.00  1.00      C    C
ATOM   1010  CA  ILE C 130       2.870  -5.780   3.170  1.00  1.00      C    C
ATOM   1011  CA  ARG C 131       0.510  -2.780   3.230  1.00  1.00      C    C
ATOM   1012  CA  GLY C 132       2.650  -1.420   6.060  1.00  1.00      C    C
ATOM   1013  CA  GLU C 133      -0.110  -1.120   8.530  1.00  1.00      C    C
ATOM   1014  CA  ARG C 134       1.080  -4.040  10.660  1.00  1.00      C    C
ATOM   1015  CA  ALA C 135       4.610  -3.760   9.310  1.00  1.00      C    C
TER
ATOM   1016  CA  SER D   1     -43.230   1.480  27.370  1.00  1.00      D    C
ATOM   1017  CA  GLY D   2     -44.110   5.090  26.950  1.00  1.00      D    C
ATOM   1018  CA  ARG D   3     -40.340   5.800  27.110  1.00  1.00      D    C
ATOM   1019  CA  GLY D   4     -38.910   2.680  28.880  1.00  1.00      D    C
ATOM   1020  CA  LYS D   5     -41.300   3.800  31.670  1.00  1.00      D    C
ATOM   1021  CA  GLY D   6     -41.860   0.290  33.160  1.00  1.00      D    C
ATOM   1022  CA  GLY D   7     -38.240  -0.260  33.390  1.00  1.00      D    C
ATOM   1023  CA  LYS D   8     -37.490  -3.990  32.780  1.00  1.00      D    C
ATOM   1024  CA  GLY D   9     -36.500  -3.950  36.520  1.00  1.00      D    C
ATOM   1025  CA  LEU D  10     -33.180  -4.780  38.300  1.00  1.00      D    C
ATOM   1026  CA  GLY D  11     -30.600  -2.080  38.150  1.00  1.00      D    C
ATOM   1027  CA  LYS D  12     -28.530  -4.730  36.540  1.00  1.00      D    C
ATOM   1028  CA  GLY D  13     -26.850  -6.560  39.400  1.00  1.00      D    C
ATOM   1029  CA  GLY D  14     -23.950  -7.980  37.480  1.00  1.00      D    C
ATOM   1030  CA  ALA D  15     -22.300  -4.600  36.510  1.00  1.00      D    C
ATOM   1031  CA  LYS D  16     -23.460  -3.710  32.910  1.00  1.00      D    C
ATOM   1032  CA  ARG D  17     -20.270  -2.700  31.100  1.00  1.00      D    C
ATOM   1033  CA  HIS D  18     -21.740  -1.040  27.940  1.00  1.00      D    C
ATOM   1034  CA  ARG D  19     -22.960  -3.900  25.810  1.00  1.00      D    C
ATOM   1035  CA  LYS D  20     -26.190  -5.570  26.490  1.00  1.00      D    C
ATOM   1036  CA  VAL D  21     -26.780  -5.920  22.730  1.00  1.00      D    C
ATOM   1037  CA  LEU D  22     -29.590  -8.010  21.330  1.00  1.00      D    C
ATOM   1038  CA  ARG D  23     -27.770 -10.000  18.620  1.00  1.00      D    C
ATOM   1039  CA  ASP D  24     -24.760  -7.780  19.300  1.00  1.00      D    C
ATOM   1040  CA  ASN D  25     -23.470  -4.500  18.030  1.00  1.00      D    C
ATOM   1041  CA  ILE D  26     -20.320  -5.490  16.300  1.00  1.00      D    C
ATOM   1042  CA  GLN D  27     -22.090  -8.870  16.210  1.00  1.00      D    C
ATOM   1043  CA  GLY D  28     -24.700  -7.000  14.080  1.00  1.00      D    C
ATOM   1044  CA  ILE D  29     -22.130  -6.840  11.240  1.00  1.00      D    C
ATOM   1045  CA  THR D  30     -22.990 -10.190   9.890  1.00  1.00      D    C
ATOM   1046  CA  LYS D  31     -21.280 -13.160   8.360  1.00  1.00      D    C
ATOM   1047  CA  PRO D  32     -23.600 -12.970   5.350  1.00  1.00      D    C
ATOM   1048  CA  ALA D  33     -22.940  -9.330   4.700  1.00  1.00      D    C
ATOM   1049  CA  ILE D  34     -19.130  -9.770   4.880  1.00  1.00      D    C
ATOM   1050  CA  ARG D  35     -19.180 -12.590   2.320  1.00  1.00      D    C
ATOM   1051  CA  ARG D  36     -21.060 -10.170   0.080  1.00  1.00      D    C
ATOM   1052  CA  LEU D  37     -18.330  -7.450   0.500  1.00  1.00      D    C
ATOM   1053  CA  ALA D  38     -15.810 -10.150  -0.430  1.00  1.00      D    C
ATOM   1054  CA  ARG D  39     -17.900 -11.160  -3.480  1.00  1.00      D    C
ATOM   1055  CA  ARG D  40     -17.770  -7.670  -4.850  1.00  1.00      D    C
ATOM   1056  CA  GLY D  41     -13.960  -8.090  -4.360  1.00  1.00      D    C
ATOM   1057  CA  GLY D  42     -14.220 -11.330  -6.570  1.00  1.00      D    C
ATOM   1058  CA  VAL D  43     -13.330 -13.700  -3.660  1.00  1.00      D    C
ATOM   1059  CA  LYS D  44     -14.730 -17.370  -4.170  1.00  1.00      D    C
ATOM   1060  CA  ARG D  45     -13.780 -19.100  -0.950  1.00  1.00      D    C
ATOM   1061  CA  ILE D  46     -13.520 -17.710   2.460  1.00  1.00      D    C
ATOM   1062  CA  SER D  47     -12.570 -19.840   5.510  1.00  1.00      D    C
ATOM   1063  CA  GLY D  48     -15.190 -19.840   8.280  1.00  1.00      D    C
ATOM   1064  CA  LEU D  49     -12.760 -18.060  10.490  1.00  1.00      D    C
ATOM   1065  CA  ILE D  50     -12.480 -15.030   8.090  1.00  1.00      D    C
ATOM   1066  CA  TYR D  51     -15.600 -13.440   9.630  1.00  1.00      D    C
ATOM   1067  CA  GLU D  52     -14.130 -13.150  13.100  1.00  1.00      D    C
ATOM   1068  CA  GLU D  53     -10.970 -11.730  11.700  1.00  1.00      D    C
ATOM   1069  CA  THR D  54     -12.980  -8.980   9.790  1.00  1.00      D    C
ATOM   1070  CA  ARG D  55     -15.010  -7.660  12.690  1.00  1.00      D    C
ATOM   1071  CA  GLY D  56     -11.670  -6.790  14.490  1.00  1.00      D    C
ATOM   1072  CA  VAL D  57     -10.400  -5.160  11.320  1.00  1.00      D    C
ATOM   1073  CA  LEU D  58     -13.690  -3.250  10.800  1.00  1.00      D    C
ATOM   1074  CA  LYS D  59     -13.800  -2.150  14.410  1.00  1.00      D    C
ATOM   1075  CA  VAL D  60     -10.370  -0.570  14.150  1.00  1.00      D    C
ATOM   1076  CA  PHE D  61     -11.310   1.310  10.960  1.00  1.00      D    C
ATOM   1077  CA  LEU D  62     -14.240   3.070  12.700  1.00  1.00      D    C
ATOM   1078  CA  GLU D  63     -12.200   3.740  15.720  1.00  1.00      D    C
ATOM   1079  CA  ASN D  64      -9.580   5.450  13.460  1.00  1.00      D    C
ATOM   1080  CA  VAL D  65     -12.130   7.550  11.590  1.00  1.00      D    C
ATOM   1081  CA  ILE D  66     -14.670   8.710  14.200  1.00  1.00      D    C
ATOM   1082  CA  ARG D  67     -11.900   9.810  16.570  1.00  1.00      D    C
ATOM   1083  CA  ASP D  68     -10.620  12.370  13.980  1.00  1.00      D    C
ATOM   1084  CA  ALA D  69     -14.170  13.490  12.960  1.00  1.00      D    C
ATOM   1085  CA  VAL D  70     -14.920  14.130  16.660  1.00  1.00      D    C
ATOM   1086  CA  THR D  71     -11.640  16.270  16.810  1.00  1.00      D    C
ATOM   1087  CA  TYR D  72     -13.250  18.610  14.390  1.00  1.00      D    C
ATOM   1088  CA  THR D  73     -16.620  18.310  16.210  1.00  1.00      D    C
ATOM   1089  CA  GLU D  74     -15.390  19.540  19.620  1.00  1.00      D    C
ATOM   1090  CA  HIS D  75     -13.330  22.400  18.130  1.00  1.00      D    C
ATOM   1091  CA  ALA D  76     -16.380  23.550  16.250  1.00  1.00      D    C
ATOM   1092  CA  LYS D  77     -18.220  24.010  19.430  1.00  1.00      D    C
ATOM   1093  CA  ARG D  78     -20.920  21.520  18.290  1.00  1.00      D    C
ATOM   1094  CA  LYS D  79     -22.440  18.510  19.770  1.00  1.00      D    C
ATOM   1095  CA  THR D  80     -23.580  17.280  16.330  1.00  1.00      D    C
ATOM   1096  CA  VAL D  81     -21.230  15.220  14.090  1.00  1.00      D    C
ATOM   1097  CA  THR D  82     -21.560  16.860  10.620  1.00  1.00      D    C
ATOM   1098  CA  ALA D  83     -20.860  15.290   7.320  1.00  1.00      D    C
ATOM   1099  CA  MET D  84     -17.900  17.520   6.870  1.00  1.00      D    C
ATOM   1100  CA  ASP D  85     -16.350  16.260  10.280  1.00  1.00      D    C
ATOM   1101  CA  VAL D  86     -16.420  12.810   8.640  1.00  1.00      D    C
ATOM   1102  CA  VAL D  87     -15.190  14.370   5.300  1.00  1.00      D    C
ATOM   1103  CA  TYR D  88     -12.250  15.940   7.200  1.00  1.00      D    C
ATOM   1104  CA  ALA D  89     -11.400  12.820   9.030  1.00  1.00      D    C
ATOM   1105  CA  LEU D  90     -11.160  10.800   5.930  1.00  1.00      D    C
ATOM   1106  CA  LYS D  91      -8.930  13.340   4.210  1.00  1.00      D    C
ATOM   1107  CA  ARG D  92      -6.480  13.190   7.160  1.00  1.00      D    C
ATOM   1108  CA  GLN D  93      -6.380   9.400   6.920  1.00  1.00      D    C
ATOM   1109  CA  GLY D  94      -5.240   9.750   3.200  1.00  1.00      D    C
ATOM   1110  CA  ARG D  95      -8.640   8.570   1.960  1.00  1.00      D    C
ATOM   1111  CA  THR D  96     -10.800  11.630   0.760  1.00  1.00      D    C
ATOM   1112  CA  LEU D  97     -14.100  10.150  -0.520  1.00  1.00      D    C
ATOM   1113  CA  TYR D  98     -15.980  12.190  -3.180  1.00  1.00      D    C
ATOM   1114  CA  GLY D  99     -19.660  12.860  -3.110  1.00  1.00      D    C
ATOM   1115  CA  PHE D 100     -19.720  14.080   0.460  1.00  1.00      D    C
ATOM   1116  CA  GLY D 101     -22.230  11.590   1.890  1.00  1.00      D    C
ATOM   1117  CA  GLY D 102     -23.460  10.040  -1.270  1.00  1.00      D    C
TER
ATOM   1118  CA  SER E   1      60.987 166.350-128.461  1.00  1.00      E    C
ATOM   1119  CA  GLY E   2      61.097 162.810-129.901  1.00  1.00      E    C
ATOM   1120  CA  ARG E   3      60.597 161.260-133.351  1.00  1.00      E    C
ATOM   1121  CA  GLY E   4      62.827 163.630-135.261  1.00  1.00      E    C
ATOM   1122  CA  LYS E   5      65.727 162.740-133.071  1.00  1.00      E    C
ATOM   1123  CA  GLN E   6      69.337 163.650-132.901  1.00  1.00      E    C
ATOM   1124  CA  GLY E   7      69.947 159.970-133.711  1.00  1.00      E    C
ATOM   1125  CA  GLY E   8      66.347 158.730-133.761  1.00  1.00      E    C
ATOM   1126  CA  LYS E   9      67.307 155.340-132.311  1.00  1.00      E    C
ATOM   1127  CA  THR E  10      70.947 154.840-131.631  1.00  1.00      E    C
ATOM   1128  CA  ARG E  11      73.637 156.870-129.891  1.00  1.00      E    C
ATOM   1129  CA  ALA E  12      74.437 154.270-127.221  1.00  1.00      E    C
ATOM   1130  CA  LYS E  13      73.057 155.080-123.811  1.00  1.00      E    C
ATOM   1131  CA  ALA E  14      69.757 153.350-124.611  1.00  1.00      E    C
ATOM   1132  CA  LYS E  15      68.957 149.740-123.741  1.00  1.00      E    C
ATOM   1133  CA  THR E  16      71.577 147.170-123.151  1.00  1.00      E    C
ATOM   1134  CA  ARG E  17      73.187 146.100-119.811  1.00  1.00      E    C
ATOM   1135  CA  SER E  18      76.517 146.840-121.561  1.00  1.00      E    C
ATOM   1136  CA  SER E  19      75.427 150.360-122.451  1.00  1.00      E    C
ATOM   1137  CA  ARG E  20      73.887 150.670-118.961  1.00  1.00      E    C
ATOM   1138  CA  ALA E  21      77.197 149.630-117.321  1.00  1.00      E    C
ATOM   1139  CA  GLY E  22      79.377 151.620-119.671  1.00  1.00      E    C
ATOM   1140  CA  LEU E  23      81.127 148.730-121.261  1.00  1.00      E    C
ATOM   1141  CA  GLN E  24      82.267 148.010-124.831  1.00  1.00      E    C
ATOM   1142  CA  PHE E  25      82.187 144.190-124.351  1.00  1.00      E    C
ATOM   1143  CA  PRO E  26      78.857 142.340-124.341  1.00  1.00      E    C
ATOM   1144  CA  VAL E  27      77.027 141.850-121.151  1.00  1.00      E    C
ATOM   1145  CA  GLY E  28      74.347 139.720-122.751  1.00  1.00      E    C
ATOM   1146  CA  ARG E  29      76.737 136.990-123.921  1.00  1.00      E    C
ATOM   1147  CA  VAL E  30      78.507 136.990-120.611  1.00  1.00      E    C
ATOM   1148  CA  HIS E  31      75.237 136.160-118.851  1.00  1.00      E    C
ATOM   1149  CA  ARG E  32      74.537 133.280-121.291  1.00  1.00      E    C
ATOM   1150  CA  LEU E  33      78.177 132.020-120.941  1.00  1.00      E    C
ATOM   1151  CA  LEU E  34      78.178 131.900-117.141  1.00  1.00      E    C
ATOM   1152  CA  ARG E  35      74.878 129.980-117.271  1.00  1.00      E    C
ATOM   1153  CA  LYS E  36      76.168 127.860-120.191  1.00  1.00      E    C
ATOM   1154  CA  GLY E  37      79.118 126.540-118.021  1.00  1.00      E    C
ATOM   1155  CA  ASN E  38      77.008 125.330-115.111  1.00  1.00      E    C
ATOM   1156  CA  TYR E  39      79.048 126.830-112.471  1.00  1.00      E    C
ATOM   1157  CA  ALA E  40      76.368 126.950-109.801  1.00  1.00      E    C
ATOM   1158  CA  GLU E  41      72.708 126.990-110.331  1.00  1.00      E    C
ATOM   1159  CA  ARG E  42      72.458 130.750-109.461  1.00  1.00      E    C
ATOM   1160  CA  VAL E  43      74.558 133.430-111.231  1.00  1.00      E    C
ATOM   1161  CA  GLY E  44      73.938 136.890-109.801  1.00  1.00      E    C
ATOM   1162  CA  ALA E  45      73.258 139.900-111.921  1.00  1.00      E    C
ATOM   1163  CA  GLY E  46      76.308 141.800-110.881  1.00  1.00      E    C
ATOM   1164  CA  ALA E  47      78.888 139.110-111.601  1.00  1.00      E    C
ATOM   1165  CA  PRO E  48      78.647 139.270-115.521  1.00  1.00      E    C
ATOM   1166  CA  VAL E  49      78.887 142.960-115.291  1.00  1.00      E    C
ATOM   1167  CA  TYR E  50      82.007 142.780-113.271  1.00  1.00      E    C
ATOM   1168  CA  LEU E  51      83.477 140.010-115.411  1.00  1.00      E    C
ATOM   1169  CA  ALA E  52      82.977 141.750-118.791  1.00  1.00      E    C
ATOM   1170  CA  ALA E  53      84.787 144.830-117.481  1.00  1.00      E    C
ATOM   1171  CA  VAL E  54      87.697 142.520-116.491  1.00  1.00      E    C
ATOM   1172  CA  LEU E  55      87.987 141.010-120.011  1.00  1.00      E    C
ATOM   1173  CA  GLU E  56      87.647 144.490-121.461  1.00  1.00      E    C
ATOM   1174  CA  TYR E  57      90.257 145.890-119.131  1.00  1.00      E    C
ATOM   1175  CA  LEU E  58      92.917 143.250-120.041  1.00  1.00      E    C
ATOM   1176  CA  THR E  59      92.107 143.440-123.701  1.00  1.00      E    C
ATOM   1177  CA  ALA E  60      92.537 147.260-123.791  1.00  1.00      E    C
ATOM   1178  CA  GLU E  61      95.977 147.060-122.072  1.00  1.00      E    C
ATOM   1179  CA  ILE E  62      97.457 144.400-124.372  1.00  1.00      E    C
ATOM   1180  CA  LEU E  63      96.137 146.220-127.472  1.00  1.00      E    C
ATOM   1181  CA  GLU E  64      97.817 149.470-126.432  1.00  1.00      E    C
ATOM   1182  CA  LEU E  65     101.247 147.800-125.962  1.00  1.00      E    C
ATOM   1183  CA  ALA E  66     100.857 145.510-129.032  1.00  1.00      E    C
ATOM   1184  CA  GLY E  67      99.707 148.280-131.342  1.00  1.00      E    C
ATOM   1185  CA  ASN E  68     102.537 150.180-129.982  1.00  1.00      E    C
ATOM   1186  CA  ALA E  69     105.087 147.460-130.882  1.00  1.00      E    C
ATOM   1187  CA  ALA E  70     103.727 146.900-134.412  1.00  1.00      E    C
ATOM   1188  CA  ARG E  71     103.787 150.770-134.992  1.00  1.00      E    C
ATOM   1189  CA  ASP E  72     107.427 150.780-133.572  1.00  1.00      E    C
ATOM   1190  CA  ASN E  73     108.267 148.160-136.232  1.00  1.00      E    C
ATOM   1191  CA  LYS E  74     106.567 150.090-138.982  1.00  1.00      E    C
ATOM   1192  CA  LYS E  75     103.747 147.590-139.462  1.00  1.00      E    C
ATOM   1193  CA  THR E  76     100.257 148.860-138.742  1.00  1.00      E    C
ATOM   1194  CA  ARG E  77      98.477 145.580-138.722  1.00  1.00      E    C
ATOM   1195  CA  ILE E  78      99.077 143.630-135.582  1.00  1.00      E    C
ATOM   1196  CA  ILE E  79     100.337 140.060-136.012  1.00  1.00      E    C
ATOM   1197  CA  PRO E  80     100.907 137.240-133.492  1.00  1.00      E    C
ATOM   1198  CA  ARG E  81     104.497 138.360-133.062  1.00  1.00      E    C
ATOM   1199  CA  HIS E  82     103.337 141.890-132.172  1.00  1.00      E    C
ATOM   1200  CA  LEU E  83     100.957 140.590-129.402  1.00  1.00      E    C
ATOM   1201  CA  GLN E  84     103.837 138.580-128.022  1.00  1.00      E    C
ATOM   1202  CA  LEU E  85     106.317 141.480-127.932  1.00  1.00      E    C
ATOM   1203  CA  ALA E  86     103.847 143.640-126.092  1.00  1.00      E    C
ATOM   1204  CA  VAL E  87     103.277 140.780-123.642  1.00  1.00      E    C
ATOM   1205  CA  ARG E  88     106.817 139.590-123.122  1.00  1.00      E    C
ATOM   1206  CA  ASN E  89     108.137 143.150-122.512  1.00  1.00      E    C
ATOM   1207  CA  ASP E  90     105.587 143.730-119.772  1.00  1.00      E    C
ATOM   1208  CA  GLU E  91     106.257 142.270-116.302  1.00  1.00      E    C
ATOM   1209  CA  GLU E  92     102.667 141.610-115.362  1.00  1.00      E    C
ATOM   1210  CA  LEU E  93     101.257 140.380-118.692  1.00  1.00      E    C
ATOM   1211  CA  ASN E  94     104.297 138.200-119.312  1.00  1.00      E    C
ATOM   1212  CA  LYS E  95     103.637 136.550-116.062  1.00  1.00      E    C
ATOM   1213  CA  LEU E  96      99.897 136.300-116.822  1.00  1.00      E    C
ATOM   1214  CA  LEU E  97     100.887 134.490-120.092  1.00  1.00      E    C
ATOM   1215  CA  GLY E  98     103.807 132.550-118.752  1.00  1.00      E    C
ATOM   1216  CA  ARG E  99     102.408 129.130-119.942  1.00  1.00      E    C
ATOM   1217  CA  VAL E 100     100.867 130.610-123.182  1.00  1.00      E    C
ATOM   1218  CA  THR E 101     102.407 130.470-126.632  1.00  1.00      E    C
ATOM   1219  CA  ILE E 102     100.957 132.590-129.462  1.00  1.00      E    C
ATOM   1220  CA  ALA E 103     100.857 130.660-132.612  1.00  1.00      E    C
ATOM   1221  CA  GLN E 104     102.997 132.010-135.402  1.00  1.00      E    C
ATOM   1222  CA  GLY E 105     104.787 134.120-132.842  1.00  1.00      E    C
ATOM   1223  CA  GLY E 106     107.997 132.220-132.692  1.00  1.00      E    C
ATOM   1224  CA  VAL E 107     108.877 128.620-131.712  1.00  1.00      E    C
ATOM   1225  CA  LEU E 108     107.957 125.890-134.192  1.00  1.00      E    C
ATOM   1226  CA  PRO E 109     104.557 124.180-133.422  1.00  1.00      E    C
ATOM   1227  CA  ASN E 110     105.387 120.890-132.052  1.00  1.00      E    C
ATOM   1228  CA  ILE E 111     103.327 117.730-131.932  1.00  1.00      E    C
ATOM   1229  CA  GLN E 112     102.277 116.220-128.522  1.00  1.00      E    C
ATOM   1230  CA  SER E 113     104.808 113.470-127.652  1.00  1.00      E    C
ATOM   1231  CA  VAL E 114     103.718 109.930-126.982  1.00  1.00      E    C
ATOM   1232  CA  LEU E 115     102.068 109.740-130.401  1.00  1.00      E    C
ATOM   1233  CA  LEU E 116     105.447 110.200-132.342  1.00  1.00      E    C
ATOM   1234  CA  PRO E 117     106.927 107.210-134.002  1.00  1.00      E    C
ATOM   1235  CA  LYS E 118     106.237 105.390-137.162  1.00  1.00      E    C
ATOM   1236  CA  LYS E 119     105.357 108.530-139.092  1.00  1.00      E    C
ATOM   1237  CA  THR E 120     101.927 107.780-140.611  1.00  1.00      E    C
ATOM   1238  CA  GLU E 121     101.657 110.930-142.791  1.00  1.00      E    C
ATOM   1239  CA  SER E 122      99.257 113.860-143.111  1.00  1.00      E    C
ATOM   1240  CA  SER E 123      96.037 115.340-141.731  1.00  1.00      E    C
ATOM   1241  CA  LYS E 124      97.977 118.250-140.091  1.00  1.00      E    C
ATOM   1242  CA  SER E 125      98.807 120.870-142.721  1.00  1.00      E    C
ATOM   1243  CA  LYS E 126      96.077 122.000-145.271  1.00  1.00      E    C
ATOM   1244  CA  SER E 127      95.727 121.230-148.921  1.00  1.00      E    C
ATOM   1245  CA  LYS E 128      97.817 118.090-148.251  1.00  1.00      E    C
TER
ATOM   1246  CA  PRO F   1      78.457 155.090-139.731  1.00  1.00      F    C
ATOM   1247  CA  GLU F   2      76.287 154.450-142.781  1.00  1.00      F    C
ATOM   1248  CA  PRO F   3      78.177 154.890-146.021  1.00  1.00      F    C
ATOM   1249  CA  ALA F   4      76.277 155.910-149.051  1.00  1.00      F    C
ATOM   1250  CA  LYS F   5      72.857 157.240-147.751  1.00  1.00      F    C
ATOM   1251  CA  SER F   6      71.337 154.410-149.631  1.00  1.00      F    C
ATOM   1252  CA  ALA F   7      67.937 156.060-149.851  1.00  1.00      F    C
ATOM   1253  CA  PRO F   8      66.847 153.900-151.611  1.00  1.00      F    C
ATOM   1254  CA  ALA F   9      63.937 155.040-153.691  1.00  1.00      F    C
ATOM   1255  CA  PRO F  10      63.477 153.470-156.161  1.00  1.00      F    C
ATOM   1256  CA  LYS F  11      63.677 149.700-155.791  1.00  1.00      F    C
ATOM   1257  CA  LYS F  12      60.297 147.990-155.111  1.00  1.00      F    C
ATOM   1258  CA  GLY F  13      61.167 146.950-151.551  1.00  1.00      F    C
ATOM   1259  CA  SER F  14      61.927 143.890-149.431  1.00  1.00      F    C
ATOM   1260  CA  LYS F  15      60.127 140.580-149.841  1.00  1.00      F    C
ATOM   1261  CA  LYS F  16      61.607 139.220-146.691  1.00  1.00      F    C
ATOM   1262  CA  ALA F  17      63.667 136.590-148.451  1.00  1.00      F    C
ATOM   1263  CA  VAL F  18      62.287 133.600-146.601  1.00  1.00      F    C
ATOM   1264  CA  THR F  19      61.097 134.220-143.081  1.00  1.00      F    C
ATOM   1265  CA  LYS F  20      62.467 131.510-140.771  1.00  1.00      F    C
ATOM   1266  CA  THR F  21      66.267 131.690-140.401  1.00  1.00      F    C
ATOM   1267  CA  GLN F  22      66.547 135.440-141.451  1.00  1.00      F    C
ATOM   1268  CA  LYS F  23      69.937 135.630-143.361  1.00  1.00      F    C
ATOM   1269  CA  LYS F  24      72.757 133.290-144.421  1.00  1.00      F    C
ATOM   1270  CA  ASP F  25      70.987 131.630-147.381  1.00  1.00      F    C
ATOM   1271  CA  GLY F  26      72.827 128.880-149.221  1.00  1.00      F    C
ATOM   1272  CA  LYS F  27      74.297 126.740-146.381  1.00  1.00      F    C
ATOM   1273  CA  LYS F  28      76.827 129.490-145.411  1.00  1.00      F    C
ATOM   1274  CA  ARG F  29      80.467 129.090-143.961  1.00  1.00      F    C
ATOM   1275  CA  ARG F  30      79.507 126.390-141.521  1.00  1.00      F    C
ATOM   1276  CA  LYS F  31      78.257 127.630-138.211  1.00  1.00      F    C
ATOM   1277  CA  THR F  32      75.957 130.630-138.411  1.00  1.00      F    C
ATOM   1278  CA  ARG F  33      78.057 133.540-137.051  1.00  1.00      F    C
ATOM   1279  CA  LYS F  34      76.837 134.650-133.641  1.00  1.00      F    C
ATOM   1280  CA  GLU F  35      80.017 133.830-131.601  1.00  1.00      F    C
ATOM   1281  CA  SER F  36      83.467 135.350-131.201  1.00  1.00      F    C
ATOM   1282  CA  TYR F  37      84.767 138.510-129.601  1.00  1.00      F    C
ATOM   1283  CA  ALA F  38      85.637 140.000-133.011  1.00  1.00      F    C
ATOM   1284  CA  ILE F  39      83.167 142.930-133.011  1.00  1.00      F    C
ATOM   1285  CA  TYR F  40      84.417 144.000-129.551  1.00  1.00      F    C
ATOM   1286  CA  VAL F  41      88.097 143.410-130.261  1.00  1.00      F    C
ATOM   1287  CA  TYR F  42      87.707 145.730-133.301  1.00  1.00      F    C
ATOM   1288  CA  LYS F  43      85.787 148.200-131.051  1.00  1.00      F    C
ATOM   1289  CA  VAL F  44      88.717 148.170-128.631  1.00  1.00      F    C
ATOM   1290  CA  LEU F  45      91.297 148.690-131.311  1.00  1.00      F    C
ATOM   1291  CA  LYS F  46      89.457 151.820-132.571  1.00  1.00      F    C
ATOM   1292  CA  GLN F  47      89.157 152.980-128.981  1.00  1.00      F    C
ATOM   1293  CA  VAL F  48      92.827 152.680-128.322  1.00  1.00      F    C
ATOM   1294  CA  HIS F  49      94.387 153.310-131.752  1.00  1.00      F    C
ATOM   1295  CA  PRO F  50      91.857 154.520-134.261  1.00  1.00      F    C
ATOM   1296  CA  ASP F  51      93.507 153.880-137.622  1.00  1.00      F    C
ATOM   1297  CA  THR F  52      95.167 150.570-137.062  1.00  1.00      F    C
ATOM   1298  CA  GLY F  53      93.927 147.170-138.082  1.00  1.00      F    C
ATOM   1299  CA  ILE F  54      94.287 143.510-136.861  1.00  1.00      F    C
ATOM   1300  CA  SER F  55      95.197 140.160-138.632  1.00  1.00      F    C
ATOM   1301  CA  SER F  56      92.677 137.370-138.571  1.00  1.00      F    C
ATOM   1302  CA  LYS F  57      95.227 135.020-136.851  1.00  1.00      F    C
ATOM   1303  CA  ALA F  58      96.057 137.650-134.231  1.00  1.00      F    C
ATOM   1304  CA  MET F  59      92.327 138.150-133.621  1.00  1.00      F    C
ATOM   1305  CA  SER F  60      91.947 134.390-132.961  1.00  1.00      F    C
ATOM   1306  CA  ILE F  61      94.707 134.760-130.341  1.00  1.00      F    C
ATOM   1307  CA  MET F  62      92.877 137.630-128.671  1.00  1.00      F    C
ATOM   1308  CA  ASN F  63      89.667 135.670-128.681  1.00  1.00      F    C
ATOM   1309  CA  SER F  64      91.407 132.590-127.021  1.00  1.00      F    C
ATOM   1310  CA  PHE F  65      92.867 134.780-124.411  1.00  1.00      F    C
ATOM   1311  CA  VAL F  66      89.667 136.550-123.501  1.00  1.00      F    C
ATOM   1312  CA  ASN F  67      87.737 133.220-123.651  1.00  1.00      F    C
ATOM   1313  CA  ASP F  68      90.387 131.550-121.401  1.00  1.00      F    C
ATOM   1314  CA  VAL F  69      90.277 134.090-118.561  1.00  1.00      F    C
ATOM   1315  CA  PHE F  70      86.537 133.910-118.461  1.00  1.00      F    C
ATOM   1316  CA  GLU F  71      86.798 130.100-117.941  1.00  1.00      F    C
ATOM   1317  CA  ARG F  72      89.758 130.290-115.601  1.00  1.00      F    C
ATOM   1318  CA  ILE F  73      88.248 132.870-113.281  1.00  1.00      F    C
ATOM   1319  CA  ALA F  74      84.828 131.080-113.291  1.00  1.00      F    C
ATOM   1320  CA  GLY F  75      86.718 127.810-112.281  1.00  1.00      F    C
ATOM   1321  CA  GLU F  76      88.048 129.700-109.111  1.00  1.00      F    C
ATOM   1322  CA  ALA F  77      84.698 131.260-108.551  1.00  1.00      F    C
ATOM   1323  CA  SER F  78      82.888 127.840-108.781  1.00  1.00      F    C
ATOM   1324  CA  ARG F  79      85.448 126.330-106.281  1.00  1.00      F    C
ATOM   1325  CA  LEU F  80      84.988 129.350-104.021  1.00  1.00      F    C
ATOM   1326  CA  ALA F  81      81.258 128.770-104.111  1.00  1.00      F    C
ATOM   1327  CA  HIS F  82      81.358 125.290-102.691  1.00  1.00      F    C
ATOM   1328  CA  TYR F  83      83.878 126.190 -99.981  1.00  1.00      F    C
ATOM   1329  CA  ASN F  84      81.468 128.910 -98.881  1.00  1.00      F    C
ATOM   1330  CA  LYS F  85      78.418 126.650 -99.301  1.00  1.00      F    C
ATOM   1331  CA  ARG F  86      76.618 129.140-101.431  1.00  1.00      F    C
ATOM   1332  CA  SER F  87      74.368 128.270-104.301  1.00  1.00      F    C
ATOM   1333  CA  THR F  88      74.858 131.520-106.141  1.00  1.00      F    C
ATOM   1334  CA  ILE F  89      77.978 133.030-107.591  1.00  1.00      F    C
ATOM   1335  CA  THR F  90      77.868 136.780-107.081  1.00  1.00      F    C
ATOM   1336  CA  SER F  91      80.078 139.800-108.151  1.00  1.00      F    C
ATOM   1337  CA  ARG F  92      81.978 139.020-105.061  1.00  1.00      F    C
ATOM   1338  CA  GLU F  93      83.338 135.620-106.161  1.00  1.00      F    C
ATOM   1339  CA  ILE F  94      84.438 137.240-109.421  1.00  1.00      F    C
ATOM   1340  CA  GLN F  95      86.298 139.960-107.431  1.00  1.00      F    C
ATOM   1341  CA  THR F  96      88.128 137.510-105.271  1.00  1.00      F    C
ATOM   1342  CA  ALA F  97      88.778 135.040-108.051  1.00  1.00      F    C
ATOM   1343  CA  VAL F  98      90.448 137.910-109.801  1.00  1.00      F    C
ATOM   1344  CA  ARG F  99      92.668 138.700-106.891  1.00  1.00      F    C
ATOM   1345  CA  LEU F 100      93.758 135.030-106.611  1.00  1.00      F    C
ATOM   1346  CA  LEU F 101      94.168 134.570-110.371  1.00  1.00      F    C
ATOM   1347  CA  LEU F 102      95.598 137.840-111.611  1.00  1.00      F    C
ATOM   1348  CA  PRO F 103      99.018 139.400-111.032  1.00  1.00      F    C
ATOM   1349  CA  GLY F 104      99.728 142.580-108.842  1.00  1.00      F    C
ATOM   1350  CA  GLU F 105      98.727 145.700-110.782  1.00  1.00      F    C
ATOM   1351  CA  LEU F 106      96.307 144.070-113.172  1.00  1.00      F    C
ATOM   1352  CA  ALA F 107      94.218 142.550-110.451  1.00  1.00      F    C
ATOM   1353  CA  LYS F 108      94.258 146.030-108.671  1.00  1.00      F    C
ATOM   1354  CA  HIS F 109      93.117 147.890-111.811  1.00  1.00      F    C
ATOM   1355  CA  ALA F 110      90.597 145.250-112.571  1.00  1.00      F    C
ATOM   1356  CA  VAL F 111      89.088 145.420-109.081  1.00  1.00      F    C
ATOM   1357  CA  SER F 112      88.577 149.230-109.491  1.00  1.00      F    C
ATOM   1358  CA  GLU F 113      87.127 148.530-112.921  1.00  1.00      F    C
ATOM   1359  CA  GLY F 114      84.947 145.710-111.611  1.00  1.00      F    C
ATOM   1360  CA  THR F 115      83.368 147.760-108.821  1.00  1.00      F    C
ATOM   1361  CA  LYS F 116      83.107 150.740-111.071  1.00  1.00      F    C
ATOM   1362  CA  ALA F 117      81.257 148.970-113.731  1.00  1.00      F    C
ATOM   1363  CA  VAL F 118      78.767 147.380-111.441  1.00  1.00      F    C
ATOM   1364  CA  THR F 119      78.147 150.620-109.591  1.00  1.00      F    C
ATOM   1365  CA  LYS F 120      77.077 152.380-112.901  1.00  1.00      F    C
ATOM   1366  CA  TYR F 121      75.077 149.440-114.021  1.00  1.00      F    C
ATOM   1367  CA  THR F 122      73.177 148.880-110.841  1.00  1.00      F    C
ATOM   1368  CA  SER F 123      72.137 152.410-110.301  1.00  1.00      F    C
ATOM   1369  CA  ALA F 124      68.827 151.260-108.691  1.00  1.00      F    C
ATOM   1370  CA  LYS F 125      66.527 150.890-111.721  1.00  1.00      F    C
TER
ATOM   1371  CA  ALA G   1      75.111 -57.219  57.129  1.00  1.00      G    C
ATOM   1372  CA  ARG G   2      77.021 -54.979  59.529  1.00  1.00      G    C
ATOM   1373  CA  THR G   3      79.241 -52.099  58.689  1.00  1.00      G    C
ATOM   1374  CA  LYS G   4      82.921 -51.699  58.009  1.00  1.00      G    C
ATOM   1375  CA  GLN G   5      82.311 -49.799  54.759  1.00  1.00      G    C
ATOM   1376  CA  THR G   6      83.631 -52.119  51.979  1.00  1.00      G    C
ATOM   1377  CA  ALA G   7      80.711 -54.369  51.499  1.00  1.00      G    C
ATOM   1378  CA  ARG G   8      79.211 -51.999  49.019  1.00  1.00      G    C
ATOM   1379  CA  LYS G   9      75.981 -52.519  46.979  1.00  1.00      G    C
ATOM   1380  CA  SER G  10      74.021 -50.179  44.689  1.00  1.00      G    C
ATOM   1381  CA  THR G  11      74.220 -50.539  40.859  1.00  1.00      G    C
ATOM   1382  CA  GLY G  12      72.480 -48.069  38.609  1.00  1.00      G    C
ATOM   1383  CA  GLY G  13      69.530 -50.299  38.279  1.00  1.00      G    C
ATOM   1384  CA  LYS G  14      66.950 -47.539  38.249  1.00  1.00      G    C
ATOM   1385  CA  ALA G  15      65.420 -44.959  40.499  1.00  1.00      G    C
ATOM   1386  CA  PRO G  16      62.080 -44.669  38.649  1.00  1.00      G    C
ATOM   1387  CA  ARG G  17      60.880 -42.069  41.079  1.00  1.00      G    C
ATOM   1388  CA  LYS G  18      57.430 -43.229  41.579  1.00  1.00      G    C
ATOM   1389  CA  GLN G  19      54.530 -41.599  43.539  1.00  1.00      G    C
ATOM   1390  CA  LEU G  20      50.980 -41.729  42.289  1.00  1.00      G    C
ATOM   1391  CA  ALA G  21      49.950 -38.149  43.359  1.00  1.00      G    C
ATOM   1392  CA  THR G  22      51.680 -35.549  41.219  1.00  1.00      G    C
ATOM   1393  CA  LYS G  23      51.820 -36.089  37.479  1.00  1.00      G    C
ATOM   1394  CA  ALA G  24      48.470 -34.160  36.889  1.00  1.00      G    C
ATOM   1395  CA  ALA G  25      45.700 -32.270  38.630  1.00  1.00      G    C
ATOM   1396  CA  ARG G  26      43.350 -35.010  37.330  1.00  1.00      G    C
ATOM   1397  CA  LYS G  27      40.050 -33.360  36.530  1.00  1.00      G    C
ATOM   1398  CA  SER G  28      40.030 -31.390  33.360  1.00  1.00      G    C
ATOM   1399  CA  ALA G  29      37.230 -30.330  31.070  1.00  1.00      G    C
ATOM   1400  CA  PRO G  30      37.380 -30.370  27.200  1.00  1.00      G    C
ATOM   1401  CA  ALA G  31      36.740 -27.150  25.130  1.00  1.00      G    C
ATOM   1402  CA  THR G  32      34.260 -26.840  22.350  1.00  1.00      G    C
ATOM   1403  CA  GLY G  33      33.500 -30.530  22.460  1.00  1.00      G    C
ATOM   1404  CA  GLY G  34      34.950 -33.620  20.870  1.00  1.00      G    C
ATOM   1405  CA  VAL G  35      35.320 -34.680  17.240  1.00  1.00      G    C
ATOM   1406  CA  LYS G  36      38.570 -33.780  15.370  1.00  1.00      G    C
ATOM   1407  CA  LYS G  37      37.710 -30.560  13.430  1.00  1.00      G    C
ATOM   1408  CA  PRO G  38      34.430 -29.520  11.930  1.00  1.00      G    C
ATOM   1409  CA  HIS G  39      33.290 -31.470   8.890  1.00  1.00      G    C
ATOM   1410  CA  ARG G  40      31.550 -29.910   5.870  1.00  1.00      G    C
ATOM   1411  CA  TYR G  41      29.790 -26.550   5.600  1.00  1.00      G    C
ATOM   1412  CA  ARG G  42      26.010 -26.850   5.650  1.00  1.00      G    C
ATOM   1413  CA  PRO G  43      24.030 -24.970   2.980  1.00  1.00      G    C
ATOM   1414  CA  GLY G  44      22.890 -21.690   4.220  1.00  1.00      G    C
ATOM   1415  CA  THR G  45      25.430 -21.090   7.000  1.00  1.00      G    C
ATOM   1416  CA  VAL G  46      27.660 -18.820   4.990  1.00  1.00      G    C
ATOM   1417  CA  ALA G  47      24.600 -17.020   3.440  1.00  1.00      G    C
ATOM   1418  CA  LEU G  48      23.440 -16.330   6.980  1.00  1.00      G    C
ATOM   1419  CA  ARG G  49      26.880 -15.110   8.100  1.00  1.00      G    C
ATOM   1420  CA  GLU G  50      26.410 -12.640   5.130  1.00  1.00      G    C
ATOM   1421  CA  ILE G  51      22.980 -11.670   6.220  1.00  1.00      G    C
ATOM   1422  CA  ARG G  52      24.370 -10.860   9.750  1.00  1.00      G    C
ATOM   1423  CA  ARG G  53      27.250  -9.000   8.270  1.00  1.00      G    C
ATOM   1424  CA  TYR G  54      25.380  -6.730   6.010  1.00  1.00      G    C
ATOM   1425  CA  GLN G  55      22.560  -5.750   8.400  1.00  1.00      G    C
ATOM   1426  CA  LYS G  56      25.060  -4.060  10.560  1.00  1.00      G    C
ATOM   1427  CA  SER G  57      26.700  -2.090   7.730  1.00  1.00      G    C
ATOM   1428  CA  THR G  58      25.240   0.610   5.450  1.00  1.00      G    C
ATOM   1429  CA  GLU G  59      27.720   0.740   2.530  1.00  1.00      G    C
ATOM   1430  CA  LEU G  60      26.310   1.180  -1.000  1.00  1.00      G    C
ATOM   1431  CA  LEU G  61      26.110  -2.280  -2.650  1.00  1.00      G    C
ATOM   1432  CA  ILE G  62      25.770  -1.560  -6.310  1.00  1.00      G    C
ATOM   1433  CA  ARG G  63      29.010  -0.460  -8.040  1.00  1.00      G    C
ATOM   1434  CA  LYS G  64      29.210   3.360  -8.250  1.00  1.00      G    C
ATOM   1435  CA  LEU G  65      30.560   3.490 -11.830  1.00  1.00      G    C
ATOM   1436  CA  PRO G  66      28.110   1.060 -13.340  1.00  1.00      G    C
ATOM   1437  CA  PHE G  67      25.320   3.000 -11.510  1.00  1.00      G    C
ATOM   1438  CA  GLN G  68      26.500   6.300 -12.840  1.00  1.00      G    C
ATOM   1439  CA  ARG G  69      26.349   4.890 -16.420  1.00  1.00      G    C
ATOM   1440  CA  LEU G  70      22.779   3.800 -16.130  1.00  1.00      G    C
ATOM   1441  CA  VAL G  71      21.969   7.410 -15.030  1.00  1.00      G    C
ATOM   1442  CA  ARG G  72      23.769   8.860 -17.980  1.00  1.00      G    C
ATOM   1443  CA  GLU G  73      21.889   6.590 -20.430  1.00  1.00      G    C
ATOM   1444  CA  ILE G  74      18.549   7.180 -18.860  1.00  1.00      G    C
ATOM   1445  CA  ALA G  75      19.029  11.000 -18.920  1.00  1.00      G    C
ATOM   1446  CA  GLN G  76      20.089  10.950 -22.590  1.00  1.00      G    C
ATOM   1447  CA  ASP G  77      16.489   9.810 -23.320  1.00  1.00      G    C
ATOM   1448  CA  PHE G  78      15.169  13.160 -21.870  1.00  1.00      G    C
ATOM   1449  CA  LYS G  79      17.819  15.660 -23.220  1.00  1.00      G    C
ATOM   1450  CA  THR G  80      21.319  14.810 -24.600  1.00  1.00      G    C
ATOM   1451  CA  ASP G  81      24.519  16.530 -23.240  1.00  1.00      G    C
ATOM   1452  CA  LEU G  82      23.009  17.330 -19.960  1.00  1.00      G    C
ATOM   1453  CA  ARG G  83      25.589  17.280 -17.190  1.00  1.00      G    C
ATOM   1454  CA  PHE G  84      24.669  15.930 -13.650  1.00  1.00      G    C
ATOM   1455  CA  GLN G  85      25.589  17.220 -10.210  1.00  1.00      G    C
ATOM   1456  CA  SER G  86      27.310  14.110  -8.780  1.00  1.00      G    C
ATOM   1457  CA  SER G  87      25.010  14.210  -5.800  1.00  1.00      G    C
ATOM   1458  CA  ALA G  88      22.020  13.930  -8.180  1.00  1.00      G    C
ATOM   1459  CA  VAL G  89      23.250  10.550  -9.220  1.00  1.00      G    C
ATOM   1460  CA  MET G  90      24.000   9.550  -5.710  1.00  1.00      G    C
ATOM   1461  CA  ALA G  91      20.540  10.490  -4.460  1.00  1.00      G    C
ATOM   1462  CA  LEU G  92      18.950   8.310  -7.040  1.00  1.00      G    C
ATOM   1463  CA  GLN G  93      21.070   5.390  -5.960  1.00  1.00      G    C
ATOM   1464  CA  GLU G  94      20.480   5.900  -2.210  1.00  1.00      G    C
ATOM   1465  CA  ALA G  95      16.640   6.070  -3.000  1.00  1.00      G    C
ATOM   1466  CA  SER G  96      16.640   3.160  -5.420  1.00  1.00      G    C
ATOM   1467  CA  GLU G  97      18.880   1.010  -3.300  1.00  1.00      G    C
ATOM   1468  CA  ALA G  98      16.970   1.650  -0.090  1.00  1.00      G    C
ATOM   1469  CA  TYR G  99      13.790   0.820  -2.150  1.00  1.00      G    C
ATOM   1470  CA  LEU G 100      15.090  -2.490  -3.370  1.00  1.00      G    C
ATOM   1471  CA  VAL G 101      16.380  -3.570  -0.030  1.00  1.00      G    C
ATOM   1472  CA  ALA G 102      13.150  -2.690   1.730  1.00  1.00      G    C
ATOM   1473  CA  LEU G 103      11.220  -4.600  -0.960  1.00  1.00      G    C
ATOM   1474  CA  PHE G 104      13.410  -7.700  -0.450  1.00  1.00      G    C
ATOM   1475  CA  GLU G 105      12.240  -7.770   3.160  1.00  1.00      G    C
ATOM   1476  CA  ASP G 106       8.580  -7.750   2.030  1.00  1.00      G    C
ATOM   1477  CA  THR G 107       9.420 -10.280  -0.700  1.00  1.00      G    C
ATOM   1478  CA  ASN G 108      11.020 -12.590   1.860  1.00  1.00      G    C
ATOM   1479  CA  LEU G 109       7.810 -12.770   3.870  1.00  1.00      G    C
ATOM   1480  CA  CYS G 110       5.990 -13.720   0.660  1.00  1.00      G    C
ATOM   1481  CA  ALA G 111       8.090 -16.820   0.130  1.00  1.00      G    C
ATOM   1482  CA  ILE G 112       7.510 -18.000   3.770  1.00  1.00      G    C
ATOM   1483  CA  HIS G 113       3.820 -17.620   3.130  1.00  1.00      G    C
ATOM   1484  CA  ALA G 114       4.080 -20.020   0.170  1.00  1.00      G    C
ATOM   1485  CA  LYS G 115       5.890 -22.600   2.370  1.00  1.00      G    C
ATOM   1486  CA  ARG G 116       9.210 -21.750   0.660  1.00  1.00      G    C
ATOM   1487  CA  VAL G 117      12.460 -20.130   1.970  1.00  1.00      G    C
ATOM   1488  CA  THR G 118      13.630 -19.520  -1.610  1.00  1.00      G    C
ATOM   1489  CA  ILE G 119      12.460 -16.410  -3.240  1.00  1.00      G    C
ATOM   1490  CA  MET G 120      10.690 -16.500  -6.570  1.00  1.00      G    C
ATOM   1491  CA  PRO G 121       9.660 -13.890  -9.130  1.00  1.00      G    C
ATOM   1492  CA  LYS G 122       6.140 -13.870  -7.840  1.00  1.00      G    C
ATOM   1493  CA  ASP G 123       7.400 -12.980  -4.400  1.00  1.00      G    C
ATOM   1494  CA  ILE G 124       9.010  -9.720  -5.590  1.00  1.00      G    C
ATOM   1495  CA  GLN G 125       5.910  -9.160  -7.840  1.00  1.00      G    C
ATOM   1496  CA  LEU G 126       3.400  -9.990  -5.050  1.00  1.00      G    C
ATOM   1497  CA  ALA G 127       4.960  -7.420  -2.810  1.00  1.00      G    C
ATOM   1498  CA  ARG G 128       4.830  -4.620  -5.310  1.00  1.00      G    C
ATOM   1499  CA  ARG G 129       1.190  -5.260  -6.220  1.00  1.00      G    C
ATOM   1500  CA  ILE G 130      -0.010  -5.300  -2.570  1.00  1.00      G    C
ATOM   1501  CA  ARG G 131       2.000  -2.160  -1.830  1.00  1.00      G    C
ATOM   1502  CA  GLY G 132       0.050  -0.410  -4.590  1.00  1.00      G    C
ATOM   1503  CA  GLU G 133       3.170   0.050  -6.790  1.00  1.00      G    C
ATOM   1504  CA  ARG G 134       1.950  -2.520  -9.330  1.00  1.00      G    C
ATOM   1505  CA  ALA G 135      -1.690  -1.970  -8.730  1.00  1.00      G    C
TER
ATOM   1506  CA  SER H   1      59.759   4.730 -37.461  1.00  1.00      H    C
ATOM   1507  CA  GLY H   2      59.939   7.730 -35.231  1.00  1.00      H    C
ATOM   1508  CA  ARG H   3      61.249   6.650 -31.841  1.00  1.00      H    C
ATOM   1509  CA  GLY H   4      58.849   8.860 -29.961  1.00  1.00      H    C
ATOM   1510  CA  LYS H   5      60.289  12.180 -28.891  1.00  1.00      H    C
ATOM   1511  CA  GLY H   6      61.469  10.430 -25.721  1.00  1.00      H    C
ATOM   1512  CA  GLY H   7      61.529  11.190 -22.111  1.00  1.00      H    C
ATOM   1513  CA  LYS H   8      59.359  13.430 -19.911  1.00  1.00      H    C
ATOM   1514  CA  GLY H   9      58.059  11.140 -17.131  1.00  1.00      H    C
ATOM   1515  CA  LEU H  10      56.859   7.700 -16.471  1.00  1.00      H    C
ATOM   1516  CA  GLY H  11      56.899   5.220 -19.231  1.00  1.00      H    C
ATOM   1517  CA  LYS H  12      53.669   4.900 -21.101  1.00  1.00      H    C
ATOM   1518  CA  GLY H  13      50.759   7.100 -22.341  1.00  1.00      H    C
ATOM   1519  CA  GLY H  14      47.979   4.480 -21.541  1.00  1.00      H    C
ATOM   1520  CA  ALA H  15      45.789   5.410 -24.401  1.00  1.00      H    C
ATOM   1521  CA  LYS H  16      42.509   3.970 -26.021  1.00  1.00      H    C
ATOM   1522  CA  ARG H  17      42.429   0.440 -27.521  1.00  1.00      H    C
ATOM   1523  CA  HIS H  18      39.059  -0.980 -28.271  1.00  1.00      H    C
ATOM   1524  CA  ARG H  19      36.839  -3.970 -27.760  1.00  1.00      H    C
ATOM   1525  CA  LYS H  20      33.649  -4.170 -25.630  1.00  1.00      H    C
ATOM   1526  CA  VAL H  21      32.429  -0.650 -25.810  1.00  1.00      H    C
ATOM   1527  CA  LEU H  22      30.289  -1.580 -22.780  1.00  1.00      H    C
ATOM   1528  CA  ARG H  23      26.589  -1.380 -23.630  1.00  1.00      H    C
ATOM   1529  CA  ASP H  24      26.239  -3.550 -20.560  1.00  1.00      H    C
ATOM   1530  CA  ASN H  25      25.310  -0.620 -18.280  1.00  1.00      H    C
ATOM   1531  CA  ILE H  26      21.980  -2.000 -16.870  1.00  1.00      H    C
ATOM   1532  CA  GLN H  27      23.590  -5.360 -17.430  1.00  1.00      H    C
ATOM   1533  CA  GLY H  28      26.330  -4.150 -15.230  1.00  1.00      H    C
ATOM   1534  CA  ILE H  29      24.080  -4.220 -12.140  1.00  1.00      H    C
ATOM   1535  CA  THR H  30      25.710  -7.410 -10.880  1.00  1.00      H    C
ATOM   1536  CA  LYS H  31      24.220 -10.650  -9.680  1.00  1.00      H    C
ATOM   1537  CA  PRO H  32      26.540 -10.470  -6.610  1.00  1.00      H    C
ATOM   1538  CA  ALA H  33      25.430  -7.010  -5.680  1.00  1.00      H    C
ATOM   1539  CA  ILE H  34      21.640  -8.010  -5.810  1.00  1.00      H    C
ATOM   1540  CA  ARG H  35      22.440 -11.100  -3.550  1.00  1.00      H    C
ATOM   1541  CA  ARG H  36      24.070  -8.690  -1.110  1.00  1.00      H    C
ATOM   1542  CA  LEU H  37      20.990  -6.530  -1.100  1.00  1.00      H    C
ATOM   1543  CA  ALA H  38      18.900  -9.640  -0.550  1.00  1.00      H    C
ATOM   1544  CA  ARG H  39      21.060 -10.500   2.500  1.00  1.00      H    C
ATOM   1545  CA  ARG H  40      20.450  -7.070   3.920  1.00  1.00      H    C
ATOM   1546  CA  GLY H  41      16.750  -7.790   3.190  1.00  1.00      H    C
ATOM   1547  CA  GLY H  42      16.900 -10.880   5.270  1.00  1.00      H    C
ATOM   1548  CA  VAL H  43      16.690 -13.520   2.550  1.00  1.00      H    C
ATOM   1549  CA  LYS H  44      18.560 -16.890   2.980  1.00  1.00      H    C
ATOM   1550  CA  ARG H  45      17.910 -18.620  -0.470  1.00  1.00      H    C
ATOM   1551  CA  ILE H  46      17.550 -16.920  -3.840  1.00  1.00      H    C
ATOM   1552  CA  SER H  47      16.650 -18.330  -7.270  1.00  1.00      H    C
ATOM   1553  CA  GLY H  48      18.930 -17.930 -10.230  1.00  1.00      H    C
ATOM   1554  CA  LEU H  49      16.100 -16.200 -12.140  1.00  1.00      H    C
ATOM   1555  CA  ILE H  50      15.670 -13.540  -9.400  1.00  1.00      H    C
ATOM   1556  CA  TYR H  51      18.590 -11.410 -10.540  1.00  1.00      H    C
ATOM   1557  CA  GLU H  52      17.410 -10.410 -13.890  1.00  1.00      H    C
ATOM   1558  CA  GLU H  53      13.880  -9.790 -12.660  1.00  1.00      H    C
ATOM   1559  CA  THR H  54      15.090  -7.110 -10.260  1.00  1.00      H    C
ATOM   1560  CA  ARG H  55      17.250  -5.250 -12.780  1.00  1.00      H    C
ATOM   1561  CA  GLY H  56      14.300  -4.950 -15.130  1.00  1.00      H    C
ATOM   1562  CA  VAL H  57      12.080  -3.760 -12.370  1.00  1.00      H    C
ATOM   1563  CA  LEU H  58      14.700  -1.350 -11.000  1.00  1.00      H    C
ATOM   1564  CA  LYS H  59      15.190   0.070 -14.530  1.00  1.00      H    C
ATOM   1565  CA  VAL H  60      11.390   0.890 -14.680  1.00  1.00      H    C
ATOM   1566  CA  PHE H  61      11.650   2.840 -11.520  1.00  1.00      H    C
ATOM   1567  CA  LEU H  62      14.450   5.060 -12.490  1.00  1.00      H    C
ATOM   1568  CA  GLU H  63      13.039   5.880 -15.920  1.00  1.00      H    C
ATOM   1569  CA  ASN H  64       9.919   7.220 -14.090  1.00  1.00      H    C
ATOM   1570  CA  VAL H  65      11.820   9.010 -11.360  1.00  1.00      H    C
ATOM   1571  CA  ILE H  66      14.479  10.450 -13.690  1.00  1.00      H    C
ATOM   1572  CA  ARG H  67      11.809  11.460 -16.180  1.00  1.00      H    C
ATOM   1573  CA  ASP H  68      10.449  13.790 -13.400  1.00  1.00      H    C
ATOM   1574  CA  ALA H  69      13.819  15.110 -12.140  1.00  1.00      H    C
ATOM   1575  CA  VAL H  70      14.759  15.980 -15.850  1.00  1.00      H    C
ATOM   1576  CA  THR H  71      11.399  17.710 -16.220  1.00  1.00      H    C
ATOM   1577  CA  TYR H  72      12.389  19.950 -13.320  1.00  1.00      H    C
ATOM   1578  CA  THR H  73      15.919  20.440 -14.910  1.00  1.00      H    C
ATOM   1579  CA  GLU H  74      14.459  21.690 -18.140  1.00  1.00      H    C
ATOM   1580  CA  HIS H  75      11.549  23.580 -16.570  1.00  1.00      H    C
ATOM   1581  CA  ALA H  76      14.159  25.810 -14.840  1.00  1.00      H    C
ATOM   1582  CA  LYS H  77      15.779  26.310 -18.330  1.00  1.00      H    C
ATOM   1583  CA  ARG H  78      18.759  24.510 -16.910  1.00  1.00      H    C
ATOM   1584  CA  LYS H  79      21.399  22.100 -18.220  1.00  1.00      H    C
ATOM   1585  CA  THR H  80      22.189  20.480 -14.900  1.00  1.00      H    C
ATOM   1586  CA  VAL H  81      20.269  17.850 -12.860  1.00  1.00      H    C
ATOM   1587  CA  THR H  82      20.519  18.940  -9.180  1.00  1.00      H    C
ATOM   1588  CA  ALA H  83      20.240  17.130  -5.930  1.00  1.00      H    C
ATOM   1589  CA  MET H  84      17.000  19.210  -5.310  1.00  1.00      H    C
ATOM   1590  CA  ASP H  85      15.499  18.130  -8.670  1.00  1.00      H    C
ATOM   1591  CA  VAL H  86      16.000  14.580  -7.380  1.00  1.00      H    C
ATOM   1592  CA  VAL H  87      14.490  15.370  -3.980  1.00  1.00      H    C
ATOM   1593  CA  TYR H  88      11.160  16.610  -5.500  1.00  1.00      H    C
ATOM   1594  CA  ALA H  89      11.020  13.740  -7.980  1.00  1.00      H    C
ATOM   1595  CA  LEU H  90      11.530  11.160  -5.260  1.00  1.00      H    C
ATOM   1596  CA  LYS H  91       8.880  12.930  -2.960  1.00  1.00      H    C
ATOM   1597  CA  ARG H  92       6.040  12.370  -5.450  1.00  1.00      H    C
ATOM   1598  CA  GLN H  93       7.010   8.660  -5.720  1.00  1.00      H    C
ATOM   1599  CA  GLY H  94       6.520   8.290  -1.870  1.00  1.00      H    C
ATOM   1600  CA  ARG H  95      10.170   8.420  -1.260  1.00  1.00      H    C
ATOM   1601  CA  THR H  96      10.920  11.540   0.870  1.00  1.00      H    C
ATOM   1602  CA  LEU H  97      14.660  11.980   0.870  1.00  1.00      H    C
ATOM   1603  CA  TYR H  98      17.390  11.080   3.270  1.00  1.00      H    C
ATOM   1604  CA  GLY H  99      21.040  11.370   2.450  1.00  1.00      H    C
ATOM   1605  CA  PHE H 100      21.620  14.770   1.090  1.00  1.00      H    C
ATOM   1606  CA  GLY H 101      21.270  17.290   3.990  1.00  1.00      H    C
ATOM   1607  CA  GLY H 102      22.940  15.040   6.680  1.00  1.00      H    C
TER
ATOM   1608  CA  SER I   1     -39.031  41.290 -31.870  1.00  1.00      I    C
ATOM   1609  CA  GLY I   2     -40.361  39.910 -28.590  1.00  1.00      I    C
ATOM   1610  CA  ARG I   3     -38.301  42.260 -26.610  1.00  1.00      I    C
ATOM   1611  CA  GLY I   4     -35.811  42.750 -29.600  1.00  1.00      I    C
ATOM   1612  CA  LYS I   5     -33.531  40.300 -27.910  1.00  1.00      I    C
ATOM   1613  CA  GLN I   6     -32.291  37.640 -30.410  1.00  1.00      I    C
ATOM   1614  CA  GLY I   7     -29.411  39.730 -31.590  1.00  1.00      I    C
ATOM   1615  CA  GLY I   8     -30.711  40.110 -35.080  1.00  1.00      I    C
ATOM   1616  CA  LYS I   9     -27.631  38.410 -36.500  1.00  1.00      I    C
ATOM   1617  CA  THR I  10     -25.251  36.490 -34.260  1.00  1.00      I    C
ATOM   1618  CA  ARG I  11     -22.021  38.590 -33.620  1.00  1.00      I    C
ATOM   1619  CA  ALA I  12     -19.701  38.060 -30.620  1.00  1.00      I    C
ATOM   1620  CA  LYS I  13     -17.451  40.210 -28.570  1.00  1.00      I    C
ATOM   1621  CA  ALA I  14     -19.091  39.820 -25.280  1.00  1.00      I    C
ATOM   1622  CA  LYS I  15     -15.951  40.930 -23.650  1.00  1.00      I    C
ATOM   1623  CA  THR I  16     -15.101  38.500 -20.840  1.00  1.00      I    C
ATOM   1624  CA  ARG I  17     -11.961  36.550 -20.640  1.00  1.00      I    C
ATOM   1625  CA  SER I  18     -14.091  33.570 -21.370  1.00  1.00      I    C
ATOM   1626  CA  SER I  19     -15.051  34.820 -24.820  1.00  1.00      I    C
ATOM   1627  CA  ARG I  20     -11.391  35.970 -25.230  1.00  1.00      I    C
ATOM   1628  CA  ALA I  21      -9.641  32.590 -24.670  1.00  1.00      I    C
ATOM   1629  CA  GLY I  22     -12.141  30.590 -26.660  1.00  1.00      I    C
ATOM   1630  CA  LEU I  23     -13.311  29.070 -23.430  1.00  1.00      I    C
ATOM   1631  CA  GLN I  24     -16.621  28.060 -21.760  1.00  1.00      I    C
ATOM   1632  CA  PHE I  25     -15.101  27.620 -18.270  1.00  1.00      I    C
ATOM   1633  CA  PRO I  26     -14.851  30.910 -16.280  1.00  1.00      I    C
ATOM   1634  CA  VAL I  27     -11.361  32.520 -16.560  1.00  1.00      I    C
ATOM   1635  CA  GLY I  28     -12.101  35.110 -13.990  1.00  1.00      I    C
ATOM   1636  CA  ARG I  29     -13.481  32.680 -11.450  1.00  1.00      I    C
ATOM   1637  CA  VAL I  30     -10.521  30.310 -11.560  1.00  1.00      I    C
ATOM   1638  CA  HIS I  31      -8.291  33.340 -11.130  1.00  1.00      I    C
ATOM   1639  CA  ARG I  32     -10.021  34.380  -8.020  1.00  1.00      I    C
ATOM   1640  CA  LEU I  33      -9.801  30.950  -6.530  1.00  1.00      I    C
ATOM   1641  CA  LEU I  34      -6.051  30.780  -7.170  1.00  1.00      I    C
ATOM   1642  CA  ARG I  35      -5.911  34.150  -5.470  1.00  1.00      I    C
ATOM   1643  CA  LYS I  36      -8.261  33.070  -2.660  1.00  1.00      I    C
ATOM   1644  CA  GLY I  37      -6.351  29.830  -1.940  1.00  1.00      I    C
ATOM   1645  CA  ASN I  38      -3.111  31.420  -0.760  1.00  1.00      I    C
ATOM   1646  CA  TYR I  39      -0.881  29.090  -2.700  1.00  1.00      I    C
ATOM   1647  CA  ALA I  40       1.299  31.890  -4.270  1.00  1.00      I    C
ATOM   1648  CA  GLU I  41       2.449  35.430  -3.410  1.00  1.00      I    C
ATOM   1649  CA  ARG I  42       1.499  36.540  -6.940  1.00  1.00      I    C
ATOM   1650  CA  VAL I  43      -0.851  35.400  -9.610  1.00  1.00      I    C
ATOM   1651  CA  GLY I  44      -0.211  35.930 -13.220  1.00  1.00      I    C
ATOM   1652  CA  ALA I  45      -2.991  36.830 -15.710  1.00  1.00      I    C
ATOM   1653  CA  GLY I  46      -2.101  33.850 -18.010  1.00  1.00      I    C
ATOM   1654  CA  ALA I  47      -1.971  31.230 -15.160  1.00  1.00      I    C
ATOM   1655  CA  PRO I  48      -5.721  30.890 -14.660  1.00  1.00      I    C
ATOM   1656  CA  VAL I  49      -6.241  30.630 -18.400  1.00  1.00      I    C
ATOM   1657  CA  TYR I  50      -3.691  27.760 -18.700  1.00  1.00      I    C
ATOM   1658  CA  LEU I  51      -5.211  25.940 -15.740  1.00  1.00      I    C
ATOM   1659  CA  ALA I  52      -8.751  26.680 -16.960  1.00  1.00      I    C
ATOM   1660  CA  ALA I  53      -7.841  25.140 -20.430  1.00  1.00      I    C
ATOM   1661  CA  VAL I  54      -6.661  21.960 -18.660  1.00  1.00      I    C
ATOM   1662  CA  LEU I  55      -9.811  21.810 -16.330  1.00  1.00      I    C
ATOM   1663  CA  GLU I  56     -11.891  22.310 -19.500  1.00  1.00      I    C
ATOM   1664  CA  TYR I  57      -9.951  19.520 -21.120  1.00  1.00      I    C
ATOM   1665  CA  LEU I  58     -10.261  17.110 -18.160  1.00  1.00      I    C
ATOM   1666  CA  THR I  59     -14.031  17.790 -17.790  1.00  1.00      I    C
ATOM   1667  CA  ALA I  60     -14.461  17.170 -21.620  1.00  1.00      I    C
ATOM   1668  CA  GLU I  61     -12.291  14.050 -21.400  1.00  1.00      I    C
ATOM   1669  CA  ILE I  62     -14.241  12.530 -18.580  1.00  1.00      I    C
ATOM   1670  CA  LEU I  63     -17.611  13.440 -20.120  1.00  1.00      I    C
ATOM   1671  CA  GLU I  64     -16.521  12.110 -23.580  1.00  1.00      I    C
ATOM   1672  CA  LEU I  65     -15.791   8.640 -22.020  1.00  1.00      I    C
ATOM   1673  CA  ALA I  66     -18.861   8.790 -19.640  1.00  1.00      I    C
ATOM   1674  CA  GLY I  67     -21.151   9.640 -22.500  1.00  1.00      I    C
ATOM   1675  CA  ASN I  68     -19.861   6.570 -24.200  1.00  1.00      I    C
ATOM   1676  CA  ALA I  69     -20.651   4.390 -21.040  1.00  1.00      I    C
ATOM   1677  CA  ALA I  70     -24.141   5.950 -20.770  1.00  1.00      I    C
ATOM   1678  CA  ARG I  71     -24.841   5.150 -24.480  1.00  1.00      I    C
ATOM   1679  CA  ASP I  72     -23.541   1.610 -24.030  1.00  1.00      I    C
ATOM   1680  CA  ASN I  73     -25.991   1.050 -21.170  1.00  1.00      I    C
ATOM   1681  CA  LYS I  74     -28.791   2.730 -23.120  1.00  1.00      I    C
ATOM   1682  CA  LYS I  75     -29.101   5.590 -20.540  1.00  1.00      I    C
ATOM   1683  CA  THR I  76     -29.951   9.340 -21.020  1.00  1.00      I    C
ATOM   1684  CA  ARG I  77     -28.971  10.390 -17.580  1.00  1.00      I    C
ATOM   1685  CA  ILE I  78     -25.251  10.350 -16.460  1.00  1.00      I    C
ATOM   1686  CA  ILE I  79     -24.811   8.750 -13.110  1.00  1.00      I    C
ATOM   1687  CA  PRO I  80     -21.700   8.080 -10.880  1.00  1.00      I    C
ATOM   1688  CA  ARG I  81     -21.420   4.550 -12.120  1.00  1.00      I    C
ATOM   1689  CA  HIS I  82     -20.891   5.830 -15.760  1.00  1.00      I    C
ATOM   1690  CA  LEU I  83     -18.161   8.170 -14.660  1.00  1.00      I    C
ATOM   1691  CA  GLN I  84     -16.330   5.260 -13.030  1.00  1.00      I    C
ATOM   1692  CA  LEU I  85     -16.640   2.980 -16.030  1.00  1.00      I    C
ATOM   1693  CA  ALA I  86     -15.201   5.820 -18.320  1.00  1.00      I    C
ATOM   1694  CA  VAL I  87     -12.321   6.410 -15.890  1.00  1.00      I    C
ATOM   1695  CA  ARG I  88     -11.590   2.750 -15.050  1.00  1.00      I    C
ATOM   1696  CA  ASN I  89     -11.561   1.780 -18.720  1.00  1.00      I    C
ATOM   1697  CA  ASP I  90      -9.191   4.700 -19.560  1.00  1.00      I    C
ATOM   1698  CA  GLU I  91      -5.521   3.880 -18.900  1.00  1.00      I    C
ATOM   1699  CA  GLU I  92      -4.401   7.570 -18.260  1.00  1.00      I    C
ATOM   1700  CA  LEU I  93      -7.561   8.520 -16.250  1.00  1.00      I    C
ATOM   1701  CA  ASN I  94      -7.280   5.300 -14.270  1.00  1.00      I    C
ATOM   1702  CA  LYS I  95      -3.840   6.520 -13.110  1.00  1.00      I    C
ATOM   1703  CA  LEU I  96      -5.171  10.140 -12.590  1.00  1.00      I    C
ATOM   1704  CA  LEU I  97      -7.960   8.650 -10.530  1.00  1.00      I    C
ATOM   1705  CA  GLY I  98      -5.800   5.940  -8.860  1.00  1.00      I    C
ATOM   1706  CA  ARG I  99      -6.160   7.300  -5.340  1.00  1.00      I    C
ATOM   1707  CA  VAL I 100      -9.780   8.420  -5.800  1.00  1.00      I    C
ATOM   1708  CA  THR I 101     -12.770   6.440  -4.620  1.00  1.00      I    C
ATOM   1709  CA  ILE I 102     -16.140   6.610  -6.210  1.00  1.00      I    C
ATOM   1710  CA  ALA I 103     -19.230   5.800  -3.960  1.00  1.00      I    C
ATOM   1711  CA  GLN I 104     -21.980   3.910  -5.870  1.00  1.00      I    C
ATOM   1712  CA  GLY I 105     -19.500   3.190  -8.620  1.00  1.00      I    C
ATOM   1713  CA  GLY I 106     -18.620  -0.480  -7.960  1.00  1.00      I    C
ATOM   1714  CA  VAL I 107     -15.700  -1.730 -10.120  1.00  1.00      I    C
ATOM   1715  CA  LEU I 108     -15.660  -3.200 -13.630  1.00  1.00      I    C
ATOM   1716  CA  PRO I 109     -15.930  -7.060 -13.660  1.00  1.00      I    C
ATOM   1717  CA  ASN I 110     -17.930  -7.850 -16.830  1.00  1.00      I    C
ATOM   1718  CA  ILE I 111     -15.920 -10.900 -17.820  1.00  1.00      I    C
ATOM   1719  CA  GLN I 112     -13.850 -10.580 -21.040  1.00  1.00      I    C
ATOM   1720  CA  SER I 113     -12.610 -14.120 -21.960  1.00  1.00      I    C
ATOM   1721  CA  VAL I 114     -10.160 -13.110 -24.540  1.00  1.00      I    C
ATOM   1722  CA  LEU I 115      -8.270 -10.890 -21.970  1.00  1.00      I    C
ATOM   1723  CA  LEU I 116      -7.470 -13.640 -19.540  1.00  1.00      I    C
ATOM   1724  CA  PRO I 117      -4.210 -15.380 -19.760  1.00  1.00      I    C
ATOM   1725  CA  LYS I 118      -3.370 -18.940 -18.950  1.00  1.00      I    C
ATOM   1726  CA  LYS I 119      -0.090 -20.360 -20.010  1.00  1.00      I    C
ATOM   1727  CA  THR I 120      -2.490 -22.970 -21.390  1.00  1.00      I    C
ATOM   1728  CA  GLU I 121      -2.640 -23.130 -25.190  1.00  1.00      I    C
ATOM   1729  CA  SER I 122       1.020 -23.630 -26.110  1.00  1.00      I    C
ATOM   1730  CA  SER I 123       3.550 -23.500 -23.420  1.00  1.00      I    C
ATOM   1731  CA  LYS I 124       4.680 -26.040 -20.730  1.00  1.00      I    C
ATOM   1732  CA  SER I 125       6.660 -23.150 -19.140  1.00  1.00      I    C
ATOM   1733  CA  LYS I 126       8.280 -24.440 -15.970  1.00  1.00      I    C
ATOM   1734  CA  SER I 127       8.290 -21.590 -13.430  1.00  1.00      I    C
ATOM   1735  CA  LYS I 128       8.090 -19.310 -16.490  1.00  1.00      I    C
TER
ATOM   1736  CA  PRO J   1     -19.910 -34.470 -21.290  1.00  1.00      J    C
ATOM   1737  CA  GLU J   2     -20.720 -30.850 -21.420  1.00  1.00      J    C
ATOM   1738  CA  PRO J   3     -18.930 -27.870 -20.050  1.00  1.00      J    C
ATOM   1739  CA  ALA J   4     -22.310 -26.330 -19.220  1.00  1.00      J    C
ATOM   1740  CA  LYS J   5     -24.420 -23.160 -19.410  1.00  1.00      J    C
ATOM   1741  CA  SER J   6     -27.190 -22.480 -16.960  1.00  1.00      J    C
ATOM   1742  CA  ALA J   7     -29.680 -19.640 -17.410  1.00  1.00      J    C
ATOM   1743  CA  PRO J   8     -28.850 -16.880 -17.940  1.00  1.00      J    C
ATOM   1744  CA  ALA J   9     -28.500 -14.270 -15.100  1.00  1.00      J    C
ATOM   1745  CA  PRO J  10     -28.540 -14.840 -12.070  1.00  1.00      J    C
ATOM   1746  CA  LYS J  11     -30.100 -12.300  -9.580  1.00  1.00      J    C
ATOM   1747  CA  LYS J  12     -33.550 -12.060 -11.250  1.00  1.00      J    C
ATOM   1748  CA  GLY J  13     -33.850  -8.380 -10.230  1.00  1.00      J    C
ATOM   1749  CA  SER J  14     -32.190  -5.000 -10.620  1.00  1.00      J    C
ATOM   1750  CA  LYS J  15     -30.820  -4.140  -7.200  1.00  1.00      J    C
ATOM   1751  CA  LYS J  16     -32.230  -0.930  -5.700  1.00  1.00      J    C
ATOM   1752  CA  ALA J  17     -33.570   2.590  -6.320  1.00  1.00      J    C
ATOM   1753  CA  VAL J  18     -36.440   3.360  -4.060  1.00  1.00      J    C
ATOM   1754  CA  THR J  19     -39.510   5.420  -5.010  1.00  1.00      J    C
ATOM   1755  CA  LYS J  20     -41.130   6.990  -1.980  1.00  1.00      J    C
ATOM   1756  CA  THR J  21     -40.150   9.820   0.220  1.00  1.00      J    C
ATOM   1757  CA  GLN J  22     -37.520  11.780  -1.580  1.00  1.00      J    C
ATOM   1758  CA  LYS J  23     -38.360  15.290  -2.740  1.00  1.00      J    C
ATOM   1759  CA  LYS J  24     -37.110  16.950   0.520  1.00  1.00      J    C
ATOM   1760  CA  ASP J  25     -34.290  18.330  -1.470  1.00  1.00      J    C
ATOM   1761  CA  GLY J  26     -33.140  21.690   0.140  1.00  1.00      J    C
ATOM   1762  CA  LYS J  27     -32.020  20.830   3.770  1.00  1.00      J    C
ATOM   1763  CA  LYS J  28     -28.550  19.660   3.180  1.00  1.00      J    C
ATOM   1764  CA  ARG J  29     -26.370  21.190   5.920  1.00  1.00      J    C
ATOM   1765  CA  ARG J  30     -24.350  23.160   3.360  1.00  1.00      J    C
ATOM   1766  CA  LYS J  31     -27.230  25.350   2.570  1.00  1.00      J    C
ATOM   1767  CA  THR J  32     -27.670  26.010  -1.220  1.00  1.00      J    C
ATOM   1768  CA  ARG J  33     -24.311  26.910  -2.440  1.00  1.00      J    C
ATOM   1769  CA  LYS J  34     -24.081  29.290  -5.460  1.00  1.00      J    C
ATOM   1770  CA  GLU J  35     -20.951  28.500  -7.380  1.00  1.00      J    C
ATOM   1771  CA  SER J  36     -19.321  25.090  -7.280  1.00  1.00      J    C
ATOM   1772  CA  TYR J  37     -18.191  23.940 -10.820  1.00  1.00      J    C
ATOM   1773  CA  ALA J  38     -21.571  22.620 -11.600  1.00  1.00      J    C
ATOM   1774  CA  ILE J  39     -22.681  25.070 -14.330  1.00  1.00      J    C
ATOM   1775  CA  TYR J  40     -19.281  24.770 -16.080  1.00  1.00      J    C
ATOM   1776  CA  VAL J  41     -19.341  20.980 -15.850  1.00  1.00      J    C
ATOM   1777  CA  TYR J  42     -22.781  21.300 -17.480  1.00  1.00      J    C
ATOM   1778  CA  LYS J  43     -21.471  23.570 -20.270  1.00  1.00      J    C
ATOM   1779  CA  VAL J  44     -18.771  20.980 -21.110  1.00  1.00      J    C
ATOM   1780  CA  LEU J  45     -21.341  18.250 -21.090  1.00  1.00      J    C
ATOM   1781  CA  LYS J  46     -23.391  20.150 -23.660  1.00  1.00      J    C
ATOM   1782  CA  GLN J  47     -20.351  20.540 -26.080  1.00  1.00      J    C
ATOM   1783  CA  VAL J  48     -19.701  16.890 -26.180  1.00  1.00      J    C
ATOM   1784  CA  HIS J  49     -23.161  15.300 -25.670  1.00  1.00      J    C
ATOM   1785  CA  PRO J  50     -25.861  17.640 -26.560  1.00  1.00      J    C
ATOM   1786  CA  ASP J  51     -28.771  15.270 -25.650  1.00  1.00      J    C
ATOM   1787  CA  THR J  52     -27.381  13.860 -22.510  1.00  1.00      J    C
ATOM   1788  CA  GLY J  53     -28.201  14.660 -18.970  1.00  1.00      J    C
ATOM   1789  CA  ILE J  54     -26.891  14.710 -15.450  1.00  1.00      J    C
ATOM   1790  CA  SER J  55     -27.931  13.250 -12.120  1.00  1.00      J    C
ATOM   1791  CA  SER J  56     -27.441  15.260  -8.890  1.00  1.00      J    C
ATOM   1792  CA  LYS J  57     -25.310  12.390  -7.460  1.00  1.00      J    C
ATOM   1793  CA  ALA J  58     -22.981  12.460 -10.490  1.00  1.00      J    C
ATOM   1794  CA  MET J  59     -22.891  16.210 -10.320  1.00  1.00      J    C
ATOM   1795  CA  SER J  60     -21.750  15.980  -6.630  1.00  1.00      J    C
ATOM   1796  CA  ILE J  61     -19.190  13.440  -7.900  1.00  1.00      J    C
ATOM   1797  CA  MET J  62     -18.091  15.740 -10.820  1.00  1.00      J    C
ATOM   1798  CA  ASN J  63     -17.841  18.740  -8.480  1.00  1.00      J    C
ATOM   1799  CA  SER J  64     -15.540  16.820  -6.210  1.00  1.00      J    C
ATOM   1800  CA  PHE J  65     -13.531  15.500  -9.190  1.00  1.00      J    C
ATOM   1801  CA  VAL J  66     -12.911  18.910 -10.710  1.00  1.00      J    C
ATOM   1802  CA  ASN J  67     -11.911  20.310  -7.190  1.00  1.00      J    C
ATOM   1803  CA  ASP J  68      -9.590  17.330  -6.680  1.00  1.00      J    C
ATOM   1804  CA  VAL J  69      -7.531  18.010  -9.880  1.00  1.00      J    C
ATOM   1805  CA  PHE J  70      -7.431  21.600  -9.320  1.00  1.00      J    C
ATOM   1806  CA  GLU J  71      -6.071  21.280  -5.800  1.00  1.00      J    C
ATOM   1807  CA  ARG J  72      -3.361  18.810  -6.940  1.00  1.00      J    C
ATOM   1808  CA  ILE J  73      -2.221  21.100  -9.720  1.00  1.00      J    C
ATOM   1809  CA  ALA J  74      -2.401  24.200  -7.530  1.00  1.00      J    C
ATOM   1810  CA  GLY J  75      -0.491  22.680  -4.720  1.00  1.00      J    C
ATOM   1811  CA  GLU J  76       2.299  21.490  -6.850  1.00  1.00      J    C
ATOM   1812  CA  ALA J  77       2.579  24.850  -8.530  1.00  1.00      J    C
ATOM   1813  CA  SER J  78       2.839  26.730  -5.140  1.00  1.00      J    C
ATOM   1814  CA  ARG J  79       5.619  24.320  -4.070  1.00  1.00      J    C
ATOM   1815  CA  LEU J  80       7.279  24.630  -7.460  1.00  1.00      J    C
ATOM   1816  CA  ALA J  81       7.469  28.450  -7.130  1.00  1.00      J    C
ATOM   1817  CA  HIS J  82       8.619  28.200  -3.510  1.00  1.00      J    C
ATOM   1818  CA  TYR J  83      11.249  25.570  -4.430  1.00  1.00      J    C
ATOM   1819  CA  ASN J  84      12.599  27.910  -7.040  1.00  1.00      J    C
ATOM   1820  CA  LYS J  85      12.419  31.100  -5.020  1.00  1.00      J    C
ATOM   1821  CA  ARG J  86       9.739  32.590  -7.260  1.00  1.00      J    C
ATOM   1822  CA  SER J  87       6.859  34.420  -5.560  1.00  1.00      J    C
ATOM   1823  CA  THR J  88       4.699  34.250  -8.820  1.00  1.00      J    C
ATOM   1824  CA  ILE J  89       3.079  31.200 -10.090  1.00  1.00      J    C
ATOM   1825  CA  THR J  90       2.669  31.870 -13.920  1.00  1.00      J    C
ATOM   1826  CA  SER J  91       1.209  30.030 -16.730  1.00  1.00      J    C
ATOM   1827  CA  ARG J  92       4.579  28.210 -17.080  1.00  1.00      J    C
ATOM   1828  CA  GLU J  93       4.289  26.810 -13.570  1.00  1.00      J    C
ATOM   1829  CA  ILE J  94       0.689  25.560 -14.340  1.00  1.00      J    C
ATOM   1830  CA  GLN J  95       2.099  23.680 -17.330  1.00  1.00      J    C
ATOM   1831  CA  THR J  96       5.049  22.200 -15.400  1.00  1.00      J    C
ATOM   1832  CA  ALA J  97       2.659  21.120 -12.550  1.00  1.00      J    C
ATOM   1833  CA  VAL J  98       0.439  19.590 -15.280  1.00  1.00      J    C
ATOM   1834  CA  ARG J  99       3.179  17.470 -16.710  1.00  1.00      J    C
ATOM   1835  CA  LEU J 100       4.399  16.310 -13.470  1.00  1.00      J    C
ATOM   1836  CA  LEU J 101       0.949  15.390 -12.170  1.00  1.00      J    C
ATOM   1837  CA  LEU J 102      -0.781  13.820 -15.140  1.00  1.00      J    C
ATOM   1838  CA  PRO J 103       0.159  10.680 -16.980  1.00  1.00      J    C
ATOM   1839  CA  GLY J 104       2.219  11.140 -20.220  1.00  1.00      J    C
ATOM   1840  CA  GLU J 105      -0.011  11.750 -23.130  1.00  1.00      J    C
ATOM   1841  CA  LEU J 106      -2.751  13.390 -21.090  1.00  1.00      J    C
ATOM   1842  CA  ALA J 107      -0.441  16.160 -20.200  1.00  1.00      J    C
ATOM   1843  CA  LYS J 108       0.639  16.560 -23.710  1.00  1.00      J    C
ATOM   1844  CA  HIS J 109      -2.861  17.170 -25.130  1.00  1.00      J    C
ATOM   1845  CA  ALA J 110      -3.781  19.350 -22.070  1.00  1.00      J    C
ATOM   1846  CA  VAL J 111      -0.661  21.430 -22.600  1.00  1.00      J    C
ATOM   1847  CA  SER J 112      -1.801  22.180 -26.240  1.00  1.00      J    C
ATOM   1848  CA  GLU J 113      -5.301  23.310 -25.080  1.00  1.00      J    C
ATOM   1849  CA  GLY J 114      -3.701  25.370 -22.240  1.00  1.00      J    C
ATOM   1850  CA  THR J 115      -1.271  26.850 -24.690  1.00  1.00      J    C
ATOM   1851  CA  LYS J 116      -3.911  27.620 -27.300  1.00  1.00      J    C
ATOM   1852  CA  ALA J 117      -6.021  29.420 -24.730  1.00  1.00      J    C
ATOM   1853  CA  VAL J 118      -3.071  31.370 -23.300  1.00  1.00      J    C
ATOM   1854  CA  THR J 119      -1.891  32.460 -26.740  1.00  1.00      J    C
ATOM   1855  CA  LYS J 120      -5.501  33.450 -27.890  1.00  1.00      J    C
ATOM   1856  CA  TYR J 121      -6.011  35.510 -24.670  1.00  1.00      J    C
ATOM   1857  CA  THR J 122      -2.721  37.420 -25.430  1.00  1.00      J    C
ATOM   1858  CA  SER J 123      -3.921  37.690 -29.090  1.00  1.00      J    C
ATOM   1859  CA  ALA J 124      -6.661  40.070 -27.960  1.00  1.00      J    C
ATOM   1860  CA  LYS J 125      -6.051  43.780 -27.430  1.00  1.00      J    C
TER
