# Supplementary material for: The kinetic landscape of nucleosome assembly: A coarse-grained molecular dynamics study
Source: PLoS Comput Biol. 2021 Jul 27;17(7):e1009253. doi: 10.1371/journal.pcbi.1009253 (PMC8345847; doi:10.1371/journal.pcbi.1009253)
Supplement: S1 Data — For each of the 11 metastable states identified from our MSM at 400 mM using PCCA clustering, we deposited 4 representative coarse-grained nucleosome conformations in PDB format. The conformations are named “state*conf#.pdb”, where * corresponds to the state name as described in the text (T, TL, TR, HL0, HL1, HL2, HR0, HR1, HR2 and HR3, N), and # goes from 1 to 4. The file “msm_hmm11.dat” contains the equilibrium probabilities of the various basins and the transition probabilities between them. The data also contain 4 representative partially opened conformations for each of the left hexasome, right hexasome, and tetrasome states, named “partially-opened_*_conf#.pdb”, where * is HL, HR or T and # goes from 1 to 4. (ZIP) [file pcbi.1009253.s006.zip › S1_Data/stateHL1conf1.pdb]

ATOM      1 DS   DC  A   1      51.790 -37.059  19.200  1.00  1.00      A    S
ATOM      2 DB   DC  A   1      52.140 -36.769  15.360  1.00  1.00      A    B
ATOM      3 DP   DT  A   2      55.190 -36.229  21.440  1.00  1.00      A    P
ATOM      4 DS   DT  A   2      57.410 -34.759  18.700  1.00  1.00      A    S
ATOM      5 DB   DT  A   2      54.550 -33.399  16.040  1.00  1.00      A    B
ATOM      6 DP   DG  A   3      60.030 -31.069  19.790  1.00  1.00      A    P
ATOM      7 DS   DG  A   3      59.990 -29.669  16.570  1.00  1.00      A    S
ATOM      8 DB   DG  A   3      55.560 -29.489  14.890  1.00  1.00      A    B
ATOM      9 DP   DG  A   4      61.660 -25.949  15.590  1.00  1.00      A    P
ATOM     10 DS   DG  A   4      59.170 -25.149  12.440  1.00  1.00      A    S
ATOM     11 DB   DG  A   4      54.530 -26.459  13.500  1.00  1.00      A    B
ATOM     12 DP   DA  A   5      59.360 -21.739  10.800  1.00  1.00      A    P
ATOM     13 DS   DA  A   5      56.400 -22.279   8.700  1.00  1.00      A    S
ATOM     14 DB   DA  A   5      52.790 -23.709  12.340  1.00  1.00      A    B
ATOM     15 DP   DG  A   6      55.370 -18.779   6.680  1.00  1.00      A    P
ATOM     16 DS   DG  A   6      51.810 -19.519   7.020  1.00  1.00      A    S
ATOM     17 DB   DG  A   6      50.470 -20.379  11.930  1.00  1.00      A    B
ATOM     18 DP   DA  A   7      49.170 -17.679   4.660  1.00  1.00      A    P
ATOM     19 DS   DA  A   7      46.440 -17.959   7.430  1.00  1.00      A    S
ATOM     20 DB   DA  A   7      48.900 -17.159  12.160  1.00  1.00      A    B
ATOM     21 DP   DA  A   8      43.050 -16.339   7.270  1.00  1.00      A    P
ATOM     22 DS   DA  A   8      42.490 -16.169  11.310  1.00  1.00      A    S
ATOM     23 DB   DA  A   8      46.640 -14.509  13.240  1.00  1.00      A    B
ATOM     24 DP   DT  A   9      39.770 -14.299  12.420  1.00  1.00      A    P
ATOM     25 DS   DT  A   9      41.150 -12.949  16.060  1.00  1.00      A    S
ATOM     26 DB   DT  A   9      45.170 -11.629  14.530  1.00  1.00      A    B
ATOM     27 DP   DC  A  10      39.100 -10.749  18.170  1.00  1.00      A    P
ATOM     28 DS   DC  A  10      42.280  -9.259  19.410  1.00  1.00      A    S
ATOM     29 DB   DC  A  10      44.610  -8.369  16.370  1.00  1.00      A    B
ATOM     30 DP   DC  A  11      42.370  -6.869  21.990  1.00  1.00      A    P
ATOM     31 DS   DC  A  11      45.530  -5.599  21.580  1.00  1.00      A    S
ATOM     32 DB   DC  A  11      45.810  -4.789  17.060  1.00  1.00      A    B
ATOM     33 DP   DC  A  12      46.710  -3.069  23.440  1.00  1.00      A    P
ATOM     34 DS   DC  A  12      49.220  -2.089  21.350  1.00  1.00      A    S
ATOM     35 DB   DC  A  12      47.420  -1.489  17.750  1.00  1.00      A    B
ATOM     36 DP   DG  A  13      51.990   1.421  23.080  1.00  1.00      A    P
ATOM     37 DS   DG  A  13      52.970   2.551  19.790  1.00  1.00      A    S
ATOM     38 DB   DG  A  13      49.000   2.441  16.800  1.00  1.00      A    B
ATOM     39 DP   DG  A  14      55.210   5.741  19.210  1.00  1.00      A    P
ATOM     40 DS   DG  A  14      53.360   6.821  15.740  1.00  1.00      A    S
ATOM     41 DB   DG  A  14      48.190   5.761  15.570  1.00  1.00      A    B
ATOM     42 DP   DT  A  15      54.410   9.531  13.760  1.00  1.00      A    P
ATOM     43 DS   DT  A  15      51.510   9.661  11.390  1.00  1.00      A    S
ATOM     44 DB   DT  A  15      48.180   9.121  14.720  1.00  1.00      A    B
ATOM     45 DP   DC  A  16      51.230  12.341   9.080  1.00  1.00      A    P
ATOM     46 DS   DC  A  16      47.680  11.961   8.750  1.00  1.00      A    S
ATOM     47 DB   DC  A  16      46.280  12.421  13.170  1.00  1.00      A    B
ATOM     48 DP   DT  A  17      45.260  14.181   5.910  1.00  1.00      A    P
ATOM     49 DS   DT  A  17      41.650  13.551   8.130  1.00  1.00      A    S
ATOM     50 DB   DT  A  17      42.950  14.481  12.180  1.00  1.00      A    B
ATOM     51 DP   DG  A  18      38.220  15.741   6.780  1.00  1.00      A    P
ATOM     52 DS   DG  A  18      36.640  15.771  10.200  1.00  1.00      A    S
ATOM     53 DB   DG  A  18      40.110  17.571  13.730  1.00  1.00      A    B
ATOM     54 DP   DC  A  19      33.310  16.611  10.820  1.00  1.00      A    P
ATOM     55 DS   DC  A  19      34.040  16.971  14.600  1.00  1.00      A    S
ATOM     56 DB   DC  A  19      37.210  19.221  14.560  1.00  1.00      A    B
ATOM     57 DP   DA  A  20      30.910  18.101  17.780  1.00  1.00      A    P
ATOM     58 DS   DA  A  20      33.250  20.271  20.100  1.00  1.00      A    S
ATOM     59 DB   DA  A  20      36.700  22.571  17.330  1.00  1.00      A    B
ATOM     60 DP   DG  A  21      31.930  22.121  22.690  1.00  1.00      A    P
ATOM     61 DS   DG  A  21      34.470  24.951  22.930  1.00  1.00      A    S
ATOM     62 DB   DG  A  21      36.360  26.071  18.820  1.00  1.00      A    B
ATOM     63 DP   DG  A  22      33.830  27.481  24.800  1.00  1.00      A    P
ATOM     64 DS   DG  A  22      35.490  30.101  23.060  1.00  1.00      A    S
ATOM     65 DB   DG  A  22      35.240  29.491  18.080  1.00  1.00      A    B
ATOM     66 DP   DC  A  23      35.430  33.041  24.350  1.00  1.00      A    P
ATOM     67 DS   DC  A  23      36.630  34.851  21.140  1.00  1.00      A    S
ATOM     68 DB   DC  A  23      34.370  32.951  17.770  1.00  1.00      A    B
ATOM     69 DP   DC  A  24      36.360  38.541  20.760  1.00  1.00      A    P
ATOM     70 DS   DC  A  24      36.140  38.921  16.710  1.00  1.00      A    S
ATOM     71 DB   DC  A  24      33.170  35.951  15.800  1.00  1.00      A    B
ATOM     72 DP   DG  A  25      35.480  43.671  14.710  1.00  1.00      A    P
ATOM     73 DS   DG  A  25      33.700  42.141  11.450  1.00  1.00      A    S
ATOM     74 DB   DG  A  25      30.750  38.551  12.960  1.00  1.00      A    B
ATOM     75 DP   DC  A  26      32.770  43.901   9.230  1.00  1.00      A    P
ATOM     76 DS   DC  A  26      30.690  41.371   8.110  1.00  1.00      A    S
ATOM     77 DB   DC  A  26      28.590  40.831  11.680  1.00  1.00      A    B
ATOM     78 DP   DT  A  27      28.330  41.821   4.660  1.00  1.00      A    P
ATOM     79 DS   DT  A  27      25.450  39.460   6.010  1.00  1.00      A    S
ATOM     80 DB   DT  A  27      25.060  41.180   9.820  1.00  1.00      A    B
ATOM     81 DP   DC  A  28      22.210  39.320   3.670  1.00  1.00      A    P
ATOM     82 DS   DC  A  28      20.370  37.970   6.740  1.00  1.00      A    S
ATOM     83 DB   DC  A  28      21.050  41.330   9.830  1.00  1.00      A    B
ATOM     84 DP   DA  A  29      16.230  36.460   7.130  1.00  1.00      A    P
ATOM     85 DS   DA  A  29      15.810  37.200  10.770  1.00  1.00      A    S
ATOM     86 DB   DA  A  29      16.650  41.700  11.800  1.00  1.00      A    B
ATOM     87 DP   DA  A  30      12.950  35.880  12.650  1.00  1.00      A    P
ATOM     88 DS   DA  A  30      13.070  38.180  15.190  1.00  1.00      A    S
ATOM     89 DB   DA  A  30      13.590  42.920  13.070  1.00  1.00      A    B
ATOM     90 DP   DT  A  31      10.450  38.160  17.450  1.00  1.00      A    P
ATOM     91 DS   DT  A  31      10.700  41.370  18.600  1.00  1.00      A    S
ATOM     92 DB   DT  A  31      10.370  43.750  14.410  1.00  1.00      A    B
ATOM     93 DP   DT  A  32       8.489  42.750  21.200  1.00  1.00      A    P
ATOM     94 DS   DT  A  32       9.189  46.630  20.270  1.00  1.00      A    S
ATOM     95 DB   DT  A  32       8.010  46.440  15.980  1.00  1.00      A    B
ATOM     96 DP   DG  A  33       6.589  49.560  22.860  1.00  1.00      A    P
ATOM     97 DS   DG  A  33       5.489  51.890  19.810  1.00  1.00      A    S
ATOM     98 DB   DG  A  33       5.090  49.490  15.530  1.00  1.00      A    B
ATOM     99 DP   DG  A  34       3.399  54.480  20.050  1.00  1.00      A    P
ATOM    100 DS   DG  A  34       2.509  54.690  16.810  1.00  1.00      A    S
ATOM    101 DB   DG  A  34       1.590  50.190  14.900  1.00  1.00      A    B
ATOM    102 DP   DT  A  35       0.349  56.800  15.800  1.00  1.00      A    P
ATOM    103 DS   DT  A  35      -1.221  54.670  12.980  1.00  1.00      A    S
ATOM    104 DB   DT  A  35      -1.820  50.960  14.910  1.00  1.00      A    B
ATOM    105 DP   DC  A  36      -4.370  56.150  11.610  1.00  1.00      A    P
ATOM    106 DS   DC  A  36      -4.900  52.960  10.140  1.00  1.00      A    S
ATOM    107 DB   DC  A  36      -5.500  50.300  13.510  1.00  1.00      A    B
ATOM    108 DP   DG  A  37      -8.460  52.540   7.000  1.00  1.00      A    P
ATOM    109 DS   DG  A  37      -8.260  48.570   7.590  1.00  1.00      A    S
ATOM    110 DB   DG  A  37      -8.580  47.520  12.590  1.00  1.00      A    B
ATOM    111 DP   DT  A  38      -9.990  46.090   5.970  1.00  1.00      A    P
ATOM    112 DS   DT  A  38      -9.170  43.540   8.570  1.00  1.00      A    S
ATOM    113 DB   DT  A  38     -11.170  45.260  11.900  1.00  1.00      A    B
ATOM    114 DP   DA  A  39     -10.360  39.490   7.950  1.00  1.00      A    P
ATOM    115 DS   DA  A  39     -10.030  38.480  11.120  1.00  1.00      A    S
ATOM    116 DB   DA  A  39     -12.910  41.940  13.740  1.00  1.00      A    B
ATOM    117 DP   DG  A  40     -10.890  34.880  11.890  1.00  1.00      A    P
ATOM    118 DS   DG  A  40     -13.090  35.240  15.160  1.00  1.00      A    S
ATOM    119 DB   DG  A  40     -15.720  39.330  15.110  1.00  1.00      A    B
ATOM    120 DP   DA  A  41     -14.010  32.590  17.160  1.00  1.00      A    P
ATOM    121 DS   DA  A  41     -16.210  34.500  18.780  1.00  1.00      A    S
ATOM    122 DB   DA  A  41     -18.660  37.380  15.600  1.00  1.00      A    B
ATOM    123 DP   DC  A  42     -18.240  32.830  20.670  1.00  1.00      A    P
ATOM    124 DS   DC  A  42     -20.470  35.430  20.530  1.00  1.00      A    S
ATOM    125 DB   DC  A  42     -21.640  35.640  16.740  1.00  1.00      A    B
ATOM    126 DP   DA  A  43     -23.940  34.870  23.570  1.00  1.00      A    P
ATOM    127 DS   DA  A  43     -26.210  36.910  21.720  1.00  1.00      A    S
ATOM    128 DB   DA  A  43     -25.890  35.560  16.820  1.00  1.00      A    B
ATOM    129 DP   DG  A  44     -29.780  36.880  22.670  1.00  1.00      A    P
ATOM    130 DS   DG  A  44     -31.280  37.130  19.100  1.00  1.00      A    S
ATOM    131 DB   DG  A  44     -29.250  33.870  16.110  1.00  1.00      A    B
ATOM    132 DP   DC  A  45     -34.740  38.000  18.789  1.00  1.00      A    P
ATOM    133 DS   DC  A  45     -35.180  35.990  15.319  1.00  1.00      A    S
ATOM    134 DB   DC  A  45     -32.610  32.830  15.970  1.00  1.00      A    B
ATOM    135 DP   DT  A  46     -38.750  34.240  13.489  1.00  1.00      A    P
ATOM    136 DS   DT  A  46     -37.020  31.830  11.219  1.00  1.00      A    S
ATOM    137 DB   DT  A  46     -34.840  29.870  14.269  1.00  1.00      A    B
ATOM    138 DP   DC  A  47     -39.000  29.280   8.749  1.00  1.00      A    P
ATOM    139 DS   DC  A  47     -36.410  27.390   8.529  1.00  1.00      A    S
ATOM    140 DB   DC  A  47     -35.690  26.230  13.109  1.00  1.00      A    B
ATOM    141 DP   DT  A  48     -36.510  24.150   6.219  1.00  1.00      A    P
ATOM    142 DS   DT  A  48     -34.120  22.150   7.969  1.00  1.00      A    S
ATOM    143 DB   DT  A  48     -35.810  22.280  12.339  1.00  1.00      A    B
ATOM    144 DP   DA  A  49     -33.510  18.300   6.389  1.00  1.00      A    P
ATOM    145 DS   DA  A  49     -32.010  17.300   9.939  1.00  1.00      A    S
ATOM    146 DB   DA  A  49     -35.060  18.450  13.379  1.00  1.00      A    B
ATOM    147 DP   DG  A  50     -30.450  14.010  10.479  1.00  1.00      A    P
ATOM    148 DS   DG  A  50     -31.160  13.860  13.799  1.00  1.00      A    S
ATOM    149 DB   DG  A  50     -35.970  15.050  14.969  1.00  1.00      A    B
ATOM    150 DP   DC  A  51     -29.640  11.410  15.339  1.00  1.00      A    P
ATOM    151 DS   DC  A  51     -32.070  11.010  17.829  1.00  1.00      A    S
ATOM    152 DB   DC  A  51     -35.620  11.550  15.229  1.00  1.00      A    B
ATOM    153 DP   DA  A  52     -32.360   7.580  20.249  1.00  1.00      A    P
ATOM    154 DS   DA  A  52     -36.390   7.610  20.249  1.00  1.00      A    S
ATOM    155 DB   DA  A  52     -38.530   8.680  15.869  1.00  1.00      A    B
ATOM    156 DP   DC  A  53     -37.690   4.850  21.609  1.00  1.00      A    P
ATOM    157 DS   DC  A  53     -41.220   5.400  19.979  1.00  1.00      A    S
ATOM    158 DB   DC  A  53     -40.660   5.780  16.069  1.00  1.00      A    B
ATOM    159 DP   DC  A  54     -44.150   3.400  20.569  1.00  1.00      A    P
ATOM    160 DS   DC  A  54     -45.930   3.530  16.889  1.00  1.00      A    S
ATOM    161 DB   DC  A  54     -42.970   3.220  14.159  1.00  1.00      A    B
ATOM    162 DP   DG  A  55     -49.130  -0.120  16.759  1.00  1.00      A    P
ATOM    163 DS   DG  A  55     -48.570  -0.690  12.809  1.00  1.00      A    S
ATOM    164 DB   DG  A  55     -43.780   0.080  11.529  1.00  1.00      A    B
ATOM    165 DP   DC  A  56     -50.100  -3.140  11.479  1.00  1.00      A    P
ATOM    166 DS   DC  A  56     -48.210  -3.140   8.609  1.00  1.00      A    S
ATOM    167 DB   DC  A  56     -43.890  -3.180  10.329  1.00  1.00      A    B
ATOM    168 DP   DT  A  57     -48.780  -5.640   5.829  1.00  1.00      A    P
ATOM    169 DS   DT  A  57     -45.320  -5.390   4.219  1.00  1.00      A    S
ATOM    170 DB   DT  A  57     -42.920  -6.290   7.909  1.00  1.00      A    B
ATOM    171 DP   DT  A  58     -44.030  -7.320   0.869  1.00  1.00      A    P
ATOM    172 DS   DT  A  58     -40.340  -6.430   1.699  1.00  1.00      A    S
ATOM    173 DB   DT  A  58     -40.270  -8.510   5.349  1.00  1.00      A    B
ATOM    174 DP   DA  A  59     -37.160  -8.100  -0.891  1.00  1.00      A    P
ATOM    175 DS   DA  A  59     -34.700  -7.930   2.019  1.00  1.00      A    S
ATOM    176 DB   DA  A  59     -36.650 -10.650   5.739  1.00  1.00      A    B
ATOM    177 DP   DA  A  60     -31.200  -8.760   1.539  1.00  1.00      A    P
ATOM    178 DS   DA  A  60     -30.640  -9.470   4.919  1.00  1.00      A    S
ATOM    179 DB   DA  A  60     -33.790 -12.750   6.149  1.00  1.00      A    B
ATOM    180 DP   DA  A  61     -27.090  -9.840   6.379  1.00  1.00      A    P
ATOM    181 DS   DA  A  61     -28.090 -12.450   9.039  1.00  1.00      A    S
ATOM    182 DB   DA  A  61     -31.730 -15.520   6.999  1.00  1.00      A    B
ATOM    183 DP   DC  A  62     -25.740 -14.040  10.169  1.00  1.00      A    P
ATOM    184 DS   DC  A  62     -27.810 -16.630  11.199  1.00  1.00      A    S
ATOM    185 DB   DC  A  62     -30.080 -18.590   7.419  1.00  1.00      A    B
ATOM    186 DP   DG  A  63     -25.580 -19.820  14.159  1.00  1.00      A    P
ATOM    187 DS   DG  A  63     -27.320 -23.130  12.799  1.00  1.00      A    S
ATOM    188 DB   DG  A  63     -29.330 -23.010   8.169  1.00  1.00      A    B
ATOM    189 DP   DC  A  64     -27.740 -25.630  14.619  1.00  1.00      A    P
ATOM    190 DS   DC  A  64     -29.350 -27.300  11.799  1.00  1.00      A    S
ATOM    191 DB   DC  A  64     -27.350 -25.640   8.199  1.00  1.00      A    B
ATOM    192 DP   DA  A  65     -29.830 -31.760  12.129  1.00  1.00      A    P
ATOM    193 DS   DA  A  65     -29.840 -32.080   8.069  1.00  1.00      A    S
ATOM    194 DB   DA  A  65     -26.400 -29.120   6.099  1.00  1.00      A    B
ATOM    195 DP   DC  A  66     -29.760 -35.230   6.839  1.00  1.00      A    P
ATOM    196 DS   DC  A  66     -27.710 -33.950   3.719  1.00  1.00      A    S
ATOM    197 DB   DC  A  66     -24.450 -31.730   4.959  1.00  1.00      A    B
ATOM    198 DP   DG  A  67     -26.550 -37.160   0.339  1.00  1.00      A    P
ATOM    199 DS   DG  A  67     -23.870 -34.620  -1.371  1.00  1.00      A    S
ATOM    200 DB   DG  A  67     -21.310 -32.200   2.070  1.00  1.00      A    B
ATOM    201 DP   DT  A  68     -22.260 -35.040  -3.971  1.00  1.00      A    P
ATOM    202 DS   DT  A  68     -19.460 -32.090  -3.160  1.00  1.00      A    S
ATOM    203 DB   DT  A  68     -18.430 -33.950   0.690  1.00  1.00      A    B
ATOM    204 DP   DA  A  69     -16.350 -32.220  -5.440  1.00  1.00      A    P
ATOM    205 DS   DA  A  69     -14.680 -30.670  -2.820  1.00  1.00      A    S
ATOM    206 DB   DA  A  69     -14.280 -33.540   0.930  1.00  1.00      A    B
ATOM    207 DP   DC  A  70     -12.380 -29.040  -3.490  1.00  1.00      A    P
ATOM    208 DS   DC  A  70     -11.070 -29.200  -0.510  1.00  1.00      A    S
ATOM    209 DB   DC  A  70     -10.770 -33.450   0.240  1.00  1.00      A    B
ATOM    210 DP   DG  A  71      -7.280 -26.170   0.100  1.00  1.00      A    P
ATOM    211 DS   DG  A  71      -5.330 -28.540   2.160  1.00  1.00      A    S
ATOM    212 DB   DG  A  71      -6.480 -33.220   1.920  1.00  1.00      A    B
ATOM    213 DP   DC  A  72      -2.650 -27.560   3.760  1.00  1.00      A    P
ATOM    214 DS   DC  A  72      -2.430 -30.630   5.570  1.00  1.00      A    S
ATOM    215 DB   DC  A  72      -3.070 -33.870   2.290  1.00  1.00      A    B
ATOM    216 DP   DG  A  73       1.560 -30.930   7.970  1.00  1.00      A    P
ATOM    217 DS   DG  A  73       2.100 -34.770   7.170  1.00  1.00      A    S
ATOM    218 DB   DG  A  73       0.850 -35.870   2.220  1.00  1.00      A    B
ATOM    219 DP   DC  A  74       4.680 -36.370   9.110  1.00  1.00      A    P
ATOM    220 DS   DC  A  74       4.710 -39.240   6.030  1.00  1.00      A    S
ATOM    221 DB   DC  A  74       3.990 -36.960   2.680  1.00  1.00      A    B
ATOM    222 DP   DT  A  75       7.910 -42.060   5.590  1.00  1.00      A    P
ATOM    223 DS   DT  A  75       7.980 -42.470   1.600  1.00  1.00      A    S
ATOM    224 DB   DT  A  75       7.070 -38.200   0.600  1.00  1.00      A    B
ATOM    225 DP   DG  A  76      11.700 -44.130  -0.100  1.00  1.00      A    P
ATOM    226 DS   DG  A  76      10.770 -42.790  -3.180  1.00  1.00      A    S
ATOM    227 DB   DG  A  76       9.820 -38.090  -2.660  1.00  1.00      A    B
ATOM    228 DP   DT  A  77      12.240 -43.370  -6.160  1.00  1.00      A    P
ATOM    229 DS   DT  A  77      11.060 -39.950  -7.860  1.00  1.00      A    S
ATOM    230 DB   DT  A  77      12.410 -36.880  -4.660  1.00  1.00      A    B
ATOM    231 DP   DC  A  78      12.181 -39.230 -11.390  1.00  1.00      A    P
ATOM    232 DS   DC  A  78      12.140 -35.360 -11.070  1.00  1.00      A    S
ATOM    233 DB   DC  A  78      14.000 -34.590  -7.140  1.00  1.00      A    B
ATOM    234 DP   DC  A  79      13.310 -33.300 -13.470  1.00  1.00      A    P
ATOM    235 DS   DC  A  79      13.780 -30.220 -11.160  1.00  1.00      A    S
ATOM    236 DB   DC  A  79      16.730 -31.790  -8.080  1.00  1.00      A    B
ATOM    237 DP   DC  A  80      14.550 -26.640 -12.410  1.00  1.00      A    P
ATOM    238 DS   DC  A  80      16.560 -25.630  -9.220  1.00  1.00      A    S
ATOM    239 DB   DC  A  80      19.200 -28.910  -8.220  1.00  1.00      A    B
ATOM    240 DP   DC  A  81      18.330 -22.610  -8.770  1.00  1.00      A    P
ATOM    241 DS   DC  A  81      20.410 -23.350  -5.970  1.00  1.00      A    S
ATOM    242 DB   DC  A  81      22.470 -26.750  -6.680  1.00  1.00      A    B
ATOM    243 DP   DC  A  82      22.190 -20.750  -4.460  1.00  1.00      A    P
ATOM    244 DS   DC  A  82      24.110 -22.719  -2.390  1.00  1.00      A    S
ATOM    245 DB   DC  A  82      25.730 -25.319  -5.400  1.00  1.00      A    B
ATOM    246 DP   DG  A  83      27.610 -19.959  -0.090  1.00  1.00      A    P
ATOM    247 DS   DG  A  83      30.240 -22.489  -0.870  1.00  1.00      A    S
ATOM    248 DB   DG  A  83      30.050 -24.249  -5.310  1.00  1.00      A    B
ATOM    249 DP   DC  A  84      33.270 -21.899   0.310  1.00  1.00      A    P
ATOM    250 DS   DC  A  84      35.070 -23.929  -1.850  1.00  1.00      A    S
ATOM    251 DB   DC  A  84      33.320 -23.009  -5.800  1.00  1.00      A    B
ATOM    252 DP   DG  A  85      39.560 -23.069  -1.520  1.00  1.00      A    P
ATOM    253 DS   DG  A  85      40.560 -23.869  -5.400  1.00  1.00      A    S
ATOM    254 DB   DG  A  85      36.610 -22.449  -8.610  1.00  1.00      A    B
ATOM    255 DP   DT  A  86      43.310 -22.689  -6.660  1.00  1.00      A    P
ATOM    256 DS   DT  A  86      42.560 -22.709 -10.660  1.00  1.00      A    S
ATOM    257 DB   DT  A  86      38.780 -20.019 -10.000  1.00  1.00      A    B
ATOM    258 DP   DT  A  87      45.340 -20.919 -12.970  1.00  1.00      A    P
ATOM    259 DS   DT  A  87      42.920 -19.429 -15.650  1.00  1.00      A    S
ATOM    260 DB   DT  A  87      39.920 -17.619 -12.700  1.00  1.00      A    B
ATOM    261 DP   DT  A  88      44.170 -17.199 -18.260  1.00  1.00      A    P
ATOM    262 DS   DT  A  88      40.950 -15.549 -18.520  1.00  1.00      A    S
ATOM    263 DB   DT  A  88      40.740 -14.149 -13.930  1.00  1.00      A    B
ATOM    264 DP   DT  A  89      40.280 -12.639 -20.850  1.00  1.00      A    P
ATOM    265 DS   DT  A  89      37.690 -11.409 -19.060  1.00  1.00      A    S
ATOM    266 DB   DT  A  89      40.090 -10.529 -15.260  1.00  1.00      A    B
ATOM    267 DP   DA  A  90      35.660  -8.489 -20.380  1.00  1.00      A    P
ATOM    268 DS   DA  A  90      34.670  -7.239 -17.150  1.00  1.00      A    S
ATOM    269 DB   DA  A  90      38.430  -6.639 -14.500  1.00  1.00      A    B
ATOM    270 DP   DA  A  91      32.090  -4.769 -16.730  1.00  1.00      A    P
ATOM    271 DS   DA  A  91      33.350  -3.629 -13.620  1.00  1.00      A    S
ATOM    272 DB   DA  A  91      37.890  -3.179 -13.810  1.00  1.00      A    B
ATOM    273 DP   DC  A  92      31.840  -1.799 -12.140  1.00  1.00      A    P
ATOM    274 DS   DC  A  92      34.520  -0.539 -10.330  1.00  1.00      A    S
ATOM    275 DB   DC  A  92      37.580   0.201 -13.330  1.00  1.00      A    B
ATOM    276 DP   DC  A  93      34.150   2.431  -7.870  1.00  1.00      A    P
ATOM    277 DS   DC  A  93      37.800   3.741  -7.820  1.00  1.00      A    S
ATOM    278 DB   DC  A  93      39.320   3.811 -12.360  1.00  1.00      A    B
ATOM    279 DP   DG  A  94      38.350   7.711  -5.010  1.00  1.00      A    P
ATOM    280 DS   DG  A  94      41.420   8.861  -6.950  1.00  1.00      A    S
ATOM    281 DB   DG  A  94      41.430   7.791 -11.760  1.00  1.00      A    B
ATOM    282 DP   DC  A  95      42.420  12.431  -5.990  1.00  1.00      A    P
ATOM    283 DS   DC  A  95      44.670  13.041  -9.120  1.00  1.00      A    S
ATOM    284 DB   DC  A  95      42.320  11.061 -12.340  1.00  1.00      A    B
ATOM    285 DP   DC  A  96      45.640  16.141  -9.530  1.00  1.00      A    P
ATOM    286 DS   DC  A  96      45.390  16.521 -13.100  1.00  1.00      A    S
ATOM    287 DB   DC  A  96      41.910  14.571 -14.210  1.00  1.00      A    B
ATOM    288 DP   DA  A  97      46.770  20.641 -15.190  1.00  1.00      A    P
ATOM    289 DS   DA  A  97      44.300  19.911 -18.540  1.00  1.00      A    S
ATOM    290 DB   DA  A  97      40.220  17.521 -16.850  1.00  1.00      A    B
ATOM    291 DP   DA  A  98      43.670  22.671 -20.930  1.00  1.00      A    P
ATOM    292 DS   DA  A  98      40.510  21.431 -22.100  1.00  1.00      A    S
ATOM    293 DB   DA  A  98      38.270  20.061 -18.430  1.00  1.00      A    B
ATOM    294 DP   DG  A  99      38.660  23.781 -24.000  1.00  1.00      A    P
ATOM    295 DS   DG  A  99      35.790  22.531 -22.950  1.00  1.00      A    S
ATOM    296 DB   DG  A  99      35.130  22.271 -17.720  1.00  1.00      A    B
ATOM    297 DP   DG  A 100      32.200  23.551 -24.400  1.00  1.00      A    P
ATOM    298 DS   DG  A 100      30.180  22.291 -20.890  1.00  1.00      A    S
ATOM    299 DB   DG  A 100      32.000  23.661 -16.510  1.00  1.00      A    B
ATOM    300 DP   DG  A 101      26.740  22.751 -20.580  1.00  1.00      A    P
ATOM    301 DS   DG  A 101      26.230  23.381 -16.950  1.00  1.00      A    S
ATOM    302 DB   DG  A 101      29.780  26.021 -14.780  1.00  1.00      A    B
ATOM    303 DP   DG  A 102      23.160  24.471 -15.960  1.00  1.00      A    P
ATOM    304 DS   DG  A 102      24.090  25.601 -12.610  1.00  1.00      A    S
ATOM    305 DB   DG  A 102      27.970  28.391 -12.890  1.00  1.00      A    B
ATOM    306 DP   DA  A 103      21.420  26.780 -10.180  1.00  1.00      A    P
ATOM    307 DS   DA  A 103      23.960  29.571  -8.290  1.00  1.00      A    S
ATOM    308 DB   DA  A 103      26.550  31.741 -11.770  1.00  1.00      A    B
ATOM    309 DP   DT  A 104      22.730  31.530  -5.460  1.00  1.00      A    P
ATOM    310 DS   DT  A 104      25.030  34.301  -5.900  1.00  1.00      A    S
ATOM    311 DB   DT  A 104      24.930  34.511 -10.160  1.00  1.00      A    B
ATOM    312 DP   DT  A 105      24.330  38.071  -4.320  1.00  1.00      A    P
ATOM    313 DS   DT  A 105      25.770  40.351  -7.330  1.00  1.00      A    S
ATOM    314 DB   DT  A 105      23.520  38.231 -11.040  1.00  1.00      A    B
ATOM    315 DP   DA  A 106      25.410  44.181  -7.180  1.00  1.00      A    P
ATOM    316 DS   DA  A 106      25.720  44.561 -11.170  1.00  1.00      A    S
ATOM    317 DB   DA  A 106      22.700  41.351 -13.430  1.00  1.00      A    B
ATOM    318 DP   DC  A 107      25.420  47.711 -12.480  1.00  1.00      A    P
ATOM    319 DS   DC  A 107      23.890  46.471 -16.200  1.00  1.00      A    S
ATOM    320 DB   DC  A 107      20.830  43.780 -14.880  1.00  1.00      A    B
ATOM    321 DP   DT  A 108      22.330  49.381 -19.030  1.00  1.00      A    P
ATOM    322 DS   DT  A 108      19.780  46.991 -20.720  1.00  1.00      A    S
ATOM    323 DB   DT  A 108      18.100  45.690 -17.120  1.00  1.00      A    B
ATOM    324 DP   DC  A 109      17.970  48.660 -22.950  1.00  1.00      A    P
ATOM    325 DS   DC  A 109      14.780  46.140 -22.460  1.00  1.00      A    S
ATOM    326 DB   DC  A 109      14.300  46.180 -18.070  1.00  1.00      A    B
ATOM    327 DP   DC  A 110      11.660  46.920 -24.120  1.00  1.00      A    P
ATOM    328 DS   DC  A 110       9.310  45.130 -21.560  1.00  1.00      A    S
ATOM    329 DB   DC  A 110      10.320  47.180 -17.670  1.00  1.00      A    B
ATOM    330 DP   DC  A 111       6.020  45.030 -22.080  1.00  1.00      A    P
ATOM    331 DS   DC  A 111       4.610  45.100 -18.440  1.00  1.00      A    S
ATOM    332 DB   DC  A 111       6.830  48.280 -16.320  1.00  1.00      A    B
ATOM    333 DP   DT  A 112       0.320  45.640 -17.320  1.00  1.00      A    P
ATOM    334 DS   DT  A 112       0.890  46.740 -14.170  1.00  1.00      A    S
ATOM    335 DB   DT  A 112       3.280  49.940 -15.110  1.00  1.00      A    B
ATOM    336 DP   DA  A 113      -3.230  47.850 -12.050  1.00  1.00      A    P
ATOM    337 DS   DA  A 113      -1.570  50.540  -9.630  1.00  1.00      A    S
ATOM    338 DB   DA  A 113       2.010  52.910 -12.630  1.00  1.00      A    B
ATOM    339 DP   DG  A 114      -3.790  52.770  -8.070  1.00  1.00      A    P
ATOM    340 DS   DG  A 114      -1.330  55.280  -8.060  1.00  1.00      A    S
ATOM    341 DB   DG  A 114       0.230  56.670 -12.380  1.00  1.00      A    B
ATOM    342 DP   DT  A 115      -1.550  58.240  -5.750  1.00  1.00      A    P
ATOM    343 DS   DT  A 115       1.060  60.390  -7.310  1.00  1.00      A    S
ATOM    344 DB   DT  A 115      -0.270  59.980 -11.810  1.00  1.00      A    B
ATOM    345 DP   DC  A 116       1.780  63.910  -6.090  1.00  1.00      A    P
ATOM    346 DS   DC  A 116       2.800  65.330  -9.570  1.00  1.00      A    S
ATOM    347 DB   DC  A 116      -0.570  63.960 -12.370  1.00  1.00      A    B
ATOM    348 DP   DT  A 117       3.450  69.030 -10.240  1.00  1.00      A    P
ATOM    349 DS   DT  A 117       3.140  68.940 -13.910  1.00  1.00      A    S
ATOM    350 DB   DT  A 117      -1.320  67.660 -14.020  1.00  1.00      A    B
ATOM    351 DP   DC  A 118       3.700  71.930 -15.640  1.00  1.00      A    P
ATOM    352 DS   DC  A 118       1.250  70.970 -18.390  1.00  1.00      A    S
ATOM    353 DB   DC  A 118      -2.730  70.180 -16.500  1.00  1.00      A    B
ATOM    354 DP   DC  A 119       0.940  73.190 -21.600  1.00  1.00      A    P
ATOM    355 DS   DC  A 119      -2.540  71.870 -22.230  1.00  1.00      A    S
ATOM    356 DB   DC  A 119      -4.520  72.390 -18.950  1.00  1.00      A    B
ATOM    357 DP   DA  A 120      -4.470  73.550 -25.550  1.00  1.00      A    P
ATOM    358 DS   DA  A 120      -7.930  73.010 -24.290  1.00  1.00      A    S
ATOM    359 DB   DA  A 120      -8.340  74.540 -19.960  1.00  1.00      A    B
ATOM    360 DP   DG  A 121     -10.840  74.350 -26.790  1.00  1.00      A    P
ATOM    361 DS   DG  A 121     -13.280  74.590 -24.370  1.00  1.00      A    S
ATOM    362 DB   DG  A 121     -11.920  76.120 -20.020  1.00  1.00      A    B
ATOM    363 DP   DG  A 122     -16.140  75.930 -25.050  1.00  1.00      A    P
ATOM    364 DS   DG  A 122     -16.920  77.150 -21.580  1.00  1.00      A    S
ATOM    365 DB   DG  A 122     -13.550  79.260 -19.500  1.00  1.00      A    B
ATOM    366 DP   DC  A 123     -20.220  78.390 -20.660  1.00  1.00      A    P
ATOM    367 DS   DC  A 123     -19.010  79.970 -17.760  1.00  1.00      A    S
ATOM    368 DB   DC  A 123     -15.800  81.930 -19.010  1.00  1.00      A    B
ATOM    369 DP   DA  A 124     -21.430  82.360 -15.780  1.00  1.00      A    P
ATOM    370 DS   DA  A 124     -18.800  83.850 -13.990  1.00  1.00      A    S
ATOM    371 DB   DA  A 124     -15.830  85.940 -17.550  1.00  1.00      A    B
ATOM    372 DP   DC  A 125     -19.680  86.030 -11.660  1.00  1.00      A    P
ATOM    373 DS   DC  A 125     -16.460  88.120 -11.990  1.00  1.00      A    S
ATOM    374 DB   DC  A 125     -16.120  89.040 -16.110  1.00  1.00      A    B
ATOM    375 DP   DG  A 126     -16.441  92.330  -8.940  1.00  1.00      A    P
ATOM    376 DS   DG  A 126     -14.471  94.040 -10.790  1.00  1.00      A    S
ATOM    377 DB   DG  A 126     -15.450  93.330 -15.780  1.00  1.00      A    B
ATOM    378 DP   DT  A 127     -13.651  97.090 -10.200  1.00  1.00      A    P
ATOM    379 DS   DT  A 127     -13.251  98.430 -13.450  1.00  1.00      A    S
ATOM    380 DB   DT  A 127     -16.491  96.720 -15.580  1.00  1.00      A    B
ATOM    381 DP   DG  A 128     -13.391 102.510 -13.140  1.00  1.00      A    P
ATOM    382 DS   DG  A 128     -15.231 103.110 -16.850  1.00  1.00      A    S
ATOM    383 DB   DG  A 128     -18.911  99.440 -17.780  1.00  1.00      A    B
ATOM    384 DP   DT  A 129     -16.071 106.090 -18.180  1.00  1.00      A    P
ATOM    385 DS   DT  A 129     -18.371 104.930 -20.610  1.00  1.00      A    S
ATOM    386 DB   DT  A 129     -20.601 102.600 -18.300  1.00  1.00      A    B
ATOM    387 DP   DC  A 130     -20.131 107.660 -22.160  1.00  1.00      A    P
ATOM    388 DS   DC  A 130     -23.031 105.950 -22.510  1.00  1.00      A    S
ATOM    389 DB   DC  A 130     -24.011 104.250 -18.900  1.00  1.00      A    B
ATOM    390 DP   DA  A 131     -26.890 107.700 -24.900  1.00  1.00      A    P
ATOM    391 DS   DA  A 131     -29.020 104.870 -23.890  1.00  1.00      A    S
ATOM    392 DB   DA  A 131     -28.151 104.610 -19.320  1.00  1.00      A    B
ATOM    393 DP   DG  A 132     -33.240 105.490 -24.640  1.00  1.00      A    P
ATOM    394 DS   DG  A 132     -34.350 103.560 -21.960  1.00  1.00      A    S
ATOM    395 DB   DG  A 132     -31.721 104.900 -17.670  1.00  1.00      A    B
ATOM    396 DP   DA  A 133     -38.210 102.280 -21.310  1.00  1.00      A    P
ATOM    397 DS   DA  A 133     -37.671 101.680 -17.780  1.00  1.00      A    S
ATOM    398 DB   DA  A 133     -34.821 105.580 -16.210  1.00  1.00      A    B
ATOM    399 DP   DT  A 134     -40.041 101.390 -16.240  1.00  1.00      A    P
ATOM    400 DS   DT  A 134     -37.781 102.560 -13.420  1.00  1.00      A    S
ATOM    401 DB   DT  A 134     -37.721 106.860 -14.410  1.00  1.00      A    B
ATOM    402 DP   DA  A 135     -39.561 101.810  -9.370  1.00  1.00      A    P
ATOM    403 DS   DA  A 135     -38.061 104.630  -8.030  1.00  1.00      A    S
ATOM    404 DB   DA  A 135     -39.091 108.010 -10.840  1.00  1.00      A    B
ATOM    405 DP   DT  A 136     -38.341 105.370  -4.830  1.00  1.00      A    P
ATOM    406 DS   DT  A 136     -37.561 108.940  -5.050  1.00  1.00      A    S
ATOM    407 DB   DT  A 136     -40.611 109.880  -8.090  1.00  1.00      A    B
ATOM    408 DP   DA  A 137     -37.961 111.760  -1.530  1.00  1.00      A    P
ATOM    409 DS   DA  A 137     -38.901 114.550  -3.810  1.00  1.00      A    S
ATOM    410 DB   DA  A 137     -42.321 113.520  -6.630  1.00  1.00      A    B
ATOM    411 DP   DT  A 138     -38.841 117.530  -2.760  1.00  1.00      A    P
ATOM    412 DS   DT  A 138     -41.431 119.150  -5.490  1.00  1.00      A    S
ATOM    413 DB   DT  A 138     -44.301 116.180  -5.170  1.00  1.00      A    B
ATOM    414 DP   DA  A 139     -42.701 122.690  -4.660  1.00  1.00      A    P
ATOM    415 DS   DA  A 139     -45.861 122.520  -6.670  1.00  1.00      A    S
ATOM    416 DB   DA  A 139     -47.921 118.260  -5.301  1.00  1.00      A    B
ATOM    417 DP   DC  A 140     -47.891 125.060  -6.261  1.00  1.00      A    P
ATOM    418 DS   DC  A 140     -50.691 123.390  -6.821  1.00  1.00      A    S
ATOM    419 DB   DC  A 140     -50.321 120.390  -4.081  1.00  1.00      A    B
ATOM    420 DP   DA  A 141     -54.561 125.280  -6.701  1.00  1.00      A    P
ATOM    421 DS   DA  A 141     -56.401 122.460  -4.631  1.00  1.00      A    S
ATOM    422 DB   DA  A 141     -53.451 120.130  -1.381  1.00  1.00      A    B
ATOM    423 DP   DT  A 142     -59.221 122.720  -3.511  1.00  1.00      A    P
ATOM    424 DS   DT  A 142     -59.071 119.500  -1.551  1.00  1.00      A    S
ATOM    425 DB   DT  A 142     -55.731 120.550   1.319  1.00  1.00      A    B
ATOM    426 DP   DC  A 143     -62.521 119.230   0.559  1.00  1.00      A    P
ATOM    427 DS   DC  A 143     -60.911 117.420   3.469  1.00  1.00      A    S
ATOM    428 DB   DC  A 143     -57.471 119.750   4.659  1.00  1.00      A    B
ATOM    429 DP   DC  A 144     -62.801 116.580   6.379  1.00  1.00      A    P
ATOM    430 DS   DC  A 144     -60.031 116.090   8.699  1.00  1.00      A    S
ATOM    431 DB   DC  A 144     -57.821 119.870   8.469  1.00  1.00      A    B
ATOM    432 DP   DT  A 145     -60.741 115.180  12.879  1.00  1.00      A    P
ATOM    433 DS   DT  A 145     -57.271 116.370  14.489  1.00  1.00      A    S
ATOM    434 DB   DT  A 145     -57.171 120.300  12.389  1.00  1.00      A    B
ATOM    435 DP   DG  A 146     -57.371 116.920  19.129  1.00  1.00      A    P
ATOM    436 DS   DG  A 146     -54.821 119.640  18.879  1.00  1.00      A    S
ATOM    437 DB   DG  A 146     -56.231 123.220  15.419  1.00  1.00      A    B
ATOM    438 DP   DT  A 147     -53.311 121.430  21.719  1.00  1.00      A    P
ATOM    439 DS   DT  A 147     -50.841 124.030  19.489  1.00  1.00      A    S
ATOM    440 DB   DT  A 147     -53.651 125.370  16.529  1.00  1.00      A    B
TER
ATOM    441 DS   DA  B   1     -59.421 131.850  10.229  1.00  1.00      B    S
ATOM    442 DB   DA  B   1     -58.421 127.120   8.799  1.00  1.00      B    B
ATOM    443 DP   DC  B   2     -56.801 133.880   9.889  1.00  1.00      B    P
ATOM    444 DS   DC  B   2     -54.251 131.280  11.449  1.00  1.00      B    S
ATOM    445 DB   DC  B   2     -56.321 127.380  11.619  1.00  1.00      B    B
ATOM    446 DP   DA  B   3     -50.201 130.480   8.949  1.00  1.00      B    P
ATOM    447 DS   DA  B   3     -49.341 127.320  10.829  1.00  1.00      B    S
ATOM    448 DB   DA  B   3     -53.061 124.600  10.599  1.00  1.00      B    B
ATOM    449 DP   DG  B   4     -45.861 125.440   9.570  1.00  1.00      B    P
ATOM    450 DS   DG  B   4     -47.371 121.960  10.139  1.00  1.00      B    S
ATOM    451 DB   DG  B   4     -52.311 121.330   8.719  1.00  1.00      B    B
ATOM    452 DP   DG  B   5     -45.311 119.150   9.610  1.00  1.00      B    P
ATOM    453 DS   DG  B   5     -47.791 116.690   8.869  1.00  1.00      B    S
ATOM    454 DB   DG  B   5     -52.151 118.640   6.439  1.00  1.00      B    B
ATOM    455 DP   DA  B   6     -46.611 113.710   7.409  1.00  1.00      B    P
ATOM    456 DS   DA  B   6     -49.811 113.130   6.249  1.00  1.00      B    S
ATOM    457 DB   DA  B   6     -51.151 116.930   3.579  1.00  1.00      B    B
ATOM    458 DP   DT  B   7     -50.281 110.160   4.309  1.00  1.00      B    P
ATOM    459 DS   DT  B   7     -53.291 111.430   2.289  1.00  1.00      B    S
ATOM    460 DB   DT  B   7     -51.741 114.960   0.779  1.00  1.00      B    B
ATOM    461 DP   DG  B   8     -53.941 108.280  -0.351  1.00  1.00      B    P
ATOM    462 DS   DG  B   8     -54.951 110.670  -3.391  1.00  1.00      B    S
ATOM    463 DB   DG  B   8     -52.121 115.130  -3.541  1.00  1.00      B    B
ATOM    464 DP   DT  B   9     -55.491 109.580  -6.261  1.00  1.00      B    P
ATOM    465 DS   DT  B   9     -54.381 112.530  -7.881  1.00  1.00      B    S
ATOM    466 DB   DT  B   9     -50.591 113.180  -6.111  1.00  1.00      B    B
ATOM    467 DP   DA  B  10     -54.121 112.620 -12.491  1.00  1.00      B    P
ATOM    468 DS   DA  B  10     -51.291 114.850 -12.591  1.00  1.00      B    S
ATOM    469 DB   DA  B  10     -48.001 114.300  -9.051  1.00  1.00      B    B
ATOM    470 DP   DT  B  11     -49.921 116.240 -15.681  1.00  1.00      B    P
ATOM    471 DS   DT  B  11     -46.721 117.630 -13.441  1.00  1.00      B    S
ATOM    472 DB   DT  B  11     -45.611 113.880 -11.460  1.00  1.00      B    B
ATOM    473 DP   DA  B  12     -44.051 119.820 -14.940  1.00  1.00      B    P
ATOM    474 DS   DA  B  12     -41.161 118.800 -12.670  1.00  1.00      B    S
ATOM    475 DB   DA  B  12     -41.481 114.170 -11.870  1.00  1.00      B    B
ATOM    476 DP   DT  B  13     -37.921 119.770 -13.570  1.00  1.00      B    P
ATOM    477 DS   DT  B  13     -36.661 117.460 -11.130  1.00  1.00      B    S
ATOM    478 DB   DT  B  13     -38.231 113.510 -13.170  1.00  1.00      B    B
ATOM    479 DP   DA  B  14     -32.571 117.410 -10.250  1.00  1.00      B    P
ATOM    480 DS   DA  B  14     -32.511 113.810  -9.130  1.00  1.00      B    S
ATOM    481 DB   DA  B  14     -34.421 111.020 -12.250  1.00  1.00      B    B
ATOM    482 DP   DT  B  15     -30.031 112.450  -7.640  1.00  1.00      B    P
ATOM    483 DS   DT  B  15     -31.321 108.960  -8.130  1.00  1.00      B    S
ATOM    484 DB   DT  B  15     -31.581 108.780 -12.690  1.00  1.00      B    B
ATOM    485 DP   DC  B  16     -29.431 106.650  -6.690  1.00  1.00      B    P
ATOM    486 DS   DC  B  16     -30.681 104.260  -9.050  1.00  1.00      B    S
ATOM    487 DB   DC  B  16     -29.671 105.530 -12.830  1.00  1.00      B    B
ATOM    488 DP   DT  B  17     -29.521 100.660  -8.790  1.00  1.00      B    P
ATOM    489 DS   DT  B  17     -30.531  99.850 -11.850  1.00  1.00      B    S
ATOM    490 DB   DT  B  17     -28.011 102.050 -13.990  1.00  1.00      B    B
ATOM    491 DP   DG  B  18     -30.001  95.180 -12.690  1.00  1.00      B    P
ATOM    492 DS   DG  B  18     -29.360  96.020 -16.390  1.00  1.00      B    S
ATOM    493 DB   DG  B  18     -26.191  99.550 -17.160  1.00  1.00      B    B
ATOM    494 DP   DA  B  19     -29.270  93.280 -19.220  1.00  1.00      B    P
ATOM    495 DS   DA  B  19     -27.370  95.380 -21.500  1.00  1.00      B    S
ATOM    496 DB   DA  B  19     -23.960  97.790 -19.490  1.00  1.00      B    B
ATOM    497 DP   DC  B  20     -26.850  94.040 -24.360  1.00  1.00      B    P
ATOM    498 DS   DC  B  20     -23.090  95.620 -24.680  1.00  1.00      B    S
ATOM    499 DB   DC  B  20     -21.470  95.830 -20.790  1.00  1.00      B    B
ATOM    500 DP   DA  B  21     -20.500  93.670 -27.810  1.00  1.00      B    P
ATOM    501 DS   DA  B  21     -17.210  95.060 -26.430  1.00  1.00      B    S
ATOM    502 DB   DA  B  21     -17.270  95.080 -21.180  1.00  1.00      B    B
ATOM    503 DP   DC  B  22     -14.830  93.270 -27.600  1.00  1.00      B    P
ATOM    504 DS   DC  B  22     -12.480  93.770 -25.020  1.00  1.00      B    S
ATOM    505 DB   DC  B  22     -15.040  92.530 -21.500  1.00  1.00      B    B
ATOM    506 DP   DG  B  23      -8.390  91.910 -25.520  1.00  1.00      B    P
ATOM    507 DS   DG  B  23      -7.890  91.780 -21.630  1.00  1.00      B    S
ATOM    508 DB   DG  B  23     -12.150  90.270 -19.480  1.00  1.00      B    B
ATOM    509 DP   DT  B  24      -5.530  90.800 -20.170  1.00  1.00      B    P
ATOM    510 DS   DT  B  24      -7.470  89.390 -17.230  1.00  1.00      B    S
ATOM    511 DB   DT  B  24     -10.630  87.140 -19.210  1.00  1.00      B    B
ATOM    512 DP   DG  B  25      -4.930  86.560 -14.700  1.00  1.00      B    P
ATOM    513 DS   DG  B  25      -8.030  84.940 -13.280  1.00  1.00      B    S
ATOM    514 DB   DG  B  25     -11.130  83.520 -16.640  1.00  1.00      B    B
ATOM    515 DP   DC  B  26      -7.750  83.710 -10.580  1.00  1.00      B    P
ATOM    516 DS   DC  B  26     -10.910  81.870 -10.960  1.00  1.00      B    S
ATOM    517 DB   DC  B  26     -10.510  80.420 -15.320  1.00  1.00      B    B
ATOM    518 DP   DC  B  27     -11.740  79.470  -8.710  1.00  1.00      B    P
ATOM    519 DS   DC  B  27     -13.530  77.130 -10.870  1.00  1.00      B    S
ATOM    520 DB   DC  B  27     -11.390  76.880 -14.680  1.00  1.00      B    B
ATOM    521 DP   DT  B  28     -14.290  73.630  -9.660  1.00  1.00      B    P
ATOM    522 DS   DT  B  28     -14.790  72.300 -13.080  1.00  1.00      B    S
ATOM    523 DB   DT  B  28     -10.300  73.120 -14.370  1.00  1.00      B    B
ATOM    524 DP   DG  B  29     -15.870  67.950 -13.560  1.00  1.00      B    P
ATOM    525 DS   DG  B  29     -13.920  67.070 -16.860  1.00  1.00      B    S
ATOM    526 DB   DG  B  29      -9.400  70.060 -17.120  1.00  1.00      B    B
ATOM    527 DP   DG  B  30     -13.730  63.850 -18.060  1.00  1.00      B    P
ATOM    528 DS   DG  B  30     -10.590  64.290 -19.750  1.00  1.00      B    S
ATOM    529 DB   DG  B  30      -7.200  67.000 -17.480  1.00  1.00      B    B
ATOM    530 DP   DA  B  31      -9.410  62.090 -22.800  1.00  1.00      B    P
ATOM    531 DS   DA  B  31      -5.660  63.880 -22.880  1.00  1.00      B    S
ATOM    532 DB   DA  B  31      -4.460  64.890 -17.880  1.00  1.00      B    B
ATOM    533 DP   DG  B  32      -3.040  61.510 -24.330  1.00  1.00      B    P
ATOM    534 DS   DG  B  32      -0.400  62.740 -22.610  1.00  1.00      B    S
ATOM    535 DB   DG  B  32      -1.360  62.600 -18.030  1.00  1.00      B    B
ATOM    536 DP   DA  B  33       3.790  62.400 -23.960  1.00  1.00      B    P
ATOM    537 DS   DA  B  33       5.070  62.720 -20.760  1.00  1.00      B    S
ATOM    538 DB   DA  B  33       1.870  60.670 -17.500  1.00  1.00      B    B
ATOM    539 DP   DC  B  34       7.660  61.510 -20.380  1.00  1.00      B    P
ATOM    540 DS   DC  B  34       7.450  61.320 -16.990  1.00  1.00      B    S
ATOM    541 DB   DC  B  34       4.120  58.110 -16.230  1.00  1.00      B    B
ATOM    542 DP   DT  B  35      11.000  60.310 -14.710  1.00  1.00      B    P
ATOM    543 DS   DT  B  35       9.270  58.960 -11.730  1.00  1.00      B    S
ATOM    544 DB   DT  B  35       6.590  56.250 -13.760  1.00  1.00      B    B
ATOM    545 DP   DA  B  36      11.430  57.180  -8.380  1.00  1.00      B    P
ATOM    546 DS   DA  B  36       8.740  54.560  -7.530  1.00  1.00      B    S
ATOM    547 DB   DA  B  36       7.300  52.570 -11.870  1.00  1.00      B    B
ATOM    548 DP   DG  B  37       9.890  51.990  -4.530  1.00  1.00      B    P
ATOM    549 DS   DG  B  37       8.500  49.020  -6.220  1.00  1.00      B    S
ATOM    550 DB   DG  B  37       8.610  48.720 -10.980  1.00  1.00      B    B
ATOM    551 DP   DG  B  38       9.770  45.460  -4.750  1.00  1.00      B    P
ATOM    552 DS   DG  B  38       9.420  43.020  -8.080  1.00  1.00      B    S
ATOM    553 DB   DG  B  38      10.180  45.530 -12.550  1.00  1.00      B    B
ATOM    554 DP   DG  B  39      10.450  39.140  -8.150  1.00  1.00      B    P
ATOM    555 DS   DG  B  39       9.940  39.470 -12.030  1.00  1.00      B    S
ATOM    556 DB   DG  B  39      12.380  43.130 -13.900  1.00  1.00      B    B
ATOM    557 DP   DA  B  40       9.780  36.260 -14.210  1.00  1.00      B    P
ATOM    558 DS   DA  B  40      11.240  37.790 -17.160  1.00  1.00      B    S
ATOM    559 DB   DA  B  40      14.490  40.860 -15.890  1.00  1.00      B    B
ATOM    560 DP   DG  B  41      12.830  35.340 -19.800  1.00  1.00      B    P
ATOM    561 DS   DG  B  41      15.780  37.560 -20.760  1.00  1.00      B    S
ATOM    562 DB   DG  B  41      17.990  39.670 -17.170  1.00  1.00      B    B
ATOM    563 DP   DT  B  42      18.110  36.250 -22.940  1.00  1.00      B    P
ATOM    564 DS   DT  B  42      20.990  38.631 -22.320  1.00  1.00      B    S
ATOM    565 DB   DT  B  42      21.350  38.251 -18.050  1.00  1.00      B    B
ATOM    566 DP   DA  B  43      24.950  37.661 -24.340  1.00  1.00      B    P
ATOM    567 DS   DA  B  43      26.990  39.371 -21.340  1.00  1.00      B    S
ATOM    568 DB   DA  B  43      25.080  37.361 -16.800  1.00  1.00      B    B
ATOM    569 DP   DA  B  44      30.980  39.601 -21.570  1.00  1.00      B    P
ATOM    570 DS   DA  B  44      31.460  39.231 -17.500  1.00  1.00      B    S
ATOM    571 DB   DA  B  44      28.170  36.111 -15.090  1.00  1.00      B    B
ATOM    572 DP   DT  B  45      34.880  38.781 -16.470  1.00  1.00      B    P
ATOM    573 DS   DT  B  45      33.940  37.651 -13.060  1.00  1.00      B    S
ATOM    574 DB   DT  B  45      31.440  34.421 -14.010  1.00  1.00      B    B
ATOM    575 DP   DC  B  46      36.770  36.751 -10.710  1.00  1.00      B    P
ATOM    576 DS   DC  B  46      34.950  33.671  -8.920  1.00  1.00      B    S
ATOM    577 DB   DC  B  46      32.840  31.311 -12.240  1.00  1.00      B    B
ATOM    578 DP   DC  B  47      36.280  31.301  -6.400  1.00  1.00      B    P
ATOM    579 DS   DC  B  47      33.520  28.411  -6.600  1.00  1.00      B    S
ATOM    580 DB   DC  B  47      33.060  27.681 -10.730  1.00  1.00      B    B
ATOM    581 DP   DC  B  48      33.770  25.501  -4.860  1.00  1.00      B    P
ATOM    582 DS   DC  B  48      32.000  23.051  -7.490  1.00  1.00      B    S
ATOM    583 DB   DC  B  48      33.850  23.701 -11.390  1.00  1.00      B    B
ATOM    584 DP   DC  B  49      31.170  19.401  -7.220  1.00  1.00      B    P
ATOM    585 DS   DC  B  49      30.810  18.551 -10.970  1.00  1.00      B    S
ATOM    586 DB   DC  B  49      34.310  20.051 -12.820  1.00  1.00      B    B
ATOM    587 DP   DT  B  50      29.360  15.061 -12.260  1.00  1.00      B    P
ATOM    588 DS   DT  B  50      30.420  15.721 -15.980  1.00  1.00      B    S
ATOM    589 DB   DT  B  50      34.650  16.811 -15.270  1.00  1.00      B    B
ATOM    590 DP   DT  B  51      29.990  12.911 -18.960  1.00  1.00      B    P
ATOM    591 DS   DT  B  51      33.390  14.091 -20.950  1.00  1.00      B    S
ATOM    592 DB   DT  B  51      35.790  13.951 -17.670  1.00  1.00      B    B
ATOM    593 DP   DG  B  52      34.560  11.431 -24.240  1.00  1.00      B    P
ATOM    594 DS   DG  B  52      38.250  11.701 -23.540  1.00  1.00      B    S
ATOM    595 DB   DG  B  52      39.450  11.851 -18.530  1.00  1.00      B    B
ATOM    596 DP   DG  B  53      40.240  10.001 -25.330  1.00  1.00      B    P
ATOM    597 DS   DG  B  53      43.450   9.471 -22.600  1.00  1.00      B    S
ATOM    598 DB   DG  B  53      42.220   9.721 -17.740  1.00  1.00      B    B
ATOM    599 DP   DC  B  54      45.690   7.701 -23.320  1.00  1.00      B    P
ATOM    600 DS   DC  B  54      47.150   6.801 -19.550  1.00  1.00      B    S
ATOM    601 DB   DC  B  54      43.390   6.681 -16.770  1.00  1.00      B    B
ATOM    602 DP   DG  B  55      50.460   3.351 -19.550  1.00  1.00      B    P
ATOM    603 DS   DG  B  55      49.650   2.371 -15.840  1.00  1.00      B    S
ATOM    604 DB   DG  B  55      44.460   2.951 -14.850  1.00  1.00      B    B
ATOM    605 DP   DG  B  56      51.150   0.191 -13.780  1.00  1.00      B    P
ATOM    606 DS   DG  B  56      48.310   0.081 -11.090  1.00  1.00      B    S
ATOM    607 DB   DG  B  56      43.510  -0.209 -12.970  1.00  1.00      B    B
ATOM    608 DP   DT  B  57      48.530  -1.799  -8.110  1.00  1.00      B    P
ATOM    609 DS   DT  B  57      44.660  -1.849  -7.450  1.00  1.00      B    S
ATOM    610 DB   DT  B  57      43.010  -3.449 -11.620  1.00  1.00      B    B
ATOM    611 DP   DT  B  58      43.060  -3.549  -3.960  1.00  1.00      B    P
ATOM    612 DS   DT  B  58      39.680  -4.239  -5.370  1.00  1.00      B    S
ATOM    613 DB   DT  B  58      40.780  -6.569  -9.240  1.00  1.00      B    B
ATOM    614 DP   DA  B  59      36.590  -6.559  -3.310  1.00  1.00      B    P
ATOM    615 DS   DA  B  59      35.030  -7.719  -6.670  1.00  1.00      B    S
ATOM    616 DB   DA  B  59      38.310  -9.849  -9.590  1.00  1.00      B    B
ATOM    617 DP   DA  B  60      31.430  -8.379  -7.120  1.00  1.00      B    P
ATOM    618 DS   DA  B  60      31.640  -9.939 -10.710  1.00  1.00      B    S
ATOM    619 DB   DA  B  60      35.630 -12.699 -10.720  1.00  1.00      B    B
ATOM    620 DP   DA  B  61      29.180 -11.589 -11.950  1.00  1.00      B    P
ATOM    621 DS   DA  B  61      31.090 -13.399 -14.590  1.00  1.00      B    S
ATOM    622 DB   DA  B  61      34.550 -15.429 -12.420  1.00  1.00      B    B
ATOM    623 DP   DA  B  62      29.440 -15.459 -17.790  1.00  1.00      B    P
ATOM    624 DS   DA  B  62      31.970 -18.579 -17.790  1.00  1.00      B    S
ATOM    625 DB   DA  B  62      33.970 -18.949 -13.060  1.00  1.00      B    B
ATOM    626 DP   DC  B  63      31.080 -21.309 -19.020  1.00  1.00      B    P
ATOM    627 DS   DC  B  63      33.170 -23.859 -16.550  1.00  1.00      B    S
ATOM    628 DB   DC  B  63      32.960 -22.259 -12.740  1.00  1.00      B    B
ATOM    629 DP   DG  B  64      31.820 -28.089 -17.090  1.00  1.00      B    P
ATOM    630 DS   DG  B  64      32.630 -29.269 -13.660  1.00  1.00      B    S
ATOM    631 DB   DG  B  64      32.610 -26.089 -10.310  1.00  1.00      B    B
ATOM    632 DP   DC  B  65      33.150 -32.739 -12.630  1.00  1.00      B    P
ATOM    633 DS   DC  B  65      33.420 -32.059  -9.520  1.00  1.00      B    S
ATOM    634 DB   DC  B  65      30.870 -28.439  -8.850  1.00  1.00      B    B
ATOM    635 DP   DG  B  66      32.960 -36.019  -6.980  1.00  1.00      B    P
ATOM    636 DS   DG  B  66      31.240 -34.409  -4.460  1.00  1.00      B    S
ATOM    637 DB   DG  B  66      28.110 -30.659  -5.510  1.00  1.00      B    B
ATOM    638 DP   DG  B  67      30.070 -35.849  -1.140  1.00  1.00      B    P
ATOM    639 DS   DG  B  67      27.610 -32.809   0.120  1.00  1.00      B    S
ATOM    640 DB   DG  B  67      25.110 -30.409  -3.380  1.00  1.00      B    B
ATOM    641 DP   DG  B  68      25.550 -33.119   2.610  1.00  1.00      B    P
ATOM    642 DS   DG  B  68      22.640 -30.820   1.490  1.00  1.00      B    S
ATOM    643 DB   DG  B  68      21.280 -30.920  -3.320  1.00  1.00      B    B
ATOM    644 DP   DG  B  69      19.780 -30.320   3.690  1.00  1.00      B    P
ATOM    645 DS   DG  B  69      17.790 -28.180   1.560  1.00  1.00      B    S
ATOM    646 DB   DG  B  69      17.320 -30.560  -2.670  1.00  1.00      B    B
ATOM    647 DP   DG  B  70      14.740 -26.940   2.560  1.00  1.00      B    P
ATOM    648 DS   DG  B  70      13.020 -27.140  -0.540  1.00  1.00      B    S
ATOM    649 DB   DG  B  70      13.800 -31.280  -2.770  1.00  1.00      B    B
ATOM    650 DP   DA  B  71       9.250 -25.650  -1.340  1.00  1.00      B    P
ATOM    651 DS   DA  B  71       8.760 -27.550  -3.890  1.00  1.00      B    S
ATOM    652 DB   DA  B  71      10.100 -31.980  -2.870  1.00  1.00      B    B
ATOM    653 DP   DC  B  72       5.650 -27.530  -4.960  1.00  1.00      B    P
ATOM    654 DS   DC  B  72       5.890 -30.600  -6.630  1.00  1.00      B    S
ATOM    655 DB   DC  B  72       6.830 -33.270  -3.570  1.00  1.00      B    B
ATOM    656 DP   DA  B  73       2.620 -32.010  -9.020  1.00  1.00      B    P
ATOM    657 DS   DA  B  73       3.130 -35.320  -8.540  1.00  1.00      B    S
ATOM    658 DB   DA  B  73       3.990 -36.110  -4.070  1.00  1.00      B    B
ATOM    659 DP   DG  B  74       0.130 -37.430  -9.770  1.00  1.00      B    P
ATOM    660 DS   DG  B  74       0.300 -40.450  -7.240  1.00  1.00      B    S
ATOM    661 DB   DG  B  74       1.640 -38.470  -2.310  1.00  1.00      B    B
ATOM    662 DP   DC  B  75      -1.760 -42.900  -7.480  1.00  1.00      B    P
ATOM    663 DS   DC  B  75      -1.810 -42.950  -3.300  1.00  1.00      B    S
ATOM    664 DB   DC  B  75      -1.770 -38.730  -2.310  1.00  1.00      B    B
ATOM    665 DP   DG  B  76      -4.710 -45.610  -1.130  1.00  1.00      B    P
ATOM    666 DS   DG  B  76      -4.640 -43.810   2.020  1.00  1.00      B    S
ATOM    667 DB   DG  B  76      -3.920 -39.070   1.540  1.00  1.00      B    B
ATOM    668 DP   DC  B  77      -6.060 -45.100   4.690  1.00  1.00      B    P
ATOM    669 DS   DC  B  77      -5.820 -41.660   6.370  1.00  1.00      B    S
ATOM    670 DB   DC  B  77      -6.910 -38.670   3.420  1.00  1.00      B    B
ATOM    671 DP   DG  B  78      -8.900 -41.410  10.030  1.00  1.00      B    P
ATOM    672 DS   DG  B  78      -8.800 -37.680   9.910  1.00  1.00      B    S
ATOM    673 DB   DG  B  78     -10.470 -36.430   5.060  1.00  1.00      B    B
ATOM    674 DP   DT  B  79     -10.630 -35.360  11.960  1.00  1.00      B    P
ATOM    675 DS   DT  B  79     -10.720 -32.700   9.610  1.00  1.00      B    S
ATOM    676 DB   DT  B  79     -13.130 -34.630   6.510  1.00  1.00      B    B
ATOM    677 DP   DA  B  80     -12.290 -29.210  10.690  1.00  1.00      B    P
ATOM    678 DS   DA  B  80     -12.740 -28.010   6.830  1.00  1.00      B    S
ATOM    679 DB   DA  B  80     -15.820 -31.430   5.180  1.00  1.00      B    B
ATOM    680 DP   DC  B  81     -13.510 -25.130   6.370  1.00  1.00      B    P
ATOM    681 DS   DC  B  81     -15.450 -25.750   3.400  1.00  1.00      B    S
ATOM    682 DB   DC  B  81     -18.110 -28.870   4.660  1.00  1.00      B    B
ATOM    683 DP   DG  B  82     -17.190 -22.140   1.390  1.00  1.00      B    P
ATOM    684 DS   DG  B  82     -19.790 -24.000  -0.200  1.00  1.00      B    S
ATOM    685 DB   DG  B  82     -21.810 -27.120   3.200  1.00  1.00      B    B
ATOM    686 DP   DT  B  83     -22.130 -22.780  -2.290  1.00  1.00      B    P
ATOM    687 DS   DT  B  83     -24.500 -25.200  -2.061  1.00  1.00      B    S
ATOM    688 DB   DT  B  83     -24.530 -25.530   1.939  1.00  1.00      B    B
ATOM    689 DP   DG  B  84     -28.460 -24.010  -4.031  1.00  1.00      B    P
ATOM    690 DS   DG  B  84     -30.500 -25.840  -1.901  1.00  1.00      B    S
ATOM    691 DB   DG  B  84     -28.750 -24.890   2.949  1.00  1.00      B    B
ATOM    692 DP   DC  B  85     -34.090 -26.030  -2.181  1.00  1.00      B    P
ATOM    693 DS   DC  B  85     -34.320 -26.750   1.609  1.00  1.00      B    S
ATOM    694 DB   DC  B  85     -32.120 -23.900   3.449  1.00  1.00      B    B
ATOM    695 DP   DG  B  86     -38.610 -26.860   2.929  1.00  1.00      B    P
ATOM    696 DS   DG  B  86     -37.930 -24.590   6.119  1.00  1.00      B    S
ATOM    697 DB   DG  B  86     -34.550 -21.360   5.889  1.00  1.00      B    B
ATOM    698 DP   DT  B  87     -39.750 -24.370   8.649  1.00  1.00      B    P
ATOM    699 DS   DT  B  87     -37.930 -21.930  10.629  1.00  1.00      B    S
ATOM    700 DB   DT  B  87     -36.560 -18.950   7.159  1.00  1.00      B    B
ATOM    701 DP   DT  B  88     -39.250 -20.410  13.969  1.00  1.00      B    P
ATOM    702 DS   DT  B  88     -36.690 -17.850  13.939  1.00  1.00      B    S
ATOM    703 DB   DT  B  88     -37.330 -16.060   9.619  1.00  1.00      B    B
ATOM    704 DP   DT  B  89     -36.770 -15.050  17.069  1.00  1.00      B    P
ATOM    705 DS   DT  B  89     -34.610 -12.720  14.979  1.00  1.00      B    S
ATOM    706 DB   DT  B  89     -37.390 -12.480  11.409  1.00  1.00      B    B
ATOM    707 DP   DA  B  90     -33.330  -9.260  16.489  1.00  1.00      B    P
ATOM    708 DS   DA  B  90     -32.900  -7.770  13.539  1.00  1.00      B    S
ATOM    709 DB   DA  B  90     -37.030  -8.180  10.889  1.00  1.00      B    B
ATOM    710 DP   DA  B  91     -31.330  -4.620  13.319  1.00  1.00      B    P
ATOM    711 DS   DA  B  91     -32.840  -3.760   9.929  1.00  1.00      B    S
ATOM    712 DB   DA  B  91     -37.790  -4.610  10.389  1.00  1.00      B    B
ATOM    713 DP   DG  B  92     -31.900  -0.890   8.299  1.00  1.00      B    P
ATOM    714 DS   DG  B  92     -35.000  -0.220   6.479  1.00  1.00      B    S
ATOM    715 DB   DG  B  92     -39.030  -1.100   9.029  1.00  1.00      B    B
ATOM    716 DP   DC  B  93     -35.080   2.610   4.179  1.00  1.00      B    P
ATOM    717 DS   DC  B  93     -38.990   3.010   4.309  1.00  1.00      B    S
ATOM    718 DB   DC  B  93     -39.920   2.080   8.039  1.00  1.00      B    B
ATOM    719 DP   DG  B  94     -40.320   6.510   2.239  1.00  1.00      B    P
ATOM    720 DS   DG  B  94     -43.020   7.140   4.509  1.00  1.00      B    S
ATOM    721 DB   DG  B  94     -42.300   5.440   9.159  1.00  1.00      B    B
ATOM    722 DP   DG  B  95     -44.920   9.960   4.499  1.00  1.00      B    P
ATOM    723 DS   DG  B  95     -45.980  10.280   7.919  1.00  1.00      B    S
ATOM    724 DB   DG  B  95     -42.560   8.480  11.609  1.00  1.00      B    B
ATOM    725 DP   DT  B  96     -47.650  13.040   9.319  1.00  1.00      B    P
ATOM    726 DS   DT  B  96     -46.800  12.340  13.179  1.00  1.00      B    S
ATOM    727 DB   DT  B  96     -42.280  11.760  12.669  1.00  1.00      B    B
ATOM    728 DP   DG  B  97     -47.580  15.640  15.949  1.00  1.00      B    P
ATOM    729 DS   DG  B  97     -45.470  14.280  18.429  1.00  1.00      B    S
ATOM    730 DB   DG  B  97     -41.000  13.720  16.459  1.00  1.00      B    B
ATOM    731 DP   DC  B  98     -45.450  15.800  21.559  1.00  1.00      B    P
ATOM    732 DS   DC  B  98     -41.520  15.880  22.039  1.00  1.00      B    S
ATOM    733 DB   DC  B  98     -40.310  16.840  17.919  1.00  1.00      B    B
ATOM    734 DP   DT  B  99     -39.650  18.290  25.019  1.00  1.00      B    P
ATOM    735 DS   DT  B  99     -36.030  17.560  23.209  1.00  1.00      B    S
ATOM    736 DB   DT  B  99     -37.170  18.890  19.029  1.00  1.00      B    B
ATOM    737 DP   DA  B 100     -32.740  19.140  24.679  1.00  1.00      B    P
ATOM    738 DS   DA  B 100     -31.150  19.140  21.599  1.00  1.00      B    S
ATOM    739 DB   DA  B 100     -34.000  21.600  18.239  1.00  1.00      B    B
ATOM    740 DP   DG  B 101     -28.000  20.170  21.470  1.00  1.00      B    P
ATOM    741 DS   DG  B 101     -27.920  21.380  17.670  1.00  1.00      B    S
ATOM    742 DB   DG  B 101     -31.760  23.970  16.069  1.00  1.00      B    B
ATOM    743 DP   DA  B 102     -24.900  21.820  15.710  1.00  1.00      B    P
ATOM    744 DS   DA  B 102     -26.720  23.500  12.840  1.00  1.00      B    S
ATOM    745 DB   DA  B 102     -29.850  26.760  14.940  1.00  1.00      B    B
ATOM    746 DP   DG  B 103     -24.840  24.770  10.100  1.00  1.00      B    P
ATOM    747 DS   DG  B 103     -27.000  27.560   9.050  1.00  1.00      B    S
ATOM    748 DB   DG  B 103     -28.650  30.070  13.140  1.00  1.00      B    B
ATOM    749 DP   DC  B 104     -26.320  28.980   6.860  1.00  1.00      B    P
ATOM    750 DS   DC  B 104     -27.830  31.760   7.690  1.00  1.00      B    S
ATOM    751 DB   DC  B 104     -26.670  32.500  11.430  1.00  1.00      B    B
ATOM    752 DP   DT  B 105     -27.740  35.380   5.330  1.00  1.00      B    P
ATOM    753 DS   DT  B 105     -28.160  37.940   8.400  1.00  1.00      B    S
ATOM    754 DB   DT  B 105     -25.530  36.530  11.020  1.00  1.00      B    B
ATOM    755 DP   DG  B 106     -27.180  42.040   7.430  1.00  1.00      B    P
ATOM    756 DS   DG  B 106     -26.320  43.050  11.270  1.00  1.00      B    S
ATOM    757 DB   DG  B 106     -23.510  39.560  13.340  1.00  1.00      B    B
ATOM    758 DP   DT  B 107     -25.800  45.980  12.440  1.00  1.00      B    P
ATOM    759 DS   DT  B 107     -24.360  45.000  15.300  1.00  1.00      B    S
ATOM    760 DB   DT  B 107     -21.090  42.190  13.720  1.00  1.00      B    B
ATOM    761 DP   DC  B 108     -23.250  47.690  17.340  1.00  1.00      B    P
ATOM    762 DS   DC  B 108     -21.201  45.380  19.340  1.00  1.00      B    S
ATOM    763 DB   DC  B 108     -18.560  43.720  16.360  1.00  1.00      B    B
ATOM    764 DP   DT  B 109     -19.041  46.750  22.610  1.00  1.00      B    P
ATOM    765 DS   DT  B 109     -16.151  44.430  22.110  1.00  1.00      B    S
ATOM    766 DB   DT  B 109     -15.130  45.330  18.010  1.00  1.00      B    B
ATOM    767 DP   DA  B 110     -13.001  44.500  24.350  1.00  1.00      B    P
ATOM    768 DS   DA  B 110     -10.531  42.730  21.410  1.00  1.00      B    S
ATOM    769 DB   DA  B 110     -11.010  45.010  17.520  1.00  1.00      B    B
ATOM    770 DP   DC  B 111      -7.881  41.820  22.180  1.00  1.00      B    P
ATOM    771 DS   DC  B 111      -6.740  41.520  19.000  1.00  1.00      B    S
ATOM    772 DB   DC  B 111      -7.320  45.410  17.420  1.00  1.00      B    B
ATOM    773 DP   DG  B 112      -2.780  38.720  18.010  1.00  1.00      B    P
ATOM    774 DS   DG  B 112      -2.240  40.370  14.660  1.00  1.00      B    S
ATOM    775 DB   DG  B 112      -3.350  45.360  14.720  1.00  1.00      B    B
ATOM    776 DP   DA  B 113      -0.410  39.050  11.650  1.00  1.00      B    P
ATOM    777 DS   DA  B 113      -0.760  41.720   9.740  1.00  1.00      B    S
ATOM    778 DB   DA  B 113      -0.100  45.820  13.150  1.00  1.00      B    B
ATOM    779 DP   DC  B 114       1.260  41.610   7.200  1.00  1.00      B    P
ATOM    780 DS   DC  B 114       1.920  44.960   6.960  1.00  1.00      B    S
ATOM    781 DB   DC  B 114       2.660  46.180  11.200  1.00  1.00      B    B
ATOM    782 DP   DC  B 115       4.730  46.130   4.710  1.00  1.00      B    P
ATOM    783 DS   DC  B 115       5.560  49.400   6.910  1.00  1.00      B    S
ATOM    784 DB   DC  B 115       6.220  47.820  10.500  1.00  1.00      B    B
ATOM    785 DP   DA  B 116       8.280  52.590   5.520  1.00  1.00      B    P
ATOM    786 DS   DA  B 116       9.800  53.750   9.130  1.00  1.00      B    S
ATOM    787 DB   DA  B 116       9.810  49.880  11.560  1.00  1.00      B    B
ATOM    788 DP   DA  B 117      12.660  55.730   9.420  1.00  1.00      B    P
ATOM    789 DS   DA  B 117      14.020  53.690  12.760  1.00  1.00      B    S
ATOM    790 DB   DA  B 117      13.040  48.730  12.430  1.00  1.00      B    B
ATOM    791 DP   DT  B 118      16.769  54.120  13.920  1.00  1.00      B    P
ATOM    792 DS   DT  B 118      16.109  50.740  16.230  1.00  1.00      B    S
ATOM    793 DB   DT  B 118      16.470  48.030  13.270  1.00  1.00      B    B
ATOM    794 DP   DT  B 119      18.589  49.810  19.370  1.00  1.00      B    P
ATOM    795 DS   DT  B 119      17.619  46.610  19.200  1.00  1.00      B    S
ATOM    796 DB   DT  B 119      18.640  45.770  15.500  1.00  1.00      B    B
ATOM    797 DP   DG  B 120      19.389  44.000  22.270  1.00  1.00      B    P
ATOM    798 DS   DG  B 120      19.140  41.300  20.230  1.00  1.00      B    S
ATOM    799 DB   DG  B 120      21.050  42.120  15.360  1.00  1.00      B    B
ATOM    800 DP   DA  B 121      19.280  37.740  21.340  1.00  1.00      B    P
ATOM    801 DS   DA  B 121      19.730  36.380  17.670  1.00  1.00      B    S
ATOM    802 DB   DA  B 121      23.010  39.310  15.260  1.00  1.00      B    B
ATOM    803 DP   DG  B 122      20.560  32.490  17.380  1.00  1.00      B    P
ATOM    804 DS   DG  B 122      22.020  32.740  14.390  1.00  1.00      B    S
ATOM    805 DB   DG  B 122      25.350  36.660  13.900  1.00  1.00      B    B
ATOM    806 DP   DC  B 123      22.340  30.160  12.690  1.00  1.00      B    P
ATOM    807 DS   DC  B 123      25.130  31.660  10.290  1.00  1.00      B    S
ATOM    808 DB   DC  B 123      27.460  34.160  12.790  1.00  1.00      B    B
ATOM    809 DP   DG  B 124      27.290  28.431   7.740  1.00  1.00      B    P
ATOM    810 DS   DG  B 124      30.320  30.721   7.710  1.00  1.00      B    S
ATOM    811 DB   DG  B 124      31.410  32.801  11.820  1.00  1.00      B    B
ATOM    812 DP   DG  B 125      33.230  30.171   5.910  1.00  1.00      B    P
ATOM    813 DS   DG  B 125      35.870  31.791   7.910  1.00  1.00      B    S
ATOM    814 DB   DG  B 125      34.740  31.581  12.670  1.00  1.00      B    B
ATOM    815 DP   DC  B 126      38.750  30.951   7.040  1.00  1.00      B    P
ATOM    816 DS   DC  B 126      40.310  32.001  10.420  1.00  1.00      B    S
ATOM    817 DB   DC  B 126      37.520  29.701  13.150  1.00  1.00      B    B
ATOM    818 DP   DC  B 127      43.700  31.201  11.190  1.00  1.00      B    P
ATOM    819 DS   DC  B 127      43.330  29.941  15.080  1.00  1.00      B    S
ATOM    820 DB   DC  B 127      40.040  27.681  15.070  1.00  1.00      B    B
ATOM    821 DP   DT  B 128      46.480  28.741  17.850  1.00  1.00      B    P
ATOM    822 DS   DT  B 128      44.630  26.701  20.040  1.00  1.00      B    S
ATOM    823 DB   DT  B 128      41.960  24.851  16.870  1.00  1.00      B    B
ATOM    824 DP   DG  B 129      47.200  23.441  21.750  1.00  1.00      B    P
ATOM    825 DS   DG  B 129      44.290  21.271  22.360  1.00  1.00      B    S
ATOM    826 DB   DG  B 129      41.490  20.731  18.280  1.00  1.00      B    B
ATOM    827 DP   DC  B 130      44.300  18.811  24.660  1.00  1.00      B    P
ATOM    828 DS   DC  B 130      41.250  17.301  22.870  1.00  1.00      B    S
ATOM    829 DB   DC  B 130      42.290  17.671  19.040  1.00  1.00      B    B
ATOM    830 DP   DA  B 131      39.470  13.361  24.150  1.00  1.00      B    P
ATOM    831 DS   DA  B 131      38.020  12.721  21.050  1.00  1.00      B    S
ATOM    832 DB   DA  B 131      41.370  14.001  17.550  1.00  1.00      B    B
ATOM    833 DP   DG  B 132      36.320   9.611  20.460  1.00  1.00      B    P
ATOM    834 DS   DG  B 132      36.870   9.651  16.610  1.00  1.00      B    S
ATOM    835 DB   DG  B 132      41.490  10.611  15.620  1.00  1.00      B    B
ATOM    836 DP   DA  B 133      34.750   7.511  13.780  1.00  1.00      B    P
ATOM    837 DS   DA  B 133      37.540   7.461  11.660  1.00  1.00      B    S
ATOM    838 DB   DA  B 133      42.030   7.231  14.550  1.00  1.00      B    B
ATOM    839 DP   DC  B 134      37.310   5.581   9.670  1.00  1.00      B    P
ATOM    840 DS   DC  B 134      41.280   5.091   8.820  1.00  1.00      B    S
ATOM    841 DB   DC  B 134      43.320   4.631  12.830  1.00  1.00      B    B
ATOM    842 DP   DC  B 135      42.660   2.611   6.320  1.00  1.00      B    P
ATOM    843 DS   DC  B 135      46.280   2.691   7.660  1.00  1.00      B    S
ATOM    844 DB   DC  B 135      46.040   1.891  12.340  1.00  1.00      B    B
ATOM    845 DP   DG  B 136      49.180   0.191   5.250  1.00  1.00      B    P
ATOM    846 DS   DG  B 136      51.640  -0.589   8.150  1.00  1.00      B    S
ATOM    847 DB   DG  B 136      49.160  -1.219  12.520  1.00  1.00      B    B
ATOM    848 DP   DG  B 137      54.630  -2.649   7.750  1.00  1.00      B    P
ATOM    849 DS   DG  B 137      54.590  -3.719  11.590  1.00  1.00      B    S
ATOM    850 DB   DG  B 137      49.950  -4.599  13.420  1.00  1.00      B    B
ATOM    851 DP   DG  B 138      57.100  -6.329  13.360  1.00  1.00      B    P
ATOM    852 DS   DG  B 138      55.260  -7.179  16.270  1.00  1.00      B    S
ATOM    853 DB   DG  B 138      50.440  -7.789  15.060  1.00  1.00      B    B
ATOM    854 DP   DA  B 139      56.780  -9.449  19.060  1.00  1.00      B    P
ATOM    855 DS   DA  B 139      53.550 -10.409  20.380  1.00  1.00      B    S
ATOM    856 DB   DA  B 139      50.530 -10.939  16.730  1.00  1.00      B    B
ATOM    857 DP   DT  B 140      53.470 -12.829  22.740  1.00  1.00      B    P
ATOM    858 DS   DT  B 140      49.560 -13.849  21.730  1.00  1.00      B    S
ATOM    859 DB   DT  B 140      50.130 -14.349  17.710  1.00  1.00      B    B
ATOM    860 DP   DT  B 141      47.890 -16.879  23.540  1.00  1.00      B    P
ATOM    861 DS   DT  B 141      45.830 -17.759  20.970  1.00  1.00      B    S
ATOM    862 DB   DT  B 141      48.780 -18.169  17.840  1.00  1.00      B    B
ATOM    863 DP   DC  B 142      44.000 -20.959  21.740  1.00  1.00      B    P
ATOM    864 DS   DC  B 142      43.570 -21.989  17.990  1.00  1.00      B    S
ATOM    865 DB   DC  B 142      47.820 -21.809  16.680  1.00  1.00      B    B
ATOM    866 DP   DT  B 143      41.970 -24.999  16.630  1.00  1.00      B    P
ATOM    867 DS   DT  B 143      43.850 -25.149  13.280  1.00  1.00      B    S
ATOM    868 DB   DT  B 143      47.620 -25.129  14.800  1.00  1.00      B    B
ATOM    869 DP   DC  B 144      42.820 -27.609  11.440  1.00  1.00      B    P
ATOM    870 DS   DC  B 144      46.130 -27.409   9.480  1.00  1.00      B    S
ATOM    871 DB   DC  B 144      49.100 -28.119  12.950  1.00  1.00      B    B
ATOM    872 DP   DC  B 145      46.730 -29.479   6.920  1.00  1.00      B    P
ATOM    873 DS   DC  B 145      50.690 -29.579   7.140  1.00  1.00      B    S
ATOM    874 DB   DC  B 145      51.520 -30.659  11.190  1.00  1.00      B    B
ATOM    875 DP   DA  B 146      53.030 -32.089   4.020  1.00  1.00      B    P
ATOM    876 DS   DA  B 146      56.220 -32.469   6.060  1.00  1.00      B    S
ATOM    877 DB   DA  B 146      54.670 -33.079  10.480  1.00  1.00      B    B
ATOM    878 DP   DG  B 147      58.930 -34.569   4.990  1.00  1.00      B    P
ATOM    879 DS   DG  B 147      59.890 -35.619   8.850  1.00  1.00      B    S
ATOM    880 DB   DG  B 147      56.010 -36.629  11.480  1.00  1.00      B    B
TER
ATOM    881  CA  ALA C   1     -63.060 -17.720 -10.301  1.00  1.00      C    C
ATOM    882  CA  ARG C   2     -66.820 -17.440 -10.361  1.00  1.00      C    C
ATOM    883  CA  THR C   3     -68.520 -18.860  -7.281  1.00  1.00      C    C
ATOM    884  CA  LYS C   4     -69.600 -17.880  -3.751  1.00  1.00      C    C
ATOM    885  CA  GLN C   5     -67.490 -20.680  -2.281  1.00  1.00      C    C
ATOM    886  CA  THR C   6     -70.390 -22.970  -1.491  1.00  1.00      C    C
ATOM    887  CA  ALA C   7     -69.850 -26.760  -1.651  1.00  1.00      C    C
ATOM    888  CA  ARG C   8     -73.540 -27.860  -1.451  1.00  1.00      C    C
ATOM    889  CA  LYS C   9     -73.730 -31.110   0.319  1.00  1.00      C    C
ATOM    890  CA  SER C  10     -75.180 -34.510  -0.061  1.00  1.00      C    C
ATOM    891  CA  THR C  11     -72.660 -35.880   2.439  1.00  1.00      C    C
ATOM    892  CA  GLY C  12     -72.330 -33.260   5.019  1.00  1.00      C    C
ATOM    893  CA  GLY C  13     -70.040 -31.260   7.229  1.00  1.00      C    C
ATOM    894  CA  LYS C  14     -69.370 -34.650   8.839  1.00  1.00      C    C
ATOM    895  CA  ALA C  15     -66.610 -37.200   8.339  1.00  1.00      C    C
ATOM    896  CA  PRO C  16     -63.130 -35.630   7.929  1.00  1.00      C    C
ATOM    897  CA  ARG C  17     -62.510 -37.710   4.849  1.00  1.00      C    C
ATOM    898  CA  LYS C  18     -59.680 -38.950   2.629  1.00  1.00      C    C
ATOM    899  CA  GLN C  19     -56.950 -39.250   5.219  1.00  1.00      C    C
ATOM    900  CA  LEU C  20     -54.130 -40.320   2.919  1.00  1.00      C    C
ATOM    901  CA  ALA C  21     -51.450 -42.220   4.839  1.00  1.00      C    C
ATOM    902  CA  THR C  22     -48.270 -40.290   4.099  1.00  1.00      C    C
ATOM    903  CA  LYS C  23     -45.870 -40.790   7.069  1.00  1.00      C    C
ATOM    904  CA  ALA C  24     -43.390 -43.600   6.499  1.00  1.00      C    C
ATOM    905  CA  ALA C  25     -42.420 -42.130   2.999  1.00  1.00      C    C
ATOM    906  CA  ARG C  26     -39.330 -44.260   2.639  1.00  1.00      C    C
ATOM    907  CA  LYS C  27     -39.120 -47.650   1.019  1.00  1.00      C    C
ATOM    908  CA  SER C  28     -38.000 -50.010   3.769  1.00  1.00      C    C
ATOM    909  CA  ALA C  29     -34.350 -50.260   2.739  1.00  1.00      C    C
ATOM    910  CA  PRO C  30     -32.860 -51.970   5.849  1.00  1.00      C    C
ATOM    911  CA  ALA C  31     -31.190 -48.790   6.809  1.00  1.00      C    C
ATOM    912  CA  THR C  32     -27.840 -47.260   7.189  1.00  1.00      C    C
ATOM    913  CA  GLY C  33     -28.590 -44.380   4.749  1.00  1.00      C    C
ATOM    914  CA  GLY C  34     -31.610 -42.040   4.819  1.00  1.00      C    C
ATOM    915  CA  VAL C  35     -32.080 -38.250   4.809  1.00  1.00      C    C
ATOM    916  CA  LYS C  36     -34.050 -36.850   1.809  1.00  1.00      C    C
ATOM    917  CA  LYS C  37     -33.180 -33.150   1.849  1.00  1.00      C    C
ATOM    918  CA  PRO C  38     -31.880 -31.740  -1.491  1.00  1.00      C    C
ATOM    919  CA  HIS C  39     -28.180 -31.080  -2.301  1.00  1.00      C    C
ATOM    920  CA  ARG C  40     -27.210 -30.350  -5.971  1.00  1.00      C    C
ATOM    921  CA  TYR C  41     -25.020 -27.380  -7.061  1.00  1.00      C    C
ATOM    922  CA  ARG C  42     -21.330 -28.060  -6.900  1.00  1.00      C    C
ATOM    923  CA  PRO C  43     -19.220 -26.440  -4.040  1.00  1.00      C    C
ATOM    924  CA  GLY C  44     -18.010 -23.200  -5.550  1.00  1.00      C    C
ATOM    925  CA  THR C  45     -20.580 -22.860  -8.330  1.00  1.00      C    C
ATOM    926  CA  VAL C  46     -23.040 -20.870  -6.110  1.00  1.00      C    C
ATOM    927  CA  ALA C  47     -20.520 -18.730  -4.240  1.00  1.00      C    C
ATOM    928  CA  LEU C  48     -19.100 -17.520  -7.570  1.00  1.00      C    C
ATOM    929  CA  ARG C  49     -22.520 -16.940  -9.010  1.00  1.00      C    C
ATOM    930  CA  GLU C  50     -23.500 -14.840  -5.940  1.00  1.00      C    C
ATOM    931  CA  ILE C  51     -20.280 -12.750  -6.090  1.00  1.00      C    C
ATOM    932  CA  ARG C  52     -20.330 -11.570  -9.690  1.00  1.00      C    C
ATOM    933  CA  ARG C  53     -24.070 -10.410  -9.370  1.00  1.00      C    C
ATOM    934  CA  TYR C  54     -23.260  -8.230  -6.280  1.00  1.00      C    C
ATOM    935  CA  GLN C  55     -20.160  -6.670  -7.620  1.00  1.00      C    C
ATOM    936  CA  LYS C  56     -22.090  -5.520 -10.600  1.00  1.00      C    C
ATOM    937  CA  SER C  57     -24.820  -3.740  -8.550  1.00  1.00      C    C
ATOM    938  CA  THR C  58     -24.140  -0.760  -6.260  1.00  1.00      C    C
ATOM    939  CA  GLU C  59     -26.300  -1.610  -3.220  1.00  1.00      C    C
ATOM    940  CA  LEU C  60     -24.760  -1.000   0.310  1.00  1.00      C    C
ATOM    941  CA  LEU C  61     -23.680  -4.340   1.840  1.00  1.00      C    C
ATOM    942  CA  ILE C  62     -23.740  -3.600   5.550  1.00  1.00      C    C
ATOM    943  CA  ARG C  63     -27.230  -2.730   7.139  1.00  1.00      C    C
ATOM    944  CA  LYS C  64     -28.150   0.820   7.879  1.00  1.00      C    C
ATOM    945  CA  LEU C  65     -29.070   0.610  11.609  1.00  1.00      C    C
ATOM    946  CA  PRO C  66     -26.220  -1.730  12.520  1.00  1.00      C    C
ATOM    947  CA  PHE C  67     -23.660   0.470  10.940  1.00  1.00      C    C
ATOM    948  CA  GLN C  68     -24.830   3.630  12.650  1.00  1.00      C    C
ATOM    949  CA  ARG C  69     -24.660   1.780  16.010  1.00  1.00      C    C
ATOM    950  CA  LEU C  70     -21.000   0.660  15.410  1.00  1.00      C    C
ATOM    951  CA  VAL C  71     -20.170   4.250  14.400  1.00  1.00      C    C
ATOM    952  CA  ARG C  72     -22.060   5.770  17.460  1.00  1.00      C    C
ATOM    953  CA  GLU C  73     -20.220   3.380  19.850  1.00  1.00      C    C
ATOM    954  CA  ILE C  74     -16.770   4.180  18.560  1.00  1.00      C    C
ATOM    955  CA  ALA C  75     -17.370   7.950  18.600  1.00  1.00      C    C
ATOM    956  CA  GLN C  76     -19.000   7.610  22.120  1.00  1.00      C    C
ATOM    957  CA  ASP C  77     -15.600   6.720  23.380  1.00  1.00      C    C
ATOM    958  CA  PHE C  78     -14.210  10.160  22.510  1.00  1.00      C    C
ATOM    959  CA  LYS C  79     -17.250  12.340  23.120  1.00  1.00      C    C
ATOM    960  CA  THR C  80     -20.550  11.030  24.490  1.00  1.00      C    C
ATOM    961  CA  ASP C  81     -23.890  12.170  23.120  1.00  1.00      C    C
ATOM    962  CA  LEU C  82     -22.500  13.230  19.750  1.00  1.00      C    C
ATOM    963  CA  ARG C  83     -25.010  13.570  16.960  1.00  1.00      C    C
ATOM    964  CA  PHE C  84     -24.350  12.410  13.320  1.00  1.00      C    C
ATOM    965  CA  GLN C  85     -25.310  14.020  10.020  1.00  1.00      C    C
ATOM    966  CA  SER C  86     -26.930  10.960   8.220  1.00  1.00      C    C
ATOM    967  CA  SER C  87     -24.640  11.630   5.210  1.00  1.00      C    C
ATOM    968  CA  ALA C  88     -21.590  11.660   7.530  1.00  1.00      C    C
ATOM    969  CA  VAL C  89     -22.290   8.220   8.710  1.00  1.00      C    C
ATOM    970  CA  MET C  90     -23.150   7.080   5.140  1.00  1.00      C    C
ATOM    971  CA  ALA C  91     -19.990   8.780   3.670  1.00  1.00      C    C
ATOM    972  CA  LEU C  92     -17.980   6.740   6.220  1.00  1.00      C    C
ATOM    973  CA  GLN C  93     -19.790   3.540   5.140  1.00  1.00      C    C
ATOM    974  CA  GLU C  94     -19.190   4.170   1.490  1.00  1.00      C    C
ATOM    975  CA  ALA C  95     -15.460   4.690   2.150  1.00  1.00      C    C
ATOM    976  CA  SER C  96     -15.370   1.750   4.700  1.00  1.00      C    C
ATOM    977  CA  GLU C  97     -16.880  -0.790   2.280  1.00  1.00      C    C
ATOM    978  CA  ALA C  98     -14.360   0.270  -0.380  1.00  1.00      C    C
ATOM    979  CA  TYR C  99     -11.550  -0.320   2.100  1.00  1.00      C    C
ATOM    980  CA  LEU C 100     -12.760  -3.790   3.040  1.00  1.00      C    C
ATOM    981  CA  VAL C 101     -13.850  -4.820  -0.340  1.00  1.00      C    C
ATOM    982  CA  ALA C 102     -10.530  -3.930  -1.910  1.00  1.00      C    C
ATOM    983  CA  LEU C 103      -8.630  -5.640   0.970  1.00  1.00      C    C
ATOM    984  CA  PHE C 104     -10.600  -8.840   0.210  1.00  1.00      C    C
ATOM    985  CA  GLU C 105      -9.340  -8.560  -3.370  1.00  1.00      C    C
ATOM    986  CA  ASP C 106      -5.700  -8.450  -2.010  1.00  1.00      C    C
ATOM    987  CA  THR C 107      -6.380 -11.290   0.510  1.00  1.00      C    C
ATOM    988  CA  ASN C 108      -7.580 -13.420  -2.390  1.00  1.00      C    C
ATOM    989  CA  LEU C 109      -4.530 -12.980  -4.430  1.00  1.00      C    C
ATOM    990  CA  CYS C 110      -2.390 -13.990  -1.440  1.00  1.00      C    C
ATOM    991  CA  ALA C 111      -4.480 -17.130  -0.860  1.00  1.00      C    C
ATOM    992  CA  ILE C 112      -4.030 -18.180  -4.420  1.00  1.00      C    C
ATOM    993  CA  HIS C 113      -0.270 -17.430  -4.030  1.00  1.00      C    C
ATOM    994  CA  ALA C 114      -0.190 -20.310  -1.490  1.00  1.00      C    C
ATOM    995  CA  LYS C 115      -2.100 -22.600  -3.770  1.00  1.00      C    C
ATOM    996  CA  ARG C 116      -5.310 -22.120  -1.880  1.00  1.00      C    C
ATOM    997  CA  VAL C 117      -8.860 -21.240  -2.890  1.00  1.00      C    C
ATOM    998  CA  THR C 118      -9.930 -20.300   0.610  1.00  1.00      C    C
ATOM    999  CA  ILE C 119      -8.630 -17.110   2.270  1.00  1.00      C    C
ATOM   1000  CA  MET C 120      -7.380 -17.290   5.750  1.00  1.00      C    C
ATOM   1001  CA  PRO C 121      -6.690 -14.890   8.640  1.00  1.00      C    C
ATOM   1002  CA  LYS C 122      -2.970 -15.160   7.890  1.00  1.00      C    C
ATOM   1003  CA  ASP C 123      -3.640 -14.000   4.300  1.00  1.00      C    C
ATOM   1004  CA  ILE C 124      -5.180 -10.820   5.380  1.00  1.00      C    C
ATOM   1005  CA  GLN C 125      -2.320 -10.130   7.870  1.00  1.00      C    C
ATOM   1006  CA  LEU C 126       0.410 -10.590   5.250  1.00  1.00      C    C
ATOM   1007  CA  ALA C 127      -1.520  -8.270   2.890  1.00  1.00      C    C
ATOM   1008  CA  ARG C 128      -1.880  -5.780   5.840  1.00  1.00      C    C
ATOM   1009  CA  ARG C 129       1.930  -5.990   6.420  1.00  1.00      C    C
ATOM   1010  CA  ILE C 130       2.710  -5.370   2.760  1.00  1.00      C    C
ATOM   1011  CA  ARG C 131       0.410  -2.440   2.390  1.00  1.00      C    C
ATOM   1012  CA  GLY C 132       1.930  -0.810   5.450  1.00  1.00      C    C
ATOM   1013  CA  GLU C 133      -1.150  -1.120   7.520  1.00  1.00      C    C
ATOM   1014  CA  ARG C 134       0.500  -3.100  10.250  1.00  1.00      C    C
ATOM   1015  CA  ALA C 135       4.010  -1.870   9.350  1.00  1.00      C    C
TER
ATOM   1016  CA  SER D   1     -20.031  -6.850  56.410  1.00  1.00      D    C
ATOM   1017  CA  GLY D   2     -22.001  -3.990  55.000  1.00  1.00      D    C
ATOM   1018  CA  ARG D   3     -24.180  -6.460  52.990  1.00  1.00      D    C
ATOM   1019  CA  GLY D   4     -23.890  -7.320  49.310  1.00  1.00      D    C
ATOM   1020  CA  LYS D   5     -20.940  -7.420  46.890  1.00  1.00      D    C
ATOM   1021  CA  GLY D   6     -21.940  -4.190  45.180  1.00  1.00      D    C
ATOM   1022  CA  GLY D   7     -22.020  -3.050  41.630  1.00  1.00      D    C
ATOM   1023  CA  LYS D   8     -20.410   0.190  40.380  1.00  1.00      D    C
ATOM   1024  CA  GLY D   9     -20.780   3.040  42.820  1.00  1.00      D    C
ATOM   1025  CA  LEU D  10     -23.200   4.610  40.390  1.00  1.00      D    C
ATOM   1026  CA  GLY D  11     -21.750   6.640  37.540  1.00  1.00      D    C
ATOM   1027  CA  LYS D  12     -20.730   5.670  34.070  1.00  1.00      D    C
ATOM   1028  CA  GLY D  13     -20.380   2.730  31.570  1.00  1.00      D    C
ATOM   1029  CA  GLY D  14     -22.170   0.140  29.400  1.00  1.00      D    C
ATOM   1030  CA  ALA D  15     -20.540  -3.060  30.940  1.00  1.00      D    C
ATOM   1031  CA  LYS D  16     -24.020  -4.590  31.700  1.00  1.00      D    C
ATOM   1032  CA  ARG D  17     -25.400  -7.360  29.420  1.00  1.00      D    C
ATOM   1033  CA  HIS D  18     -28.300  -5.230  28.519  1.00  1.00      D    C
ATOM   1034  CA  ARG D  19     -32.000  -4.860  28.099  1.00  1.00      D    C
ATOM   1035  CA  LYS D  20     -31.980  -5.440  24.319  1.00  1.00      D    C
ATOM   1036  CA  VAL D  21     -31.060  -1.810  23.859  1.00  1.00      D    C
ATOM   1037  CA  LEU D  22     -27.670  -2.990  22.599  1.00  1.00      D    C
ATOM   1038  CA  ARG D  23     -26.690  -5.370  19.749  1.00  1.00      D    C
ATOM   1039  CA  ASP D  24     -23.240  -6.810  20.480  1.00  1.00      D    C
ATOM   1040  CA  ASN D  25     -21.750  -3.960  18.460  1.00  1.00      D    C
ATOM   1041  CA  ILE D  26     -18.820  -5.500  16.820  1.00  1.00      D    C
ATOM   1042  CA  GLN D  27     -20.780  -8.710  17.100  1.00  1.00      D    C
ATOM   1043  CA  GLY D  28     -23.430  -7.010  15.240  1.00  1.00      D    C
ATOM   1044  CA  ILE D  29     -21.490  -6.980  12.020  1.00  1.00      D    C
ATOM   1045  CA  THR D  30     -22.990 -10.290  10.890  1.00  1.00      D    C
ATOM   1046  CA  LYS D  31     -21.160 -13.170   9.180  1.00  1.00      D    C
ATOM   1047  CA  PRO D  32     -23.680 -12.750   6.230  1.00  1.00      D    C
ATOM   1048  CA  ALA D  33     -22.830  -9.180   5.680  1.00  1.00      D    C
ATOM   1049  CA  ILE D  34     -19.110  -9.940   5.850  1.00  1.00      D    C
ATOM   1050  CA  ARG D  35     -19.680 -12.690   3.240  1.00  1.00      D    C
ATOM   1051  CA  ARG D  36     -21.290 -10.020   1.040  1.00  1.00      D    C
ATOM   1052  CA  LEU D  37     -18.210  -7.880   1.530  1.00  1.00      D    C
ATOM   1053  CA  ALA D  38     -16.100 -10.910   0.560  1.00  1.00      D    C
ATOM   1054  CA  ARG D  39     -18.300 -11.570  -2.530  1.00  1.00      D    C
ATOM   1055  CA  ARG D  40     -18.110  -8.020  -3.550  1.00  1.00      D    C
ATOM   1056  CA  GLY D  41     -14.420  -8.410  -3.120  1.00  1.00      D    C
ATOM   1057  CA  GLY D  42     -14.430 -11.450  -5.520  1.00  1.00      D    C
ATOM   1058  CA  VAL D  43     -13.620 -14.100  -2.930  1.00  1.00      D    C
ATOM   1059  CA  LYS D  44     -14.660 -17.670  -3.710  1.00  1.00      D    C
ATOM   1060  CA  ARG D  45     -14.010 -19.510  -0.410  1.00  1.00      D    C
ATOM   1061  CA  ILE D  46     -13.790 -17.750   3.070  1.00  1.00      D    C
ATOM   1062  CA  SER D  47     -12.300 -19.590   6.020  1.00  1.00      D    C
ATOM   1063  CA  GLY D  48     -14.460 -19.620   9.130  1.00  1.00      D    C
ATOM   1064  CA  LEU D  49     -11.840 -17.640  11.040  1.00  1.00      D    C
ATOM   1065  CA  ILE D  50     -12.040 -14.740   8.620  1.00  1.00      D    C
ATOM   1066  CA  TYR D  51     -15.080 -13.230  10.050  1.00  1.00      D    C
ATOM   1067  CA  GLU D  52     -13.520 -12.240  13.410  1.00  1.00      D    C
ATOM   1068  CA  GLU D  53     -10.480 -11.100  11.580  1.00  1.00      D    C
ATOM   1069  CA  THR D  54     -12.520  -8.730   9.310  1.00  1.00      D    C
ATOM   1070  CA  ARG D  55     -14.240  -7.200  12.320  1.00  1.00      D    C
ATOM   1071  CA  GLY D  56     -10.840  -6.400  13.920  1.00  1.00      D    C
ATOM   1072  CA  VAL D  57      -9.800  -4.680  10.700  1.00  1.00      D    C
ATOM   1073  CA  LEU D  58     -13.000  -2.730  10.820  1.00  1.00      D    C
ATOM   1074  CA  LYS D  59     -12.480  -1.620  14.320  1.00  1.00      D    C
ATOM   1075  CA  VAL D  60      -8.930  -0.340  13.570  1.00  1.00      D    C
ATOM   1076  CA  PHE D  61     -10.170   1.240  10.300  1.00  1.00      D    C
ATOM   1077  CA  LEU D  62     -12.970   2.960  12.190  1.00  1.00      D    C
ATOM   1078  CA  GLU D  63     -11.020   4.170  15.200  1.00  1.00      D    C
ATOM   1079  CA  ASN D  64      -8.420   5.700  12.970  1.00  1.00      D    C
ATOM   1080  CA  VAL D  65     -11.050   7.510  10.920  1.00  1.00      D    C
ATOM   1081  CA  ILE D  66     -13.080   8.580  13.960  1.00  1.00      D    C
ATOM   1082  CA  ARG D  67     -10.260  10.020  15.880  1.00  1.00      D    C
ATOM   1083  CA  ASP D  68      -9.550  12.610  13.200  1.00  1.00      D    C
ATOM   1084  CA  ALA D  69     -13.150  13.370  12.430  1.00  1.00      D    C
ATOM   1085  CA  VAL D  70     -13.910  14.040  16.100  1.00  1.00      D    C
ATOM   1086  CA  THR D  71     -10.890  16.230  16.310  1.00  1.00      D    C
ATOM   1087  CA  TYR D  72     -12.400  18.450  13.570  1.00  1.00      D    C
ATOM   1088  CA  THR D  73     -15.800  18.230  15.340  1.00  1.00      D    C
ATOM   1089  CA  GLU D  74     -14.330  19.680  18.650  1.00  1.00      D    C
ATOM   1090  CA  HIS D  75     -12.360  22.280  16.630  1.00  1.00      D    C
ATOM   1091  CA  ALA D  76     -15.660  23.350  15.210  1.00  1.00      D    C
ATOM   1092  CA  LYS D  77     -17.190  23.340  18.630  1.00  1.00      D    C
ATOM   1093  CA  ARG D  78     -20.170  21.420  17.150  1.00  1.00      D    C
ATOM   1094  CA  LYS D  79     -21.830  18.480  18.940  1.00  1.00      D    C
ATOM   1095  CA  THR D  80     -22.630  16.870  15.560  1.00  1.00      D    C
ATOM   1096  CA  VAL D  81     -20.350  15.040  13.270  1.00  1.00      D    C
ATOM   1097  CA  THR D  82     -20.560  16.350   9.790  1.00  1.00      D    C
ATOM   1098  CA  ALA D  83     -19.660  15.100   6.320  1.00  1.00      D    C
ATOM   1099  CA  MET D  84     -16.650  17.570   6.450  1.00  1.00      D    C
ATOM   1100  CA  ASP D  85     -15.390  15.910   9.630  1.00  1.00      D    C
ATOM   1101  CA  VAL D  86     -15.560  12.650   7.700  1.00  1.00      D    C
ATOM   1102  CA  VAL D  87     -14.150  14.330   4.490  1.00  1.00      D    C
ATOM   1103  CA  TYR D  88     -11.080  15.540   6.470  1.00  1.00      D    C
ATOM   1104  CA  ALA D  89     -10.630  12.100   8.050  1.00  1.00      D    C
ATOM   1105  CA  LEU D  90     -10.860  10.400   4.670  1.00  1.00      D    C
ATOM   1106  CA  LYS D  91      -8.500  12.960   3.090  1.00  1.00      D    C
ATOM   1107  CA  ARG D  92      -5.480  12.090   5.320  1.00  1.00      D    C
ATOM   1108  CA  GLN D  93      -6.290   8.250   4.530  1.00  1.00      D    C
ATOM   1109  CA  GLY D  94      -6.060   9.040   0.840  1.00  1.00      D    C
ATOM   1110  CA  ARG D  95      -9.820   8.780   0.120  1.00  1.00      D    C
ATOM   1111  CA  THR D  96     -10.640  12.020  -1.730  1.00  1.00      D    C
ATOM   1112  CA  LEU D  97     -14.430  11.610  -1.050  1.00  1.00      D    C
ATOM   1113  CA  TYR D  98     -16.840  11.500  -3.960  1.00  1.00      D    C
ATOM   1114  CA  GLY D  99     -20.300  12.250  -2.350  1.00  1.00      D    C
ATOM   1115  CA  PHE D 100     -21.450  14.930  -0.020  1.00  1.00      D    C
ATOM   1116  CA  GLY D 101     -22.800  18.420  -0.930  1.00  1.00      D    C
ATOM   1117  CA  GLY D 102     -19.600  19.990  -1.910  1.00  1.00      D    C
TER
ATOM   1118  CA  SER E   1      25.399  66.460  29.070  1.00  1.00      E    C
ATOM   1119  CA  GLY E   2      27.739  63.450  29.750  1.00  1.00      E    C
ATOM   1120  CA  ARG E   3      26.769  61.450  32.960  1.00  1.00      E    C
ATOM   1121  CA  GLY E   4      30.419  60.150  33.050  1.00  1.00      E    C
ATOM   1122  CA  LYS E   5      30.459  56.480  32.230  1.00  1.00      E    C
ATOM   1123  CA  GLN E   6      28.689  55.270  29.130  1.00  1.00      E    C
ATOM   1124  CA  GLY E   7      30.249  51.930  28.500  1.00  1.00      E    C
ATOM   1125  CA  GLY E   8      29.249  48.920  26.550  1.00  1.00      E    C
ATOM   1126  CA  LYS E   9      27.779  45.840  28.140  1.00  1.00      E    C
ATOM   1127  CA  THR E  10      24.559  45.600  30.240  1.00  1.00      E    C
ATOM   1128  CA  ARG E  11      24.149  41.780  30.350  1.00  1.00      E    C
ATOM   1129  CA  ALA E  12      20.969  41.710  28.190  1.00  1.00      E    C
ATOM   1130  CA  LYS E  13      17.709  41.870  30.150  1.00  1.00      E    C
ATOM   1131  CA  ALA E  14      15.769  40.160  27.310  1.00  1.00      E    C
ATOM   1132  CA  LYS E  15      12.489  40.540  25.430  1.00  1.00      E    C
ATOM   1133  CA  THR E  16      12.860  37.800  22.860  1.00  1.00      E    C
ATOM   1134  CA  ARG E  17       9.740  35.910  22.050  1.00  1.00      E    C
ATOM   1135  CA  SER E  18      11.730  32.830  23.100  1.00  1.00      E    C
ATOM   1136  CA  SER E  19      12.520  34.060  26.540  1.00  1.00      E    C
ATOM   1137  CA  ARG E  20       8.989  35.330  26.890  1.00  1.00      E    C
ATOM   1138  CA  ALA E  21       7.410  32.080  26.200  1.00  1.00      E    C
ATOM   1139  CA  GLY E  22      10.250  30.000  27.850  1.00  1.00      E    C
ATOM   1140  CA  LEU E  23      11.480  28.550  24.590  1.00  1.00      E    C
ATOM   1141  CA  GLN E  24      14.780  27.410  23.040  1.00  1.00      E    C
ATOM   1142  CA  PHE E  25      13.470  27.110  19.540  1.00  1.00      E    C
ATOM   1143  CA  PRO E  26      12.840  30.370  17.800  1.00  1.00      E    C
ATOM   1144  CA  VAL E  27       9.220  31.680  18.000  1.00  1.00      E    C
ATOM   1145  CA  GLY E  28      10.010  34.420  15.570  1.00  1.00      E    C
ATOM   1146  CA  ARG E  29      11.260  31.970  12.920  1.00  1.00      E    C
ATOM   1147  CA  VAL E  30       8.270  29.750  13.260  1.00  1.00      E    C
ATOM   1148  CA  HIS E  31       5.970  32.820  12.840  1.00  1.00      E    C
ATOM   1149  CA  ARG E  32       7.870  33.520   9.610  1.00  1.00      E    C
ATOM   1150  CA  LEU E  33       7.480  30.050   8.250  1.00  1.00      E    C
ATOM   1151  CA  LEU E  34       3.660  30.100   8.810  1.00  1.00      E    C
ATOM   1152  CA  ARG E  35       3.460  33.470   7.140  1.00  1.00      E    C
ATOM   1153  CA  LYS E  36       5.820  32.450   4.270  1.00  1.00      E    C
ATOM   1154  CA  GLY E  37       3.880  29.440   3.360  1.00  1.00      E    C
ATOM   1155  CA  ASN E  38       0.390  30.780   2.670  1.00  1.00      E    C
ATOM   1156  CA  TYR E  39      -1.390  28.790   5.360  1.00  1.00      E    C
ATOM   1157  CA  ALA E  40      -3.990  31.560   6.210  1.00  1.00      E    C
ATOM   1158  CA  GLU E  41      -4.770  35.270   5.970  1.00  1.00      E    C
ATOM   1159  CA  ARG E  42      -3.990  35.790   9.640  1.00  1.00      E    C
ATOM   1160  CA  VAL E  43      -1.690  34.010  12.090  1.00  1.00      E    C
ATOM   1161  CA  GLY E  44      -2.460  34.580  15.760  1.00  1.00      E    C
ATOM   1162  CA  ALA E  45       0.390  35.650  18.120  1.00  1.00      E    C
ATOM   1163  CA  GLY E  46       0.120  32.380  20.150  1.00  1.00      E    C
ATOM   1164  CA  ALA E  47       0.380  30.130  17.040  1.00  1.00      E    C
ATOM   1165  CA  PRO E  48       4.160  30.230  16.430  1.00  1.00      E    C
ATOM   1166  CA  VAL E  49       4.730  29.860  20.190  1.00  1.00      E    C
ATOM   1167  CA  TYR E  50       2.780  26.640  20.200  1.00  1.00      E    C
ATOM   1168  CA  LEU E  51       4.400  25.310  17.160  1.00  1.00      E    C
ATOM   1169  CA  ALA E  52       7.930  26.180  18.170  1.00  1.00      E    C
ATOM   1170  CA  ALA E  53       7.540  24.450  21.630  1.00  1.00      E    C
ATOM   1171  CA  VAL E  54       6.190  21.340  19.850  1.00  1.00      E    C
ATOM   1172  CA  LEU E  55       9.000  21.330  17.270  1.00  1.00      E    C
ATOM   1173  CA  GLU E  56      11.540  21.900  20.030  1.00  1.00      E    C
ATOM   1174  CA  TYR E  57       9.990  19.210  22.080  1.00  1.00      E    C
ATOM   1175  CA  LEU E  58      10.230  16.610  19.320  1.00  1.00      E    C
ATOM   1176  CA  THR E  59      13.830  17.530  18.790  1.00  1.00      E    C
ATOM   1177  CA  ALA E  60      14.580  16.920  22.430  1.00  1.00      E    C
ATOM   1178  CA  GLU E  61      12.930  13.510  22.470  1.00  1.00      E    C
ATOM   1179  CA  ILE E  62      14.810  11.930  19.710  1.00  1.00      E    C
ATOM   1180  CA  LEU E  63      18.220  13.240  20.850  1.00  1.00      E    C
ATOM   1181  CA  GLU E  64      17.700  11.770  24.330  1.00  1.00      E    C
ATOM   1182  CA  LEU E  65      16.960   8.360  22.970  1.00  1.00      E    C
ATOM   1183  CA  ALA E  66      19.510   8.650  20.100  1.00  1.00      E    C
ATOM   1184  CA  GLY E  67      22.460   9.310  22.340  1.00  1.00      E    C
ATOM   1185  CA  ASN E  68      21.540   6.130  24.200  1.00  1.00      E    C
ATOM   1186  CA  ALA E  69      21.860   4.110  21.010  1.00  1.00      E    C
ATOM   1187  CA  ALA E  70      25.230   5.610  20.310  1.00  1.00      E    C
ATOM   1188  CA  ARG E  71      26.350   4.960  23.870  1.00  1.00      E    C
ATOM   1189  CA  ASP E  72      25.160   1.260  23.940  1.00  1.00      E    C
ATOM   1190  CA  ASN E  73      27.430   0.660  20.880  1.00  1.00      E    C
ATOM   1191  CA  LYS E  74      30.410   2.451  22.740  1.00  1.00      E    C
ATOM   1192  CA  LYS E  75      30.200   5.581  20.780  1.00  1.00      E    C
ATOM   1193  CA  THR E  76      30.360   9.201  21.810  1.00  1.00      E    C
ATOM   1194  CA  ARG E  77      29.230  10.871  18.530  1.00  1.00      E    C
ATOM   1195  CA  ILE E  78      25.640  10.640  17.170  1.00  1.00      E    C
ATOM   1196  CA  ILE E  79      25.820   9.560  13.530  1.00  1.00      E    C
ATOM   1197  CA  PRO E  80      22.800   8.470  11.400  1.00  1.00      E    C
ATOM   1198  CA  ARG E  81      23.170   4.890  12.750  1.00  1.00      E    C
ATOM   1199  CA  HIS E  82      22.040   6.190  16.220  1.00  1.00      E    C
ATOM   1200  CA  LEU E  83      18.980   8.150  15.070  1.00  1.00      E    C
ATOM   1201  CA  GLN E  84      17.780   5.050  13.050  1.00  1.00      E    C
ATOM   1202  CA  LEU E  85      18.340   2.720  15.950  1.00  1.00      E    C
ATOM   1203  CA  ALA E  86      16.680   5.170  18.360  1.00  1.00      E    C
ATOM   1204  CA  VAL E  87      13.630   5.780  16.200  1.00  1.00      E    C
ATOM   1205  CA  ARG E  88      12.600   2.350  15.230  1.00  1.00      E    C
ATOM   1206  CA  ASN E  89      12.810   0.790  18.700  1.00  1.00      E    C
ATOM   1207  CA  ASP E  90      10.610   3.740  20.140  1.00  1.00      E    C
ATOM   1208  CA  GLU E  91       6.890   2.950  19.660  1.00  1.00      E    C
ATOM   1209  CA  GLU E  92       5.910   6.590  18.910  1.00  1.00      E    C
ATOM   1210  CA  LEU E  93       8.670   7.640  16.480  1.00  1.00      E    C
ATOM   1211  CA  ASN E  94       8.240   4.390  14.340  1.00  1.00      E    C
ATOM   1212  CA  LYS E  95       4.600   5.530  13.710  1.00  1.00      E    C
ATOM   1213  CA  LEU E  96       5.750   9.200  13.400  1.00  1.00      E    C
ATOM   1214  CA  LEU E  97       8.330   8.250  10.920  1.00  1.00      E    C
ATOM   1215  CA  GLY E  98       6.220   5.550   9.190  1.00  1.00      E    C
ATOM   1216  CA  ARG E  99       6.950   7.030   5.680  1.00  1.00      E    C
ATOM   1217  CA  VAL E 100      10.460   8.110   6.410  1.00  1.00      E    C
ATOM   1218  CA  THR E 101      13.730   6.990   5.010  1.00  1.00      E    C
ATOM   1219  CA  ILE E 102      16.950   8.020   6.610  1.00  1.00      E    C
ATOM   1220  CA  ALA E 103      19.830   7.280   4.350  1.00  1.00      E    C
ATOM   1221  CA  GLN E 104      22.600   5.080   5.880  1.00  1.00      E    C
ATOM   1222  CA  GLY E 105      20.350   4.190   8.790  1.00  1.00      E    C
ATOM   1223  CA  GLY E 106      20.540   0.490   8.170  1.00  1.00      E    C
ATOM   1224  CA  VAL E 107      17.850  -2.200   8.140  1.00  1.00      E    C
ATOM   1225  CA  LEU E 108      17.310  -2.880  11.850  1.00  1.00      E    C
ATOM   1226  CA  PRO E 109      19.000  -6.250  12.840  1.00  1.00      E    C
ATOM   1227  CA  ASN E 110      15.970  -8.160  14.090  1.00  1.00      E    C
ATOM   1228  CA  ILE E 111      15.980 -11.720  12.940  1.00  1.00      E    C
ATOM   1229  CA  GLN E 112      12.740 -13.230  11.590  1.00  1.00      E    C
ATOM   1230  CA  SER E 113      11.590 -15.570  14.380  1.00  1.00      E    C
ATOM   1231  CA  VAL E 114      11.350 -18.700  12.190  1.00  1.00      E    C
ATOM   1232  CA  LEU E 115      14.970 -18.550  11.340  1.00  1.00      E    C
ATOM   1233  CA  LEU E 116      16.490 -18.860  14.680  1.00  1.00      E    C
ATOM   1234  CA  PRO E 117      18.820 -21.720  15.630  1.00  1.00      E    C
ATOM   1235  CA  LYS E 118      19.910 -22.290  19.270  1.00  1.00      E    C
ATOM   1236  CA  LYS E 119      21.400 -25.700  19.800  1.00  1.00      E    C
ATOM   1237  CA  THR E 120      23.690 -23.470  21.740  1.00  1.00      E    C
ATOM   1238  CA  GLU E 121      21.690 -23.460  24.940  1.00  1.00      E    C
ATOM   1239  CA  SER E 122      22.000 -20.360  27.120  1.00  1.00      E    C
ATOM   1240  CA  SER E 123      20.960 -18.840  30.510  1.00  1.00      E    C
ATOM   1241  CA  LYS E 124      22.220 -15.310  30.080  1.00  1.00      E    C
ATOM   1242  CA  SER E 125      23.980 -13.560  27.230  1.00  1.00      E    C
ATOM   1243  CA  LYS E 126      23.130 -12.460  23.600  1.00  1.00      E    C
ATOM   1244  CA  SER E 127      21.400  -9.150  24.240  1.00  1.00      E    C
ATOM   1245  CA  LYS E 128      22.590  -9.420  27.910  1.00  1.00      E    C
TER
ATOM   1246  CA  PRO F   1      18.330  47.631 -38.010  1.00  1.00      F    C
ATOM   1247  CA  GLU F   2      20.500  44.581 -37.830  1.00  1.00      F    C
ATOM   1248  CA  PRO F   3      20.090  43.601 -34.310  1.00  1.00      F    C
ATOM   1249  CA  ALA F   4      23.360  45.281 -32.930  1.00  1.00      F    C
ATOM   1250  CA  LYS F   5      25.640  42.671 -31.220  1.00  1.00      F    C
ATOM   1251  CA  SER F   6      29.140  43.651 -30.080  1.00  1.00      F    C
ATOM   1252  CA  ALA F   7      29.340  47.311 -28.830  1.00  1.00      F    C
ATOM   1253  CA  PRO F   8      26.350  47.331 -28.870  1.00  1.00      F    C
ATOM   1254  CA  ALA F   9      26.510  50.451 -26.670  1.00  1.00      F    C
ATOM   1255  CA  PRO F  10      28.950  52.091 -26.940  1.00  1.00      F    C
ATOM   1256  CA  LYS F  11      30.080  54.121 -23.930  1.00  1.00      F    C
ATOM   1257  CA  LYS F  12      26.810  55.011 -22.240  1.00  1.00      F    C
ATOM   1258  CA  GLY F  13      25.550  52.471 -19.700  1.00  1.00      F    C
ATOM   1259  CA  SER F  14      24.960  55.041 -16.970  1.00  1.00      F    C
ATOM   1260  CA  LYS F  15      28.700  55.011 -16.030  1.00  1.00      F    C
ATOM   1261  CA  LYS F  16      30.660  51.961 -16.800  1.00  1.00      F    C
ATOM   1262  CA  ALA F  17      34.380  51.121 -16.790  1.00  1.00      F    C
ATOM   1263  CA  VAL F  18      34.630  50.971 -12.950  1.00  1.00      F    C
ATOM   1264  CA  THR F  19      31.550  49.871 -10.860  1.00  1.00      F    C
ATOM   1265  CA  LYS F  20      31.090  46.121 -10.370  1.00  1.00      F    C
ATOM   1266  CA  THR F  21      33.760  46.211  -7.590  1.00  1.00      F    C
ATOM   1267  CA  GLN F  22      34.610  44.251  -4.480  1.00  1.00      F    C
ATOM   1268  CA  LYS F  23      33.390  45.221  -0.960  1.00  1.00      F    C
ATOM   1269  CA  LYS F  24      33.600  41.651   0.320  1.00  1.00      F    C
ATOM   1270  CA  ASP F  25      35.960  41.551   3.300  1.00  1.00      F    C
ATOM   1271  CA  GLY F  26      35.120  37.771   3.560  1.00  1.00      F    C
ATOM   1272  CA  LYS F  27      37.150  36.071   0.780  1.00  1.00      F    C
ATOM   1273  CA  LYS F  28      35.610  35.901  -2.780  1.00  1.00      F    C
ATOM   1274  CA  ARG F  29      33.800  32.581  -2.770  1.00  1.00      F    C
ATOM   1275  CA  ARG F  30      31.300  31.191  -0.230  1.00  1.00      F    C
ATOM   1276  CA  LYS F  31      27.690  32.121  -0.730  1.00  1.00      F    C
ATOM   1277  CA  THR F  32      25.790  33.101   2.370  1.00  1.00      F    C
ATOM   1278  CA  ARG F  33      23.900  30.170   3.630  1.00  1.00      F    C
ATOM   1279  CA  LYS F  34      20.090  29.880   3.670  1.00  1.00      F    C
ATOM   1280  CA  GLU F  35      19.190  29.650   7.320  1.00  1.00      F    C
ATOM   1281  CA  SER F  36      18.630  26.520   9.330  1.00  1.00      F    C
ATOM   1282  CA  TYR F  37      17.480  24.890  12.470  1.00  1.00      F    C
ATOM   1283  CA  ALA F  38      20.880  23.540  13.330  1.00  1.00      F    C
ATOM   1284  CA  ILE F  39      21.880  25.960  16.240  1.00  1.00      F    C
ATOM   1285  CA  TYR F  40      18.580  25.250  17.930  1.00  1.00      F    C
ATOM   1286  CA  VAL F  41      18.700  21.590  17.430  1.00  1.00      F    C
ATOM   1287  CA  TYR F  42      22.130  21.560  18.700  1.00  1.00      F    C
ATOM   1288  CA  LYS F  43      21.260  23.570  21.840  1.00  1.00      F    C
ATOM   1289  CA  VAL F  44      18.940  20.780  22.930  1.00  1.00      F    C
ATOM   1290  CA  LEU F  45      21.530  18.080  22.220  1.00  1.00      F    C
ATOM   1291  CA  LYS F  46      23.820  19.830  24.770  1.00  1.00      F    C
ATOM   1292  CA  GLN F  47      20.980  19.910  27.330  1.00  1.00      F    C
ATOM   1293  CA  VAL F  48      20.430  16.240  27.070  1.00  1.00      F    C
ATOM   1294  CA  HIS F  49      23.800  14.710  26.530  1.00  1.00      F    C
ATOM   1295  CA  PRO F  50      26.410  17.210  27.400  1.00  1.00      F    C
ATOM   1296  CA  ASP F  51      29.410  15.470  26.020  1.00  1.00      F    C
ATOM   1297  CA  THR F  52      28.020  13.930  22.810  1.00  1.00      F    C
ATOM   1298  CA  GLY F  53      28.550  15.430  19.340  1.00  1.00      F    C
ATOM   1299  CA  ILE F  54      26.870  14.720  16.010  1.00  1.00      F    C
ATOM   1300  CA  SER F  55      28.410  14.401  12.560  1.00  1.00      F    C
ATOM   1301  CA  SER F  56      27.350  16.351   9.580  1.00  1.00      F    C
ATOM   1302  CA  LYS F  57      24.970  13.730   8.400  1.00  1.00      F    C
ATOM   1303  CA  ALA F  58      23.150  13.580  11.740  1.00  1.00      F    C
ATOM   1304  CA  MET F  59      22.730  17.200  11.640  1.00  1.00      F    C
ATOM   1305  CA  SER F  60      21.290  17.070   8.110  1.00  1.00      F    C
ATOM   1306  CA  ILE F  61      18.810  14.500   9.310  1.00  1.00      F    C
ATOM   1307  CA  MET F  62      17.700  16.800  12.220  1.00  1.00      F    C
ATOM   1308  CA  ASN F  63      17.070  19.740   9.920  1.00  1.00      F    C
ATOM   1309  CA  SER F  64      14.920  17.620   7.720  1.00  1.00      F    C
ATOM   1310  CA  PHE F  65      13.030  16.170  10.810  1.00  1.00      F    C
ATOM   1311  CA  VAL F  66      12.080  19.570  12.150  1.00  1.00      F    C
ATOM   1312  CA  ASN F  67      11.320  20.920   8.740  1.00  1.00      F    C
ATOM   1313  CA  ASP F  68       9.140  17.870   7.790  1.00  1.00      F    C
ATOM   1314  CA  VAL F  69       7.190  17.810  11.020  1.00  1.00      F    C
ATOM   1315  CA  PHE F  70       6.850  21.610  10.930  1.00  1.00      F    C
ATOM   1316  CA  GLU F  71       5.330  21.270   7.430  1.00  1.00      F    C
ATOM   1317  CA  ARG F  72       2.940  18.420   8.450  1.00  1.00      F    C
ATOM   1318  CA  ILE F  73       1.630  20.130  11.450  1.00  1.00      F    C
ATOM   1319  CA  ALA F  74       1.340  23.420   9.650  1.00  1.00      F    C
ATOM   1320  CA  GLY F  75      -0.530  21.760   6.730  1.00  1.00      F    C
ATOM   1321  CA  GLU F  76      -3.070  20.140   8.940  1.00  1.00      F    C
ATOM   1322  CA  ALA F  77      -3.640  23.380  10.860  1.00  1.00      F    C
ATOM   1323  CA  SER F  78      -3.900  25.330   7.630  1.00  1.00      F    C
ATOM   1324  CA  ARG F  79      -6.480  22.860   6.070  1.00  1.00      F    C
ATOM   1325  CA  LEU F  80      -8.510  22.880   9.320  1.00  1.00      F    C
ATOM   1326  CA  ALA F  81      -8.790  26.670   9.180  1.00  1.00      F    C
ATOM   1327  CA  HIS F  82     -10.130  26.530   5.590  1.00  1.00      F    C
ATOM   1328  CA  TYR F  83     -12.570  23.730   6.370  1.00  1.00      F    C
ATOM   1329  CA  ASN F  84     -14.070  25.920   9.060  1.00  1.00      F    C
ATOM   1330  CA  LYS F  85     -14.170  29.020   6.890  1.00  1.00      F    C
ATOM   1331  CA  ARG F  86     -11.720  30.800   9.230  1.00  1.00      F    C
ATOM   1332  CA  SER F  87      -8.960  33.080   8.020  1.00  1.00      F    C
ATOM   1333  CA  THR F  88      -6.700  32.690  11.040  1.00  1.00      F    C
ATOM   1334  CA  ILE F  89      -4.590  29.840  12.300  1.00  1.00      F    C
ATOM   1335  CA  THR F  90      -4.440  30.320  16.130  1.00  1.00      F    C
ATOM   1336  CA  SER F  91      -2.620  28.140  18.760  1.00  1.00      F    C
ATOM   1337  CA  ARG F  92      -6.010  26.400  18.980  1.00  1.00      F    C
ATOM   1338  CA  GLU F  93      -5.720  25.090  15.340  1.00  1.00      F    C
ATOM   1339  CA  ILE F  94      -2.090  24.280  16.030  1.00  1.00      F    C
ATOM   1340  CA  GLN F  95      -3.130  22.100  19.050  1.00  1.00      F    C
ATOM   1341  CA  THR F  96      -5.680  20.020  17.140  1.00  1.00      F    C
ATOM   1342  CA  ALA F  97      -3.100  19.400  14.330  1.00  1.00      F    C
ATOM   1343  CA  VAL F  98      -0.770  18.040  17.150  1.00  1.00      F    C
ATOM   1344  CA  ARG F  99      -3.270  15.630  18.560  1.00  1.00      F    C
ATOM   1345  CA  LEU F 100      -4.170  14.440  15.050  1.00  1.00      F    C
ATOM   1346  CA  LEU F 101      -0.530  14.190  14.040  1.00  1.00      F    C
ATOM   1347  CA  LEU F 102       1.510  12.790  16.920  1.00  1.00      F    C
ATOM   1348  CA  PRO F 103       1.070   9.440  18.590  1.00  1.00      F    C
ATOM   1349  CA  GLY F 104      -0.300   9.440  22.110  1.00  1.00      F    C
ATOM   1350  CA  GLU F 105       2.310  10.340  24.670  1.00  1.00      F    C
ATOM   1351  CA  LEU F 106       4.270  12.540  22.260  1.00  1.00      F    C
ATOM   1352  CA  ALA F 107       1.090  14.440  21.340  1.00  1.00      F    C
ATOM   1353  CA  LYS F 108       0.460  14.780  25.120  1.00  1.00      F    C
ATOM   1354  CA  HIS F 109       3.760  16.240  26.050  1.00  1.00      F    C
ATOM   1355  CA  ALA F 110       3.740  18.450  22.840  1.00  1.00      F    C
ATOM   1356  CA  VAL F 111       0.350  19.930  23.920  1.00  1.00      F    C
ATOM   1357  CA  SER F 112       1.650  20.500  27.530  1.00  1.00      F    C
ATOM   1358  CA  GLU F 113       4.730  22.330  26.180  1.00  1.00      F    C
ATOM   1359  CA  GLY F 114       2.650  24.210  23.690  1.00  1.00      F    C
ATOM   1360  CA  THR F 115       0.060  25.100  26.300  1.00  1.00      F    C
ATOM   1361  CA  LYS F 116       2.620  25.980  28.910  1.00  1.00      F    C
ATOM   1362  CA  ALA F 117       4.460  28.210  26.290  1.00  1.00      F    C
ATOM   1363  CA  VAL F 118       1.310  30.330  25.530  1.00  1.00      F    C
ATOM   1364  CA  THR F 119       0.499  30.930  29.090  1.00  1.00      F    C
ATOM   1365  CA  LYS F 120       3.929  32.170  29.900  1.00  1.00      F    C
ATOM   1366  CA  TYR F 121       3.999  34.550  27.020  1.00  1.00      F    C
ATOM   1367  CA  THR F 122       0.489  35.960  27.990  1.00  1.00      F    C
ATOM   1368  CA  SER F 123       1.649  36.630  31.580  1.00  1.00      F    C
ATOM   1369  CA  ALA F 124       4.149  39.140  30.490  1.00  1.00      F    C
ATOM   1370  CA  LYS F 125       1.849  42.190  30.130  1.00  1.00      F    C
TER
ATOM   1371  CA  ALA G   1      34.350 -35.449  27.230  1.00  1.00      G    C
ATOM   1372  CA  ARG G   2      31.700 -34.439  24.570  1.00  1.00      G    C
ATOM   1373  CA  THR G   3      28.540 -36.580  24.390  1.00  1.00      G    C
ATOM   1374  CA  LYS G   4      27.470 -38.700  21.340  1.00  1.00      G    C
ATOM   1375  CA  GLN G   5      24.370 -36.570  21.160  1.00  1.00      G    C
ATOM   1376  CA  THR G   6      22.750 -37.320  17.780  1.00  1.00      G    C
ATOM   1377  CA  ALA G   7      20.820 -40.300  19.330  1.00  1.00      G    C
ATOM   1378  CA  ARG G   8      17.670 -38.170  19.740  1.00  1.00      G    C
ATOM   1379  CA  LYS G   9      16.030 -36.600  22.730  1.00  1.00      G    C
ATOM   1380  CA  SER G  10      12.290 -36.910  23.270  1.00  1.00      G    C
ATOM   1381  CA  THR G  11      12.040 -33.540  24.790  1.00  1.00      G    C
ATOM   1382  CA  GLY G  12      10.920 -35.100  28.130  1.00  1.00      G    C
ATOM   1383  CA  GLY G  13      12.050 -38.140  26.400  1.00  1.00      G    C
ATOM   1384  CA  LYS G  14      10.030 -41.010  24.960  1.00  1.00      G    C
ATOM   1385  CA  ALA G  15       9.600 -44.100  27.080  1.00  1.00      G    C
ATOM   1386  CA  PRO G  16      13.420 -44.250  27.750  1.00  1.00      G    C
ATOM   1387  CA  ARG G  17      15.760 -47.120  28.400  1.00  1.00      G    C
ATOM   1388  CA  LYS G  18      16.690 -50.510  26.760  1.00  1.00      G    C
ATOM   1389  CA  GLN G  19      17.730 -50.490  23.120  1.00  1.00      G    C
ATOM   1390  CA  LEU G  20      19.720 -53.710  22.360  1.00  1.00      G    C
ATOM   1391  CA  ALA G  21      23.400 -54.640  22.030  1.00  1.00      G    C
ATOM   1392  CA  THR G  22      26.320 -52.780  23.630  1.00  1.00      G    C
ATOM   1393  CA  LYS G  23      25.050 -51.440  26.840  1.00  1.00      G    C
ATOM   1394  CA  ALA G  24      27.910 -48.900  26.720  1.00  1.00      G    C
ATOM   1395  CA  ALA G  25      27.220 -48.180  30.390  1.00  1.00      G    C
ATOM   1396  CA  ARG G  26      30.190 -45.760  30.580  1.00  1.00      G    C
ATOM   1397  CA  LYS G  27      29.570 -41.930  31.390  1.00  1.00      G    C
ATOM   1398  CA  SER G  28      32.830 -40.439  30.160  1.00  1.00      G    C
ATOM   1399  CA  ALA G  29      36.430 -41.549  29.780  1.00  1.00      G    C
ATOM   1400  CA  PRO G  30      36.590 -40.489  26.050  1.00  1.00      G    C
ATOM   1401  CA  ALA G  31      40.230 -40.099  24.580  1.00  1.00      G    C
ATOM   1402  CA  THR G  32      39.580 -36.369  24.460  1.00  1.00      G    C
ATOM   1403  CA  GLY G  33      37.790 -35.399  21.200  1.00  1.00      G    C
ATOM   1404  CA  GLY G  34      35.950 -38.129  19.220  1.00  1.00      G    C
ATOM   1405  CA  VAL G  35      36.420 -36.359  15.720  1.00  1.00      G    C
ATOM   1406  CA  LYS G  36      38.970 -33.489  15.760  1.00  1.00      G    C
ATOM   1407  CA  LYS G  37      38.090 -31.209  12.880  1.00  1.00      G    C
ATOM   1408  CA  PRO G  38      34.630 -29.779  13.730  1.00  1.00      G    C
ATOM   1409  CA  HIS G  39      33.100 -27.389  11.320  1.00  1.00      G    C
ATOM   1410  CA  ARG G  40      33.820 -27.749   7.560  1.00  1.00      G    C
ATOM   1411  CA  TYR G  41      31.780 -26.599   4.580  1.00  1.00      G    C
ATOM   1412  CA  ARG G  42      27.990 -26.369   5.210  1.00  1.00      G    C
ATOM   1413  CA  PRO G  43      25.620 -25.119   2.440  1.00  1.00      G    C
ATOM   1414  CA  GLY G  44      23.580 -22.400   4.110  1.00  1.00      G    C
ATOM   1415  CA  THR G  45      25.970 -21.410   6.770  1.00  1.00      G    C
ATOM   1416  CA  VAL G  46      27.610 -18.589   4.830  1.00  1.00      G    C
ATOM   1417  CA  ALA G  47      24.220 -17.450   3.340  1.00  1.00      G    C
ATOM   1418  CA  LEU G  48      23.140 -17.070   7.080  1.00  1.00      G    C
ATOM   1419  CA  ARG G  49      26.410 -15.519   7.960  1.00  1.00      G    C
ATOM   1420  CA  GLU G  50      25.950 -12.809   5.390  1.00  1.00      G    C
ATOM   1421  CA  ILE G  51      22.620 -11.610   6.550  1.00  1.00      G    C
ATOM   1422  CA  ARG G  52      24.050 -10.970  10.050  1.00  1.00      G    C
ATOM   1423  CA  ARG G  53      27.170  -9.269   8.510  1.00  1.00      G    C
ATOM   1424  CA  TYR G  54      25.120  -7.080   6.090  1.00  1.00      G    C
ATOM   1425  CA  GLN G  55      22.370  -5.950   8.340  1.00  1.00      G    C
ATOM   1426  CA  LYS G  56      24.920  -4.750  10.780  1.00  1.00      G    C
ATOM   1427  CA  SER G  57      26.820  -2.399   8.510  1.00  1.00      G    C
ATOM   1428  CA  THR G  58      25.060   0.320   6.700  1.00  1.00      G    C
ATOM   1429  CA  GLU G  59      27.190   0.891   3.610  1.00  1.00      G    C
ATOM   1430  CA  LEU G  60      25.660   1.421   0.280  1.00  1.00      G    C
ATOM   1431  CA  LEU G  61      25.440  -1.969  -1.640  1.00  1.00      G    C
ATOM   1432  CA  ILE G  62      25.510  -0.749  -5.270  1.00  1.00      G    C
ATOM   1433  CA  ARG G  63      28.530   0.221  -7.400  1.00  1.00      G    C
ATOM   1434  CA  LYS G  64      29.040   3.941  -8.090  1.00  1.00      G    C
ATOM   1435  CA  LEU G  65      30.050   3.861 -11.790  1.00  1.00      G    C
ATOM   1436  CA  PRO G  66      27.530   1.371 -12.880  1.00  1.00      G    C
ATOM   1437  CA  PHE G  67      24.700   3.371 -11.310  1.00  1.00      G    C
ATOM   1438  CA  GLN G  68      25.790   6.681 -12.670  1.00  1.00      G    C
ATOM   1439  CA  ARG G  69      25.800   5.181 -16.150  1.00  1.00      G    C
ATOM   1440  CA  LEU G  70      22.150   3.801 -15.520  1.00  1.00      G    C
ATOM   1441  CA  VAL G  71      21.000   7.260 -14.660  1.00  1.00      G    C
ATOM   1442  CA  ARG G  72      22.720   8.881 -17.650  1.00  1.00      G    C
ATOM   1443  CA  GLU G  73      21.200   6.201 -19.910  1.00  1.00      G    C
ATOM   1444  CA  ILE G  74      17.710   6.420 -18.340  1.00  1.00      G    C
ATOM   1445  CA  ALA G  75      17.830  10.240 -18.220  1.00  1.00      G    C
ATOM   1446  CA  GLN G  76      19.070  10.570 -21.860  1.00  1.00      G    C
ATOM   1447  CA  ASP G  77      15.730   9.000 -22.850  1.00  1.00      G    C
ATOM   1448  CA  PHE G  78      13.790  11.870 -21.210  1.00  1.00      G    C
ATOM   1449  CA  LYS G  79      16.100  14.820 -21.830  1.00  1.00      G    C
ATOM   1450  CA  THR G  80      19.420  15.031 -23.600  1.00  1.00      G    C
ATOM   1451  CA  ASP G  81      22.510  16.941 -22.580  1.00  1.00      G    C
ATOM   1452  CA  LEU G  82      22.120  16.411 -18.850  1.00  1.00      G    C
ATOM   1453  CA  ARG G  83      24.650  17.071 -16.170  1.00  1.00      G    C
ATOM   1454  CA  PHE G  84      24.110  15.541 -12.600  1.00  1.00      G    C
ATOM   1455  CA  GLN G  85      25.470  16.761  -9.330  1.00  1.00      G    C
ATOM   1456  CA  SER G  86      27.390  13.701  -7.730  1.00  1.00      G    C
ATOM   1457  CA  SER G  87      25.040  14.041  -4.730  1.00  1.00      G    C
ATOM   1458  CA  ALA G  88      21.920  14.020  -6.950  1.00  1.00      G    C
ATOM   1459  CA  VAL G  89      22.980  10.691  -8.380  1.00  1.00      G    C
ATOM   1460  CA  MET G  90      23.840   9.411  -4.900  1.00  1.00      G    C
ATOM   1461  CA  ALA G  91      20.460  10.640  -3.480  1.00  1.00      G    C
ATOM   1462  CA  LEU G  92      18.690   8.450  -6.040  1.00  1.00      G    C
ATOM   1463  CA  GLN G  93      21.020   5.490  -5.120  1.00  1.00      G    C
ATOM   1464  CA  GLU G  94      20.320   5.880  -1.380  1.00  1.00      G    C
ATOM   1465  CA  ALA G  95      16.500   6.120  -2.160  1.00  1.00      G    C
ATOM   1466  CA  SER G  96      16.530   3.240  -4.680  1.00  1.00      G    C
ATOM   1467  CA  GLU G  97      18.530   0.890  -2.380  1.00  1.00      G    C
ATOM   1468  CA  ALA G  98      16.250   1.660   0.620  1.00  1.00      G    C
ATOM   1469  CA  TYR G  99      13.190   0.750  -1.660  1.00  1.00      G    C
ATOM   1470  CA  LEU G 100      14.780  -2.410  -3.000  1.00  1.00      G    C
ATOM   1471  CA  VAL G 101      15.790  -3.750   0.530  1.00  1.00      G    C
ATOM   1472  CA  ALA G 102      12.130  -3.350   1.790  1.00  1.00      G    C
ATOM   1473  CA  LEU G 103      10.800  -4.890  -1.370  1.00  1.00      G    C
ATOM   1474  CA  PHE G 104      13.030  -7.930  -0.850  1.00  1.00      G    C
ATOM   1475  CA  GLU G 105      11.610  -8.270   2.650  1.00  1.00      G    C
ATOM   1476  CA  ASP G 106       8.060  -8.440   1.120  1.00  1.00      G    C
ATOM   1477  CA  THR G 107       9.050 -10.430  -1.840  1.00  1.00      G    C
ATOM   1478  CA  ASN G 108      10.840 -12.870   0.680  1.00  1.00      G    C
ATOM   1479  CA  LEU G 109       7.620 -12.950   2.820  1.00  1.00      G    C
ATOM   1480  CA  CYS G 110       5.790 -13.910  -0.380  1.00  1.00      G    C
ATOM   1481  CA  ALA G 111       8.370 -16.560  -1.030  1.00  1.00      G    C
ATOM   1482  CA  ILE G 112       8.070 -17.960   2.560  1.00  1.00      G    C
ATOM   1483  CA  HIS G 113       4.260 -17.670   2.270  1.00  1.00      G    C
ATOM   1484  CA  ALA G 114       4.210 -20.390  -0.410  1.00  1.00      G    C
ATOM   1485  CA  LYS G 115       6.570 -22.390   1.810  1.00  1.00      G    C
ATOM   1486  CA  ARG G 116       9.660 -21.640  -0.230  1.00  1.00      G    C
ATOM   1487  CA  VAL G 117      12.980 -20.070   0.890  1.00  1.00      G    C
ATOM   1488  CA  THR G 118      13.830 -19.020  -2.690  1.00  1.00      G    C
ATOM   1489  CA  ILE G 119      12.470 -15.690  -3.880  1.00  1.00      G    C
ATOM   1490  CA  MET G 120      11.070 -15.670  -7.400  1.00  1.00      G    C
ATOM   1491  CA  PRO G 121       9.790 -13.390 -10.240  1.00  1.00      G    C
ATOM   1492  CA  LYS G 122       6.140 -14.080  -9.210  1.00  1.00      G    C
ATOM   1493  CA  ASP G 123       6.960 -12.930  -5.710  1.00  1.00      G    C
ATOM   1494  CA  ILE G 124       8.440  -9.620  -6.800  1.00  1.00      G    C
ATOM   1495  CA  GLN G 125       5.220  -9.030  -8.910  1.00  1.00      G    C
ATOM   1496  CA  LEU G 126       2.910 -10.010  -6.160  1.00  1.00      G    C
ATOM   1497  CA  ALA G 127       4.610  -7.660  -3.670  1.00  1.00      G    C
ATOM   1498  CA  ARG G 128       4.610  -4.650  -6.150  1.00  1.00      G    C
ATOM   1499  CA  ARG G 129       1.010  -5.130  -7.010  1.00  1.00      G    C
ATOM   1500  CA  ILE G 130       0.190  -5.320  -3.290  1.00  1.00      G    C
ATOM   1501  CA  ARG G 131       2.230  -2.140  -2.650  1.00  1.00      G    C
ATOM   1502  CA  GLY G 132      -0.080  -0.340  -5.130  1.00  1.00      G    C
ATOM   1503  CA  GLU G 133       2.690   0.120  -7.610  1.00  1.00      G    C
ATOM   1504  CA  ARG G 134       1.100  -2.280 -10.170  1.00  1.00      G    C
ATOM   1505  CA  ALA G 135      -2.290  -2.220  -8.350  1.00  1.00      G    C
TER
ATOM   1506  CA  SER H   1      22.781 -38.169 -45.270  1.00  1.00      H    C
ATOM   1507  CA  GLY H   2      21.581 -35.189 -43.170  1.00  1.00      H    C
ATOM   1508  CA  ARG H   3      19.301 -33.789 -45.800  1.00  1.00      H    C
ATOM   1509  CA  GLY H   4      16.781 -31.179 -44.860  1.00  1.00      H    C
ATOM   1510  CA  LYS H   5      18.981 -28.419 -43.610  1.00  1.00      H    C
ATOM   1511  CA  GLY H   6      18.981 -27.879 -39.950  1.00  1.00      H    C
ATOM   1512  CA  GLY H   7      17.471 -30.189 -37.340  1.00  1.00      H    C
ATOM   1513  CA  LYS H   8      18.481 -33.319 -35.400  1.00  1.00      H    C
ATOM   1514  CA  GLY H   9      18.531 -33.629 -31.620  1.00  1.00      H    C
ATOM   1515  CA  LEU H  10      20.301 -34.909 -28.510  1.00  1.00      H    C
ATOM   1516  CA  GLY H  11      21.991 -32.759 -25.890  1.00  1.00      H    C
ATOM   1517  CA  LYS H  12      23.691 -30.879 -28.680  1.00  1.00      H    C
ATOM   1518  CA  GLY H  13      25.431 -27.459 -29.270  1.00  1.00      H    C
ATOM   1519  CA  GLY H  14      22.101 -25.819 -29.860  1.00  1.00      H    C
ATOM   1520  CA  ALA H  15      20.581 -24.979 -33.250  1.00  1.00      H    C
ATOM   1521  CA  LYS H  16      20.281 -21.419 -31.900  1.00  1.00      H    C
ATOM   1522  CA  ARG H  17      23.751 -19.939 -32.900  1.00  1.00      H    C
ATOM   1523  CA  HIS H  18      24.921 -18.059 -29.800  1.00  1.00      H    C
ATOM   1524  CA  ARG H  19      23.171 -14.779 -30.430  1.00  1.00      H    C
ATOM   1525  CA  LYS H  20      23.780 -13.059 -27.160  1.00  1.00      H    C
ATOM   1526  CA  VAL H  21      26.970 -12.409 -25.180  1.00  1.00      H    C
ATOM   1527  CA  LEU H  22      26.050 -10.069 -22.230  1.00  1.00      H    C
ATOM   1528  CA  ARG H  23      26.160  -6.219 -22.360  1.00  1.00      H    C
ATOM   1529  CA  ASP H  24      27.160  -3.889 -19.430  1.00  1.00      H    C
ATOM   1530  CA  ASN H  25      25.170  -0.979 -18.060  1.00  1.00      H    C
ATOM   1531  CA  ILE H  26      21.970  -2.749 -16.870  1.00  1.00      H    C
ATOM   1532  CA  GLN H  27      24.180  -5.849 -16.860  1.00  1.00      H    C
ATOM   1533  CA  GLY H  28      26.770  -4.049 -14.760  1.00  1.00      H    C
ATOM   1534  CA  ILE H  29      24.360  -4.119 -11.710  1.00  1.00      H    C
ATOM   1535  CA  THR H  30      25.990  -7.409 -10.720  1.00  1.00      H    C
ATOM   1536  CA  LYS H  31      24.730 -10.699  -9.350  1.00  1.00      H    C
ATOM   1537  CA  PRO H  32      26.910 -10.229  -6.340  1.00  1.00      H    C
ATOM   1538  CA  ALA H  33      25.870  -6.769  -5.530  1.00  1.00      H    C
ATOM   1539  CA  ILE H  34      22.100  -7.950  -5.900  1.00  1.00      H    C
ATOM   1540  CA  ARG H  35      22.780 -10.870  -3.660  1.00  1.00      H    C
ATOM   1541  CA  ARG H  36      24.420  -8.429  -1.220  1.00  1.00      H    C
ATOM   1542  CA  LEU H  37      21.210  -6.150  -1.300  1.00  1.00      H    C
ATOM   1543  CA  ALA H  38      19.140  -9.340  -0.870  1.00  1.00      H    C
ATOM   1544  CA  ARG H  39      21.390 -10.410   2.040  1.00  1.00      H    C
ATOM   1545  CA  ARG H  40      20.750  -7.420   4.010  1.00  1.00      H    C
ATOM   1546  CA  GLY H  41      16.970  -7.740   3.040  1.00  1.00      H    C
ATOM   1547  CA  GLY H  42      16.650 -11.200   4.840  1.00  1.00      H    C
ATOM   1548  CA  VAL H  43      16.760 -13.400   1.820  1.00  1.00      H    C
ATOM   1549  CA  LYS H  44      18.830 -16.730   2.140  1.00  1.00      H    C
ATOM   1550  CA  ARG H  45      18.210 -18.250  -1.240  1.00  1.00      H    C
ATOM   1551  CA  ILE H  46      18.110 -16.630  -4.670  1.00  1.00      H    C
ATOM   1552  CA  SER H  47      16.890 -18.200  -7.890  1.00  1.00      H    C
ATOM   1553  CA  GLY H  48      18.950 -17.500 -10.930  1.00  1.00      H    C
ATOM   1554  CA  LEU H  49      16.010 -15.600 -12.410  1.00  1.00      H    C
ATOM   1555  CA  ILE H  50      15.850 -13.020  -9.690  1.00  1.00      H    C
ATOM   1556  CA  TYR H  51      18.700 -10.960 -11.040  1.00  1.00      H    C
ATOM   1557  CA  GLU H  52      16.920 -10.040 -14.260  1.00  1.00      H    C
ATOM   1558  CA  GLU H  53      13.800  -9.460 -12.250  1.00  1.00      H    C
ATOM   1559  CA  THR H  54      15.630  -6.850 -10.090  1.00  1.00      H    C
ATOM   1560  CA  ARG H  55      16.760  -4.850 -13.090  1.00  1.00      H    C
ATOM   1561  CA  GLY H  56      13.150  -4.640 -14.210  1.00  1.00      H    C
ATOM   1562  CA  VAL H  57      11.950  -3.440 -10.840  1.00  1.00      H    C
ATOM   1563  CA  LEU H  58      14.950  -1.030 -10.550  1.00  1.00      H    C
ATOM   1564  CA  LYS H  59      14.340   0.340 -14.110  1.00  1.00      H    C
ATOM   1565  CA  VAL H  60      10.650   0.910 -13.320  1.00  1.00      H    C
ATOM   1566  CA  PHE H  61      11.570   2.710 -10.110  1.00  1.00      H    C
ATOM   1567  CA  LEU H  62      14.170   4.810 -11.880  1.00  1.00      H    C
ATOM   1568  CA  GLU H  63      11.880   5.620 -14.700  1.00  1.00      H    C
ATOM   1569  CA  ASN H  64       9.290   6.910 -12.220  1.00  1.00      H    C
ATOM   1570  CA  VAL H  65      11.990   8.810 -10.150  1.00  1.00      H    C
ATOM   1571  CA  ILE H  66      13.810  10.320 -13.080  1.00  1.00      H    C
ATOM   1572  CA  ARG H  67      10.560  11.460 -14.660  1.00  1.00      H    C
ATOM   1573  CA  ASP H  68       9.680  13.560 -11.610  1.00  1.00      H    C
ATOM   1574  CA  ALA H  69      13.220  14.800 -11.070  1.00  1.00      H    C
ATOM   1575  CA  VAL H  70      13.180  16.120 -14.580  1.00  1.00      H    C
ATOM   1576  CA  THR H  71       9.810  17.840 -14.070  1.00  1.00      H    C
ATOM   1577  CA  TYR H  72      11.550  19.880 -11.500  1.00  1.00      H    C
ATOM   1578  CA  THR H  73      14.650  20.340 -13.530  1.00  1.00      H    C
ATOM   1579  CA  GLU H  74      12.730  21.820 -16.430  1.00  1.00      H    C
ATOM   1580  CA  HIS H  75      10.630  24.130 -14.350  1.00  1.00      H    C
ATOM   1581  CA  ALA H  76      13.880  25.710 -13.060  1.00  1.00      H    C
ATOM   1582  CA  LYS H  77      15.160  26.180 -16.610  1.00  1.00      H    C
ATOM   1583  CA  ARG H  78      18.230  23.940 -15.650  1.00  1.00      H    C
ATOM   1584  CA  LYS H  79      19.810  21.070 -17.670  1.00  1.00      H    C
ATOM   1585  CA  THR H  80      21.310  19.501 -14.560  1.00  1.00      H    C
ATOM   1586  CA  VAL H  81      19.380  17.230 -12.300  1.00  1.00      H    C
ATOM   1587  CA  THR H  82      19.960  18.560  -8.740  1.00  1.00      H    C
ATOM   1588  CA  ALA H  83      20.020  16.910  -5.330  1.00  1.00      H    C
ATOM   1589  CA  MET H  84      16.850  18.950  -4.530  1.00  1.00      H    C
ATOM   1590  CA  ASP H  85      15.020  17.730  -7.640  1.00  1.00      H    C
ATOM   1591  CA  VAL H  86      15.710  14.170  -6.240  1.00  1.00      H    C
ATOM   1592  CA  VAL H  87      14.550  15.150  -2.750  1.00  1.00      H    C
ATOM   1593  CA  TYR H  88      11.260  16.710  -4.150  1.00  1.00      H    C
ATOM   1594  CA  ALA H  89      10.730  13.750  -6.530  1.00  1.00      H    C
ATOM   1595  CA  LEU H  90      11.320  11.520  -3.440  1.00  1.00      H    C
ATOM   1596  CA  LYS H  91       9.000  13.460  -1.310  1.00  1.00      H    C
ATOM   1597  CA  ARG H  92       6.210  13.840  -3.870  1.00  1.00      H    C
ATOM   1598  CA  GLN H  93       6.420  10.110  -4.340  1.00  1.00      H    C
ATOM   1599  CA  GLY H  94       5.980   9.640  -0.540  1.00  1.00      H    C
ATOM   1600  CA  ARG H  95       9.510   8.410  -0.110  1.00  1.00      H    C
ATOM   1601  CA  THR H  96      10.480  11.350   2.250  1.00  1.00      H    C
ATOM   1602  CA  LEU H  97      14.260  11.350   2.300  1.00  1.00      H    C
ATOM   1603  CA  TYR H  98      16.420  13.120   4.910  1.00  1.00      H    C
ATOM   1604  CA  GLY H  99      20.070  13.650   4.290  1.00  1.00      H    C
ATOM   1605  CA  PHE H 100      20.350  15.230   0.980  1.00  1.00      H    C
ATOM   1606  CA  GLY H 101      23.170  13.450  -0.770  1.00  1.00      H    C
ATOM   1607  CA  GLY H 102      25.600  16.281  -0.590  1.00  1.00      H    C
TER
ATOM   1608  CA  SER I   1     -45.000  95.140 -25.241  1.00  1.00      I    C
ATOM   1609  CA  GLY I   2     -46.120  98.750 -25.311  1.00  1.00      I    C
ATOM   1610  CA  ARG I   3     -48.640 101.140 -26.951  1.00  1.00      I    C
ATOM   1611  CA  GLY I   4     -52.380 100.440 -27.201  1.00  1.00      I    C
ATOM   1612  CA  LYS I   5     -52.670  98.740 -23.821  1.00  1.00      I    C
ATOM   1613  CA  GLN I   6     -50.220 101.250 -22.361  1.00  1.00      I    C
ATOM   1614  CA  GLY I   7     -48.980  99.880 -19.051  1.00  1.00      I    C
ATOM   1615  CA  GLY I   8     -48.980  96.050 -18.681  1.00  1.00      I    C
ATOM   1616  CA  LYS I   9     -50.170  93.100 -20.891  1.00  1.00      I    C
ATOM   1617  CA  THR I  10     -47.080  91.020 -19.741  1.00  1.00      I    C
ATOM   1618  CA  ARG I  11     -46.320  93.160 -16.831  1.00  1.00      I    C
ATOM   1619  CA  ALA I  12     -43.550  92.240 -14.341  1.00  1.00      I    C
ATOM   1620  CA  LYS I  13     -40.520  93.320 -16.260  1.00  1.00      I    C
ATOM   1621  CA  ALA I  14     -38.741  93.200 -13.000  1.00  1.00      I    C
ATOM   1622  CA  LYS I  15     -37.341  96.590 -11.830  1.00  1.00      I    C
ATOM   1623  CA  THR I  16     -35.601  98.330  -9.040  1.00  1.00      I    C
ATOM   1624  CA  ARG I  17     -32.251  96.930  -7.740  1.00  1.00      I    C
ATOM   1625  CA  SER I  18     -34.021  97.180  -4.370  1.00  1.00      I    C
ATOM   1626  CA  SER I  19     -36.981  95.000  -5.570  1.00  1.00      I    C
ATOM   1627  CA  ARG I  20     -34.461  92.550  -6.990  1.00  1.00      I    C
ATOM   1628  CA  ALA I  21     -32.711  92.570  -3.590  1.00  1.00      I    C
ATOM   1629  CA  GLY I  22     -36.211  92.270  -1.930  1.00  1.00      I    C
ATOM   1630  CA  LEU I  23     -35.741  95.490   0.090  1.00  1.00      I    C
ATOM   1631  CA  GLN I  24     -37.561  98.840   1.030  1.00  1.00      I    C
ATOM   1632  CA  PHE I  25     -34.291 100.500   1.880  1.00  1.00      I    C
ATOM   1633  CA  PRO I  26     -32.271 101.880  -1.110  1.00  1.00      I    C
ATOM   1634  CA  VAL I  27     -29.561  99.470  -2.410  1.00  1.00      I    C
ATOM   1635  CA  GLY I  28     -28.761 101.930  -5.190  1.00  1.00      I    C
ATOM   1636  CA  ARG I  29     -28.371 104.890  -2.840  1.00  1.00      I    C
ATOM   1637  CA  VAL I  30     -26.271 102.920  -0.340  1.00  1.00      I    C
ATOM   1638  CA  HIS I  31     -24.081 101.630  -3.260  1.00  1.00      I    C
ATOM   1639  CA  ARG I  32     -23.571 105.120  -4.600  1.00  1.00      I    C
ATOM   1640  CA  LEU I  33     -22.581 106.610  -1.170  1.00  1.00      I    C
ATOM   1641  CA  LEU I  34     -20.091 103.720  -0.730  1.00  1.00      I    C
ATOM   1642  CA  ARG I  35     -18.831 104.360  -4.330  1.00  1.00      I    C
ATOM   1643  CA  LYS I  36     -18.481 108.120  -3.730  1.00  1.00      I    C
ATOM   1644  CA  GLY I  37     -16.511 107.600  -0.620  1.00  1.00      I    C
ATOM   1645  CA  ASN I  38     -13.711 105.650  -2.300  1.00  1.00      I    C
ATOM   1646  CA  TYR I  39     -13.441 103.050   0.550  1.00  1.00      I    C
ATOM   1647  CA  ALA I  40     -11.471 100.550  -1.560  1.00  1.00      I    C
ATOM   1648  CA  GLU I  41     -11.011 101.610  -5.160  1.00  1.00      I    C
ATOM   1649  CA  ARG I  42     -13.561  98.820  -5.960  1.00  1.00      I    C
ATOM   1650  CA  VAL I  43     -16.861  97.630  -4.300  1.00  1.00      I    C
ATOM   1651  CA  GLY I  44     -18.841  94.700  -5.520  1.00  1.00      I    C
ATOM   1652  CA  ALA I  45     -22.581  94.570  -6.240  1.00  1.00      I    C
ATOM   1653  CA  GLY I  46     -23.541  92.450  -3.250  1.00  1.00      I    C
ATOM   1654  CA  ALA I  47     -21.861  94.780  -0.750  1.00  1.00      I    C
ATOM   1655  CA  PRO I  48     -24.501  97.540  -0.970  1.00  1.00      I    C
ATOM   1656  CA  VAL I  49     -27.191  94.840  -0.880  1.00  1.00      I    C
ATOM   1657  CA  TYR I  50     -26.081  93.590   2.400  1.00  1.00      I    C
ATOM   1658  CA  LEU I  51     -25.701  97.040   3.930  1.00  1.00      I    C
ATOM   1659  CA  ALA I  52     -29.371  97.990   3.070  1.00  1.00      I    C
ATOM   1660  CA  ALA I  53     -30.731  94.850   4.640  1.00  1.00      I    C
ATOM   1661  CA  VAL I  54     -29.011  95.250   8.180  1.00  1.00      I    C
ATOM   1662  CA  LEU I  55     -29.941  98.920   8.300  1.00  1.00      I    C
ATOM   1663  CA  GLU I  56     -33.501  97.920   7.510  1.00  1.00      I    C
ATOM   1664  CA  TYR I  57     -33.331  95.440  10.270  1.00  1.00      I    C
ATOM   1665  CA  LEU I  58     -31.861  97.720  13.010  1.00  1.00      I    C
ATOM   1666  CA  THR I  59     -34.501 100.320  12.320  1.00  1.00      I    C
ATOM   1667  CA  ALA I  60     -37.571  98.090  12.490  1.00  1.00      I    C
ATOM   1668  CA  GLU I  61     -36.321  97.040  15.890  1.00  1.00      I    C
ATOM   1669  CA  ILE I  62     -35.931 100.550  17.150  1.00  1.00      I    C
ATOM   1670  CA  LEU I  63     -39.181 101.830  15.690  1.00  1.00      I    C
ATOM   1671  CA  GLU I  64     -41.051  98.790  17.100  1.00  1.00      I    C
ATOM   1672  CA  LEU I  65     -39.991  99.520  20.640  1.00  1.00      I    C
ATOM   1673  CA  ALA I  66     -40.441 103.270  20.160  1.00  1.00      I    C
ATOM   1674  CA  GLY I  67     -44.031 102.770  19.029  1.00  1.00      I    C
ATOM   1675  CA  ASN I  68     -44.601 100.740  22.119  1.00  1.00      I    C
ATOM   1676  CA  ALA I  69     -43.241 103.390  24.400  1.00  1.00      I    C
ATOM   1677  CA  ALA I  70     -45.341 106.090  22.739  1.00  1.00      I    C
ATOM   1678  CA  ARG I  71     -48.391 103.830  23.179  1.00  1.00      I    C
ATOM   1679  CA  ASP I  72     -47.431 103.340  26.859  1.00  1.00      I    C
ATOM   1680  CA  ASN I  73     -47.181 107.020  27.299  1.00  1.00      I    C
ATOM   1681  CA  LYS I  74     -50.531 107.930  25.619  1.00  1.00      I    C
ATOM   1682  CA  LYS I  75     -48.881 109.420  22.579  1.00  1.00      I    C
ATOM   1683  CA  THR I  76     -49.631 108.770  18.889  1.00  1.00      I    C
ATOM   1684  CA  ARG I  77     -46.421 110.350  17.519  1.00  1.00      I    C
ATOM   1685  CA  ILE I  78     -42.991 109.000  18.470  1.00  1.00      I    C
ATOM   1686  CA  ILE I  79     -40.981 111.900  20.090  1.00  1.00      I    C
ATOM   1687  CA  PRO I  80     -37.181 111.550  21.040  1.00  1.00      I    C
ATOM   1688  CA  ARG I  81     -38.131 110.680  24.610  1.00  1.00      I    C
ATOM   1689  CA  HIS I  82     -39.761 107.370  23.370  1.00  1.00      I    C
ATOM   1690  CA  LEU I  83     -36.631 106.440  21.400  1.00  1.00      I    C
ATOM   1691  CA  GLN I  84     -34.621 106.740  24.660  1.00  1.00      I    C
ATOM   1692  CA  LEU I  85     -36.761 104.500  26.750  1.00  1.00      I    C
ATOM   1693  CA  ALA I  86     -37.021 101.760  24.010  1.00  1.00      I    C
ATOM   1694  CA  VAL I  87     -33.331 101.690  23.570  1.00  1.00      I    C
ATOM   1695  CA  ARG I  88     -32.191 102.220  27.130  1.00  1.00      I    C
ATOM   1696  CA  ASN I  89     -34.551  99.710  28.460  1.00  1.00      I    C
ATOM   1697  CA  ASP I  90     -33.381  97.240  25.810  1.00  1.00      I    C
ATOM   1698  CA  GLU I  91     -30.361  95.220  26.610  1.00  1.00      I    C
ATOM   1699  CA  GLU I  92     -28.981  94.880  23.050  1.00  1.00      I    C
ATOM   1700  CA  LEU I  93     -29.871  98.400  21.790  1.00  1.00      I    C
ATOM   1701  CA  ASN I  94     -28.311  99.760  25.020  1.00  1.00      I    C
ATOM   1702  CA  LYS I  95     -25.111  97.890  24.080  1.00  1.00      I    C
ATOM   1703  CA  LEU I  96     -24.941  98.920  20.530  1.00  1.00      I    C
ATOM   1704  CA  LEU I  97     -25.281 102.510  21.570  1.00  1.00      I    C
ATOM   1705  CA  GLY I  98     -23.451 102.190  24.860  1.00  1.00      I    C
ATOM   1706  CA  ARG I  99     -20.981 104.890  24.160  1.00  1.00      I    C
ATOM   1707  CA  VAL I 100     -23.171 107.270  22.290  1.00  1.00      I    C
ATOM   1708  CA  THR I 101     -25.561 109.990  23.260  1.00  1.00      I    C
ATOM   1709  CA  ILE I 102     -28.411 110.790  20.940  1.00  1.00      I    C
ATOM   1710  CA  ALA I 103     -30.191 113.800  22.150  1.00  1.00      I    C
ATOM   1711  CA  GLN I 104     -33.251 115.220  24.020  1.00  1.00      I    C
ATOM   1712  CA  GLY I 105     -33.901 111.760  25.410  1.00  1.00      I    C
ATOM   1713  CA  GLY I 106     -33.651 112.420  29.110  1.00  1.00      I    C
ATOM   1714  CA  VAL I 107     -31.781 110.190  31.460  1.00  1.00      I    C
ATOM   1715  CA  LEU I 108     -33.141 106.880  32.980  1.00  1.00      I    C
ATOM   1716  CA  PRO I 109     -32.051 106.200  36.540  1.00  1.00      I    C
ATOM   1717  CA  ASN I 110     -29.771 103.170  36.150  1.00  1.00      I    C
ATOM   1718  CA  ILE I 111     -26.541 102.590  34.310  1.00  1.00      I    C
ATOM   1719  CA  GLN I 112     -23.291 102.810  36.080  1.00  1.00      I    C
ATOM   1720  CA  SER I 113     -21.081 105.680  34.620  1.00  1.00      I    C
ATOM   1721  CA  VAL I 114     -23.881 108.060  34.370  1.00  1.00      I    C
ATOM   1722  CA  LEU I 115     -24.551 107.990  38.080  1.00  1.00      I    C
ATOM   1723  CA  LEU I 116     -21.371 109.900  39.020  1.00  1.00      I    C
ATOM   1724  CA  PRO I 117     -19.761 109.650  42.300  1.00  1.00      I    C
ATOM   1725  CA  LYS I 118     -19.721 112.940  44.190  1.00  1.00      I    C
ATOM   1726  CA  LYS I 119     -22.701 115.220  44.810  1.00  1.00      I    C
ATOM   1727  CA  THR I 120     -19.721 117.130  46.130  1.00  1.00      I    C
ATOM   1728  CA  GLU I 121     -20.421 120.060  43.880  1.00  1.00      I    C
ATOM   1729  CA  SER I 122     -23.231 120.830  46.330  1.00  1.00      I    C
ATOM   1730  CA  SER I 123     -25.001 123.310  44.160  1.00  1.00      I    C
ATOM   1731  CA  LYS I 124     -24.831 120.800  41.240  1.00  1.00      I    C
ATOM   1732  CA  SER I 125     -28.061 119.830  39.430  1.00  1.00      I    C
ATOM   1733  CA  LYS I 126     -28.081 118.410  35.910  1.00  1.00      I    C
ATOM   1734  CA  SER I 127     -31.301 120.430  35.270  1.00  1.00      I    C
ATOM   1735  CA  LYS I 128     -29.621 123.870  35.790  1.00  1.00      I    C
TER
ATOM   1736  CA  PRO J   1     -61.141 135.360 -32.061  1.00  1.00      J    C
ATOM   1737  CA  GLU J   2     -57.611 136.580 -32.581  1.00  1.00      J    C
ATOM   1738  CA  PRO J   3     -56.781 136.610 -28.971  1.00  1.00      J    C
ATOM   1739  CA  ALA J   4     -57.381 139.950 -27.211  1.00  1.00      J    C
ATOM   1740  CA  LYS J   5     -56.071 140.040 -23.691  1.00  1.00      J    C
ATOM   1741  CA  SER J   6     -57.261 143.200 -21.771  1.00  1.00      J    C
ATOM   1742  CA  ALA J   7     -57.651 143.990 -18.091  1.00  1.00      J    C
ATOM   1743  CA  PRO J   8     -59.281 146.440 -17.731  1.00  1.00      J    C
ATOM   1744  CA  ALA J   9     -57.491 149.530 -16.391  1.00  1.00      J    C
ATOM   1745  CA  PRO J  10     -54.511 149.590 -16.061  1.00  1.00      J    C
ATOM   1746  CA  LYS J  11     -52.871 149.330 -12.671  1.00  1.00      J    C
ATOM   1747  CA  LYS J  12     -54.631 146.780 -10.291  1.00  1.00      J    C
ATOM   1748  CA  GLY J  13     -53.861 143.270  -9.311  1.00  1.00      J    C
ATOM   1749  CA  SER J  14     -51.351 140.530 -10.511  1.00  1.00      J    C
ATOM   1750  CA  LYS J  15     -48.301 142.270  -9.200  1.00  1.00      J    C
ATOM   1751  CA  LYS J  16     -45.571 139.640  -9.580  1.00  1.00      J    C
ATOM   1752  CA  ALA J  17     -46.401 137.840 -12.900  1.00  1.00      J    C
ATOM   1753  CA  VAL J  18     -46.141 134.360 -11.280  1.00  1.00      J    C
ATOM   1754  CA  THR J  19     -48.321 133.390  -8.510  1.00  1.00      J    C
ATOM   1755  CA  LYS J  20     -47.511 131.300  -5.490  1.00  1.00      J    C
ATOM   1756  CA  THR J  21     -46.481 132.770  -2.090  1.00  1.00      J    C
ATOM   1757  CA  GLN J  22     -43.361 130.560  -1.790  1.00  1.00      J    C
ATOM   1758  CA  LYS J  23     -43.751 126.780  -1.620  1.00  1.00      J    C
ATOM   1759  CA  LYS J  24     -42.121 124.750   1.060  1.00  1.00      J    C
ATOM   1760  CA  ASP J  25     -41.241 126.480   4.380  1.00  1.00      J    C
ATOM   1761  CA  GLY J  26     -38.721 123.820   5.420  1.00  1.00      J    C
ATOM   1762  CA  LYS J  27     -37.711 121.800   2.430  1.00  1.00      J    C
ATOM   1763  CA  LYS J  28     -36.801 124.510   0.090  1.00  1.00      J    C
ATOM   1764  CA  ARG J  29     -38.811 123.920  -3.090  1.00  1.00      J    C
ATOM   1765  CA  ARG J  30     -35.571 124.130  -4.960  1.00  1.00      J    C
ATOM   1766  CA  LYS J  31     -33.891 120.780  -6.000  1.00  1.00      J    C
ATOM   1767  CA  THR J  32     -30.331 120.950  -4.830  1.00  1.00      J    C
ATOM   1768  CA  ARG J  33     -29.401 117.310  -4.140  1.00  1.00      J    C
ATOM   1769  CA  LYS J  34     -29.071 116.700  -0.450  1.00  1.00      J    C
ATOM   1770  CA  GLU J  35     -31.561 114.020   0.500  1.00  1.00      J    C
ATOM   1771  CA  SER J  36     -31.961 111.950   3.700  1.00  1.00      J    C
ATOM   1772  CA  TYR J  37     -33.031 108.660   5.010  1.00  1.00      J    C
ATOM   1773  CA  ALA J  38     -36.381 110.110   6.330  1.00  1.00      J    C
ATOM   1774  CA  ILE J  39     -38.701 108.450   3.820  1.00  1.00      J    C
ATOM   1775  CA  TYR J  40     -37.041 105.200   4.140  1.00  1.00      J    C
ATOM   1776  CA  VAL J  41     -37.001 105.170   7.900  1.00  1.00      J    C
ATOM   1777  CA  TYR J  42     -40.641 106.160   7.800  1.00  1.00      J    C
ATOM   1778  CA  LYS J  43     -41.651 103.240   5.570  1.00  1.00      J    C
ATOM   1779  CA  VAL J  44     -40.381 100.800   8.210  1.00  1.00      J    C
ATOM   1780  CA  LEU J  45     -42.221 102.590  10.930  1.00  1.00      J    C
ATOM   1781  CA  LYS J  46     -45.471 102.370   8.969  1.00  1.00      J    C
ATOM   1782  CA  GLN J  47     -45.061  98.630   8.639  1.00  1.00      J    C
ATOM   1783  CA  VAL J  48     -44.491  98.110  12.319  1.00  1.00      J    C
ATOM   1784  CA  HIS J  49     -46.641 100.990  13.689  1.00  1.00      J    C
ATOM   1785  CA  PRO J  50     -49.361 101.750  11.249  1.00  1.00      J    C
ATOM   1786  CA  ASP J  51     -51.051 104.470  13.359  1.00  1.00      J    C
ATOM   1787  CA  THR J  52     -48.091 106.290  14.539  1.00  1.00      J    C
ATOM   1788  CA  GLY J  53     -46.391 109.260  13.119  1.00  1.00      J    C
ATOM   1789  CA  ILE J  54     -42.871 110.780  13.950  1.00  1.00      J    C
ATOM   1790  CA  SER J  55     -41.581 114.120  15.380  1.00  1.00      J    C
ATOM   1791  CA  SER J  56     -39.131 116.090  13.280  1.00  1.00      J    C
ATOM   1792  CA  LYS J  57     -36.481 116.000  16.090  1.00  1.00      J    C
ATOM   1793  CA  ALA J  58     -37.261 112.260  16.660  1.00  1.00      J    C
ATOM   1794  CA  MET J  59     -36.681 111.840  12.990  1.00  1.00      J    C
ATOM   1795  CA  SER J  60     -33.381 113.740  13.140  1.00  1.00      J    C
ATOM   1796  CA  ILE J  61     -32.081 111.210  15.760  1.00  1.00      J    C
ATOM   1797  CA  MET J  62     -33.151 108.360  13.420  1.00  1.00      J    C
ATOM   1798  CA  ASN J  63     -31.241 110.000  10.500  1.00  1.00      J    C
ATOM   1799  CA  SER J  64     -27.991 110.160  12.360  1.00  1.00      J    C
ATOM   1800  CA  PHE J  65     -28.421 106.600  13.480  1.00  1.00      J    C
ATOM   1801  CA  VAL J  66     -28.491 105.240   9.910  1.00  1.00      J    C
ATOM   1802  CA  ASN J  67     -25.471 107.500   9.030  1.00  1.00      J    C
ATOM   1803  CA  ASP J  68     -23.431 106.310  12.010  1.00  1.00      J    C
ATOM   1804  CA  VAL J  69     -24.091 102.600  11.330  1.00  1.00      J    C
ATOM   1805  CA  PHE J  70     -23.241 103.090   7.670  1.00  1.00      J    C
ATOM   1806  CA  GLU J  71     -20.031 104.800   8.570  1.00  1.00      J    C
ATOM   1807  CA  ARG J  72     -18.881 102.130  11.120  1.00  1.00      J    C
ATOM   1808  CA  ILE J  73     -19.301  99.290   8.680  1.00  1.00      J    C
ATOM   1809  CA  ALA J  74     -17.771 101.170   5.750  1.00  1.00      J    C
ATOM   1810  CA  GLY J  75     -14.821 102.250   7.850  1.00  1.00      J    C
ATOM   1811  CA  GLU J  76     -14.231  98.750   9.420  1.00  1.00      J    C
ATOM   1812  CA  ALA J  77     -14.511  96.960   5.980  1.00  1.00      J    C
ATOM   1813  CA  SER J  78     -11.901  99.200   4.540  1.00  1.00      J    C
ATOM   1814  CA  ARG J  79      -9.291  98.340   7.290  1.00  1.00      J    C
ATOM   1815  CA  LEU J  80     -10.211  94.650   6.990  1.00  1.00      J    C
ATOM   1816  CA  ALA J  81     -10.051  94.650   3.130  1.00  1.00      J    C
ATOM   1817  CA  HIS J  82      -6.681  96.470   3.480  1.00  1.00      J    C
ATOM   1818  CA  TYR J  83      -5.341  94.040   5.940  1.00  1.00      J    C
ATOM   1819  CA  ASN J  84      -6.281  91.270   3.440  1.00  1.00      J    C
ATOM   1820  CA  LYS J  85      -4.741  92.920   0.320  1.00  1.00      J    C
ATOM   1821  CA  ARG J  86      -8.161  93.050  -1.340  1.00  1.00      J    C
ATOM   1822  CA  SER J  87      -9.081  95.140  -4.340  1.00  1.00      J    C
ATOM   1823  CA  THR J  88     -12.751  95.270  -3.730  1.00  1.00      J    C
ATOM   1824  CA  ILE J  89     -14.691  95.250  -0.410  1.00  1.00      J    C
ATOM   1825  CA  THR J  90     -17.061  92.260  -0.770  1.00  1.00      J    C
ATOM   1826  CA  SER J  91     -20.211  91.190   1.050  1.00  1.00      J    C
ATOM   1827  CA  ARG J  92     -17.901  89.090   3.110  1.00  1.00      J    C
ATOM   1828  CA  GLU J  93     -16.071  92.280   4.540  1.00  1.00      J    C
ATOM   1829  CA  ILE J  94     -19.541  93.830   5.170  1.00  1.00      J    C
ATOM   1830  CA  GLN J  95     -20.671  90.620   6.900  1.00  1.00      J    C
ATOM   1831  CA  THR J  96     -17.651  90.610   9.140  1.00  1.00      J    C
ATOM   1832  CA  ALA J  97     -17.991  94.300  10.160  1.00  1.00      J    C
ATOM   1833  CA  VAL J  98     -21.631  93.440  11.090  1.00  1.00      J    C
ATOM   1834  CA  ARG J  99     -20.511  90.420  13.080  1.00  1.00      J    C
ATOM   1835  CA  LEU J 100     -17.891  92.470  14.960  1.00  1.00      J    C
ATOM   1836  CA  LEU J 101     -20.121  95.460  15.520  1.00  1.00      J    C
ATOM   1837  CA  LEU J 102     -23.641  94.110  16.310  1.00  1.00      J    C
ATOM   1838  CA  PRO J 103     -24.481  92.650  19.690  1.00  1.00      J    C
ATOM   1839  CA  GLY J 104     -25.521  89.000  20.050  1.00  1.00      J    C
ATOM   1840  CA  GLU J 105     -28.961  88.340  18.590  1.00  1.00      J    C
ATOM   1841  CA  LEU J 106     -28.871  91.400  16.410  1.00  1.00      J    C
ATOM   1842  CA  ALA J 107     -25.661  90.250  14.710  1.00  1.00      J    C
ATOM   1843  CA  LYS J 108     -27.341  86.900  14.170  1.00  1.00      J    C
ATOM   1844  CA  HIS J 109     -30.421  88.300  12.580  1.00  1.00      J    C
ATOM   1845  CA  ALA J 110     -28.521  91.110  10.720  1.00  1.00      J    C
ATOM   1846  CA  VAL J 111     -26.161  88.750   9.000  1.00  1.00      J    C
ATOM   1847  CA  SER J 112     -29.151  86.600   7.960  1.00  1.00      J    C
ATOM   1848  CA  GLU J 113     -31.201  89.510   6.370  1.00  1.00      J    C
ATOM   1849  CA  GLY J 114     -28.231  90.770   4.600  1.00  1.00      J    C
ATOM   1850  CA  THR J 115     -27.041  87.430   3.440  1.00  1.00      J    C
ATOM   1851  CA  LYS J 116     -30.491  86.380   2.120  1.00  1.00      J    C
ATOM   1852  CA  ALA J 117     -30.861  89.700   0.280  1.00  1.00      J    C
ATOM   1853  CA  VAL J 118     -27.591  88.950  -1.500  1.00  1.00      J    C
ATOM   1854  CA  THR J 119     -28.631  85.450  -2.380  1.00  1.00      J    C
ATOM   1855  CA  LYS J 120     -31.961  86.710  -3.810  1.00  1.00      J    C
ATOM   1856  CA  TYR J 121     -30.251  89.370  -5.870  1.00  1.00      J    C
ATOM   1857  CA  THR J 122     -27.851  86.810  -7.450  1.00  1.00      J    C
ATOM   1858  CA  SER J 123     -30.690  84.300  -8.090  1.00  1.00      J    C
ATOM   1859  CA  ALA J 124     -31.940  86.470 -10.880  1.00  1.00      J    C
ATOM   1860  CA  LYS J 125     -29.440  87.640 -13.450  1.00  1.00      J    C
TER
