# Supplementary material for: The kinetic landscape of nucleosome assembly: A coarse-grained molecular dynamics study
Source: PLoS Comput Biol. 2021 Jul 27;17(7):e1009253. doi: 10.1371/journal.pcbi.1009253 (PMC8345847; doi:10.1371/journal.pcbi.1009253)
Supplement: S1 Data — For each of the 11 metastable states identified from our MSM at 400 mM using PCCA clustering, we deposited 4 representative coarse-grained nucleosome conformations in PDB format. The conformations are named “state*conf#.pdb”, where * corresponds to the state name as described in the text (T, TL, TR, HL0, HL1, HL2, HR0, HR1, HR2 and HR3, N), and # goes from 1 to 4. The file “msm_hmm11.dat” contains the equilibrium probabilities of the various basins and the transition probabilities between them. The data also contain 4 representative partially opened conformations for each of the left hexasome, right hexasome, and tetrasome states, named “partially-opened_*_conf#.pdb”, where * is HL, HR or T and # goes from 1 to 4. (ZIP) [file pcbi.1009253.s006.zip › S1_Data/stateHL0conf1.pdb]

ATOM      1 DS   DC  A   1      54.374 -38.962  42.609  1.00  1.00      A    S
ATOM      2 DB   DC  A   1      52.848 -37.947  38.425  1.00  1.00      A    B
ATOM      3 DP   DT  A   2      55.751 -35.786  44.089  1.00  1.00      A    P
ATOM      4 DS   DT  A   2      57.658 -34.590  41.179  1.00  1.00      A    S
ATOM      5 DB   DT  A   2      54.032 -34.095  38.553  1.00  1.00      A    B
ATOM      6 DP   DG  A   3      59.455 -30.787  41.868  1.00  1.00      A    P
ATOM      7 DS   DG  A   3      59.252 -29.875  38.103  1.00  1.00      A    S
ATOM      8 DB   DG  A   3      54.348 -30.191  36.511  1.00  1.00      A    B
ATOM      9 DP   DG  A   4      60.326 -26.767  36.814  1.00  1.00      A    P
ATOM     10 DS   DG  A   4      58.187 -26.350  34.041  1.00  1.00      A    S
ATOM     11 DB   DG  A   4      53.114 -26.962  35.279  1.00  1.00      A    B
ATOM     12 DP   DA  A   5      58.540 -23.864  31.238  1.00  1.00      A    P
ATOM     13 DS   DA  A   5      55.136 -23.966  30.127  1.00  1.00      A    S
ATOM     14 DB   DA  A   5      51.975 -23.906  34.233  1.00  1.00      A    B
ATOM     15 DP   DG  A   6      54.079 -20.880  27.282  1.00  1.00      A    P
ATOM     16 DS   DG  A   6      50.282 -20.746  28.383  1.00  1.00      A    S
ATOM     17 DB   DG  A   6      49.662 -20.761  33.379  1.00  1.00      A    B
ATOM     18 DP   DA  A   7      47.684 -18.591  26.494  1.00  1.00      A    P
ATOM     19 DS   DA  A   7      45.188 -18.396  29.111  1.00  1.00      A    S
ATOM     20 DB   DA  A   7      47.660 -17.461  33.023  1.00  1.00      A    B
ATOM     21 DP   DA  A   8      41.310 -16.913  28.762  1.00  1.00      A    P
ATOM     22 DS   DA  A   8      40.610 -15.865  32.466  1.00  1.00      A    S
ATOM     23 DB   DA  A   8      45.020 -15.103  34.536  1.00  1.00      A    B
ATOM     24 DP   DT  A   9      38.560 -13.492  33.210  1.00  1.00      A    P
ATOM     25 DS   DT  A   9      40.144 -12.442  36.588  1.00  1.00      A    S
ATOM     26 DB   DT  A   9      43.768 -10.736  35.151  1.00  1.00      A    B
ATOM     27 DP   DC  A  10      37.601  -9.873  38.620  1.00  1.00      A    P
ATOM     28 DS   DC  A  10      40.374  -7.495  40.208  1.00  1.00      A    S
ATOM     29 DB   DC  A  10      43.205  -7.262  37.046  1.00  1.00      A    B
ATOM     30 DP   DC  A  11      39.603  -4.560  41.958  1.00  1.00      A    P
ATOM     31 DS   DC  A  11      43.370  -3.207  41.589  1.00  1.00      A    S
ATOM     32 DB   DC  A  11      44.392  -3.707  37.172  1.00  1.00      A    B
ATOM     33 DP   DC  A  12      44.417  -0.248  42.508  1.00  1.00      A    P
ATOM     34 DS   DC  A  12      47.455  -0.140  39.658  1.00  1.00      A    S
ATOM     35 DB   DC  A  12      45.423  -0.479  35.614  1.00  1.00      A    B
ATOM     36 DP   DG  A  13      49.868   3.494  39.784  1.00  1.00      A    P
ATOM     37 DS   DG  A  13      50.936   3.666  35.966  1.00  1.00      A    S
ATOM     38 DB   DG  A  13      47.247   2.500  33.497  1.00  1.00      A    B
ATOM     39 DP   DG  A  14      52.376   7.110  34.467  1.00  1.00      A    P
ATOM     40 DS   DG  A  14      51.381   6.230  31.025  1.00  1.00      A    S
ATOM     41 DB   DG  A  14      46.516   5.368  30.959  1.00  1.00      A    B
ATOM     42 DP   DT  A  15      52.275   8.434  28.591  1.00  1.00      A    P
ATOM     43 DS   DT  A  15      49.615   7.592  26.308  1.00  1.00      A    S
ATOM     44 DB   DT  A  15      46.571   8.301  29.141  1.00  1.00      A    B
ATOM     45 DP   DC  A  16      49.714  10.070  23.331  1.00  1.00      A    P
ATOM     46 DS   DC  A  16      46.346  10.080  23.003  1.00  1.00      A    S
ATOM     47 DB   DC  A  16      44.704  11.342  26.835  1.00  1.00      A    B
ATOM     48 DP   DT  A  17      44.469  11.897  19.767  1.00  1.00      A    P
ATOM     49 DS   DT  A  17      40.956  11.728  21.578  1.00  1.00      A    S
ATOM     50 DB   DT  A  17      41.714  13.762  25.237  1.00  1.00      A    B
ATOM     51 DP   DG  A  18      37.536  13.562  18.951  1.00  1.00      A    P
ATOM     52 DS   DG  A  18      36.120  15.322  21.602  1.00  1.00      A    S
ATOM     53 DB   DG  A  18      38.883  16.970  25.929  1.00  1.00      A    B
ATOM     54 DP   DC  A  19      32.733  16.961  21.442  1.00  1.00      A    P
ATOM     55 DS   DC  A  19      33.012  18.707  24.899  1.00  1.00      A    S
ATOM     56 DB   DC  A  19      37.153  19.926  25.088  1.00  1.00      A    B
ATOM     57 DP   DA  A  20      30.059  21.496  26.229  1.00  1.00      A    P
ATOM     58 DS   DA  A  20      32.414  23.451  28.280  1.00  1.00      A    S
ATOM     59 DB   DA  A  20      36.398  23.809  26.169  1.00  1.00      A    B
ATOM     60 DP   DG  A  21      31.370  26.685  29.340  1.00  1.00      A    P
ATOM     61 DS   DG  A  21      34.869  28.077  29.396  1.00  1.00      A    S
ATOM     62 DB   DG  A  21      37.067  27.506  25.613  1.00  1.00      A    B
ATOM     63 DP   DG  A  22      35.112  31.513  30.834  1.00  1.00      A    P
ATOM     64 DS   DG  A  22      37.219  33.530  28.495  1.00  1.00      A    S
ATOM     65 DB   DG  A  22      37.466  31.253  24.118  1.00  1.00      A    B
ATOM     66 DP   DC  A  23      36.986  36.571  28.635  1.00  1.00      A    P
ATOM     67 DS   DC  A  23      38.243  37.341  25.185  1.00  1.00      A    S
ATOM     68 DB   DC  A  23      36.689  34.423  22.669  1.00  1.00      A    B
ATOM     69 DP   DC  A  24      38.399  40.712  24.200  1.00  1.00      A    P
ATOM     70 DS   DC  A  24      38.560  40.457  20.564  1.00  1.00      A    S
ATOM     71 DB   DC  A  24      36.400  37.202  19.938  1.00  1.00      A    B
ATOM     72 DP   DG  A  25      37.666  44.644  18.526  1.00  1.00      A    P
ATOM     73 DS   DG  A  25      35.934  42.631  15.504  1.00  1.00      A    S
ATOM     74 DB   DG  A  25      33.399  38.624  17.261  1.00  1.00      A    B
ATOM     75 DP   DC  A  26      34.950  44.256  12.904  1.00  1.00      A    P
ATOM     76 DS   DC  A  26      33.013  41.215  11.971  1.00  1.00      A    S
ATOM     77 DB   DC  A  26      30.801  40.409  16.056  1.00  1.00      A    B
ATOM     78 DP   DT  A  27      30.646  41.321   9.256  1.00  1.00      A    P
ATOM     79 DS   DT  A  27      28.277  38.628  10.570  1.00  1.00      A    S
ATOM     80 DB   DT  A  27      27.443  40.524  14.211  1.00  1.00      A    B
ATOM     81 DP   DC  A  28      25.386  38.128   8.703  1.00  1.00      A    P
ATOM     82 DS   DC  A  28      23.313  36.718  11.386  1.00  1.00      A    S
ATOM     83 DB   DC  A  28      23.284  39.788  13.675  1.00  1.00      A    B
ATOM     84 DP   DA  A  29      19.409  35.447  10.269  1.00  1.00      A    P
ATOM     85 DS   DA  A  29      17.993  36.582  14.213  1.00  1.00      A    S
ATOM     86 DB   DA  A  29      19.642  40.901  15.588  1.00  1.00      A    B
ATOM     87 DP   DA  A  30      14.992  35.852  15.057  1.00  1.00      A    P
ATOM     88 DS   DA  A  30      13.898  39.400  17.074  1.00  1.00      A    S
ATOM     89 DB   DA  A  30      16.736  43.136  15.398  1.00  1.00      A    B
ATOM     90 DP   DT  A  31      14.189  39.092  20.025  1.00  1.00      A    P
ATOM     91 DS   DT  A  31      14.408  42.636  20.772  1.00  1.00      A    S
ATOM     92 DB   DT  A  31      13.946  44.410  16.900  1.00  1.00      A    B
ATOM     93 DP   DT  A  32      12.079  44.170  23.660  1.00  1.00      A    P
ATOM     94 DS   DT  A  32      11.731  47.880  21.915  1.00  1.00      A    S
ATOM     95 DB   DT  A  32      11.295  47.071  17.556  1.00  1.00      A    B
ATOM     96 DP   DG  A  33       8.606  51.189  23.830  1.00  1.00      A    P
ATOM     97 DS   DG  A  33       8.398  52.893  20.929  1.00  1.00      A    S
ATOM     98 DB   DG  A  33       8.749  50.325  16.683  1.00  1.00      A    B
ATOM     99 DP   DG  A  34       5.784  55.983  20.601  1.00  1.00      A    P
ATOM    100 DS   DG  A  34       5.037  55.860  16.963  1.00  1.00      A    S
ATOM    101 DB   DG  A  34       5.579  51.496  15.115  1.00  1.00      A    B
ATOM    102 DP   DT  A  35       3.207  58.041  15.144  1.00  1.00      A    P
ATOM    103 DS   DT  A  35       1.963  55.586  12.370  1.00  1.00      A    S
ATOM    104 DB   DT  A  35       2.033  52.037  14.704  1.00  1.00      A    B
ATOM    105 DP   DC  A  36      -1.334  56.388  10.748  1.00  1.00      A    P
ATOM    106 DS   DC  A  36      -2.376  52.909  10.150  1.00  1.00      A    S
ATOM    107 DB   DC  A  36      -1.719  50.664  13.916  1.00  1.00      A    B
ATOM    108 DP   DG  A  37      -6.152  52.173   7.956  1.00  1.00      A    P
ATOM    109 DS   DG  A  37      -6.025  48.627   8.475  1.00  1.00      A    S
ATOM    110 DB   DG  A  37      -4.788  47.706  13.065  1.00  1.00      A    B
ATOM    111 DP   DT  A  38      -7.675  46.737   7.174  1.00  1.00      A    P
ATOM    112 DS   DT  A  38      -7.008  43.776   9.793  1.00  1.00      A    S
ATOM    113 DB   DT  A  38      -8.036  46.022  13.627  1.00  1.00      A    B
ATOM    114 DP   DA  A  39      -9.459  40.115   9.438  1.00  1.00      A    P
ATOM    115 DS   DA  A  39      -9.876  39.404  12.571  1.00  1.00      A    S
ATOM    116 DB   DA  A  39     -11.727  42.936  14.881  1.00  1.00      A    B
ATOM    117 DP   DG  A  40     -11.297  35.789  13.680  1.00  1.00      A    P
ATOM    118 DS   DG  A  40     -11.465  36.735  16.901  1.00  1.00      A    S
ATOM    119 DB   DG  A  40     -14.133  40.774  17.224  1.00  1.00      A    B
ATOM    120 DP   DA  A  41     -11.236  34.694  19.867  1.00  1.00      A    P
ATOM    121 DS   DA  A  41     -12.697  36.967  22.117  1.00  1.00      A    S
ATOM    122 DB   DA  A  41     -16.151  39.331  19.671  1.00  1.00      A    B
ATOM    123 DP   DC  A  42     -13.889  35.763  25.221  1.00  1.00      A    P
ATOM    124 DS   DC  A  42     -17.108  38.129  25.665  1.00  1.00      A    S
ATOM    125 DB   DC  A  42     -18.989  38.414  21.562  1.00  1.00      A    B
ATOM    126 DP   DA  A  43     -20.139  37.428  28.744  1.00  1.00      A    P
ATOM    127 DS   DA  A  43     -23.186  39.190  26.677  1.00  1.00      A    S
ATOM    128 DB   DA  A  43     -23.063  38.034  21.959  1.00  1.00      A    B
ATOM    129 DP   DG  A  44     -26.939  38.941  28.454  1.00  1.00      A    P
ATOM    130 DS   DG  A  44     -29.136  38.871  25.109  1.00  1.00      A    S
ATOM    131 DB   DG  A  44     -26.468  36.583  20.803  1.00  1.00      A    B
ATOM    132 DP   DC  A  45     -32.199  38.572  25.422  1.00  1.00      A    P
ATOM    133 DS   DC  A  45     -32.024  37.929  21.171  1.00  1.00      A    S
ATOM    134 DB   DC  A  45     -29.203  34.676  20.768  1.00  1.00      A    B
ATOM    135 DP   DT  A  46     -35.567  36.985  19.241  1.00  1.00      A    P
ATOM    136 DS   DT  A  46     -33.821  35.014  16.179  1.00  1.00      A    S
ATOM    137 DB   DT  A  46     -31.953  32.156  18.855  1.00  1.00      A    B
ATOM    138 DP   DC  A  47     -35.806  33.477  13.837  1.00  1.00      A    P
ATOM    139 DS   DC  A  47     -33.358  31.069  12.600  1.00  1.00      A    S
ATOM    140 DB   DC  A  47     -32.578  28.920  16.073  1.00  1.00      A    B
ATOM    141 DP   DT  A  48     -33.805  28.634   9.584  1.00  1.00      A    P
ATOM    142 DS   DT  A  48     -31.623  26.226  10.683  1.00  1.00      A    S
ATOM    143 DB   DT  A  48     -33.342  25.476  14.063  1.00  1.00      A    B
ATOM    144 DP   DA  A  49     -30.434  23.368   8.183  1.00  1.00      A    P
ATOM    145 DS   DA  A  49     -29.784  21.235  10.956  1.00  1.00      A    S
ATOM    146 DB   DA  A  49     -33.192  21.454  14.372  1.00  1.00      A    B
ATOM    147 DP   DG  A  50     -28.720  17.622  10.178  1.00  1.00      A    P
ATOM    148 DS   DG  A  50     -29.447  16.607  13.366  1.00  1.00      A    S
ATOM    149 DB   DG  A  50     -34.176  17.756  14.883  1.00  1.00      A    B
ATOM    150 DP   DC  A  51     -28.490  13.659  14.395  1.00  1.00      A    P
ATOM    151 DS   DC  A  51     -30.802  13.353  17.152  1.00  1.00      A    S
ATOM    152 DB   DC  A  51     -34.447  14.151  15.131  1.00  1.00      A    B
ATOM    153 DP   DA  A  52     -30.579   9.984  19.929  1.00  1.00      A    P
ATOM    154 DS   DA  A  52     -34.148   9.345  20.459  1.00  1.00      A    S
ATOM    155 DB   DA  A  52     -36.312  10.810  16.590  1.00  1.00      A    B
ATOM    156 DP   DC  A  53     -34.900   6.568  21.256  1.00  1.00      A    P
ATOM    157 DS   DC  A  53     -38.244   6.980  20.381  1.00  1.00      A    S
ATOM    158 DB   DC  A  53     -38.225   7.657  16.086  1.00  1.00      A    B
ATOM    159 DP   DC  A  54     -40.618   4.577  21.193  1.00  1.00      A    P
ATOM    160 DS   DC  A  54     -43.144   5.216  18.233  1.00  1.00      A    S
ATOM    161 DB   DC  A  54     -40.926   4.675  15.022  1.00  1.00      A    B
ATOM    162 DP   DG  A  55     -47.298   3.089  18.708  1.00  1.00      A    P
ATOM    163 DS   DG  A  55     -47.472   1.868  14.891  1.00  1.00      A    S
ATOM    164 DB   DG  A  55     -43.080   1.599  12.749  1.00  1.00      A    B
ATOM    165 DP   DC  A  56     -49.738  -0.151  13.768  1.00  1.00      A    P
ATOM    166 DS   DC  A  56     -48.036  -1.160  10.368  1.00  1.00      A    S
ATOM    167 DB   DC  A  56     -43.965  -1.435  11.287  1.00  1.00      A    B
ATOM    168 DP   DT  A  57     -49.333  -4.145   7.996  1.00  1.00      A    P
ATOM    169 DS   DT  A  57     -45.871  -4.669   5.821  1.00  1.00      A    S
ATOM    170 DB   DT  A  57     -42.842  -4.745   9.471  1.00  1.00      A    B
ATOM    171 DP   DT  A  58     -45.496  -7.796   3.485  1.00  1.00      A    P
ATOM    172 DS   DT  A  58     -41.442  -7.338   3.551  1.00  1.00      A    S
ATOM    173 DB   DT  A  58     -40.912  -7.896   7.981  1.00  1.00      A    B
ATOM    174 DP   DA  A  59     -38.617 -10.190   1.168  1.00  1.00      A    P
ATOM    175 DS   DA  A  59     -35.688  -9.096   3.512  1.00  1.00      A    S
ATOM    176 DB   DA  A  59     -37.543 -10.289   7.896  1.00  1.00      A    B
ATOM    177 DP   DA  A  60     -31.892  -9.929   3.159  1.00  1.00      A    P
ATOM    178 DS   DA  A  60     -31.374 -10.120   6.532  1.00  1.00      A    S
ATOM    179 DB   DA  A  60     -34.916 -12.689   8.910  1.00  1.00      A    B
ATOM    180 DP   DA  A  61     -28.331 -10.614   7.433  1.00  1.00      A    P
ATOM    181 DS   DA  A  61     -29.163 -11.730  10.552  1.00  1.00      A    S
ATOM    182 DB   DA  A  61     -32.413 -14.845  10.233  1.00  1.00      A    B
ATOM    183 DP   DC  A  62     -26.658 -12.653  11.965  1.00  1.00      A    P
ATOM    184 DS   DC  A  62     -28.601 -15.771  13.746  1.00  1.00      A    S
ATOM    185 DB   DC  A  62     -30.417 -17.589  10.990  1.00  1.00      A    B
ATOM    186 DP   DG  A  63     -25.732 -18.413  16.904  1.00  1.00      A    P
ATOM    187 DS   DG  A  63     -27.658 -21.223  16.295  1.00  1.00      A    S
ATOM    188 DB   DG  A  63     -28.729 -21.631  11.358  1.00  1.00      A    B
ATOM    189 DP   DC  A  64     -27.045 -23.929  17.841  1.00  1.00      A    P
ATOM    190 DS   DC  A  64     -28.617 -26.245  15.245  1.00  1.00      A    S
ATOM    191 DB   DC  A  64     -27.461 -25.090  11.601  1.00  1.00      A    B
ATOM    192 DP   DA  A  65     -28.689 -30.776  15.648  1.00  1.00      A    P
ATOM    193 DS   DA  A  65     -29.077 -31.374  11.958  1.00  1.00      A    S
ATOM    194 DB   DA  A  65     -26.404 -28.327   9.583  1.00  1.00      A    B
ATOM    195 DP   DC  A  66     -28.570 -34.560  10.832  1.00  1.00      A    P
ATOM    196 DS   DC  A  66     -27.757 -33.357   7.398  1.00  1.00      A    S
ATOM    197 DB   DC  A  66     -24.077 -30.417   7.898  1.00  1.00      A    B
ATOM    198 DP   DG  A  67     -27.054 -37.029   4.382  1.00  1.00      A    P
ATOM    199 DS   DG  A  67     -24.516 -34.964   2.427  1.00  1.00      A    S
ATOM    200 DB   DG  A  67     -21.331 -32.563   5.300  1.00  1.00      A    B
ATOM    201 DP   DT  A  68     -23.163 -35.544  -0.511  1.00  1.00      A    P
ATOM    202 DS   DT  A  68     -20.295 -32.681  -0.327  1.00  1.00      A    S
ATOM    203 DB   DT  A  68     -18.453 -33.881   3.584  1.00  1.00      A    B
ATOM    204 DP   DA  A  69     -17.449 -32.584  -3.299  1.00  1.00      A    P
ATOM    205 DS   DA  A  69     -15.158 -30.095  -1.078  1.00  1.00      A    S
ATOM    206 DB   DA  A  69     -14.372 -32.704   2.930  1.00  1.00      A    B
ATOM    207 DP   DC  A  70     -12.968 -28.825  -2.218  1.00  1.00      A    P
ATOM    208 DS   DC  A  70     -11.363 -28.694   0.858  1.00  1.00      A    S
ATOM    209 DB   DC  A  70     -10.842 -32.713   1.829  1.00  1.00      A    B
ATOM    210 DP   DG  A  71      -7.399 -25.722   0.672  1.00  1.00      A    P
ATOM    211 DS   DG  A  71      -6.041 -27.151   3.687  1.00  1.00      A    S
ATOM    212 DB   DG  A  71      -6.523 -32.196   3.415  1.00  1.00      A    B
ATOM    213 DP   DC  A  72      -3.335 -26.029   5.318  1.00  1.00      A    P
ATOM    214 DS   DC  A  72      -2.123 -29.420   6.672  1.00  1.00      A    S
ATOM    215 DB   DC  A  72      -3.023 -32.338   3.349  1.00  1.00      A    B
ATOM    216 DP   DG  A  73       2.260 -29.675   8.996  1.00  1.00      A    P
ATOM    217 DS   DG  A  73       2.325 -33.435   8.392  1.00  1.00      A    S
ATOM    218 DB   DG  A  73       0.557 -34.981   3.634  1.00  1.00      A    B
ATOM    219 DP   DC  A  74       5.074 -35.605   9.580  1.00  1.00      A    P
ATOM    220 DS   DC  A  74       4.730 -38.095   6.623  1.00  1.00      A    S
ATOM    221 DB   DC  A  74       3.792 -35.698   3.075  1.00  1.00      A    B
ATOM    222 DP   DT  A  75       7.907 -40.518   5.965  1.00  1.00      A    P
ATOM    223 DS   DT  A  75       7.047 -41.372   2.230  1.00  1.00      A    S
ATOM    224 DB   DT  A  75       6.940 -37.297   0.885  1.00  1.00      A    B
ATOM    225 DP   DG  A  76      10.650 -43.742   0.088  1.00  1.00      A    P
ATOM    226 DS   DG  A  76       9.965 -42.447  -3.150  1.00  1.00      A    S
ATOM    227 DB   DG  A  76       9.313 -37.416  -2.753  1.00  1.00      A    B
ATOM    228 DP   DT  A  77      11.616 -43.049  -6.201  1.00  1.00      A    P
ATOM    229 DS   DT  A  77      11.203 -39.440  -8.085  1.00  1.00      A    S
ATOM    230 DB   DT  A  77      12.347 -37.076  -4.554  1.00  1.00      A    B
ATOM    231 DP   DC  A  78      12.923 -39.344 -10.914  1.00  1.00      A    P
ATOM    232 DS   DC  A  78      12.681 -35.701 -10.943  1.00  1.00      A    S
ATOM    233 DB   DC  A  78      14.557 -34.620  -7.040  1.00  1.00      A    B
ATOM    234 DP   DC  A  79      13.584 -33.285 -13.789  1.00  1.00      A    P
ATOM    235 DS   DC  A  79      13.923 -30.104 -11.175  1.00  1.00      A    S
ATOM    236 DB   DC  A  79      17.058 -31.684  -7.951  1.00  1.00      A    B
ATOM    237 DP   DC  A  80      14.614 -26.939 -12.135  1.00  1.00      A    P
ATOM    238 DS   DC  A  80      16.071 -25.083  -8.916  1.00  1.00      A    S
ATOM    239 DB   DC  A  80      18.601 -28.071  -7.796  1.00  1.00      A    B
ATOM    240 DP   DC  A  81      17.052 -21.960  -8.746  1.00  1.00      A    P
ATOM    241 DS   DC  A  81      19.326 -22.266  -5.713  1.00  1.00      A    S
ATOM    242 DB   DC  A  81      22.065 -25.787  -7.162  1.00  1.00      A    B
ATOM    243 DP   DC  A  82      21.394 -19.744  -3.863  1.00  1.00      A    P
ATOM    244 DS   DC  A  82      23.847 -22.013  -2.395  1.00  1.00      A    S
ATOM    245 DB   DC  A  82      25.243 -24.307  -5.712  1.00  1.00      A    B
ATOM    246 DP   DG  A  83      27.477 -20.006   0.144  1.00  1.00      A    P
ATOM    247 DS   DG  A  83      30.040 -22.258  -1.001  1.00  1.00      A    S
ATOM    248 DB   DG  A  83      29.401 -23.694  -5.704  1.00  1.00      A    B
ATOM    249 DP   DC  A  84      33.496 -22.377   0.302  1.00  1.00      A    P
ATOM    250 DS   DC  A  84      34.879 -24.367  -2.793  1.00  1.00      A    S
ATOM    251 DB   DC  A  84      32.831 -22.890  -5.966  1.00  1.00      A    B
ATOM    252 DP   DG  A  85      39.892 -24.424  -3.894  1.00  1.00      A    P
ATOM    253 DS   DG  A  85      39.543 -24.685  -7.881  1.00  1.00      A    S
ATOM    254 DB   DG  A  85      35.835 -21.466  -8.738  1.00  1.00      A    B
ATOM    255 DP   DT  A  86      42.430 -23.654  -9.987  1.00  1.00      A    P
ATOM    256 DS   DT  A  86      40.493 -22.339 -12.986  1.00  1.00      A    S
ATOM    257 DB   DT  A  86      37.855 -19.750 -11.059  1.00  1.00      A    B
ATOM    258 DP   DT  A  87      42.592 -20.908 -15.702  1.00  1.00      A    P
ATOM    259 DS   DT  A  87      39.741 -18.397 -16.815  1.00  1.00      A    S
ATOM    260 DB   DT  A  87      39.282 -16.484 -13.019  1.00  1.00      A    B
ATOM    261 DP   DT  A  88      40.437 -15.840 -19.551  1.00  1.00      A    P
ATOM    262 DS   DT  A  88      37.892 -13.408 -18.530  1.00  1.00      A    S
ATOM    263 DB   DT  A  88      39.410 -12.880 -14.681  1.00  1.00      A    B
ATOM    264 DP   DT  A  89      37.473 -10.485 -20.173  1.00  1.00      A    P
ATOM    265 DS   DT  A  89      35.651  -8.710 -17.087  1.00  1.00      A    S
ATOM    266 DB   DT  A  89      39.312  -8.444 -14.419  1.00  1.00      A    B
ATOM    267 DP   DA  A  90      34.155  -5.149 -18.165  1.00  1.00      A    P
ATOM    268 DS   DA  A  90      34.281  -3.716 -14.316  1.00  1.00      A    S
ATOM    269 DB   DA  A  90      39.084  -4.526 -12.649  1.00  1.00      A    B
ATOM    270 DP   DA  A  91      32.771  -0.661 -13.270  1.00  1.00      A    P
ATOM    271 DS   DA  A  91      34.403  -0.454 -10.275  1.00  1.00      A    S
ATOM    272 DB   DA  A  91      39.290  -1.264 -10.936  1.00  1.00      A    B
ATOM    273 DP   DC  A  92      33.807   2.001  -8.902  1.00  1.00      A    P
ATOM    274 DS   DC  A  92      37.417   2.337  -7.244  1.00  1.00      A    S
ATOM    275 DB   DC  A  92      40.507   1.874 -10.139  1.00  1.00      A    B
ATOM    276 DP   DC  A  93      38.276   5.041  -4.993  1.00  1.00      A    P
ATOM    277 DS   DC  A  93      41.812   5.098  -5.004  1.00  1.00      A    S
ATOM    278 DB   DC  A  93      42.645   4.942  -8.894  1.00  1.00      A    B
ATOM    279 DP   DG  A  94      44.075   8.448  -1.988  1.00  1.00      A    P
ATOM    280 DS   DG  A  94      46.659   9.081  -3.976  1.00  1.00      A    S
ATOM    281 DB   DG  A  94      45.480   8.207  -8.803  1.00  1.00      A    B
ATOM    282 DP   DC  A  95      48.561  11.855  -3.221  1.00  1.00      A    P
ATOM    283 DS   DC  A  95      49.788  11.963  -6.443  1.00  1.00      A    S
ATOM    284 DB   DC  A  95      46.209  11.475  -8.969  1.00  1.00      A    B
ATOM    285 DP   DC  A  96      51.506  14.748  -6.963  1.00  1.00      A    P
ATOM    286 DS   DC  A  96      49.959  16.193 -10.366  1.00  1.00      A    S
ATOM    287 DB   DC  A  96      45.630  15.001 -10.632  1.00  1.00      A    B
ATOM    288 DP   DA  A  97      50.505  20.498 -11.337  1.00  1.00      A    P
ATOM    289 DS   DA  A  97      47.067  20.648 -13.501  1.00  1.00      A    S
ATOM    290 DB   DA  A  97      43.254  18.505 -11.243  1.00  1.00      A    B
ATOM    291 DP   DA  A  98      46.081  23.875 -15.767  1.00  1.00      A    P
ATOM    292 DS   DA  A  98      43.234  22.551 -16.658  1.00  1.00      A    S
ATOM    293 DB   DA  A  98      40.780  21.130 -12.244  1.00  1.00      A    B
ATOM    294 DP   DG  A  99      41.487  25.561 -18.444  1.00  1.00      A    P
ATOM    295 DS   DG  A  99      37.675  24.493 -17.347  1.00  1.00      A    S
ATOM    296 DB   DG  A  99      37.547  23.111 -12.204  1.00  1.00      A    B
ATOM    297 DP   DG  A 100      34.711  26.526 -17.965  1.00  1.00      A    P
ATOM    298 DS   DG  A 100      32.460  25.272 -15.023  1.00  1.00      A    S
ATOM    299 DB   DG  A 100      34.978  25.528 -10.506  1.00  1.00      A    B
ATOM    300 DP   DG  A 101      29.156  26.487 -14.409  1.00  1.00      A    P
ATOM    301 DS   DG  A 101      29.061  26.755 -11.066  1.00  1.00      A    S
ATOM    302 DB   DG  A 101      33.117  27.757  -8.419  1.00  1.00      A    B
ATOM    303 DP   DG  A 102      25.952  28.228  -9.334  1.00  1.00      A    P
ATOM    304 DS   DG  A 102      27.341  29.065  -5.901  1.00  1.00      A    S
ATOM    305 DB   DG  A 102      32.395  30.495  -6.218  1.00  1.00      A    B
ATOM    306 DP   DA  A 103      25.163  31.199  -3.634  1.00  1.00      A    P
ATOM    307 DS   DA  A 103      28.084  33.100  -1.981  1.00  1.00      A    S
ATOM    308 DB   DA  A 103      31.687  33.877  -5.575  1.00  1.00      A    B
ATOM    309 DP   DT  A 104      27.409  36.188   0.013  1.00  1.00      A    P
ATOM    310 DS   DT  A 104      31.091  37.777  -0.469  1.00  1.00      A    S
ATOM    311 DB   DT  A 104      31.147  37.279  -5.084  1.00  1.00      A    B
ATOM    312 DP   DT  A 105      31.453  41.730   0.762  1.00  1.00      A    P
ATOM    313 DS   DT  A 105      34.484  42.401  -1.698  1.00  1.00      A    S
ATOM    314 DB   DT  A 105      32.433  41.105  -5.516  1.00  1.00      A    B
ATOM    315 DP   DA  A 106      36.391  46.002  -2.050  1.00  1.00      A    P
ATOM    316 DS   DA  A 106      37.455  45.649  -5.578  1.00  1.00      A    S
ATOM    317 DB   DA  A 106      33.558  44.229  -7.896  1.00  1.00      A    B
ATOM    318 DP   DC  A 107      38.425  47.938  -6.640  1.00  1.00      A    P
ATOM    319 DS   DC  A 107      36.863  47.733  -9.786  1.00  1.00      A    S
ATOM    320 DB   DC  A 107      32.759  47.247  -9.224  1.00  1.00      A    B
ATOM    321 DP   DT  A 108      37.637  49.805 -12.578  1.00  1.00      A    P
ATOM    322 DS   DT  A 108      34.143  48.911 -14.807  1.00  1.00      A    S
ATOM    323 DB   DT  A 108      30.995  49.642 -11.827  1.00  1.00      A    B
ATOM    324 DP   DC  A 109      33.728  50.861 -17.814  1.00  1.00      A    P
ATOM    325 DS   DC  A 109      29.772  50.360 -17.943  1.00  1.00      A    S
ATOM    326 DB   DC  A 109      28.494  51.867 -13.936  1.00  1.00      A    B
ATOM    327 DP   DC  A 110      27.898  51.843 -20.701  1.00  1.00      A    P
ATOM    328 DS   DC  A 110      24.642  52.051 -18.945  1.00  1.00      A    S
ATOM    329 DB   DC  A 110      25.367  54.009 -14.743  1.00  1.00      A    B
ATOM    330 DP   DC  A 111      21.813  53.535 -20.326  1.00  1.00      A    P
ATOM    331 DS   DC  A 111      19.878  55.250 -17.456  1.00  1.00      A    S
ATOM    332 DB   DC  A 111      23.003  57.138 -14.658  1.00  1.00      A    B
ATOM    333 DP   DT  A 112      16.737  57.485 -17.862  1.00  1.00      A    P
ATOM    334 DS   DT  A 112      16.680  59.127 -14.347  1.00  1.00      A    S
ATOM    335 DB   DT  A 112      20.996  60.683 -13.946  1.00  1.00      A    B
ATOM    336 DP   DA  A 113      14.039  61.979 -13.201  1.00  1.00      A    P
ATOM    337 DS   DA  A 113      15.730  63.432 -10.248  1.00  1.00      A    S
ATOM    338 DB   DA  A 113      20.018  64.542 -11.989  1.00  1.00      A    B
ATOM    339 DP   DG  A 114      13.663  66.562  -8.504  1.00  1.00      A    P
ATOM    340 DS   DG  A 114      16.819  68.693  -7.825  1.00  1.00      A    S
ATOM    341 DB   DG  A 114      20.160  68.684 -11.109  1.00  1.00      A    B
ATOM    342 DP   DT  A 115      16.911  71.406  -6.073  1.00  1.00      A    P
ATOM    343 DS   DT  A 115      20.594  72.204  -6.642  1.00  1.00      A    S
ATOM    344 DB   DT  A 115      20.304  72.258 -11.415  1.00  1.00      A    B
ATOM    345 DP   DC  A 116      21.489  75.351  -5.266  1.00  1.00      A    P
ATOM    346 DS   DC  A 116      24.201  76.195  -7.986  1.00  1.00      A    S
ATOM    347 DB   DC  A 116      22.273  75.617 -12.047  1.00  1.00      A    B
ATOM    348 DP   DT  A 117      26.333  80.137  -8.087  1.00  1.00      A    P
ATOM    349 DS   DT  A 117      27.421  80.209 -11.690  1.00  1.00      A    S
ATOM    350 DB   DT  A 117      23.373  79.151 -13.322  1.00  1.00      A    B
ATOM    351 DP   DC  A 118      28.572  83.871 -12.547  1.00  1.00      A    P
ATOM    352 DS   DC  A 118      27.054  83.417 -15.851  1.00  1.00      A    S
ATOM    353 DB   DC  A 118      22.767  82.714 -14.980  1.00  1.00      A    B
ATOM    354 DP   DC  A 119      27.759  85.376 -18.326  1.00  1.00      A    P
ATOM    355 DS   DC  A 119      24.499  84.941 -20.279  1.00  1.00      A    S
ATOM    356 DB   DC  A 119      21.682  85.175 -17.702  1.00  1.00      A    B
ATOM    357 DP   DA  A 120      23.843  87.017 -23.922  1.00  1.00      A    P
ATOM    358 DS   DA  A 120      19.983  86.939 -24.166  1.00  1.00      A    S
ATOM    359 DB   DA  A 120      18.566  87.195 -19.966  1.00  1.00      A    B
ATOM    360 DP   DG  A 121      18.674  89.817 -26.382  1.00  1.00      A    P
ATOM    361 DS   DG  A 121      15.660  89.912 -24.880  1.00  1.00      A    S
ATOM    362 DB   DG  A 121      16.391  90.178 -19.930  1.00  1.00      A    B
ATOM    363 DP   DG  A 122      12.950  92.492 -25.899  1.00  1.00      A    P
ATOM    364 DS   DG  A 122      11.083  92.939 -22.871  1.00  1.00      A    S
ATOM    365 DB   DG  A 122      14.154  93.137 -19.225  1.00  1.00      A    B
ATOM    366 DP   DC  A 123       8.439  94.974 -22.839  1.00  1.00      A    P
ATOM    367 DS   DC  A 123       9.083  95.362 -19.762  1.00  1.00      A    S
ATOM    368 DB   DC  A 123      12.841  96.167 -19.615  1.00  1.00      A    B
ATOM    369 DP   DA  A 124       6.435  97.947 -17.926  1.00  1.00      A    P
ATOM    370 DS   DA  A 124       8.983  99.131 -15.387  1.00  1.00      A    S
ATOM    371 DB   DA  A 124      12.852 100.221 -18.000  1.00  1.00      A    B
ATOM    372 DP   DC  A 125       8.064 101.919 -13.923  1.00  1.00      A    P
ATOM    373 DS   DC  A 125      11.587 103.362 -13.440  1.00  1.00      A    S
ATOM    374 DB   DC  A 125      13.230 103.556 -17.272  1.00  1.00      A    B
ATOM    375 DP   DG  A 126      11.737 107.018 -10.933  1.00  1.00      A    P
ATOM    376 DS   DG  A 126      14.771 108.717 -12.691  1.00  1.00      A    S
ATOM    377 DB   DG  A 126      15.001 107.448 -17.937  1.00  1.00      A    B
ATOM    378 DP   DT  A 127      16.599 111.165 -12.055  1.00  1.00      A    P
ATOM    379 DS   DT  A 127      18.528 111.264 -15.376  1.00  1.00      A    S
ATOM    380 DB   DT  A 127      14.986 110.952 -18.166  1.00  1.00      A    B
ATOM    381 DP   DG  A 128      20.902 115.039 -15.672  1.00  1.00      A    P
ATOM    382 DS   DG  A 128      20.813 115.322 -19.312  1.00  1.00      A    S
ATOM    383 DB   DG  A 128      16.430 113.516 -21.254  1.00  1.00      A    B
ATOM    384 DP   DT  A 129      22.250 117.802 -21.340  1.00  1.00      A    P
ATOM    385 DS   DT  A 129      19.634 117.294 -24.635  1.00  1.00      A    S
ATOM    386 DB   DT  A 129      15.841 116.537 -22.922  1.00  1.00      A    B
ATOM    387 DP   DC  A 130      19.911 120.204 -27.384  1.00  1.00      A    P
ATOM    388 DS   DC  A 130      15.934 119.786 -28.392  1.00  1.00      A    S
ATOM    389 DB   DC  A 130      13.789 119.274 -24.496  1.00  1.00      A    B
ATOM    390 DP   DA  A 131      14.210 122.509 -31.351  1.00  1.00      A    P
ATOM    391 DS   DA  A 131      10.414 122.090 -29.945  1.00  1.00      A    S
ATOM    392 DB   DA  A 131      10.263 121.550 -25.216  1.00  1.00      A    B
ATOM    393 DP   DG  A 132       7.282 124.973 -31.263  1.00  1.00      A    P
ATOM    394 DS   DG  A 132       4.938 124.237 -28.228  1.00  1.00      A    S
ATOM    395 DB   DG  A 132       7.492 123.965 -23.491  1.00  1.00      A    B
ATOM    396 DP   DA  A 133       1.052 125.114 -27.892  1.00  1.00      A    P
ATOM    397 DS   DA  A 133       1.000 125.002 -24.005  1.00  1.00      A    S
ATOM    398 DB   DA  A 133       5.422 126.762 -22.006  1.00  1.00      A    B
ATOM    399 DP   DT  A 134      -1.457 126.126 -22.317  1.00  1.00      A    P
ATOM    400 DS   DT  A 134       0.143 126.902 -19.316  1.00  1.00      A    S
ATOM    401 DB   DT  A 134       3.445 129.152 -20.769  1.00  1.00      A    B
ATOM    402 DP   DA  A 135      -2.268 129.012 -16.223  1.00  1.00      A    P
ATOM    403 DS   DA  A 135       0.850 130.982 -15.090  1.00  1.00      A    S
ATOM    404 DB   DA  A 135       4.049 132.311 -18.451  1.00  1.00      A    B
ATOM    405 DP   DT  A 136       0.877 133.515 -12.689  1.00  1.00      A    P
ATOM    406 DS   DT  A 136       4.314 135.445 -13.351  1.00  1.00      A    S
ATOM    407 DB   DT  A 136       3.785 135.877 -17.956  1.00  1.00      A    B
ATOM    408 DP   DA  A 137       5.038 138.616 -11.104  1.00  1.00      A    P
ATOM    409 DS   DA  A 137       7.210 140.379 -13.661  1.00  1.00      A    S
ATOM    410 DB   DA  A 137       4.856 140.244 -17.807  1.00  1.00      A    B
ATOM    411 DP   DT  A 138       8.442 143.771 -12.977  1.00  1.00      A    P
ATOM    412 DS   DT  A 138       9.075 144.842 -16.538  1.00  1.00      A    S
ATOM    413 DB   DT  A 138       5.162 143.654 -18.180  1.00  1.00      A    B
ATOM    414 DP   DA  A 139       9.708 148.857 -16.965  1.00  1.00      A    P
ATOM    415 DS   DA  A 139       8.674 148.904 -20.862  1.00  1.00      A    S
ATOM    416 DB   DA  A 139       4.045 146.677 -20.946  1.00  1.00      A    B
ATOM    417 DP   DC  A 140       8.615 151.999 -21.855  1.00  1.00      A    P
ATOM    418 DS   DC  A 140       6.149 151.379 -24.123  1.00  1.00      A    S
ATOM    419 DB   DC  A 140       2.815 149.803 -21.579  1.00  1.00      A    B
ATOM    420 DP   DA  A 141       4.683 155.055 -26.598  1.00  1.00      A    P
ATOM    421 DS   DA  A 141       1.267 153.185 -27.194  1.00  1.00      A    S
ATOM    422 DB   DA  A 141      -0.645 152.316 -22.612  1.00  1.00      A    B
ATOM    423 DP   DT  A 142      -0.899 154.567 -29.237  1.00  1.00      A    P
ATOM    424 DS   DT  A 142      -3.869 153.479 -27.367  1.00  1.00      A    S
ATOM    425 DB   DT  A 142      -3.099 154.575 -23.080  1.00  1.00      A    B
ATOM    426 DP   DC  A 143      -7.447 154.654 -29.042  1.00  1.00      A    P
ATOM    427 DS   DC  A 143      -9.155 154.614 -26.039  1.00  1.00      A    S
ATOM    428 DB   DC  A 143      -6.663 156.588 -22.808  1.00  1.00      A    B
ATOM    429 DP   DC  A 144     -12.238 155.371 -25.845  1.00  1.00      A    P
ATOM    430 DS   DC  A 144     -12.695 156.597 -22.060  1.00  1.00      A    S
ATOM    431 DB   DC  A 144      -9.492 158.590 -21.180  1.00  1.00      A    B
ATOM    432 DP   DT  A 145     -16.171 157.958 -20.510  1.00  1.00      A    P
ATOM    433 DS   DT  A 145     -14.568 160.119 -17.581  1.00  1.00      A    S
ATOM    434 DB   DT  A 145     -11.503 161.838 -19.996  1.00  1.00      A    B
ATOM    435 DP   DG  A 146     -17.735 163.192 -16.221  1.00  1.00      A    P
ATOM    436 DS   DG  A 146     -14.634 165.601 -14.772  1.00  1.00      A    S
ATOM    437 DB   DG  A 146     -10.795 165.641 -18.296  1.00  1.00      A    B
ATOM    438 DP   DT  A 147     -14.960 168.662 -12.921  1.00  1.00      A    P
ATOM    439 DS   DT  A 147     -11.654 170.111 -14.238  1.00  1.00      A    S
ATOM    440 DB   DT  A 147     -11.847 168.818 -18.176  1.00  1.00      A    B
TER
ATOM    441 DS   DA  B   1      -4.353 169.550 -25.686  1.00  1.00      B    S
ATOM    442 DB   DA  B   1      -7.915 168.958 -23.134  1.00  1.00      B    B
ATOM    443 DP   DC  B   2      -1.769 169.763 -24.240  1.00  1.00      B    P
ATOM    444 DS   DC  B   2      -3.293 169.062 -20.833  1.00  1.00      B    S
ATOM    445 DB   DC  B   2      -6.188 166.559 -21.429  1.00  1.00      B    B
ATOM    446 DP   DA  B   3      -0.799 167.487 -17.549  1.00  1.00      B    P
ATOM    447 DS   DA  B   3      -3.630 165.861 -15.515  1.00  1.00      B    S
ATOM    448 DB   DA  B   3      -6.331 163.594 -18.428  1.00  1.00      B    B
ATOM    449 DP   DG  B   4      -2.492 163.571 -12.583  1.00  1.00      B    P
ATOM    450 DS   DG  B   4      -5.538 161.585 -12.643  1.00  1.00      B    S
ATOM    451 DB   DG  B   4      -6.454 160.057 -17.118  1.00  1.00      B    B
ATOM    452 DP   DG  B   5      -6.103 158.963 -10.179  1.00  1.00      B    P
ATOM    453 DS   DG  B   5      -7.438 156.031 -12.337  1.00  1.00      B    S
ATOM    454 DB   DG  B   5      -5.999 156.237 -17.324  1.00  1.00      B    B
ATOM    455 DP   DA  B   6      -7.961 152.231 -11.069  1.00  1.00      B    P
ATOM    456 DS   DA  B   6      -8.335 150.902 -14.350  1.00  1.00      B    S
ATOM    457 DB   DA  B   6      -5.317 152.951 -17.748  1.00  1.00      B    B
ATOM    458 DP   DT  B   7      -8.441 147.317 -14.636  1.00  1.00      B    P
ATOM    459 DS   DT  B   7      -8.174 148.038 -18.479  1.00  1.00      B    S
ATOM    460 DB   DT  B   7      -3.977 149.663 -18.625  1.00  1.00      B    B
ATOM    461 DP   DG  B   8      -8.523 144.204 -20.593  1.00  1.00      B    P
ATOM    462 DS   DG  B   8      -6.279 144.927 -23.739  1.00  1.00      B    S
ATOM    463 DB   DG  B   8      -1.859 146.876 -21.623  1.00  1.00      B    B
ATOM    464 DP   DT  B   9      -5.378 142.770 -26.053  1.00  1.00      B    P
ATOM    465 DS   DT  B   9      -2.231 144.335 -26.672  1.00  1.00      B    S
ATOM    466 DB   DT  B   9      -0.519 143.793 -22.881  1.00  1.00      B    B
ATOM    467 DP   DA  B  10      -0.006 141.913 -29.626  1.00  1.00      B    P
ATOM    468 DS   DA  B  10       2.836 142.600 -28.358  1.00  1.00      B    S
ATOM    469 DB   DA  B  10       3.286 142.005 -23.401  1.00  1.00      B    B
ATOM    470 DP   DT  B  11       5.742 141.135 -29.914  1.00  1.00      B    P
ATOM    471 DS   DT  B  11       8.159 141.449 -26.577  1.00  1.00      B    S
ATOM    472 DB   DT  B  11       5.508 139.208 -23.571  1.00  1.00      B    B
ATOM    473 DP   DA  B  12      12.024 139.574 -26.681  1.00  1.00      B    P
ATOM    474 DS   DA  B  12      12.013 138.717 -23.058  1.00  1.00      B    S
ATOM    475 DB   DA  B  12       8.032 136.503 -21.863  1.00  1.00      B    B
ATOM    476 DP   DT  B  13      14.616 137.062 -22.183  1.00  1.00      B    P
ATOM    477 DS   DT  B  13      12.938 135.570 -18.967  1.00  1.00      B    S
ATOM    478 DB   DT  B  13       9.672 133.619 -20.368  1.00  1.00      B    B
ATOM    479 DP   DA  B  14      15.438 133.257 -16.524  1.00  1.00      B    P
ATOM    480 DS   DA  B  14      12.427 130.972 -14.961  1.00  1.00      B    S
ATOM    481 DB   DA  B  14       8.942 130.145 -18.611  1.00  1.00      B    B
ATOM    482 DP   DT  B  15      13.159 127.935 -13.601  1.00  1.00      B    P
ATOM    483 DS   DT  B  15       9.307 126.819 -13.568  1.00  1.00      B    S
ATOM    484 DB   DT  B  15       8.961 126.881 -17.516  1.00  1.00      B    B
ATOM    485 DP   DC  B  16       9.151 123.136 -11.926  1.00  1.00      B    P
ATOM    486 DS   DC  B  16       6.919 121.945 -14.408  1.00  1.00      B    S
ATOM    487 DB   DC  B  16       8.752 122.951 -18.172  1.00  1.00      B    B
ATOM    488 DP   DT  B  17       5.459 118.106 -14.451  1.00  1.00      B    P
ATOM    489 DS   DT  B  17       4.253 117.924 -18.290  1.00  1.00      B    S
ATOM    490 DB   DT  B  17       8.369 119.365 -20.158  1.00  1.00      B    B
ATOM    491 DP   DG  B  18       3.264 113.666 -19.723  1.00  1.00      B    P
ATOM    492 DS   DG  B  18       4.722 114.062 -23.090  1.00  1.00      B    S
ATOM    493 DB   DG  B  18       9.240 116.336 -23.044  1.00  1.00      B    B
ATOM    494 DP   DA  B  19       4.531 111.079 -25.576  1.00  1.00      B    P
ATOM    495 DS   DA  B  19       7.657 111.824 -27.237  1.00  1.00      B    S
ATOM    496 DB   DA  B  19      11.007 113.664 -23.954  1.00  1.00      B    B
ATOM    497 DP   DC  B  20       8.808 109.198 -29.183  1.00  1.00      B    P
ATOM    498 DS   DC  B  20      12.140 110.000 -28.942  1.00  1.00      B    S
ATOM    499 DB   DC  B  20      12.656 111.019 -25.032  1.00  1.00      B    B
ATOM    500 DP   DA  B  21      15.114 106.969 -30.643  1.00  1.00      B    P
ATOM    501 DS   DA  B  21      17.479 107.652 -28.153  1.00  1.00      B    S
ATOM    502 DB   DA  B  21      15.358 108.318 -23.846  1.00  1.00      B    B
ATOM    503 DP   DC  B  22      20.609 106.138 -28.013  1.00  1.00      B    P
ATOM    504 DS   DC  B  22      21.029 106.665 -24.434  1.00  1.00      B    S
ATOM    505 DB   DC  B  22      17.671 105.858 -22.698  1.00  1.00      B    B
ATOM    506 DP   DG  B  23      24.558 104.127 -22.843  1.00  1.00      B    P
ATOM    507 DS   DG  B  23      23.563 103.861 -19.747  1.00  1.00      B    S
ATOM    508 DB   DG  B  23      18.607 103.695 -19.160  1.00  1.00      B    B
ATOM    509 DP   DT  B  24      25.037 101.992 -17.339  1.00  1.00      B    P
ATOM    510 DS   DT  B  24      22.361 101.755 -15.253  1.00  1.00      B    S
ATOM    511 DB   DT  B  24      19.023 100.427 -18.098  1.00  1.00      B    B
ATOM    512 DP   DG  B  25      22.958  99.202 -12.173  1.00  1.00      B    P
ATOM    513 DS   DG  B  25      19.162  98.130 -11.660  1.00  1.00      B    S
ATOM    514 DB   DG  B  25      17.182  96.872 -15.976  1.00  1.00      B    B
ATOM    515 DP   DC  B  26      18.750  96.530  -8.975  1.00  1.00      B    P
ATOM    516 DS   DC  B  26      15.617  94.705  -9.926  1.00  1.00      B    S
ATOM    517 DB   DC  B  26      16.471  94.020 -14.190  1.00  1.00      B    B
ATOM    518 DP   DC  B  27      14.358  91.511  -8.184  1.00  1.00      B    P
ATOM    519 DS   DC  B  27      12.518  89.814 -11.229  1.00  1.00      B    S
ATOM    520 DB   DC  B  27      15.443  90.206 -14.249  1.00  1.00      B    B
ATOM    521 DP   DT  B  28      10.537  86.295 -10.627  1.00  1.00      B    P
ATOM    522 DS   DT  B  28      10.613  85.382 -14.389  1.00  1.00      B    S
ATOM    523 DB   DT  B  28      15.006  86.445 -15.396  1.00  1.00      B    B
ATOM    524 DP   DG  B  29       9.718  81.125 -15.407  1.00  1.00      B    P
ATOM    525 DS   DG  B  29      12.068  81.534 -18.742  1.00  1.00      B    S
ATOM    526 DB   DG  B  29      16.385  83.063 -17.480  1.00  1.00      B    B
ATOM    527 DP   DG  B  30      12.070  79.068 -20.999  1.00  1.00      B    P
ATOM    528 DS   DG  B  30      15.886  79.118 -21.892  1.00  1.00      B    S
ATOM    529 DB   DG  B  30      18.909  80.104 -17.736  1.00  1.00      B    B
ATOM    530 DP   DA  B  31      17.036  77.089 -24.512  1.00  1.00      B    P
ATOM    531 DS   DA  B  31      20.738  76.959 -23.163  1.00  1.00      B    S
ATOM    532 DB   DA  B  31      20.955  77.196 -18.339  1.00  1.00      B    B
ATOM    533 DP   DG  B  32      22.674  73.552 -24.580  1.00  1.00      B    P
ATOM    534 DS   DG  B  32      25.432  73.933 -21.670  1.00  1.00      B    S
ATOM    535 DB   DG  B  32      23.366  74.182 -17.480  1.00  1.00      B    B
ATOM    536 DP   DA  B  33      28.668  71.549 -21.738  1.00  1.00      B    P
ATOM    537 DS   DA  B  33      29.001  71.501 -17.741  1.00  1.00      B    S
ATOM    538 DB   DA  B  33      24.374  71.439 -15.529  1.00  1.00      B    B
ATOM    539 DP   DC  B  34      31.323  69.742 -16.120  1.00  1.00      B    P
ATOM    540 DS   DC  B  34      29.511  69.729 -12.779  1.00  1.00      B    S
ATOM    541 DB   DC  B  34      25.222  68.513 -13.657  1.00  1.00      B    B
ATOM    542 DP   DT  B  35      31.389  67.729  -9.832  1.00  1.00      B    P
ATOM    543 DS   DT  B  35      28.564  66.962  -7.911  1.00  1.00      B    S
ATOM    544 DB   DT  B  35      25.816  65.261 -11.505  1.00  1.00      B    B
ATOM    545 DP   DA  B  36      29.134  65.347  -4.754  1.00  1.00      B    P
ATOM    546 DS   DA  B  36      25.967  63.066  -5.080  1.00  1.00      B    S
ATOM    547 DB   DA  B  36      25.004  61.228  -9.747  1.00  1.00      B    B
ATOM    548 DP   DG  B  37      25.620  60.201  -2.439  1.00  1.00      B    P
ATOM    549 DS   DG  B  37      22.873  58.362  -3.937  1.00  1.00      B    S
ATOM    550 DB   DG  B  37      23.637  57.518  -9.109  1.00  1.00      B    B
ATOM    551 DP   DG  B  38      21.418  54.892  -2.384  1.00  1.00      B    P
ATOM    552 DS   DG  B  38      20.577  52.890  -5.615  1.00  1.00      B    S
ATOM    553 DB   DG  B  38      23.553  53.868  -9.377  1.00  1.00      B    B
ATOM    554 DP   DG  B  39      19.420  49.345  -5.480  1.00  1.00      B    P
ATOM    555 DS   DG  B  39      20.285  48.417  -8.672  1.00  1.00      B    S
ATOM    556 DB   DG  B  39      24.775  50.337 -10.143  1.00  1.00      B    B
ATOM    557 DP   DA  B  40      19.344  44.856 -10.015  1.00  1.00      B    P
ATOM    558 DS   DA  B  40      21.881  45.314 -12.939  1.00  1.00      B    S
ATOM    559 DB   DA  B  40      25.936  47.231 -11.481  1.00  1.00      B    B
ATOM    560 DP   DG  B  41      22.620  41.654 -14.846  1.00  1.00      B    P
ATOM    561 DS   DG  B  41      26.062  42.746 -16.033  1.00  1.00      B    S
ATOM    562 DB   DG  B  41      28.799  44.675 -12.399  1.00  1.00      B    B
ATOM    563 DP   DT  B  42      27.906  41.008 -18.024  1.00  1.00      B    P
ATOM    564 DS   DT  B  42      31.268  42.258 -16.480  1.00  1.00      B    S
ATOM    565 DB   DT  B  42      30.690  41.810 -12.244  1.00  1.00      B    B
ATOM    566 DP   DA  B  43      34.578  39.915 -17.792  1.00  1.00      B    P
ATOM    567 DS   DA  B  43      36.566  40.241 -14.555  1.00  1.00      B    S
ATOM    568 DB   DA  B  43      33.876  39.596 -10.832  1.00  1.00      B    B
ATOM    569 DP   DA  B  44      39.649  38.769 -14.341  1.00  1.00      B    P
ATOM    570 DS   DA  B  44      39.797  38.657 -10.874  1.00  1.00      B    S
ATOM    571 DB   DA  B  44      35.200  36.784  -9.058  1.00  1.00      B    B
ATOM    572 DP   DT  B  45      42.293  37.103  -9.489  1.00  1.00      B    P
ATOM    573 DS   DT  B  45      40.807  36.371  -5.836  1.00  1.00      B    S
ATOM    574 DB   DT  B  45      37.165  34.358  -7.416  1.00  1.00      B    B
ATOM    575 DP   DC  B  46      42.933  34.317  -3.554  1.00  1.00      B    P
ATOM    576 DS   DC  B  46      39.996  32.819  -1.730  1.00  1.00      B    S
ATOM    577 DB   DC  B  46      37.761  31.454  -4.815  1.00  1.00      B    B
ATOM    578 DP   DC  B  47      40.478  30.255   0.744  1.00  1.00      B    P
ATOM    579 DS   DC  B  47      37.243  27.940  -0.054  1.00  1.00      B    S
ATOM    580 DB   DC  B  47      37.153  27.869  -4.272  1.00  1.00      B    B
ATOM    581 DP   DC  B  48      37.034  25.155   1.248  1.00  1.00      B    P
ATOM    582 DS   DC  B  48      34.570  23.721  -1.438  1.00  1.00      B    S
ATOM    583 DB   DC  B  48      36.543  24.124  -5.071  1.00  1.00      B    B
ATOM    584 DP   DC  B  49      33.387  20.438  -1.227  1.00  1.00      B    P
ATOM    585 DS   DC  B  49      32.579  19.850  -5.188  1.00  1.00      B    S
ATOM    586 DB   DC  B  49      35.912  21.057  -7.280  1.00  1.00      B    B
ATOM    587 DP   DT  B  50      31.248  16.523  -6.779  1.00  1.00      B    P
ATOM    588 DS   DT  B  50      32.920  16.843 -10.476  1.00  1.00      B    S
ATOM    589 DB   DT  B  50      36.751  17.889  -9.704  1.00  1.00      B    B
ATOM    590 DP   DT  B  51      32.524  13.831 -12.588  1.00  1.00      B    P
ATOM    591 DS   DT  B  51      35.245  14.938 -14.747  1.00  1.00      B    S
ATOM    592 DB   DT  B  51      38.948  14.817 -11.655  1.00  1.00      B    B
ATOM    593 DP   DG  B  52      35.916  11.931 -18.114  1.00  1.00      B    P
ATOM    594 DS   DG  B  52      39.890  12.750 -18.540  1.00  1.00      B    S
ATOM    595 DB   DG  B  52      42.038  13.180 -14.436  1.00  1.00      B    B
ATOM    596 DP   DG  B  53      41.965  11.012 -20.921  1.00  1.00      B    P
ATOM    597 DS   DG  B  53      45.119  10.398 -19.003  1.00  1.00      B    S
ATOM    598 DB   DG  B  53      44.755  10.536 -14.054  1.00  1.00      B    B
ATOM    599 DP   DC  B  54      47.227   8.622 -20.500  1.00  1.00      B    P
ATOM    600 DS   DC  B  54      49.219   7.748 -17.266  1.00  1.00      B    S
ATOM    601 DB   DC  B  54      46.122   7.126 -14.198  1.00  1.00      B    B
ATOM    602 DP   DG  B  55      52.065   3.782 -17.818  1.00  1.00      B    P
ATOM    603 DS   DG  B  55      51.522   2.836 -14.212  1.00  1.00      B    S
ATOM    604 DB   DG  B  55      46.429   3.314 -12.391  1.00  1.00      B    B
ATOM    605 DP   DG  B  56      52.908   0.002 -12.838  1.00  1.00      B    P
ATOM    606 DS   DG  B  56      50.536  -0.527  -9.912  1.00  1.00      B    S
ATOM    607 DB   DG  B  56      45.646  -0.000 -10.969  1.00  1.00      B    B
ATOM    608 DP   DT  B  57      50.792  -3.150  -7.878  1.00  1.00      B    P
ATOM    609 DS   DT  B  57      47.598  -3.009  -6.173  1.00  1.00      B    S
ATOM    610 DB   DT  B  57      44.895  -3.099  -9.746  1.00  1.00      B    B
ATOM    611 DP   DT  B  58      46.990  -6.059  -3.633  1.00  1.00      B    P
ATOM    612 DS   DT  B  58      42.933  -5.830  -3.840  1.00  1.00      B    S
ATOM    613 DB   DT  B  58      42.741  -5.678  -8.171  1.00  1.00      B    B
ATOM    614 DP   DA  B  59      41.069  -8.199  -1.864  1.00  1.00      B    P
ATOM    615 DS   DA  B  59      38.275  -7.784  -3.921  1.00  1.00      B    S
ATOM    616 DB   DA  B  59      39.340  -8.984  -8.790  1.00  1.00      B    B
ATOM    617 DP   DA  B  60      35.005  -8.032  -2.943  1.00  1.00      B    P
ATOM    618 DS   DA  B  60      33.590  -8.507  -6.545  1.00  1.00      B    S
ATOM    619 DB   DA  B  60      36.674 -11.194  -9.652  1.00  1.00      B    B
ATOM    620 DP   DA  B  61      30.275  -9.245  -7.016  1.00  1.00      B    P
ATOM    621 DS   DA  B  61      30.708 -10.657 -10.404  1.00  1.00      B    S
ATOM    622 DB   DA  B  61      34.409 -13.875 -10.435  1.00  1.00      B    B
ATOM    623 DP   DA  B  62      27.628 -12.028 -12.312  1.00  1.00      B    P
ATOM    624 DS   DA  B  62      29.495 -14.300 -14.656  1.00  1.00      B    S
ATOM    625 DB   DA  B  62      32.896 -16.431 -12.232  1.00  1.00      B    B
ATOM    626 DP   DC  B  63      27.481 -16.433 -16.133  1.00  1.00      B    P
ATOM    627 DS   DC  B  63      29.769 -19.581 -15.944  1.00  1.00      B    S
ATOM    628 DB   DC  B  63      31.394 -19.574 -11.843  1.00  1.00      B    B
ATOM    629 DP   DG  B  64      28.406 -23.190 -17.761  1.00  1.00      B    P
ATOM    630 DS   DG  B  64      30.569 -25.446 -15.431  1.00  1.00      B    S
ATOM    631 DB   DG  B  64      31.124 -23.947 -11.060  1.00  1.00      B    B
ATOM    632 DP   DC  B  65      31.227 -28.938 -15.910  1.00  1.00      B    P
ATOM    633 DS   DC  B  65      32.351 -29.608 -12.273  1.00  1.00      B    S
ATOM    634 DB   DC  B  65      30.031 -27.093 -10.331  1.00  1.00      B    B
ATOM    635 DP   DG  B  66      32.137 -34.193 -10.472  1.00  1.00      B    P
ATOM    636 DS   DG  B  66      31.328 -33.060  -7.054  1.00  1.00      B    S
ATOM    637 DB   DG  B  66      27.624 -29.346  -7.522  1.00  1.00      B    B
ATOM    638 DP   DG  B  67      29.677 -35.685  -4.526  1.00  1.00      B    P
ATOM    639 DS   DG  B  67      27.736 -32.852  -2.640  1.00  1.00      B    S
ATOM    640 DB   DG  B  67      24.753 -30.527  -5.557  1.00  1.00      B    B
ATOM    641 DP   DG  B  68      25.741 -33.764   0.746  1.00  1.00      B    P
ATOM    642 DS   DG  B  68      23.866 -30.817   0.650  1.00  1.00      B    S
ATOM    643 DB   DG  B  68      21.532 -30.173  -3.679  1.00  1.00      B    B
ATOM    644 DP   DG  B  69      21.867 -29.867   3.550  1.00  1.00      B    P
ATOM    645 DS   DG  B  69      19.405 -28.408   1.794  1.00  1.00      B    S
ATOM    646 DB   DG  B  69      18.224 -30.873  -2.359  1.00  1.00      B    B
ATOM    647 DP   DG  B  70      16.267 -26.782   3.335  1.00  1.00      B    P
ATOM    648 DS   DG  B  70      14.403 -26.843  -0.087  1.00  1.00      B    S
ATOM    649 DB   DG  B  70      14.535 -31.061  -2.808  1.00  1.00      B    B
ATOM    650 DP   DA  B  71      11.308 -24.503  -1.292  1.00  1.00      B    P
ATOM    651 DS   DA  B  71      10.176 -26.791  -4.197  1.00  1.00      B    S
ATOM    652 DB   DA  B  71      11.149 -31.784  -2.849  1.00  1.00      B    B
ATOM    653 DP   DC  B  72       7.375 -26.402  -5.141  1.00  1.00      B    P
ATOM    654 DS   DC  B  72       7.285 -30.033  -7.015  1.00  1.00      B    S
ATOM    655 DB   DC  B  72       7.899 -32.345  -3.917  1.00  1.00      B    B
ATOM    656 DP   DA  B  73       3.528 -31.097  -9.237  1.00  1.00      B    P
ATOM    657 DS   DA  B  73       3.688 -34.690  -8.116  1.00  1.00      B    S
ATOM    658 DB   DA  B  73       4.320 -34.617  -3.475  1.00  1.00      B    B
ATOM    659 DP   DG  B  74       0.453 -36.677  -8.986  1.00  1.00      B    P
ATOM    660 DS   DG  B  74       0.525 -38.957  -5.608  1.00  1.00      B    S
ATOM    661 DB   DG  B  74       1.737 -36.898  -1.693  1.00  1.00      B    B
ATOM    662 DP   DC  B  75      -1.957 -41.802  -5.416  1.00  1.00      B    P
ATOM    663 DS   DC  B  75      -1.596 -41.848  -1.823  1.00  1.00      B    S
ATOM    664 DB   DC  B  75      -1.530 -37.848  -0.835  1.00  1.00      B    B
ATOM    665 DP   DG  B  76      -4.902 -44.448   0.160  1.00  1.00      B    P
ATOM    666 DS   DG  B  76      -5.179 -42.578   2.926  1.00  1.00      B    S
ATOM    667 DB   DG  B  76      -4.798 -37.800   2.183  1.00  1.00      B    B
ATOM    668 DP   DC  B  77      -6.750 -43.704   6.125  1.00  1.00      B    P
ATOM    669 DS   DC  B  77      -5.814 -40.726   7.565  1.00  1.00      B    S
ATOM    670 DB   DC  B  77      -7.398 -37.487   4.439  1.00  1.00      B    B
ATOM    671 DP   DG  B  78      -7.622 -39.646  12.013  1.00  1.00      B    P
ATOM    672 DS   DG  B  78      -8.213 -36.242  11.213  1.00  1.00      B    S
ATOM    673 DB   DG  B  78     -10.513 -35.340   6.779  1.00  1.00      B    B
ATOM    674 DP   DT  B  79      -9.122 -33.863  13.669  1.00  1.00      B    P
ATOM    675 DS   DT  B  79     -10.001 -30.962  11.195  1.00  1.00      B    S
ATOM    676 DB   DT  B  79     -12.906 -33.324   8.685  1.00  1.00      B    B
ATOM    677 DP   DA  B  80     -11.521 -27.293  12.170  1.00  1.00      B    P
ATOM    678 DS   DA  B  80     -12.819 -26.765   8.933  1.00  1.00      B    S
ATOM    679 DB   DA  B  80     -15.995 -30.274   7.719  1.00  1.00      B    B
ATOM    680 DP   DC  B  81     -14.156 -23.600   8.585  1.00  1.00      B    P
ATOM    681 DS   DC  B  81     -16.149 -24.970   5.283  1.00  1.00      B    S
ATOM    682 DB   DC  B  81     -18.554 -28.068   6.842  1.00  1.00      B    B
ATOM    683 DP   DG  B  82     -18.414 -21.378   2.575  1.00  1.00      B    P
ATOM    684 DS   DG  B  82     -20.754 -23.662   1.415  1.00  1.00      B    S
ATOM    685 DB   DG  B  82     -22.026 -26.081   5.193  1.00  1.00      B    B
ATOM    686 DP   DT  B  83     -23.325 -22.780  -0.367  1.00  1.00      B    P
ATOM    687 DS   DT  B  83     -25.605 -25.413   0.669  1.00  1.00      B    S
ATOM    688 DB   DT  B  83     -25.317 -24.651   4.648  1.00  1.00      B    B
ATOM    689 DP   DG  B  84     -29.777 -24.951  -1.084  1.00  1.00      B    P
ATOM    690 DS   DG  B  84     -31.512 -26.124   2.149  1.00  1.00      B    S
ATOM    691 DB   DG  B  84     -29.444 -24.687   6.301  1.00  1.00      B    B
ATOM    692 DP   DC  B  85     -34.949 -26.341   2.132  1.00  1.00      B    P
ATOM    693 DS   DC  B  85     -34.793 -26.142   5.992  1.00  1.00      B    S
ATOM    694 DB   DC  B  85     -32.088 -22.452   7.053  1.00  1.00      B    B
ATOM    695 DP   DG  B  86     -39.424 -26.236   8.198  1.00  1.00      B    P
ATOM    696 DS   DG  B  86     -38.321 -24.109  11.386  1.00  1.00      B    S
ATOM    697 DB   DG  B  86     -34.924 -20.698   9.903  1.00  1.00      B    B
ATOM    698 DP   DT  B  87     -40.287 -22.947  13.007  1.00  1.00      B    P
ATOM    699 DS   DT  B  87     -37.946 -20.189  14.871  1.00  1.00      B    S
ATOM    700 DB   DT  B  87     -37.067 -17.934  11.775  1.00  1.00      B    B
ATOM    701 DP   DT  B  88     -39.493 -17.756  17.744  1.00  1.00      B    P
ATOM    702 DS   DT  B  88     -36.887 -15.377  17.352  1.00  1.00      B    S
ATOM    703 DB   DT  B  88     -37.762 -14.348  13.612  1.00  1.00      B    B
ATOM    704 DP   DT  B  89     -36.943 -12.562  19.453  1.00  1.00      B    P
ATOM    705 DS   DT  B  89     -35.017 -10.885  17.276  1.00  1.00      B    S
ATOM    706 DB   DT  B  89     -38.172 -10.382  13.920  1.00  1.00      B    B
ATOM    707 DP   DA  B  90     -33.185  -7.051  17.921  1.00  1.00      B    P
ATOM    708 DS   DA  B  90     -32.966  -6.354  13.737  1.00  1.00      B    S
ATOM    709 DB   DA  B  90     -37.160  -6.217  12.118  1.00  1.00      B    B
ATOM    710 DP   DA  B  91     -31.219  -3.694  12.710  1.00  1.00      B    P
ATOM    711 DS   DA  B  91     -32.986  -3.391   9.423  1.00  1.00      B    S
ATOM    712 DB   DA  B  91     -37.246  -3.350  10.145  1.00  1.00      B    B
ATOM    713 DP   DG  B  92     -31.729  -0.705   7.264  1.00  1.00      B    P
ATOM    714 DS   DG  B  92     -35.314   0.292   5.955  1.00  1.00      B    S
ATOM    715 DB   DG  B  92     -39.204  -0.031   9.263  1.00  1.00      B    B
ATOM    716 DP   DC  B  93     -35.496   2.902   3.884  1.00  1.00      B    P
ATOM    717 DS   DC  B  93     -38.627   3.617   4.738  1.00  1.00      B    S
ATOM    718 DB   DC  B  93     -38.795   3.278   9.379  1.00  1.00      B    B
ATOM    719 DP   DG  B  94     -40.703   7.477   2.552  1.00  1.00      B    P
ATOM    720 DS   DG  B  94     -43.100   8.382   5.581  1.00  1.00      B    S
ATOM    721 DB   DG  B  94     -41.544   6.577   9.647  1.00  1.00      B    B
ATOM    722 DP   DG  B  95     -45.017  11.299   6.004  1.00  1.00      B    P
ATOM    723 DS   DG  B  95     -45.823  11.026   9.789  1.00  1.00      B    S
ATOM    724 DB   DG  B  95     -41.913   9.170  12.124  1.00  1.00      B    B
ATOM    725 DP   DT  B  96     -46.939  13.324  11.153  1.00  1.00      B    P
ATOM    726 DS   DT  B  96     -45.657  12.288  14.831  1.00  1.00      B    S
ATOM    727 DB   DT  B  96     -41.417  12.073  14.051  1.00  1.00      B    B
ATOM    728 DP   DG  B  97     -46.557  16.016  17.231  1.00  1.00      B    P
ATOM    729 DS   DG  B  97     -43.650  15.749  19.018  1.00  1.00      B    S
ATOM    730 DB   DG  B  97     -39.525  15.365  16.382  1.00  1.00      B    B
ATOM    731 DP   DC  B  98     -43.522  17.631  21.859  1.00  1.00      B    P
ATOM    732 DS   DC  B  98     -39.881  16.946  21.908  1.00  1.00      B    S
ATOM    733 DB   DC  B  98     -38.635  18.321  17.944  1.00  1.00      B    B
ATOM    734 DP   DT  B  99     -37.244  18.006  25.080  1.00  1.00      B    P
ATOM    735 DS   DT  B  99     -34.246  17.364  23.195  1.00  1.00      B    S
ATOM    736 DB   DT  B  99     -35.470  20.221  19.713  1.00  1.00      B    B
ATOM    737 DP   DA  B 100     -30.602  18.022  24.913  1.00  1.00      B    P
ATOM    738 DS   DA  B 100     -29.171  19.234  21.398  1.00  1.00      B    S
ATOM    739 DB   DA  B 100     -32.016  22.575  19.358  1.00  1.00      B    B
ATOM    740 DP   DG  B 101     -25.719  20.452  21.818  1.00  1.00      B    P
ATOM    741 DS   DG  B 101     -25.458  22.304  18.694  1.00  1.00      B    S
ATOM    742 DB   DG  B 101     -29.289  25.097  18.264  1.00  1.00      B    B
ATOM    743 DP   DA  B 102     -22.319  22.847  16.736  1.00  1.00      B    P
ATOM    744 DS   DA  B 102     -24.044  25.104  14.586  1.00  1.00      B    S
ATOM    745 DB   DA  B 102     -26.941  27.944  17.887  1.00  1.00      B    B
ATOM    746 DP   DG  B 103     -22.386  27.245  12.101  1.00  1.00      B    P
ATOM    747 DS   DG  B 103     -25.024  30.431  12.295  1.00  1.00      B    S
ATOM    748 DB   DG  B 103     -26.163  31.705  17.052  1.00  1.00      B    B
ATOM    749 DP   DC  B 104     -24.411  32.731   9.894  1.00  1.00      B    P
ATOM    750 DS   DC  B 104     -26.631  35.299  11.558  1.00  1.00      B    S
ATOM    751 DB   DC  B 104     -25.222  34.699  15.634  1.00  1.00      B    B
ATOM    752 DP   DT  B 105     -26.875  39.301  10.462  1.00  1.00      B    P
ATOM    753 DS   DT  B 105     -27.159  41.071  13.867  1.00  1.00      B    S
ATOM    754 DB   DT  B 105     -23.642  38.685  16.074  1.00  1.00      B    B
ATOM    755 DP   DG  B 106     -26.135  45.684  13.619  1.00  1.00      B    P
ATOM    756 DS   DG  B 106     -24.876  46.239  17.339  1.00  1.00      B    S
ATOM    757 DB   DG  B 106     -21.947  42.124  18.695  1.00  1.00      B    B
ATOM    758 DP   DT  B 107     -23.202  49.049  18.288  1.00  1.00      B    P
ATOM    759 DS   DT  B 107     -21.143  47.329  21.090  1.00  1.00      B    S
ATOM    760 DB   DT  B 107     -19.088  44.181  18.612  1.00  1.00      B    B
ATOM    761 DP   DC  B 108     -18.801  49.684  22.927  1.00  1.00      B    P
ATOM    762 DS   DC  B 108     -16.664  47.116  23.662  1.00  1.00      B    S
ATOM    763 DB   DC  B 108     -15.701  45.457  20.012  1.00  1.00      B    B
ATOM    764 DP   DT  B 109     -13.453  47.827  25.830  1.00  1.00      B    P
ATOM    765 DS   DT  B 109     -11.140  45.516  23.892  1.00  1.00      B    S
ATOM    766 DB   DT  B 109     -12.009  46.774  19.556  1.00  1.00      B    B
ATOM    767 DP   DA  B 110      -7.169  44.471  25.466  1.00  1.00      B    P
ATOM    768 DS   DA  B 110      -5.898  42.679  22.928  1.00  1.00      B    S
ATOM    769 DB   DA  B 110      -6.377  45.561  19.081  1.00  1.00      B    B
ATOM    770 DP   DC  B 111      -3.491  41.803  23.375  1.00  1.00      B    P
ATOM    771 DS   DC  B 111      -2.841  41.425  19.532  1.00  1.00      B    S
ATOM    772 DB   DC  B 111      -2.921  45.517  18.124  1.00  1.00      B    B
ATOM    773 DP   DG  B 112       1.035  39.400  18.751  1.00  1.00      B    P
ATOM    774 DS   DG  B 112       1.202  40.743  15.097  1.00  1.00      B    S
ATOM    775 DB   DG  B 112       0.667  46.126  15.369  1.00  1.00      B    B
ATOM    776 DP   DA  B 113       3.795  39.709  12.138  1.00  1.00      B    P
ATOM    777 DS   DA  B 113       3.675  42.718  10.429  1.00  1.00      B    S
ATOM    778 DB   DA  B 113       3.852  46.476  13.508  1.00  1.00      B    B
ATOM    779 DP   DC  B 114       5.822  42.755   7.655  1.00  1.00      B    P
ATOM    780 DS   DC  B 114       6.491  46.417   7.527  1.00  1.00      B    S
ATOM    781 DB   DC  B 114       6.498  47.494  11.410  1.00  1.00      B    B
ATOM    782 DP   DC  B 115       9.170  48.095   5.554  1.00  1.00      B    P
ATOM    783 DS   DC  B 115       9.831  50.988   7.575  1.00  1.00      B    S
ATOM    784 DB   DC  B 115      10.017  49.165  11.449  1.00  1.00      B    B
ATOM    785 DP   DA  B 116      13.313  53.972   7.138  1.00  1.00      B    P
ATOM    786 DS   DA  B 116      14.542  54.017  10.844  1.00  1.00      B    S
ATOM    787 DB   DA  B 116      13.608  50.111  13.098  1.00  1.00      B    B
ATOM    788 DP   DA  B 117      17.673  55.464  11.955  1.00  1.00      B    P
ATOM    789 DS   DA  B 117      17.362  53.508  15.516  1.00  1.00      B    S
ATOM    790 DB   DA  B 117      16.465  49.287  14.998  1.00  1.00      B    B
ATOM    791 DP   DT  B 118      19.416  54.229  18.178  1.00  1.00      B    P
ATOM    792 DS   DT  B 118      18.752  51.118  19.878  1.00  1.00      B    S
ATOM    793 DB   DT  B 118      19.357  48.038  16.823  1.00  1.00      B    B
ATOM    794 DP   DT  B 119      20.612  50.117  22.885  1.00  1.00      B    P
ATOM    795 DS   DT  B 119      19.721  46.325  22.724  1.00  1.00      B    S
ATOM    796 DB   DT  B 119      21.177  45.249  18.935  1.00  1.00      B    B
ATOM    797 DP   DG  B 120      21.866  43.710  26.149  1.00  1.00      B    P
ATOM    798 DS   DG  B 120      21.905  40.545  24.216  1.00  1.00      B    S
ATOM    799 DB   DG  B 120      23.162  40.971  19.126  1.00  1.00      B    B
ATOM    800 DP   DA  B 121      22.347  37.591  25.439  1.00  1.00      B    P
ATOM    801 DS   DA  B 121      22.450  35.646  22.115  1.00  1.00      B    S
ATOM    802 DB   DA  B 121      25.443  38.194  19.256  1.00  1.00      B    B
ATOM    803 DP   DG  B 122      23.518  31.650  22.144  1.00  1.00      B    P
ATOM    804 DS   DG  B 122      25.912  31.809  18.712  1.00  1.00      B    S
ATOM    805 DB   DG  B 122      28.713  36.031  18.343  1.00  1.00      B    B
ATOM    806 DP   DC  B 123      26.926  29.006  17.160  1.00  1.00      B    P
ATOM    807 DS   DC  B 123      29.128  30.906  15.201  1.00  1.00      B    S
ATOM    808 DB   DC  B 123      31.062  33.587  17.805  1.00  1.00      B    B
ATOM    809 DP   DG  B 124      31.981  28.061  12.606  1.00  1.00      B    P
ATOM    810 DS   DG  B 124      35.063  30.852  12.571  1.00  1.00      B    S
ATOM    811 DB   DG  B 124      35.488  33.107  16.488  1.00  1.00      B    B
ATOM    812 DP   DG  B 125      38.237  29.870  10.966  1.00  1.00      B    P
ATOM    813 DS   DG  B 125      40.698  30.992  13.845  1.00  1.00      B    S
ATOM    814 DB   DG  B 125      38.191  31.493  18.217  1.00  1.00      B    B
ATOM    815 DP   DC  B 126      43.335  29.285  13.981  1.00  1.00      B    P
ATOM    816 DS   DC  B 126      44.014  29.669  17.593  1.00  1.00      B    S
ATOM    817 DB   DC  B 126      40.046  28.944  19.853  1.00  1.00      B    B
ATOM    818 DP   DC  B 127      46.578  28.019  18.861  1.00  1.00      B    P
ATOM    819 DS   DC  B 127      46.098  27.840  22.367  1.00  1.00      B    S
ATOM    820 DB   DC  B 127      41.809  26.835  22.520  1.00  1.00      B    B
ATOM    821 DP   DT  B 128      48.546  25.553  25.310  1.00  1.00      B    P
ATOM    822 DS   DT  B 128      45.684  25.206  28.345  1.00  1.00      B    S
ATOM    823 DB   DT  B 128      42.180  23.573  25.820  1.00  1.00      B    B
ATOM    824 DP   DG  B 129      46.931  22.784  31.902  1.00  1.00      B    P
ATOM    825 DS   DG  B 129      43.384  22.034  32.720  1.00  1.00      B    S
ATOM    826 DB   DG  B 129      41.357  20.260  28.674  1.00  1.00      B    B
ATOM    827 DP   DC  B 130      42.854  20.653  35.748  1.00  1.00      B    P
ATOM    828 DS   DC  B 130      39.715  19.124  34.264  1.00  1.00      B    S
ATOM    829 DB   DC  B 130      40.871  17.646  30.936  1.00  1.00      B    B
ATOM    830 DP   DA  B 131      37.390  16.334  36.479  1.00  1.00      B    P
ATOM    831 DS   DA  B 131      36.286  14.664  33.332  1.00  1.00      B    S
ATOM    832 DB   DA  B 131      39.938  13.736  30.336  1.00  1.00      B    B
ATOM    833 DP   DG  B 132      34.394  11.281  34.140  1.00  1.00      B    P
ATOM    834 DS   DG  B 132      35.309   9.731  30.677  1.00  1.00      B    S
ATOM    835 DB   DG  B 132      39.848  10.149  29.556  1.00  1.00      B    B
ATOM    836 DP   DA  B 133      33.412   6.499  29.104  1.00  1.00      B    P
ATOM    837 DS   DA  B 133      36.234   5.516  26.747  1.00  1.00      B    S
ATOM    838 DB   DA  B 133      40.747   6.778  28.813  1.00  1.00      B    B
ATOM    839 DP   DC  B 134      35.787   2.885  25.704  1.00  1.00      B    P
ATOM    840 DS   DC  B 134      39.661   2.176  25.185  1.00  1.00      B    S
ATOM    841 DB   DC  B 134      41.507   3.049  29.407  1.00  1.00      B    B
ATOM    842 DP   DC  B 135      40.778  -1.126  23.973  1.00  1.00      B    P
ATOM    843 DS   DC  B 135      44.345  -0.571  25.188  1.00  1.00      B    S
ATOM    844 DB   DC  B 135      43.922   0.090  29.452  1.00  1.00      B    B
ATOM    845 DP   DG  B 136      47.407  -4.467  23.865  1.00  1.00      B    P
ATOM    846 DS   DG  B 136      49.660  -3.826  26.732  1.00  1.00      B    S
ATOM    847 DB   DG  B 136      47.297  -2.837  30.800  1.00  1.00      B    B
ATOM    848 DP   DG  B 137      52.420  -6.076  27.466  1.00  1.00      B    P
ATOM    849 DS   DG  B 137      52.714  -5.129  31.210  1.00  1.00      B    S
ATOM    850 DB   DG  B 137      48.573  -4.827  33.716  1.00  1.00      B    B
ATOM    851 DP   DG  B 138      55.334  -6.785  32.964  1.00  1.00      B    P
ATOM    852 DS   DG  B 138      53.675  -6.571  36.489  1.00  1.00      B    S
ATOM    853 DB   DG  B 138      48.813  -7.450  36.375  1.00  1.00      B    B
ATOM    854 DP   DA  B 139      55.295  -7.816  39.605  1.00  1.00      B    P
ATOM    855 DS   DA  B 139      51.573  -8.858  41.154  1.00  1.00      B    S
ATOM    856 DB   DA  B 139      48.853 -10.587  37.928  1.00  1.00      B    B
ATOM    857 DP   DT  B 140      51.512 -10.713  43.839  1.00  1.00      B    P
ATOM    858 DS   DT  B 140      48.408 -13.034  42.893  1.00  1.00      B    S
ATOM    859 DB   DT  B 140      49.277 -14.082  38.657  1.00  1.00      B    B
ATOM    860 DP   DT  B 141      47.474 -15.985  45.011  1.00  1.00      B    P
ATOM    861 DS   DT  B 141      44.993 -17.612  42.290  1.00  1.00      B    S
ATOM    862 DB   DT  B 141      48.018 -18.068  39.000  1.00  1.00      B    B
ATOM    863 DP   DC  B 142      43.748 -20.964  43.366  1.00  1.00      B    P
ATOM    864 DS   DC  B 142      43.151 -21.731  40.149  1.00  1.00      B    S
ATOM    865 DB   DC  B 142      47.194 -21.690  38.262  1.00  1.00      B    B
ATOM    866 DP   DT  B 143      41.224 -25.052  39.173  1.00  1.00      B    P
ATOM    867 DS   DT  B 143      42.545 -25.603  35.504  1.00  1.00      B    S
ATOM    868 DB   DT  B 143      47.000 -25.245  36.487  1.00  1.00      B    B
ATOM    869 DP   DC  B 144      41.366 -28.257  33.826  1.00  1.00      B    P
ATOM    870 DS   DC  B 144      44.609 -28.528  31.474  1.00  1.00      B    S
ATOM    871 DB   DC  B 144      47.852 -28.685  34.614  1.00  1.00      B    B
ATOM    872 DP   DC  B 145      45.118 -30.697  29.447  1.00  1.00      B    P
ATOM    873 DS   DC  B 145      48.750 -30.497  29.379  1.00  1.00      B    S
ATOM    874 DB   DC  B 145      50.027 -31.555  33.281  1.00  1.00      B    B
ATOM    875 DP   DA  B 146      51.037 -32.809  26.553  1.00  1.00      B    P
ATOM    876 DS   DA  B 146      54.250 -32.794  28.570  1.00  1.00      B    S
ATOM    877 DB   DA  B 146      52.892 -34.430  32.879  1.00  1.00      B    B
ATOM    878 DP   DG  B 147      57.291 -34.772  27.215  1.00  1.00      B    P
ATOM    879 DS   DG  B 147      58.798 -35.881  30.654  1.00  1.00      B    S
ATOM    880 DB   DG  B 147      55.561 -37.187  33.779  1.00  1.00      B    B
TER
ATOM    881  CA  ALA C   1     -50.652 -24.816   1.918  1.00  1.00      C    C
ATOM    882  CA  ARG C   2     -50.209 -27.259   4.879  1.00  1.00      C    C
ATOM    883  CA  THR C   3     -53.391 -29.518   4.429  1.00  1.00      C    C
ATOM    884  CA  LYS C   4     -55.044 -32.087   6.616  1.00  1.00      C    C
ATOM    885  CA  GLN C   5     -57.117 -35.266   5.982  1.00  1.00      C    C
ATOM    886  CA  THR C   6     -56.981 -37.819   3.203  1.00  1.00      C    C
ATOM    887  CA  ALA C   7     -53.132 -38.092   3.059  1.00  1.00      C    C
ATOM    888  CA  ARG C   8     -52.809 -37.474   6.766  1.00  1.00      C    C
ATOM    889  CA  LYS C   9     -53.593 -39.645   9.823  1.00  1.00      C    C
ATOM    890  CA  SER C  10     -50.457 -41.674   9.102  1.00  1.00      C    C
ATOM    891  CA  THR C  11     -48.180 -43.950  11.204  1.00  1.00      C    C
ATOM    892  CA  GLY C  12     -48.831 -46.067  14.337  1.00  1.00      C    C
ATOM    893  CA  GLY C  13     -52.256 -47.315  13.951  1.00  1.00      C    C
ATOM    894  CA  LYS C  14     -55.667 -46.666  12.489  1.00  1.00      C    C
ATOM    895  CA  ALA C  15     -56.102 -49.748  10.365  1.00  1.00      C    C
ATOM    896  CA  PRO C  16     -55.671 -50.039   6.547  1.00  1.00      C    C
ATOM    897  CA  ARG C  17     -59.249 -51.419   5.702  1.00  1.00      C    C
ATOM    898  CA  LYS C  18     -60.052 -55.145   5.382  1.00  1.00      C    C
ATOM    899  CA  GLN C  19     -59.139 -55.062   1.714  1.00  1.00      C    C
ATOM    900  CA  LEU C  20     -55.601 -56.201   1.498  1.00  1.00      C    C
ATOM    901  CA  ALA C  21     -56.494 -59.773   2.367  1.00  1.00      C    C
ATOM    902  CA  THR C  22     -52.954 -61.067   2.827  1.00  1.00      C    C
ATOM    903  CA  LYS C  23     -50.776 -58.525   4.838  1.00  1.00      C    C
ATOM    904  CA  ALA C  24     -50.205 -55.172   3.226  1.00  1.00      C    C
ATOM    905  CA  ALA C  25     -48.566 -52.030   4.856  1.00  1.00      C    C
ATOM    906  CA  ARG C  26     -49.755 -49.676   2.016  1.00  1.00      C    C
ATOM    907  CA  LYS C  27     -52.194 -46.798   2.243  1.00  1.00      C    C
ATOM    908  CA  SER C  28     -53.941 -46.038  -0.952  1.00  1.00      C    C
ATOM    909  CA  ALA C  29     -51.422 -43.253  -1.792  1.00  1.00      C    C
ATOM    910  CA  PRO C  30     -47.800 -42.704  -2.834  1.00  1.00      C    C
ATOM    911  CA  ALA C  31     -46.939 -39.306  -1.300  1.00  1.00      C    C
ATOM    912  CA  THR C  32     -49.191 -36.306  -1.560  1.00  1.00      C    C
ATOM    913  CA  GLY C  33     -47.683 -34.025   1.090  1.00  1.00      C    C
ATOM    914  CA  GLY C  34     -44.491 -33.889  -0.924  1.00  1.00      C    C
ATOM    915  CA  VAL C  35     -40.862 -34.468  -1.213  1.00  1.00      C    C
ATOM    916  CA  LYS C  36     -38.472 -31.679  -0.098  1.00  1.00      C    C
ATOM    917  CA  LYS C  37     -36.067 -31.278  -3.108  1.00  1.00      C    C
ATOM    918  CA  PRO C  38     -33.035 -31.707  -0.793  1.00  1.00      C    C
ATOM    919  CA  HIS C  39     -29.935 -29.608  -1.574  1.00  1.00      C    C
ATOM    920  CA  ARG C  40     -28.099 -30.235  -4.901  1.00  1.00      C    C
ATOM    921  CA  TYR C  41     -25.434 -28.235  -6.594  1.00  1.00      C    C
ATOM    922  CA  ARG C  42     -21.867 -29.387  -5.880  1.00  1.00      C    C
ATOM    923  CA  PRO C  43     -19.865 -27.373  -3.368  1.00  1.00      C    C
ATOM    924  CA  GLY C  44     -18.564 -24.296  -5.043  1.00  1.00      C    C
ATOM    925  CA  THR C  45     -21.228 -24.008  -7.757  1.00  1.00      C    C
ATOM    926  CA  VAL C  46     -23.477 -21.810  -5.450  1.00  1.00      C    C
ATOM    927  CA  ALA C  47     -20.646 -19.872  -3.944  1.00  1.00      C    C
ATOM    928  CA  LEU C  48     -19.777 -18.929  -7.635  1.00  1.00      C    C
ATOM    929  CA  ARG C  49     -23.347 -17.757  -8.271  1.00  1.00      C    C
ATOM    930  CA  GLU C  50     -22.933 -15.208  -5.432  1.00  1.00      C    C
ATOM    931  CA  ILE C  51     -19.724 -13.681  -6.872  1.00  1.00      C    C
ATOM    932  CA  ARG C  52     -21.618 -13.010 -10.149  1.00  1.00      C    C
ATOM    933  CA  ARG C  53     -24.674 -11.601  -8.275  1.00  1.00      C    C
ATOM    934  CA  TYR C  54     -22.607  -9.226  -6.063  1.00  1.00      C    C
ATOM    935  CA  GLN C  55     -20.113  -8.000  -8.554  1.00  1.00      C    C
ATOM    936  CA  LYS C  56     -22.925  -7.272 -10.844  1.00  1.00      C    C
ATOM    937  CA  SER C  57     -25.105  -5.178  -8.492  1.00  1.00      C    C
ATOM    938  CA  THR C  58     -24.539  -1.622  -7.216  1.00  1.00      C    C
ATOM    939  CA  GLU C  59     -26.058  -1.782  -3.679  1.00  1.00      C    C
ATOM    940  CA  LEU C  60     -24.077  -1.819  -0.535  1.00  1.00      C    C
ATOM    941  CA  LEU C  61     -24.589  -5.030   1.433  1.00  1.00      C    C
ATOM    942  CA  ILE C  62     -23.635  -4.087   5.027  1.00  1.00      C    C
ATOM    943  CA  ARG C  63     -26.875  -3.171   6.992  1.00  1.00      C    C
ATOM    944  CA  LYS C  64     -27.290   0.498   7.612  1.00  1.00      C    C
ATOM    945  CA  LEU C  65     -28.298   0.718  11.299  1.00  1.00      C    C
ATOM    946  CA  PRO C  66     -25.856  -1.767  12.695  1.00  1.00      C    C
ATOM    947  CA  PHE C  67     -23.045   0.035  11.010  1.00  1.00      C    C
ATOM    948  CA  GLN C  68     -24.358   3.519  12.013  1.00  1.00      C    C
ATOM    949  CA  ARG C  69     -24.406   2.421  15.647  1.00  1.00      C    C
ATOM    950  CA  LEU C  70     -20.814   1.037  15.444  1.00  1.00      C    C
ATOM    951  CA  VAL C  71     -19.631   4.502  14.150  1.00  1.00      C    C
ATOM    952  CA  ARG C  72     -21.449   6.355  17.044  1.00  1.00      C    C
ATOM    953  CA  GLU C  73     -20.073   3.907  19.547  1.00  1.00      C    C
ATOM    954  CA  ILE C  74     -16.447   4.155  18.393  1.00  1.00      C    C
ATOM    955  CA  ALA C  75     -15.997   7.951  18.184  1.00  1.00      C    C
ATOM    956  CA  GLN C  76     -17.775   8.535  21.498  1.00  1.00      C    C
ATOM    957  CA  ASP C  77     -14.921   6.706  23.177  1.00  1.00      C    C
ATOM    958  CA  PHE C  78     -12.428   9.333  21.883  1.00  1.00      C    C
ATOM    959  CA  LYS C  79     -14.743  12.416  22.015  1.00  1.00      C    C
ATOM    960  CA  THR C  80     -18.088  12.557  23.848  1.00  1.00      C    C
ATOM    961  CA  ASP C  81     -21.642  14.035  23.253  1.00  1.00      C    C
ATOM    962  CA  LEU C  82     -21.330  13.954  19.567  1.00  1.00      C    C
ATOM    963  CA  ARG C  83     -24.193  14.280  17.016  1.00  1.00      C    C
ATOM    964  CA  PHE C  84     -23.778  13.462  13.348  1.00  1.00      C    C
ATOM    965  CA  GLN C  85     -25.290  14.500  10.150  1.00  1.00      C    C
ATOM    966  CA  SER C  86     -27.062  11.694   8.453  1.00  1.00      C    C
ATOM    967  CA  SER C  87     -25.012  12.137   5.240  1.00  1.00      C    C
ATOM    968  CA  ALA C  88     -21.730  11.945   7.306  1.00  1.00      C    C
ATOM    969  CA  VAL C  89     -22.729   8.405   8.250  1.00  1.00      C    C
ATOM    970  CA  MET C  90     -23.706   7.590   4.659  1.00  1.00      C    C
ATOM    971  CA  ALA C  91     -20.535   9.049   3.288  1.00  1.00      C    C
ATOM    972  CA  LEU C  92     -18.492   7.017   5.848  1.00  1.00      C    C
ATOM    973  CA  GLN C  93     -20.410   3.765   5.075  1.00  1.00      C    C
ATOM    974  CA  GLU C  94     -20.099   3.853   1.265  1.00  1.00      C    C
ATOM    975  CA  ALA C  95     -16.253   4.250   1.921  1.00  1.00      C    C
ATOM    976  CA  SER C  96     -15.943   1.286   4.314  1.00  1.00      C    C
ATOM    977  CA  GLU C  97     -17.539  -1.122   1.830  1.00  1.00      C    C
ATOM    978  CA  ALA C  98     -15.275  -0.049  -1.028  1.00  1.00      C    C
ATOM    979  CA  TYR C  99     -12.258  -0.447   1.313  1.00  1.00      C    C
ATOM    980  CA  LEU C 100     -13.351  -3.968   2.454  1.00  1.00      C    C
ATOM    981  CA  VAL C 101     -13.863  -5.271  -1.054  1.00  1.00      C    C
ATOM    982  CA  ALA C 102     -10.369  -4.009  -1.960  1.00  1.00      C    C
ATOM    983  CA  LEU C 103      -8.974  -5.752   1.106  1.00  1.00      C    C
ATOM    984  CA  PHE C 104     -10.735  -8.929  -0.008  1.00  1.00      C    C
ATOM    985  CA  GLU C 105      -9.143  -8.544  -3.412  1.00  1.00      C    C
ATOM    986  CA  ASP C 106      -5.621  -8.451  -1.763  1.00  1.00      C    C
ATOM    987  CA  THR C 107      -6.750 -11.325   0.725  1.00  1.00      C    C
ATOM    988  CA  ASN C 108      -7.896 -13.263  -2.377  1.00  1.00      C    C
ATOM    989  CA  LEU C 109      -4.404 -13.190  -3.883  1.00  1.00      C    C
ATOM    990  CA  CYS C 110      -2.417 -14.329  -0.786  1.00  1.00      C    C
ATOM    991  CA  ALA C 111      -4.419 -17.522  -0.550  1.00  1.00      C    C
ATOM    992  CA  ILE C 112      -3.704 -18.426  -4.121  1.00  1.00      C    C
ATOM    993  CA  HIS C 113      -0.073 -17.680  -3.404  1.00  1.00      C    C
ATOM    994  CA  ALA C 114       0.212 -20.497  -0.799  1.00  1.00      C    C
ATOM    995  CA  LYS C 115      -1.685 -22.758  -3.307  1.00  1.00      C    C
ATOM    996  CA  ARG C 116      -4.995 -22.304  -1.483  1.00  1.00      C    C
ATOM    997  CA  VAL C 117      -8.336 -21.072  -2.668  1.00  1.00      C    C
ATOM    998  CA  THR C 118      -9.662 -20.674   0.859  1.00  1.00      C    C
ATOM    999  CA  ILE C 119      -8.823 -17.368   2.657  1.00  1.00      C    C
ATOM   1000  CA  MET C 120      -7.565 -17.608   6.189  1.00  1.00      C    C
ATOM   1001  CA  PRO C 121      -6.605 -14.993   8.857  1.00  1.00      C    C
ATOM   1002  CA  LYS C 122      -2.990 -15.241   7.919  1.00  1.00      C    C
ATOM   1003  CA  ASP C 123      -3.853 -13.923   4.484  1.00  1.00      C    C
ATOM   1004  CA  ILE C 124      -5.751 -10.958   5.838  1.00  1.00      C    C
ATOM   1005  CA  GLN C 125      -3.004 -10.257   8.252  1.00  1.00      C    C
ATOM   1006  CA  LEU C 126      -0.236 -10.557   5.633  1.00  1.00      C    C
ATOM   1007  CA  ALA C 127      -1.976  -8.112   3.296  1.00  1.00      C    C
ATOM   1008  CA  ARG C 128      -2.347  -5.602   6.228  1.00  1.00      C    C
ATOM   1009  CA  ARG C 129       1.378  -6.214   7.004  1.00  1.00      C    C
ATOM   1010  CA  ILE C 130       2.405  -5.699   3.352  1.00  1.00      C    C
ATOM   1011  CA  ARG C 131       0.379  -2.487   3.058  1.00  1.00      C    C
ATOM   1012  CA  GLY C 132       2.095  -1.226   6.077  1.00  1.00      C    C
ATOM   1013  CA  GLU C 133      -1.081  -1.107   8.209  1.00  1.00      C    C
ATOM   1014  CA  ARG C 134       0.151  -3.719  10.600  1.00  1.00      C    C
ATOM   1015  CA  ALA C 135       3.849  -3.079   9.668  1.00  1.00      C    C
TER
ATOM   1016  CA  SER D   1      -8.955 -23.695  37.048  1.00  1.00      D    C
ATOM   1017  CA  GLY D   2      -6.152 -21.321  37.114  1.00  1.00      D    C
ATOM   1018  CA  ARG D   3      -4.954 -20.568  33.545  1.00  1.00      D    C
ATOM   1019  CA  GLY D   4      -8.145 -18.808  32.575  1.00  1.00      D    C
ATOM   1020  CA  LYS D   5      -6.993 -15.228  32.557  1.00  1.00      D    C
ATOM   1021  CA  GLY D   6      -9.383 -12.871  30.977  1.00  1.00      D    C
ATOM   1022  CA  GLY D   7     -12.328 -14.913  32.045  1.00  1.00      D    C
ATOM   1023  CA  LYS D   8     -13.943 -16.590  35.104  1.00  1.00      D    C
ATOM   1024  CA  GLY D   9     -15.795 -13.538  36.509  1.00  1.00      D    C
ATOM   1025  CA  LEU D  10     -16.671 -10.825  34.009  1.00  1.00      D    C
ATOM   1026  CA  GLY D  11     -20.265  -9.736  33.545  1.00  1.00      D    C
ATOM   1027  CA  LYS D  12     -23.034 -12.219  32.626  1.00  1.00      D    C
ATOM   1028  CA  GLY D  13     -22.992 -13.485  36.264  1.00  1.00      D    C
ATOM   1029  CA  GLY D  14     -24.412 -10.127  37.544  1.00  1.00      D    C
ATOM   1030  CA  ALA D  15     -27.458 -10.733  35.476  1.00  1.00      D    C
ATOM   1031  CA  LYS D  16     -30.675  -9.182  36.874  1.00  1.00      D    C
ATOM   1032  CA  ARG D  17     -32.060  -9.086  33.439  1.00  1.00      D    C
ATOM   1033  CA  HIS D  18     -31.988 -12.269  31.398  1.00  1.00      D    C
ATOM   1034  CA  ARG D  19     -29.914 -10.351  28.909  1.00  1.00      D    C
ATOM   1035  CA  LYS D  20     -32.389  -8.265  26.951  1.00  1.00      D    C
ATOM   1036  CA  VAL D  21     -30.432  -5.319  25.626  1.00  1.00      D    C
ATOM   1037  CA  LEU D  22     -27.423  -5.426  23.208  1.00  1.00      D    C
ATOM   1038  CA  ARG D  23     -27.690  -7.233  19.890  1.00  1.00      D    C
ATOM   1039  CA  ASP D  24     -24.126  -6.639  18.952  1.00  1.00      D    C
ATOM   1040  CA  ASN D  25     -22.974  -3.469  17.182  1.00  1.00      D    C
ATOM   1041  CA  ILE D  26     -19.834  -4.777  15.489  1.00  1.00      D    C
ATOM   1042  CA  GLN D  27     -21.662  -8.020  16.027  1.00  1.00      D    C
ATOM   1043  CA  GLY D  28     -24.507  -6.474  14.143  1.00  1.00      D    C
ATOM   1044  CA  ILE D  29     -22.641  -6.701  10.844  1.00  1.00      D    C
ATOM   1045  CA  THR D  30     -23.906 -10.131  10.155  1.00  1.00      D    C
ATOM   1046  CA  LYS D  31     -22.006 -13.271   9.015  1.00  1.00      D    C
ATOM   1047  CA  PRO D  32     -24.056 -12.972   5.775  1.00  1.00      D    C
ATOM   1048  CA  ALA D  33     -23.246  -9.321   5.298  1.00  1.00      D    C
ATOM   1049  CA  ILE D  34     -19.430 -10.063   5.679  1.00  1.00      D    C
ATOM   1050  CA  ARG D  35     -19.890 -13.013   3.266  1.00  1.00      D    C
ATOM   1051  CA  ARG D  36     -21.597 -10.759   0.763  1.00  1.00      D    C
ATOM   1052  CA  LEU D  37     -18.742  -8.222   0.899  1.00  1.00      D    C
ATOM   1053  CA  ALA D  38     -16.321 -11.023   0.127  1.00  1.00      D    C
ATOM   1054  CA  ARG D  39     -18.432 -12.119  -2.881  1.00  1.00      D    C
ATOM   1055  CA  ARG D  40     -18.186  -8.763  -4.408  1.00  1.00      D    C
ATOM   1056  CA  GLY D  41     -14.402  -9.095  -3.758  1.00  1.00      D    C
ATOM   1057  CA  GLY D  42     -14.275 -12.145  -6.098  1.00  1.00      D    C
ATOM   1058  CA  VAL D  43     -14.228 -14.641  -3.146  1.00  1.00      D    C
ATOM   1059  CA  LYS D  44     -15.493 -18.174  -3.539  1.00  1.00      D    C
ATOM   1060  CA  ARG D  45     -14.209 -19.854  -0.311  1.00  1.00      D    C
ATOM   1061  CA  ILE D  46     -13.868 -18.115   3.006  1.00  1.00      D    C
ATOM   1062  CA  SER D  47     -12.724 -19.703   6.270  1.00  1.00      D    C
ATOM   1063  CA  GLY D  48     -15.080 -19.704   9.066  1.00  1.00      D    C
ATOM   1064  CA  LEU D  49     -12.684 -17.749  11.219  1.00  1.00      D    C
ATOM   1065  CA  ILE D  50     -12.532 -14.870   8.714  1.00  1.00      D    C
ATOM   1066  CA  TYR D  51     -15.789 -13.496  10.064  1.00  1.00      D    C
ATOM   1067  CA  GLU D  52     -14.395 -12.298  13.429  1.00  1.00      D    C
ATOM   1068  CA  GLU D  53     -11.209 -11.378  11.847  1.00  1.00      D    C
ATOM   1069  CA  THR D  54     -13.077  -9.010   9.568  1.00  1.00      D    C
ATOM   1070  CA  ARG D  55     -15.002  -7.462  12.470  1.00  1.00      D    C
ATOM   1071  CA  GLY D  56     -11.765  -6.913  14.236  1.00  1.00      D    C
ATOM   1072  CA  VAL D  57     -10.061  -5.438  11.316  1.00  1.00      D    C
ATOM   1073  CA  LEU D  58     -13.201  -3.516  10.336  1.00  1.00      D    C
ATOM   1074  CA  LYS D  59     -13.194  -1.889  13.885  1.00  1.00      D    C
ATOM   1075  CA  VAL D  60      -9.638  -0.672  13.248  1.00  1.00      D    C
ATOM   1076  CA  PHE D  61     -10.636   0.947  10.013  1.00  1.00      D    C
ATOM   1077  CA  LEU D  62     -13.586   2.771  11.561  1.00  1.00      D    C
ATOM   1078  CA  GLU D  63     -11.804   3.839  14.728  1.00  1.00      D    C
ATOM   1079  CA  ASN D  64      -8.955   5.074  12.433  1.00  1.00      D    C
ATOM   1080  CA  VAL D  65     -11.075   6.976  10.080  1.00  1.00      D    C
ATOM   1081  CA  ILE D  66     -13.583   8.253  12.675  1.00  1.00      D    C
ATOM   1082  CA  ARG D  67     -10.786   9.354  15.098  1.00  1.00      D    C
ATOM   1083  CA  ASP D  68      -9.497  11.612  12.381  1.00  1.00      D    C
ATOM   1084  CA  ALA D  69     -12.847  13.007  11.346  1.00  1.00      D    C
ATOM   1085  CA  VAL D  70     -13.602  13.745  15.110  1.00  1.00      D    C
ATOM   1086  CA  THR D  71     -10.274  15.524  15.303  1.00  1.00      D    C
ATOM   1087  CA  TYR D  72     -11.420  17.871  12.656  1.00  1.00      D    C
ATOM   1088  CA  THR D  73     -14.768  18.423  14.496  1.00  1.00      D    C
ATOM   1089  CA  GLU D  74     -13.003  19.750  17.558  1.00  1.00      D    C
ATOM   1090  CA  HIS D  75     -10.640  21.943  15.502  1.00  1.00      D    C
ATOM   1091  CA  ALA D  76     -13.731  23.696  14.263  1.00  1.00      D    C
ATOM   1092  CA  LYS D  77     -15.053  23.966  17.827  1.00  1.00      D    C
ATOM   1093  CA  ARG D  78     -18.210  21.987  16.755  1.00  1.00      D    C
ATOM   1094  CA  LYS D  79     -19.674  19.136  18.428  1.00  1.00      D    C
ATOM   1095  CA  THR D  80     -21.313  17.675  15.345  1.00  1.00      D    C
ATOM   1096  CA  VAL D  81     -19.539  15.676  12.641  1.00  1.00      D    C
ATOM   1097  CA  THR D  82     -20.343  17.116   9.271  1.00  1.00      D    C
ATOM   1098  CA  ALA D  83     -20.071  15.421   6.059  1.00  1.00      D    C
ATOM   1099  CA  MET D  84     -16.878  17.464   5.418  1.00  1.00      D    C
ATOM   1100  CA  ASP D  85     -15.265  16.155   8.673  1.00  1.00      D    C
ATOM   1101  CA  VAL D  86     -15.743  12.664   7.228  1.00  1.00      D    C
ATOM   1102  CA  VAL D  87     -14.818  13.692   3.557  1.00  1.00      D    C
ATOM   1103  CA  TYR D  88     -11.632  15.288   4.791  1.00  1.00      D    C
ATOM   1104  CA  ALA D  89     -10.638  12.240   6.852  1.00  1.00      D    C
ATOM   1105  CA  LEU D  90     -11.248  10.142   3.669  1.00  1.00      D    C
ATOM   1106  CA  LYS D  91      -8.983  12.363   1.567  1.00  1.00      D    C
ATOM   1107  CA  ARG D  92      -6.104  12.121   4.188  1.00  1.00      D    C
ATOM   1108  CA  GLN D  93      -6.712   8.347   4.311  1.00  1.00      D    C
ATOM   1109  CA  GLY D  94      -6.109   8.114   0.549  1.00  1.00      D    C
ATOM   1110  CA  ARG D  95      -9.665   7.233  -0.281  1.00  1.00      D    C
ATOM   1111  CA  THR D  96     -10.886  10.250  -2.271  1.00  1.00      D    C
ATOM   1112  CA  LEU D  97     -14.620  10.438  -2.457  1.00  1.00      D    C
ATOM   1113  CA  TYR D  98     -16.459  12.695  -4.913  1.00  1.00      D    C
ATOM   1114  CA  GLY D  99     -20.109  13.677  -4.496  1.00  1.00      D    C
ATOM   1115  CA  PHE D 100     -20.423  14.779  -0.833  1.00  1.00      D    C
ATOM   1116  CA  GLY D 101     -18.246  17.834  -1.341  1.00  1.00      D    C
ATOM   1117  CA  GLY D 102     -19.782  18.715  -4.750  1.00  1.00      D    C
TER
ATOM   1118  CA  SER E   1      28.856  45.189  30.436  1.00  1.00      E    C
ATOM   1119  CA  GLY E   2      30.829  48.306  31.279  1.00  1.00      E    C
ATOM   1120  CA  ARG E   3      27.845  49.716  33.143  1.00  1.00      E    C
ATOM   1121  CA  GLY E   4      30.135  52.507  34.487  1.00  1.00      E    C
ATOM   1122  CA  LYS E   5      30.218  51.578  38.141  1.00  1.00      E    C
ATOM   1123  CA  GLN E   6      26.541  50.987  39.017  1.00  1.00      E    C
ATOM   1124  CA  GLY E   7      24.959  48.621  36.599  1.00  1.00      E    C
ATOM   1125  CA  GLY E   8      24.588  45.951  39.284  1.00  1.00      E    C
ATOM   1126  CA  LYS E   9      20.808  46.422  39.887  1.00  1.00      E    C
ATOM   1127  CA  THR E  10      19.051  46.672  36.497  1.00  1.00      E    C
ATOM   1128  CA  ARG E  11      15.973  44.508  37.377  1.00  1.00      E    C
ATOM   1129  CA  ALA E  12      16.365  42.161  34.414  1.00  1.00      E    C
ATOM   1130  CA  LYS E  13      13.560  41.825  31.820  1.00  1.00      E    C
ATOM   1131  CA  ALA E  14      15.094  39.107  29.812  1.00  1.00      E    C
ATOM   1132  CA  LYS E  15      16.577  39.081  26.470  1.00  1.00      E    C
ATOM   1133  CA  THR E  16      15.418  36.501  23.876  1.00  1.00      E    C
ATOM   1134  CA  ARG E  17      11.860  35.485  23.649  1.00  1.00      E    C
ATOM   1135  CA  SER E  18      13.122  31.958  24.154  1.00  1.00      E    C
ATOM   1136  CA  SER E  19      14.721  32.866  27.520  1.00  1.00      E    C
ATOM   1137  CA  ARG E  20      11.561  34.695  28.388  1.00  1.00      E    C
ATOM   1138  CA  ALA E  21       9.555  31.531  27.471  1.00  1.00      E    C
ATOM   1139  CA  GLY E  22      12.030  29.157  29.195  1.00  1.00      E    C
ATOM   1140  CA  LEU E  23      12.865  27.381  25.992  1.00  1.00      E    C
ATOM   1141  CA  GLN E  24      16.219  26.584  24.447  1.00  1.00      E    C
ATOM   1142  CA  PHE E  25      14.870  26.530  20.760  1.00  1.00      E    C
ATOM   1143  CA  PRO E  26      14.921  30.116  19.149  1.00  1.00      E    C
ATOM   1144  CA  VAL E  27      11.421  31.548  19.287  1.00  1.00      E    C
ATOM   1145  CA  GLY E  28      12.477  34.266  16.879  1.00  1.00      E    C
ATOM   1146  CA  ARG E  29      13.867  31.972  14.177  1.00  1.00      E    C
ATOM   1147  CA  VAL E  30      10.791  29.648  14.090  1.00  1.00      E    C
ATOM   1148  CA  HIS E  31       8.574  32.676  13.686  1.00  1.00      E    C
ATOM   1149  CA  ARG E  32      10.836  33.983  10.817  1.00  1.00      E    C
ATOM   1150  CA  LEU E  33      11.089  30.707   8.912  1.00  1.00      E    C
ATOM   1151  CA  LEU E  34       7.227  30.380   9.104  1.00  1.00      E    C
ATOM   1152  CA  ARG E  35       6.711  33.845   7.590  1.00  1.00      E    C
ATOM   1153  CA  LYS E  36       9.193  33.265   4.802  1.00  1.00      E    C
ATOM   1154  CA  GLY E  37       7.553  29.975   3.594  1.00  1.00      E    C
ATOM   1155  CA  ASN E  38       4.194  31.312   2.607  1.00  1.00      E    C
ATOM   1156  CA  TYR E  39       2.363  29.761   5.515  1.00  1.00      E    C
ATOM   1157  CA  ALA E  40      -0.180  32.600   5.968  1.00  1.00      E    C
ATOM   1158  CA  GLU E  41      -0.191  36.372   5.976  1.00  1.00      E    C
ATOM   1159  CA  ARG E  42      -0.857  36.334   9.722  1.00  1.00      E    C
ATOM   1160  CA  VAL E  43       1.292  34.507  12.288  1.00  1.00      E    C
ATOM   1161  CA  GLY E  44       0.388  34.876  15.876  1.00  1.00      E    C
ATOM   1162  CA  ALA E  45       3.041  35.373  18.497  1.00  1.00      E    C
ATOM   1163  CA  GLY E  46       2.250  32.182  20.386  1.00  1.00      E    C
ATOM   1164  CA  ALA E  47       2.611  29.892  17.355  1.00  1.00      E    C
ATOM   1165  CA  PRO E  48       6.393  29.930  17.099  1.00  1.00      E    C
ATOM   1166  CA  VAL E  49       6.686  29.475  20.865  1.00  1.00      E    C
ATOM   1167  CA  TYR E  50       4.449  26.331  20.789  1.00  1.00      E    C
ATOM   1168  CA  LEU E  51       6.198  24.855  17.823  1.00  1.00      E    C
ATOM   1169  CA  ALA E  52       9.688  25.499  19.036  1.00  1.00      E    C
ATOM   1170  CA  ALA E  53       8.877  23.999  22.469  1.00  1.00      E    C
ATOM   1171  CA  VAL E  54       7.417  20.876  20.737  1.00  1.00      E    C
ATOM   1172  CA  LEU E  55      10.325  20.321  18.477  1.00  1.00      E    C
ATOM   1173  CA  GLU E  56      12.841  20.853  21.242  1.00  1.00      E    C
ATOM   1174  CA  TYR E  57      10.844  18.334  23.428  1.00  1.00      E    C
ATOM   1175  CA  LEU E  58      10.956  15.797  20.576  1.00  1.00      E    C
ATOM   1176  CA  THR E  59      14.699  16.378  20.146  1.00  1.00      E    C
ATOM   1177  CA  ALA E  60      15.134  15.651  23.981  1.00  1.00      E    C
ATOM   1178  CA  GLU E  61      13.360  12.344  23.520  1.00  1.00      E    C
ATOM   1179  CA  ILE E  62      15.483  11.108  20.681  1.00  1.00      E    C
ATOM   1180  CA  LEU E  63      18.745  12.080  22.432  1.00  1.00      E    C
ATOM   1181  CA  GLU E  64      17.559  10.517  25.755  1.00  1.00      E    C
ATOM   1182  CA  LEU E  65      16.689   7.219  24.057  1.00  1.00      E    C
ATOM   1183  CA  ALA E  66      19.924   7.280  21.892  1.00  1.00      E    C
ATOM   1184  CA  GLY E  67      22.193   7.783  24.930  1.00  1.00      E    C
ATOM   1185  CA  ASN E  68      20.429   4.961  26.604  1.00  1.00      E    C
ATOM   1186  CA  ALA E  69      21.102   2.793  23.450  1.00  1.00      E    C
ATOM   1187  CA  ALA E  70      24.769   3.869  23.449  1.00  1.00      E    C
ATOM   1188  CA  ARG E  71      25.101   2.811  27.174  1.00  1.00      E    C
ATOM   1189  CA  ASP E  72      23.425  -0.611  26.104  1.00  1.00      E    C
ATOM   1190  CA  ASN E  73      26.282  -0.950  23.532  1.00  1.00      E    C
ATOM   1191  CA  LYS E  74      28.990   0.129  25.835  1.00  1.00      E    C
ATOM   1192  CA  LYS E  75      29.533   3.522  24.187  1.00  1.00      E    C
ATOM   1193  CA  THR E  76      29.657   7.051  25.480  1.00  1.00      E    C
ATOM   1194  CA  ARG E  77      29.346   8.910  22.194  1.00  1.00      E    C
ATOM   1195  CA  ILE E  78      26.138   8.977  20.166  1.00  1.00      E    C
ATOM   1196  CA  ILE E  79      26.608   7.969  16.534  1.00  1.00      E    C
ATOM   1197  CA  PRO E  80      24.151   6.936  13.624  1.00  1.00      E    C
ATOM   1198  CA  ARG E  81      23.724   3.571  15.098  1.00  1.00      E    C
ATOM   1199  CA  HIS E  82      22.541   4.804  18.548  1.00  1.00      E    C
ATOM   1200  CA  LEU E  83      20.031   7.158  16.957  1.00  1.00      E    C
ATOM   1201  CA  GLN E  84      18.615   4.439  14.740  1.00  1.00      E    C
ATOM   1202  CA  LEU E  85      18.009   1.892  17.506  1.00  1.00      E    C
ATOM   1203  CA  ALA E  86      16.407   4.552  19.702  1.00  1.00      E    C
ATOM   1204  CA  VAL E  87      13.853   5.473  17.119  1.00  1.00      E    C
ATOM   1205  CA  ARG E  88      12.913   1.959  15.821  1.00  1.00      E    C
ATOM   1206  CA  ASN E  89      12.603   0.506  19.305  1.00  1.00      E    C
ATOM   1207  CA  ASP E  90      10.335   3.372  20.435  1.00  1.00      E    C
ATOM   1208  CA  GLU E  91       6.696   2.776  19.546  1.00  1.00      E    C
ATOM   1209  CA  GLU E  92       5.771   6.455  18.805  1.00  1.00      E    C
ATOM   1210  CA  LEU E  93       8.998   7.533  16.971  1.00  1.00      E    C
ATOM   1211  CA  ASN E  94       8.844   4.583  14.764  1.00  1.00      E    C
ATOM   1212  CA  LYS E  95       5.459   5.710  13.380  1.00  1.00      E    C
ATOM   1213  CA  LEU E  96       6.436   9.282  12.936  1.00  1.00      E    C
ATOM   1214  CA  LEU E  97       9.564   8.259  11.084  1.00  1.00      E    C
ATOM   1215  CA  GLY E  98       7.868   5.159   9.689  1.00  1.00      E    C
ATOM   1216  CA  ARG E  99       8.596   6.036   6.004  1.00  1.00      E    C
ATOM   1217  CA  VAL E 100      12.054   7.572   6.726  1.00  1.00      E    C
ATOM   1218  CA  THR E 101      15.491   5.859   6.422  1.00  1.00      E    C
ATOM   1219  CA  ILE E 102      18.158   6.503   8.973  1.00  1.00      E    C
ATOM   1220  CA  ALA E 103      21.503   6.698   7.126  1.00  1.00      E    C
ATOM   1221  CA  GLN E 104      24.224   4.465   8.493  1.00  1.00      E    C
ATOM   1222  CA  GLY E 105      21.967   3.289  11.183  1.00  1.00      E    C
ATOM   1223  CA  GLY E 106      22.212  -0.492  10.948  1.00  1.00      E    C
ATOM   1224  CA  VAL E 107      18.935  -2.401  11.781  1.00  1.00      E    C
ATOM   1225  CA  LEU E 108      17.229  -4.084  14.759  1.00  1.00      E    C
ATOM   1226  CA  PRO E 109      14.898  -7.034  13.506  1.00  1.00      E    C
ATOM   1227  CA  ASN E 110      14.007  -8.603  16.845  1.00  1.00      E    C
ATOM   1228  CA  ILE E 111      10.943  -8.256  19.069  1.00  1.00      E    C
ATOM   1229  CA  GLN E 112       8.000 -10.459  18.020  1.00  1.00      E    C
ATOM   1230  CA  SER E 113       7.753 -12.612  21.174  1.00  1.00      E    C
ATOM   1231  CA  VAL E 114       8.175 -15.925  19.378  1.00  1.00      E    C
ATOM   1232  CA  LEU E 115      11.524 -14.939  18.062  1.00  1.00      E    C
ATOM   1233  CA  LEU E 116      14.567 -14.644  20.413  1.00  1.00      E    C
ATOM   1234  CA  PRO E 117      17.465 -12.452  19.304  1.00  1.00      E    C
ATOM   1235  CA  LYS E 118      20.861 -14.119  18.630  1.00  1.00      E    C
ATOM   1236  CA  LYS E 119      23.827 -12.965  20.534  1.00  1.00      E    C
ATOM   1237  CA  THR E 120      25.293 -14.566  17.470  1.00  1.00      E    C
ATOM   1238  CA  GLU E 121      28.974 -15.655  17.280  1.00  1.00      E    C
ATOM   1239  CA  SER E 122      29.359 -14.388  13.760  1.00  1.00      E    C
ATOM   1240  CA  SER E 123      32.955 -15.211  12.767  1.00  1.00      E    C
ATOM   1241  CA  LYS E 124      33.174 -17.419  15.794  1.00  1.00      E    C
ATOM   1242  CA  SER E 125      34.734 -16.132  18.989  1.00  1.00      E    C
ATOM   1243  CA  LYS E 126      36.880 -17.836  21.559  1.00  1.00      E    C
ATOM   1244  CA  SER E 127      39.074 -14.620  21.696  1.00  1.00      E    C
ATOM   1245  CA  LYS E 128      37.397 -13.257  24.717  1.00  1.00      E    C
TER
ATOM   1246  CA  PRO F   1      58.998  31.863  37.128  1.00  1.00      F    C
ATOM   1247  CA  GLU F   2      61.008  34.259  34.999  1.00  1.00      F    C
ATOM   1248  CA  PRO F   3      57.941  35.180  33.113  1.00  1.00      F    C
ATOM   1249  CA  ALA F   4      59.147  32.888  30.297  1.00  1.00      F    C
ATOM   1250  CA  LYS F   5      60.236  34.827  27.155  1.00  1.00      F    C
ATOM   1251  CA  SER F   6      58.062  32.496  25.187  1.00  1.00      F    C
ATOM   1252  CA  ALA F   7      59.499  33.174  21.731  1.00  1.00      F    C
ATOM   1253  CA  PRO F   8      57.079  32.447  20.285  1.00  1.00      F    C
ATOM   1254  CA  ALA F   9      57.488  32.724  16.533  1.00  1.00      F    C
ATOM   1255  CA  PRO F  10      56.069  34.774  14.939  1.00  1.00      F    C
ATOM   1256  CA  LYS F  11      53.057  33.913  12.683  1.00  1.00      F    C
ATOM   1257  CA  LYS F  12      51.105  32.351  15.600  1.00  1.00      F    C
ATOM   1258  CA  GLY F  13      48.601  30.277  13.785  1.00  1.00      F    C
ATOM   1259  CA  SER F  14      48.302  26.514  13.347  1.00  1.00      F    C
ATOM   1260  CA  LYS F  15      45.795  26.492  10.545  1.00  1.00      F    C
ATOM   1261  CA  LYS F  16      45.624  30.160   9.697  1.00  1.00      F    C
ATOM   1262  CA  ALA F  17      42.526  32.131   8.640  1.00  1.00      F    C
ATOM   1263  CA  VAL F  18      44.584  34.958   6.980  1.00  1.00      F    C
ATOM   1264  CA  THR F  19      42.515  37.499   5.190  1.00  1.00      F    C
ATOM   1265  CA  LYS F  20      45.264  38.384   2.798  1.00  1.00      F    C
ATOM   1266  CA  THR F  21      46.420  41.915   3.553  1.00  1.00      F    C
ATOM   1267  CA  GLN F  22      46.738  45.250   1.697  1.00  1.00      F    C
ATOM   1268  CA  LYS F  23      44.306  44.862  -1.328  1.00  1.00      F    C
ATOM   1269  CA  LYS F  24      40.706  44.058  -0.766  1.00  1.00      F    C
ATOM   1270  CA  ASP F  25      38.897  44.977   2.493  1.00  1.00      F    C
ATOM   1271  CA  GLY F  26      38.437  41.395   3.774  1.00  1.00      F    C
ATOM   1272  CA  LYS F  27      36.521  38.443   5.069  1.00  1.00      F    C
ATOM   1273  CA  LYS F  28      33.045  39.584   4.147  1.00  1.00      F    C
ATOM   1274  CA  ARG F  29      30.763  37.223   6.064  1.00  1.00      F    C
ATOM   1275  CA  ARG F  30      32.885  34.165   5.240  1.00  1.00      F    C
ATOM   1276  CA  LYS F  31      30.977  30.970   4.490  1.00  1.00      F    C
ATOM   1277  CA  THR F  32      27.249  31.322   4.978  1.00  1.00      F    C
ATOM   1278  CA  ARG F  33      26.524  30.247   8.487  1.00  1.00      F    C
ATOM   1279  CA  LYS F  34      25.351  26.891   9.666  1.00  1.00      F    C
ATOM   1280  CA  GLU F  35      21.747  28.011  10.055  1.00  1.00      F    C
ATOM   1281  CA  SER F  36      20.667  24.660  11.528  1.00  1.00      F    C
ATOM   1282  CA  TYR F  37      19.334  23.284  14.683  1.00  1.00      F    C
ATOM   1283  CA  ALA F  38      22.723  22.181  15.932  1.00  1.00      F    C
ATOM   1284  CA  ILE F  39      23.274  24.645  18.643  1.00  1.00      F    C
ATOM   1285  CA  TYR F  40      20.035  23.854  20.258  1.00  1.00      F    C
ATOM   1286  CA  VAL F  41      20.228  20.062  19.630  1.00  1.00      F    C
ATOM   1287  CA  TYR F  42      23.643  20.192  21.394  1.00  1.00      F    C
ATOM   1288  CA  LYS F  43      22.145  22.074  24.299  1.00  1.00      F    C
ATOM   1289  CA  VAL F  44      19.528  19.371  24.814  1.00  1.00      F    C
ATOM   1290  CA  LEU F  45      21.979  16.651  24.526  1.00  1.00      F    C
ATOM   1291  CA  LYS F  46      23.884  18.102  27.634  1.00  1.00      F    C
ATOM   1292  CA  GLN F  47      20.698  18.381  29.594  1.00  1.00      F    C
ATOM   1293  CA  VAL F  48      19.642  14.806  28.836  1.00  1.00      F    C
ATOM   1294  CA  HIS F  49      23.028  13.111  28.882  1.00  1.00      F    C
ATOM   1295  CA  PRO F  50      25.459  15.427  30.847  1.00  1.00      F    C
ATOM   1296  CA  ASP F  51      28.369  13.024  30.242  1.00  1.00      F    C
ATOM   1297  CA  THR F  52      27.496  12.025  26.657  1.00  1.00      F    C
ATOM   1298  CA  GLY F  53      29.037  13.205  23.440  1.00  1.00      F    C
ATOM   1299  CA  ILE F  54      27.712  12.903  19.786  1.00  1.00      F    C
ATOM   1300  CA  SER F  55      29.673  12.940  16.494  1.00  1.00      F    C
ATOM   1301  CA  SER F  56      28.904  15.560  13.767  1.00  1.00      F    C
ATOM   1302  CA  LYS F  57      27.269  12.881  11.611  1.00  1.00      F    C
ATOM   1303  CA  ALA F  58      24.705  12.051  14.241  1.00  1.00      F    C
ATOM   1304  CA  MET F  59      24.156  15.835  14.682  1.00  1.00      F    C
ATOM   1305  CA  SER F  60      23.431  16.034  10.892  1.00  1.00      F    C
ATOM   1306  CA  ILE F  61      20.961  13.306  11.402  1.00  1.00      F    C
ATOM   1307  CA  MET F  62      19.176  15.317  14.286  1.00  1.00      F    C
ATOM   1308  CA  ASN F  63      18.914  18.297  11.943  1.00  1.00      F    C
ATOM   1309  CA  SER F  64      16.975  16.267   9.303  1.00  1.00      F    C
ATOM   1310  CA  PHE F  65      14.438  15.062  11.933  1.00  1.00      F    C
ATOM   1311  CA  VAL F  66      13.864  18.679  13.152  1.00  1.00      F    C
ATOM   1312  CA  ASN F  67      13.540  19.938   9.683  1.00  1.00      F    C
ATOM   1313  CA  ASP F  68      11.159  17.094   8.606  1.00  1.00      F    C
ATOM   1314  CA  VAL F  69       8.668  17.619  11.532  1.00  1.00      F    C
ATOM   1315  CA  PHE F  70       9.110  21.399  11.214  1.00  1.00      F    C
ATOM   1316  CA  GLU F  71       7.669  21.243   7.660  1.00  1.00      F    C
ATOM   1317  CA  ARG F  72       4.863  18.873   8.693  1.00  1.00      F    C
ATOM   1318  CA  ILE F  73       3.416  20.874  11.654  1.00  1.00      F    C
ATOM   1319  CA  ALA F  74       3.802  24.297  10.131  1.00  1.00      F    C
ATOM   1320  CA  GLY F  75       2.495  23.010   6.748  1.00  1.00      F    C
ATOM   1321  CA  GLU F  76      -0.363  21.352   8.423  1.00  1.00      F    C
ATOM   1322  CA  ALA F  77      -1.228  24.535  10.462  1.00  1.00      F    C
ATOM   1323  CA  SER F  78      -1.423  26.600   7.181  1.00  1.00      F    C
ATOM   1324  CA  ARG F  79      -3.699  24.056   5.521  1.00  1.00      F    C
ATOM   1325  CA  LEU F  80      -5.818  23.761   8.552  1.00  1.00      F    C
ATOM   1326  CA  ALA F  81      -6.043  27.652   8.743  1.00  1.00      F    C
ATOM   1327  CA  HIS F  82      -6.928  27.844   5.041  1.00  1.00      F    C
ATOM   1328  CA  TYR F  83      -9.392  24.849   5.466  1.00  1.00      F    C
ATOM   1329  CA  ASN F  84     -11.266  27.112   7.902  1.00  1.00      F    C
ATOM   1330  CA  LYS F  85     -10.589  30.255   5.885  1.00  1.00      F    C
ATOM   1331  CA  ARG F  86      -8.510  31.690   8.787  1.00  1.00      F    C
ATOM   1332  CA  SER F  87      -5.770  34.150   7.902  1.00  1.00      F    C
ATOM   1333  CA  THR F  88      -3.849  33.830  11.082  1.00  1.00      F    C
ATOM   1334  CA  ILE F  89      -1.693  31.069  12.490  1.00  1.00      F    C
ATOM   1335  CA  THR F  90      -2.368  31.022  16.177  1.00  1.00      F    C
ATOM   1336  CA  SER F  91      -1.209  28.714  18.941  1.00  1.00      F    C
ATOM   1337  CA  ARG F  92      -4.436  27.037  18.463  1.00  1.00      F    C
ATOM   1338  CA  GLU F  93      -3.814  25.924  14.907  1.00  1.00      F    C
ATOM   1339  CA  ILE F  94      -0.409  24.612  15.872  1.00  1.00      F    C
ATOM   1340  CA  GLN F  95      -2.058  22.375  18.470  1.00  1.00      F    C
ATOM   1341  CA  THR F  96      -4.452  20.620  16.049  1.00  1.00      F    C
ATOM   1342  CA  ALA F  97      -1.597  20.124  13.457  1.00  1.00      F    C
ATOM   1343  CA  VAL F  98       0.393  18.567  16.347  1.00  1.00      F    C
ATOM   1344  CA  ARG F  99      -2.418  16.276  17.289  1.00  1.00      F    C
ATOM   1345  CA  LEU F 100      -2.769  15.199  13.642  1.00  1.00      F    C
ATOM   1346  CA  LEU F 101       1.015  14.765  13.155  1.00  1.00      F    C
ATOM   1347  CA  LEU F 102       2.441  13.423  16.341  1.00  1.00      F    C
ATOM   1348  CA  PRO F 103       1.452  10.188  17.941  1.00  1.00      F    C
ATOM   1349  CA  GLY F 104      -0.877   9.878  21.071  1.00  1.00      F    C
ATOM   1350  CA  GLU F 105       1.059   9.928  24.314  1.00  1.00      F    C
ATOM   1351  CA  LEU F 106       3.941  11.916  22.929  1.00  1.00      F    C
ATOM   1352  CA  ALA F 107       1.553  14.503  21.531  1.00  1.00      F    C
ATOM   1353  CA  LYS F 108      -0.177  14.659  24.952  1.00  1.00      F    C
ATOM   1354  CA  HIS F 109       3.142  15.482  26.663  1.00  1.00      F    C
ATOM   1355  CA  ALA F 110       4.054  17.793  23.782  1.00  1.00      F    C
ATOM   1356  CA  VAL F 111       0.876  19.819  24.240  1.00  1.00      F    C
ATOM   1357  CA  SER F 112       1.595  20.161  28.020  1.00  1.00      F    C
ATOM   1358  CA  GLU F 113       5.125  21.288  27.203  1.00  1.00      F    C
ATOM   1359  CA  GLY F 114       3.899  23.686  24.507  1.00  1.00      F    C
ATOM   1360  CA  THR F 115       1.269  25.277  26.555  1.00  1.00      F    C
ATOM   1361  CA  LYS F 116       3.370  25.925  29.671  1.00  1.00      F    C
ATOM   1362  CA  ALA F 117       5.962  27.634  27.521  1.00  1.00      F    C
ATOM   1363  CA  VAL F 118       3.464  29.971  25.862  1.00  1.00      F    C
ATOM   1364  CA  THR F 119       1.732  30.753  29.211  1.00  1.00      F    C
ATOM   1365  CA  LYS F 120       5.102  31.738  30.760  1.00  1.00      F    C
ATOM   1366  CA  TYR F 121       6.170  33.565  27.501  1.00  1.00      F    C
ATOM   1367  CA  THR F 122       3.162  35.766  27.737  1.00  1.00      F    C
ATOM   1368  CA  SER F 123       3.676  36.447  31.338  1.00  1.00      F    C
ATOM   1369  CA  ALA F 124       6.760  38.637  30.646  1.00  1.00      F    C
ATOM   1370  CA  LYS F 125       6.303  42.325  30.103  1.00  1.00      F    C
TER
ATOM   1371  CA  ALA G   1       4.824 -70.958  -0.541  1.00  1.00      G    C
ATOM   1372  CA  ARG G   2       3.706 -67.641  -1.884  1.00  1.00      G    C
ATOM   1373  CA  THR G   3       3.308 -64.092  -0.571  1.00  1.00      G    C
ATOM   1374  CA  LYS G   4       3.850 -64.069   3.136  1.00  1.00      G    C
ATOM   1375  CA  GLN G   5       7.683 -64.527   3.158  1.00  1.00      G    C
ATOM   1376  CA  THR G   6       9.531 -61.325   4.270  1.00  1.00      G    C
ATOM   1377  CA  ALA G   7       8.586 -57.713   4.576  1.00  1.00      G    C
ATOM   1378  CA  ARG G   8       9.473 -56.905   8.166  1.00  1.00      G    C
ATOM   1379  CA  LYS G   9       9.770 -60.604   8.769  1.00  1.00      G    C
ATOM   1380  CA  SER G  10      11.906 -61.902  11.557  1.00  1.00      G    C
ATOM   1381  CA  THR G  11      15.353 -63.476  11.810  1.00  1.00      G    C
ATOM   1382  CA  GLY G  12      16.872 -61.145  14.433  1.00  1.00      G    C
ATOM   1383  CA  GLY G  13      14.802 -58.115  13.385  1.00  1.00      G    C
ATOM   1384  CA  LYS G  14      16.150 -56.227  16.377  1.00  1.00      G    C
ATOM   1385  CA  ALA G  15      13.086 -54.021  17.328  1.00  1.00      G    C
ATOM   1386  CA  PRO G  16      14.928 -50.815  16.492  1.00  1.00      G    C
ATOM   1387  CA  ARG G  17      17.482 -50.949  13.727  1.00  1.00      G    C
ATOM   1388  CA  LYS G  18      19.115 -47.568  13.409  1.00  1.00      G    C
ATOM   1389  CA  GLN G  19      20.866 -46.611  16.631  1.00  1.00      G    C
ATOM   1390  CA  LEU G  20      23.428 -48.265  18.857  1.00  1.00      G    C
ATOM   1391  CA  ALA G  21      20.669 -49.782  20.838  1.00  1.00      G    C
ATOM   1392  CA  THR G  22      20.962 -48.891  24.548  1.00  1.00      G    C
ATOM   1393  CA  LYS G  23      17.928 -50.714  25.919  1.00  1.00      G    C
ATOM   1394  CA  ALA G  24      15.592 -49.428  28.577  1.00  1.00      G    C
ATOM   1395  CA  ALA G  25      14.106 -45.949  29.467  1.00  1.00      G    C
ATOM   1396  CA  ARG G  26      13.582 -43.396  26.590  1.00  1.00      G    C
ATOM   1397  CA  LYS G  27      15.606 -40.554  24.938  1.00  1.00      G    C
ATOM   1398  CA  SER G  28      14.265 -39.915  21.443  1.00  1.00      G    C
ATOM   1399  CA  ALA G  29      15.859 -36.883  19.799  1.00  1.00      G    C
ATOM   1400  CA  PRO G  30      19.131 -35.471  21.230  1.00  1.00      G    C
ATOM   1401  CA  ALA G  31      20.510 -32.180  20.204  1.00  1.00      G    C
ATOM   1402  CA  THR G  32      24.252 -32.180  20.557  1.00  1.00      G    C
ATOM   1403  CA  GLY G  33      25.217 -35.022  18.324  1.00  1.00      G    C
ATOM   1404  CA  GLY G  34      22.941 -36.104  15.413  1.00  1.00      G    C
ATOM   1405  CA  VAL G  35      24.630 -34.091  12.694  1.00  1.00      G    C
ATOM   1406  CA  LYS G  36      27.798 -32.229  13.802  1.00  1.00      G    C
ATOM   1407  CA  LYS G  37      31.475 -32.032  12.888  1.00  1.00      G    C
ATOM   1408  CA  PRO G  38      32.663 -28.510  13.604  1.00  1.00      G    C
ATOM   1409  CA  HIS G  39      33.949 -26.529  10.741  1.00  1.00      G    C
ATOM   1410  CA  ARG G  40      31.479 -24.474   8.625  1.00  1.00      G    C
ATOM   1411  CA  TYR G  41      30.561 -24.720   4.991  1.00  1.00      G    C
ATOM   1412  CA  ARG G  42      27.177 -26.270   4.292  1.00  1.00      G    C
ATOM   1413  CA  PRO G  43      25.127 -24.832   1.366  1.00  1.00      G    C
ATOM   1414  CA  GLY G  44      23.221 -22.027   3.145  1.00  1.00      G    C
ATOM   1415  CA  THR G  45      25.338 -21.861   6.245  1.00  1.00      G    C
ATOM   1416  CA  VAL G  46      27.435 -18.893   5.051  1.00  1.00      G    C
ATOM   1417  CA  ALA G  47      24.591 -17.116   3.429  1.00  1.00      G    C
ATOM   1418  CA  LEU G  48      23.092 -16.544   6.961  1.00  1.00      G    C
ATOM   1419  CA  ARG G  49      26.433 -15.136   8.041  1.00  1.00      G    C
ATOM   1420  CA  GLU G  50      26.366 -12.641   5.028  1.00  1.00      G    C
ATOM   1421  CA  ILE G  51      22.902 -11.322   5.948  1.00  1.00      G    C
ATOM   1422  CA  ARG G  52      24.323 -10.491   9.443  1.00  1.00      G    C
ATOM   1423  CA  ARG G  53      27.520  -9.130   7.773  1.00  1.00      G    C
ATOM   1424  CA  TYR G  54      25.534  -6.904   5.359  1.00  1.00      G    C
ATOM   1425  CA  GLN G  55      22.973  -5.730   7.867  1.00  1.00      G    C
ATOM   1426  CA  LYS G  56      25.882  -4.259   9.839  1.00  1.00      G    C
ATOM   1427  CA  SER G  57      27.338  -2.262   6.866  1.00  1.00      G    C
ATOM   1428  CA  THR G  58      26.514   1.057   5.367  1.00  1.00      G    C
ATOM   1429  CA  GLU G  59      28.393   0.922   1.975  1.00  1.00      G    C
ATOM   1430  CA  LEU G  60      26.106   1.190  -1.093  1.00  1.00      G    C
ATOM   1431  CA  LEU G  61      25.808  -2.187  -2.853  1.00  1.00      G    C
ATOM   1432  CA  ILE G  62      25.812  -1.408  -6.597  1.00  1.00      G    C
ATOM   1433  CA  ARG G  63      29.056  -0.430  -8.509  1.00  1.00      G    C
ATOM   1434  CA  LYS G  64      29.107   3.316  -9.011  1.00  1.00      G    C
ATOM   1435  CA  LEU G  65      29.834   3.858 -12.742  1.00  1.00      G    C
ATOM   1436  CA  PRO G  66      27.149   1.512 -14.061  1.00  1.00      G    C
ATOM   1437  CA  PHE G  67      24.693   3.281 -11.690  1.00  1.00      G    C
ATOM   1438  CA  GLN G  68      25.748   6.608 -12.999  1.00  1.00      G    C
ATOM   1439  CA  ARG G  69      25.293   5.433 -16.544  1.00  1.00      G    C
ATOM   1440  CA  LEU G  70      21.734   4.228 -16.120  1.00  1.00      G    C
ATOM   1441  CA  VAL G  71      20.808   7.505 -14.519  1.00  1.00      G    C
ATOM   1442  CA  ARG G  72      22.392   9.532 -17.291  1.00  1.00      G    C
ATOM   1443  CA  GLU G  73      20.699   7.322 -19.923  1.00  1.00      G    C
ATOM   1444  CA  ILE G  74      17.368   7.667 -18.116  1.00  1.00      G    C
ATOM   1445  CA  ALA G  75      17.346  11.396 -17.800  1.00  1.00      G    C
ATOM   1446  CA  GLN G  76      18.119  11.915 -21.467  1.00  1.00      G    C
ATOM   1447  CA  ASP G  77      14.861  10.284 -22.325  1.00  1.00      G    C
ATOM   1448  CA  PHE G  78      12.874  12.973 -20.612  1.00  1.00      G    C
ATOM   1449  CA  LYS G  79      15.043  16.076 -21.056  1.00  1.00      G    C
ATOM   1450  CA  THR G  80      18.151  16.444 -23.283  1.00  1.00      G    C
ATOM   1451  CA  ASP G  81      21.400  18.014 -22.327  1.00  1.00      G    C
ATOM   1452  CA  LEU G  82      21.302  17.363 -18.652  1.00  1.00      G    C
ATOM   1453  CA  ARG G  83      24.069  17.901 -16.106  1.00  1.00      G    C
ATOM   1454  CA  PHE G  84      23.964  16.157 -12.620  1.00  1.00      G    C
ATOM   1455  CA  GLN G  85      25.526  17.763  -9.497  1.00  1.00      G    C
ATOM   1456  CA  SER G  86      27.501  14.945  -7.884  1.00  1.00      G    C
ATOM   1457  CA  SER G  87      25.067  14.869  -4.937  1.00  1.00      G    C
ATOM   1458  CA  ALA G  88      22.243  14.250  -7.474  1.00  1.00      G    C
ATOM   1459  CA  VAL G  89      23.652  10.921  -8.365  1.00  1.00      G    C
ATOM   1460  CA  MET G  90      24.224   9.586  -4.881  1.00  1.00      G    C
ATOM   1461  CA  ALA G  91      20.766  10.662  -3.647  1.00  1.00      G    C
ATOM   1462  CA  LEU G  92      19.200   8.695  -6.470  1.00  1.00      G    C
ATOM   1463  CA  GLN G  93      21.250   5.545  -5.598  1.00  1.00      G    C
ATOM   1464  CA  GLU G  94      20.492   6.184  -1.882  1.00  1.00      G    C
ATOM   1465  CA  ALA G  95      16.791   6.156  -2.806  1.00  1.00      G    C
ATOM   1466  CA  SER G  96      17.084   2.984  -4.986  1.00  1.00      G    C
ATOM   1467  CA  GLU G  97      19.073   1.138  -2.421  1.00  1.00      G    C
ATOM   1468  CA  ALA G  98      16.573   1.927   0.350  1.00  1.00      G    C
ATOM   1469  CA  TYR G  99      13.781   0.916  -1.943  1.00  1.00      G    C
ATOM   1470  CA  LEU G 100      15.309  -2.458  -2.796  1.00  1.00      G    C
ATOM   1471  CA  VAL G 101      16.164  -3.324   0.812  1.00  1.00      G    C
ATOM   1472  CA  ALA G 102      12.552  -2.750   1.959  1.00  1.00      G    C
ATOM   1473  CA  LEU G 103      11.254  -4.522  -1.158  1.00  1.00      G    C
ATOM   1474  CA  PHE G 104      13.377  -7.577  -0.439  1.00  1.00      G    C
ATOM   1475  CA  GLU G 105      12.088  -7.777   3.097  1.00  1.00      G    C
ATOM   1476  CA  ASP G 106       8.498  -7.927   1.878  1.00  1.00      G    C
ATOM   1477  CA  THR G 107       9.243 -10.368  -0.966  1.00  1.00      G    C
ATOM   1478  CA  ASN G 108      11.001 -12.733   1.633  1.00  1.00      G    C
ATOM   1479  CA  LEU G 109       7.922 -12.522   3.936  1.00  1.00      G    C
ATOM   1480  CA  CYS G 110       5.768 -13.386   0.877  1.00  1.00      G    C
ATOM   1481  CA  ALA G 111       8.212 -16.363   0.219  1.00  1.00      G    C
ATOM   1482  CA  ILE G 112       7.922 -17.643   3.823  1.00  1.00      G    C
ATOM   1483  CA  HIS G 113       4.108 -17.249   3.447  1.00  1.00      G    C
ATOM   1484  CA  ALA G 114       4.254 -19.640   0.566  1.00  1.00      G    C
ATOM   1485  CA  LYS G 115       6.282 -22.107   2.729  1.00  1.00      G    C
ATOM   1486  CA  ARG G 116       9.321 -21.646   0.448  1.00  1.00      G    C
ATOM   1487  CA  VAL G 117      12.457 -19.941   1.647  1.00  1.00      G    C
ATOM   1488  CA  THR G 118      13.692 -19.561  -1.924  1.00  1.00      G    C
ATOM   1489  CA  ILE G 119      12.678 -16.085  -3.295  1.00  1.00      G    C
ATOM   1490  CA  MET G 120      10.609 -16.126  -6.441  1.00  1.00      G    C
ATOM   1491  CA  PRO G 121       9.381 -13.544  -8.989  1.00  1.00      G    C
ATOM   1492  CA  LYS G 122       5.827 -14.195  -8.033  1.00  1.00      G    C
ATOM   1493  CA  ASP G 123       6.666 -13.126  -4.499  1.00  1.00      G    C
ATOM   1494  CA  ILE G 124       8.180  -9.791  -5.458  1.00  1.00      G    C
ATOM   1495  CA  GLN G 125       5.040  -9.268  -7.766  1.00  1.00      G    C
ATOM   1496  CA  LEU G 126       2.660 -10.149  -4.925  1.00  1.00      G    C
ATOM   1497  CA  ALA G 127       4.447  -7.518  -2.720  1.00  1.00      G    C
ATOM   1498  CA  ARG G 128       4.135  -4.839  -5.398  1.00  1.00      G    C
ATOM   1499  CA  ARG G 129       0.333  -5.578  -5.827  1.00  1.00      G    C
ATOM   1500  CA  ILE G 130      -0.331  -5.236  -2.090  1.00  1.00      G    C
ATOM   1501  CA  ARG G 131       1.867  -2.096  -1.912  1.00  1.00      G    C
ATOM   1502  CA  GLY G 132      -0.410  -0.634  -4.654  1.00  1.00      G    C
ATOM   1503  CA  GLU G 133       2.479  -0.417  -7.177  1.00  1.00      G    C
ATOM   1504  CA  ARG G 134       1.125  -3.140  -9.433  1.00  1.00      G    C
ATOM   1505  CA  ALA G 135      -2.407  -2.781  -8.237  1.00  1.00      G    C
TER
ATOM   1506  CA  SER H   1      19.529  15.963 -54.176  1.00  1.00      H    C
ATOM   1507  CA  GLY H   2      20.421  12.349 -54.957  1.00  1.00      H    C
ATOM   1508  CA  ARG H   3      17.898   9.792 -56.004  1.00  1.00      H    C
ATOM   1509  CA  GLY H   4      17.361   8.867 -52.320  1.00  1.00      H    C
ATOM   1510  CA  LYS H   5      16.812  10.300 -48.926  1.00  1.00      H    C
ATOM   1511  CA  GLY H   6      19.624   9.124 -46.536  1.00  1.00      H    C
ATOM   1512  CA  GLY H   7      21.890   6.379 -47.743  1.00  1.00      H    C
ATOM   1513  CA  LYS H   8      23.884   3.805 -45.717  1.00  1.00      H    C
ATOM   1514  CA  GLY H   9      23.354   5.415 -42.407  1.00  1.00      H    C
ATOM   1515  CA  LEU H  10      26.139   7.400 -40.565  1.00  1.00      H    C
ATOM   1516  CA  GLY H  11      28.002   5.289 -38.118  1.00  1.00      H    C
ATOM   1517  CA  LYS H  12      26.824   6.939 -34.854  1.00  1.00      H    C
ATOM   1518  CA  GLY H  13      26.552   4.746 -31.887  1.00  1.00      H    C
ATOM   1519  CA  GLY H  14      27.656   1.169 -31.923  1.00  1.00      H    C
ATOM   1520  CA  ALA H  15      30.211   1.765 -34.603  1.00  1.00      H    C
ATOM   1521  CA  LYS H  16      33.804   2.703 -34.163  1.00  1.00      H    C
ATOM   1522  CA  ARG H  17      35.258  -0.593 -33.575  1.00  1.00      H    C
ATOM   1523  CA  HIS H  18      38.516  -0.311 -31.461  1.00  1.00      H    C
ATOM   1524  CA  ARG H  19      37.109  -2.127 -28.430  1.00  1.00      H    C
ATOM   1525  CA  LYS H  20      33.459  -2.760 -28.961  1.00  1.00      H    C
ATOM   1526  CA  VAL H  21      30.521  -1.764 -26.810  1.00  1.00      H    C
ATOM   1527  CA  LEU H  22      29.231  -3.837 -23.935  1.00  1.00      H    C
ATOM   1528  CA  ARG H  23      26.471  -1.260 -23.532  1.00  1.00      H    C
ATOM   1529  CA  ASP H  24      25.205  -2.837 -20.360  1.00  1.00      H    C
ATOM   1530  CA  ASN H  25      23.220  -0.158 -18.495  1.00  1.00      H    C
ATOM   1531  CA  ILE H  26      20.155  -2.047 -17.418  1.00  1.00      H    C
ATOM   1532  CA  GLN H  27      22.411  -5.048 -18.006  1.00  1.00      H    C
ATOM   1533  CA  GLY H  28      25.027  -3.791 -15.627  1.00  1.00      H    C
ATOM   1534  CA  ILE H  29      23.215  -4.142 -12.362  1.00  1.00      H    C
ATOM   1535  CA  THR H  30      24.870  -7.546 -11.857  1.00  1.00      H    C
ATOM   1536  CA  LYS H  31      23.490 -10.702 -10.435  1.00  1.00      H    C
ATOM   1537  CA  PRO H  32      25.795 -10.167  -7.361  1.00  1.00      H    C
ATOM   1538  CA  ALA H  33      24.384  -6.609  -6.743  1.00  1.00      H    C
ATOM   1539  CA  ILE H  34      20.839  -8.118  -6.239  1.00  1.00      H    C
ATOM   1540  CA  ARG H  35      22.241 -10.771  -3.920  1.00  1.00      H    C
ATOM   1541  CA  ARG H  36      23.770  -8.065  -1.729  1.00  1.00      H    C
ATOM   1542  CA  LEU H  37      20.532  -6.171  -1.638  1.00  1.00      H    C
ATOM   1543  CA  ALA H  38      18.732  -9.504  -0.815  1.00  1.00      H    C
ATOM   1544  CA  ARG H  39      21.291 -10.103   2.019  1.00  1.00      H    C
ATOM   1545  CA  ARG H  40      20.631  -6.622   3.336  1.00  1.00      H    C
ATOM   1546  CA  GLY H  41      17.014  -7.490   2.837  1.00  1.00      H    C
ATOM   1547  CA  GLY H  42      17.528 -10.630   5.175  1.00  1.00      H    C
ATOM   1548  CA  VAL H  43      17.025 -13.141   2.350  1.00  1.00      H    C
ATOM   1549  CA  LYS H  44      19.017 -16.409   2.116  1.00  1.00      H    C
ATOM   1550  CA  ARG H  45      17.804 -18.040  -1.129  1.00  1.00      H    C
ATOM   1551  CA  ILE H  46      17.311 -16.645  -4.649  1.00  1.00      H    C
ATOM   1552  CA  SER H  47      15.942 -18.303  -7.732  1.00  1.00      H    C
ATOM   1553  CA  GLY H  48      17.922 -17.927 -10.967  1.00  1.00      H    C
ATOM   1554  CA  LEU H  49      14.989 -16.334 -12.687  1.00  1.00      H    C
ATOM   1555  CA  ILE H  50      14.545 -13.491 -10.163  1.00  1.00      H    C
ATOM   1556  CA  TYR H  51      17.451 -11.417 -11.700  1.00  1.00      H    C
ATOM   1557  CA  GLU H  52      15.529  -9.958 -14.647  1.00  1.00      H    C
ATOM   1558  CA  GLU H  53      12.602  -9.246 -12.408  1.00  1.00      H    C
ATOM   1559  CA  THR H  54      14.670  -6.933 -10.207  1.00  1.00      H    C
ATOM   1560  CA  ARG H  55      16.050  -5.015 -13.050  1.00  1.00      H    C
ATOM   1561  CA  GLY H  56      12.587  -4.124 -14.252  1.00  1.00      H    C
ATOM   1562  CA  VAL H  57      11.512  -2.704 -11.006  1.00  1.00      H    C
ATOM   1563  CA  LEU H  58      14.609  -0.639 -10.360  1.00  1.00      H    C
ATOM   1564  CA  LYS H  59      14.347   0.657 -13.935  1.00  1.00      H    C
ATOM   1565  CA  VAL H  60      10.662   1.793 -13.236  1.00  1.00      H    C
ATOM   1566  CA  PHE H  61      11.723   3.420  -9.973  1.00  1.00      H    C
ATOM   1567  CA  LEU H  62      14.274   5.591 -11.912  1.00  1.00      H    C
ATOM   1568  CA  GLU H  63      11.823   6.495 -14.683  1.00  1.00      H    C
ATOM   1569  CA  ASN H  64       9.459   7.712 -11.896  1.00  1.00      H    C
ATOM   1570  CA  VAL H  65      11.921   9.310  -9.665  1.00  1.00      H    C
ATOM   1571  CA  ILE H  66      13.814  11.086 -12.511  1.00  1.00      H    C
ATOM   1572  CA  ARG H  67      10.556  12.353 -14.012  1.00  1.00      H    C
ATOM   1573  CA  ASP H  68       9.759  14.250 -10.875  1.00  1.00      H    C
ATOM   1574  CA  ALA H  69      13.361  15.593 -10.408  1.00  1.00      H    C
ATOM   1575  CA  VAL H  70      13.266  16.928 -13.924  1.00  1.00      H    C
ATOM   1576  CA  THR H  71       9.898  18.552 -13.224  1.00  1.00      H    C
ATOM   1577  CA  TYR H  72      11.564  20.476 -10.394  1.00  1.00      H    C
ATOM   1578  CA  THR H  73      14.633  21.343 -12.516  1.00  1.00      H    C
ATOM   1579  CA  GLU H  74      12.552  22.845 -15.309  1.00  1.00      H    C
ATOM   1580  CA  HIS H  75      10.578  25.032 -12.996  1.00  1.00      H    C
ATOM   1581  CA  ALA H  76      13.831  26.321 -11.620  1.00  1.00      H    C
ATOM   1582  CA  LYS H  77      15.028  27.031 -15.053  1.00  1.00      H    C
ATOM   1583  CA  ARG H  78      18.139  25.017 -14.637  1.00  1.00      H    C
ATOM   1584  CA  LYS H  79      20.090  22.627 -16.752  1.00  1.00      H    C
ATOM   1585  CA  THR H  80      21.879  21.006 -13.766  1.00  1.00      H    C
ATOM   1586  CA  VAL H  81      19.874  18.293 -11.868  1.00  1.00      H    C
ATOM   1587  CA  THR H  82      20.290  19.067  -8.200  1.00  1.00      H    C
ATOM   1588  CA  ALA H  83      20.340  16.662  -5.260  1.00  1.00      H    C
ATOM   1589  CA  MET H  84      17.276  18.546  -3.883  1.00  1.00      H    C
ATOM   1590  CA  ASP H  85      15.304  18.021  -7.175  1.00  1.00      H    C
ATOM   1591  CA  VAL H  86      15.736  14.260  -6.381  1.00  1.00      H    C
ATOM   1592  CA  VAL H  87      14.915  14.739  -2.695  1.00  1.00      H    C
ATOM   1593  CA  TYR H  88      11.605  16.488  -3.442  1.00  1.00      H    C
ATOM   1594  CA  ALA H  89      10.448  13.583  -5.561  1.00  1.00      H    C
ATOM   1595  CA  LEU H  90      11.035  11.239  -2.741  1.00  1.00      H    C
ATOM   1596  CA  LYS H  91       9.185  13.261  -0.152  1.00  1.00      H    C
ATOM   1597  CA  ARG H  92       6.035  13.450  -2.266  1.00  1.00      H    C
ATOM   1598  CA  GLN H  93       6.138   9.657  -2.703  1.00  1.00      H    C
ATOM   1599  CA  GLY H  94       6.286   8.882   1.013  1.00  1.00      H    C
ATOM   1600  CA  ARG H  95      10.009   8.417   1.064  1.00  1.00      H    C
ATOM   1601  CA  THR H  96      11.665  11.145   3.102  1.00  1.00      H    C
ATOM   1602  CA  LEU H  97      15.376  11.348   2.793  1.00  1.00      H    C
ATOM   1603  CA  TYR H  98      17.723  11.593   5.865  1.00  1.00      H    C
ATOM   1604  CA  GLY H  99      21.505  12.026   5.729  1.00  1.00      H    C
ATOM   1605  CA  PHE H 100      22.139  14.888   3.436  1.00  1.00      H    C
ATOM   1606  CA  GLY H 101      24.422  13.720   0.509  1.00  1.00      H    C
ATOM   1607  CA  GLY H 102      27.174  12.360   2.761  1.00  1.00      H    C
TER
ATOM   1608  CA  SER I   1     -48.392 -25.532-111.940  1.00  1.00      I    C
ATOM   1609  CA  GLY I   2     -45.570 -26.254-109.459  1.00  1.00      I    C
ATOM   1610  CA  ARG I   3     -42.308 -24.299-109.703  1.00  1.00      I    C
ATOM   1611  CA  GLY I   4     -40.323 -27.189-111.157  1.00  1.00      I    C
ATOM   1612  CA  LYS I   5     -37.201 -28.937-109.696  1.00  1.00      I    C
ATOM   1613  CA  GLN I   6     -33.998 -30.141-111.311  1.00  1.00      I    C
ATOM   1614  CA  GLY I   7     -34.299 -30.148-115.078  1.00  1.00      I    C
ATOM   1615  CA  GLY I   8     -34.451 -32.630-117.921  1.00  1.00      I    C
ATOM   1616  CA  LYS I   9     -30.815 -33.745-118.018  1.00  1.00      I    C
ATOM   1617  CA  THR I  10     -29.645 -30.112-118.356  1.00  1.00      I    C
ATOM   1618  CA  ARG I  11     -25.853 -29.824-117.979  1.00  1.00      I    C
ATOM   1619  CA  ALA I  12     -24.500 -26.935-115.866  1.00  1.00      I    C
ATOM   1620  CA  LYS I  13     -23.898 -23.276-116.761  1.00  1.00      I    C
ATOM   1621  CA  ALA I  14     -21.375 -21.129-114.884  1.00  1.00      I    C
ATOM   1622  CA  LYS I  15     -19.446 -22.688-112.005  1.00  1.00      I    C
ATOM   1623  CA  THR I  16     -16.887 -21.512-109.616  1.00  1.00      I    C
ATOM   1624  CA  ARG I  17     -17.570 -19.900-106.319  1.00  1.00      I    C
ATOM   1625  CA  SER I  18     -14.319 -18.006-106.919  1.00  1.00      I    C
ATOM   1626  CA  SER I  19     -15.621 -16.446-110.101  1.00  1.00      I    C
ATOM   1627  CA  ARG I  20     -18.933 -15.818-108.351  1.00  1.00      I    C
ATOM   1628  CA  ALA I  21     -17.153 -14.350-105.328  1.00  1.00      I    C
ATOM   1629  CA  GLY I  22     -14.958 -11.960-107.372  1.00  1.00      I    C
ATOM   1630  CA  LEU I  23     -11.728 -13.759-106.134  1.00  1.00      I    C
ATOM   1631  CA  GLN I  24      -8.470 -15.032-107.649  1.00  1.00      I    C
ATOM   1632  CA  PHE I  25      -7.748 -17.396-104.865  1.00  1.00      I    C
ATOM   1633  CA  PRO I  26      -9.544 -20.789-105.022  1.00  1.00      I    C
ATOM   1634  CA  VAL I  27     -12.736 -21.148-102.999  1.00  1.00      I    C
ATOM   1635  CA  GLY I  28     -12.960 -24.831-103.699  1.00  1.00      I    C
ATOM   1636  CA  ARG I  29      -9.701 -25.771-102.443  1.00  1.00      I    C
ATOM   1637  CA  VAL I  30      -9.746 -23.762 -99.339  1.00  1.00      I    C
ATOM   1638  CA  HIS I  31     -13.173 -25.229 -98.445  1.00  1.00      I    C
ATOM   1639  CA  ARG I  32     -11.823 -28.784 -98.883  1.00  1.00      I    C
ATOM   1640  CA  LEU I  33      -8.725 -27.955 -96.823  1.00  1.00      I    C
ATOM   1641  CA  LEU I  34     -10.950 -26.442 -94.083  1.00  1.00      I    C
ATOM   1642  CA  ARG I  35     -13.169 -29.691 -94.277  1.00  1.00      I    C
ATOM   1643  CA  LYS I  36     -10.053 -31.927 -94.527  1.00  1.00      I    C
ATOM   1644  CA  GLY I  37      -8.879 -30.522 -91.162  1.00  1.00      I    C
ATOM   1645  CA  ASN I  38     -12.066 -31.368 -89.256  1.00  1.00      I    C
ATOM   1646  CA  TYR I  39     -12.113 -27.940 -87.489  1.00  1.00      I    C
ATOM   1647  CA  ALA I  40     -15.938 -27.802 -87.468  1.00  1.00      I    C
ATOM   1648  CA  GLU I  41     -18.612 -30.526 -88.172  1.00  1.00      I    C
ATOM   1649  CA  ARG I  42     -20.209 -28.034 -90.584  1.00  1.00      I    C
ATOM   1650  CA  VAL I  43     -18.612 -25.669 -93.068  1.00  1.00      I    C
ATOM   1651  CA  GLY I  44     -21.014 -23.308 -94.830  1.00  1.00      I    C
ATOM   1652  CA  ALA I  45     -20.744 -21.966 -98.331  1.00  1.00      I    C
ATOM   1653  CA  GLY I  46     -19.761 -18.422 -97.248  1.00  1.00      I    C
ATOM   1654  CA  ALA I  47     -16.868 -19.320 -95.025  1.00  1.00      I    C
ATOM   1655  CA  PRO I  48     -14.322 -20.421 -97.734  1.00  1.00      I    C
ATOM   1656  CA  VAL I  49     -15.291 -17.329 -99.660  1.00  1.00      I    C
ATOM   1657  CA  TYR I  50     -14.790 -14.922 -96.771  1.00  1.00      I    C
ATOM   1658  CA  LEU I  51     -11.639 -16.804 -95.887  1.00  1.00      I    C
ATOM   1659  CA  ALA I  52     -10.164 -16.846 -99.418  1.00  1.00      I    C
ATOM   1660  CA  ALA I  53     -10.887 -13.081 -99.713  1.00  1.00      I    C
ATOM   1661  CA  VAL I  54      -8.715 -12.320 -96.611  1.00  1.00      I    C
ATOM   1662  CA  LEU I  55      -5.836 -14.458 -97.644  1.00  1.00      I    C
ATOM   1663  CA  GLU I  56      -5.827 -12.912-101.106  1.00  1.00      I    C
ATOM   1664  CA  TYR I  57      -6.052  -9.458 -99.436  1.00  1.00      I    C
ATOM   1665  CA  LEU I  58      -3.175 -10.152 -97.048  1.00  1.00      I    C
ATOM   1666  CA  THR I  59      -1.214 -11.617 -99.769  1.00  1.00      I    C
ATOM   1667  CA  ALA I  60      -1.575  -8.525-101.906  1.00  1.00      I    C
ATOM   1668  CA  GLU I  61      -0.370  -6.302 -99.052  1.00  1.00      I    C
ATOM   1669  CA  ILE I  62       2.907  -8.212 -98.395  1.00  1.00      I    C
ATOM   1670  CA  LEU I  63       3.608  -8.646-102.109  1.00  1.00      I    C
ATOM   1671  CA  GLU I  64       2.774  -5.020-102.761  1.00  1.00      I    C
ATOM   1672  CA  LEU I  65       5.172  -3.719 -99.988  1.00  1.00      I    C
ATOM   1673  CA  ALA I  66       7.829  -6.480-100.863  1.00  1.00      I    C
ATOM   1674  CA  GLY I  67       7.818  -5.560-104.525  1.00  1.00      I    C
ATOM   1675  CA  ASN I  68       8.140  -2.009-103.332  1.00  1.00      I    C
ATOM   1676  CA  ALA I  69      11.345  -2.563-101.341  1.00  1.00      I    C
ATOM   1677  CA  ALA I  70      12.868  -4.373-104.427  1.00  1.00      I    C
ATOM   1678  CA  ARG I  71      12.153  -1.171-106.413  1.00  1.00      I    C
ATOM   1679  CA  ASP I  72      14.126   1.053-104.051  1.00  1.00      I    C
ATOM   1680  CA  ASN I  73      17.082  -1.261-104.365  1.00  1.00      I    C
ATOM   1681  CA  LYS I  74      16.854  -1.222-108.187  1.00  1.00      I    C
ATOM   1682  CA  LYS I  75      15.721  -4.749-108.487  1.00  1.00      I    C
ATOM   1683  CA  THR I  76      12.832  -6.384-110.337  1.00  1.00      I    C
ATOM   1684  CA  ARG I  77      12.779  -9.790-108.760  1.00  1.00      I    C
ATOM   1685  CA  ILE I  78      11.567  -9.908-105.173  1.00  1.00      I    C
ATOM   1686  CA  ILE I  79      14.219 -11.044-102.801  1.00  1.00      I    C
ATOM   1687  CA  PRO I  80      13.865 -12.309 -99.150  1.00  1.00      I    C
ATOM   1688  CA  ARG I  81      15.616  -9.175 -97.809  1.00  1.00      I    C
ATOM   1689  CA  HIS I  82      12.955  -6.998 -99.289  1.00  1.00      I    C
ATOM   1690  CA  LEU I  83      10.228  -9.108 -97.724  1.00  1.00      I    C
ATOM   1691  CA  GLN I  84      11.924  -8.620 -94.331  1.00  1.00      I    C
ATOM   1692  CA  LEU I  85      12.327  -4.918 -94.872  1.00  1.00      I    C
ATOM   1693  CA  ALA I  86       8.492  -4.827 -95.945  1.00  1.00      I    C
ATOM   1694  CA  VAL I  87       7.381  -6.877 -92.990  1.00  1.00      I    C
ATOM   1695  CA  ARG I  88       9.313  -5.089 -90.389  1.00  1.00      I    C
ATOM   1696  CA  ASN I  89       8.665  -1.547 -91.461  1.00  1.00      I    C
ATOM   1697  CA  ASP I  90       4.901  -2.079 -91.170  1.00  1.00      I    C
ATOM   1698  CA  GLU I  91       3.635  -1.785 -87.648  1.00  1.00      I    C
ATOM   1699  CA  GLU I  92       0.660  -4.231 -88.020  1.00  1.00      I    C
ATOM   1700  CA  LEU I  93       2.490  -6.806 -90.274  1.00  1.00      I    C
ATOM   1701  CA  ASN I  94       5.517  -6.637 -87.776  1.00  1.00      I    C
ATOM   1702  CA  LYS I  95       3.200  -7.870 -84.968  1.00  1.00      I    C
ATOM   1703  CA  LEU I  96       1.434 -10.502 -87.132  1.00  1.00      I    C
ATOM   1704  CA  LEU I  97       4.850 -12.160 -87.534  1.00  1.00      I    C
ATOM   1705  CA  GLY I  98       6.397 -11.240 -84.160  1.00  1.00      I    C
ATOM   1706  CA  ARG I  99       7.661 -14.838 -83.656  1.00  1.00      I    C
ATOM   1707  CA  VAL I 100       8.479 -15.417 -87.390  1.00  1.00      I    C
ATOM   1708  CA  THR I 101      11.745 -16.076 -89.156  1.00  1.00      I    C
ATOM   1709  CA  ILE I 102      12.300 -14.848 -92.587  1.00  1.00      I    C
ATOM   1710  CA  ALA I 103      14.878 -17.089 -94.208  1.00  1.00      I    C
ATOM   1711  CA  GLN I 104      17.625 -15.271 -96.067  1.00  1.00      I    C
ATOM   1712  CA  GLY I 105      16.896 -11.644 -94.952  1.00  1.00      I    C
ATOM   1713  CA  GLY I 106      18.988 -11.664 -91.677  1.00  1.00      I    C
ATOM   1714  CA  VAL I 107      21.353  -8.761 -91.123  1.00  1.00      I    C
ATOM   1715  CA  LEU I 108      20.937  -7.155 -87.618  1.00  1.00      I    C
ATOM   1716  CA  PRO I 109      22.781  -3.744 -87.392  1.00  1.00      I    C
ATOM   1717  CA  ASN I 110      25.689  -4.503 -85.227  1.00  1.00      I    C
ATOM   1718  CA  ILE I 111      24.495  -1.956 -82.666  1.00  1.00      I    C
ATOM   1719  CA  GLN I 112      21.873  -2.857 -80.099  1.00  1.00      I    C
ATOM   1720  CA  SER I 113      18.609  -1.072 -80.639  1.00  1.00      I    C
ATOM   1721  CA  VAL I 114      16.652  -3.808 -82.248  1.00  1.00      I    C
ATOM   1722  CA  LEU I 115      17.014  -6.075 -79.240  1.00  1.00      I    C
ATOM   1723  CA  LEU I 116      15.250  -3.751 -76.881  1.00  1.00      I    C
ATOM   1724  CA  PRO I 117      11.576  -4.209 -76.467  1.00  1.00      I    C
ATOM   1725  CA  LYS I 118      10.885  -1.031 -78.430  1.00  1.00      I    C
ATOM   1726  CA  LYS I 119      11.716   2.363 -76.885  1.00  1.00      I    C
ATOM   1727  CA  THR I 120       9.505   4.671 -74.804  1.00  1.00      I    C
ATOM   1728  CA  GLU I 121       9.778   2.620 -71.665  1.00  1.00      I    C
ATOM   1729  CA  SER I 122       6.999   2.917 -69.136  1.00  1.00      I    C
ATOM   1730  CA  SER I 123       3.144   4.004 -69.110  1.00  1.00      I    C
ATOM   1731  CA  LYS I 124       1.246   6.484 -71.354  1.00  1.00      I    C
ATOM   1732  CA  SER I 125       0.754   9.093 -68.669  1.00  1.00      I    C
ATOM   1733  CA  LYS I 126      -2.986   8.798 -69.084  1.00  1.00      I    C
ATOM   1734  CA  SER I 127      -4.449   5.330 -68.651  1.00  1.00      I    C
ATOM   1735  CA  LYS I 128      -7.761   4.836 -66.855  1.00  1.00      I    C
TER
ATOM   1736  CA  PRO J   1      50.362 -24.457 -87.950  1.00  1.00      J    C
ATOM   1737  CA  GLU J   2      51.789 -27.369 -89.804  1.00  1.00      J    C
ATOM   1738  CA  PRO J   3      52.723 -27.061 -93.350  1.00  1.00      J    C
ATOM   1739  CA  ALA J   4      50.109 -29.665 -94.159  1.00  1.00      J    C
ATOM   1740  CA  LYS J   5      47.075 -28.707 -92.085  1.00  1.00      J    C
ATOM   1741  CA  SER J   6      44.606 -25.792 -92.226  1.00  1.00      J    C
ATOM   1742  CA  ALA J   7      41.161 -25.625 -93.575  1.00  1.00      J    C
ATOM   1743  CA  PRO J   8      42.075 -23.205 -94.958  1.00  1.00      J    C
ATOM   1744  CA  ALA J   9      38.647 -22.576 -96.468  1.00  1.00      J    C
ATOM   1745  CA  PRO J  10      39.479 -23.691 -99.102  1.00  1.00      J    C
ATOM   1746  CA  LYS J  11      37.651 -26.146-101.311  1.00  1.00      J    C
ATOM   1747  CA  LYS J  12      39.283 -28.593-103.797  1.00  1.00      J    C
ATOM   1748  CA  GLY J  13      36.512 -31.179-103.421  1.00  1.00      J    C
ATOM   1749  CA  SER J  14      33.381 -30.419-101.474  1.00  1.00      J    C
ATOM   1750  CA  LYS J  15      32.465 -27.764-104.047  1.00  1.00      J    C
ATOM   1751  CA  LYS J  16      30.119 -29.663-106.307  1.00  1.00      J    C
ATOM   1752  CA  ALA J  17      28.244 -30.972-103.361  1.00  1.00      J    C
ATOM   1753  CA  VAL J  18      26.957 -27.840-101.817  1.00  1.00      J    C
ATOM   1754  CA  THR J  19      23.268 -29.078-101.845  1.00  1.00      J    C
ATOM   1755  CA  LYS J  20      21.879 -25.610-101.930  1.00  1.00      J    C
ATOM   1756  CA  THR J  21      18.517 -27.124-102.845  1.00  1.00      J    C
ATOM   1757  CA  GLN J  22      15.825 -24.505-101.922  1.00  1.00      J    C
ATOM   1758  CA  LYS J  23      13.766 -25.611-105.068  1.00  1.00      J    C
ATOM   1759  CA  LYS J  24      12.450 -29.083-105.399  1.00  1.00      J    C
ATOM   1760  CA  ASP J  25      12.510 -31.890-102.800  1.00  1.00      J    C
ATOM   1761  CA  GLY J  26      11.011 -34.486-105.055  1.00  1.00      J    C
ATOM   1762  CA  LYS J  27      11.769 -37.266-107.542  1.00  1.00      J    C
ATOM   1763  CA  LYS J  28       9.018 -39.899-108.229  1.00  1.00      J    C
ATOM   1764  CA  ARG J  29       8.131 -39.415-111.888  1.00  1.00      J    C
ATOM   1765  CA  ARG J  30       5.066 -37.280-111.311  1.00  1.00      J    C
ATOM   1766  CA  LYS J  31       5.605 -34.004-109.635  1.00  1.00      J    C
ATOM   1767  CA  THR J  32       6.347 -34.412-105.897  1.00  1.00      J    C
ATOM   1768  CA  ARG J  33       3.171 -33.298-104.148  1.00  1.00      J    C
ATOM   1769  CA  LYS J  34       3.288 -29.667-102.697  1.00  1.00      J    C
ATOM   1770  CA  GLU J  35      -0.277 -28.431-103.705  1.00  1.00      J    C
ATOM   1771  CA  SER J  36       0.488 -24.759-102.975  1.00  1.00      J    C
ATOM   1772  CA  TYR J  37      -0.802 -21.236-103.238  1.00  1.00      J    C
ATOM   1773  CA  ALA J  38       1.935 -20.398-105.735  1.00  1.00      J    C
ATOM   1774  CA  ILE J  39      -0.111 -19.893-108.901  1.00  1.00      J    C
ATOM   1775  CA  TYR J  40      -2.491 -17.611-107.010  1.00  1.00      J    C
ATOM   1776  CA  VAL J  41       0.116 -15.549-105.343  1.00  1.00      J    C
ATOM   1777  CA  TYR J  42       1.659 -15.069-108.811  1.00  1.00      J    C
ATOM   1778  CA  LYS J  43      -1.746 -13.831-110.250  1.00  1.00      J    C
ATOM   1779  CA  VAL J  44      -1.919 -11.235-107.406  1.00  1.00      J    C
ATOM   1780  CA  LEU J  45       1.737 -10.342-107.848  1.00  1.00      J    C
ATOM   1781  CA  LYS J  46       1.194  -9.457-111.433  1.00  1.00      J    C
ATOM   1782  CA  GLN J  47      -1.774  -7.274-110.477  1.00  1.00      J    C
ATOM   1783  CA  VAL J  48       0.250  -5.116-108.297  1.00  1.00      J    C
ATOM   1784  CA  HIS J  49       3.598  -5.152-109.963  1.00  1.00      J    C
ATOM   1785  CA  PRO J  50       3.097  -6.524-113.543  1.00  1.00      J    C
ATOM   1786  CA  ASP J  51       6.905  -6.537-114.286  1.00  1.00      J    C
ATOM   1787  CA  THR J  52       8.016  -7.702-110.806  1.00  1.00      J    C
ATOM   1788  CA  GLY J  53       8.773 -11.294-110.029  1.00  1.00      J    C
ATOM   1789  CA  ILE J  54       9.566 -13.191-106.831  1.00  1.00      J    C
ATOM   1790  CA  SER J  55      12.545 -15.605-106.546  1.00  1.00      J    C
ATOM   1791  CA  SER J  56      11.730 -19.081-105.295  1.00  1.00      J    C
ATOM   1792  CA  LYS J  57      12.918 -18.200-101.800  1.00  1.00      J    C
ATOM   1793  CA  ALA J  58      10.286 -15.434-101.541  1.00  1.00      J    C
ATOM   1794  CA  MET J  59       7.798 -17.970-102.852  1.00  1.00      J    C
ATOM   1795  CA  SER J  60       8.588 -20.306 -99.868  1.00  1.00      J    C
ATOM   1796  CA  ILE J  61       7.864 -17.328 -97.559  1.00  1.00      J    C
ATOM   1797  CA  MET J  62       4.483 -16.567 -99.146  1.00  1.00      J    C
ATOM   1798  CA  ASN J  63       3.431 -20.183 -98.849  1.00  1.00      J    C
ATOM   1799  CA  SER J  64       4.123 -20.144 -95.070  1.00  1.00      J    C
ATOM   1800  CA  PHE J  65       2.326 -16.766 -94.737  1.00  1.00      J    C
ATOM   1801  CA  VAL J  66      -0.773 -17.854 -96.581  1.00  1.00      J    C
ATOM   1802  CA  ASN J  67      -0.855 -21.331 -95.035  1.00  1.00      J    C
ATOM   1803  CA  ASP J  68      -0.232 -20.187 -91.483  1.00  1.00      J    C
ATOM   1804  CA  VAL J  69      -2.902 -17.393 -91.572  1.00  1.00      J    C
ATOM   1805  CA  PHE J  70      -5.402 -19.761 -92.995  1.00  1.00      J    C
ATOM   1806  CA  GLU J  71      -4.763 -22.336 -90.286  1.00  1.00      J    C
ATOM   1807  CA  ARG J  72      -4.568 -19.755 -87.445  1.00  1.00      J    C
ATOM   1808  CA  ILE J  73      -7.911 -18.170 -88.444  1.00  1.00      J    C
ATOM   1809  CA  ALA J  74      -9.757 -21.529 -89.051  1.00  1.00      J    C
ATOM   1810  CA  GLY J  75      -8.366 -22.960 -85.713  1.00  1.00      J    C
ATOM   1811  CA  GLU J  76      -9.660 -19.884 -83.808  1.00  1.00      J    C
ATOM   1812  CA  ALA J  77     -13.040 -20.261 -85.549  1.00  1.00      J    C
ATOM   1813  CA  SER J  78     -13.005 -24.019 -84.801  1.00  1.00      J    C
ATOM   1814  CA  ARG J  79     -12.636 -22.984 -81.109  1.00  1.00      J    C
ATOM   1815  CA  LEU J  80     -15.316 -20.314 -81.423  1.00  1.00      J    C
ATOM   1816  CA  ALA J  81     -17.970 -22.881 -82.510  1.00  1.00      J    C
ATOM   1817  CA  HIS J  82     -16.815 -25.396 -79.981  1.00  1.00      J    C
ATOM   1818  CA  TYR J  83     -16.582 -22.911 -77.137  1.00  1.00      J    C
ATOM   1819  CA  ASN J  84     -20.307 -22.232 -77.731  1.00  1.00      J    C
ATOM   1820  CA  LYS J  85     -21.105 -25.940 -78.376  1.00  1.00      J    C
ATOM   1821  CA  ARG J  86     -22.101 -25.304 -81.986  1.00  1.00      J    C
ATOM   1822  CA  SER J  87     -21.438 -27.465 -84.919  1.00  1.00      J    C
ATOM   1823  CA  THR J  88     -21.462 -24.624 -87.472  1.00  1.00      J    C
ATOM   1824  CA  ILE J  89     -18.538 -22.642 -88.805  1.00  1.00      J    C
ATOM   1825  CA  THR J  90     -19.982 -19.983 -91.176  1.00  1.00      J    C
ATOM   1826  CA  SER J  91     -18.348 -16.826 -92.624  1.00  1.00      J    C
ATOM   1827  CA  ARG J  92     -19.599 -15.225 -89.475  1.00  1.00      J    C
ATOM   1828  CA  GLU J  93     -17.088 -17.221 -87.356  1.00  1.00      J    C
ATOM   1829  CA  ILE J  94     -14.359 -16.296 -89.965  1.00  1.00      J    C
ATOM   1830  CA  GLN J  95     -15.178 -12.589 -89.498  1.00  1.00      J    C
ATOM   1831  CA  THR J  96     -14.810 -12.780 -85.775  1.00  1.00      J    C
ATOM   1832  CA  ALA J  97     -11.662 -14.807 -86.193  1.00  1.00      J    C
ATOM   1833  CA  VAL J  98     -10.375 -11.962 -88.433  1.00  1.00      J    C
ATOM   1834  CA  ARG J  99     -11.225  -9.347 -85.906  1.00  1.00      J    C
ATOM   1835  CA  LEU J 100      -9.453 -11.280 -83.232  1.00  1.00      J    C
ATOM   1836  CA  LEU J 101      -6.339 -12.010 -85.325  1.00  1.00      J    C
ATOM   1837  CA  LEU J 102      -5.769  -8.839 -87.367  1.00  1.00      J    C
ATOM   1838  CA  PRO J 103      -4.593  -5.460 -86.320  1.00  1.00      J    C
ATOM   1839  CA  GLY J 104      -6.667  -2.390 -86.989  1.00  1.00      J    C
ATOM   1840  CA  GLU J 105      -6.418  -1.446 -90.600  1.00  1.00      J    C
ATOM   1841  CA  LEU J 106      -5.692  -4.896 -91.849  1.00  1.00      J    C
ATOM   1842  CA  ALA J 107      -8.718  -6.184 -90.094  1.00  1.00      J    C
ATOM   1843  CA  LYS J 108     -10.820  -3.267 -91.330  1.00  1.00      J    C
ATOM   1844  CA  HIS J 109     -10.069  -3.919 -94.984  1.00  1.00      J    C
ATOM   1845  CA  ALA J 110     -10.053  -7.753 -94.540  1.00  1.00      J    C
ATOM   1846  CA  VAL J 111     -13.536  -7.479 -92.978  1.00  1.00      J    C
ATOM   1847  CA  SER J 112     -14.759  -5.392 -95.936  1.00  1.00      J    C
ATOM   1848  CA  GLU J 113     -13.273  -7.760 -98.546  1.00  1.00      J    C
ATOM   1849  CA  GLY J 114     -14.820 -10.830 -96.946  1.00  1.00      J    C
ATOM   1850  CA  THR J 115     -18.305  -9.187 -96.563  1.00  1.00      J    C
ATOM   1851  CA  LYS J 116     -18.024  -7.912-100.116  1.00  1.00      J    C
ATOM   1852  CA  ALA J 117     -17.150 -11.390-101.319  1.00  1.00      J    C
ATOM   1853  CA  VAL J 118     -20.324 -12.878 -99.702  1.00  1.00      J    C
ATOM   1854  CA  THR J 119     -22.471 -10.048-100.997  1.00  1.00      J    C
ATOM   1855  CA  LYS J 120     -20.936 -10.763-104.499  1.00  1.00      J    C
ATOM   1856  CA  TYR J 121     -21.752 -14.442-104.220  1.00  1.00      J    C
ATOM   1857  CA  THR J 122     -25.400 -13.793-103.386  1.00  1.00      J    C
ATOM   1858  CA  SER J 123     -25.816 -11.276-106.286  1.00  1.00      J    C
ATOM   1859  CA  ALA J 124     -26.709 -14.303-108.606  1.00  1.00      J    C
ATOM   1860  CA  LYS J 125     -28.444 -13.721-111.919  1.00  1.00      J    C
TER
