# Supplementary material for: The kinetic landscape of nucleosome assembly: A coarse-grained molecular dynamics study
Source: PLoS Comput Biol. 2021 Jul 27;17(7):e1009253. doi: 10.1371/journal.pcbi.1009253 (PMC8345847; doi:10.1371/journal.pcbi.1009253)
Supplement: S1 Data — For each of the 11 metastable states identified from our MSM at 400 mM using PCCA clustering, we deposited 4 representative coarse-grained nucleosome conformations in PDB format. The conformations are named “state*conf#.pdb”, where * corresponds to the state name as described in the text (T, TL, TR, HL0, HL1, HL2, HR0, HR1, HR2 and HR3, N), and # goes from 1 to 4. The file “msm_hmm11.dat” contains the equilibrium probabilities of the various basins and the transition probabilities between them. The data also contain 4 representative partially opened conformations for each of the left hexasome, right hexasome, and tetrasome states, named “partially-opened_*_conf#.pdb”, where * is HL, HR or T and # goes from 1 to 4. (ZIP) [file pcbi.1009253.s006.zip › S1_Data/partially-opened_T_conf1.pdb]

ATOM      1 DS   DC  A   1      77.963  57.698  48.575  1.00  1.00      A    S
ATOM      2 DB   DC  A   1      78.002  55.059  44.923  1.00  1.00      A    B
ATOM      3 DP   DT  A   2      75.684  60.838  47.968  1.00  1.00      A    P
ATOM      4 DS   DT  A   2      77.064  61.424  44.442  1.00  1.00      A    S
ATOM      5 DB   DT  A   2      75.593  57.264  42.430  1.00  1.00      A    B
ATOM      6 DP   DG  A   3      75.174  65.413  42.747  1.00  1.00      A    P
ATOM      7 DS   DG  A   3      75.308  64.212  38.909  1.00  1.00      A    S
ATOM      8 DB   DG  A   3      74.033  59.654  38.847  1.00  1.00      A    B
ATOM      9 DP   DG  A   4      74.064  66.245  35.983  1.00  1.00      A    P
ATOM     10 DS   DG  A   4      73.509  63.449  33.931  1.00  1.00      A    S
ATOM     11 DB   DG  A   4      71.380  59.458  36.231  1.00  1.00      A    B
ATOM     12 DP   DA  A   5      72.395  63.921  30.134  1.00  1.00      A    P
ATOM     13 DS   DA  A   5      69.928  60.687  30.087  1.00  1.00      A    S
ATOM     14 DB   DA  A   5      68.353  59.773  34.427  1.00  1.00      A    B
ATOM     15 DP   DG  A   6      67.473  60.754  27.471  1.00  1.00      A    P
ATOM     16 DS   DG  A   6      65.400  58.670  29.264  1.00  1.00      A    S
ATOM     17 DB   DG  A   6      64.489  59.815  33.973  1.00  1.00      A    B
ATOM     18 DP   DA  A   7      62.667  56.918  27.445  1.00  1.00      A    P
ATOM     19 DS   DA  A   7      60.477  56.557  30.438  1.00  1.00      A    S
ATOM     20 DB   DA  A   7      60.892  60.259  33.238  1.00  1.00      A    B
ATOM     21 DP   DA  A   8      57.164  55.644  30.375  1.00  1.00      A    P
ATOM     22 DS   DA  A   8      56.580  56.287  33.956  1.00  1.00      A    S
ATOM     23 DB   DA  A   8      57.556  60.612  34.290  1.00  1.00      A    B
ATOM     24 DP   DT  A   9      53.421  55.674  34.955  1.00  1.00      A    P
ATOM     25 DS   DT  A   9      53.514  58.673  37.355  1.00  1.00      A    S
ATOM     26 DB   DT  A   9      54.511  62.179  34.405  1.00  1.00      A    B
ATOM     27 DP   DC  A  10      50.794  59.388  39.290  1.00  1.00      A    P
ATOM     28 DS   DC  A  10      51.204  63.557  39.568  1.00  1.00      A    S
ATOM     29 DB   DC  A  10      51.425  64.872  35.619  1.00  1.00      A    B
ATOM     30 DP   DC  A  11      48.780  65.602  41.335  1.00  1.00      A    P
ATOM     31 DS   DC  A  11      49.266  69.004  39.584  1.00  1.00      A    S
ATOM     32 DB   DC  A  11      49.128  67.995  34.898  1.00  1.00      A    B
ATOM     33 DP   DC  A  12      47.563  72.042  40.263  1.00  1.00      A    P
ATOM     34 DS   DC  A  12      48.573  73.914  37.061  1.00  1.00      A    S
ATOM     35 DB   DC  A  12      47.379  71.181  34.309  1.00  1.00      A    B
ATOM     36 DP   DG  A  13      46.564  77.844  36.578  1.00  1.00      A    P
ATOM     37 DS   DG  A  13      46.445  77.571  32.381  1.00  1.00      A    S
ATOM     38 DB   DG  A  13      44.977  72.937  31.139  1.00  1.00      A    B
ATOM     39 DP   DG  A  14      44.684  79.974  30.578  1.00  1.00      A    P
ATOM     40 DS   DG  A  14      44.194  77.772  27.124  1.00  1.00      A    S
ATOM     41 DB   DG  A  14      42.792  73.397  28.222  1.00  1.00      A    B
ATOM     42 DP   DT  A  15      42.550  79.110  24.515  1.00  1.00      A    P
ATOM     43 DS   DT  A  15      41.548  76.279  23.069  1.00  1.00      A    S
ATOM     44 DB   DT  A  15      39.653  74.019  26.768  1.00  1.00      A    B
ATOM     45 DP   DC  A  16      38.928  77.095  20.428  1.00  1.00      A    P
ATOM     46 DS   DC  A  16      37.482  73.897  20.986  1.00  1.00      A    S
ATOM     47 DB   DC  A  16      36.203  73.668  24.655  1.00  1.00      A    B
ATOM     48 DP   DT  A  17      34.724  71.984  18.193  1.00  1.00      A    P
ATOM     49 DS   DT  A  17      32.725  70.030  20.683  1.00  1.00      A    S
ATOM     50 DB   DT  A  17      32.490  72.738  23.642  1.00  1.00      A    B
ATOM     51 DP   DG  A  18      28.809  68.240  19.581  1.00  1.00      A    P
ATOM     52 DS   DG  A  18      27.229  68.398  23.210  1.00  1.00      A    S
ATOM     53 DB   DG  A  18      28.504  72.341  25.385  1.00  1.00      A    B
ATOM     54 DP   DC  A  19      24.064  67.559  23.728  1.00  1.00      A    P
ATOM     55 DS   DC  A  19      23.477  69.492  26.373  1.00  1.00      A    S
ATOM     56 DB   DC  A  19      25.200  73.286  25.432  1.00  1.00      A    B
ATOM     57 DP   DA  A  20      19.510  69.170  28.593  1.00  1.00      A    P
ATOM     58 DS   DA  A  20      19.843  72.332  30.059  1.00  1.00      A    S
ATOM     59 DB   DA  A  20      21.851  75.182  26.743  1.00  1.00      A    B
ATOM     60 DP   DG  A  21      16.726  73.909  31.767  1.00  1.00      A    P
ATOM     61 DS   DG  A  21      16.927  77.628  30.297  1.00  1.00      A    S
ATOM     62 DB   DG  A  21      19.277  78.214  26.262  1.00  1.00      A    B
ATOM     63 DP   DG  A  22      14.304  79.685  30.263  1.00  1.00      A    P
ATOM     64 DS   DG  A  22      15.128  81.734  27.750  1.00  1.00      A    S
ATOM     65 DB   DG  A  22      17.178  79.621  23.485  1.00  1.00      A    B
ATOM     66 DP   DC  A  23      13.162  84.512  27.346  1.00  1.00      A    P
ATOM     67 DS   DC  A  23      12.981  84.267  23.817  1.00  1.00      A    S
ATOM     68 DB   DC  A  23      13.855  80.242  22.997  1.00  1.00      A    B
ATOM     69 DP   DC  A  24      10.118  86.179  21.558  1.00  1.00      A    P
ATOM     70 DS   DC  A  24      10.792  83.803  18.415  1.00  1.00      A    S
ATOM     71 DB   DC  A  24      11.460  80.193  19.931  1.00  1.00      A    B
ATOM     72 DP   DG  A  25       8.149  84.252  14.995  1.00  1.00      A    P
ATOM     73 DS   DG  A  25       9.060  80.996  13.570  1.00  1.00      A    S
ATOM     74 DB   DG  A  25       9.273  77.922  17.016  1.00  1.00      A    B
ATOM     75 DP   DC  A  26       8.500  80.152  10.816  1.00  1.00      A    P
ATOM     76 DS   DC  A  26       8.439  76.990  11.775  1.00  1.00      A    S
ATOM     77 DB   DC  A  26       6.704  76.722  15.203  1.00  1.00      A    B
ATOM     78 DP   DT  A  27       7.134  73.823   9.430  1.00  1.00      A    P
ATOM     79 DS   DT  A  27       6.946  71.407  12.432  1.00  1.00      A    S
ATOM     80 DB   DT  A  27       4.290  73.496  14.951  1.00  1.00      A    B
ATOM     81 DP   DC  A  28       5.853  68.400  11.474  1.00  1.00      A    P
ATOM     82 DS   DC  A  28       4.781  67.910  14.925  1.00  1.00      A    S
ATOM     83 DB   DC  A  28       1.821  70.752  15.905  1.00  1.00      A    B
ATOM     84 DP   DA  A  29       3.933  64.130  16.434  1.00  1.00      A    P
ATOM     85 DS   DA  A  29       1.687  65.042  18.989  1.00  1.00      A    S
ATOM     86 DB   DA  A  29      -0.873  68.756  18.128  1.00  1.00      A    B
ATOM     87 DP   DA  A  30       0.730  63.051  21.519  1.00  1.00      A    P
ATOM     88 DS   DA  A  30      -1.873  65.527  22.858  1.00  1.00      A    S
ATOM     89 DB   DA  A  30      -4.137  67.617  18.938  1.00  1.00      A    B
ATOM     90 DP   DT  A  31      -3.970  64.435  25.244  1.00  1.00      A    P
ATOM     91 DS   DT  A  31      -6.425  66.892  24.646  1.00  1.00      A    S
ATOM     92 DB   DT  A  31      -7.091  66.413  20.695  1.00  1.00      A    B
ATOM     93 DP   DT  A  32      -9.810  66.460  26.785  1.00  1.00      A    P
ATOM     94 DS   DT  A  32     -12.149  67.846  24.283  1.00  1.00      A    S
ATOM     95 DB   DT  A  32     -10.924  65.336  21.175  1.00  1.00      A    B
ATOM     96 DP   DG  A  33     -16.248  66.841  25.914  1.00  1.00      A    P
ATOM     97 DS   DG  A  33     -17.693  66.861  22.338  1.00  1.00      A    S
ATOM     98 DB   DG  A  33     -14.686  64.339  19.410  1.00  1.00      A    B
ATOM     99 DP   DG  A  34     -21.682  65.658  21.297  1.00  1.00      A    P
ATOM    100 DS   DG  A  34     -20.624  64.543  17.652  1.00  1.00      A    S
ATOM    101 DB   DG  A  34     -16.563  61.913  17.450  1.00  1.00      A    B
ATOM    102 DP   DT  A  35     -22.730  63.783  15.419  1.00  1.00      A    P
ATOM    103 DS   DT  A  35     -20.774  62.016  13.208  1.00  1.00      A    S
ATOM    104 DB   DT  A  35     -18.827  59.253  16.407  1.00  1.00      A    B
ATOM    105 DP   DC  A  36     -22.776  60.083  10.415  1.00  1.00      A    P
ATOM    106 DS   DC  A  36     -20.004  57.085  10.546  1.00  1.00      A    S
ATOM    107 DB   DC  A  36     -19.812  55.849  15.035  1.00  1.00      A    B
ATOM    108 DP   DG  A  37     -20.687  53.668   7.777  1.00  1.00      A    P
ATOM    109 DS   DG  A  37     -18.318  51.494   9.894  1.00  1.00      A    S
ATOM    110 DB   DG  A  37     -19.546  51.458  14.480  1.00  1.00      A    B
ATOM    111 DP   DT  A  38     -17.062  48.244   9.090  1.00  1.00      A    P
ATOM    112 DS   DT  A  38     -16.693  46.802  12.897  1.00  1.00      A    S
ATOM    113 DB   DT  A  38     -20.573  48.189  14.235  1.00  1.00      A    B
ATOM    114 DP   DA  A  39     -15.646  42.985  13.521  1.00  1.00      A    P
ATOM    115 DS   DA  A  39     -17.198  42.616  17.046  1.00  1.00      A    S
ATOM    116 DB   DA  A  39     -21.844  45.015  16.714  1.00  1.00      A    B
ATOM    117 DP   DG  A  40     -17.782  39.190  18.212  1.00  1.00      A    P
ATOM    118 DS   DG  A  40     -20.593  40.089  20.313  1.00  1.00      A    S
ATOM    119 DB   DG  A  40     -24.208  42.033  18.306  1.00  1.00      A    B
ATOM    120 DP   DA  A  41     -21.398  38.237  22.914  1.00  1.00      A    P
ATOM    121 DS   DA  A  41     -25.370  39.451  23.352  1.00  1.00      A    S
ATOM    122 DB   DA  A  41     -27.104  40.376  19.200  1.00  1.00      A    B
ATOM    123 DP   DC  A  42     -26.892  37.782  24.936  1.00  1.00      A    P
ATOM    124 DS   DC  A  42     -29.688  38.647  23.546  1.00  1.00      A    S
ATOM    125 DB   DC  A  42     -28.987  37.526  19.299  1.00  1.00      A    B
ATOM    126 DP   DA  A  43     -33.405  37.362  25.309  1.00  1.00      A    P
ATOM    127 DS   DA  A  43     -35.473  38.024  22.411  1.00  1.00      A    S
ATOM    128 DB   DA  A  43     -33.208  36.696  18.406  1.00  1.00      A    B
ATOM    129 DP   DG  A  44     -39.216  36.802  22.443  1.00  1.00      A    P
ATOM    130 DS   DG  A  44     -39.334  35.406  18.632  1.00  1.00      A    S
ATOM    131 DB   DG  A  44     -34.744  33.456  17.010  1.00  1.00      A    B
ATOM    132 DP   DC  A  45     -42.337  34.055  17.310  1.00  1.00      A    P
ATOM    133 DS   DC  A  45     -40.334  32.742  14.344  1.00  1.00      A    S
ATOM    134 DB   DC  A  45     -36.872  30.629  16.580  1.00  1.00      A    B
ATOM    135 DP   DT  A  46     -42.021  30.471  11.644  1.00  1.00      A    P
ATOM    136 DS   DT  A  46     -38.992  29.107  10.447  1.00  1.00      A    S
ATOM    137 DB   DT  A  46     -37.571  27.598  14.295  1.00  1.00      A    B
ATOM    138 DP   DC  A  47     -39.355  26.298   7.923  1.00  1.00      A    P
ATOM    139 DS   DC  A  47     -36.305  24.552   9.091  1.00  1.00      A    S
ATOM    140 DB   DC  A  47     -37.201  23.901  13.642  1.00  1.00      A    B
ATOM    141 DP   DT  A  48     -34.422  21.154   7.524  1.00  1.00      A    P
ATOM    142 DS   DT  A  48     -32.679  20.137  10.768  1.00  1.00      A    S
ATOM    143 DB   DT  A  48     -35.769  20.198  13.295  1.00  1.00      A    B
ATOM    144 DP   DA  A  49     -30.411  16.594  10.495  1.00  1.00      A    P
ATOM    145 DS   DA  A  49     -31.032  15.428  13.662  1.00  1.00      A    S
ATOM    146 DB   DA  A  49     -35.721  16.392  15.080  1.00  1.00      A    B
ATOM    147 DP   DG  A  50     -30.035  12.390  14.305  1.00  1.00      A    P
ATOM    148 DS   DG  A  50     -32.566  11.688  17.513  1.00  1.00      A    S
ATOM    149 DB   DG  A  50     -37.150  13.159  16.786  1.00  1.00      A    B
ATOM    150 DP   DC  A  51     -31.749   9.046  19.508  1.00  1.00      A    P
ATOM    151 DS   DC  A  51     -34.939   9.014  21.117  1.00  1.00      A    S
ATOM    152 DB   DC  A  51     -37.564   9.765  17.679  1.00  1.00      A    B
ATOM    153 DP   DA  A  52     -36.097   4.990  23.278  1.00  1.00      A    P
ATOM    154 DS   DA  A  52     -39.980   5.146  22.051  1.00  1.00      A    S
ATOM    155 DB   DA  A  52     -40.196   6.598  17.013  1.00  1.00      A    B
ATOM    156 DP   DC  A  53     -41.952   2.550  22.953  1.00  1.00      A    P
ATOM    157 DS   DC  A  53     -44.590   2.970  19.866  1.00  1.00      A    S
ATOM    158 DB   DC  A  53     -41.943   3.695  16.611  1.00  1.00      A    B
ATOM    159 DP   DC  A  54     -47.162   0.004  19.182  1.00  1.00      A    P
ATOM    160 DS   DC  A  54     -47.460   0.262  15.858  1.00  1.00      A    S
ATOM    161 DB   DC  A  54     -43.569   0.946  14.497  1.00  1.00      A    B
ATOM    162 DP   DG  A  55     -49.894  -3.128  13.747  1.00  1.00      A    P
ATOM    163 DS   DG  A  55     -48.653  -2.690  10.775  1.00  1.00      A    S
ATOM    164 DB   DG  A  55     -43.948  -2.292  10.951  1.00  1.00      A    B
ATOM    165 DP   DC  A  56     -49.768  -4.021   7.996  1.00  1.00      A    P
ATOM    166 DS   DC  A  56     -46.583  -3.592   6.501  1.00  1.00      A    S
ATOM    167 DB   DC  A  56     -44.100  -5.365   9.287  1.00  1.00      A    B
ATOM    168 DP   DT  A  57     -45.904  -4.977   2.665  1.00  1.00      A    P
ATOM    169 DS   DT  A  57     -42.274  -5.504   3.189  1.00  1.00      A    S
ATOM    170 DB   DT  A  57     -42.323  -8.229   6.881  1.00  1.00      A    B
ATOM    171 DP   DT  A  58     -39.449  -7.055   0.173  1.00  1.00      A    P
ATOM    172 DS   DT  A  58     -36.447  -7.180   2.947  1.00  1.00      A    S
ATOM    173 DB   DT  A  58     -38.206  -9.588   5.679  1.00  1.00      A    B
ATOM    174 DP   DA  A  59     -32.348  -8.070   1.487  1.00  1.00      A    P
ATOM    175 DS   DA  A  59     -31.536  -8.927   4.667  1.00  1.00      A    S
ATOM    176 DB   DA  A  59     -34.937 -12.346   6.033  1.00  1.00      A    B
ATOM    177 DP   DA  A  60     -28.043  -9.755   5.468  1.00  1.00      A    P
ATOM    178 DS   DA  A  60     -28.898 -12.000   8.484  1.00  1.00      A    S
ATOM    179 DB   DA  A  60     -32.450 -14.918   6.811  1.00  1.00      A    B
ATOM    180 DP   DA  A  61     -26.477 -13.638  10.433  1.00  1.00      A    P
ATOM    181 DS   DA  A  61     -28.959 -15.842  11.736  1.00  1.00      A    S
ATOM    182 DB   DA  A  61     -30.851 -17.886   8.025  1.00  1.00      A    B
ATOM    183 DP   DC  A  62     -27.154 -18.337  13.611  1.00  1.00      A    P
ATOM    184 DS   DC  A  62     -29.084 -20.827  12.720  1.00  1.00      A    S
ATOM    185 DB   DC  A  62     -28.833 -21.029   7.981  1.00  1.00      A    B
ATOM    186 DP   DG  A  63     -27.920 -24.939  15.178  1.00  1.00      A    P
ATOM    187 DS   DG  A  63     -28.918 -27.311  12.158  1.00  1.00      A    S
ATOM    188 DB   DG  A  63     -27.909 -25.150   8.008  1.00  1.00      A    B
ATOM    189 DP   DC  A  64     -29.442 -30.769  12.121  1.00  1.00      A    P
ATOM    190 DS   DC  A  64     -29.416 -30.882   8.619  1.00  1.00      A    S
ATOM    191 DB   DC  A  64     -26.598 -28.206   7.427  1.00  1.00      A    B
ATOM    192 DP   DA  A  65     -29.127 -34.794   6.773  1.00  1.00      A    P
ATOM    193 DS   DA  A  65     -27.667 -33.667   3.294  1.00  1.00      A    S
ATOM    194 DB   DA  A  65     -24.284 -30.174   4.433  1.00  1.00      A    B
ATOM    195 DP   DC  A  66     -26.420 -35.986   1.462  1.00  1.00      A    P
ATOM    196 DS   DC  A  66     -24.015 -33.355  -0.379  1.00  1.00      A    S
ATOM    197 DB   DC  A  66     -21.595 -31.866   2.696  1.00  1.00      A    B
ATOM    198 DP   DG  A  67     -21.692 -35.195  -3.650  1.00  1.00      A    P
ATOM    199 DS   DG  A  67     -18.805 -32.577  -3.246  1.00  1.00      A    S
ATOM    200 DB   DG  A  67     -17.304 -32.165   1.920  1.00  1.00      A    B
ATOM    201 DP   DT  A  68     -16.376 -32.059  -4.739  1.00  1.00      A    P
ATOM    202 DS   DT  A  68     -14.267 -29.708  -1.851  1.00  1.00      A    S
ATOM    203 DB   DT  A  68     -13.823 -32.207   1.538  1.00  1.00      A    B
ATOM    204 DP   DA  A  69     -10.759 -27.872  -2.754  1.00  1.00      A    P
ATOM    205 DS   DA  A  69      -9.431 -26.965   0.890  1.00  1.00      A    S
ATOM    206 DB   DA  A  69     -10.318 -31.491   3.577  1.00  1.00      A    B
ATOM    207 DP   DC  A  70      -6.585 -25.556   1.230  1.00  1.00      A    P
ATOM    208 DS   DC  A  70      -5.760 -27.188   4.557  1.00  1.00      A    S
ATOM    209 DB   DC  A  70      -6.820 -31.410   3.775  1.00  1.00      A    B
ATOM    210 DP   DG  A  71      -0.879 -26.589   5.785  1.00  1.00      A    P
ATOM    211 DS   DG  A  71      -0.551 -29.585   7.687  1.00  1.00      A    S
ATOM    212 DB   DG  A  71      -3.149 -33.111   5.061  1.00  1.00      A    B
ATOM    213 DP   DC  A  72       1.837 -30.179   9.192  1.00  1.00      A    P
ATOM    214 DS   DC  A  72       1.840 -33.571   8.551  1.00  1.00      A    S
ATOM    215 DB   DC  A  72       0.148 -33.824   4.305  1.00  1.00      A    B
ATOM    216 DP   DG  A  73       5.925 -35.628   9.860  1.00  1.00      A    P
ATOM    217 DS   DG  A  73       5.442 -38.193   6.837  1.00  1.00      A    S
ATOM    218 DB   DG  A  73       3.096 -36.409   2.768  1.00  1.00      A    B
ATOM    219 DP   DC  A  74       7.514 -40.704   6.416  1.00  1.00      A    P
ATOM    220 DS   DC  A  74       6.676 -41.644   3.086  1.00  1.00      A    S
ATOM    221 DB   DC  A  74       5.694 -37.962   1.026  1.00  1.00      A    B
ATOM    222 DP   DT  A  75       9.033 -43.948   0.931  1.00  1.00      A    P
ATOM    223 DS   DT  A  75       7.698 -43.382  -2.133  1.00  1.00      A    S
ATOM    224 DB   DT  A  75       8.156 -38.952  -1.851  1.00  1.00      A    B
ATOM    225 DP   DG  A  76      10.445 -45.129  -5.617  1.00  1.00      A    P
ATOM    226 DS   DG  A  76       9.955 -42.158  -7.788  1.00  1.00      A    S
ATOM    227 DB   DG  A  76      10.445 -38.294  -5.327  1.00  1.00      A    B
ATOM    228 DP   DT  A  77      11.404 -41.897 -10.431  1.00  1.00      A    P
ATOM    229 DS   DT  A  77      10.870 -37.938 -10.885  1.00  1.00      A    S
ATOM    230 DB   DT  A  77      12.942 -36.785  -7.446  1.00  1.00      A    B
ATOM    231 DP   DC  A  78      12.377 -37.219 -14.111  1.00  1.00      A    P
ATOM    232 DS   DC  A  78      13.210 -34.045 -13.176  1.00  1.00      A    S
ATOM    233 DB   DC  A  78      15.764 -34.599  -9.296  1.00  1.00      A    B
ATOM    234 DP   DC  A  79      15.076 -31.766 -15.216  1.00  1.00      A    P
ATOM    235 DS   DC  A  79      15.680 -29.526 -12.634  1.00  1.00      A    S
ATOM    236 DB   DC  A  79      18.504 -31.745 -10.158  1.00  1.00      A    B
ATOM    237 DP   DC  A  80      17.193 -26.494 -13.612  1.00  1.00      A    P
ATOM    238 DS   DC  A  80      17.837 -25.291 -10.456  1.00  1.00      A    S
ATOM    239 DB   DC  A  80      20.536 -28.556  -9.153  1.00  1.00      A    B
ATOM    240 DP   DC  A  81      18.663 -21.835  -9.582  1.00  1.00      A    P
ATOM    241 DS   DC  A  81      20.390 -22.593  -6.593  1.00  1.00      A    S
ATOM    242 DB   DC  A  81      23.241 -25.697  -8.207  1.00  1.00      A    B
ATOM    243 DP   DC  A  82      21.745 -20.501  -4.710  1.00  1.00      A    P
ATOM    244 DS   DC  A  82      24.371 -22.435  -3.131  1.00  1.00      A    S
ATOM    245 DB   DC  A  82      26.111 -24.011  -6.154  1.00  1.00      A    B
ATOM    246 DP   DG  A  83      27.189 -20.016   0.449  1.00  1.00      A    P
ATOM    247 DS   DG  A  83      30.025 -21.742  -0.408  1.00  1.00      A    S
ATOM    248 DB   DG  A  83      30.174 -22.412  -5.928  1.00  1.00      A    B
ATOM    249 DP   DC  A  84      32.856 -22.028   1.346  1.00  1.00      A    P
ATOM    250 DS   DC  A  84      35.001 -23.034  -1.475  1.00  1.00      A    S
ATOM    251 DB   DC  A  84      33.176 -20.998  -4.705  1.00  1.00      A    B
ATOM    252 DP   DG  A  85      40.064 -21.904  -0.864  1.00  1.00      A    P
ATOM    253 DS   DG  A  85      40.442 -22.440  -4.413  1.00  1.00      A    S
ATOM    254 DB   DG  A  85      36.840 -19.450  -6.274  1.00  1.00      A    B
ATOM    255 DP   DT  A  86      43.453 -21.913  -6.266  1.00  1.00      A    P
ATOM    256 DS   DT  A  86      42.181 -20.527  -9.619  1.00  1.00      A    S
ATOM    257 DB   DT  A  86      39.217 -17.852  -8.413  1.00  1.00      A    B
ATOM    258 DP   DT  A  87      44.817 -18.609 -11.961  1.00  1.00      A    P
ATOM    259 DS   DT  A  87      42.439 -16.785 -13.768  1.00  1.00      A    S
ATOM    260 DB   DT  A  87      40.723 -14.180 -10.689  1.00  1.00      A    B
ATOM    261 DP   DT  A  88      43.342 -14.804 -17.291  1.00  1.00      A    P
ATOM    262 DS   DT  A  88      40.550 -12.076 -16.749  1.00  1.00      A    S
ATOM    263 DB   DT  A  88      41.109 -10.938 -12.808  1.00  1.00      A    B
ATOM    264 DP   DT  A  89      39.983  -9.265 -18.943  1.00  1.00      A    P
ATOM    265 DS   DT  A  89      37.896  -7.736 -16.522  1.00  1.00      A    S
ATOM    266 DB   DT  A  89      40.873  -6.922 -13.047  1.00  1.00      A    B
ATOM    267 DP   DA  A  90      35.610  -4.061 -17.304  1.00  1.00      A    P
ATOM    268 DS   DA  A  90      35.138  -3.461 -13.915  1.00  1.00      A    S
ATOM    269 DB   DA  A  90      39.917  -3.178 -11.903  1.00  1.00      A    B
ATOM    270 DP   DA  A  91      32.850  -0.733 -12.825  1.00  1.00      A    P
ATOM    271 DS   DA  A  91      34.492  -0.303  -9.807  1.00  1.00      A    S
ATOM    272 DB   DA  A  91      39.325   0.096 -10.916  1.00  1.00      A    B
ATOM    273 DP   DC  A  92      33.448   2.113  -8.464  1.00  1.00      A    P
ATOM    274 DS   DC  A  92      37.070   2.880  -6.772  1.00  1.00      A    S
ATOM    275 DB   DC  A  92      39.990   3.378 -10.306  1.00  1.00      A    B
ATOM    276 DP   DC  A  93      37.531   5.598  -4.492  1.00  1.00      A    P
ATOM    277 DS   DC  A  93      41.132   6.610  -5.240  1.00  1.00      A    S
ATOM    278 DB   DC  A  93      41.734   6.816  -9.727  1.00  1.00      A    B
ATOM    279 DP   DG  A  94      41.411  10.807  -2.630  1.00  1.00      A    P
ATOM    280 DS   DG  A  94      43.765  12.492  -5.030  1.00  1.00      A    S
ATOM    281 DB   DG  A  94      42.725  11.101  -9.715  1.00  1.00      A    B
ATOM    282 DP   DC  A  95      44.682  15.399  -4.476  1.00  1.00      A    P
ATOM    283 DS   DC  A  95      45.808  16.196  -8.093  1.00  1.00      A    S
ATOM    284 DB   DC  A  95      42.449  14.463 -10.824  1.00  1.00      A    B
ATOM    285 DP   DC  A  96      46.883  19.523  -8.767  1.00  1.00      A    P
ATOM    286 DS   DC  A  96      45.739  19.911 -12.469  1.00  1.00      A    S
ATOM    287 DB   DC  A  96      41.580  17.772 -12.411  1.00  1.00      A    B
ATOM    288 DP   DA  A  97      46.138  23.304 -14.622  1.00  1.00      A    P
ATOM    289 DS   DA  A  97      43.645  22.238 -17.520  1.00  1.00      A    S
ATOM    290 DB   DA  A  97      40.017  19.875 -15.460  1.00  1.00      A    B
ATOM    291 DP   DA  A  98      42.444  24.966 -20.541  1.00  1.00      A    P
ATOM    292 DS   DA  A  98      39.036  23.041 -20.938  1.00  1.00      A    S
ATOM    293 DB   DA  A  98      37.486  21.803 -16.798  1.00  1.00      A    B
ATOM    294 DP   DG  A  99      36.462  24.070 -23.657  1.00  1.00      A    P
ATOM    295 DS   DG  A  99      33.456  22.960 -21.702  1.00  1.00      A    S
ATOM    296 DB   DG  A  99      33.941  23.457 -16.824  1.00  1.00      A    B
ATOM    297 DP   DG  A 100      29.922  24.314 -22.722  1.00  1.00      A    P
ATOM    298 DS   DG  A 100      28.235  23.695 -19.241  1.00  1.00      A    S
ATOM    299 DB   DG  A 100      31.117  25.440 -15.162  1.00  1.00      A    B
ATOM    300 DP   DG  A 101      25.394  24.533 -19.096  1.00  1.00      A    P
ATOM    301 DS   DG  A 101      25.472  24.549 -15.334  1.00  1.00      A    S
ATOM    302 DB   DG  A 101      28.731  27.901 -13.599  1.00  1.00      A    B
ATOM    303 DP   DG  A 102      22.469  25.715 -13.899  1.00  1.00      A    P
ATOM    304 DS   DG  A 102      24.074  27.182 -10.459  1.00  1.00      A    S
ATOM    305 DB   DG  A 102      27.614  30.735 -11.535  1.00  1.00      A    B
ATOM    306 DP   DA  A 103      22.013  28.144  -6.826  1.00  1.00      A    P
ATOM    307 DS   DA  A 103      24.577  30.951  -5.867  1.00  1.00      A    S
ATOM    308 DB   DA  A 103      26.044  33.312  -9.810  1.00  1.00      A    B
ATOM    309 DP   DT  A 104      23.661  33.298  -3.183  1.00  1.00      A    P
ATOM    310 DS   DT  A 104      25.809  36.119  -4.532  1.00  1.00      A    S
ATOM    311 DB   DT  A 104      24.269  36.461  -8.843  1.00  1.00      A    B
ATOM    312 DP   DT  A 105      26.366  39.177  -2.523  1.00  1.00      A    P
ATOM    313 DS   DT  A 105      28.111  41.020  -5.728  1.00  1.00      A    S
ATOM    314 DB   DT  A 105      24.669  40.499  -8.550  1.00  1.00      A    B
ATOM    315 DP   DA  A 106      29.492  45.394  -5.510  1.00  1.00      A    P
ATOM    316 DS   DA  A 106      28.926  45.788  -9.161  1.00  1.00      A    S
ATOM    317 DB   DA  A 106      24.476  44.205 -10.374  1.00  1.00      A    B
ATOM    318 DP   DC  A 107      29.576  47.999 -10.177  1.00  1.00      A    P
ATOM    319 DS   DC  A 107      27.624  47.898 -12.956  1.00  1.00      A    S
ATOM    320 DB   DC  A 107      23.655  47.378 -11.457  1.00  1.00      A    B
ATOM    321 DP   DT  A 108      27.875  50.994 -15.295  1.00  1.00      A    P
ATOM    322 DS   DT  A 108      23.851  51.212 -16.335  1.00  1.00      A    S
ATOM    323 DB   DT  A 108      22.165  50.977 -12.337  1.00  1.00      A    B
ATOM    324 DP   DC  A 109      22.489  54.322 -18.183  1.00  1.00      A    P
ATOM    325 DS   DC  A 109      18.726  53.103 -17.590  1.00  1.00      A    S
ATOM    326 DB   DC  A 109      18.510  53.130 -13.345  1.00  1.00      A    B
ATOM    327 DP   DC  A 110      16.150  54.663 -19.034  1.00  1.00      A    P
ATOM    328 DS   DC  A 110      13.700  53.450 -16.438  1.00  1.00      A    S
ATOM    329 DB   DC  A 110      15.435  55.098 -12.627  1.00  1.00      A    B
ATOM    330 DP   DC  A 111      10.305  54.723 -16.692  1.00  1.00      A    P
ATOM    331 DS   DC  A 111       9.442  53.457 -13.605  1.00  1.00      A    S
ATOM    332 DB   DC  A 111      12.122  56.588 -11.426  1.00  1.00      A    B
ATOM    333 DP   DT  A 112       6.106  53.966 -12.750  1.00  1.00      A    P
ATOM    334 DS   DT  A 112       6.642  54.763  -9.125  1.00  1.00      A    S
ATOM    335 DB   DT  A 112       8.895  58.256  -9.827  1.00  1.00      A    B
ATOM    336 DP   DA  A 113       3.683  55.388  -6.645  1.00  1.00      A    P
ATOM    337 DS   DA  A 113       5.402  58.025  -4.454  1.00  1.00      A    S
ATOM    338 DB   DA  A 113       7.190  61.287  -7.267  1.00  1.00      A    B
ATOM    339 DP   DG  A 114       3.369  59.609  -1.512  1.00  1.00      A    P
ATOM    340 DS   DG  A 114       4.185  63.468  -1.704  1.00  1.00      A    S
ATOM    341 DB   DG  A 114       5.204  64.551  -6.591  1.00  1.00      A    B
ATOM    342 DP   DT  A 115       2.200  65.803  -0.403  1.00  1.00      A    P
ATOM    343 DS   DT  A 115       3.426  68.902  -2.084  1.00  1.00      A    S
ATOM    344 DB   DT  A 115       2.953  67.374  -6.320  1.00  1.00      A    B
ATOM    345 DP   DC  A 116       1.323  71.854  -1.048  1.00  1.00      A    P
ATOM    346 DS   DC  A 116       1.332  73.055  -4.319  1.00  1.00      A    S
ATOM    347 DB   DC  A 116      -0.049  69.635  -6.952  1.00  1.00      A    B
ATOM    348 DP   DT  A 117      -0.550  76.286  -5.455  1.00  1.00      A    P
ATOM    349 DS   DT  A 117      -0.531  75.652  -9.579  1.00  1.00      A    S
ATOM    350 DB   DT  A 117      -2.416  71.897  -9.660  1.00  1.00      A    B
ATOM    351 DP   DC  A 118      -2.474  78.194 -11.115  1.00  1.00      A    P
ATOM    352 DS   DC  A 118      -3.500  75.631 -14.135  1.00  1.00      A    S
ATOM    353 DB   DC  A 118      -5.384  72.708 -11.965  1.00  1.00      A    B
ATOM    354 DP   DC  A 119      -5.727  76.646 -16.897  1.00  1.00      A    P
ATOM    355 DS   DC  A 119      -6.875  72.988 -17.852  1.00  1.00      A    S
ATOM    356 DB   DC  A 119      -8.667  71.970 -13.821  1.00  1.00      A    B
ATOM    357 DP   DA  A 120      -9.446  72.028 -20.967  1.00  1.00      A    P
ATOM    358 DS   DA  A 120     -10.851  68.926 -19.587  1.00  1.00      A    S
ATOM    359 DB   DA  A 120     -12.016  69.812 -14.743  1.00  1.00      A    B
ATOM    360 DP   DG  A 121     -13.451  67.205 -21.713  1.00  1.00      A    P
ATOM    361 DS   DG  A 121     -15.137  65.317 -18.956  1.00  1.00      A    S
ATOM    362 DB   DG  A 121     -15.749  68.444 -14.504  1.00  1.00      A    B
ATOM    363 DP   DG  A 122     -18.073  63.438 -19.352  1.00  1.00      A    P
ATOM    364 DS   DG  A 122     -19.433  63.540 -15.419  1.00  1.00      A    S
ATOM    365 DB   DG  A 122     -19.479  68.177 -13.937  1.00  1.00      A    B
ATOM    366 DP   DC  A 123     -21.840  61.596 -14.744  1.00  1.00      A    P
ATOM    367 DS   DC  A 123     -22.345  63.531 -11.828  1.00  1.00      A    S
ATOM    368 DB   DC  A 123     -23.063  67.352 -13.735  1.00  1.00      A    B
ATOM    369 DP   DA  A 124     -25.855  62.555  -9.590  1.00  1.00      A    P
ATOM    370 DS   DA  A 124     -26.660  65.714  -8.207  1.00  1.00      A    S
ATOM    371 DB   DA  A 124     -26.536  68.969 -12.185  1.00  1.00      A    B
ATOM    372 DP   DC  A 125     -29.240  65.865  -6.779  1.00  1.00      A    P
ATOM    373 DS   DC  A 125     -29.966  69.083  -7.619  1.00  1.00      A    S
ATOM    374 DB   DC  A 125     -29.963  68.936 -12.302  1.00  1.00      A    B
ATOM    375 DP   DG  A 126     -33.768  70.553  -5.334  1.00  1.00      A    P
ATOM    376 DS   DG  A 126     -34.698  72.914  -8.035  1.00  1.00      A    S
ATOM    377 DB   DG  A 126     -33.405  71.571 -12.628  1.00  1.00      A    B
ATOM    378 DP   DT  A 127     -37.551  75.158  -7.716  1.00  1.00      A    P
ATOM    379 DS   DT  A 127     -37.819  76.137 -11.387  1.00  1.00      A    S
ATOM    380 DB   DT  A 127     -37.122  72.206 -13.098  1.00  1.00      A    B
ATOM    381 DP   DG  A 128     -41.889  78.341 -12.287  1.00  1.00      A    P
ATOM    382 DS   DG  A 128     -42.266  76.548 -15.333  1.00  1.00      A    S
ATOM    383 DB   DG  A 128     -40.917  71.781 -15.270  1.00  1.00      A    B
ATOM    384 DP   DT  A 129     -44.777  77.301 -17.491  1.00  1.00      A    P
ATOM    385 DS   DT  A 129     -44.720  74.445 -19.619  1.00  1.00      A    S
ATOM    386 DB   DT  A 129     -44.207  71.380 -16.341  1.00  1.00      A    B
ATOM    387 DP   DC  A 130     -47.997  74.544 -21.699  1.00  1.00      A    P
ATOM    388 DS   DC  A 130     -48.347  70.611 -21.812  1.00  1.00      A    S
ATOM    389 DB   DC  A 130     -47.226  69.491 -17.742  1.00  1.00      A    B
ATOM    390 DP   DA  A 131     -52.219  68.313 -23.288  1.00  1.00      A    P
ATOM    391 DS   DA  A 131     -51.479  65.172 -21.367  1.00  1.00      A    S
ATOM    392 DB   DA  A 131     -50.035  66.640 -16.697  1.00  1.00      A    B
ATOM    393 DP   DG  A 132     -54.466  62.183 -21.461  1.00  1.00      A    P
ATOM    394 DS   DG  A 132     -53.230  60.650 -17.574  1.00  1.00      A    S
ATOM    395 DB   DG  A 132     -52.303  64.651 -14.509  1.00  1.00      A    B
ATOM    396 DP   DA  A 133     -54.970  57.413 -15.862  1.00  1.00      A    P
ATOM    397 DS   DA  A 133     -54.865  58.785 -11.933  1.00  1.00      A    S
ATOM    398 DB   DA  A 133     -55.141  63.916 -11.999  1.00  1.00      A    B
ATOM    399 DP   DT  A 134     -56.840  57.471  -9.440  1.00  1.00      A    P
ATOM    400 DS   DT  A 134     -56.179  60.064  -7.233  1.00  1.00      A    S
ATOM    401 DB   DT  A 134     -57.735  63.616  -9.551  1.00  1.00      A    B
ATOM    402 DP   DA  A 135     -57.612  59.941  -3.165  1.00  1.00      A    P
ATOM    403 DS   DA  A 135     -57.604  64.040  -3.063  1.00  1.00      A    S
ATOM    404 DB   DA  A 135     -59.906  65.382  -6.749  1.00  1.00      A    B
ATOM    405 DP   DT  A 136     -58.887  65.763  -0.097  1.00  1.00      A    P
ATOM    406 DS   DT  A 136     -59.871  68.917  -1.902  1.00  1.00      A    S
ATOM    407 DB   DT  A 136     -62.778  67.009  -5.265  1.00  1.00      A    B
ATOM    408 DP   DA  A 137     -61.577  71.716   0.037  1.00  1.00      A    P
ATOM    409 DS   DA  A 137     -63.053  73.122  -2.734  1.00  1.00      A    S
ATOM    410 DB   DA  A 137     -65.542  69.994  -4.631  1.00  1.00      A    B
ATOM    411 DP   DT  A 138     -64.615  76.263  -2.439  1.00  1.00      A    P
ATOM    412 DS   DT  A 138     -67.570  75.932  -5.323  1.00  1.00      A    S
ATOM    413 DB   DT  A 138     -68.938  71.461  -4.345  1.00  1.00      A    B
ATOM    414 DP   DA  A 139     -71.142  78.826  -4.366  1.00  1.00      A    P
ATOM    415 DS   DA  A 139     -74.263  77.040  -6.228  1.00  1.00      A    S
ATOM    416 DB   DA  A 139     -74.581  72.576  -5.006  1.00  1.00      A    B
ATOM    417 DP   DC  A 140     -76.641  78.643  -6.341  1.00  1.00      A    P
ATOM    418 DS   DC  A 140     -78.702  75.964  -7.031  1.00  1.00      A    S
ATOM    419 DB   DC  A 140     -78.001  73.271  -4.043  1.00  1.00      A    B
ATOM    420 DP   DA  A 141     -83.267  77.133  -7.997  1.00  1.00      A    P
ATOM    421 DS   DA  A 141     -84.361  73.619  -7.403  1.00  1.00      A    S
ATOM    422 DB   DA  A 141     -81.944  72.752  -3.528  1.00  1.00      A    B
ATOM    423 DP   DT  A 142     -87.882  72.771  -6.762  1.00  1.00      A    P
ATOM    424 DS   DT  A 142     -86.786  69.916  -4.531  1.00  1.00      A    S
ATOM    425 DB   DT  A 142     -84.932  72.058  -1.778  1.00  1.00      A    B
ATOM    426 DP   DC  A 143     -90.028  68.219  -3.777  1.00  1.00      A    P
ATOM    427 DS   DC  A 143     -89.322  67.825  -0.403  1.00  1.00      A    S
ATOM    428 DB   DC  A 143     -87.806  71.874   1.016  1.00  1.00      A    B
ATOM    429 DP   DC  A 144     -91.390  66.498   1.838  1.00  1.00      A    P
ATOM    430 DS   DC  A 144     -89.485  67.981   5.199  1.00  1.00      A    S
ATOM    431 DB   DC  A 144     -89.571  71.974   4.503  1.00  1.00      A    B
ATOM    432 DP   DT  A 145     -90.358  67.401   9.062  1.00  1.00      A    P
ATOM    433 DS   DT  A 145     -88.820  70.303  10.387  1.00  1.00      A    S
ATOM    434 DB   DT  A 145     -90.725  73.606   7.873  1.00  1.00      A    B
ATOM    435 DP   DG  A 146     -89.717  70.944  14.537  1.00  1.00      A    P
ATOM    436 DS   DG  A 146     -89.211  74.689  14.349  1.00  1.00      A    S
ATOM    437 DB   DG  A 146     -91.279  77.250  10.526  1.00  1.00      A    B
ATOM    438 DP   DT  A 147     -88.869  76.494  16.979  1.00  1.00      A    P
ATOM    439 DS   DT  A 147     -89.421  79.644  15.180  1.00  1.00      A    S
ATOM    440 DB   DT  A 147     -93.453  78.609  13.204  1.00  1.00      A    B
TER
ATOM    441 DS   DA  B   1     -97.338  83.957   4.797  1.00  1.00      B    S
ATOM    442 DB   DA  B   1     -96.000  80.809   8.543  1.00  1.00      B    B
ATOM    443 DP   DC  B   2     -94.744  85.620   3.247  1.00  1.00      B    P
ATOM    444 DS   DC  B   2     -92.267  84.803   6.194  1.00  1.00      B    S
ATOM    445 DB   DC  B   2     -92.816  80.845   6.803  1.00  1.00      B    B
ATOM    446 DP   DA  B   3     -88.316  86.096   5.905  1.00  1.00      B    P
ATOM    447 DS   DA  B   3     -87.028  83.064   7.768  1.00  1.00      B    S
ATOM    448 DB   DA  B   3     -89.364  78.827   6.234  1.00  1.00      B    B
ATOM    449 DP   DG  B   4     -82.819  82.612   8.055  1.00  1.00      B    P
ATOM    450 DS   DG  B   4     -83.512  79.160   9.389  1.00  1.00      B    S
ATOM    451 DB   DG  B   4     -86.395  76.361   6.072  1.00  1.00      B    B
ATOM    452 DP   DG  B   5     -80.533  76.811  10.620  1.00  1.00      B    P
ATOM    453 DS   DG  B   5     -82.005  73.219   9.311  1.00  1.00      B    S
ATOM    454 DB   DG  B   5     -84.412  73.568   5.018  1.00  1.00      B    B
ATOM    455 DP   DA  B   6     -79.307  70.482   9.362  1.00  1.00      B    P
ATOM    456 DS   DA  B   6     -80.640  68.589   6.884  1.00  1.00      B    S
ATOM    457 DB   DA  B   6     -82.162  71.551   3.273  1.00  1.00      B    B
ATOM    458 DP   DT  B   7     -79.511  65.406   5.766  1.00  1.00      B    P
ATOM    459 DS   DT  B   7     -80.835  65.187   2.205  1.00  1.00      B    S
ATOM    460 DB   DT  B   7     -79.882  69.145   0.825  1.00  1.00      B    B
ATOM    461 DP   DG  B   8     -78.905  61.512   0.222  1.00  1.00      B    P
ATOM    462 DS   DG  B   8     -79.186  62.795  -3.259  1.00  1.00      B    S
ATOM    463 DB   DG  B   8     -77.790  67.772  -2.778  1.00  1.00      B    B
ATOM    464 DP   DT  B   9     -78.148  61.373  -6.040  1.00  1.00      B    P
ATOM    465 DS   DT  B   9     -78.002  64.799  -8.370  1.00  1.00      B    S
ATOM    466 DB   DT  B   9     -75.875  67.025  -5.635  1.00  1.00      B    B
ATOM    467 DP   DA  B  10     -76.164  64.173 -12.298  1.00  1.00      B    P
ATOM    468 DS   DA  B  10     -74.827  67.567 -12.418  1.00  1.00      B    S
ATOM    469 DB   DA  B  10     -72.365  67.922  -8.238  1.00  1.00      B    B
ATOM    470 DP   DT  B  11     -72.967  67.968 -14.600  1.00  1.00      B    P
ATOM    471 DS   DT  B  11     -70.953  70.814 -12.552  1.00  1.00      B    S
ATOM    472 DB   DT  B  11     -69.039  68.493  -9.754  1.00  1.00      B    B
ATOM    473 DP   DA  B  12     -67.946  72.790 -14.973  1.00  1.00      B    P
ATOM    474 DS   DA  B  12     -65.809  73.478 -12.658  1.00  1.00      B    S
ATOM    475 DB   DA  B  12     -64.809  69.308 -10.340  1.00  1.00      B    B
ATOM    476 DP   DT  B  13     -63.290  74.832 -13.290  1.00  1.00      B    P
ATOM    477 DS   DT  B  13     -61.633  74.035 -10.391  1.00  1.00      B    S
ATOM    478 DB   DT  B  13     -61.422  69.551 -10.904  1.00  1.00      B    B
ATOM    479 DP   DA  B  14     -57.927  76.577  -9.740  1.00  1.00      B    P
ATOM    480 DS   DA  B  14     -56.453  74.316  -7.802  1.00  1.00      B    S
ATOM    481 DB   DA  B  14     -57.244  69.594  -9.820  1.00  1.00      B    B
ATOM    482 DP   DT  B  15     -53.279  74.475  -6.379  1.00  1.00      B    P
ATOM    483 DS   DT  B  15     -53.172  71.022  -5.643  1.00  1.00      B    S
ATOM    484 DB   DT  B  15     -53.686  69.884  -9.539  1.00  1.00      B    B
ATOM    485 DP   DC  B  16     -50.427  69.984  -3.862  1.00  1.00      B    P
ATOM    486 DS   DC  B  16     -49.791  67.004  -5.932  1.00  1.00      B    S
ATOM    487 DB   DC  B  16     -50.726  67.705 -10.297  1.00  1.00      B    B
ATOM    488 DP   DT  B  17     -46.442  64.843  -5.450  1.00  1.00      B    P
ATOM    489 DS   DT  B  17     -46.471  63.133  -8.748  1.00  1.00      B    S
ATOM    490 DB   DT  B  17     -47.154  66.363 -11.304  1.00  1.00      B    B
ATOM    491 DP   DG  B  18     -43.295  60.470  -9.599  1.00  1.00      B    P
ATOM    492 DS   DG  B  18     -43.169  60.907 -13.697  1.00  1.00      B    S
ATOM    493 DB   DG  B  18     -44.712  65.249 -15.002  1.00  1.00      B    B
ATOM    494 DP   DA  B  19     -40.509  59.138 -16.185  1.00  1.00      B    P
ATOM    495 DS   DA  B  19     -41.223  61.591 -18.850  1.00  1.00      B    S
ATOM    496 DB   DA  B  19     -41.591  65.681 -16.655  1.00  1.00      B    B
ATOM    497 DP   DC  B  20     -39.051  61.386 -21.340  1.00  1.00      B    P
ATOM    498 DS   DC  B  20     -39.409  65.512 -21.950  1.00  1.00      B    S
ATOM    499 DB   DC  B  20     -38.754  67.371 -17.665  1.00  1.00      B    B
ATOM    500 DP   DA  B  21     -36.928  67.537 -24.909  1.00  1.00      B    P
ATOM    501 DS   DA  B  21     -36.791  71.070 -23.252  1.00  1.00      B    S
ATOM    502 DB   DA  B  21     -36.211  70.503 -18.498  1.00  1.00      B    B
ATOM    503 DP   DC  B  22     -34.559  72.733 -24.609  1.00  1.00      B    P
ATOM    504 DS   DC  B  22     -33.589  74.721 -21.473  1.00  1.00      B    S
ATOM    505 DB   DC  B  22     -32.822  71.824 -18.333  1.00  1.00      B    B
ATOM    506 DP   DG  B  23     -30.086  77.603 -22.242  1.00  1.00      B    P
ATOM    507 DS   DG  B  23     -29.284  77.874 -18.323  1.00  1.00      B    S
ATOM    508 DB   DG  B  23     -29.073  73.035 -16.372  1.00  1.00      B    B
ATOM    509 DP   DT  B  24     -26.549  79.551 -16.979  1.00  1.00      B    P
ATOM    510 DS   DT  B  24     -26.544  78.254 -13.820  1.00  1.00      B    S
ATOM    511 DB   DT  B  24     -26.074  74.135 -14.717  1.00  1.00      B    B
ATOM    512 DP   DG  B  25     -22.740  79.710 -11.362  1.00  1.00      B    P
ATOM    513 DS   DG  B  25     -22.302  76.559  -9.534  1.00  1.00      B    S
ATOM    514 DB   DG  B  25     -21.878  72.773 -12.176  1.00  1.00      B    B
ATOM    515 DP   DC  B  26     -21.477  76.607  -6.184  1.00  1.00      B    P
ATOM    516 DS   DC  B  26     -20.694  73.326  -5.853  1.00  1.00      B    S
ATOM    517 DB   DC  B  26     -19.152  72.058 -10.155  1.00  1.00      B    B
ATOM    518 DP   DC  B  27     -18.859  72.258  -3.184  1.00  1.00      B    P
ATOM    519 DS   DC  B  27     -17.336  68.992  -4.967  1.00  1.00      B    S
ATOM    520 DB   DC  B  27     -15.924  70.339  -9.139  1.00  1.00      B    B
ATOM    521 DP   DT  B  28     -14.806  66.566  -3.394  1.00  1.00      B    P
ATOM    522 DS   DT  B  28     -13.702  64.813  -6.753  1.00  1.00      B    S
ATOM    523 DB   DT  B  28     -12.460  68.427  -8.908  1.00  1.00      B    B
ATOM    524 DP   DG  B  29     -10.963  61.665  -6.016  1.00  1.00      B    P
ATOM    525 DS   DG  B  29      -9.211  61.881  -9.695  1.00  1.00      B    S
ATOM    526 DB   DG  B  29      -8.707  67.123 -10.750  1.00  1.00      B    B
ATOM    527 DP   DG  B  30      -6.256  59.810 -10.691  1.00  1.00      B    P
ATOM    528 DS   DG  B  30      -5.015  62.276 -13.568  1.00  1.00      B    S
ATOM    529 DB   DG  B  30      -5.120  67.331 -12.049  1.00  1.00      B    B
ATOM    530 DP   DA  B  31      -2.688  61.292 -16.026  1.00  1.00      B    P
ATOM    531 DS   DA  B  31      -1.588  64.674 -16.846  1.00  1.00      B    S
ATOM    532 DB   DA  B  31      -1.825  67.122 -12.919  1.00  1.00      B    B
ATOM    533 DP   DG  B  32       2.097  64.519 -18.357  1.00  1.00      B    P
ATOM    534 DS   DG  B  32       3.295  67.923 -16.912  1.00  1.00      B    S
ATOM    535 DB   DG  B  32       1.778  67.918 -12.174  1.00  1.00      B    B
ATOM    536 DP   DA  B  33       6.779  69.425 -18.029  1.00  1.00      B    P
ATOM    537 DS   DA  B  33       7.459  70.858 -14.861  1.00  1.00      B    S
ATOM    538 DB   DA  B  33       5.456  68.498 -11.539  1.00  1.00      B    B
ATOM    539 DP   DC  B  34      10.270  71.277 -14.565  1.00  1.00      B    P
ATOM    540 DS   DC  B  34      10.776  70.356 -11.059  1.00  1.00      B    S
ATOM    541 DB   DC  B  34       8.490  66.971 -10.336  1.00  1.00      B    B
ATOM    542 DP   DT  B  35      14.605  70.314  -8.968  1.00  1.00      B    P
ATOM    543 DS   DT  B  35      13.556  68.315  -6.237  1.00  1.00      B    S
ATOM    544 DB   DT  B  35      11.423  64.860  -8.700  1.00  1.00      B    B
ATOM    545 DP   DA  B  36      16.531  66.859  -3.468  1.00  1.00      B    P
ATOM    546 DS   DA  B  36      14.425  63.363  -2.629  1.00  1.00      B    S
ATOM    547 DB   DA  B  36      13.078  61.284  -7.208  1.00  1.00      B    B
ATOM    548 DP   DG  B  37      16.257  60.833  -0.541  1.00  1.00      B    P
ATOM    549 DS   DG  B  37      14.029  57.924  -1.618  1.00  1.00      B    S
ATOM    550 DB   DG  B  37      14.334  57.499  -6.560  1.00  1.00      B    B
ATOM    551 DP   DG  B  38      13.837  54.791  -0.009  1.00  1.00      B    P
ATOM    552 DS   DG  B  38      12.467  52.635  -3.425  1.00  1.00      B    S
ATOM    553 DB   DG  B  38      14.928  53.856  -7.247  1.00  1.00      B    B
ATOM    554 DP   DG  B  39      12.288  49.191  -3.403  1.00  1.00      B    P
ATOM    555 DS   DG  B  39      12.033  48.773  -6.875  1.00  1.00      B    S
ATOM    556 DB   DG  B  39      15.668  50.819  -9.348  1.00  1.00      B    B
ATOM    557 DP   DA  B  40      11.032  45.361  -8.280  1.00  1.00      B    P
ATOM    558 DS   DA  B  40      12.438  46.027 -11.126  1.00  1.00      B    S
ATOM    559 DB   DA  B  40      17.394  48.140 -10.647  1.00  1.00      B    B
ATOM    560 DP   DG  B  41      12.022  43.110 -14.082  1.00  1.00      B    P
ATOM    561 DS   DG  B  41      15.525  43.701 -15.840  1.00  1.00      B    S
ATOM    562 DB   DG  B  41      18.724  44.922 -12.790  1.00  1.00      B    B
ATOM    563 DP   DT  B  42      16.276  42.009 -18.077  1.00  1.00      B    P
ATOM    564 DS   DT  B  42      19.599  42.730 -18.271  1.00  1.00      B    S
ATOM    565 DB   DT  B  42      20.657  42.317 -14.145  1.00  1.00      B    B
ATOM    566 DP   DA  B  43      22.203  40.231 -20.828  1.00  1.00      B    P
ATOM    567 DS   DA  B  43      25.007  41.514 -19.339  1.00  1.00      B    S
ATOM    568 DB   DA  B  43      24.385  40.202 -14.658  1.00  1.00      B    B
ATOM    569 DP   DA  B  44      28.411  41.121 -20.364  1.00  1.00      B    P
ATOM    570 DS   DA  B  44      30.170  40.776 -17.147  1.00  1.00      B    S
ATOM    571 DB   DA  B  44      27.158  38.064 -13.865  1.00  1.00      B    B
ATOM    572 DP   DT  B  45      33.221  39.554 -17.070  1.00  1.00      B    P
ATOM    573 DS   DT  B  45      32.715  39.005 -13.066  1.00  1.00      B    S
ATOM    574 DB   DT  B  45      30.130  35.971 -13.159  1.00  1.00      B    B
ATOM    575 DP   DC  B  46      35.954  38.365 -11.330  1.00  1.00      B    P
ATOM    576 DS   DC  B  46      34.528  35.767  -9.151  1.00  1.00      B    S
ATOM    577 DB   DC  B  46      32.696  33.400 -11.708  1.00  1.00      B    B
ATOM    578 DP   DC  B  47      36.397  33.663  -6.603  1.00  1.00      B    P
ATOM    579 DS   DC  B  47      34.143  30.929  -6.520  1.00  1.00      B    S
ATOM    580 DB   DC  B  47      33.010  29.862 -10.741  1.00  1.00      B    B
ATOM    581 DP   DC  B  48      34.992  27.706  -4.479  1.00  1.00      B    P
ATOM    582 DS   DC  B  48      32.102  25.512  -6.299  1.00  1.00      B    S
ATOM    583 DB   DC  B  48      33.157  26.052 -10.073  1.00  1.00      B    B
ATOM    584 DP   DC  B  49      31.493  22.430  -5.588  1.00  1.00      B    P
ATOM    585 DS   DC  B  49      30.719  21.223  -8.648  1.00  1.00      B    S
ATOM    586 DB   DC  B  49      33.772  22.391 -11.140  1.00  1.00      B    B
ATOM    587 DP   DT  B  50      29.724  17.359  -9.040  1.00  1.00      B    P
ATOM    588 DS   DT  B  50      30.095  17.031 -12.542  1.00  1.00      B    S
ATOM    589 DB   DT  B  50      34.490  18.972 -12.903  1.00  1.00      B    B
ATOM    590 DP   DT  B  51      29.810  13.592 -14.706  1.00  1.00      B    P
ATOM    591 DS   DT  B  51      32.697  14.774 -17.437  1.00  1.00      B    S
ATOM    592 DB   DT  B  51      35.466  15.959 -15.048  1.00  1.00      B    B
ATOM    593 DP   DG  B  52      33.743  11.798 -20.418  1.00  1.00      B    P
ATOM    594 DS   DG  B  52      37.028  12.836 -20.847  1.00  1.00      B    S
ATOM    595 DB   DG  B  52      39.255  14.294 -16.174  1.00  1.00      B    B
ATOM    596 DP   DG  B  53      39.519  10.684 -22.671  1.00  1.00      B    P
ATOM    597 DS   DG  B  53      42.688  10.846 -20.353  1.00  1.00      B    S
ATOM    598 DB   DG  B  53      41.813  11.739 -15.588  1.00  1.00      B    B
ATOM    599 DP   DC  B  54      45.306   9.129 -21.626  1.00  1.00      B    P
ATOM    600 DS   DC  B  54      47.244   9.108 -18.138  1.00  1.00      B    S
ATOM    601 DB   DC  B  54      44.015   9.333 -14.795  1.00  1.00      B    B
ATOM    602 DP   DG  B  55      50.495   5.523 -17.913  1.00  1.00      B    P
ATOM    603 DS   DG  B  55      50.236   5.229 -14.640  1.00  1.00      B    S
ATOM    604 DB   DG  B  55      45.674   5.264 -13.197  1.00  1.00      B    B
ATOM    605 DP   DG  B  56      52.601   3.292 -12.415  1.00  1.00      B    P
ATOM    606 DS   DG  B  56      50.201   3.184  -9.275  1.00  1.00      B    S
ATOM    607 DB   DG  B  56      45.719   2.807 -10.393  1.00  1.00      B    B
ATOM    608 DP   DT  B  57      50.972   1.091  -6.613  1.00  1.00      B    P
ATOM    609 DS   DT  B  57      47.122   0.844  -5.123  1.00  1.00      B    S
ATOM    610 DB   DT  B  57      45.006  -0.321  -9.181  1.00  1.00      B    B
ATOM    611 DP   DT  B  58      46.266  -1.596  -2.274  1.00  1.00      B    P
ATOM    612 DS   DT  B  58      42.836  -1.901  -2.985  1.00  1.00      B    S
ATOM    613 DB   DT  B  58      43.069  -2.972  -7.100  1.00  1.00      B    B
ATOM    614 DP   DA  B  59      40.654  -4.626  -0.871  1.00  1.00      B    P
ATOM    615 DS   DA  B  59      38.108  -4.604  -3.378  1.00  1.00      B    S
ATOM    616 DB   DA  B  59      40.627  -6.304  -7.187  1.00  1.00      B    B
ATOM    617 DP   DA  B  60      34.865  -6.320  -2.997  1.00  1.00      B    P
ATOM    618 DS   DA  B  60      34.396  -6.137  -6.221  1.00  1.00      B    S
ATOM    619 DB   DA  B  60      38.065  -8.821  -8.469  1.00  1.00      B    B
ATOM    620 DP   DA  B  61      30.938  -6.923  -7.564  1.00  1.00      B    P
ATOM    621 DS   DA  B  61      32.299  -8.309 -10.732  1.00  1.00      B    S
ATOM    622 DB   DA  B  61      35.726 -11.340  -9.576  1.00  1.00      B    B
ATOM    623 DP   DA  B  62      29.970  -9.698 -13.442  1.00  1.00      B    P
ATOM    624 DS   DA  B  62      32.362 -12.376 -14.478  1.00  1.00      B    S
ATOM    625 DB   DA  B  62      34.526 -14.595 -10.644  1.00  1.00      B    B
ATOM    626 DP   DC  B  63      31.297 -14.248 -16.555  1.00  1.00      B    P
ATOM    627 DS   DC  B  63      33.482 -17.279 -15.260  1.00  1.00      B    S
ATOM    628 DB   DC  B  63      33.125 -17.660 -10.510  1.00  1.00      B    B
ATOM    629 DP   DG  B  64      32.885 -21.540 -17.533  1.00  1.00      B    P
ATOM    630 DS   DG  B  64      34.300 -23.515 -15.170  1.00  1.00      B    S
ATOM    631 DB   DG  B  64      33.246 -22.007 -10.295  1.00  1.00      B    B
ATOM    632 DP   DC  B  65      34.704 -26.253 -15.768  1.00  1.00      B    P
ATOM    633 DS   DC  B  65      34.596 -27.279 -12.341  1.00  1.00      B    S
ATOM    634 DB   DC  B  65      31.332 -24.924 -10.644  1.00  1.00      B    B
ATOM    635 DP   DG  B  66      35.148 -31.801 -11.158  1.00  1.00      B    P
ATOM    636 DS   DG  B  66      33.573 -30.959  -7.638  1.00  1.00      B    S
ATOM    637 DB   DG  B  66      29.580 -27.832  -7.927  1.00  1.00      B    B
ATOM    638 DP   DG  B  67      33.255 -33.075  -4.671  1.00  1.00      B    P
ATOM    639 DS   DG  B  67      30.462 -31.254  -2.638  1.00  1.00      B    S
ATOM    640 DB   DG  B  67      26.720 -29.381  -5.979  1.00  1.00      B    B
ATOM    641 DP   DG  B  68      28.353 -33.139  -0.158  1.00  1.00      B    P
ATOM    642 DS   DG  B  68      25.639 -31.099   0.008  1.00  1.00      B    S
ATOM    643 DB   DG  B  68      23.444 -30.637  -4.953  1.00  1.00      B    B
ATOM    644 DP   DG  B  69      22.936 -31.912   2.489  1.00  1.00      B    P
ATOM    645 DS   DG  B  69      20.814 -29.730   0.227  1.00  1.00      B    S
ATOM    646 DB   DG  B  69      19.801 -31.776  -4.646  1.00  1.00      B    B
ATOM    647 DP   DG  B  70      17.973 -28.084   1.424  1.00  1.00      B    P
ATOM    648 DS   DG  B  70      16.685 -27.428  -1.622  1.00  1.00      B    S
ATOM    649 DB   DG  B  70      16.165 -31.842  -4.405  1.00  1.00      B    B
ATOM    650 DP   DA  B  71      13.820 -25.045  -1.954  1.00  1.00      B    P
ATOM    651 DS   DA  B  71      12.451 -26.346  -4.809  1.00  1.00      B    S
ATOM    652 DB   DA  B  71      12.557 -31.505  -4.561  1.00  1.00      B    B
ATOM    653 DP   DC  B  72      10.195 -25.482  -4.954  1.00  1.00      B    P
ATOM    654 DS   DC  B  72       8.420 -28.777  -6.940  1.00  1.00      B    S
ATOM    655 DB   DC  B  72       9.137 -32.273  -4.208  1.00  1.00      B    B
ATOM    656 DP   DA  B  73       3.960 -28.309  -8.159  1.00  1.00      B    P
ATOM    657 DS   DA  B  73       2.926 -32.447  -8.433  1.00  1.00      B    S
ATOM    658 DB   DA  B  73       5.401 -34.344  -4.535  1.00  1.00      B    B
ATOM    659 DP   DG  B  74      -0.538 -33.058  -8.624  1.00  1.00      B    P
ATOM    660 DS   DG  B  74      -0.380 -35.994  -7.111  1.00  1.00      B    S
ATOM    661 DB   DG  B  74       2.450 -36.083  -2.936  1.00  1.00      B    B
ATOM    662 DP   DC  B  75      -2.775 -38.000  -7.654  1.00  1.00      B    P
ATOM    663 DS   DC  B  75      -2.110 -39.912  -4.404  1.00  1.00      B    S
ATOM    664 DB   DC  B  75      -0.683 -36.799  -1.514  1.00  1.00      B    B
ATOM    665 DP   DG  B  76      -6.076 -42.713  -2.907  1.00  1.00      B    P
ATOM    666 DS   DG  B  76      -5.233 -42.147   0.885  1.00  1.00      B    S
ATOM    667 DB   DG  B  76      -2.969 -37.646   1.946  1.00  1.00      B    B
ATOM    668 DP   DC  B  77      -6.389 -44.404   3.516  1.00  1.00      B    P
ATOM    669 DS   DC  B  77      -5.591 -41.750   6.413  1.00  1.00      B    S
ATOM    670 DB   DC  B  77      -5.514 -37.814   4.022  1.00  1.00      B    B
ATOM    671 DP   DG  B  78      -8.749 -42.174   9.713  1.00  1.00      B    P
ATOM    672 DS   DG  B  78      -8.867 -38.773  10.675  1.00  1.00      B    S
ATOM    673 DB   DG  B  78      -8.216 -35.967   6.890  1.00  1.00      B    B
ATOM    674 DP   DT  B  79     -10.872 -37.528  12.924  1.00  1.00      B    P
ATOM    675 DS   DT  B  79     -10.301 -34.301  11.710  1.00  1.00      B    S
ATOM    676 DB   DT  B  79     -11.600 -34.757   8.034  1.00  1.00      B    B
ATOM    677 DP   DA  B  80     -11.574 -31.401  13.820  1.00  1.00      B    P
ATOM    678 DS   DA  B  80     -11.981 -29.090  11.033  1.00  1.00      B    S
ATOM    679 DB   DA  B  80     -13.652 -31.348   7.249  1.00  1.00      B    B
ATOM    680 DP   DC  B  81     -13.477 -26.905  11.546  1.00  1.00      B    P
ATOM    681 DS   DC  B  81     -13.946 -26.403   8.010  1.00  1.00      B    S
ATOM    682 DB   DC  B  81     -16.522 -29.503   6.818  1.00  1.00      B    B
ATOM    683 DP   DG  B  82     -15.105 -21.639   6.468  1.00  1.00      B    P
ATOM    684 DS   DG  B  82     -16.344 -22.737   3.230  1.00  1.00      B    S
ATOM    685 DB   DG  B  82     -18.579 -27.323   3.678  1.00  1.00      B    B
ATOM    686 DP   DT  B  83     -17.924 -20.948   1.297  1.00  1.00      B    P
ATOM    687 DS   DT  B  83     -19.678 -23.461  -0.391  1.00  1.00      B    S
ATOM    688 DB   DT  B  83     -21.294 -25.285   2.919  1.00  1.00      B    B
ATOM    689 DP   DG  B  84     -22.748 -21.549  -2.421  1.00  1.00      B    P
ATOM    690 DS   DG  B  84     -25.481 -24.170  -2.014  1.00  1.00      B    S
ATOM    691 DB   DG  B  84     -25.730 -25.391   2.469  1.00  1.00      B    B
ATOM    692 DP   DC  B  85     -28.269 -23.956  -3.695  1.00  1.00      B    P
ATOM    693 DS   DC  B  85     -30.055 -25.196  -0.918  1.00  1.00      B    S
ATOM    694 DB   DC  B  85     -28.507 -23.638   2.498  1.00  1.00      B    B
ATOM    695 DP   DG  B  86     -34.672 -24.794  -1.693  1.00  1.00      B    P
ATOM    696 DS   DG  B  86     -35.393 -25.178   1.387  1.00  1.00      B    S
ATOM    697 DB   DG  B  86     -32.420 -22.636   3.991  1.00  1.00      B    B
ATOM    698 DP   DT  B  87     -37.866 -25.657   2.545  1.00  1.00      B    P
ATOM    699 DS   DT  B  87     -36.987 -24.426   6.211  1.00  1.00      B    S
ATOM    700 DB   DT  B  87     -35.422 -20.751   5.158  1.00  1.00      B    B
ATOM    701 DP   DT  B  88     -39.511 -24.226   8.713  1.00  1.00      B    P
ATOM    702 DS   DT  B  88     -37.371 -22.023  11.227  1.00  1.00      B    S
ATOM    703 DB   DT  B  88     -36.670 -18.634   8.332  1.00  1.00      B    B
ATOM    704 DP   DT  B  89     -38.958 -20.909  14.655  1.00  1.00      B    P
ATOM    705 DS   DT  B  89     -37.007 -17.307  14.879  1.00  1.00      B    S
ATOM    706 DB   DT  B  89     -37.870 -15.693  10.783  1.00  1.00      B    B
ATOM    707 DP   DA  B  90     -37.619 -14.531  18.052  1.00  1.00      B    P
ATOM    708 DS   DA  B  90     -35.664 -11.962  15.728  1.00  1.00      B    S
ATOM    709 DB   DA  B  90     -37.651 -11.597  11.078  1.00  1.00      B    B
ATOM    710 DP   DA  B  91     -34.122  -8.567  16.958  1.00  1.00      B    P
ATOM    711 DS   DA  B  91     -33.858  -7.315  13.746  1.00  1.00      B    S
ATOM    712 DB   DA  B  91     -38.447  -8.253  11.331  1.00  1.00      B    B
ATOM    713 DP   DG  B  92     -32.264  -3.917  13.282  1.00  1.00      B    P
ATOM    714 DS   DG  B  92     -33.897  -3.402  10.094  1.00  1.00      B    S
ATOM    715 DB   DG  B  92     -38.857  -4.462  10.865  1.00  1.00      B    B
ATOM    716 DP   DC  B  93     -32.900  -1.479   7.848  1.00  1.00      B    P
ATOM    717 DS   DC  B  93     -36.240  -0.569   6.743  1.00  1.00      B    S
ATOM    718 DB   DC  B  93     -38.740  -1.149  10.209  1.00  1.00      B    B
ATOM    719 DP   DG  B  94     -36.368   3.267   4.588  1.00  1.00      B    P
ATOM    720 DS   DG  B  94     -39.878   3.887   5.368  1.00  1.00      B    S
ATOM    721 DB   DG  B  94     -40.797   2.747  10.173  1.00  1.00      B    B
ATOM    722 DP   DG  B  95     -41.731   6.972   4.442  1.00  1.00      B    P
ATOM    723 DS   DG  B  95     -44.505   6.676   7.345  1.00  1.00      B    S
ATOM    724 DB   DG  B  95     -42.319   5.670  11.422  1.00  1.00      B    B
ATOM    725 DP   DT  B  96     -46.743   9.121   7.535  1.00  1.00      B    P
ATOM    726 DS   DT  B  96     -47.219   9.054  11.486  1.00  1.00      B    S
ATOM    727 DB   DT  B  96     -42.806   9.121  12.536  1.00  1.00      B    B
ATOM    728 DP   DG  B  97     -49.018  12.218  13.226  1.00  1.00      B    P
ATOM    729 DS   DG  B  97     -47.392  11.782  16.758  1.00  1.00      B    S
ATOM    730 DB   DG  B  97     -42.648  11.074  16.480  1.00  1.00      B    B
ATOM    731 DP   DC  B  98     -48.565  14.120  19.303  1.00  1.00      B    P
ATOM    732 DS   DC  B  98     -45.045  14.369  20.866  1.00  1.00      B    S
ATOM    733 DB   DC  B  98     -42.525  14.095  17.858  1.00  1.00      B    B
ATOM    734 DP   DT  B  99     -43.648  17.563  23.373  1.00  1.00      B    P
ATOM    735 DS   DT  B  99     -40.315  17.018  23.019  1.00  1.00      B    S
ATOM    736 DB   DT  B  99     -40.051  17.451  18.473  1.00  1.00      B    B
ATOM    737 DP   DA  B 100     -37.401  19.548  25.979  1.00  1.00      B    P
ATOM    738 DS   DA  B 100     -34.665  19.022  23.791  1.00  1.00      B    S
ATOM    739 DB   DA  B 100     -36.187  19.452  19.204  1.00  1.00      B    B
ATOM    740 DP   DG  B 101     -31.269  21.346  24.542  1.00  1.00      B    P
ATOM    741 DS   DG  B 101     -30.223  21.606  21.061  1.00  1.00      B    S
ATOM    742 DB   DG  B 101     -33.997  23.034  17.873  1.00  1.00      B    B
ATOM    743 DP   DA  B 102     -26.501  22.773  20.200  1.00  1.00      B    P
ATOM    744 DS   DA  B 102     -27.308  23.418  16.431  1.00  1.00      B    S
ATOM    745 DB   DA  B 102     -31.923  25.828  16.747  1.00  1.00      B    B
ATOM    746 DP   DG  B 103     -24.959  25.650  14.491  1.00  1.00      B    P
ATOM    747 DS   DG  B 103     -27.944  27.352  12.162  1.00  1.00      B    S
ATOM    748 DB   DG  B 103     -31.701  29.217  15.299  1.00  1.00      B    B
ATOM    749 DP   DC  B 104     -27.219  29.088   9.377  1.00  1.00      B    P
ATOM    750 DS   DC  B 104     -30.391  30.724   9.451  1.00  1.00      B    S
ATOM    751 DB   DC  B 104     -30.635  31.905  13.276  1.00  1.00      B    B
ATOM    752 DP   DT  B 105     -31.080  33.665   6.885  1.00  1.00      B    P
ATOM    753 DS   DT  B 105     -33.710  35.793   8.784  1.00  1.00      B    S
ATOM    754 DB   DT  B 105     -31.985  35.610  12.576  1.00  1.00      B    B
ATOM    755 DP   DG  B 106     -34.537  40.550   7.609  1.00  1.00      B    P
ATOM    756 DS   DG  B 106     -34.917  41.681  11.026  1.00  1.00      B    S
ATOM    757 DB   DG  B 106     -31.005  39.572  14.307  1.00  1.00      B    B
ATOM    758 DP   DT  B 107     -35.146  44.976  11.811  1.00  1.00      B    P
ATOM    759 DS   DT  B 107     -34.549  44.590  15.546  1.00  1.00      B    S
ATOM    760 DB   DT  B 107     -30.104  42.940  15.156  1.00  1.00      B    B
ATOM    761 DP   DC  B 108     -34.685  47.783  17.073  1.00  1.00      B    P
ATOM    762 DS   DC  B 108     -32.196  47.045  19.712  1.00  1.00      B    S
ATOM    763 DB   DC  B 108     -29.040  45.791  17.616  1.00  1.00      B    B
ATOM    764 DP   DT  B 109     -31.103  49.859  22.747  1.00  1.00      B    P
ATOM    765 DS   DT  B 109     -27.442  48.363  23.545  1.00  1.00      B    S
ATOM    766 DB   DT  B 109     -26.071  48.067  19.436  1.00  1.00      B    B
ATOM    767 DP   DA  B 110     -25.299  50.319  25.961  1.00  1.00      B    P
ATOM    768 DS   DA  B 110     -21.922  48.739  24.462  1.00  1.00      B    S
ATOM    769 DB   DA  B 110     -22.042  49.218  19.554  1.00  1.00      B    B
ATOM    770 DP   DC  B 111     -19.383  49.953  25.800  1.00  1.00      B    P
ATOM    771 DS   DC  B 111     -17.431  49.554  23.029  1.00  1.00      B    S
ATOM    772 DB   DC  B 111     -19.459  51.841  19.976  1.00  1.00      B    B
ATOM    773 DP   DG  B 112     -12.726  51.197  23.366  1.00  1.00      B    P
ATOM    774 DS   DG  B 112     -12.189  51.282  19.864  1.00  1.00      B    S
ATOM    775 DB   DG  B 112     -16.084  53.670  18.264  1.00  1.00      B    B
ATOM    776 DP   DA  B 113      -8.730  51.920  17.861  1.00  1.00      B    P
ATOM    777 DS   DA  B 113     -10.354  53.066  14.996  1.00  1.00      B    S
ATOM    778 DB   DA  B 113     -14.084  55.832  16.486  1.00  1.00      B    B
ATOM    779 DP   DC  B 114      -8.634  54.167  13.114  1.00  1.00      B    P
ATOM    780 DS   DC  B 114     -11.136  56.909  11.997  1.00  1.00      B    S
ATOM    781 DB   DC  B 114     -12.339  58.904  15.594  1.00  1.00      B    B
ATOM    782 DP   DC  B 115     -10.174  58.917   9.598  1.00  1.00      B    P
ATOM    783 DS   DC  B 115     -12.484  62.136  10.943  1.00  1.00      B    S
ATOM    784 DB   DC  B 115     -11.757  62.603  14.980  1.00  1.00      B    B
ATOM    785 DP   DA  B 116     -12.158  65.845   8.601  1.00  1.00      B    P
ATOM    786 DS   DA  B 116     -12.999  68.446  11.492  1.00  1.00      B    S
ATOM    787 DB   DA  B 116     -11.388  66.633  15.562  1.00  1.00      B    B
ATOM    788 DP   DA  B 117     -13.032  71.954  11.279  1.00  1.00      B    P
ATOM    789 DS   DA  B 117     -12.897  72.521  14.733  1.00  1.00      B    S
ATOM    790 DB   DA  B 117      -9.539  69.588  16.237  1.00  1.00      B    B
ATOM    791 DP   DT  B 118     -12.284  75.683  15.654  1.00  1.00      B    P
ATOM    792 DS   DT  B 118     -10.051  75.048  18.420  1.00  1.00      B    S
ATOM    793 DB   DT  B 118      -7.239  72.160  16.587  1.00  1.00      B    B
ATOM    794 DP   DT  B 119      -8.607  77.520  20.657  1.00  1.00      B    P
ATOM    795 DS   DT  B 119      -6.591  74.851  22.448  1.00  1.00      B    S
ATOM    796 DB   DT  B 119      -4.428  73.488  19.216  1.00  1.00      B    B
ATOM    797 DP   DG  B 120      -4.495  75.963  25.949  1.00  1.00      B    P
ATOM    798 DS   DG  B 120      -1.580  73.398  25.365  1.00  1.00      B    S
ATOM    799 DB   DG  B 120      -0.263  72.855  20.478  1.00  1.00      B    B
ATOM    800 DP   DA  B 121       1.148  72.792  27.742  1.00  1.00      B    P
ATOM    801 DS   DA  B 121       3.317  70.806  25.255  1.00  1.00      B    S
ATOM    802 DB   DA  B 121       3.348  73.173  20.826  1.00  1.00      B    B
ATOM    803 DP   DG  B 122       6.920  69.425  26.202  1.00  1.00      B    P
ATOM    804 DS   DG  B 122       7.959  69.198  22.935  1.00  1.00      B    S
ATOM    805 DB   DG  B 122       6.920  73.481  19.851  1.00  1.00      B    B
ATOM    806 DP   DC  B 123      10.639  67.723  22.281  1.00  1.00      B    P
ATOM    807 DS   DC  B 123      11.271  69.301  19.068  1.00  1.00      B    S
ATOM    808 DB   DC  B 123      10.604  73.294  19.748  1.00  1.00      B    B
ATOM    809 DP   DG  B 124      15.820  68.146  17.286  1.00  1.00      B    P
ATOM    810 DS   DG  B 124      15.947  71.393  15.522  1.00  1.00      B    S
ATOM    811 DB   DG  B 124      14.211  75.137  18.303  1.00  1.00      B    B
ATOM    812 DP   DG  B 125      18.643  72.505  13.080  1.00  1.00      B    P
ATOM    813 DS   DG  B 125      19.523  76.284  14.554  1.00  1.00      B    S
ATOM    814 DB   DG  B 125      17.044  77.562  18.766  1.00  1.00      B    B
ATOM    815 DP   DC  B 126      22.462  77.273  14.247  1.00  1.00      B    P
ATOM    816 DS   DC  B 126      21.944  79.968  16.190  1.00  1.00      B    S
ATOM    817 DB   DC  B 126      20.328  78.374  19.205  1.00  1.00      B    B
ATOM    818 DP   DC  B 127      24.721  82.099  17.100  1.00  1.00      B    P
ATOM    819 DS   DC  B 127      24.033  83.257  20.484  1.00  1.00      B    S
ATOM    820 DB   DC  B 127      22.332  79.855  22.024  1.00  1.00      B    B
ATOM    821 DP   DT  B 128      27.089  84.804  22.593  1.00  1.00      B    P
ATOM    822 DS   DT  B 128      25.697  83.661  25.999  1.00  1.00      B    S
ATOM    823 DB   DT  B 128      24.983  79.610  24.988  1.00  1.00      B    B
ATOM    824 DP   DG  B 129      28.269  84.530  29.775  1.00  1.00      B    P
ATOM    825 DS   DG  B 129      27.762  81.458  31.222  1.00  1.00      B    S
ATOM    826 DB   DG  B 129      27.520  77.823  27.930  1.00  1.00      B    B
ATOM    827 DP   DC  B 130      28.831  80.457  34.646  1.00  1.00      B    P
ATOM    828 DS   DC  B 130      28.355  76.436  33.751  1.00  1.00      B    S
ATOM    829 DB   DC  B 130      29.808  75.813  29.571  1.00  1.00      B    B
ATOM    830 DP   DA  B 131      30.178  73.132  36.558  1.00  1.00      B    P
ATOM    831 DS   DA  B 131      29.834  70.231  33.772  1.00  1.00      B    S
ATOM    832 DB   DA  B 131      31.785  71.956  29.599  1.00  1.00      B    B
ATOM    833 DP   DG  B 132      31.340  66.706  34.877  1.00  1.00      B    P
ATOM    834 DS   DG  B 132      32.900  66.083  31.382  1.00  1.00      B    S
ATOM    835 DB   DG  B 132      35.073  70.142  28.848  1.00  1.00      B    B
ATOM    836 DP   DA  B 133      33.959  62.958  30.340  1.00  1.00      B    P
ATOM    837 DS   DA  B 133      36.237  64.141  27.010  1.00  1.00      B    S
ATOM    838 DB   DA  B 133      38.111  68.596  28.058  1.00  1.00      B    B
ATOM    839 DP   DC  B 134      38.326  62.281  26.561  1.00  1.00      B    P
ATOM    840 DS   DC  B 134      40.729  64.835  24.929  1.00  1.00      B    S
ATOM    841 DB   DC  B 134      41.420  68.132  28.007  1.00  1.00      B    B
ATOM    842 DP   DC  B 135      43.734  63.673  23.665  1.00  1.00      B    P
ATOM    843 DS   DC  B 135      45.406  67.417  24.035  1.00  1.00      B    S
ATOM    844 DB   DC  B 135      45.243  68.096  27.913  1.00  1.00      B    B
ATOM    845 DP   DG  B 136      49.940  67.634  22.174  1.00  1.00      B    P
ATOM    846 DS   DG  B 136      50.747  70.685  24.200  1.00  1.00      B    S
ATOM    847 DB   DG  B 136      48.810  70.381  29.034  1.00  1.00      B    B
ATOM    848 DP   DG  B 137      53.513  72.218  24.053  1.00  1.00      B    P
ATOM    849 DS   DG  B 137      53.652  73.296  27.796  1.00  1.00      B    S
ATOM    850 DB   DG  B 137      52.127  70.035  30.677  1.00  1.00      B    B
ATOM    851 DP   DG  B 138      57.083  74.846  29.321  1.00  1.00      B    P
ATOM    852 DS   DG  B 138      56.202  73.696  32.842  1.00  1.00      B    S
ATOM    853 DB   DG  B 138      54.501  69.016  33.295  1.00  1.00      B    B
ATOM    854 DP   DA  B 139      58.104  74.684  35.725  1.00  1.00      B    P
ATOM    855 DS   DA  B 139      57.431  71.470  37.794  1.00  1.00      B    S
ATOM    856 DB   DA  B 139      57.081  67.220  35.275  1.00  1.00      B    B
ATOM    857 DP   DT  B 140      59.160  70.987  40.268  1.00  1.00      B    P
ATOM    858 DS   DT  B 140      57.963  67.023  40.456  1.00  1.00      B    S
ATOM    859 DB   DT  B 140      59.411  65.442  37.159  1.00  1.00      B    B
ATOM    860 DP   DT  B 141      58.638  65.102  43.707  1.00  1.00      B    P
ATOM    861 DS   DT  B 141      58.648  61.485  41.901  1.00  1.00      B    S
ATOM    862 DB   DT  B 141      61.230  62.251  38.591  1.00  1.00      B    B
ATOM    863 DP   DC  B 142      59.461  58.839  44.037  1.00  1.00      B    P
ATOM    864 DS   DC  B 142      61.183  56.559  41.151  1.00  1.00      B    S
ATOM    865 DB   DC  B 142      63.689  58.990  39.324  1.00  1.00      B    B
ATOM    866 DP   DT  B 143      62.132  52.788  41.192  1.00  1.00      B    P
ATOM    867 DS   DT  B 143      63.964  52.319  38.053  1.00  1.00      B    S
ATOM    868 DB   DT  B 143      66.166  55.954  38.276  1.00  1.00      B    B
ATOM    869 DP   DC  B 144      66.025  48.949  37.915  1.00  1.00      B    P
ATOM    870 DS   DC  B 144      68.887  50.755  35.735  1.00  1.00      B    S
ATOM    871 DB   DC  B 144      69.706  54.264  37.505  1.00  1.00      B    B
ATOM    872 DP   DC  B 145      71.691  49.111  34.786  1.00  1.00      B    P
ATOM    873 DS   DC  B 145      73.799  51.648  34.218  1.00  1.00      B    S
ATOM    874 DB   DC  B 145      73.717  54.324  37.616  1.00  1.00      B    B
ATOM    875 DP   DA  B 146      78.001  50.888  32.442  1.00  1.00      B    P
ATOM    876 DS   DA  B 146      79.151  54.355  33.109  1.00  1.00      B    S
ATOM    877 DB   DA  B 146      77.934  54.968  37.718  1.00  1.00      B    B
ATOM    878 DP   DG  B 147      82.673  55.355  32.725  1.00  1.00      B    P
ATOM    879 DS   DG  B 147      82.743  57.676  35.685  1.00  1.00      B    S
ATOM    880 DB   DG  B 147      80.969  55.279  40.328  1.00  1.00      B    B
TER
ATOM    881  CA  ALA C   1     -70.657 -29.431 -54.302  1.00  1.00      C    C
ATOM    882  CA  ARG C   2     -70.536 -26.918 -51.370  1.00  1.00      C    C
ATOM    883  CA  THR C   3     -68.403 -27.633 -48.316  1.00  1.00      C    C
ATOM    884  CA  LYS C   4     -65.432 -25.685 -49.847  1.00  1.00      C    C
ATOM    885  CA  GLN C   5     -63.318 -24.376 -46.901  1.00  1.00      C    C
ATOM    886  CA  THR C   6     -61.953 -27.734 -46.097  1.00  1.00      C    C
ATOM    887  CA  ALA C   7     -64.901 -28.375 -43.788  1.00  1.00      C    C
ATOM    888  CA  ARG C   8     -65.315 -31.859 -45.212  1.00  1.00      C    C
ATOM    889  CA  LYS C   9     -68.630 -33.846 -45.159  1.00  1.00      C    C
ATOM    890  CA  SER C  10     -68.704 -37.304 -43.687  1.00  1.00      C    C
ATOM    891  CA  THR C  11     -66.432 -38.394 -41.053  1.00  1.00      C    C
ATOM    892  CA  GLY C  12     -66.356 -36.534 -37.735  1.00  1.00      C    C
ATOM    893  CA  GLY C  13     -67.679 -39.475 -35.728  1.00  1.00      C    C
ATOM    894  CA  LYS C  14     -64.454 -39.971 -33.777  1.00  1.00      C    C
ATOM    895  CA  ALA C  15     -61.063 -41.546 -34.107  1.00  1.00      C    C
ATOM    896  CA  PRO C  16     -59.561 -45.070 -33.716  1.00  1.00      C    C
ATOM    897  CA  ARG C  17     -56.407 -43.380 -32.619  1.00  1.00      C    C
ATOM    898  CA  LYS C  18     -55.596 -45.836 -29.833  1.00  1.00      C    C
ATOM    899  CA  GLN C  19     -54.244 -43.714 -26.993  1.00  1.00      C    C
ATOM    900  CA  LEU C  20     -55.189 -41.055 -24.353  1.00  1.00      C    C
ATOM    901  CA  ALA C  21     -52.286 -39.409 -22.610  1.00  1.00      C    C
ATOM    902  CA  THR C  22     -48.813 -39.639 -24.015  1.00  1.00      C    C
ATOM    903  CA  LYS C  23     -46.618 -36.498 -23.678  1.00  1.00      C    C
ATOM    904  CA  ALA C  24     -47.865 -34.415 -26.583  1.00  1.00      C    C
ATOM    905  CA  ALA C  25     -44.718 -33.225 -28.451  1.00  1.00      C    C
ATOM    906  CA  ARG C  26     -44.754 -29.507 -27.350  1.00  1.00      C    C
ATOM    907  CA  LYS C  27     -41.705 -28.257 -25.332  1.00  1.00      C    C
ATOM    908  CA  SER C  28     -42.902 -25.957 -22.559  1.00  1.00      C    C
ATOM    909  CA  ALA C  29     -44.885 -26.372 -19.334  1.00  1.00      C    C
ATOM    910  CA  PRO C  30     -42.839 -28.815 -17.089  1.00  1.00      C    C
ATOM    911  CA  ALA C  31     -45.263 -31.696 -17.845  1.00  1.00      C    C
ATOM    912  CA  THR C  32     -46.672 -33.472 -14.692  1.00  1.00      C    C
ATOM    913  CA  GLY C  33     -44.546 -36.198 -12.971  1.00  1.00      C    C
ATOM    914  CA  GLY C  34     -41.060 -35.154 -14.153  1.00  1.00      C    C
ATOM    915  CA  VAL C  35     -38.017 -37.090 -15.608  1.00  1.00      C    C
ATOM    916  CA  LYS C  36     -34.803 -34.740 -15.782  1.00  1.00      C    C
ATOM    917  CA  LYS C  37     -32.499 -36.278 -13.218  1.00  1.00      C    C
ATOM    918  CA  PRO C  38     -32.853 -32.829 -11.657  1.00  1.00      C    C
ATOM    919  CA  HIS C  39     -29.857 -30.649 -11.939  1.00  1.00      C    C
ATOM    920  CA  ARG C  40     -27.728 -29.739  -9.015  1.00  1.00      C    C
ATOM    921  CA  TYR C  41     -25.353 -26.788  -8.272  1.00  1.00      C    C
ATOM    922  CA  ARG C  42     -21.754 -27.945  -7.490  1.00  1.00      C    C
ATOM    923  CA  PRO C  43     -19.758 -26.192  -4.714  1.00  1.00      C    C
ATOM    924  CA  GLY C  44     -18.721 -22.815  -6.064  1.00  1.00      C    C
ATOM    925  CA  THR C  45     -21.478 -22.259  -8.445  1.00  1.00      C    C
ATOM    926  CA  VAL C  46     -23.366 -19.852  -6.176  1.00  1.00      C    C
ATOM    927  CA  ALA C  47     -20.078 -18.253  -5.007  1.00  1.00      C    C
ATOM    928  CA  LEU C  48     -19.319 -17.182  -8.604  1.00  1.00      C    C
ATOM    929  CA  ARG C  49     -22.928 -16.142  -9.190  1.00  1.00      C    C
ATOM    930  CA  GLU C  50     -22.612 -13.871  -6.085  1.00  1.00      C    C
ATOM    931  CA  ILE C  51     -19.374 -12.359  -7.339  1.00  1.00      C    C
ATOM    932  CA  ARG C  52     -21.083 -11.324 -10.518  1.00  1.00      C    C
ATOM    933  CA  ARG C  53     -24.153  -9.868  -8.769  1.00  1.00      C    C
ATOM    934  CA  TYR C  54     -22.310  -7.710  -6.197  1.00  1.00      C    C
ATOM    935  CA  GLN C  55     -19.777  -6.418  -8.731  1.00  1.00      C    C
ATOM    936  CA  LYS C  56     -22.626  -5.140 -10.878  1.00  1.00      C    C
ATOM    937  CA  SER C  57     -24.271  -3.035  -8.130  1.00  1.00      C    C
ATOM    938  CA  THR C  58     -22.903  -0.188  -6.070  1.00  1.00      C    C
ATOM    939  CA  GLU C  59     -25.257  -0.352  -3.068  1.00  1.00      C    C
ATOM    940  CA  LEU C  60     -23.490  -1.106   0.116  1.00  1.00      C    C
ATOM    941  CA  LEU C  61     -24.634  -4.489   1.626  1.00  1.00      C    C
ATOM    942  CA  ILE C  62     -24.532  -3.802   5.372  1.00  1.00      C    C
ATOM    943  CA  ARG C  63     -27.814  -3.104   7.296  1.00  1.00      C    C
ATOM    944  CA  LYS C  64     -28.118   0.743   7.980  1.00  1.00      C    C
ATOM    945  CA  LEU C  65     -29.241   0.835  11.666  1.00  1.00      C    C
ATOM    946  CA  PRO C  66     -26.998  -1.926  12.956  1.00  1.00      C    C
ATOM    947  CA  PHE C  67     -24.080   0.029  11.178  1.00  1.00      C    C
ATOM    948  CA  GLN C  68     -25.180   3.320  12.675  1.00  1.00      C    C
ATOM    949  CA  ARG C  69     -25.166   1.754  16.138  1.00  1.00      C    C
ATOM    950  CA  LEU C  70     -21.641   0.542  15.744  1.00  1.00      C    C
ATOM    951  CA  VAL C  71     -20.395   3.969  14.498  1.00  1.00      C    C
ATOM    952  CA  ARG C  72     -22.255   5.872  17.207  1.00  1.00      C    C
ATOM    953  CA  GLU C  73     -21.021   3.653  19.965  1.00  1.00      C    C
ATOM    954  CA  ILE C  74     -17.423   4.074  18.926  1.00  1.00      C    C
ATOM    955  CA  ALA C  75     -17.729   7.771  18.620  1.00  1.00      C    C
ATOM    956  CA  GLN C  76     -19.680   7.762  21.972  1.00  1.00      C    C
ATOM    957  CA  ASP C  77     -16.404   6.616  23.605  1.00  1.00      C    C
ATOM    958  CA  PHE C  78     -14.859   9.925  22.398  1.00  1.00      C    C
ATOM    959  CA  LYS C  79     -17.872  12.359  22.967  1.00  1.00      C    C
ATOM    960  CA  THR C  80     -21.176  11.646  24.854  1.00  1.00      C    C
ATOM    961  CA  ASP C  81     -24.675  12.837  23.982  1.00  1.00      C    C
ATOM    962  CA  LEU C  82     -24.334  13.391  20.394  1.00  1.00      C    C
ATOM    963  CA  ARG C  83     -26.726  13.914  17.618  1.00  1.00      C    C
ATOM    964  CA  PHE C  84     -25.793  13.208  13.972  1.00  1.00      C    C
ATOM    965  CA  GLN C  85     -26.352  14.851  10.705  1.00  1.00      C    C
ATOM    966  CA  SER C  86     -28.146  12.221   8.556  1.00  1.00      C    C
ATOM    967  CA  SER C  87     -25.071  12.173   6.259  1.00  1.00      C    C
ATOM    968  CA  ALA C  88     -22.188  11.594   8.774  1.00  1.00      C    C
ATOM    969  CA  VAL C  89     -22.892   7.983   9.106  1.00  1.00      C    C
ATOM    970  CA  MET C  90     -23.313   7.523   5.312  1.00  1.00      C    C
ATOM    971  CA  ALA C  91     -19.876   9.013   4.552  1.00  1.00      C    C
ATOM    972  CA  LEU C  92     -18.433   6.574   7.064  1.00  1.00      C    C
ATOM    973  CA  GLN C  93     -20.094   3.488   5.499  1.00  1.00      C    C
ATOM    974  CA  GLU C  94     -18.841   4.074   1.939  1.00  1.00      C    C
ATOM    975  CA  ALA C  95     -15.229   4.544   3.198  1.00  1.00      C    C
ATOM    976  CA  SER C  96     -15.171   1.477   5.370  1.00  1.00      C    C
ATOM    977  CA  GLU C  97     -16.785  -0.682   2.632  1.00  1.00      C    C
ATOM    978  CA  ALA C  98     -14.442   0.721  -0.010  1.00  1.00      C    C
ATOM    979  CA  TYR C  99     -11.486   0.050   2.299  1.00  1.00      C    C
ATOM    980  CA  LEU C 100     -12.785  -3.502   3.022  1.00  1.00      C    C
ATOM    981  CA  VAL C 101     -13.392  -4.500  -0.588  1.00  1.00      C    C
ATOM    982  CA  ALA C 102      -9.751  -3.392  -1.529  1.00  1.00      C    C
ATOM    983  CA  LEU C 103      -8.389  -5.275   1.415  1.00  1.00      C    C
ATOM    984  CA  PHE C 104     -10.242  -8.358   0.322  1.00  1.00      C    C
ATOM    985  CA  GLU C 105      -8.895  -8.064  -3.147  1.00  1.00      C    C
ATOM    986  CA  ASP C 106      -5.251  -8.295  -1.847  1.00  1.00      C    C
ATOM    987  CA  THR C 107      -5.998 -11.141   0.588  1.00  1.00      C    C
ATOM    988  CA  ASN C 108      -7.258 -13.138  -2.369  1.00  1.00      C    C
ATOM    989  CA  LEU C 109      -4.078 -12.633  -4.395  1.00  1.00      C    C
ATOM    990  CA  CYS C 110      -2.133 -13.634  -1.250  1.00  1.00      C    C
ATOM    991  CA  ALA C 111      -3.900 -16.971  -0.873  1.00  1.00      C    C
ATOM    992  CA  ILE C 112      -3.266 -18.045  -4.421  1.00  1.00      C    C
ATOM    993  CA  HIS C 113       0.399 -17.467  -4.039  1.00  1.00      C    C
ATOM    994  CA  ALA C 114       0.325 -19.910  -1.066  1.00  1.00      C    C
ATOM    995  CA  LYS C 115      -1.466 -22.386  -3.350  1.00  1.00      C    C
ATOM    996  CA  ARG C 116      -4.775 -21.812  -1.635  1.00  1.00      C    C
ATOM    997  CA  VAL C 117      -8.086 -20.546  -2.946  1.00  1.00      C    C
ATOM    998  CA  THR C 118      -9.577 -20.000   0.473  1.00  1.00      C    C
ATOM    999  CA  ILE C 119      -9.002 -16.796   2.298  1.00  1.00      C    C
ATOM   1000  CA  MET C 120      -7.427 -17.010   5.721  1.00  1.00      C    C
ATOM   1001  CA  PRO C 121      -6.746 -14.497   8.591  1.00  1.00      C    C
ATOM   1002  CA  LYS C 122      -3.051 -14.644   7.826  1.00  1.00      C    C
ATOM   1003  CA  ASP C 123      -3.845 -13.536   4.265  1.00  1.00      C    C
ATOM   1004  CA  ILE C 124      -5.361 -10.212   5.506  1.00  1.00      C    C
ATOM   1005  CA  GLN C 125      -2.304  -9.982   7.825  1.00  1.00      C    C
ATOM   1006  CA  LEU C 126       0.052 -10.493   4.962  1.00  1.00      C    C
ATOM   1007  CA  ALA C 127      -1.721  -7.996   2.698  1.00  1.00      C    C
ATOM   1008  CA  ARG C 128      -1.735  -5.392   5.567  1.00  1.00      C    C
ATOM   1009  CA  ARG C 129       2.040  -6.204   6.269  1.00  1.00      C    C
ATOM   1010  CA  ILE C 130       2.872  -5.392   2.671  1.00  1.00      C    C
ATOM   1011  CA  ARG C 131       0.737  -2.275   2.874  1.00  1.00      C    C
ATOM   1012  CA  GLY C 132       2.670  -1.079   5.827  1.00  1.00      C    C
ATOM   1013  CA  GLU C 133      -0.399  -1.393   8.194  1.00  1.00      C    C
ATOM   1014  CA  ARG C 134       1.469  -3.507  10.752  1.00  1.00      C    C
ATOM   1015  CA  ALA C 135      -1.093  -3.075  13.489  1.00  1.00      C    C
TER
ATOM   1016  CA  SER D   1     -75.394 -12.599  12.887  1.00  1.00      D    C
ATOM   1017  CA  GLY D   2     -73.439 -15.579  14.340  1.00  1.00      D    C
ATOM   1018  CA  ARG D   3     -70.518 -16.170  12.029  1.00  1.00      D    C
ATOM   1019  CA  GLY D   4     -68.048 -16.718  15.013  1.00  1.00      D    C
ATOM   1020  CA  LYS D   5     -65.861 -13.656  14.310  1.00  1.00      D    C
ATOM   1021  CA  GLY D   6     -62.207 -13.712  13.172  1.00  1.00      D    C
ATOM   1022  CA  GLY D   7     -61.039 -13.208  16.845  1.00  1.00      D    C
ATOM   1023  CA  LYS D   8     -59.697  -9.690  16.569  1.00  1.00      D    C
ATOM   1024  CA  GLY D   9     -58.281  -8.430  19.830  1.00  1.00      D    C
ATOM   1025  CA  LEU D  10     -55.493 -10.996  20.239  1.00  1.00      D    C
ATOM   1026  CA  GLY D  11     -52.775  -8.535  19.151  1.00  1.00      D    C
ATOM   1027  CA  LYS D  12     -50.990  -7.287  16.092  1.00  1.00      D    C
ATOM   1028  CA  GLY D  13     -49.459 -10.682  15.554  1.00  1.00      D    C
ATOM   1029  CA  GLY D  14     -45.977 -11.633  16.472  1.00  1.00      D    C
ATOM   1030  CA  ALA D  15     -44.159  -9.726  19.022  1.00  1.00      D    C
ATOM   1031  CA  LYS D  16     -42.962 -11.857  21.830  1.00  1.00      D    C
ATOM   1032  CA  ARG D  17     -39.579 -10.373  22.221  1.00  1.00      D    C
ATOM   1033  CA  HIS D  18     -39.198  -6.499  22.336  1.00  1.00      D    C
ATOM   1034  CA  ARG D  19     -35.618  -5.358  21.298  1.00  1.00      D    C
ATOM   1035  CA  LYS D  20     -34.106  -2.910  18.802  1.00  1.00      D    C
ATOM   1036  CA  VAL D  21     -30.715  -1.402  19.395  1.00  1.00      D    C
ATOM   1037  CA  LEU D  22     -28.873  -4.048  17.395  1.00  1.00      D    C
ATOM   1038  CA  ARG D  23     -27.784  -5.830  20.525  1.00  1.00      D    C
ATOM   1039  CA  ASP D  24     -24.483  -7.250  19.334  1.00  1.00      D    C
ATOM   1040  CA  ASN D  25     -23.591  -4.005  17.653  1.00  1.00      D    C
ATOM   1041  CA  ILE D  26     -20.032  -4.642  16.515  1.00  1.00      D    C
ATOM   1042  CA  GLN D  27     -21.153  -8.218  16.804  1.00  1.00      D    C
ATOM   1043  CA  GLY D  28     -24.079  -7.154  14.732  1.00  1.00      D    C
ATOM   1044  CA  ILE D  29     -21.904  -7.092  11.718  1.00  1.00      D    C
ATOM   1045  CA  THR D  30     -23.191 -10.259  10.331  1.00  1.00      D    C
ATOM   1046  CA  LYS D  31     -21.536 -13.099   8.405  1.00  1.00      D    C
ATOM   1047  CA  PRO D  32     -23.664 -12.098   5.471  1.00  1.00      D    C
ATOM   1048  CA  ALA D  33     -22.591  -8.568   5.358  1.00  1.00      D    C
ATOM   1049  CA  ILE D  34     -18.900  -9.417   5.626  1.00  1.00      D    C
ATOM   1050  CA  ARG D  35     -19.573 -12.230   3.079  1.00  1.00      D    C
ATOM   1051  CA  ARG D  36     -21.052  -9.528   0.783  1.00  1.00      D    C
ATOM   1052  CA  LEU D  37     -17.827  -7.365   1.169  1.00  1.00      D    C
ATOM   1053  CA  ALA D  38     -15.824 -10.464   0.329  1.00  1.00      D    C
ATOM   1054  CA  ARG D  39     -18.063 -11.312  -2.706  1.00  1.00      D    C
ATOM   1055  CA  ARG D  40     -17.730  -7.871  -4.160  1.00  1.00      D    C
ATOM   1056  CA  GLY D  41     -13.985  -8.402  -3.493  1.00  1.00      D    C
ATOM   1057  CA  GLY D  42     -14.034 -11.619  -5.624  1.00  1.00      D    C
ATOM   1058  CA  VAL D  43     -13.988 -14.138  -2.731  1.00  1.00      D    C
ATOM   1059  CA  LYS D  44     -14.937 -17.767  -3.574  1.00  1.00      D    C
ATOM   1060  CA  ARG D  45     -13.999 -19.712  -0.426  1.00  1.00      D    C
ATOM   1061  CA  ILE D  46     -13.879 -18.146   3.069  1.00  1.00      D    C
ATOM   1062  CA  SER D  47     -12.063 -19.296   6.115  1.00  1.00      D    C
ATOM   1063  CA  GLY D  48     -14.238 -19.661   9.251  1.00  1.00      D    C
ATOM   1064  CA  LEU D  49     -11.698 -17.420  11.044  1.00  1.00      D    C
ATOM   1065  CA  ILE D  50     -12.158 -14.480   8.594  1.00  1.00      D    C
ATOM   1066  CA  TYR D  51     -15.328 -13.368  10.090  1.00  1.00      D    C
ATOM   1067  CA  GLU D  52     -13.962 -12.445  13.567  1.00  1.00      D    C
ATOM   1068  CA  GLU D  53     -10.921 -10.903  11.900  1.00  1.00      D    C
ATOM   1069  CA  THR D  54     -13.209  -8.693   9.964  1.00  1.00      D    C
ATOM   1070  CA  ARG D  55     -14.971  -7.296  12.929  1.00  1.00      D    C
ATOM   1071  CA  GLY D  56     -11.842  -6.438  14.702  1.00  1.00      D    C
ATOM   1072  CA  VAL D  57     -10.264  -4.881  11.580  1.00  1.00      D    C
ATOM   1073  CA  LEU D  58     -13.433  -2.957  10.758  1.00  1.00      D    C
ATOM   1074  CA  LYS D  59     -13.826  -1.395  14.157  1.00  1.00      D    C
ATOM   1075  CA  VAL D  60     -10.468   0.165  14.024  1.00  1.00      D    C
ATOM   1076  CA  PHE D  61     -11.164   1.495  10.470  1.00  1.00      D    C
ATOM   1077  CA  LEU D  62     -13.916   3.575  11.911  1.00  1.00      D    C
ATOM   1078  CA  GLU D  63     -12.221   4.513  15.042  1.00  1.00      D    C
ATOM   1079  CA  ASN D  64      -9.330   6.019  13.187  1.00  1.00      D    C
ATOM   1080  CA  VAL D  65     -11.438   8.077  10.712  1.00  1.00      D    C
ATOM   1081  CA  ILE D  66     -14.003   8.864  13.621  1.00  1.00      D    C
ATOM   1082  CA  ARG D  67     -11.119   9.932  15.978  1.00  1.00      D    C
ATOM   1083  CA  ASP D  68     -10.360  12.846  13.607  1.00  1.00      D    C
ATOM   1084  CA  ALA D  69     -13.964  13.575  12.730  1.00  1.00      D    C
ATOM   1085  CA  VAL D  70     -14.694  14.018  16.560  1.00  1.00      D    C
ATOM   1086  CA  THR D  71     -11.701  16.301  16.854  1.00  1.00      D    C
ATOM   1087  CA  TYR D  72     -13.120  18.563  14.228  1.00  1.00      D    C
ATOM   1088  CA  THR D  73     -16.693  18.090  15.690  1.00  1.00      D    C
ATOM   1089  CA  GLU D  74     -15.498  19.332  19.139  1.00  1.00      D    C
ATOM   1090  CA  HIS D  75     -13.121  21.927  17.747  1.00  1.00      D    C
ATOM   1091  CA  ALA D  76     -16.159  23.535  16.194  1.00  1.00      D    C
ATOM   1092  CA  LYS D  77     -17.845  23.648  19.599  1.00  1.00      D    C
ATOM   1093  CA  ARG D  78     -20.560  21.298  18.044  1.00  1.00      D    C
ATOM   1094  CA  LYS D  79     -22.982  18.881  19.467  1.00  1.00      D    C
ATOM   1095  CA  THR D  80     -23.380  16.777  16.449  1.00  1.00      D    C
ATOM   1096  CA  VAL D  81     -21.126  14.516  14.134  1.00  1.00      D    C
ATOM   1097  CA  THR D  82     -21.075  16.113  10.708  1.00  1.00      D    C
ATOM   1098  CA  ALA D  83     -20.541  14.724   7.290  1.00  1.00      D    C
ATOM   1099  CA  MET D  84     -17.889  17.439   6.686  1.00  1.00      D    C
ATOM   1100  CA  ASP D  85     -15.924  16.379   9.832  1.00  1.00      D    C
ATOM   1101  CA  VAL D  86     -15.770  12.954   8.360  1.00  1.00      D    C
ATOM   1102  CA  VAL D  87     -14.791  14.205   4.852  1.00  1.00      D    C
ATOM   1103  CA  TYR D  88     -11.977  16.295   6.449  1.00  1.00      D    C
ATOM   1104  CA  ALA D  89     -10.945  13.293   8.537  1.00  1.00      D    C
ATOM   1105  CA  LEU D  90     -10.924  10.976   5.486  1.00  1.00      D    C
ATOM   1106  CA  LYS D  91      -9.057  13.398   3.330  1.00  1.00      D    C
ATOM   1107  CA  ARG D  92      -6.258  14.049   5.855  1.00  1.00      D    C
ATOM   1108  CA  GLN D  93      -6.026  10.283   6.393  1.00  1.00      D    C
ATOM   1109  CA  GLY D  94      -5.338   9.927   2.652  1.00  1.00      D    C
ATOM   1110  CA  ARG D  95      -8.673   8.409   1.732  1.00  1.00      D    C
ATOM   1111  CA  THR D  96     -10.312  11.339  -0.232  1.00  1.00      D    C
ATOM   1112  CA  LEU D  97     -14.114  10.526  -0.526  1.00  1.00      D    C
ATOM   1113  CA  TYR D  98     -16.456  12.475  -2.778  1.00  1.00      D    C
ATOM   1114  CA  GLY D  99     -20.178  13.170  -2.934  1.00  1.00      D    C
ATOM   1115  CA  PHE D 100     -20.971  14.169   0.695  1.00  1.00      D    C
ATOM   1116  CA  GLY D 101     -20.114  17.821   1.075  1.00  1.00      D    C
ATOM   1117  CA  GLY D 102     -20.002  18.767  -2.666  1.00  1.00      D    C
TER
ATOM   1118  CA  SER E   1       0.916  85.536  48.664  1.00  1.00      E    C
ATOM   1119  CA  GLY E   2       2.879  88.450  47.157  1.00  1.00      E    C
ATOM   1120  CA  ARG E   3       5.167  88.047  44.351  1.00  1.00      E    C
ATOM   1121  CA  GLY E   4       5.350  91.167  42.176  1.00  1.00      E    C
ATOM   1122  CA  LYS E   5       3.952  89.523  39.065  1.00  1.00      E    C
ATOM   1123  CA  GLN E   6       2.263  86.249  40.016  1.00  1.00      E    C
ATOM   1124  CA  GLY E   7       0.566  83.522  37.824  1.00  1.00      E    C
ATOM   1125  CA  GLY E   8       3.646  81.394  37.443  1.00  1.00      E    C
ATOM   1126  CA  LYS E   9       1.625  78.511  35.936  1.00  1.00      E    C
ATOM   1127  CA  THR E  10       3.578  77.629  32.918  1.00  1.00      E    C
ATOM   1128  CA  ARG E  11       6.484  75.939  34.484  1.00  1.00      E    C
ATOM   1129  CA  ALA E  12      10.140  77.230  34.134  1.00  1.00      E    C
ATOM   1130  CA  LYS E  13      12.572  74.656  32.994  1.00  1.00      E    C
ATOM   1131  CA  ALA E  14       9.802  72.134  33.089  1.00  1.00      E    C
ATOM   1132  CA  LYS E  15       9.437  69.544  30.280  1.00  1.00      E    C
ATOM   1133  CA  THR E  16       5.634  69.749  30.079  1.00  1.00      E    C
ATOM   1134  CA  ARG E  17       3.440  66.683  29.916  1.00  1.00      E    C
ATOM   1135  CA  SER E  18       6.154  64.926  31.963  1.00  1.00      E    C
ATOM   1136  CA  SER E  19       5.808  67.155  35.147  1.00  1.00      E    C
ATOM   1137  CA  ARG E  20       2.075  66.851  34.625  1.00  1.00      E    C
ATOM   1138  CA  ALA E  21       2.394  62.979  34.737  1.00  1.00      E    C
ATOM   1139  CA  GLY E  22       4.842  63.297  37.847  1.00  1.00      E    C
ATOM   1140  CA  LEU E  23       7.728  62.073  35.633  1.00  1.00      E    C
ATOM   1141  CA  GLN E  24      11.401  62.985  35.252  1.00  1.00      E    C
ATOM   1142  CA  PHE E  25      11.949  61.353  31.908  1.00  1.00      E    C
ATOM   1143  CA  PRO E  26      10.847  63.077  28.725  1.00  1.00      E    C
ATOM   1144  CA  VAL E  27       7.359  62.252  27.660  1.00  1.00      E    C
ATOM   1145  CA  GLY E  28       7.308  64.757  24.907  1.00  1.00      E    C
ATOM   1146  CA  ARG E  29      10.426  63.361  23.174  1.00  1.00      E    C
ATOM   1147  CA  VAL E  30       9.295  59.755  23.461  1.00  1.00      E    C
ATOM   1148  CA  HIS E  31       5.880  60.887  21.912  1.00  1.00      E    C
ATOM   1149  CA  ARG E  32       7.796  62.620  19.095  1.00  1.00      E    C
ATOM   1150  CA  LEU E  33      10.118  59.546  18.551  1.00  1.00      E    C
ATOM   1151  CA  LEU E  34       7.106  57.195  18.535  1.00  1.00      E    C
ATOM   1152  CA  ARG E  35       5.589  59.292  15.712  1.00  1.00      E    C
ATOM   1153  CA  LYS E  36       8.890  59.625  13.793  1.00  1.00      E    C
ATOM   1154  CA  GLY E  37       9.536  55.953  13.745  1.00  1.00      E    C
ATOM   1155  CA  ASN E  38       6.261  54.831  12.039  1.00  1.00      E    C
ATOM   1156  CA  TYR E  39       5.629  51.865  14.170  1.00  1.00      E    C
ATOM   1157  CA  ALA E  40       2.065  52.613  14.968  1.00  1.00      E    C
ATOM   1158  CA  GLU E  41      -0.048  54.705  12.725  1.00  1.00      E    C
ATOM   1159  CA  ARG E  42      -1.547  56.474  15.740  1.00  1.00      E    C
ATOM   1160  CA  VAL E  43      -0.780  57.356  19.272  1.00  1.00      E    C
ATOM   1161  CA  GLY E  44      -2.950  57.451  22.413  1.00  1.00      E    C
ATOM   1162  CA  ALA E  45      -2.222  59.967  25.218  1.00  1.00      E    C
ATOM   1163  CA  GLY E  46      -1.279  57.211  27.737  1.00  1.00      E    C
ATOM   1164  CA  ALA E  47       1.214  55.344  25.409  1.00  1.00      E    C
ATOM   1165  CA  PRO E  48       4.082  57.945  25.710  1.00  1.00      E    C
ATOM   1166  CA  VAL E  49       3.333  58.213  29.372  1.00  1.00      E    C
ATOM   1167  CA  TYR E  50       3.641  54.525  30.031  1.00  1.00      E    C
ATOM   1168  CA  LEU E  51       6.596  54.170  27.560  1.00  1.00      E    C
ATOM   1169  CA  ALA E  52       8.412  57.184  29.281  1.00  1.00      E    C
ATOM   1170  CA  ALA E  53       7.562  55.696  32.734  1.00  1.00      E    C
ATOM   1171  CA  VAL E  54       9.171  52.296  31.752  1.00  1.00      E    C
ATOM   1172  CA  LEU E  55      12.312  54.159  30.428  1.00  1.00      E    C
ATOM   1173  CA  GLU E  56      12.688  55.953  33.776  1.00  1.00      E    C
ATOM   1174  CA  TYR E  57      12.161  52.675  35.708  1.00  1.00      E    C
ATOM   1175  CA  LEU E  58      14.659  50.681  33.618  1.00  1.00      E    C
ATOM   1176  CA  THR E  59      17.260  53.360  33.873  1.00  1.00      E    C
ATOM   1177  CA  ALA E  60      16.948  53.168  37.717  1.00  1.00      E    C
ATOM   1178  CA  GLU E  61      17.338  49.414  37.629  1.00  1.00      E    C
ATOM   1179  CA  ILE E  62      20.543  49.242  35.814  1.00  1.00      E    C
ATOM   1180  CA  LEU E  63      21.892  52.263  37.757  1.00  1.00      E    C
ATOM   1181  CA  GLU E  64      20.854  50.947  41.074  1.00  1.00      E    C
ATOM   1182  CA  LEU E  65      22.444  47.492  40.551  1.00  1.00      E    C
ATOM   1183  CA  ALA E  66      25.589  49.135  38.929  1.00  1.00      E    C
ATOM   1184  CA  GLY E  67      26.100  51.475  41.806  1.00  1.00      E    C
ATOM   1185  CA  ASN E  68      25.986  48.593  44.066  1.00  1.00      E    C
ATOM   1186  CA  ALA E  69      28.871  46.868  42.198  1.00  1.00      E    C
ATOM   1187  CA  ALA E  70      30.893  50.024  42.275  1.00  1.00      E    C
ATOM   1188  CA  ARG E  71      30.434  50.210  46.136  1.00  1.00      E    C
ATOM   1189  CA  ASP E  72      31.680  46.502  46.221  1.00  1.00      E    C
ATOM   1190  CA  ASN E  73      34.692  47.555  44.214  1.00  1.00      E    C
ATOM   1191  CA  LYS E  74      35.191  50.631  46.570  1.00  1.00      E    C
ATOM   1192  CA  LYS E  75      34.404  53.061  43.655  1.00  1.00      E    C
ATOM   1193  CA  THR E  76      31.955  55.982  43.898  1.00  1.00      E    C
ATOM   1194  CA  ARG E  77      31.834  56.433  40.216  1.00  1.00      E    C
ATOM   1195  CA  ILE E  78      30.304  53.854  37.856  1.00  1.00      E    C
ATOM   1196  CA  ILE E  79      32.843  52.874  35.018  1.00  1.00      E    C
ATOM   1197  CA  PRO E  80      31.662  50.447  32.389  1.00  1.00      E    C
ATOM   1198  CA  ARG E  81      33.414  47.508  34.053  1.00  1.00      E    C
ATOM   1199  CA  HIS E  82      30.984  47.653  37.077  1.00  1.00      E    C
ATOM   1200  CA  LEU E  83      27.946  47.805  35.014  1.00  1.00      E    C
ATOM   1201  CA  GLN E  84      29.140  44.829  33.085  1.00  1.00      E    C
ATOM   1202  CA  LEU E  85      29.994  42.825  36.172  1.00  1.00      E    C
ATOM   1203  CA  ALA E  86      26.546  43.884  37.636  1.00  1.00      E    C
ATOM   1204  CA  VAL E  87      24.568  43.150  34.593  1.00  1.00      E    C
ATOM   1205  CA  ARG E  88      25.832  39.664  33.651  1.00  1.00      E    C
ATOM   1206  CA  ASN E  89      25.863  38.462  37.298  1.00  1.00      E    C
ATOM   1207  CA  ASP E  90      22.016  39.193  37.552  1.00  1.00      E    C
ATOM   1208  CA  GLU E  91      19.945  36.590  35.737  1.00  1.00      E    C
ATOM   1209  CA  GLU E  92      17.150  38.899  34.575  1.00  1.00      E    C
ATOM   1210  CA  LEU E  93      19.320  41.921  33.567  1.00  1.00      E    C
ATOM   1211  CA  ASN E  94      21.678  39.425  31.808  1.00  1.00      E    C
ATOM   1212  CA  LYS E  95      18.739  38.106  29.800  1.00  1.00      E    C
ATOM   1213  CA  LEU E  96      17.216  41.523  28.960  1.00  1.00      E    C
ATOM   1214  CA  LEU E  97      20.596  42.414  27.471  1.00  1.00      E    C
ATOM   1215  CA  GLY E  98      21.502  38.883  26.207  1.00  1.00      E    C
ATOM   1216  CA  ARG E  99      22.689  40.163  22.823  1.00  1.00      E    C
ATOM   1217  CA  VAL E 100      24.043  43.506  24.032  1.00  1.00      E    C
ATOM   1218  CA  THR E 101      27.738  43.756  24.357  1.00  1.00      E    C
ATOM   1219  CA  ILE E 102      29.155  45.961  27.145  1.00  1.00      E    C
ATOM   1220  CA  ALA E 103      32.136  47.745  25.732  1.00  1.00      E    C
ATOM   1221  CA  GLN E 104      35.257  47.723  27.848  1.00  1.00      E    C
ATOM   1222  CA  GLY E 105      33.493  45.455  30.242  1.00  1.00      E    C
ATOM   1223  CA  GLY E 106      36.032  42.593  30.383  1.00  1.00      E    C
ATOM   1224  CA  VAL E 107      33.346  40.039  30.908  1.00  1.00      E    C
ATOM   1225  CA  LEU E 108      33.763  36.411  31.954  1.00  1.00      E    C
ATOM   1226  CA  PRO E 109      34.888  34.675  35.209  1.00  1.00      E    C
ATOM   1227  CA  ASN E 110      38.090  32.895  34.318  1.00  1.00      E    C
ATOM   1228  CA  ILE E 111      39.825  35.557  36.351  1.00  1.00      E    C
ATOM   1229  CA  GLN E 112      38.105  36.766  39.596  1.00  1.00      E    C
ATOM   1230  CA  SER E 113      37.737  40.576  39.477  1.00  1.00      E    C
ATOM   1231  CA  VAL E 114      39.655  41.076  42.638  1.00  1.00      E    C
ATOM   1232  CA  LEU E 115      42.570  39.199  41.150  1.00  1.00      E    C
ATOM   1233  CA  LEU E 116      43.317  41.773  38.455  1.00  1.00      E    C
ATOM   1234  CA  PRO E 117      45.514  40.722  35.528  1.00  1.00      E    C
ATOM   1235  CA  LYS E 118      49.053  42.278  35.586  1.00  1.00      E    C
ATOM   1236  CA  LYS E 119      49.175  41.595  31.814  1.00  1.00      E    C
ATOM   1237  CA  THR E 120      52.376  43.617  32.534  1.00  1.00      E    C
ATOM   1238  CA  GLU E 121      54.836  43.058  29.641  1.00  1.00      E    C
ATOM   1239  CA  SER E 122      58.520  42.894  30.746  1.00  1.00      E    C
ATOM   1240  CA  SER E 123      60.652  39.869  29.822  1.00  1.00      E    C
ATOM   1241  CA  LYS E 124      61.668  40.022  33.448  1.00  1.00      E    C
ATOM   1242  CA  SER E 125      65.191  39.370  34.701  1.00  1.00      E    C
ATOM   1243  CA  LYS E 126      68.634  40.803  33.880  1.00  1.00      E    C
ATOM   1244  CA  SER E 127      71.107  38.036  34.811  1.00  1.00      E    C
ATOM   1245  CA  LYS E 128      71.825  36.206  31.489  1.00  1.00      E    C
TER
ATOM   1246  CA  PRO F   1     -19.185 104.601  -2.827  1.00  1.00      F    C
ATOM   1247  CA  GLU F   2     -18.840 105.182   0.912  1.00  1.00      F    C
ATOM   1248  CA  PRO F   3     -16.011 107.550   0.295  1.00  1.00      F    C
ATOM   1249  CA  ALA F   4     -13.478 105.014   1.573  1.00  1.00      F    C
ATOM   1250  CA  LYS F   5     -13.035 103.526  -1.929  1.00  1.00      F    C
ATOM   1251  CA  SER F   6     -12.695  99.734  -2.114  1.00  1.00      F    C
ATOM   1252  CA  ALA F   7      -9.168  99.904  -0.885  1.00  1.00      F    C
ATOM   1253  CA  PRO F   8      -7.713  98.685  -3.253  1.00  1.00      F    C
ATOM   1254  CA  ALA F   9      -4.389  96.827  -2.563  1.00  1.00      F    C
ATOM   1255  CA  PRO F  10      -2.175  96.308  -4.575  1.00  1.00      F    C
ATOM   1256  CA  LYS F  11      -4.175  93.512  -6.289  1.00  1.00      F    C
ATOM   1257  CA  LYS F  12      -1.367  91.611  -7.990  1.00  1.00      F    C
ATOM   1258  CA  GLY F  13      -1.314  87.864  -8.788  1.00  1.00      F    C
ATOM   1259  CA  SER F  14       0.244  87.879  -5.330  1.00  1.00      F    C
ATOM   1260  CA  LYS F  15       3.242  90.232  -4.711  1.00  1.00      F    C
ATOM   1261  CA  LYS F  16       6.681  88.761  -5.495  1.00  1.00      F    C
ATOM   1262  CA  ALA F  17       8.463  87.651  -2.421  1.00  1.00      F    C
ATOM   1263  CA  VAL F  18      12.293  87.587  -1.931  1.00  1.00      F    C
ATOM   1264  CA  THR F  19      13.707  90.715  -0.220  1.00  1.00      F    C
ATOM   1265  CA  LYS F  20      16.650  92.323  -2.106  1.00  1.00      F    C
ATOM   1266  CA  THR F  21      19.424  92.769   0.571  1.00  1.00      F    C
ATOM   1267  CA  GLN F  22      21.867  90.660   2.557  1.00  1.00      F    C
ATOM   1268  CA  LYS F  23      21.589  87.854   5.214  1.00  1.00      F    C
ATOM   1269  CA  LYS F  24      25.158  87.263   6.123  1.00  1.00      F    C
ATOM   1270  CA  ASP F  25      25.147  83.427   5.938  1.00  1.00      F    C
ATOM   1271  CA  GLY F  26      27.465  83.372   9.073  1.00  1.00      F    C
ATOM   1272  CA  LYS F  27      27.278  79.677   9.750  1.00  1.00      F    C
ATOM   1273  CA  LYS F  28      29.389  77.592  12.104  1.00  1.00      F    C
ATOM   1274  CA  ARG F  29      28.682  78.975  15.644  1.00  1.00      F    C
ATOM   1275  CA  ARG F  30      26.550  75.983  16.668  1.00  1.00      F    C
ATOM   1276  CA  LYS F  31      27.940  72.621  17.615  1.00  1.00      F    C
ATOM   1277  CA  THR F  32      26.182  69.768  15.906  1.00  1.00      F    C
ATOM   1278  CA  ARG F  33      23.251  68.852  18.077  1.00  1.00      F    C
ATOM   1279  CA  LYS F  34      23.229  65.514  19.910  1.00  1.00      F    C
ATOM   1280  CA  GLU F  35      19.751  64.463  21.012  1.00  1.00      F    C
ATOM   1281  CA  SER F  36      20.703  62.597  24.204  1.00  1.00      F    C
ATOM   1282  CA  TYR F  37      19.199  61.119  27.376  1.00  1.00      F    C
ATOM   1283  CA  ALA F  38      22.190  62.158  29.391  1.00  1.00      F    C
ATOM   1284  CA  ILE F  39      20.553  64.975  31.439  1.00  1.00      F    C
ATOM   1285  CA  TYR F  40      17.783  62.576  32.443  1.00  1.00      F    C
ATOM   1286  CA  VAL F  41      20.069  59.730  33.251  1.00  1.00      F    C
ATOM   1287  CA  TYR F  42      21.996  62.112  35.397  1.00  1.00      F    C
ATOM   1288  CA  LYS F  43      18.920  63.232  37.326  1.00  1.00      F    C
ATOM   1289  CA  VAL F  44      17.781  59.638  37.873  1.00  1.00      F    C
ATOM   1290  CA  LEU F  45      21.156  58.302  38.887  1.00  1.00      F    C
ATOM   1291  CA  LYS F  46      21.329  60.887  41.796  1.00  1.00      F    C
ATOM   1292  CA  GLN F  47      17.934  59.654  42.982  1.00  1.00      F    C
ATOM   1293  CA  VAL F  48      19.253  56.093  43.211  1.00  1.00      F    C
ATOM   1294  CA  HIS F  49      22.896  56.590  44.272  1.00  1.00      F    C
ATOM   1295  CA  PRO F  50      23.299  60.083  45.705  1.00  1.00      F    C
ATOM   1296  CA  ASP F  51      27.110  59.962  46.101  1.00  1.00      F    C
ATOM   1297  CA  THR F  52      27.846  58.086  43.000  1.00  1.00      F    C
ATOM   1298  CA  GLY F  53      28.776  59.434  39.561  1.00  1.00      F    C
ATOM   1299  CA  ILE F  54      29.409  58.019  36.062  1.00  1.00      F    C
ATOM   1300  CA  SER F  55      32.246  57.683  33.569  1.00  1.00      F    C
ATOM   1301  CA  SER F  56      32.092  59.137  30.107  1.00  1.00      F    C
ATOM   1302  CA  LYS F  57      32.391  55.712  28.399  1.00  1.00      F    C
ATOM   1303  CA  ALA F  58      29.741  54.305  30.716  1.00  1.00      F    C
ATOM   1304  CA  MET F  59      27.648  57.388  30.067  1.00  1.00      F    C
ATOM   1305  CA  SER F  60      27.927  56.648  26.239  1.00  1.00      F    C
ATOM   1306  CA  ILE F  61      26.843  53.048  27.023  1.00  1.00      F    C
ATOM   1307  CA  MET F  62      23.944  54.581  28.955  1.00  1.00      F    C
ATOM   1308  CA  ASN F  63      22.924  56.847  26.070  1.00  1.00      F    C
ATOM   1309  CA  SER F  64      22.861  53.948  23.666  1.00  1.00      F    C
ATOM   1310  CA  PHE F  65      20.912  51.841  26.267  1.00  1.00      F    C
ATOM   1311  CA  VAL F  66      18.005  54.142  26.612  1.00  1.00      F    C
ATOM   1312  CA  ASN F  67      17.406  54.361  22.811  1.00  1.00      F    C
ATOM   1313  CA  ASP F  68      17.798  50.596  22.421  1.00  1.00      F    C
ATOM   1314  CA  VAL F  69      15.229  49.780  25.057  1.00  1.00      F    C
ATOM   1315  CA  PHE F  70      12.875  52.372  23.699  1.00  1.00      F    C
ATOM   1316  CA  GLU F  71      13.152  50.880  20.240  1.00  1.00      F    C
ATOM   1317  CA  ARG F  72      12.727  47.380  21.622  1.00  1.00      F    C
ATOM   1318  CA  ILE F  73       9.545  48.303  23.433  1.00  1.00      F    C
ATOM   1319  CA  ALA F  74       8.140  50.314  20.508  1.00  1.00      F    C
ATOM   1320  CA  GLY F  75       9.016  47.429  18.065  1.00  1.00      F    C
ATOM   1321  CA  GLU F  76       7.075  45.072  20.337  1.00  1.00      F    C
ATOM   1322  CA  ALA F  77       4.216  47.510  20.500  1.00  1.00      F    C
ATOM   1323  CA  SER F  78       4.074  47.856  16.652  1.00  1.00      F    C
ATOM   1324  CA  ARG F  79       3.879  44.148  16.110  1.00  1.00      F    C
ATOM   1325  CA  LEU F  80       1.212  43.703  18.687  1.00  1.00      F    C
ATOM   1326  CA  ALA F  81      -0.998  46.562  17.172  1.00  1.00      F    C
ATOM   1327  CA  HIS F  82      -0.813  44.871  13.656  1.00  1.00      F    C
ATOM   1328  CA  TYR F  83      -1.517  41.415  15.100  1.00  1.00      F    C
ATOM   1329  CA  ASN F  84      -4.652  42.787  16.618  1.00  1.00      F    C
ATOM   1330  CA  LYS F  85      -5.515  44.849  13.613  1.00  1.00      F    C
ATOM   1331  CA  ARG F  86      -5.734  48.076  15.615  1.00  1.00      F    C
ATOM   1332  CA  SER F  87      -4.085  51.116  14.129  1.00  1.00      F    C
ATOM   1333  CA  THR F  88      -3.493  52.781  17.526  1.00  1.00      F    C
ATOM   1334  CA  ILE F  89      -1.075  51.969  20.275  1.00  1.00      F    C
ATOM   1335  CA  THR F  90      -2.779  52.978  23.486  1.00  1.00      F    C
ATOM   1336  CA  SER F  91      -1.173  52.508  26.823  1.00  1.00      F    C
ATOM   1337  CA  ARG F  92      -2.680  49.064  26.853  1.00  1.00      F    C
ATOM   1338  CA  GLU F  93      -0.726  47.972  23.848  1.00  1.00      F    C
ATOM   1339  CA  ILE F  94       2.417  49.193  25.553  1.00  1.00      F    C
ATOM   1340  CA  GLN F  95       1.512  47.058  28.557  1.00  1.00      F    C
ATOM   1341  CA  THR F  96       1.404  43.831  26.691  1.00  1.00      F    C
ATOM   1342  CA  ALA F  97       4.726  44.513  24.826  1.00  1.00      F    C
ATOM   1343  CA  VAL F  98       6.423  44.861  28.270  1.00  1.00      F    C
ATOM   1344  CA  ARG F  99       5.338  41.653  29.962  1.00  1.00      F    C
ATOM   1345  CA  LEU F 100       6.335  39.586  26.974  1.00  1.00      F    C
ATOM   1346  CA  LEU F 101       9.621  41.290  26.376  1.00  1.00      F    C
ATOM   1347  CA  LEU F 102      10.977  42.142  29.859  1.00  1.00      F    C
ATOM   1348  CA  PRO F 103      11.665  39.237  32.235  1.00  1.00      F    C
ATOM   1349  CA  GLY F 104       9.404  38.449  35.096  1.00  1.00      F    C
ATOM   1350  CA  GLU F 105      10.026  40.841  37.967  1.00  1.00      F    C
ATOM   1351  CA  LEU F 106      11.358  43.614  35.885  1.00  1.00      F    C
ATOM   1352  CA  ALA F 107       8.237  43.784  33.844  1.00  1.00      F    C
ATOM   1353  CA  LYS F 108       6.140  43.788  37.060  1.00  1.00      F    C
ATOM   1354  CA  HIS F 109       7.869  46.907  38.553  1.00  1.00      F    C
ATOM   1355  CA  ALA F 110       8.053  48.654  35.188  1.00  1.00      F    C
ATOM   1356  CA  VAL F 111       4.350  48.189  34.684  1.00  1.00      F    C
ATOM   1357  CA  SER F 112       3.762  49.443  38.254  1.00  1.00      F    C
ATOM   1358  CA  GLU F 113       5.557  52.764  37.426  1.00  1.00      F    C
ATOM   1359  CA  GLY F 114       3.579  53.009  34.112  1.00  1.00      F    C
ATOM   1360  CA  THR F 115       0.169  52.388  35.567  1.00  1.00      F    C
ATOM   1361  CA  LYS F 116       0.777  54.935  38.270  1.00  1.00      F    C
ATOM   1362  CA  ALA F 117       2.001  57.433  35.644  1.00  1.00      F    C
ATOM   1363  CA  VAL F 118      -1.131  57.235  33.550  1.00  1.00      F    C
ATOM   1364  CA  THR F 119      -3.421  57.512  36.573  1.00  1.00      F    C
ATOM   1365  CA  LYS F 120      -1.683  60.831  37.772  1.00  1.00      F    C
ATOM   1366  CA  TYR F 121      -1.495  62.035  34.137  1.00  1.00      F    C
ATOM   1367  CA  THR F 122      -5.243  61.478  33.687  1.00  1.00      F    C
ATOM   1368  CA  SER F 123      -6.075  63.198  36.953  1.00  1.00      F    C
ATOM   1369  CA  ALA F 124      -4.497  66.491  35.628  1.00  1.00      F    C
ATOM   1370  CA  LYS F 125      -6.260  69.814  35.153  1.00  1.00      F    C
TER
ATOM   1371  CA  ALA G   1      70.982   7.569   1.048  1.00  1.00      G    C
ATOM   1372  CA  ARG G   2      73.745  10.043  -0.095  1.00  1.00      G    C
ATOM   1373  CA  THR G   3      73.099  11.458  -3.470  1.00  1.00      G    C
ATOM   1374  CA  LYS G   4      73.479  15.225  -3.802  1.00  1.00      G    C
ATOM   1375  CA  GLN G   5      72.442  16.040  -7.329  1.00  1.00      G    C
ATOM   1376  CA  THR G   6      70.347  19.146  -6.750  1.00  1.00      G    C
ATOM   1377  CA  ALA G   7      67.900  17.496  -9.179  1.00  1.00      G    C
ATOM   1378  CA  ARG G   8      65.659  16.793  -6.152  1.00  1.00      G    C
ATOM   1379  CA  LYS G   9      66.651  13.230  -5.032  1.00  1.00      G    C
ATOM   1380  CA  SER G  10      63.995  12.492  -2.343  1.00  1.00      G    C
ATOM   1381  CA  THR G  11      62.294   9.977  -4.619  1.00  1.00      G    C
ATOM   1382  CA  GLY G  12      64.513   6.987  -4.023  1.00  1.00      G    C
ATOM   1383  CA  GLY G  13      65.040   4.312  -6.608  1.00  1.00      G    C
ATOM   1384  CA  LYS G  14      61.717   2.606  -7.251  1.00  1.00      G    C
ATOM   1385  CA  ALA G  15      61.918  -1.067  -6.160  1.00  1.00      G    C
ATOM   1386  CA  PRO G  16      62.183  -4.663  -7.535  1.00  1.00      G    C
ATOM   1387  CA  ARG G  17      58.641  -6.185  -7.743  1.00  1.00      G    C
ATOM   1388  CA  LYS G  18      55.185  -4.668  -7.834  1.00  1.00      G    C
ATOM   1389  CA  GLN G  19      52.897  -7.021  -6.173  1.00  1.00      G    C
ATOM   1390  CA  LEU G  20      52.604  -6.721  -2.361  1.00  1.00      G    C
ATOM   1391  CA  ALA G  21      52.048  -9.355   0.433  1.00  1.00      G    C
ATOM   1392  CA  THR G  22      54.221 -11.903   2.255  1.00  1.00      G    C
ATOM   1393  CA  LYS G  23      55.350 -11.337   5.816  1.00  1.00      G    C
ATOM   1394  CA  ALA G  24      55.411 -15.127   6.446  1.00  1.00      G    C
ATOM   1395  CA  ALA G  25      54.390 -17.003   3.217  1.00  1.00      G    C
ATOM   1396  CA  ARG G  26      51.324 -19.206   3.220  1.00  1.00      G    C
ATOM   1397  CA  LYS G  27      50.786 -22.072   0.836  1.00  1.00      G    C
ATOM   1398  CA  SER G  28      47.845 -24.336   1.273  1.00  1.00      G    C
ATOM   1399  CA  ALA G  29      46.663 -27.746   0.050  1.00  1.00      G    C
ATOM   1400  CA  PRO G  30      43.092 -27.475   1.708  1.00  1.00      G    C
ATOM   1401  CA  ALA G  31      43.793 -30.342   4.157  1.00  1.00      G    C
ATOM   1402  CA  THR G  32      46.440 -28.319   5.905  1.00  1.00      G    C
ATOM   1403  CA  GLY G  33      45.618 -26.885   9.384  1.00  1.00      G    C
ATOM   1404  CA  GLY G  34      43.758 -23.488   9.716  1.00  1.00      G    C
ATOM   1405  CA  VAL G  35      41.143 -21.633   7.763  1.00  1.00      G    C
ATOM   1406  CA  LYS G  36      38.563 -23.695   5.669  1.00  1.00      G    C
ATOM   1407  CA  LYS G  37      36.894 -20.933   3.626  1.00  1.00      G    C
ATOM   1408  CA  PRO G  38      36.503 -18.278   6.265  1.00  1.00      G    C
ATOM   1409  CA  HIS G  39      33.192 -18.021   8.212  1.00  1.00      G    C
ATOM   1410  CA  ARG G  40      31.199 -20.890   9.526  1.00  1.00      G    C
ATOM   1411  CA  TYR G  41      30.855 -24.563   8.768  1.00  1.00      G    C
ATOM   1412  CA  ARG G  42      27.495 -25.704   7.293  1.00  1.00      G    C
ATOM   1413  CA  PRO G  43      26.474 -24.872   3.527  1.00  1.00      G    C
ATOM   1414  CA  GLY G  44      24.365 -21.796   3.771  1.00  1.00      G    C
ATOM   1415  CA  THR G  45      25.891 -20.545   7.035  1.00  1.00      G    C
ATOM   1416  CA  VAL G  46      28.088 -18.130   5.275  1.00  1.00      G    C
ATOM   1417  CA  ALA G  47      25.324 -16.534   3.238  1.00  1.00      G    C
ATOM   1418  CA  LEU G  48      23.497 -15.951   6.602  1.00  1.00      G    C
ATOM   1419  CA  ARG G  49      26.742 -14.489   7.994  1.00  1.00      G    C
ATOM   1420  CA  GLU G  50      26.734 -12.028   5.043  1.00  1.00      G    C
ATOM   1421  CA  ILE G  51      23.092 -11.132   5.898  1.00  1.00      G    C
ATOM   1422  CA  ARG G  52      24.273 -10.281   9.323  1.00  1.00      G    C
ATOM   1423  CA  ARG G  53      27.374  -8.287   7.989  1.00  1.00      G    C
ATOM   1424  CA  TYR G  54      25.241  -6.388   5.486  1.00  1.00      G    C
ATOM   1425  CA  GLN G  55      22.307  -5.846   7.734  1.00  1.00      G    C
ATOM   1426  CA  LYS G  56      24.615  -4.111  10.241  1.00  1.00      G    C
ATOM   1427  CA  SER G  57      26.058  -1.610   7.629  1.00  1.00      G    C
ATOM   1428  CA  THR G  58      24.741   0.970   5.135  1.00  1.00      G    C
ATOM   1429  CA  GLU G  59      27.539   1.414   2.652  1.00  1.00      G    C
ATOM   1430  CA  LEU G  60      25.927   1.460  -0.870  1.00  1.00      G    C
ATOM   1431  CA  LEU G  61      26.081  -2.085  -2.336  1.00  1.00      G    C
ATOM   1432  CA  ILE G  62      26.002  -1.442  -6.057  1.00  1.00      G    C
ATOM   1433  CA  ARG G  63      29.260  -0.227  -7.741  1.00  1.00      G    C
ATOM   1434  CA  LYS G  64      29.514   3.489  -8.400  1.00  1.00      G    C
ATOM   1435  CA  LEU G  65      30.610   3.478 -12.126  1.00  1.00      G    C
ATOM   1436  CA  PRO G  66      28.215   0.829 -13.263  1.00  1.00      G    C
ATOM   1437  CA  PHE G  67      25.459   2.909 -11.500  1.00  1.00      G    C
ATOM   1438  CA  GLN G  68      26.586   6.092 -13.018  1.00  1.00      G    C
ATOM   1439  CA  ARG G  69      26.309   4.854 -16.489  1.00  1.00      G    C
ATOM   1440  CA  LEU G  70      22.844   3.357 -15.842  1.00  1.00      G    C
ATOM   1441  CA  VAL G  71      21.497   6.679 -14.482  1.00  1.00      G    C
ATOM   1442  CA  ARG G  72      22.879   8.551 -17.494  1.00  1.00      G    C
ATOM   1443  CA  GLU G  73      21.434   6.104 -19.911  1.00  1.00      G    C
ATOM   1444  CA  ILE G  74      18.099   6.561 -18.313  1.00  1.00      G    C
ATOM   1445  CA  ALA G  75      18.147  10.414 -18.003  1.00  1.00      G    C
ATOM   1446  CA  GLN G  76      19.421  10.803 -21.647  1.00  1.00      G    C
ATOM   1447  CA  ASP G  77      16.028   9.411 -22.791  1.00  1.00      G    C
ATOM   1448  CA  PHE G  78      14.281  12.369 -21.133  1.00  1.00      G    C
ATOM   1449  CA  LYS G  79      17.010  15.172 -21.615  1.00  1.00      G    C
ATOM   1450  CA  THR G  80      20.534  15.136 -23.140  1.00  1.00      G    C
ATOM   1451  CA  ASP G  81      23.543  17.197 -22.136  1.00  1.00      G    C
ATOM   1452  CA  LEU G  82      22.548  17.874 -18.569  1.00  1.00      G    C
ATOM   1453  CA  ARG G  83      24.923  17.858 -15.678  1.00  1.00      G    C
ATOM   1454  CA  PHE G  84      24.271  15.576 -12.681  1.00  1.00      G    C
ATOM   1455  CA  GLN G  85      25.409  16.748  -9.261  1.00  1.00      G    C
ATOM   1456  CA  SER G  86      27.421  13.798  -7.771  1.00  1.00      G    C
ATOM   1457  CA  SER G  87      25.165  13.487  -4.824  1.00  1.00      G    C
ATOM   1458  CA  ALA G  88      22.030  13.572  -7.009  1.00  1.00      G    C
ATOM   1459  CA  VAL G  89      23.228  10.477  -8.690  1.00  1.00      G    C
ATOM   1460  CA  MET G  90      23.771   8.819  -5.264  1.00  1.00      G    C
ATOM   1461  CA  ALA G  91      20.407   9.790  -3.823  1.00  1.00      G    C
ATOM   1462  CA  LEU G  92      18.732   8.115  -6.693  1.00  1.00      G    C
ATOM   1463  CA  GLN G  93      21.303   5.399  -5.749  1.00  1.00      G    C
ATOM   1464  CA  GLU G  94      20.231   5.401  -2.051  1.00  1.00      G    C
ATOM   1465  CA  ALA G  95      16.627   5.643  -3.356  1.00  1.00      G    C
ATOM   1466  CA  SER G  96      17.208   2.776  -5.861  1.00  1.00      G    C
ATOM   1467  CA  GLU G  97      18.885   0.609  -3.305  1.00  1.00      G    C
ATOM   1468  CA  ALA G  98      16.599   1.485  -0.554  1.00  1.00      G    C
ATOM   1469  CA  TYR G  99      13.610   0.278  -2.665  1.00  1.00      G    C
ATOM   1470  CA  LEU G 100      15.375  -2.955  -3.806  1.00  1.00      G    C
ATOM   1471  CA  VAL G 101      16.396  -3.928  -0.316  1.00  1.00      G    C
ATOM   1472  CA  ALA G 102      12.810  -3.376   0.986  1.00  1.00      G    C
ATOM   1473  CA  LEU G 103      11.314  -5.195  -2.040  1.00  1.00      G    C
ATOM   1474  CA  PHE G 104      13.717  -8.100  -1.191  1.00  1.00      G    C
ATOM   1475  CA  GLU G 105      12.441  -8.125   2.344  1.00  1.00      G    C
ATOM   1476  CA  ASP G 106       8.799  -8.341   1.252  1.00  1.00      G    C
ATOM   1477  CA  THR G 107       9.556 -10.643  -1.639  1.00  1.00      G    C
ATOM   1478  CA  ASN G 108      11.215 -13.058   0.837  1.00  1.00      G    C
ATOM   1479  CA  LEU G 109       8.169 -12.869   3.132  1.00  1.00      G    C
ATOM   1480  CA  CYS G 110       6.179 -14.241  -0.014  1.00  1.00      G    C
ATOM   1481  CA  ALA G 111       8.607 -17.125  -0.157  1.00  1.00      G    C
ATOM   1482  CA  ILE G 112       8.428 -17.751   3.527  1.00  1.00      G    C
ATOM   1483  CA  HIS G 113       4.671 -17.674   3.286  1.00  1.00      G    C
ATOM   1484  CA  ALA G 114       5.107 -20.481   0.717  1.00  1.00      G    C
ATOM   1485  CA  LYS G 115       7.479 -22.404   3.155  1.00  1.00      G    C
ATOM   1486  CA  ARG G 116      10.473 -21.955   0.905  1.00  1.00      G    C
ATOM   1487  CA  VAL G 117      13.756 -20.277   1.452  1.00  1.00      G    C
ATOM   1488  CA  THR G 118      14.417 -19.683  -2.302  1.00  1.00      G    C
ATOM   1489  CA  ILE G 119      12.982 -16.509  -3.662  1.00  1.00      G    C
ATOM   1490  CA  MET G 120      11.224 -16.532  -6.951  1.00  1.00      G    C
ATOM   1491  CA  PRO G 121      10.233 -14.089  -9.737  1.00  1.00      G    C
ATOM   1492  CA  LYS G 122       6.559 -14.621  -9.011  1.00  1.00      G    C
ATOM   1493  CA  ASP G 123       7.299 -13.382  -5.360  1.00  1.00      G    C
ATOM   1494  CA  ILE G 124       8.728 -10.183  -6.594  1.00  1.00      G    C
ATOM   1495  CA  GLN G 125       5.803  -9.678  -8.995  1.00  1.00      G    C
ATOM   1496  CA  LEU G 126       3.273 -10.494  -6.354  1.00  1.00      G    C
ATOM   1497  CA  ALA G 127       4.970  -8.046  -3.850  1.00  1.00      G    C
ATOM   1498  CA  ARG G 128       4.951  -5.292  -6.541  1.00  1.00      G    C
ATOM   1499  CA  ARG G 129       1.416  -6.113  -7.450  1.00  1.00      G    C
ATOM   1500  CA  ILE G 130       0.284  -6.020  -3.765  1.00  1.00      G    C
ATOM   1501  CA  ARG G 131       2.064  -2.577  -3.343  1.00  1.00      G    C
ATOM   1502  CA  GLY G 132       0.032  -1.432  -6.342  1.00  1.00      G    C
ATOM   1503  CA  GLU G 133       3.013  -1.303  -8.624  1.00  1.00      G    C
ATOM   1504  CA  ARG G 134       1.284  -3.434 -11.333  1.00  1.00      G    C
ATOM   1505  CA  ALA G 135      -2.090  -3.339  -9.710  1.00  1.00      G    C
TER
ATOM   1506  CA  SER H   1      37.018   1.961 -30.374  1.00  1.00      H    C
ATOM   1507  CA  GLY H   2      39.852  -0.325 -31.259  1.00  1.00      H    C
ATOM   1508  CA  ARG H   3      41.633   0.175 -27.852  1.00  1.00      H    C
ATOM   1509  CA  GLY H   4      42.630   3.688 -28.759  1.00  1.00      H    C
ATOM   1510  CA  LYS H   5      42.024   3.254 -32.521  1.00  1.00      H    C
ATOM   1511  CA  GLY H   6      43.841   2.729 -35.794  1.00  1.00      H    C
ATOM   1512  CA  GLY H   7      42.042  -0.548 -36.435  1.00  1.00      H    C
ATOM   1513  CA  LYS H   8      38.634   1.048 -36.136  1.00  1.00      H    C
ATOM   1514  CA  GLY H   9      37.173  -2.406 -36.062  1.00  1.00      H    C
ATOM   1515  CA  LEU H  10      33.814  -2.214 -34.313  1.00  1.00      H    C
ATOM   1516  CA  GLY H  11      31.721  -5.451 -34.099  1.00  1.00      H    C
ATOM   1517  CA  LYS H  12      31.841  -8.341 -36.714  1.00  1.00      H    C
ATOM   1518  CA  GLY H  13      31.006 -11.372 -34.466  1.00  1.00      H    C
ATOM   1519  CA  GLY H  14      30.550  -8.656 -31.892  1.00  1.00      H    C
ATOM   1520  CA  ALA H  15      27.480  -7.773 -29.718  1.00  1.00      H    C
ATOM   1521  CA  LYS H  16      28.858 -10.366 -27.419  1.00  1.00      H    C
ATOM   1522  CA  ARG H  17      32.110  -8.382 -27.077  1.00  1.00      H    C
ATOM   1523  CA  HIS H  18      34.768 -11.099 -27.683  1.00  1.00      H    C
ATOM   1524  CA  ARG H  19      36.662  -9.732 -24.759  1.00  1.00      H    C
ATOM   1525  CA  LYS H  20      34.693  -7.173 -22.594  1.00  1.00      H    C
ATOM   1526  CA  VAL H  21      36.248  -3.753 -22.509  1.00  1.00      H    C
ATOM   1527  CA  LEU H  22      33.137  -2.176 -21.132  1.00  1.00      H    C
ATOM   1528  CA  ARG H  23      30.389  -3.715 -18.820  1.00  1.00      H    C
ATOM   1529  CA  ASP H  24      26.677  -4.169 -19.989  1.00  1.00      H    C
ATOM   1530  CA  ASN H  25      24.763  -1.128 -18.849  1.00  1.00      H    C
ATOM   1531  CA  ILE H  26      21.448  -2.651 -17.624  1.00  1.00      H    C
ATOM   1532  CA  GLN H  27      23.558  -5.771 -17.407  1.00  1.00      H    C
ATOM   1533  CA  GLY H  28      25.770  -3.688 -15.170  1.00  1.00      H    C
ATOM   1534  CA  ILE H  29      23.430  -4.259 -12.250  1.00  1.00      H    C
ATOM   1535  CA  THR H  30      25.276  -7.444 -11.349  1.00  1.00      H    C
ATOM   1536  CA  LYS H  31      24.142 -10.736  -9.855  1.00  1.00      H    C
ATOM   1537  CA  PRO H  32      26.757 -10.225  -7.103  1.00  1.00      H    C
ATOM   1538  CA  ALA H  33      25.526  -6.685  -6.276  1.00  1.00      H    C
ATOM   1539  CA  ILE H  34      21.902  -7.970  -6.405  1.00  1.00      H    C
ATOM   1540  CA  ARG H  35      22.794 -10.879  -4.148  1.00  1.00      H    C
ATOM   1541  CA  ARG H  36      24.327  -8.452  -1.702  1.00  1.00      H    C
ATOM   1542  CA  LEU H  37      21.249  -6.289  -1.813  1.00  1.00      H    C
ATOM   1543  CA  ALA H  38      19.083  -9.361  -1.117  1.00  1.00      H    C
ATOM   1544  CA  ARG H  39      21.396 -10.329   1.777  1.00  1.00      H    C
ATOM   1545  CA  ARG H  40      20.811  -6.872   3.334  1.00  1.00      H    C
ATOM   1546  CA  GLY H  41      17.007  -7.519   2.844  1.00  1.00      H    C
ATOM   1547  CA  GLY H  42      17.388 -10.659   4.928  1.00  1.00      H    C
ATOM   1548  CA  VAL H  43      16.999 -13.324   2.255  1.00  1.00      H    C
ATOM   1549  CA  LYS H  44      19.240 -16.384   2.186  1.00  1.00      H    C
ATOM   1550  CA  ARG H  45      18.942 -18.698  -0.798  1.00  1.00      H    C
ATOM   1551  CA  ILE H  46      18.394 -16.890  -4.190  1.00  1.00      H    C
ATOM   1552  CA  SER H  47      17.319 -18.491  -7.597  1.00  1.00      H    C
ATOM   1553  CA  GLY H  48      19.290 -17.956 -10.819  1.00  1.00      H    C
ATOM   1554  CA  LEU H  49      16.235 -16.305 -12.493  1.00  1.00      H    C
ATOM   1555  CA  ILE H  50      15.783 -13.633  -9.760  1.00  1.00      H    C
ATOM   1556  CA  TYR H  51      18.458 -11.470 -11.264  1.00  1.00      H    C
ATOM   1557  CA  GLU H  52      16.702 -10.625 -14.465  1.00  1.00      H    C
ATOM   1558  CA  GLU H  53      13.524 -10.063 -12.655  1.00  1.00      H    C
ATOM   1559  CA  THR H  54      15.274  -7.385 -10.480  1.00  1.00      H    C
ATOM   1560  CA  ARG H  55      16.613  -5.659 -13.641  1.00  1.00      H    C
ATOM   1561  CA  GLY H  56      13.159  -5.225 -14.954  1.00  1.00      H    C
ATOM   1562  CA  VAL H  57      11.942  -3.775 -11.537  1.00  1.00      H    C
ATOM   1563  CA  LEU H  58      14.965  -1.545 -11.151  1.00  1.00      H    C
ATOM   1564  CA  LYS H  59      14.607  -0.221 -14.669  1.00  1.00      H    C
ATOM   1565  CA  VAL H  60      10.931   0.671 -14.059  1.00  1.00      H    C
ATOM   1566  CA  PHE H  61      11.809   2.294 -10.783  1.00  1.00      H    C
ATOM   1567  CA  LEU H  62      14.477   4.568 -12.326  1.00  1.00      H    C
ATOM   1568  CA  GLU H  63      12.308   5.649 -15.261  1.00  1.00      H    C
ATOM   1569  CA  ASN H  64       9.678   6.937 -12.725  1.00  1.00      H    C
ATOM   1570  CA  VAL H  65      12.153   8.786 -10.579  1.00  1.00      H    C
ATOM   1571  CA  ILE H  66      14.196  10.090 -13.417  1.00  1.00      H    C
ATOM   1572  CA  ARG H  67      11.132  11.248 -15.329  1.00  1.00      H    C
ATOM   1573  CA  ASP H  68      10.081  13.560 -12.520  1.00  1.00      H    C
ATOM   1574  CA  ALA H  69      13.606  14.738 -11.550  1.00  1.00      H    C
ATOM   1575  CA  VAL H  70      14.317  15.959 -15.178  1.00  1.00      H    C
ATOM   1576  CA  THR H  71      10.956  17.661 -15.052  1.00  1.00      H    C
ATOM   1577  CA  TYR H  72      12.190  19.614 -11.938  1.00  1.00      H    C
ATOM   1578  CA  THR H  73      15.331  20.431 -13.718  1.00  1.00      H    C
ATOM   1579  CA  GLU H  74      13.454  21.910 -16.791  1.00  1.00      H    C
ATOM   1580  CA  HIS H  75      10.880  23.747 -14.825  1.00  1.00      H    C
ATOM   1581  CA  ALA H  76      13.659  25.571 -13.059  1.00  1.00      H    C
ATOM   1582  CA  LYS H  77      15.277  26.275 -16.384  1.00  1.00      H    C
ATOM   1583  CA  ARG H  78      18.433  24.509 -15.166  1.00  1.00      H    C
ATOM   1584  CA  LYS H  79      20.546  22.125 -17.098  1.00  1.00      H    C
ATOM   1585  CA  THR H  80      21.791  20.424 -13.930  1.00  1.00      H    C
ATOM   1586  CA  VAL H  81      19.896  17.727 -11.956  1.00  1.00      H    C
ATOM   1587  CA  THR H  82      20.180  18.707  -8.241  1.00  1.00      H    C
ATOM   1588  CA  ALA H  83      20.040  16.305  -5.324  1.00  1.00      H    C
ATOM   1589  CA  MET H  84      16.847  18.220  -4.248  1.00  1.00      H    C
ATOM   1590  CA  ASP H  85      15.218  17.552  -7.644  1.00  1.00      H    C
ATOM   1591  CA  VAL H  86      15.523  13.850  -6.854  1.00  1.00      H    C
ATOM   1592  CA  VAL H  87      14.319  14.232  -3.188  1.00  1.00      H    C
ATOM   1593  CA  TYR H  88      11.139  16.167  -4.383  1.00  1.00      H    C
ATOM   1594  CA  ALA H  89      10.408  13.547  -7.062  1.00  1.00      H    C
ATOM   1595  CA  LEU H  90      10.668  10.819  -4.454  1.00  1.00      H    C
ATOM   1596  CA  LYS H  91       8.452  12.764  -2.276  1.00  1.00      H    C
ATOM   1597  CA  ARG H  92       5.810  13.291  -4.968  1.00  1.00      H    C
ATOM   1598  CA  GLN H  93       5.931   9.560  -5.930  1.00  1.00      H    C
ATOM   1599  CA  GLY H  94       4.869   8.565  -2.322  1.00  1.00      H    C
ATOM   1600  CA  ARG H  95       8.492   7.388  -1.488  1.00  1.00      H    C
ATOM   1601  CA  THR H  96       9.522   9.750   1.235  1.00  1.00      H    C
ATOM   1602  CA  LEU H  97      13.171  10.346   1.666  1.00  1.00      H    C
ATOM   1603  CA  TYR H  98      14.402  13.067   4.180  1.00  1.00      H    C
ATOM   1604  CA  GLY H  99      18.093  13.945   4.564  1.00  1.00      H    C
ATOM   1605  CA  PHE H 100      19.388  14.502   0.988  1.00  1.00      H    C
ATOM   1606  CA  GLY H 101      23.036  14.790   0.061  1.00  1.00      H    C
ATOM   1607  CA  GLY H 102      24.490  12.126   2.406  1.00  1.00      H    C
TER
ATOM   1608  CA  SER I   1      20.315  61.588 -30.329  1.00  1.00      I    C
ATOM   1609  CA  GLY I   2      23.720  60.963 -31.623  1.00  1.00      I    C
ATOM   1610  CA  ARG I   3      23.931  59.636 -35.226  1.00  1.00      I    C
ATOM   1611  CA  GLY I   4      21.260  57.107 -36.157  1.00  1.00      I    C
ATOM   1612  CA  LYS I   5      20.382  53.456 -36.248  1.00  1.00      I    C
ATOM   1613  CA  GLN I   6      16.828  54.220 -34.985  1.00  1.00      I    C
ATOM   1614  CA  GLY I   7      15.505  53.170 -31.659  1.00  1.00      I    C
ATOM   1615  CA  GLY I   8      12.963  55.781 -30.812  1.00  1.00      I    C
ATOM   1616  CA  LYS I   9       9.346  56.826 -29.920  1.00  1.00      I    C
ATOM   1617  CA  THR I  10       9.253  59.635 -27.274  1.00  1.00      I    C
ATOM   1618  CA  ARG I  11       5.942  61.308 -27.787  1.00  1.00      I    C
ATOM   1619  CA  ALA I  12       3.656  61.513 -24.706  1.00  1.00      I    C
ATOM   1620  CA  LYS I  13       6.040  61.295 -21.790  1.00  1.00      I    C
ATOM   1621  CA  ALA I  14       6.780  57.660 -22.340  1.00  1.00      I    C
ATOM   1622  CA  LYS I  15       5.921  55.280 -19.470  1.00  1.00      I    C
ATOM   1623  CA  THR I  16       3.111  54.858 -17.058  1.00  1.00      I    C
ATOM   1624  CA  ARG I  17       3.675  51.182 -16.350  1.00  1.00      I    C
ATOM   1625  CA  SER I  18      -0.055  50.808 -16.884  1.00  1.00      I    C
ATOM   1626  CA  SER I  19       0.305  51.847 -20.606  1.00  1.00      I    C
ATOM   1627  CA  ARG I  20       3.079  49.385 -21.010  1.00  1.00      I    C
ATOM   1628  CA  ALA I  21       0.895  46.540 -19.887  1.00  1.00      I    C
ATOM   1629  CA  GLY I  22      -2.305  47.424 -21.732  1.00  1.00      I    C
ATOM   1630  CA  LEU I  23      -4.150  48.178 -18.405  1.00  1.00      I    C
ATOM   1631  CA  GLN I  24      -6.554  51.171 -17.561  1.00  1.00      I    C
ATOM   1632  CA  PHE I  25      -6.066  50.794 -13.847  1.00  1.00      I    C
ATOM   1633  CA  PRO I  26      -2.959  52.372 -12.396  1.00  1.00      I    C
ATOM   1634  CA  VAL I  27       0.092  50.246 -11.855  1.00  1.00      I    C
ATOM   1635  CA  GLY I  28       2.095  52.872 -10.157  1.00  1.00      I    C
ATOM   1636  CA  ARG I  29      -0.406  53.483  -7.347  1.00  1.00      I    C
ATOM   1637  CA  VAL I  30      -0.708  49.761  -6.814  1.00  1.00      I    C
ATOM   1638  CA  HIS I  31       3.147  49.465  -6.249  1.00  1.00      I    C
ATOM   1639  CA  ARG I  32       3.148  52.503  -3.837  1.00  1.00      I    C
ATOM   1640  CA  LEU I  33       0.235  51.130  -1.789  1.00  1.00      I    C
ATOM   1641  CA  LEU I  34       1.872  47.708  -1.722  1.00  1.00      I    C
ATOM   1642  CA  ARG I  35       5.059  49.260  -0.354  1.00  1.00      I    C
ATOM   1643  CA  LYS I  36       3.234  51.492   2.087  1.00  1.00      I    C
ATOM   1644  CA  GLY I  37       1.158  48.465   3.337  1.00  1.00      I    C
ATOM   1645  CA  ASN I  38       4.052  46.417   4.488  1.00  1.00      I    C
ATOM   1646  CA  TYR I  39       3.148  43.197   2.728  1.00  1.00      I    C
ATOM   1647  CA  ALA I  40       6.692  41.983   2.436  1.00  1.00      I    C
ATOM   1648  CA  GLU I  41       9.674  44.345   2.731  1.00  1.00      I    C
ATOM   1649  CA  ARG I  42      10.130  44.038  -1.093  1.00  1.00      I    C
ATOM   1650  CA  VAL I  43       8.054  44.003  -4.135  1.00  1.00      I    C
ATOM   1651  CA  GLY I  44       8.613  42.676  -7.609  1.00  1.00      I    C
ATOM   1652  CA  ALA I  45       7.904  44.827 -10.847  1.00  1.00      I    C
ATOM   1653  CA  GLY I  46       5.300  42.422 -12.220  1.00  1.00      I    C
ATOM   1654  CA  ALA I  47       3.474  41.978  -8.949  1.00  1.00      I    C
ATOM   1655  CA  PRO I  48       1.870  45.402  -8.760  1.00  1.00      I    C
ATOM   1656  CA  VAL I  49       0.915  45.053 -12.466  1.00  1.00      I    C
ATOM   1657  CA  TYR I  50      -0.824  41.773 -11.983  1.00  1.00      I    C
ATOM   1658  CA  LEU I  51      -2.615  42.481  -8.782  1.00  1.00      I    C
ATOM   1659  CA  ALA I  52      -3.912  45.802 -10.304  1.00  1.00      I    C
ATOM   1660  CA  ALA I  53      -4.858  43.986 -13.493  1.00  1.00      I    C
ATOM   1661  CA  VAL I  54      -6.975  41.503 -11.445  1.00  1.00      I    C
ATOM   1662  CA  LEU I  55      -8.666  44.412  -9.461  1.00  1.00      I    C
ATOM   1663  CA  GLU I  56      -9.341  46.108 -12.880  1.00  1.00      I    C
ATOM   1664  CA  TYR I  57     -11.049  42.933 -14.182  1.00  1.00      I    C
ATOM   1665  CA  LEU I  58     -13.204  42.485 -10.946  1.00  1.00      I    C
ATOM   1666  CA  THR I  59     -14.285  46.013 -10.959  1.00  1.00      I    C
ATOM   1667  CA  ALA I  60     -15.228  45.704 -14.683  1.00  1.00      I    C
ATOM   1668  CA  GLU I  61     -17.124  42.480 -14.145  1.00  1.00      I    C
ATOM   1669  CA  ILE I  62     -19.400  43.828 -11.448  1.00  1.00      I    C
ATOM   1670  CA  LEU I  63     -19.894  46.980 -13.322  1.00  1.00      I    C
ATOM   1671  CA  GLU I  64     -20.850  45.244 -16.510  1.00  1.00      I    C
ATOM   1672  CA  LEU I  65     -23.765  43.581 -14.783  1.00  1.00      I    C
ATOM   1673  CA  ALA I  66     -24.478  46.622 -12.468  1.00  1.00      I    C
ATOM   1674  CA  GLY I  67     -24.676  48.824 -15.508  1.00  1.00      I    C
ATOM   1675  CA  ASN I  68     -26.997  46.382 -17.164  1.00  1.00      I    C
ATOM   1676  CA  ALA I  69     -29.382  46.409 -14.169  1.00  1.00      I    C
ATOM   1677  CA  ALA I  70     -29.517  50.250 -14.212  1.00  1.00      I    C
ATOM   1678  CA  ARG I  71     -30.511  50.164 -18.044  1.00  1.00      I    C
ATOM   1679  CA  ASP I  72     -33.021  47.295 -17.259  1.00  1.00      I    C
ATOM   1680  CA  ASN I  73     -34.622  49.522 -14.562  1.00  1.00      I    C
ATOM   1681  CA  LYS I  74     -34.872  52.428 -17.092  1.00  1.00      I    C
ATOM   1682  CA  LYS I  75     -32.036  54.442 -15.314  1.00  1.00      I    C
ATOM   1683  CA  THR I  76     -29.137  56.268 -16.816  1.00  1.00      I    C
ATOM   1684  CA  ARG I  77     -26.958  56.824 -13.756  1.00  1.00      I    C
ATOM   1685  CA  ILE I  78     -25.995  53.597 -11.834  1.00  1.00      I    C
ATOM   1686  CA  ILE I  79     -26.463  53.896  -8.081  1.00  1.00      I    C
ATOM   1687  CA  PRO I  80     -25.710  51.327  -5.215  1.00  1.00      I    C
ATOM   1688  CA  ARG I  81     -29.007  49.583  -5.917  1.00  1.00      I    C
ATOM   1689  CA  HIS I  82     -27.807  48.565  -9.393  1.00  1.00      I    C
ATOM   1690  CA  LEU I  83     -24.514  47.401  -7.828  1.00  1.00      I    C
ATOM   1691  CA  GLN I  84     -26.402  45.217  -5.314  1.00  1.00      I    C
ATOM   1692  CA  LEU I  85     -28.632  43.552  -7.800  1.00  1.00      I    C
ATOM   1693  CA  ALA I  86     -25.627  42.477  -9.917  1.00  1.00      I    C
ATOM   1694  CA  VAL I  87     -23.760  41.040  -6.945  1.00  1.00      I    C
ATOM   1695  CA  ARG I  88     -26.361  39.236  -5.038  1.00  1.00      I    C
ATOM   1696  CA  ASN I  89     -27.982  37.482  -7.935  1.00  1.00      I    C
ATOM   1697  CA  ASP I  90     -24.663  36.428  -9.333  1.00  1.00      I    C
ATOM   1698  CA  GLU I  91     -23.408  33.186  -7.792  1.00  1.00      I    C
ATOM   1699  CA  GLU I  92     -19.660  34.001  -7.927  1.00  1.00      I    C
ATOM   1700  CA  LEU I  93     -19.761  37.683  -6.965  1.00  1.00      I    C
ATOM   1701  CA  ASN I  94     -22.055  36.726  -4.163  1.00  1.00      I    C
ATOM   1702  CA  LYS I  95     -19.559  34.199  -2.909  1.00  1.00      I    C
ATOM   1703  CA  LEU I  96     -16.645  36.476  -3.096  1.00  1.00      I    C
ATOM   1704  CA  LEU I  97     -18.590  39.064  -1.250  1.00  1.00      I    C
ATOM   1705  CA  GLY I  98     -20.250  36.406   0.871  1.00  1.00      I    C
ATOM   1706  CA  ARG I  99     -19.566  38.045   4.167  1.00  1.00      I    C
ATOM   1707  CA  VAL I 100     -20.122  41.655   3.015  1.00  1.00      I    C
ATOM   1708  CA  THR I 101     -22.324  44.698   3.651  1.00  1.00      I    C
ATOM   1709  CA  ILE I 102     -22.737  47.083   0.725  1.00  1.00      I    C
ATOM   1710  CA  ALA I 103     -24.493  50.132   1.992  1.00  1.00      I    C
ATOM   1711  CA  GLN I 104     -27.593  51.378   0.119  1.00  1.00      I    C
ATOM   1712  CA  GLY I 105     -28.080  48.066  -1.398  1.00  1.00      I    C
ATOM   1713  CA  GLY I 106     -31.663  47.800  -0.141  1.00  1.00      I    C
ATOM   1714  CA  VAL I 107     -33.119  44.358   0.538  1.00  1.00      I    C
ATOM   1715  CA  LEU I 108     -32.928  41.027  -1.390  1.00  1.00      I    C
ATOM   1716  CA  PRO I 109     -35.630  38.997   0.348  1.00  1.00      I    C
ATOM   1717  CA  ASN I 110     -35.454  35.593  -1.151  1.00  1.00      I    C
ATOM   1718  CA  ILE I 111     -38.885  34.176  -1.474  1.00  1.00      I    C
ATOM   1719  CA  GLN I 112     -41.527  36.112  -3.457  1.00  1.00      I    C
ATOM   1720  CA  SER I 113     -44.781  36.428  -1.482  1.00  1.00      I    C
ATOM   1721  CA  VAL I 114     -46.825  34.353  -3.882  1.00  1.00      I    C
ATOM   1722  CA  LEU I 115     -44.583  31.357  -3.405  1.00  1.00      I    C
ATOM   1723  CA  LEU I 116     -45.593  30.386   0.088  1.00  1.00      I    C
ATOM   1724  CA  PRO I 117     -47.640  27.303   0.524  1.00  1.00      I    C
ATOM   1725  CA  LYS I 118     -46.280  23.755   0.365  1.00  1.00      I    C
ATOM   1726  CA  LYS I 119     -42.787  24.152   1.981  1.00  1.00      I    C
ATOM   1727  CA  THR I 120     -41.626  22.360  -1.061  1.00  1.00      I    C
ATOM   1728  CA  GLU I 121     -39.415  19.287  -1.686  1.00  1.00      I    C
ATOM   1729  CA  SER I 122     -42.508  17.640  -3.168  1.00  1.00      I    C
ATOM   1730  CA  SER I 123     -43.818  15.358  -6.009  1.00  1.00      I    C
ATOM   1731  CA  LYS I 124     -44.888  12.577  -3.566  1.00  1.00      I    C
ATOM   1732  CA  SER I 125     -44.052   8.821  -3.405  1.00  1.00      I    C
ATOM   1733  CA  LYS I 126     -40.370   8.973  -4.454  1.00  1.00      I    C
ATOM   1734  CA  SER I 127     -39.717   5.209  -4.092  1.00  1.00      I    C
ATOM   1735  CA  LYS I 128     -41.062   1.652  -3.877  1.00  1.00      I    C
TER
ATOM   1736  CA  PRO J   1     -55.404  99.152  -0.554  1.00  1.00      J    C
ATOM   1737  CA  GLU J   2     -52.781  98.592   2.225  1.00  1.00      J    C
ATOM   1738  CA  PRO J   3     -50.890  95.491   2.701  1.00  1.00      J    C
ATOM   1739  CA  ALA J   4     -52.478  94.356   6.067  1.00  1.00      J    C
ATOM   1740  CA  LYS J   5     -51.342  91.063   7.593  1.00  1.00      J    C
ATOM   1741  CA  SER J   6     -52.478  87.466   7.275  1.00  1.00      J    C
ATOM   1742  CA  ALA J   7     -50.270  85.241   5.096  1.00  1.00      J    C
ATOM   1743  CA  PRO J   8     -51.681  82.811   4.424  1.00  1.00      J    C
ATOM   1744  CA  ALA J   9     -49.093  80.082   5.490  1.00  1.00      J    C
ATOM   1745  CA  PRO J  10     -47.935  80.015   8.188  1.00  1.00      J    C
ATOM   1746  CA  LYS J  11     -46.265  76.593   7.946  1.00  1.00      J    C
ATOM   1747  CA  LYS J  12     -44.255  74.536  10.300  1.00  1.00      J    C
ATOM   1748  CA  GLY J  13     -44.707  71.592  12.814  1.00  1.00      J    C
ATOM   1749  CA  SER J  14     -44.342  74.349  15.417  1.00  1.00      J    C
ATOM   1750  CA  LYS J  15     -41.021  74.831  13.867  1.00  1.00      J    C
ATOM   1751  CA  LYS J  16     -39.084  74.665  17.189  1.00  1.00      J    C
ATOM   1752  CA  ALA J  17     -35.753  73.172  16.755  1.00  1.00      J    C
ATOM   1753  CA  VAL J  18     -33.996  75.636  14.497  1.00  1.00      J    C
ATOM   1754  CA  THR J  19     -30.261  75.615  15.220  1.00  1.00      J    C
ATOM   1755  CA  LYS J  20     -29.451  73.042  12.326  1.00  1.00      J    C
ATOM   1756  CA  THR J  21     -26.100  73.810  10.940  1.00  1.00      J    C
ATOM   1757  CA  GLN J  22     -24.502  70.335  11.091  1.00  1.00      J    C
ATOM   1758  CA  LYS J  23     -25.144  68.333   7.899  1.00  1.00      J    C
ATOM   1759  CA  LYS J  24     -23.137  68.228   4.690  1.00  1.00      J    C
ATOM   1760  CA  ASP J  25     -20.063  66.099   4.650  1.00  1.00      J    C
ATOM   1761  CA  GLY J  26     -20.609  64.253   1.302  1.00  1.00      J    C
ATOM   1762  CA  LYS J  27     -18.935  60.841   2.047  1.00  1.00      J    C
ATOM   1763  CA  LYS J  28     -20.038  60.377   5.607  1.00  1.00      J    C
ATOM   1764  CA  ARG J  29     -17.345  62.451   7.673  1.00  1.00      J    C
ATOM   1765  CA  ARG J  30     -15.914  65.790   6.777  1.00  1.00      J    C
ATOM   1766  CA  LYS J  31     -13.202  63.935   4.835  1.00  1.00      J    C
ATOM   1767  CA  THR J  32     -11.371  65.978   2.310  1.00  1.00      J    C
ATOM   1768  CA  ARG J  33     -10.683  63.827  -0.694  1.00  1.00      J    C
ATOM   1769  CA  LYS J  34      -7.245  62.395  -1.105  1.00  1.00      J    C
ATOM   1770  CA  GLU J  35      -7.272  58.997  -2.867  1.00  1.00      J    C
ATOM   1771  CA  SER J  36      -9.703  57.738  -5.302  1.00  1.00      J    C
ATOM   1772  CA  TYR J  37     -10.351  54.861  -7.697  1.00  1.00      J    C
ATOM   1773  CA  ALA J  38     -13.369  56.767  -9.178  1.00  1.00      J    C
ATOM   1774  CA  ILE J  39     -11.614  58.017 -12.321  1.00  1.00      J    C
ATOM   1775  CA  TYR J  40     -10.296  54.534 -13.025  1.00  1.00      J    C
ATOM   1776  CA  VAL J  41     -13.541  52.770 -12.052  1.00  1.00      J    C
ATOM   1777  CA  TYR J  42     -15.266  55.307 -14.299  1.00  1.00      J    C
ATOM   1778  CA  LYS J  43     -12.797  54.758 -17.181  1.00  1.00      J    C
ATOM   1779  CA  VAL J  44     -13.669  51.096 -17.241  1.00  1.00      J    C
ATOM   1780  CA  LEU J  45     -17.377  51.828 -16.972  1.00  1.00      J    C
ATOM   1781  CA  LYS J  46     -17.126  53.950 -20.148  1.00  1.00      J    C
ATOM   1782  CA  GLN J  47     -15.750  51.030 -22.196  1.00  1.00      J    C
ATOM   1783  CA  VAL J  48     -18.789  49.029 -21.249  1.00  1.00      J    C
ATOM   1784  CA  HIS J  49     -21.601  51.450 -20.859  1.00  1.00      J    C
ATOM   1785  CA  PRO J  50     -20.574  54.721 -22.667  1.00  1.00      J    C
ATOM   1786  CA  ASP J  51     -23.345  56.791 -21.228  1.00  1.00      J    C
ATOM   1787  CA  THR J  52     -23.782  55.169 -17.775  1.00  1.00      J    C
ATOM   1788  CA  GLY J  53     -22.816  57.476 -14.910  1.00  1.00      J    C
ATOM   1789  CA  ILE J  54     -22.077  56.615 -11.326  1.00  1.00      J    C
ATOM   1790  CA  SER J  55     -23.101  58.989  -8.583  1.00  1.00      J    C
ATOM   1791  CA  SER J  56     -20.719  59.702  -5.648  1.00  1.00      J    C
ATOM   1792  CA  LYS J  57     -22.824  57.372  -3.352  1.00  1.00      J    C
ATOM   1793  CA  ALA J  58     -22.294  54.501  -5.762  1.00  1.00      J    C
ATOM   1794  CA  MET J  59     -18.641  55.718  -5.985  1.00  1.00      J    C
ATOM   1795  CA  SER J  60     -18.328  55.588  -2.252  1.00  1.00      J    C
ATOM   1796  CA  ILE J  61     -19.290  51.948  -2.412  1.00  1.00      J    C
ATOM   1797  CA  MET J  62     -16.792  51.158  -5.258  1.00  1.00      J    C
ATOM   1798  CA  ASN J  63     -13.948  52.685  -3.233  1.00  1.00      J    C
ATOM   1799  CA  SER J  64     -14.820  50.561  -0.265  1.00  1.00      J    C
ATOM   1800  CA  PHE J  65     -14.972  47.505  -2.483  1.00  1.00      J    C
ATOM   1801  CA  VAL J  66     -11.492  48.077  -3.932  1.00  1.00      J    C
ATOM   1802  CA  ASN J  67      -9.812  48.699  -0.632  1.00  1.00      J    C
ATOM   1803  CA  ASP J  68     -11.353  45.577   0.984  1.00  1.00      J    C
ATOM   1804  CA  VAL J  69     -10.531  43.243  -1.850  1.00  1.00      J    C
ATOM   1805  CA  PHE J  70      -7.055  44.655  -2.317  1.00  1.00      J    C
ATOM   1806  CA  GLU J  71      -6.269  43.942   1.377  1.00  1.00      J    C
ATOM   1807  CA  ARG J  72      -7.613  40.448   1.202  1.00  1.00      J    C
ATOM   1808  CA  ILE J  73      -5.389  39.499  -1.800  1.00  1.00      J    C
ATOM   1809  CA  ALA J  74      -2.370  41.458  -0.406  1.00  1.00      J    C
ATOM   1810  CA  GLY J  75      -2.738  39.926   3.057  1.00  1.00      J    C
ATOM   1811  CA  GLU J  76      -2.908  36.399   1.507  1.00  1.00      J    C
ATOM   1812  CA  ALA J  77       0.221  37.254  -0.534  1.00  1.00      J    C
ATOM   1813  CA  SER J  78       2.074  38.657   2.487  1.00  1.00      J    C
ATOM   1814  CA  ARG J  79       1.477  35.446   4.494  1.00  1.00      J    C
ATOM   1815  CA  LEU J  80       2.279  33.432   1.356  1.00  1.00      J    C
ATOM   1816  CA  ALA J  81       5.746  35.096   1.128  1.00  1.00      J    C
ATOM   1817  CA  HIS J  82       6.340  34.812   4.795  1.00  1.00      J    C
ATOM   1818  CA  TYR J  83       5.360  31.158   5.086  1.00  1.00      J    C
ATOM   1819  CA  ASN J  84       7.921  30.404   2.388  1.00  1.00      J    C
ATOM   1820  CA  LYS J  85      10.543  32.815   3.874  1.00  1.00      J    C
ATOM   1821  CA  ARG J  86      10.543  34.917   0.601  1.00  1.00      J    C
ATOM   1822  CA  SER J  87      11.122  38.754   1.027  1.00  1.00      J    C
ATOM   1823  CA  THR J  88       9.414  39.668  -2.156  1.00  1.00      J    C
ATOM   1824  CA  ILE J  89       5.932  39.280  -3.418  1.00  1.00      J    C
ATOM   1825  CA  THR J  90       6.188  38.406  -7.101  1.00  1.00      J    C
ATOM   1826  CA  SER J  91       3.246  37.924  -9.345  1.00  1.00      J    C
ATOM   1827  CA  ARG J  92       3.806  34.253  -8.788  1.00  1.00      J    C
ATOM   1828  CA  GLU J  93       2.501  34.533  -5.106  1.00  1.00      J    C
ATOM   1829  CA  ILE J  94      -0.250  36.827  -6.395  1.00  1.00      J    C
ATOM   1830  CA  GLN J  95      -1.320  34.004  -8.794  1.00  1.00      J    C
ATOM   1831  CA  THR J  96      -1.595  31.437  -6.098  1.00  1.00      J    C
ATOM   1832  CA  ALA J  97      -3.305  33.995  -3.815  1.00  1.00      J    C
ATOM   1833  CA  VAL J  98      -5.692  34.808  -6.571  1.00  1.00      J    C
ATOM   1834  CA  ARG J  99      -6.716  31.231  -7.188  1.00  1.00      J    C
ATOM   1835  CA  LEU J 100      -7.323  30.668  -3.458  1.00  1.00      J    C
ATOM   1836  CA  LEU J 101      -9.173  33.859  -2.930  1.00  1.00      J    C
ATOM   1837  CA  LEU J 102     -11.746  34.082  -5.766  1.00  1.00      J    C
ATOM   1838  CA  PRO J 103     -14.567  31.708  -6.618  1.00  1.00      J    C
ATOM   1839  CA  GLY J 104     -14.282  29.559  -9.806  1.00  1.00      J    C
ATOM   1840  CA  GLU J 105     -15.198  31.709 -12.804  1.00  1.00      J    C
ATOM   1841  CA  LEU J 106     -13.930  34.833 -11.330  1.00  1.00      J    C
ATOM   1842  CA  ALA J 107     -10.615  33.248 -10.400  1.00  1.00      J    C
ATOM   1843  CA  LYS J 108     -10.144  31.780 -13.879  1.00  1.00      J    C
ATOM   1844  CA  HIS J 109     -10.697  34.985 -15.868  1.00  1.00      J    C
ATOM   1845  CA  ALA J 110      -8.725  37.136 -13.363  1.00  1.00      J    C
ATOM   1846  CA  VAL J 111      -5.627  34.854 -13.617  1.00  1.00      J    C
ATOM   1847  CA  SER J 112      -6.012  34.915 -17.420  1.00  1.00      J    C
ATOM   1848  CA  GLU J 113      -5.812  38.864 -17.221  1.00  1.00      J    C
ATOM   1849  CA  GLY J 114      -2.842  38.657 -14.715  1.00  1.00      J    C
ATOM   1850  CA  THR J 115      -0.870  36.433 -17.030  1.00  1.00      J    C
ATOM   1851  CA  LYS J 116      -1.514  38.537 -20.020  1.00  1.00      J    C
ATOM   1852  CA  ALA J 117      -0.373  41.622 -18.299  1.00  1.00      J    C
ATOM   1853  CA  VAL J 118       2.823  40.044 -17.010  1.00  1.00      J    C
ATOM   1854  CA  THR J 119       3.623  38.477 -20.365  1.00  1.00      J    C
ATOM   1855  CA  LYS J 120       2.834  41.684 -22.209  1.00  1.00      J    C
ATOM   1856  CA  TYR J 121       4.775  43.788 -19.790  1.00  1.00      J    C
ATOM   1857  CA  THR J 122       8.012  41.877 -20.338  1.00  1.00      J    C
ATOM   1858  CA  SER J 123       7.514  41.785 -24.108  1.00  1.00      J    C
ATOM   1859  CA  ALA J 124       8.431  45.475 -24.284  1.00  1.00      J    C
ATOM   1860  CA  LYS J 125       9.048  46.704 -27.891  1.00  1.00      J    C
TER
