# Supplementary material for: The kinetic landscape of nucleosome assembly: A coarse-grained molecular dynamics study
Source: PLoS Comput Biol. 2021 Jul 27;17(7):e1009253. doi: 10.1371/journal.pcbi.1009253 (PMC8345847; doi:10.1371/journal.pcbi.1009253)
Supplement: S1 Data — For each of the 11 metastable states identified from our MSM at 400 mM using PCCA clustering, we deposited 4 representative coarse-grained nucleosome conformations in PDB format. The conformations are named “state*conf#.pdb”, where * corresponds to the state name as described in the text (T, TL, TR, HL0, HL1, HL2, HR0, HR1, HR2 and HR3, N), and # goes from 1 to 4. The file “msm_hmm11.dat” contains the equilibrium probabilities of the various basins and the transition probabilities between them. The data also contain 4 representative partially opened conformations for each of the left hexasome, right hexasome, and tetrasome states, named “partially-opened_*_conf#.pdb”, where * is HL, HR or T and # goes from 1 to 4. (ZIP) [file pcbi.1009253.s006.zip › S1_Data/stateTLconf2.pdb]

ATOM      1 DS   DC  A   1    -150.691 112.698 101.110  1.00  1.00      A    S
ATOM      2 DB   DC  A   1    -149.191 114.658  97.740  1.00  1.00      A    B
ATOM      3 DP   DT  A   2    -150.591 108.438 100.400  1.00  1.00      A    P
ATOM      4 DS   DT  A   2    -151.291 108.718  96.270  1.00  1.00      A    S
ATOM      5 DB   DT  A   2    -148.061 111.618  95.530  1.00  1.00      A    B
ATOM      6 DP   DG  A   3    -150.821 105.298  93.810  1.00  1.00      A    P
ATOM      7 DS   DG  A   3    -150.241 107.078  91.190  1.00  1.00      A    S
ATOM      8 DB   DG  A   3    -147.101 110.958  91.450  1.00  1.00      A    B
ATOM      9 DP   DG  A   4    -149.571 105.348  88.530  1.00  1.00      A    P
ATOM     10 DS   DG  A   4    -148.491 108.128  86.490  1.00  1.00      A    S
ATOM     11 DB   DG  A   4    -144.541 110.578  88.620  1.00  1.00      A    B
ATOM     12 DP   DA  A   5    -147.821 107.748  82.720  1.00  1.00      A    P
ATOM     13 DS   DA  A   5    -145.231 110.128  82.520  1.00  1.00      A    S
ATOM     14 DB   DA  A   5    -142.051 109.578  86.470  1.00  1.00      A    B
ATOM     15 DP   DG  A   6    -143.351 109.848  78.750  1.00  1.00      A    P
ATOM     16 DS   DG  A   6    -140.371 111.008  79.600  1.00  1.00      A    S
ATOM     17 DB   DG  A   6    -138.851 108.798  83.840  1.00  1.00      A    B
ATOM     18 DP   DA  A   7    -137.371 111.918  77.170  1.00  1.00      A    P
ATOM     19 DS   DA  A   7    -134.471 110.958  79.860  1.00  1.00      A    S
ATOM     20 DB   DA  A   7    -135.871 107.638  82.710  1.00  1.00      A    B
ATOM     21 DP   DA  A   8    -130.841 110.868  79.070  1.00  1.00      A    P
ATOM     22 DS   DA  A   8    -130.011 109.268  81.810  1.00  1.00      A    S
ATOM     23 DB   DA  A   8    -132.951 105.648  82.420  1.00  1.00      A    B
ATOM     24 DP   DT  A   9    -126.951 108.428  81.870  1.00  1.00      A    P
ATOM     25 DS   DT  A   9    -127.461 105.298  83.970  1.00  1.00      A    S
ATOM     26 DB   DT  A   9    -130.241 103.378  81.680  1.00  1.00      A    B
ATOM     27 DP   DC  A  10    -124.191 103.478  84.330  1.00  1.00      A    P
ATOM     28 DS   DC  A  10    -125.991 100.118  84.630  1.00  1.00      A    S
ATOM     29 DB   DC  A  10    -128.511  99.848  80.820  1.00  1.00      A    B
ATOM     30 DP   DC  A  11    -124.051  97.078  85.020  1.00  1.00      A    P
ATOM     31 DS   DC  A  11    -126.581  94.828  84.040  1.00  1.00      A    S
ATOM     32 DB   DC  A  11    -127.561  96.148  80.260  1.00  1.00      A    B
ATOM     33 DP   DC  A  12    -126.011  90.988  84.000  1.00  1.00      A    P
ATOM     34 DS   DC  A  12    -127.831  89.778  81.230  1.00  1.00      A    S
ATOM     35 DB   DC  A  12    -127.171  92.668  78.070  1.00  1.00      A    B
ATOM     36 DP   DG  A  13    -126.871  85.078  79.950  1.00  1.00      A    P
ATOM     37 DS   DG  A  13    -128.021  85.678  76.370  1.00  1.00      A    S
ATOM     38 DB   DG  A  13    -126.211  89.648  74.400  1.00  1.00      A    B
ATOM     39 DP   DG  A  14    -128.061  82.558  74.210  1.00  1.00      A    P
ATOM     40 DS   DG  A  14    -127.321  84.238  71.210  1.00  1.00      A    S
ATOM     41 DB   DG  A  14    -124.341  87.998  71.740  1.00  1.00      A    B
ATOM     42 DP   DT  A  15    -127.491  83.198  68.290  1.00  1.00      A    P
ATOM     43 DS   DT  A  15    -125.811  85.668  66.900  1.00  1.00      A    S
ATOM     44 DB   DT  A  15    -122.381  85.838  69.630  1.00  1.00      A    B
ATOM     45 DP   DC  A  16    -125.161  84.829  63.240  1.00  1.00      A    P
ATOM     46 DS   DC  A  16    -122.101  87.269  63.120  1.00  1.00      A    S
ATOM     47 DB   DC  A  16    -119.721  85.959  66.890  1.00  1.00      A    B
ATOM     48 DP   DT  A  17    -119.471  88.289  60.090  1.00  1.00      A    P
ATOM     49 DS   DT  A  17    -116.511  89.499  62.300  1.00  1.00      A    S
ATOM     50 DB   DT  A  17    -116.151  85.719  65.250  1.00  1.00      A    B
ATOM     51 DP   DG  A  18    -112.971  90.109  60.140  1.00  1.00      A    P
ATOM     52 DS   DG  A  18    -110.401  88.979  63.270  1.00  1.00      A    S
ATOM     53 DB   DG  A  18    -111.981  84.569  65.650  1.00  1.00      A    B
ATOM     54 DP   DC  A  19    -107.311  89.509  63.010  1.00  1.00      A    P
ATOM     55 DS   DC  A  19    -106.371  87.069  65.850  1.00  1.00      A    S
ATOM     56 DB   DC  A  19    -108.631  83.839  65.130  1.00  1.00      A    B
ATOM     57 DP   DA  A  20    -101.731  86.459  66.470  1.00  1.00      A    P
ATOM     58 DS   DA  A  20    -102.301  83.169  67.530  1.00  1.00      A    S
ATOM     59 DB   DA  A  20    -105.491  81.269  64.740  1.00  1.00      A    B
ATOM     60 DP   DG  A  21     -99.021  80.869  68.140  1.00  1.00      A    P
ATOM     61 DS   DG  A  21    -101.141  77.469  67.340  1.00  1.00      A    S
ATOM     62 DB   DG  A  21    -104.001  78.039  63.500  1.00  1.00      A    B
ATOM     63 DP   DG  A  22     -99.741  74.299  67.670  1.00  1.00      A    P
ATOM     64 DS   DG  A  22    -102.291  72.589  65.430  1.00  1.00      A    S
ATOM     65 DB   DG  A  22    -103.181  74.989  61.580  1.00  1.00      A    B
ATOM     66 DP   DC  A  23    -102.451  69.499  65.360  1.00  1.00      A    P
ATOM     67 DS   DC  A  23    -104.091  69.459  62.070  1.00  1.00      A    S
ATOM     68 DB   DC  A  23    -101.961  72.239  59.970  1.00  1.00      A    B
ATOM     69 DP   DC  A  24    -104.761  66.509  60.510  1.00  1.00      A    P
ATOM     70 DS   DC  A  24    -104.871  67.499  56.930  1.00  1.00      A    S
ATOM     71 DB   DC  A  24    -101.091  69.869  56.710  1.00  1.00      A    B
ATOM     72 DP   DG  A  25    -105.431  64.319  53.710  1.00  1.00      A    P
ATOM     73 DS   DG  A  25    -103.601  66.289  50.880  1.00  1.00      A    S
ATOM     74 DB   DG  A  25     -99.891  69.179  52.510  1.00  1.00      A    B
ATOM     75 DP   DC  A  26    -103.501  64.969  47.440  1.00  1.00      A    P
ATOM     76 DS   DC  A  26    -101.061  67.339  46.580  1.00  1.00      A    S
ATOM     77 DB   DC  A  26     -98.371  67.319  50.110  1.00  1.00      A    B
ATOM     78 DP   DT  A  27     -98.661  66.819  42.940  1.00  1.00      A    P
ATOM     79 DS   DT  A  27     -95.691  68.799  43.980  1.00  1.00      A    S
ATOM     80 DB   DT  A  27     -95.141  66.569  48.090  1.00  1.00      A    B
ATOM     81 DP   DC  A  28     -93.341  68.229  41.710  1.00  1.00      A    P
ATOM     82 DS   DC  A  28     -90.421  67.519  44.430  1.00  1.00      A    S
ATOM     83 DB   DC  A  28     -91.821  64.549  46.900  1.00  1.00      A    B
ATOM     84 DP   DA  A  29     -86.071  67.139  43.560  1.00  1.00      A    P
ATOM     85 DS   DA  A  29     -85.231  65.389  46.450  1.00  1.00      A    S
ATOM     86 DB   DA  A  29     -88.641  61.929  47.760  1.00  1.00      A    B
ATOM     87 DP   DA  A  30     -81.581  64.399  47.600  1.00  1.00      A    P
ATOM     88 DS   DA  A  30     -82.761  61.419  49.980  1.00  1.00      A    S
ATOM     89 DB   DA  A  30     -86.241  59.019  47.970  1.00  1.00      A    B
ATOM     90 DP   DT  A  31     -80.141  59.219  51.170  1.00  1.00      A    P
ATOM     91 DS   DT  A  31     -82.441  56.199  52.490  1.00  1.00      A    S
ATOM     92 DB   DT  A  31     -84.941  55.639  48.930  1.00  1.00      A    B
ATOM     93 DP   DT  A  32     -81.091  53.379  53.980  1.00  1.00      A    P
ATOM     94 DS   DT  A  32     -84.121  50.969  53.000  1.00  1.00      A    S
ATOM     95 DB   DT  A  32     -83.951  51.719  49.010  1.00  1.00      A    B
ATOM     96 DP   DG  A  33     -83.761  46.999  54.110  1.00  1.00      A    P
ATOM     97 DS   DG  A  33     -85.651  45.779  51.110  1.00  1.00      A    S
ATOM     98 DB   DG  A  33     -85.151  48.159  46.820  1.00  1.00      A    B
ATOM     99 DP   DG  A  34     -86.061  42.349  50.700  1.00  1.00      A    P
ATOM    100 DS   DG  A  34     -86.981  42.399  47.090  1.00  1.00      A    S
ATOM    101 DB   DG  A  34     -83.871  45.519  44.240  1.00  1.00      A    B
ATOM    102 DP   DT  A  35     -87.901  39.869  45.600  1.00  1.00      A    P
ATOM    103 DS   DT  A  35     -87.311  40.989  42.380  1.00  1.00      A    S
ATOM    104 DB   DT  A  35     -82.791  42.469  43.070  1.00  1.00      A    B
ATOM    105 DP   DC  A  36     -87.730  38.439  39.640  1.00  1.00      A    P
ATOM    106 DS   DC  A  36     -85.660  40.369  37.570  1.00  1.00      A    S
ATOM    107 DB   DC  A  36     -82.190  40.669  39.760  1.00  1.00      A    B
ATOM    108 DP   DG  A  37     -85.540  39.989  33.030  1.00  1.00      A    P
ATOM    109 DS   DG  A  37     -81.830  41.399  32.890  1.00  1.00      A    S
ATOM    110 DB   DG  A  37     -78.980  39.789  36.980  1.00  1.00      A    B
ATOM    111 DP   DT  A  38     -80.030  41.769  30.100  1.00  1.00      A    P
ATOM    112 DS   DT  A  38     -76.250  41.399  31.970  1.00  1.00      A    S
ATOM    113 DB   DT  A  38     -76.850  38.079  34.990  1.00  1.00      A    B
ATOM    114 DP   DA  A  39     -72.410  41.029  29.420  1.00  1.00      A    P
ATOM    115 DS   DA  A  39     -70.550  39.419  31.630  1.00  1.00      A    S
ATOM    116 DB   DA  A  39     -72.830  35.649  34.130  1.00  1.00      A    B
ATOM    117 DP   DG  A  40     -66.820  38.079  30.450  1.00  1.00      A    P
ATOM    118 DS   DG  A  40     -66.400  35.889  33.110  1.00  1.00      A    S
ATOM    119 DB   DG  A  40     -70.030  33.109  34.000  1.00  1.00      A    B
ATOM    120 DP   DA  A  41     -62.770  34.099  34.210  1.00  1.00      A    P
ATOM    121 DS   DA  A  41     -64.130  31.149  36.320  1.00  1.00      A    S
ATOM    122 DB   DA  A  41     -68.770  29.739  34.480  1.00  1.00      A    B
ATOM    123 DP   DC  A  42     -62.060  28.999  36.580  1.00  1.00      A    P
ATOM    124 DS   DC  A  42     -64.160  26.509  37.130  1.00  1.00      A    S
ATOM    125 DB   DC  A  42     -66.810  27.049  33.570  1.00  1.00      A    B
ATOM    126 DP   DA  A  43     -62.630  22.079  37.500  1.00  1.00      A    P
ATOM    127 DS   DA  A  43     -65.340  20.499  36.140  1.00  1.00      A    S
ATOM    128 DB   DA  A  43     -67.080  22.839  32.420  1.00  1.00      A    B
ATOM    129 DP   DG  A  44     -65.030  16.999  35.590  1.00  1.00      A    P
ATOM    130 DS   DG  A  44     -67.530  16.999  32.350  1.00  1.00      A    S
ATOM    131 DB   DG  A  44     -67.200  20.569  29.280  1.00  1.00      A    B
ATOM    132 DP   DC  A  45     -68.830  14.139  31.220  1.00  1.00      A    P
ATOM    133 DS   DC  A  45     -69.100  15.599  27.420  1.00  1.00      A    S
ATOM    134 DB   DC  A  45     -65.890  18.329  27.060  1.00  1.00      A    B
ATOM    135 DP   DT  A  46     -69.840  13.289  24.080  1.00  1.00      A    P
ATOM    136 DS   DT  A  46     -68.980  15.869  21.980  1.00  1.00      A    S
ATOM    137 DB   DT  A  46     -65.460  16.959  23.480  1.00  1.00      A    B
ATOM    138 DP   DC  A  47     -69.280  14.879  18.700  1.00  1.00      A    P
ATOM    139 DS   DC  A  47     -66.410  17.149  17.650  1.00  1.00      A    S
ATOM    140 DB   DC  A  47     -63.440  16.379  20.330  1.00  1.00      A    B
ATOM    141 DP   DT  A  48     -65.170  16.899  13.460  1.00  1.00      A    P
ATOM    142 DS   DT  A  48     -61.230  17.959  13.890  1.00  1.00      A    S
ATOM    143 DB   DT  A  48     -60.490  15.479  17.440  1.00  1.00      A    B
ATOM    144 DP   DA  A  49     -58.730  17.119  11.050  1.00  1.00      A    P
ATOM    145 DS   DA  A  49     -55.650  16.659  13.310  1.00  1.00      A    S
ATOM    146 DB   DA  A  49     -56.660  13.649  17.360  1.00  1.00      A    B
ATOM    147 DP   DG  A  50     -52.000  15.779  11.230  1.00  1.00      A    P
ATOM    148 DS   DG  A  50     -50.330  13.999  14.310  1.00  1.00      A    S
ATOM    149 DB   DG  A  50     -53.600  10.939  17.090  1.00  1.00      A    B
ATOM    150 DP   DC  A  51     -47.230  13.959  14.510  1.00  1.00      A    P
ATOM    151 DS   DC  A  51     -47.600  10.999  17.070  1.00  1.00      A    S
ATOM    152 DB   DC  A  51     -50.950   9.049  15.850  1.00  1.00      A    B
ATOM    153 DP   DA  A  52     -44.290   8.399  18.730  1.00  1.00      A    P
ATOM    154 DS   DA  A  52     -46.720   6.329  20.600  1.00  1.00      A    S
ATOM    155 DB   DA  A  52     -49.940   5.379  17.090  1.00  1.00      A    B
ATOM    156 DP   DC  A  53     -45.170   3.629  21.800  1.00  1.00      A    P
ATOM    157 DS   DC  A  53     -48.090   1.359  21.250  1.00  1.00      A    S
ATOM    158 DB   DC  A  53     -48.950   2.009  17.140  1.00  1.00      A    B
ATOM    159 DP   DC  A  54     -48.030  -1.781  22.190  1.00  1.00      A    P
ATOM    160 DS   DC  A  54     -50.320  -3.261  20.050  1.00  1.00      A    S
ATOM    161 DB   DC  A  54     -49.240  -1.581  16.240  1.00  1.00      A    B
ATOM    162 DP   DG  A  55     -50.670  -7.801  20.130  1.00  1.00      A    P
ATOM    163 DS   DG  A  55     -52.260  -7.561  16.380  1.00  1.00      A    S
ATOM    164 DB   DG  A  55     -49.280  -5.121  13.680  1.00  1.00      A    B
ATOM    165 DP   DC  A  56     -53.850 -10.241  15.110  1.00  1.00      A    P
ATOM    166 DS   DC  A  56     -52.190  -9.801  11.700  1.00  1.00      A    S
ATOM    167 DB   DC  A  56     -48.250  -8.100  12.480  1.00  1.00      A    B
ATOM    168 DP   DT  A  57     -51.530 -13.080   8.900  1.00  1.00      A    P
ATOM    169 DS   DT  A  57     -48.160 -11.660   6.760  1.00  1.00      A    S
ATOM    170 DB   DT  A  57     -45.620 -10.490  10.580  1.00  1.00      A    B
ATOM    171 DP   DT  A  58     -46.330 -13.780   4.190  1.00  1.00      A    P
ATOM    172 DS   DT  A  58     -43.370 -11.860   4.230  1.00  1.00      A    S
ATOM    173 DB   DT  A  58     -42.690 -11.990   8.530  1.00  1.00      A    B
ATOM    174 DP   DA  A  59     -40.230 -12.650   2.060  1.00  1.00      A    P
ATOM    175 DS   DA  A  59     -37.690 -11.520   4.380  1.00  1.00      A    S
ATOM    176 DB   DA  A  59     -38.840 -12.980   9.210  1.00  1.00      A    B
ATOM    177 DP   DA  A  60     -34.280 -11.970   3.410  1.00  1.00      A    P
ATOM    178 DS   DA  A  60     -32.580 -11.830   7.030  1.00  1.00      A    S
ATOM    179 DB   DA  A  60     -35.440 -14.020  10.170  1.00  1.00      A    B
ATOM    180 DP   DA  A  61     -28.980 -12.350   7.680  1.00  1.00      A    P
ATOM    181 DS   DA  A  61     -29.070 -12.950  10.920  1.00  1.00      A    S
ATOM    182 DB   DA  A  61     -32.800 -16.040  11.760  1.00  1.00      A    B
ATOM    183 DP   DC  A  62     -26.140 -13.930  11.990  1.00  1.00      A    P
ATOM    184 DS   DC  A  62     -27.380 -16.300  14.430  1.00  1.00      A    S
ATOM    185 DB   DC  A  62     -30.260 -18.290  12.680  1.00  1.00      A    B
ATOM    186 DP   DG  A  63     -23.550 -18.690  16.570  1.00  1.00      A    P
ATOM    187 DS   DG  A  63     -25.330 -21.640  17.250  1.00  1.00      A    S
ATOM    188 DB   DG  A  63     -28.540 -22.840  13.000  1.00  1.00      A    B
ATOM    189 DP   DC  A  64     -23.660 -24.090  18.450  1.00  1.00      A    P
ATOM    190 DS   DC  A  64     -26.050 -26.820  16.660  1.00  1.00      A    S
ATOM    191 DB   DC  A  64     -26.040 -25.540  12.350  1.00  1.00      A    B
ATOM    192 DP   DA  A  65     -25.040 -31.670  17.010  1.00  1.00      A    P
ATOM    193 DS   DA  A  65     -26.820 -32.470  13.660  1.00  1.00      A    S
ATOM    194 DB   DA  A  65     -25.480 -29.430  10.510  1.00  1.00      A    B
ATOM    195 DP   DC  A  66     -26.710 -35.700  12.850  1.00  1.00      A    P
ATOM    196 DS   DC  A  66     -27.210 -35.020   8.970  1.00  1.00      A    S
ATOM    197 DB   DC  A  66     -24.480 -31.820   8.120  1.00  1.00      A    B
ATOM    198 DP   DG  A  67     -26.690 -38.940   5.980  1.00  1.00      A    P
ATOM    199 DS   DG  A  67     -25.460 -37.040   3.450  1.00  1.00      A    S
ATOM    200 DB   DG  A  67     -22.540 -33.500   4.630  1.00  1.00      A    B
ATOM    201 DP   DT  A  68     -24.290 -38.510   0.330  1.00  1.00      A    P
ATOM    202 DS   DT  A  68     -22.350 -35.170  -1.080  1.00  1.00      A    S
ATOM    203 DB   DT  A  68     -20.180 -34.390   2.380  1.00  1.00      A    B
ATOM    204 DP   DA  A  69     -19.760 -35.840  -4.170  1.00  1.00      A    P
ATOM    205 DS   DA  A  69     -17.810 -32.800  -3.440  1.00  1.00      A    S
ATOM    206 DB   DA  A  69     -16.330 -33.540   1.180  1.00  1.00      A    B
ATOM    207 DP   DC  A  70     -15.740 -32.290  -4.890  1.00  1.00      A    P
ATOM    208 DS   DC  A  70     -13.940 -30.600  -2.380  1.00  1.00      A    S
ATOM    209 DB   DC  A  70     -13.080 -33.440   0.230  1.00  1.00      A    B
ATOM    210 DP   DG  A  71     -10.690 -27.960  -3.940  1.00  1.00      A    P
ATOM    211 DS   DG  A  71      -8.800 -28.580  -0.980  1.00  1.00      A    S
ATOM    212 DB   DG  A  71      -8.500 -33.200   0.130  1.00  1.00      A    B
ATOM    213 DP   DC  A  72      -6.200 -26.390   0.430  1.00  1.00      A    P
ATOM    214 DS   DC  A  72      -4.860 -29.000   2.640  1.00  1.00      A    S
ATOM    215 DB   DC  A  72      -5.140 -32.900   0.220  1.00  1.00      A    B
ATOM    216 DP   DG  A  73      -0.630 -28.090   5.150  1.00  1.00      A    P
ATOM    217 DS   DG  A  73       0.580 -31.940   5.560  1.00  1.00      A    S
ATOM    218 DB   DG  A  73      -1.690 -34.850   1.980  1.00  1.00      A    B
ATOM    219 DP   DC  A  74       3.210 -32.610   6.760  1.00  1.00      A    P
ATOM    220 DS   DC  A  74       2.930 -36.350   5.400  1.00  1.00      A    S
ATOM    221 DB   DC  A  74       1.420 -35.930   1.480  1.00  1.00      A    B
ATOM    222 DP   DT  A  75       5.950 -38.600   5.470  1.00  1.00      A    P
ATOM    223 DS   DT  A  75       5.250 -40.300   2.450  1.00  1.00      A    S
ATOM    224 DB   DT  A  75       4.840 -37.150  -0.420  1.00  1.00      A    B
ATOM    225 DP   DG  A  76       8.080 -43.210   1.300  1.00  1.00      A    P
ATOM    226 DS   DG  A  76       8.140 -42.820  -2.610  1.00  1.00      A    S
ATOM    227 DB   DG  A  76       7.090 -38.130  -4.040  1.00  1.00      A    B
ATOM    228 DP   DT  A  77      10.270 -44.400  -4.790  1.00  1.00      A    P
ATOM    229 DS   DT  A  77       9.290 -42.630  -7.810  1.00  1.00      A    S
ATOM    230 DB   DT  A  77       9.800 -38.540  -6.270  1.00  1.00      A    B
ATOM    231 DP   DC  A  78      11.830 -43.400 -11.000  1.00  1.00      A    P
ATOM    232 DS   DC  A  78      11.540 -39.950 -12.520  1.00  1.00      A    S
ATOM    233 DB   DC  A  78      12.240 -36.860  -9.030  1.00  1.00      A    B
ATOM    234 DP   DC  A  79      12.960 -38.940 -15.640  1.00  1.00      A    P
ATOM    235 DS   DC  A  79      13.040 -35.100 -15.210  1.00  1.00      A    S
ATOM    236 DB   DC  A  79      14.460 -34.330 -10.770  1.00  1.00      A    B
ATOM    237 DP   DC  A  80      14.920 -32.460 -17.380  1.00  1.00      A    P
ATOM    238 DS   DC  A  80      14.390 -29.710 -15.020  1.00  1.00      A    S
ATOM    239 DB   DC  A  80      17.040 -31.330 -11.640  1.00  1.00      A    B
ATOM    240 DP   DC  A  81      15.550 -25.940 -16.030  1.00  1.00      A    P
ATOM    241 DS   DC  A  81      16.380 -25.070 -12.000  1.00  1.00      A    S
ATOM    242 DB   DC  A  81      19.480 -28.290 -11.010  1.00  1.00      A    B
ATOM    243 DP   DC  A  82      18.180 -21.780 -11.100  1.00  1.00      A    P
ATOM    244 DS   DC  A  82      19.510 -22.950  -7.650  1.00  1.00      A    S
ATOM    245 DB   DC  A  82      22.150 -26.130  -9.330  1.00  1.00      A    B
ATOM    246 DP   DG  A  83      21.930 -19.460  -4.840  1.00  1.00      A    P
ATOM    247 DS   DG  A  83      24.200 -22.000  -3.260  1.00  1.00      A    S
ATOM    248 DB   DG  A  83      25.960 -25.340  -7.110  1.00  1.00      A    B
ATOM    249 DP   DC  A  84      26.130 -21.120  -0.490  1.00  1.00      A    P
ATOM    250 DS   DC  A  84      28.680 -23.650  -1.410  1.00  1.00      A    S
ATOM    251 DB   DC  A  84      28.780 -23.770  -5.740  1.00  1.00      A    B
ATOM    252 DP   DG  A  85      32.810 -22.990   0.790  1.00  1.00      A    P
ATOM    253 DS   DG  A  85      35.130 -23.760  -2.230  1.00  1.00      A    S
ATOM    254 DB   DG  A  85      32.940 -22.300  -6.200  1.00  1.00      A    B
ATOM    255 DP   DT  A  86      38.690 -23.360  -2.100  1.00  1.00      A    P
ATOM    256 DS   DT  A  86      39.070 -23.300  -5.960  1.00  1.00      A    S
ATOM    257 DB   DT  A  86      35.730 -20.450  -6.970  1.00  1.00      A    B
ATOM    258 DP   DT  A  87      42.230 -22.560  -7.670  1.00  1.00      A    P
ATOM    259 DS   DT  A  87      40.660 -22.220 -10.970  1.00  1.00      A    S
ATOM    260 DB   DT  A  87      37.970 -18.670  -9.500  1.00  1.00      A    B
ATOM    261 DP   DT  A  88      42.840 -21.440 -14.300  1.00  1.00      A    P
ATOM    262 DS   DT  A  88      39.890 -19.100 -15.890  1.00  1.00      A    S
ATOM    263 DB   DT  A  88      39.510 -16.750 -12.630  1.00  1.00      A    B
ATOM    264 DP   DT  A  89      40.440 -17.470 -18.860  1.00  1.00      A    P
ATOM    265 DS   DT  A  89      37.840 -14.650 -18.140  1.00  1.00      A    S
ATOM    266 DB   DT  A  89      39.770 -12.980 -14.490  1.00  1.00      A    B
ATOM    267 DP   DA  A  90      36.730 -11.410 -21.160  1.00  1.00      A    P
ATOM    268 DS   DA  A  90      35.600  -9.050 -18.460  1.00  1.00      A    S
ATOM    269 DB   DA  A  90      39.010  -8.950 -15.220  1.00  1.00      A    B
ATOM    270 DP   DA  A  91      34.720  -5.800 -19.380  1.00  1.00      A    P
ATOM    271 DS   DA  A  91      35.180  -4.180 -16.190  1.00  1.00      A    S
ATOM    272 DB   DA  A  91      39.920  -5.440 -14.480  1.00  1.00      A    B
ATOM    273 DP   DC  A  92      34.470  -1.350 -16.320  1.00  1.00      A    P
ATOM    274 DS   DC  A  92      36.790  -0.080 -13.910  1.00  1.00      A    S
ATOM    275 DB   DC  A  92      40.340  -2.050 -14.720  1.00  1.00      A    B
ATOM    276 DP   DC  A  93      37.160   3.030 -12.870  1.00  1.00      A    P
ATOM    277 DS   DC  A  93      40.620   2.890 -12.200  1.00  1.00      A    S
ATOM    278 DB   DC  A  93      42.390   1.230 -15.520  1.00  1.00      A    B
ATOM    279 DP   DG  A  94      42.080   6.950 -10.860  1.00  1.00      A    P
ATOM    280 DS   DG  A  94      45.850   6.460 -12.420  1.00  1.00      A    S
ATOM    281 DB   DG  A  94      45.750   3.560 -16.460  1.00  1.00      A    B
ATOM    282 DP   DC  A  95      47.880   8.860 -12.420  1.00  1.00      A    P
ATOM    283 DS   DC  A  95      50.350   6.900 -15.260  1.00  1.00      A    S
ATOM    284 DB   DC  A  95      47.590   5.920 -18.310  1.00  1.00      A    B
ATOM    285 DP   DC  A  96      53.280   7.921 -16.170  1.00  1.00      A    P
ATOM    286 DS   DC  A  96      53.520   6.041 -19.020  1.00  1.00      A    S
ATOM    287 DB   DC  A  96      50.060   6.731 -21.220  1.00  1.00      A    B
ATOM    288 DP   DA  A  97      57.100   6.031 -21.450  1.00  1.00      A    P
ATOM    289 DS   DA  A  97      55.410   4.701 -24.740  1.00  1.00      A    S
ATOM    290 DB   DA  A  97      51.050   7.061 -25.420  1.00  1.00      A    B
ATOM    291 DP   DA  A  98      57.870   4.781 -28.070  1.00  1.00      A    P
ATOM    292 DS   DA  A  98      55.330   6.551 -30.680  1.00  1.00      A    S
ATOM    293 DB   DA  A  98      52.010   9.411 -28.360  1.00  1.00      A    B
ATOM    294 DP   DG  A  99      56.590   7.811 -33.500  1.00  1.00      A    P
ATOM    295 DS   DG  A  99      53.720   9.711 -34.720  1.00  1.00      A    S
ATOM    296 DB   DG  A  99      52.270  12.951 -30.810  1.00  1.00      A    B
ATOM    297 DP   DG  A 100      53.700  11.351 -37.630  1.00  1.00      A    P
ATOM    298 DS   DG  A 100      51.140  14.091 -36.650  1.00  1.00      A    S
ATOM    299 DB   DG  A 100      52.720  16.161 -32.240  1.00  1.00      A    B
ATOM    300 DP   DG  A 101      50.620  16.351 -38.970  1.00  1.00      A    P
ATOM    301 DS   DG  A 101      49.970  19.471 -36.630  1.00  1.00      A    S
ATOM    302 DB   DG  A 101      53.430  19.751 -32.590  1.00  1.00      A    B
ATOM    303 DP   DG  A 102      49.690  22.591 -38.020  1.00  1.00      A    P
ATOM    304 DS   DG  A 102      50.830  24.771 -34.920  1.00  1.00      A    S
ATOM    305 DB   DG  A 102      55.170  22.941 -32.790  1.00  1.00      A    B
ATOM    306 DP   DA  A 103      50.490  28.681 -35.160  1.00  1.00      A    P
ATOM    307 DS   DA  A 103      53.350  29.501 -33.160  1.00  1.00      A    S
ATOM    308 DB   DA  A 103      56.380  26.131 -33.720  1.00  1.00      A    B
ATOM    309 DP   DT  A 104      54.820  32.531 -33.949  1.00  1.00      A    P
ATOM    310 DS   DT  A 104      58.050  31.461 -33.009  1.00  1.00      A    S
ATOM    311 DB   DT  A 104      58.530  28.351 -35.629  1.00  1.00      A    B
ATOM    312 DP   DT  A 105      61.220  34.041 -33.209  1.00  1.00      A    P
ATOM    313 DS   DT  A 105      63.610  31.801 -33.669  1.00  1.00      A    S
ATOM    314 DB   DT  A 105      61.780  30.211 -37.109  1.00  1.00      A    B
ATOM    315 DP   DA  A 106      67.520  32.751 -34.329  1.00  1.00      A    P
ATOM    316 DS   DA  A 106      68.570  29.601 -36.069  1.00  1.00      A    S
ATOM    317 DB   DA  A 106      64.920  28.651 -39.289  1.00  1.00      A    B
ATOM    318 DP   DC  A 107      71.070  29.701 -36.989  1.00  1.00      A    P
ATOM    319 DS   DC  A 107      70.540  27.721 -39.749  1.00  1.00      A    S
ATOM    320 DB   DC  A 107      67.270  29.461 -41.709  1.00  1.00      A    B
ATOM    321 DP   DT  A 108      73.560  26.761 -42.379  1.00  1.00      A    P
ATOM    322 DS   DT  A 108      71.050  26.011 -45.819  1.00  1.00      A    S
ATOM    323 DB   DT  A 108      68.700  30.071 -45.569  1.00  1.00      A    B
ATOM    324 DP   DC  A 109      72.590  25.301 -49.219  1.00  1.00      A    P
ATOM    325 DS   DC  A 109      69.530  26.501 -51.069  1.00  1.00      A    S
ATOM    326 DB   DC  A 109      69.000  30.781 -49.379  1.00  1.00      A    B
ATOM    327 DP   DC  A 110      69.190  26.391 -54.479  1.00  1.00      A    P
ATOM    328 DS   DC  A 110      66.740  29.111 -55.099  1.00  1.00      A    S
ATOM    329 DB   DC  A 110      68.560  32.741 -52.649  1.00  1.00      A    B
ATOM    330 DP   DC  A 111      65.050  30.051 -58.339  1.00  1.00      A    P
ATOM    331 DS   DC  A 111      63.980  33.341 -57.229  1.00  1.00      A    S
ATOM    332 DB   DC  A 111      67.570  34.991 -55.459  1.00  1.00      A    B
ATOM    333 DP   DT  A 112      62.290  36.271 -60.089  1.00  1.00      A    P
ATOM    334 DS   DT  A 112      63.510  39.481 -57.969  1.00  1.00      A    S
ATOM    335 DB   DT  A 112      67.790  38.521 -57.459  1.00  1.00      A    B
ATOM    336 DP   DA  A 113      62.500  42.771 -59.669  1.00  1.00      A    P
ATOM    337 DS   DA  A 113      65.520  44.581 -58.359  1.00  1.00      A    S
ATOM    338 DB   DA  A 113      69.440  41.821 -59.089  1.00  1.00      A    B
ATOM    339 DP   DG  A 114      65.960  48.201 -60.249  1.00  1.00      A    P
ATOM    340 DS   DG  A 114      69.640  48.301 -60.009  1.00  1.00      A    S
ATOM    341 DB   DG  A 114      71.730  43.961 -61.249  1.00  1.00      A    B
ATOM    342 DP   DT  A 115      71.300  50.501 -60.909  1.00  1.00      A    P
ATOM    343 DS   DT  A 115      74.920  48.901 -60.179  1.00  1.00      A    S
ATOM    344 DB   DT  A 115      74.630  45.171 -62.769  1.00  1.00      A    B
ATOM    345 DP   DC  A 116      77.200  51.031 -60.999  1.00  1.00      A    P
ATOM    346 DS   DC  A 116      79.300  48.151 -62.819  1.00  1.00      A    S
ATOM    347 DB   DC  A 116      76.490  46.291 -65.849  1.00  1.00      A    B
ATOM    348 DP   DT  A 117      82.920  48.571 -64.509  1.00  1.00      A    P
ATOM    349 DS   DT  A 117      83.010  44.971 -66.299  1.00  1.00      A    S
ATOM    350 DB   DT  A 117      79.270  45.211 -68.489  1.00  1.00      A    B
ATOM    351 DP   DC  A 118      85.900  44.511 -67.889  1.00  1.00      A    P
ATOM    352 DS   DC  A 118      84.580  42.961 -70.829  1.00  1.00      A    S
ATOM    353 DB   DC  A 118      80.800  45.441 -71.929  1.00  1.00      A    B
ATOM    354 DP   DC  A 119      86.390  41.771 -73.279  1.00  1.00      A    P
ATOM    355 DS   DC  A 119      83.910  41.911 -76.569  1.00  1.00      A    S
ATOM    356 DB   DC  A 119      81.040  45.551 -75.769  1.00  1.00      A    B
ATOM    357 DP   DA  A 120      84.810  40.931 -80.569  1.00  1.00      A    P
ATOM    358 DS   DA  A 120      81.410  40.861 -81.319  1.00  1.00      A    S
ATOM    359 DB   DA  A 120      79.290  44.941 -79.959  1.00  1.00      A    B
ATOM    360 DP   DG  A 121      80.700  40.621 -85.119  1.00  1.00      A    P
ATOM    361 DS   DG  A 121      77.970  43.541 -85.379  1.00  1.00      A    S
ATOM    362 DB   DG  A 121      79.050  47.681 -82.619  1.00  1.00      A    B
ATOM    363 DP   DG  A 122      76.240  44.561 -88.569  1.00  1.00      A    P
ATOM    364 DS   DG  A 122      75.270  48.251 -87.299  1.00  1.00      A    S
ATOM    365 DB   DG  A 122      78.620  50.291 -85.439  1.00  1.00      A    B
ATOM    366 DP   DC  A 123      73.090  49.941 -88.929  1.00  1.00      A    P
ATOM    367 DS   DC  A 123      74.820  52.631 -89.059  1.00  1.00      A    S
ATOM    368 DB   DC  A 123      78.350  51.311 -88.609  1.00  1.00      A    B
ATOM    369 DP   DA  A 124      74.370  55.501 -91.939  1.00  1.00      A    P
ATOM    370 DS   DA  A 124      78.060  57.071 -91.359  1.00  1.00      A    S
ATOM    371 DB   DA  A 124      81.280  53.151 -90.909  1.00  1.00      A    B
ATOM    372 DP   DC  A 125      78.860  58.801 -93.289  1.00  1.00      A    P
ATOM    373 DS   DC  A 125      82.240  58.661 -92.739  1.00  1.00      A    S
ATOM    374 DB   DC  A 125      83.180  54.731 -93.399  1.00  1.00      A    B
ATOM    375 DP   DG  A 126      84.840  61.961 -94.969  1.00  1.00      A    P
ATOM    376 DS   DG  A 126      87.600  59.821 -94.599  1.00  1.00      A    S
ATOM    377 DB   DG  A 126      86.500  55.231 -96.299  1.00  1.00      A    B
ATOM    378 DP   DT  A 127      90.980  60.721 -95.619  1.00  1.00      A    P
ATOM    379 DS   DT  A 127      92.480  56.991 -96.229  1.00  1.00      A    S
ATOM    380 DB   DT  A 127      89.340  55.001 -98.759  1.00  1.00      A    B
ATOM    381 DP   DG  A 128      96.480  57.311 -98.109  1.00  1.00      A    P
ATOM    382 DS   DG  A 128      96.140  54.312 -99.609  1.00  1.00      A    S
ATOM    383 DB   DG  A 128      92.140  53.381-101.579  1.00  1.00      A    B
ATOM    384 DP   DT  A 129      98.750  53.352-101.889  1.00  1.00      A    P
ATOM    385 DS   DT  A 129      96.820  50.532-103.659  1.00  1.00      A    S
ATOM    386 DB   DT  A 129      93.490  53.162-104.959  1.00  1.00      A    B
ATOM    387 DP   DC  A 130      98.820  48.842-106.499  1.00  1.00      A    P
ATOM    388 DS   DC  A 130      95.600  48.222-108.609  1.00  1.00      A    S
ATOM    389 DB   DC  A 130      93.970  52.372-108.659  1.00  1.00      A    B
ATOM    390 DP   DA  A 131      95.630  45.772-112.579  1.00  1.00      A    P
ATOM    391 DS   DA  A 131      92.210  47.622-113.799  1.00  1.00      A    S
ATOM    392 DB   DA  A 131      92.760  52.102-112.549  1.00  1.00      A    B
ATOM    393 DP   DG  A 132      91.330  46.942-117.729  1.00  1.00      A    P
ATOM    394 DS   DG  A 132      89.980  49.972-118.209  1.00  1.00      A    S
ATOM    395 DB   DG  A 132      92.790  53.542-116.029  1.00  1.00      A    B
ATOM    396 DP   DA  A 133      87.750  50.992-120.499  1.00  1.00      A    P
ATOM    397 DS   DA  A 133      88.470  54.902-119.939  1.00  1.00      A    S
ATOM    398 DB   DA  A 133      93.080  55.622-118.789  1.00  1.00      A    B
ATOM    399 DP   DT  A 134      87.430  57.052-122.759  1.00  1.00      A    P
ATOM    400 DS   DT  A 134      89.850  59.932-121.879  1.00  1.00      A    S
ATOM    401 DB   DT  A 134      93.340  57.792-121.739  1.00  1.00      A    B
ATOM    402 DP   DA  A 135      90.130  62.822-124.759  1.00  1.00      A    P
ATOM    403 DS   DA  A 135      94.000  63.272-124.599  1.00  1.00      A    S
ATOM    404 DB   DA  A 135      96.520  59.362-123.669  1.00  1.00      A    B
ATOM    405 DP   DT  A 136      95.410  65.172-126.819  1.00  1.00      A    P
ATOM    406 DS   DT  A 136      98.780  63.902-126.069  1.00  1.00      A    S
ATOM    407 DB   DT  A 136      98.210  59.872-126.899  1.00  1.00      A    B
ATOM    408 DP   DA  A 137     101.920  65.722-128.339  1.00  1.00      A    P
ATOM    409 DS   DA  A 137     104.120  62.702-128.559  1.00  1.00      A    S
ATOM    410 DB   DA  A 137     101.250  58.402-129.439  1.00  1.00      A    B
ATOM    411 DP   DT  A 138     107.010  62.792-129.949  1.00  1.00      A    P
ATOM    412 DS   DT  A 138     107.720  59.182-129.869  1.00  1.00      A    S
ATOM    413 DB   DT  A 138     104.210  57.472-131.469  1.00  1.00      A    B
ATOM    414 DP   DA  A 139     111.770  57.972-130.919  1.00  1.00      A    P
ATOM    415 DS   DA  A 139     110.930  54.412-132.019  1.00  1.00      A    S
ATOM    416 DB   DA  A 139     106.590  54.542-134.549  1.00  1.00      A    B
ATOM    417 DP   DC  A 140     113.210  52.692-133.169  1.00  1.00      A    P
ATOM    418 DS   DC  A 140     110.610  50.812-135.399  1.00  1.00      A    S
ATOM    419 DB   DC  A 140     108.330  53.692-137.279  1.00  1.00      A    B
ATOM    420 DP   DA  A 141     112.370  47.732-138.489  1.00  1.00      A    P
ATOM    421 DS   DA  A 141     109.510  47.482-140.179  1.00  1.00      A    S
ATOM    422 DB   DA  A 141     108.500  51.952-141.249  1.00  1.00      A    B
ATOM    423 DP   DT  A 142     109.350  45.422-143.069  1.00  1.00      A    P
ATOM    424 DS   DT  A 142     107.140  47.222-144.929  1.00  1.00      A    S
ATOM    425 DB   DT  A 142     109.270  51.422-144.769  1.00  1.00      A    B
ATOM    426 DP   DC  A 143     106.271  45.822-148.259  1.00  1.00      A    P
ATOM    427 DS   DC  A 143     105.360  48.772-149.879  1.00  1.00      A    S
ATOM    428 DB   DC  A 143     108.430  52.002-148.899  1.00  1.00      A    B
ATOM    429 DP   DC  A 144     104.161  49.002-153.649  1.00  1.00      A    P
ATOM    430 DS   DC  A 144     104.960  52.722-154.309  1.00  1.00      A    S
ATOM    431 DB   DC  A 144     108.990  52.742-152.739  1.00  1.00      A    B
ATOM    432 DP   DT  A 145     104.650  54.642-158.259  1.00  1.00      A    P
ATOM    433 DS   DT  A 145     106.820  57.292-157.429  1.00  1.00      A    S
ATOM    434 DB   DT  A 145     110.330  54.782-155.949  1.00  1.00      A    B
ATOM    435 DP   DG  A 146     108.260  60.282-160.939  1.00  1.00      A    P
ATOM    436 DS   DG  A 146     111.660  61.012-159.919  1.00  1.00      A    S
ATOM    437 DB   DG  A 146     113.630  56.442-157.859  1.00  1.00      A    B
ATOM    438 DP   DT  A 147     113.800  62.952-161.149  1.00  1.00      A    P
ATOM    439 DS   DT  A 147     116.960  60.712-159.989  1.00  1.00      A    S
ATOM    440 DB   DT  A 147     115.410  56.912-160.679  1.00  1.00      A    B
TER
ATOM    441 DS   DA  B   1     120.491  48.542-156.459  1.00  1.00      B    S
ATOM    442 DB   DA  B   1     117.491  51.852-158.249  1.00  1.00      B    B
ATOM    443 DP   DC  B   2     121.491  49.042-153.779  1.00  1.00      B    P
ATOM    444 DS   DC  B   2     120.810  52.572-153.969  1.00  1.00      B    S
ATOM    445 DB   DC  B   2     116.740  52.572-154.899  1.00  1.00      B    B
ATOM    446 DP   DA  B   3     121.840  55.492-150.599  1.00  1.00      B    P
ATOM    447 DS   DA  B   3     119.050  58.202-151.529  1.00  1.00      B    S
ATOM    448 DB   DA  B   3     115.120  55.722-152.909  1.00  1.00      B    B
ATOM    449 DP   DG  B   4     118.600  61.172-148.969  1.00  1.00      B    P
ATOM    450 DS   DG  B   4     114.620  61.442-149.759  1.00  1.00      B    S
ATOM    451 DB   DG  B   4     112.370  56.922-150.589  1.00  1.00      B    B
ATOM    452 DP   DG  B   5     112.300  63.932-148.299  1.00  1.00      B    P
ATOM    453 DS   DG  B   5     108.980  62.032-149.079  1.00  1.00      B    S
ATOM    454 DB   DG  B   5     109.360  57.242-148.569  1.00  1.00      B    B
ATOM    455 DP   DA  B   6     105.820  63.282-147.789  1.00  1.00      B    P
ATOM    456 DS   DA  B   6     104.270  59.812-147.999  1.00  1.00      B    S
ATOM    457 DB   DA  B   6     107.190  56.722-145.549  1.00  1.00      B    B
ATOM    458 DP   DT  B   7     101.520  59.632-146.669  1.00  1.00      B    P
ATOM    459 DS   DT  B   7     101.640  56.482-145.899  1.00  1.00      B    S
ATOM    460 DB   DT  B   7     104.590  56.472-142.999  1.00  1.00      B    B
ATOM    461 DP   DG  B   8      97.800  55.012-144.459  1.00  1.00      B    P
ATOM    462 DS   DG  B   8      99.200  52.472-142.359  1.00  1.00      B    S
ATOM    463 DB   DG  B   8     103.270  53.912-139.829  1.00  1.00      B    B
ATOM    464 DP   DT  B   9      97.000  50.172-140.419  1.00  1.00      B    P
ATOM    465 DS   DT  B   9      99.910  48.952-137.959  1.00  1.00      B    S
ATOM    466 DB   DT  B   9     101.240  53.182-136.679  1.00  1.00      B    B
ATOM    467 DP   DA  B  10      98.260  46.662-134.989  1.00  1.00      B    P
ATOM    468 DS   DA  B  10     101.160  47.772-132.419  1.00  1.00      B    S
ATOM    469 DB   DA  B  10     101.890  52.282-132.429  1.00  1.00      B    B
ATOM    470 DP   DT  B  11     101.100  46.582-129.419  1.00  1.00      B    P
ATOM    471 DS   DT  B  11     103.480  49.372-127.869  1.00  1.00      B    S
ATOM    472 DB   DT  B  11     100.620  52.612-128.669  1.00  1.00      B    B
ATOM    473 DP   DA  B  12     104.690  48.942-123.689  1.00  1.00      B    P
ATOM    474 DS   DA  B  12     105.370  52.632-123.139  1.00  1.00      B    S
ATOM    475 DB   DA  B  12     101.590  55.072-125.529  1.00  1.00      B    B
ATOM    476 DP   DT  B  13     106.180  53.682-119.899  1.00  1.00      B    P
ATOM    477 DS   DT  B  13     105.550  57.242-120.469  1.00  1.00      B    S
ATOM    478 DB   DT  B  13     101.180  56.382-122.139  1.00  1.00      B    B
ATOM    479 DP   DA  B  14     105.440  59.452-116.729  1.00  1.00      B    P
ATOM    480 DS   DA  B  14     102.470  61.262-117.739  1.00  1.00      B    S
ATOM    481 DB   DA  B  14      98.970  58.372-119.319  1.00  1.00      B    B
ATOM    482 DP   DT  B  15     101.000  63.172-115.489  1.00  1.00      B    P
ATOM    483 DS   DT  B  15      97.850  63.062-116.779  1.00  1.00      B    S
ATOM    484 DB   DT  B  15      97.060  59.212-116.439  1.00  1.00      B    B
ATOM    485 DP   DC  B  16      95.560  65.212-114.539  1.00  1.00      B    P
ATOM    486 DS   DC  B  16      92.130  62.812-114.899  1.00  1.00      B    S
ATOM    487 DB   DC  B  16      93.860  58.612-114.079  1.00  1.00      B    B
ATOM    488 DP   DT  B  17      88.820  63.322-112.939  1.00  1.00      B    P
ATOM    489 DS   DT  B  17      87.600  59.432-113.449  1.00  1.00      B    S
ATOM    490 DB   DT  B  17      90.930  57.532-111.689  1.00  1.00      B    B
ATOM    491 DP   DG  B  18      83.950  58.621-111.229  1.00  1.00      B    P
ATOM    492 DS   DG  B  18      84.520  55.011-110.829  1.00  1.00      B    S
ATOM    493 DB   DG  B  18      88.770  54.232-109.769  1.00  1.00      B    B
ATOM    494 DP   DA  B  19      82.150  52.891-109.589  1.00  1.00      B    P
ATOM    495 DS   DA  B  19      84.190  50.351-108.779  1.00  1.00      B    S
ATOM    496 DB   DA  B  19      87.850  52.671-106.529  1.00  1.00      B    B
ATOM    497 DP   DC  B  20      82.850  47.981-106.949  1.00  1.00      B    P
ATOM    498 DS   DC  B  20      86.050  47.421-105.249  1.00  1.00      B    S
ATOM    499 DB   DC  B  20      87.190  51.221-103.359  1.00  1.00      B    B
ATOM    500 DP   DA  B  21      86.170  43.901-102.709  1.00  1.00      B    P
ATOM    501 DS   DA  B  21      88.530  45.181 -99.869  1.00  1.00      B    S
ATOM    502 DB   DA  B  21      88.080  49.441 -99.449  1.00  1.00      B    B
ATOM    503 DP   DC  B  22      88.520  43.461 -97.059  1.00  1.00      B    P
ATOM    504 DS   DC  B  22      90.020  46.011 -95.309  1.00  1.00      B    S
ATOM    505 DB   DC  B  22      87.100  49.621 -96.139  1.00  1.00      B    B
ATOM    506 DP   DG  B  23      91.100  45.121 -90.609  1.00  1.00      B    P
ATOM    507 DS   DG  B  23      90.990  48.821 -89.639  1.00  1.00      B    S
ATOM    508 DB   DG  B  23      86.830  50.931 -91.649  1.00  1.00      B    B
ATOM    509 DP   DT  B  24      91.510  49.771 -86.979  1.00  1.00      B    P
ATOM    510 DS   DT  B  24      89.730  52.991 -87.149  1.00  1.00      B    S
ATOM    511 DB   DT  B  24      85.990  51.231 -88.249  1.00  1.00      B    B
ATOM    512 DP   DG  B  25      89.400  55.361 -83.349  1.00  1.00      B    P
ATOM    513 DS   DG  B  25      85.960  56.551 -83.829  1.00  1.00      B    S
ATOM    514 DB   DG  B  25      82.770  52.811 -85.639  1.00  1.00      B    B
ATOM    515 DP   DC  B  26      84.680  59.441 -81.889  1.00  1.00      B    P
ATOM    516 DS   DC  B  26      81.490  58.211 -82.019  1.00  1.00      B    S
ATOM    517 DB   DC  B  26      81.770  53.951 -82.449  1.00  1.00      B    B
ATOM    518 DP   DC  B  27      78.860  59.201 -79.729  1.00  1.00      B    P
ATOM    519 DS   DC  B  27      76.410  56.031 -80.689  1.00  1.00      B    S
ATOM    520 DB   DC  B  27      78.880  52.591 -80.309  1.00  1.00      B    B
ATOM    521 DP   DT  B  28      73.210  55.491 -78.629  1.00  1.00      B    P
ATOM    522 DS   DT  B  28      72.270  51.791 -79.999  1.00  1.00      B    S
ATOM    523 DB   DT  B  28      76.110  49.991 -78.929  1.00  1.00      B    B
ATOM    524 DP   DG  B  29      68.930  50.011 -78.149  1.00  1.00      B    P
ATOM    525 DS   DG  B  29      70.850  46.451 -78.599  1.00  1.00      B    S
ATOM    526 DB   DG  B  29      75.530  46.451 -76.439  1.00  1.00      B    B
ATOM    527 DP   DG  B  30      69.270  43.661 -77.759  1.00  1.00      B    P
ATOM    528 DS   DG  B  30      72.350  41.271 -76.989  1.00  1.00      B    S
ATOM    529 DB   DG  B  30      75.720  43.821 -73.939  1.00  1.00      B    B
ATOM    530 DP   DA  B  31      71.620  38.191 -75.749  1.00  1.00      B    P
ATOM    531 DS   DA  B  31      74.990  37.721 -74.069  1.00  1.00      B    S
ATOM    532 DB   DA  B  31      75.630  41.651 -71.309  1.00  1.00      B    B
ATOM    533 DP   DG  B  32      75.680  34.571 -71.889  1.00  1.00      B    P
ATOM    534 DS   DG  B  32      77.810  36.061 -69.379  1.00  1.00      B    S
ATOM    535 DB   DG  B  32      76.000  40.811 -67.689  1.00  1.00      B    B
ATOM    536 DP   DA  B  33      79.010  33.701 -66.379  1.00  1.00      B    P
ATOM    537 DS   DA  B  33      79.870  36.451 -64.439  1.00  1.00      B    S
ATOM    538 DB   DA  B  33      76.360  39.131 -64.479  1.00  1.00      B    B
ATOM    539 DP   DC  B  34      80.600  35.661 -61.509  1.00  1.00      B    P
ATOM    540 DS   DC  B  34      79.800  39.141 -59.839  1.00  1.00      B    S
ATOM    541 DB   DC  B  34      75.120  39.471 -60.619  1.00  1.00      B    B
ATOM    542 DP   DT  B  35      80.680  39.431 -55.659  1.00  1.00      B    P
ATOM    543 DS   DT  B  35      77.990  41.691 -54.579  1.00  1.00      B    S
ATOM    544 DB   DT  B  35      74.820  40.161 -56.739  1.00  1.00      B    B
ATOM    545 DP   DA  B  36      77.230  42.791 -50.199  1.00  1.00      B    P
ATOM    546 DS   DA  B  36      73.960  43.611 -50.779  1.00  1.00      B    S
ATOM    547 DB   DA  B  36      72.010  40.181 -53.689  1.00  1.00      B    B
ATOM    548 DP   DG  B  37      72.120  44.181 -47.559  1.00  1.00      B    P
ATOM    549 DS   DG  B  37      69.050  43.321 -48.789  1.00  1.00      B    S
ATOM    550 DB   DG  B  37      68.880  38.841 -51.879  1.00  1.00      B    B
ATOM    551 DP   DG  B  38      65.850  43.511 -46.659  1.00  1.00      B    P
ATOM    552 DS   DG  B  38      63.960  41.371 -48.959  1.00  1.00      B    S
ATOM    553 DB   DG  B  38      66.310  37.331 -49.909  1.00  1.00      B    B
ATOM    554 DP   DG  B  39      60.640  40.441 -48.159  1.00  1.00      B    P
ATOM    555 DS   DG  B  39      60.430  36.601 -49.249  1.00  1.00      B    S
ATOM    556 DB   DG  B  39      64.640  34.321 -48.179  1.00  1.00      B    B
ATOM    557 DP   DA  B  40      56.900  34.071 -49.729  1.00  1.00      B    P
ATOM    558 DS   DA  B  40      59.210  30.851 -49.789  1.00  1.00      B    S
ATOM    559 DB   DA  B  40      63.070  31.471 -46.829  1.00  1.00      B    B
ATOM    560 DP   DG  B  41      57.340  27.591 -49.439  1.00  1.00      B    P
ATOM    561 DS   DG  B  41      59.720  25.961 -47.729  1.00  1.00      B    S
ATOM    562 DB   DG  B  41      62.550  28.521 -44.449  1.00  1.00      B    B
ATOM    563 DP   DT  B  42      59.340  22.541 -46.910  1.00  1.00      B    P
ATOM    564 DS   DT  B  42      62.080  22.101 -45.030  1.00  1.00      B    S
ATOM    565 DB   DT  B  42      61.640  25.611 -42.859  1.00  1.00      B    B
ATOM    566 DP   DA  B  43      62.830  18.141 -42.700  1.00  1.00      B    P
ATOM    567 DS   DA  B  43      64.480  19.711 -39.370  1.00  1.00      B    S
ATOM    568 DB   DA  B  43      61.770  24.221 -38.509  1.00  1.00      B    B
ATOM    569 DP   DA  B  44      65.340  17.681 -36.420  1.00  1.00      B    P
ATOM    570 DS   DA  B  44      65.440  20.801 -33.960  1.00  1.00      B    S
ATOM    571 DB   DA  B  44      61.510  23.381 -35.020  1.00  1.00      B    B
ATOM    572 DP   DT  B  45      65.830  20.051 -30.900  1.00  1.00      B    P
ATOM    573 DS   DT  B  45      63.970  22.861 -29.199  1.00  1.00      B    S
ATOM    574 DB   DT  B  45      60.470  22.451 -31.600  1.00  1.00      B    B
ATOM    575 DP   DC  B  46      63.820  22.341 -25.310  1.00  1.00      B    P
ATOM    576 DS   DC  B  46      60.480  23.651 -25.310  1.00  1.00      B    S
ATOM    577 DB   DC  B  46      58.410  21.171 -28.640  1.00  1.00      B    B
ATOM    578 DP   DC  B  47      58.400  24.081 -22.410  1.00  1.00      B    P
ATOM    579 DS   DC  B  47      54.820  23.801 -24.280  1.00  1.00      B    S
ATOM    580 DB   DC  B  47      54.830  20.851 -27.360  1.00  1.00      B    B
ATOM    581 DP   DC  B  48      51.860  23.261 -22.660  1.00  1.00      B    P
ATOM    582 DS   DC  B  48      49.300  21.601 -25.370  1.00  1.00      B    S
ATOM    583 DB   DC  B  48      51.760  18.621 -26.850  1.00  1.00      B    B
ATOM    584 DP   DC  B  49      45.760  20.611 -24.560  1.00  1.00      B    P
ATOM    585 DS   DC  B  49      45.190  17.681 -27.150  1.00  1.00      B    S
ATOM    586 DB   DC  B  49      48.820  15.471 -26.840  1.00  1.00      B    B
ATOM    587 DP   DT  B  50      41.940  15.781 -27.650  1.00  1.00      B    P
ATOM    588 DS   DT  B  50      43.070  12.711 -29.730  1.00  1.00      B    S
ATOM    589 DB   DT  B  50      46.880  11.831 -26.970  1.00  1.00      B    B
ATOM    590 DP   DT  B  51      40.660   9.771 -29.700  1.00  1.00      B    P
ATOM    591 DS   DT  B  51      43.220   7.211 -30.400  1.00  1.00      B    S
ATOM    592 DB   DT  B  51      45.680   8.211 -27.180  1.00  1.00      B    B
ATOM    593 DP   DG  B  52      41.850   3.441 -29.970  1.00  1.00      B    P
ATOM    594 DS   DG  B  52      45.190   2.071 -28.690  1.00  1.00      B    S
ATOM    595 DB   DG  B  52      46.950   4.591 -25.230  1.00  1.00      B    B
ATOM    596 DP   DG  B  53      45.270  -1.719 -28.140  1.00  1.00      B    P
ATOM    597 DS   DG  B  53      47.760  -1.639 -25.410  1.00  1.00      B    S
ATOM    598 DB   DG  B  53      46.700   2.191 -22.160  1.00  1.00      B    B
ATOM    599 DP   DC  B  54      48.330  -4.589 -24.130  1.00  1.00      B    P
ATOM    600 DS   DC  B  54      49.700  -2.899 -21.240  1.00  1.00      B    S
ATOM    601 DB   DC  B  54      46.190  -0.460 -19.880  1.00  1.00      B    B
ATOM    602 DP   DG  B  55      51.870  -6.089 -18.330  1.00  1.00      B    P
ATOM    603 DS   DG  B  55      51.180  -4.070 -15.200  1.00  1.00      B    S
ATOM    604 DB   DG  B  55      46.620  -2.250 -15.920  1.00  1.00      B    B
ATOM    605 DP   DG  B  56      51.600  -5.630 -11.900  1.00  1.00      B    P
ATOM    606 DS   DG  B  56      49.200  -4.150 -10.210  1.00  1.00      B    S
ATOM    607 DB   DG  B  56      45.060  -3.700 -12.540  1.00  1.00      B    B
ATOM    608 DP   DT  B  57      48.600  -5.000  -6.860  1.00  1.00      B    P
ATOM    609 DS   DT  B  57      45.070  -4.100  -7.070  1.00  1.00      B    S
ATOM    610 DB   DT  B  57      44.090  -6.010 -10.330  1.00  1.00      B    B
ATOM    611 DP   DT  B  58      42.760  -4.700  -4.250  1.00  1.00      B    P
ATOM    612 DS   DT  B  58      39.350  -4.870  -6.730  1.00  1.00      B    S
ATOM    613 DB   DT  B  58      40.540  -7.500  -9.240  1.00  1.00      B    B
ATOM    614 DP   DA  B  59      35.920  -5.110  -5.160  1.00  1.00      B    P
ATOM    615 DS   DA  B  59      34.340  -6.560  -8.370  1.00  1.00      B    S
ATOM    616 DB   DA  B  59      37.420 -10.010 -10.280  1.00  1.00      B    B
ATOM    617 DP   DA  B  60      31.100  -7.470  -8.600  1.00  1.00      B    P
ATOM    618 DS   DA  B  60      31.510  -9.550 -11.630  1.00  1.00      B    S
ATOM    619 DB   DA  B  60      35.460 -13.140 -10.500  1.00  1.00      B    B
ATOM    620 DP   DA  B  61      29.020 -10.740 -13.180  1.00  1.00      B    P
ATOM    621 DS   DA  B  61      30.660 -13.770 -14.560  1.00  1.00      B    S
ATOM    622 DB   DA  B  61      33.020 -15.740 -11.030  1.00  1.00      B    B
ATOM    623 DP   DA  B  62      29.220 -16.240 -16.810  1.00  1.00      B    P
ATOM    624 DS   DA  B  62      31.570 -18.720 -16.360  1.00  1.00      B    S
ATOM    625 DB   DA  B  62      32.250 -19.300 -11.730  1.00  1.00      B    B
ATOM    626 DP   DC  B  63      30.880 -21.580 -17.710  1.00  1.00      B    P
ATOM    627 DS   DC  B  63      32.360 -23.450 -15.170  1.00  1.00      B    S
ATOM    628 DB   DC  B  63      30.750 -22.330 -11.180  1.00  1.00      B    B
ATOM    629 DP   DG  B  64      32.730 -28.200 -16.390  1.00  1.00      B    P
ATOM    630 DS   DG  B  64      32.730 -29.520 -13.130  1.00  1.00      B    S
ATOM    631 DB   DG  B  64      30.210 -26.690 -10.140  1.00  1.00      B    B
ATOM    632 DP   DC  B  65      32.460 -33.150 -12.470  1.00  1.00      B    P
ATOM    633 DS   DC  B  65      31.350 -32.420  -8.630  1.00  1.00      B    S
ATOM    634 DB   DC  B  65      28.430 -29.480  -9.640  1.00  1.00      B    B
ATOM    635 DP   DG  B  66      29.820 -35.610  -6.190  1.00  1.00      B    P
ATOM    636 DS   DG  B  66      27.510 -33.080  -4.300  1.00  1.00      B    S
ATOM    637 DB   DG  B  66      25.100 -30.160  -7.140  1.00  1.00      B    B
ATOM    638 DP   DG  B  67      25.750 -33.870  -1.680  1.00  1.00      B    P
ATOM    639 DS   DG  B  67      23.350 -31.040  -2.250  1.00  1.00      B    S
ATOM    640 DB   DG  B  67      21.550 -30.910  -6.690  1.00  1.00      B    B
ATOM    641 DP   DG  B  68      20.720 -30.180   0.420  1.00  1.00      B    P
ATOM    642 DS   DG  B  68      18.540 -28.290  -1.370  1.00  1.00      B    S
ATOM    643 DB   DG  B  68      17.990 -30.490  -5.870  1.00  1.00      B    B
ATOM    644 DP   DG  B  69      15.640 -26.710  -0.330  1.00  1.00      B    P
ATOM    645 DS   DG  B  69      13.750 -26.550  -3.870  1.00  1.00      B    S
ATOM    646 DB   DG  B  69      14.220 -30.730  -6.510  1.00  1.00      B    B
ATOM    647 DP   DG  B  70       9.980 -25.530  -4.070  1.00  1.00      B    P
ATOM    648 DS   DG  B  70       9.360 -27.160  -7.480  1.00  1.00      B    S
ATOM    649 DB   DG  B  70      10.740 -31.530  -7.580  1.00  1.00      B    B
ATOM    650 DP   DA  B  71       6.560 -26.570  -9.340  1.00  1.00      B    P
ATOM    651 DS   DA  B  71       6.210 -29.760 -10.820  1.00  1.00      B    S
ATOM    652 DB   DA  B  71       7.700 -33.280  -7.910  1.00  1.00      B    B
ATOM    653 DP   DC  B  72       3.790 -30.050 -11.830  1.00  1.00      B    P
ATOM    654 DS   DC  B  72       3.800 -34.030 -11.030  1.00  1.00      B    S
ATOM    655 DB   DC  B  72       4.560 -34.430  -7.180  1.00  1.00      B    B
ATOM    656 DP   DA  B  73      -0.270 -36.370 -12.150  1.00  1.00      B    P
ATOM    657 DS   DA  B  73       0.420 -39.510  -9.860  1.00  1.00      B    S
ATOM    658 DB   DA  B  73       1.770 -37.480  -5.910  1.00  1.00      B    B
ATOM    659 DP   DG  B  74      -3.030 -41.540  -9.480  1.00  1.00      B    P
ATOM    660 DS   DG  B  74      -2.330 -42.610  -6.100  1.00  1.00      B    S
ATOM    661 DB   DG  B  74      -0.590 -38.660  -3.170  1.00  1.00      B    B
ATOM    662 DP   DC  B  75      -4.250 -44.860  -4.790  1.00  1.00      B    P
ATOM    663 DS   DC  B  75      -4.070 -43.550  -1.340  1.00  1.00      B    S
ATOM    664 DB   DC  B  75      -3.800 -39.060  -1.920  1.00  1.00      B    B
ATOM    665 DP   DG  B  76      -7.250 -45.020   2.070  1.00  1.00      B    P
ATOM    666 DS   DG  B  76      -6.730 -42.430   3.830  1.00  1.00      B    S
ATOM    667 DB   DG  B  76      -6.430 -38.140   1.450  1.00  1.00      B    B
ATOM    668 DP   DC  B  77      -7.390 -42.410   7.250  1.00  1.00      B    P
ATOM    669 DS   DC  B  77      -6.730 -38.670   7.360  1.00  1.00      B    S
ATOM    670 DB   DC  B  77      -8.790 -37.440   3.670  1.00  1.00      B    B
ATOM    671 DP   DG  B  78      -7.870 -36.680  11.090  1.00  1.00      B    P
ATOM    672 DS   DG  B  78      -8.600 -33.340   9.360  1.00  1.00      B    S
ATOM    673 DB   DG  B  78     -11.300 -34.130   5.420  1.00  1.00      B    B
ATOM    674 DP   DT  B  79      -9.920 -30.530  11.250  1.00  1.00      B    P
ATOM    675 DS   DT  B  79     -11.080 -28.670   8.040  1.00  1.00      B    S
ATOM    676 DB   DT  B  79     -13.760 -31.910   6.360  1.00  1.00      B    B
ATOM    677 DP   DA  B  80     -12.790 -25.240   8.260  1.00  1.00      B    P
ATOM    678 DS   DA  B  80     -14.280 -25.740   4.700  1.00  1.00      B    S
ATOM    679 DB   DA  B  80     -16.930 -29.730   4.790  1.00  1.00      B    B
ATOM    680 DP   DC  B  81     -15.730 -23.360   3.770  1.00  1.00      B    P
ATOM    681 DS   DC  B  81     -18.620 -25.220   1.920  1.00  1.00      B    S
ATOM    682 DB   DC  B  81     -20.130 -28.500   4.570  1.00  1.00      B    B
ATOM    683 DP   DG  B  82     -21.340 -23.180  -1.000  1.00  1.00      B    P
ATOM    684 DS   DG  B  82     -24.430 -25.140   0.170  1.00  1.00      B    S
ATOM    685 DB   DG  B  82     -24.310 -27.500   4.790  1.00  1.00      B    B
ATOM    686 DP   DT  B  83     -27.080 -24.360  -0.400  1.00  1.00      B    P
ATOM    687 DS   DT  B  83     -29.010 -26.870   2.230  1.00  1.00      B    S
ATOM    688 DB   DT  B  83     -27.140 -26.070   5.830  1.00  1.00      B    B
ATOM    689 DP   DG  B  84     -32.930 -25.880   2.090  1.00  1.00      B    P
ATOM    690 DS   DG  B  84     -33.610 -26.920   5.330  1.00  1.00      B    S
ATOM    691 DB   DG  B  84     -30.330 -25.440   8.720  1.00  1.00      B    B
ATOM    692 DP   DC  B  85     -36.630 -27.810   6.400  1.00  1.00      B    P
ATOM    693 DS   DC  B  85     -35.910 -26.970  10.380  1.00  1.00      B    S
ATOM    694 DB   DC  B  85     -33.100 -23.990  10.310  1.00  1.00      B    B
ATOM    695 DP   DG  B  86     -39.250 -26.560  12.890  1.00  1.00      B    P
ATOM    696 DS   DG  B  86     -37.720 -24.770  15.280  1.00  1.00      B    S
ATOM    697 DB   DG  B  86     -34.860 -21.200  13.310  1.00  1.00      B    B
ATOM    698 DP   DT  B  87     -39.520 -23.080  18.070  1.00  1.00      B    P
ATOM    699 DS   DT  B  87     -37.150 -20.190  18.720  1.00  1.00      B    S
ATOM    700 DB   DT  B  87     -37.000 -18.920  14.680  1.00  1.00      B    B
ATOM    701 DP   DT  B  88     -38.440 -17.660  20.860  1.00  1.00      B    P
ATOM    702 DS   DT  B  88     -36.410 -14.930  19.330  1.00  1.00      B    S
ATOM    703 DB   DT  B  88     -37.730 -15.150  15.570  1.00  1.00      B    B
ATOM    704 DP   DT  B  89     -36.410 -11.180  20.940  1.00  1.00      B    P
ATOM    705 DS   DT  B  89     -35.390  -9.220  17.550  1.00  1.00      B    S
ATOM    706 DB   DT  B  89     -38.530 -11.280  14.920  1.00  1.00      B    B
ATOM    707 DP   DA  B  90     -35.420  -5.320  17.480  1.00  1.00      B    P
ATOM    708 DS   DA  B  90     -36.180  -4.960  13.640  1.00  1.00      B    S
ATOM    709 DB   DA  B  90     -39.510  -8.340  12.030  1.00  1.00      B    B
ATOM    710 DP   DA  B  91     -35.930  -1.580  11.440  1.00  1.00      B    P
ATOM    711 DS   DA  B  91     -38.540  -2.630   8.840  1.00  1.00      B    S
ATOM    712 DB   DA  B  91     -41.940  -5.680  11.010  1.00  1.00      B    B
ATOM    713 DP   DG  B  92     -39.900  -0.170   6.170  1.00  1.00      B    P
ATOM    714 DS   DG  B  92     -43.480  -1.700   5.730  1.00  1.00      B    S
ATOM    715 DB   DG  B  92     -45.230  -4.200   9.890  1.00  1.00      B    B
ATOM    716 DP   DC  B  93     -45.590  -0.540   3.170  1.00  1.00      B    P
ATOM    717 DS   DC  B  93     -48.280  -1.560   4.990  1.00  1.00      B    S
ATOM    718 DB   DC  B  93     -47.430  -1.620   9.520  1.00  1.00      B    B
ATOM    719 DP   DG  B  94     -52.300   0.170   3.840  1.00  1.00      B    P
ATOM    720 DS   DG  B  94     -54.230  -1.510   7.000  1.00  1.00      B    S
ATOM    721 DB   DG  B  94     -51.470  -0.991  11.300  1.00  1.00      B    B
ATOM    722 DP   DG  B  95     -57.260  -0.571   7.840  1.00  1.00      B    P
ATOM    723 DS   DG  B  95     -57.140  -0.491  11.460  1.00  1.00      B    S
ATOM    724 DB   DG  B  95     -52.970   1.679  13.460  1.00  1.00      B    B
ATOM    725 DP   DT  B  96     -59.870   0.099  13.550  1.00  1.00      B    P
ATOM    726 DS   DT  B  96     -57.880   0.359  16.340  1.00  1.00      B    S
ATOM    727 DB   DT  B  96     -55.190   3.929  15.020  1.00  1.00      B    B
ATOM    728 DP   DG  B  97     -60.080   1.399  19.480  1.00  1.00      B    P
ATOM    729 DS   DG  B  97     -57.070   2.689  21.260  1.00  1.00      B    S
ATOM    730 DB   DG  B  97     -55.390   6.459  18.770  1.00  1.00      B    B
ATOM    731 DP   DC  B  98     -57.770   3.259  24.560  1.00  1.00      B    P
ATOM    732 DS   DC  B  98     -55.260   6.469  24.640  1.00  1.00      B    S
ATOM    733 DB   DC  B  98     -56.550   8.469  21.100  1.00  1.00      B    B
ATOM    734 DP   DT  B  99     -54.490   9.109  28.060  1.00  1.00      B    P
ATOM    735 DS   DT  B  99     -53.470  12.449  26.020  1.00  1.00      B    S
ATOM    736 DB   DT  B  99     -56.580  12.129  22.880  1.00  1.00      B    B
ATOM    737 DP   DA  B 100     -53.200  16.499  27.890  1.00  1.00      B    P
ATOM    738 DS   DA  B 100     -53.820  18.349  24.550  1.00  1.00      B    S
ATOM    739 DB   DA  B 100     -57.400  16.529  22.330  1.00  1.00      B    B
ATOM    740 DP   DG  B 101     -53.700  22.269  24.800  1.00  1.00      B    P
ATOM    741 DS   DG  B 101     -56.110  23.159  22.300  1.00  1.00      B    S
ATOM    742 DB   DG  B 101     -59.530  19.679  22.210  1.00  1.00      B    B
ATOM    743 DP   DA  B 102     -57.310  26.649  21.190  1.00  1.00      B    P
ATOM    744 DS   DA  B 102     -61.060  25.599  20.170  1.00  1.00      B    S
ATOM    745 DB   DA  B 102     -62.140  21.959  22.490  1.00  1.00      B    B
ATOM    746 DP   DG  B 103     -63.740  28.399  19.960  1.00  1.00      B    P
ATOM    747 DS   DG  B 103     -66.380  26.379  20.730  1.00  1.00      B    S
ATOM    748 DB   DG  B 103     -65.450  23.049  24.220  1.00  1.00      B    B
ATOM    749 DP   DC  B 104     -69.570  27.519  20.400  1.00  1.00      B    P
ATOM    750 DS   DC  B 104     -70.800  25.079  22.600  1.00  1.00      B    S
ATOM    751 DB   DC  B 104     -68.020  24.669  25.760  1.00  1.00      B    B
ATOM    752 DP   DT  B 105     -74.860  24.689  23.620  1.00  1.00      B    P
ATOM    753 DS   DT  B 105     -74.370  22.459  26.650  1.00  1.00      B    S
ATOM    754 DB   DT  B 105     -71.130  24.539  28.220  1.00  1.00      B    B
ATOM    755 DP   DG  B 106     -77.870  22.239  28.950  1.00  1.00      B    P
ATOM    756 DS   DG  B 106     -76.280  22.479  32.200  1.00  1.00      B    S
ATOM    757 DB   DG  B 106     -72.040  25.569  32.430  1.00  1.00      B    B
ATOM    758 DP   DT  B 107     -78.050  22.449  34.990  1.00  1.00      B    P
ATOM    759 DS   DT  B 107     -75.240  23.599  37.080  1.00  1.00      B    S
ATOM    760 DB   DT  B 107     -73.800  26.939  34.990  1.00  1.00      B    B
ATOM    761 DP   DC  B 108     -76.080  24.449  40.780  1.00  1.00      B    P
ATOM    762 DS   DC  B 108     -73.240  27.269  41.200  1.00  1.00      B    S
ATOM    763 DB   DC  B 108     -73.580  29.979  37.290  1.00  1.00      B    B
ATOM    764 DP   DT  B 109     -73.220  29.389  44.540  1.00  1.00      B    P
ATOM    765 DS   DT  B 109     -71.270  32.389  43.180  1.00  1.00      B    S
ATOM    766 DB   DT  B 109     -73.690  33.319  39.260  1.00  1.00      B    B
ATOM    767 DP   DA  B 110     -70.910  35.159  45.770  1.00  1.00      B    P
ATOM    768 DS   DA  B 110     -70.460  37.569  43.080  1.00  1.00      B    S
ATOM    769 DB   DA  B 110     -74.530  37.369  40.110  1.00  1.00      B    B
ATOM    770 DP   DC  B 111     -69.971  39.979  43.940  1.00  1.00      B    P
ATOM    771 DS   DC  B 111     -71.521  41.529  40.920  1.00  1.00      B    S
ATOM    772 DB   DC  B 111     -75.440  40.499  41.000  1.00  1.00      B    B
ATOM    773 DP   DG  B 112     -70.941  45.879  41.190  1.00  1.00      B    P
ATOM    774 DS   DG  B 112     -73.931  46.749  38.480  1.00  1.00      B    S
ATOM    775 DB   DG  B 112     -77.531  43.889  39.690  1.00  1.00      B    B
ATOM    776 DP   DA  B 113     -74.851  50.059  37.330  1.00  1.00      B    P
ATOM    777 DS   DA  B 113     -77.861  49.379  36.330  1.00  1.00      B    S
ATOM    778 DB   DA  B 113     -79.771  46.819  40.550  1.00  1.00      B    B
ATOM    779 DP   DC  B 114     -79.391  51.949  35.620  1.00  1.00      B    P
ATOM    780 DS   DC  B 114     -82.561  50.179  36.560  1.00  1.00      B    S
ATOM    781 DB   DC  B 114     -82.041  49.349  40.430  1.00  1.00      B    B
ATOM    782 DP   DC  B 115     -85.631  52.139  36.090  1.00  1.00      B    P
ATOM    783 DS   DC  B 115     -87.951  50.729  38.340  1.00  1.00      B    S
ATOM    784 DB   DC  B 115     -85.711  50.689  41.560  1.00  1.00      B    B
ATOM    785 DP   DA  B 116     -91.991  51.749  38.820  1.00  1.00      B    P
ATOM    786 DS   DA  B 116     -92.411  50.239  42.040  1.00  1.00      B    S
ATOM    787 DB   DA  B 116     -88.041  51.459  44.870  1.00  1.00      B    B
ATOM    788 DP   DA  B 117     -95.881  50.299  44.300  1.00  1.00      B    P
ATOM    789 DS   DA  B 117     -94.211  50.849  47.260  1.00  1.00      B    S
ATOM    790 DB   DA  B 117     -90.471  53.549  46.890  1.00  1.00      B    B
ATOM    791 DP   DT  B 118     -95.511  51.309  49.810  1.00  1.00      B    P
ATOM    792 DS   DT  B 118     -92.531  53.429  51.760  1.00  1.00      B    S
ATOM    793 DB   DT  B 118     -91.461  56.539  48.620  1.00  1.00      B    B
ATOM    794 DP   DT  B 119     -93.221  54.849  55.880  1.00  1.00      B    P
ATOM    795 DS   DT  B 119     -90.731  57.279  55.690  1.00  1.00      B    S
ATOM    796 DB   DT  B 119     -91.801  59.109  51.670  1.00  1.00      B    B
ATOM    797 DP   DG  B 120     -91.041  59.869  59.070  1.00  1.00      B    P
ATOM    798 DS   DG  B 120     -89.051  62.699  57.300  1.00  1.00      B    S
ATOM    799 DB   DG  B 120     -90.771  63.199  52.230  1.00  1.00      B    B
ATOM    800 DP   DA  B 121     -88.151  65.749  58.700  1.00  1.00      B    P
ATOM    801 DS   DA  B 121     -88.011  67.679  55.380  1.00  1.00      B    S
ATOM    802 DB   DA  B 121     -91.701  66.519  52.850  1.00  1.00      B    B
ATOM    803 DP   DG  B 122     -87.321  71.779  55.390  1.00  1.00      B    P
ATOM    804 DS   DG  B 122     -89.831  72.599  52.410  1.00  1.00      B    S
ATOM    805 DB   DG  B 122     -93.841  69.809  52.250  1.00  1.00      B    B
ATOM    806 DP   DC  B 123     -90.191  76.189  51.900  1.00  1.00      B    P
ATOM    807 DS   DC  B 123     -93.471  75.869  50.420  1.00  1.00      B    S
ATOM    808 DB   DC  B 123     -95.391  72.979  52.810  1.00  1.00      B    B
ATOM    809 DP   DG  B 124     -95.571  80.079  50.110  1.00  1.00      B    P
ATOM    810 DS   DG  B 124     -99.311  78.359  50.220  1.00  1.00      B    S
ATOM    811 DB   DG  B 124     -99.831  74.459  53.720  1.00  1.00      B    B
ATOM    812 DP   DG  B 125    -102.821  80.159  49.760  1.00  1.00      B    P
ATOM    813 DS   DG  B 125    -105.071  77.159  51.620  1.00  1.00      B    S
ATOM    814 DB   DG  B 125    -102.951  75.649  55.760  1.00  1.00      B    B
ATOM    815 DP   DC  B 126    -108.531  77.289  51.370  1.00  1.00      B    P
ATOM    816 DS   DC  B 126    -108.921  75.199  53.820  1.00  1.00      B    S
ATOM    817 DB   DC  B 126    -105.891  76.929  57.070  1.00  1.00      B    B
ATOM    818 DP   DC  B 127    -112.401  74.209  55.470  1.00  1.00      B    P
ATOM    819 DS   DC  B 127    -110.961  73.279  59.200  1.00  1.00      B    S
ATOM    820 DB   DC  B 127    -108.341  76.769  60.300  1.00  1.00      B    B
ATOM    821 DP   DT  B 128    -113.671  72.369  62.090  1.00  1.00      B    P
ATOM    822 DS   DT  B 128    -111.651  73.209  64.960  1.00  1.00      B    S
ATOM    823 DB   DT  B 128    -110.591  77.159  63.740  1.00  1.00      B    B
ATOM    824 DP   DG  B 129    -114.011  73.009  68.690  1.00  1.00      B    P
ATOM    825 DS   DG  B 129    -111.551  75.519  70.520  1.00  1.00      B    S
ATOM    826 DB   DG  B 129    -111.001  79.529  67.370  1.00  1.00      B    B
ATOM    827 DP   DC  B 130    -112.251  76.229  73.920  1.00  1.00      B    P
ATOM    828 DS   DC  B 130    -110.611  79.889  73.650  1.00  1.00      B    S
ATOM    829 DB   DC  B 130    -112.691  81.209  69.900  1.00  1.00      B    B
ATOM    830 DP   DA  B 131    -111.261  83.139  76.690  1.00  1.00      B    P
ATOM    831 DS   DA  B 131    -111.411  86.249  74.220  1.00  1.00      B    S
ATOM    832 DB   DA  B 131    -114.251  84.959  70.730  1.00  1.00      B    B
ATOM    833 DP   DG  B 132    -111.261  90.179  75.600  1.00  1.00      B    P
ATOM    834 DS   DG  B 132    -112.921  91.529  72.700  1.00  1.00      B    S
ATOM    835 DB   DG  B 132    -116.391  88.269  70.750  1.00  1.00      B    B
ATOM    836 DP   DA  B 133    -113.541  94.939  72.380  1.00  1.00      B    P
ATOM    837 DS   DA  B 133    -116.081  94.569  69.400  1.00  1.00      B    S
ATOM    838 DB   DA  B 133    -119.121  90.498  70.620  1.00  1.00      B    B
ATOM    839 DP   DC  B 134    -117.821  97.609  68.710  1.00  1.00      B    P
ATOM    840 DS   DC  B 134    -120.811  95.979  67.630  1.00  1.00      B    S
ATOM    841 DB   DC  B 134    -121.761  92.878  71.050  1.00  1.00      B    B
ATOM    842 DP   DC  B 135    -123.401  97.868  66.360  1.00  1.00      B    P
ATOM    843 DS   DC  B 135    -126.401  95.758  67.480  1.00  1.00      B    S
ATOM    844 DB   DC  B 135    -125.451  94.328  71.670  1.00  1.00      B    B
ATOM    845 DP   DG  B 136    -130.161  97.488  66.440  1.00  1.00      B    P
ATOM    846 DS   DG  B 136    -131.981  95.598  69.100  1.00  1.00      B    S
ATOM    847 DB   DG  B 136    -129.321  94.858  73.340  1.00  1.00      B    B
ATOM    848 DP   DG  B 137    -135.701  95.228  69.880  1.00  1.00      B    P
ATOM    849 DS   DG  B 137    -135.131  94.318  73.370  1.00  1.00      B    S
ATOM    850 DB   DG  B 137    -131.601  96.208  76.000  1.00  1.00      B    B
ATOM    851 DP   DG  B 138    -137.831  93.388  75.250  1.00  1.00      B    P
ATOM    852 DS   DG  B 138    -136.281  93.698  79.100  1.00  1.00      B    S
ATOM    853 DB   DG  B 138    -133.021  97.438  79.210  1.00  1.00      B    B
ATOM    854 DP   DA  B 139    -138.301  92.888  81.860  1.00  1.00      B    P
ATOM    855 DS   DA  B 139    -136.041  94.658  84.440  1.00  1.00      B    S
ATOM    856 DB   DA  B 139    -134.141  98.988  82.280  1.00  1.00      B    B
ATOM    857 DP   DT  B 140    -137.241  95.428  87.680  1.00  1.00      B    P
ATOM    858 DS   DT  B 140    -134.901  98.268  88.360  1.00  1.00      B    S
ATOM    859 DB   DT  B 140    -135.551 100.968  84.970  1.00  1.00      B    B
ATOM    860 DP   DT  B 141    -134.701  99.758  91.460  1.00  1.00      B    P
ATOM    861 DS   DT  B 141    -133.191 103.188  90.050  1.00  1.00      B    S
ATOM    862 DB   DT  B 141    -136.231 103.958  87.390  1.00  1.00      B    B
ATOM    863 DP   DC  B 142    -132.541 105.748  92.690  1.00  1.00      B    P
ATOM    864 DS   DC  B 142    -132.871 108.518  90.440  1.00  1.00      B    S
ATOM    865 DB   DC  B 142    -136.661 107.828  88.590  1.00  1.00      B    B
ATOM    866 DP   DT  B 143    -132.301 112.858  91.530  1.00  1.00      B    P
ATOM    867 DS   DT  B 143    -134.241 114.188  88.870  1.00  1.00      B    S
ATOM    868 DB   DT  B 143    -137.591 111.418  89.540  1.00  1.00      B    B
ATOM    869 DP   DC  B 144    -134.731 117.928  89.410  1.00  1.00      B    P
ATOM    870 DS   DC  B 144    -138.391 118.028  88.060  1.00  1.00      B    S
ATOM    871 DB   DC  B 144    -140.351 114.158  89.690  1.00  1.00      B    B
ATOM    872 DP   DC  B 145    -140.361 120.458  88.630  1.00  1.00      B    P
ATOM    873 DS   DC  B 145    -143.921 118.768  87.520  1.00  1.00      B    S
ATOM    874 DB   DC  B 145    -144.101 115.838  90.360  1.00  1.00      B    B
ATOM    875 DP   DA  B 146    -147.741 121.108  87.200  1.00  1.00      B    P
ATOM    876 DS   DA  B 146    -149.761 118.178  87.400  1.00  1.00      B    S
ATOM    877 DB   DA  B 146    -147.981 116.118  91.620  1.00  1.00      B    B
ATOM    878 DP   DG  B 147    -153.951 119.188  87.660  1.00  1.00      B    P
ATOM    879 DS   DG  B 147    -154.631 116.548  89.730  1.00  1.00      B    S
ATOM    880 DB   DG  B 147    -151.581 116.378  93.250  1.00  1.00      B    B
TER
ATOM    881  CA  ALA C   1     -35.180 -46.820   7.249  1.00  1.00      C    C
ATOM    882  CA  ARG C   2     -31.510 -47.790   6.989  1.00  1.00      C    C
ATOM    883  CA  THR C   3     -28.930 -45.140   7.689  1.00  1.00      C    C
ATOM    884  CA  LYS C   4     -27.600 -45.070   4.249  1.00  1.00      C    C
ATOM    885  CA  GLN C   5     -25.790 -48.380   3.639  1.00  1.00      C    C
ATOM    886  CA  THR C   6     -22.100 -48.150   2.649  1.00  1.00      C    C
ATOM    887  CA  ALA C   7     -21.160 -44.740   4.109  1.00  1.00      C    C
ATOM    888  CA  ARG C   8     -18.150 -43.510   2.160  1.00  1.00      C    C
ATOM    889  CA  LYS C   9     -20.150 -40.260   1.590  1.00  1.00      C    C
ATOM    890  CA  SER C  10     -18.080 -39.010  -1.260  1.00  1.00      C    C
ATOM    891  CA  THR C  11     -15.770 -41.610  -2.830  1.00  1.00      C    C
ATOM    892  CA  GLY C  12     -12.420 -40.400  -3.920  1.00  1.00      C    C
ATOM    893  CA  GLY C  13     -11.930 -38.350  -7.000  1.00  1.00      C    C
ATOM    894  CA  LYS C  14     -10.830 -41.350  -9.130  1.00  1.00      C    C
ATOM    895  CA  ALA C  15     -10.680 -40.600 -12.790  1.00  1.00      C    C
ATOM    896  CA  PRO C  16     -12.780 -41.920 -15.470  1.00  1.00      C    C
ATOM    897  CA  ARG C  17     -12.280 -45.400 -16.890  1.00  1.00      C    C
ATOM    898  CA  LYS C  18     -12.769 -47.010 -20.240  1.00  1.00      C    C
ATOM    899  CA  GLN C  19     -16.459 -47.590 -19.240  1.00  1.00      C    C
ATOM    900  CA  LEU C  20     -17.270 -43.890 -19.770  1.00  1.00      C    C
ATOM    901  CA  ALA C  21     -20.379 -44.630 -21.860  1.00  1.00      C    C
ATOM    902  CA  THR C  22     -23.350 -42.270 -21.250  1.00  1.00      C    C
ATOM    903  CA  LYS C  23     -23.750 -38.450 -21.540  1.00  1.00      C    C
ATOM    904  CA  ALA C  24     -23.090 -36.050 -24.420  1.00  1.00      C    C
ATOM    905  CA  ALA C  25     -21.830 -37.900 -27.410  1.00  1.00      C    C
ATOM    906  CA  ARG C  26     -24.769 -39.840 -28.710  1.00  1.00      C    C
ATOM    907  CA  LYS C  27     -26.450 -37.100 -30.870  1.00  1.00      C    C
ATOM    908  CA  SER C  28     -27.160 -34.190 -28.410  1.00  1.00      C    C
ATOM    909  CA  ALA C  29     -30.270 -35.680 -26.550  1.00  1.00      C    C
ATOM    910  CA  PRO C  30     -32.850 -33.600 -28.620  1.00  1.00      C    C
ATOM    911  CA  ALA C  31     -34.130 -31.040 -26.280  1.00  1.00      C    C
ATOM    912  CA  THR C  32     -30.870 -29.070 -25.470  1.00  1.00      C    C
ATOM    913  CA  GLY C  33     -30.240 -28.620 -21.780  1.00  1.00      C    C
ATOM    914  CA  GLY C  34     -28.230 -29.950 -18.830  1.00  1.00      C    C
ATOM    915  CA  VAL C  35     -30.640 -32.330 -17.210  1.00  1.00      C    C
ATOM    916  CA  LYS C  36     -33.620 -30.720 -15.370  1.00  1.00      C    C
ATOM    917  CA  LYS C  37     -34.060 -29.430 -11.820  1.00  1.00      C    C
ATOM    918  CA  PRO C  38     -31.820 -31.560  -9.550  1.00  1.00      C    C
ATOM    919  CA  HIS C  39     -31.100 -30.020  -6.080  1.00  1.00      C    C
ATOM    920  CA  ARG C  40     -27.620 -29.110  -5.030  1.00  1.00      C    C
ATOM    921  CA  TYR C  41     -24.370 -30.940  -5.470  1.00  1.00      C    C
ATOM    922  CA  ARG C  42     -21.310 -28.870  -6.010  1.00  1.00      C    C
ATOM    923  CA  PRO C  43     -19.200 -27.120  -3.330  1.00  1.00      C    C
ATOM    924  CA  GLY C  44     -18.510 -23.740  -4.770  1.00  1.00      C    C
ATOM    925  CA  THR C  45     -21.610 -23.290  -6.920  1.00  1.00      C    C
ATOM    926  CA  VAL C  46     -23.430 -20.930  -4.660  1.00  1.00      C    C
ATOM    927  CA  ALA C  47     -20.250 -19.200  -3.390  1.00  1.00      C    C
ATOM    928  CA  LEU C  48     -19.760 -18.450  -7.170  1.00  1.00      C    C
ATOM    929  CA  ARG C  49     -23.310 -17.240  -7.550  1.00  1.00      C    C
ATOM    930  CA  GLU C  50     -22.860 -14.780  -4.700  1.00  1.00      C    C
ATOM    931  CA  ILE C  51     -19.670 -13.270  -5.900  1.00  1.00      C    C
ATOM    932  CA  ARG C  52     -21.360 -12.710  -9.260  1.00  1.00      C    C
ATOM    933  CA  ARG C  53     -24.540 -11.350  -7.480  1.00  1.00      C    C
ATOM    934  CA  TYR C  54     -22.630  -8.920  -5.200  1.00  1.00      C    C
ATOM    935  CA  GLN C  55     -20.180  -7.760  -7.840  1.00  1.00      C    C
ATOM    936  CA  LYS C  56     -23.120  -6.820 -10.100  1.00  1.00      C    C
ATOM    937  CA  SER C  57     -24.660  -4.520  -7.400  1.00  1.00      C    C
ATOM    938  CA  THR C  58     -23.300  -1.390  -5.660  1.00  1.00      C    C
ATOM    939  CA  GLU C  59     -25.610  -0.970  -2.730  1.00  1.00      C    C
ATOM    940  CA  LEU C  60     -24.080  -0.880   0.670  1.00  1.00      C    C
ATOM    941  CA  LEU C  61     -23.490  -4.590   1.870  1.00  1.00      C    C
ATOM    942  CA  ILE C  62     -23.560  -4.100   5.660  1.00  1.00      C    C
ATOM    943  CA  ARG C  63     -26.890  -3.040   7.240  1.00  1.00      C    C
ATOM    944  CA  LYS C  64     -27.080   0.850   7.610  1.00  1.00      C    C
ATOM    945  CA  LEU C  65     -28.360   1.010  11.280  1.00  1.00      C    C
ATOM    946  CA  PRO C  66     -25.800  -1.420  12.650  1.00  1.00      C    C
ATOM    947  CA  PHE C  67     -23.190   0.410  10.760  1.00  1.00      C    C
ATOM    948  CA  GLN C  68     -24.440   3.810  11.840  1.00  1.00      C    C
ATOM    949  CA  ARG C  69     -23.980   2.690  15.590  1.00  1.00      C    C
ATOM    950  CA  LEU C  70     -20.510   1.690  15.090  1.00  1.00      C    C
ATOM    951  CA  VAL C  71     -19.440   5.090  13.730  1.00  1.00      C    C
ATOM    952  CA  ARG C  72     -21.220   7.040  16.580  1.00  1.00      C    C
ATOM    953  CA  GLU C  73     -19.560   4.730  19.110  1.00  1.00      C    C
ATOM    954  CA  ILE C  74     -16.140   5.210  17.640  1.00  1.00      C    C
ATOM    955  CA  ALA C  75     -16.620   9.020  18.060  1.00  1.00      C    C
ATOM    956  CA  GLN C  76     -18.020   8.580  21.590  1.00  1.00      C    C
ATOM    957  CA  ASP C  77     -14.520   7.470  22.650  1.00  1.00      C    C
ATOM    958  CA  PHE C  78     -13.050  10.740  21.600  1.00  1.00      C    C
ATOM    959  CA  LYS C  79     -15.910  13.180  22.370  1.00  1.00      C    C
ATOM    960  CA  THR C  80     -19.400  12.360  23.650  1.00  1.00      C    C
ATOM    961  CA  ASP C  81     -22.820  13.770  22.860  1.00  1.00      C    C
ATOM    962  CA  LEU C  82     -22.290  14.890  19.390  1.00  1.00      C    C
ATOM    963  CA  ARG C  83     -24.790  14.680  16.530  1.00  1.00      C    C
ATOM    964  CA  PHE C  84     -23.650  14.030  12.920  1.00  1.00      C    C
ATOM    965  CA  GLN C  85     -25.130  14.960   9.530  1.00  1.00      C    C
ATOM    966  CA  SER C  86     -26.340  11.750   7.910  1.00  1.00      C    C
ATOM    967  CA  SER C  87     -24.040  12.200   4.950  1.00  1.00      C    C
ATOM    968  CA  ALA C  88     -21.050  12.130   7.460  1.00  1.00      C    C
ATOM    969  CA  VAL C  89     -21.800   8.660   8.510  1.00  1.00      C    C
ATOM    970  CA  MET C  90     -22.650   7.530   5.010  1.00  1.00      C    C
ATOM    971  CA  ALA C  91     -19.440   8.980   3.640  1.00  1.00      C    C
ATOM    972  CA  LEU C  92     -17.470   6.820   6.020  1.00  1.00      C    C
ATOM    973  CA  GLN C  93     -19.640   3.800   5.220  1.00  1.00      C    C
ATOM    974  CA  GLU C  94     -19.180   4.200   1.470  1.00  1.00      C    C
ATOM    975  CA  ALA C  95     -15.550   4.700   1.840  1.00  1.00      C    C
ATOM    976  CA  SER C  96     -14.980   1.900   4.470  1.00  1.00      C    C
ATOM    977  CA  GLU C  97     -16.930  -0.640   2.400  1.00  1.00      C    C
ATOM    978  CA  ALA C  98     -15.090  -0.000  -0.780  1.00  1.00      C    C
ATOM    979  CA  TYR C  99     -11.760  -0.340   1.030  1.00  1.00      C    C
ATOM    980  CA  LEU C 100     -12.670  -3.660   2.600  1.00  1.00      C    C
ATOM    981  CA  VAL C 101     -13.660  -5.040  -0.810  1.00  1.00      C    C
ATOM    982  CA  ALA C 102     -10.210  -3.970  -2.210  1.00  1.00      C    C
ATOM    983  CA  LEU C 103      -8.550  -5.380   0.830  1.00  1.00      C    C
ATOM    984  CA  PHE C 104     -10.500  -8.670   0.550  1.00  1.00      C    C
ATOM    985  CA  GLU C 105      -9.300  -8.930  -3.070  1.00  1.00      C    C
ATOM    986  CA  ASP C 106      -5.690  -8.530  -1.780  1.00  1.00      C    C
ATOM    987  CA  THR C 107      -6.320 -11.060   0.990  1.00  1.00      C    C
ATOM    988  CA  ASN C 108      -7.800 -13.550  -1.590  1.00  1.00      C    C
ATOM    989  CA  LEU C 109      -4.760 -13.210  -3.820  1.00  1.00      C    C
ATOM    990  CA  CYS C 110      -2.530 -14.170  -0.830  1.00  1.00      C    C
ATOM    991  CA  ALA C 111      -4.750 -17.220  -0.120  1.00  1.00      C    C
ATOM    992  CA  ILE C 112      -4.580 -18.180  -3.900  1.00  1.00      C    C
ATOM    993  CA  HIS C 113      -0.820 -17.540  -3.680  1.00  1.00      C    C
ATOM    994  CA  ALA C 114      -0.630 -20.350  -1.260  1.00  1.00      C    C
ATOM    995  CA  LYS C 115      -2.640 -22.690  -3.500  1.00  1.00      C    C
ATOM    996  CA  ARG C 116      -5.820 -22.080  -1.510  1.00  1.00      C    C
ATOM    997  CA  VAL C 117      -9.240 -20.570  -2.230  1.00  1.00      C    C
ATOM    998  CA  THR C 118     -10.060 -20.210   1.400  1.00  1.00      C    C
ATOM    999  CA  ILE C 119      -9.200 -16.830   2.980  1.00  1.00      C    C
ATOM   1000  CA  MET C 120      -7.310 -17.180   6.310  1.00  1.00      C    C
ATOM   1001  CA  PRO C 121      -6.160 -14.710   9.070  1.00  1.00      C    C
ATOM   1002  CA  LYS C 122      -2.530 -15.370   8.070  1.00  1.00      C    C
ATOM   1003  CA  ASP C 123      -3.450 -14.120   4.580  1.00  1.00      C    C
ATOM   1004  CA  ILE C 124      -5.100 -10.900   5.620  1.00  1.00      C    C
ATOM   1005  CA  GLN C 125      -2.020 -10.050   7.850  1.00  1.00      C    C
ATOM   1006  CA  LEU C 126       0.440 -10.580   4.990  1.00  1.00      C    C
ATOM   1007  CA  ALA C 127      -1.410  -8.560   2.510  1.00  1.00      C    C
ATOM   1008  CA  ARG C 128      -1.850  -5.600   5.020  1.00  1.00      C    C
ATOM   1009  CA  ARG C 129       1.820  -5.860   5.930  1.00  1.00      C    C
ATOM   1010  CA  ILE C 130       2.970  -5.890   2.320  1.00  1.00      C    C
ATOM   1011  CA  ARG C 131       0.710  -2.900   1.650  1.00  1.00      C    C
ATOM   1012  CA  GLY C 132       2.430  -1.070   4.560  1.00  1.00      C    C
ATOM   1013  CA  GLU C 133      -0.950  -0.840   6.350  1.00  1.00      C    C
ATOM   1014  CA  ARG C 134       0.150  -2.830   9.340  1.00  1.00      C    C
ATOM   1015  CA  ALA C 135       3.760  -2.150   8.820  1.00  1.00      C    C
TER
ATOM   1016  CA  SER D   1     -44.410  -5.031  45.240  1.00  1.00      D    C
ATOM   1017  CA  GLY D   2     -43.350  -6.941  48.300  1.00  1.00      D    C
ATOM   1018  CA  ARG D   3     -46.300  -9.041  49.280  1.00  1.00      D    C
ATOM   1019  CA  GLY D   4     -47.530 -11.631  46.740  1.00  1.00      D    C
ATOM   1020  CA  LYS D   5     -45.130 -11.231  43.830  1.00  1.00      D    C
ATOM   1021  CA  GLY D   6     -46.370  -9.111  40.950  1.00  1.00      D    C
ATOM   1022  CA  GLY D   7     -46.650 -12.271  38.980  1.00  1.00      D    C
ATOM   1023  CA  LYS D   8     -42.940 -12.921  38.650  1.00  1.00      D    C
ATOM   1024  CA  GLY D   9     -40.770 -15.921  38.470  1.00  1.00      D    C
ATOM   1025  CA  LEU D  10     -38.040 -16.991  40.990  1.00  1.00      D    C
ATOM   1026  CA  GLY D  11     -35.180 -15.011  39.670  1.00  1.00      D    C
ATOM   1027  CA  LYS D  12     -31.750 -15.431  38.060  1.00  1.00      D    C
ATOM   1028  CA  GLY D  13     -29.760 -13.501  35.430  1.00  1.00      D    C
ATOM   1029  CA  GLY D  14     -31.760 -10.431  34.580  1.00  1.00      D    C
ATOM   1030  CA  ALA D  15     -32.290 -11.751  31.050  1.00  1.00      D    C
ATOM   1031  CA  LYS D  16     -35.550 -13.421  30.060  1.00  1.00      D    C
ATOM   1032  CA  ARG D  17     -34.990 -12.661  26.410  1.00  1.00      D    C
ATOM   1033  CA  HIS D  18     -32.060 -13.010  24.120  1.00  1.00      D    C
ATOM   1034  CA  ARG D  19     -30.760 -12.150  20.740  1.00  1.00      D    C
ATOM   1035  CA  LYS D  20     -27.750 -14.390  20.550  1.00  1.00      D    C
ATOM   1036  CA  VAL D  21     -25.060 -11.850  19.740  1.00  1.00      D    C
ATOM   1037  CA  LEU D  22     -23.510 -10.060  22.700  1.00  1.00      D    C
ATOM   1038  CA  ARG D  23     -21.010  -7.240  22.590  1.00  1.00      D    C
ATOM   1039  CA  ASP D  24     -23.070  -5.900  19.890  1.00  1.00      D    C
ATOM   1040  CA  ASN D  25     -22.270  -2.710  17.920  1.00  1.00      D    C
ATOM   1041  CA  ILE D  26     -19.000  -3.790  16.370  1.00  1.00      D    C
ATOM   1042  CA  GLN D  27     -20.150  -7.290  17.040  1.00  1.00      D    C
ATOM   1043  CA  GLY D  28     -23.350  -6.200  15.270  1.00  1.00      D    C
ATOM   1044  CA  ILE D  29     -21.480  -6.050  11.930  1.00  1.00      D    C
ATOM   1045  CA  THR D  30     -22.190  -9.740  11.140  1.00  1.00      D    C
ATOM   1046  CA  LYS D  31     -20.580 -13.000  10.060  1.00  1.00      D    C
ATOM   1047  CA  PRO D  32     -22.860 -13.090   7.010  1.00  1.00      D    C
ATOM   1048  CA  ALA D  33     -22.210  -9.420   6.160  1.00  1.00      D    C
ATOM   1049  CA  ILE D  34     -18.350  -9.980   6.410  1.00  1.00      D    C
ATOM   1050  CA  ARG D  35     -18.800 -13.070   4.220  1.00  1.00      D    C
ATOM   1051  CA  ARG D  36     -20.820 -10.880   1.800  1.00  1.00      D    C
ATOM   1052  CA  LEU D  37     -18.090  -8.190   1.840  1.00  1.00      D    C
ATOM   1053  CA  ALA D  38     -15.550 -10.900   0.950  1.00  1.00      D    C
ATOM   1054  CA  ARG D  39     -17.840 -12.010  -1.940  1.00  1.00      D    C
ATOM   1055  CA  ARG D  40     -17.840  -8.510  -3.280  1.00  1.00      D    C
ATOM   1056  CA  GLY D  41     -14.040  -8.970  -3.370  1.00  1.00      D    C
ATOM   1057  CA  GLY D  42     -14.360 -12.300  -5.280  1.00  1.00      D    C
ATOM   1058  CA  VAL D  43     -13.730 -14.550  -2.220  1.00  1.00      D    C
ATOM   1059  CA  LYS D  44     -15.290 -17.930  -2.390  1.00  1.00      D    C
ATOM   1060  CA  ARG D  45     -14.570 -19.720   0.980  1.00  1.00      D    C
ATOM   1061  CA  ILE D  46     -14.090 -18.450   4.560  1.00  1.00      D    C
ATOM   1062  CA  SER D  47     -12.060 -19.550   7.440  1.00  1.00      D    C
ATOM   1063  CA  GLY D  48     -13.810 -19.650  10.650  1.00  1.00      D    C
ATOM   1064  CA  LEU D  49     -11.180 -17.270  12.230  1.00  1.00      D    C
ATOM   1065  CA  ILE D  50     -11.700 -14.450   9.600  1.00  1.00      D    C
ATOM   1066  CA  TYR D  51     -14.570 -12.940  11.560  1.00  1.00      D    C
ATOM   1067  CA  GLU D  52     -12.650 -11.930  14.650  1.00  1.00      D    C
ATOM   1068  CA  GLU D  53      -9.870 -10.810  12.510  1.00  1.00      D    C
ATOM   1069  CA  THR D  54     -12.110  -8.600  10.310  1.00  1.00      D    C
ATOM   1070  CA  ARG D  55     -13.700  -6.690  13.140  1.00  1.00      D    C
ATOM   1071  CA  GLY D  56     -10.290  -5.840  14.530  1.00  1.00      D    C
ATOM   1072  CA  VAL D  57      -9.350  -4.450  11.000  1.00  1.00      D    C
ATOM   1073  CA  LEU D  58     -12.640  -2.620  10.600  1.00  1.00      D    C
ATOM   1074  CA  LYS D  59     -12.240  -1.060  14.000  1.00  1.00      D    C
ATOM   1075  CA  VAL D  60      -8.690   0.240  13.030  1.00  1.00      D    C
ATOM   1076  CA  PHE D  61     -10.230   1.690   9.760  1.00  1.00      D    C
ATOM   1077  CA  LEU D  62     -12.810   3.680  11.680  1.00  1.00      D    C
ATOM   1078  CA  GLU D  63     -10.310   4.740  14.420  1.00  1.00      D    C
ATOM   1079  CA  ASN D  64      -8.330   6.530  11.630  1.00  1.00      D    C
ATOM   1080  CA  VAL D  65     -11.140   8.350  10.010  1.00  1.00      D    C
ATOM   1081  CA  ILE D  66     -13.110   9.260  13.020  1.00  1.00      D    C
ATOM   1082  CA  ARG D  67     -10.170  10.480  14.980  1.00  1.00      D    C
ATOM   1083  CA  ASP D  68      -9.250  13.120  12.290  1.00  1.00      D    C
ATOM   1084  CA  ALA D  69     -13.040  13.980  11.850  1.00  1.00      D    C
ATOM   1085  CA  VAL D  70     -13.170  14.740  15.500  1.00  1.00      D    C
ATOM   1086  CA  THR D  71     -10.080  16.740  15.370  1.00  1.00      D    C
ATOM   1087  CA  TYR D  72     -11.810  19.030  12.740  1.00  1.00      D    C
ATOM   1088  CA  THR D  73     -14.980  19.050  14.770  1.00  1.00      D    C
ATOM   1089  CA  GLU D  74     -13.350  20.170  17.930  1.00  1.00      D    C
ATOM   1090  CA  HIS D  75     -11.070  22.660  16.200  1.00  1.00      D    C
ATOM   1091  CA  ALA D  76     -14.100  24.260  14.730  1.00  1.00      D    C
ATOM   1092  CA  LYS D  77     -15.760  24.350  18.110  1.00  1.00      D    C
ATOM   1093  CA  ARG D  78     -18.730  22.340  16.700  1.00  1.00      D    C
ATOM   1094  CA  LYS D  79     -20.860  19.650  18.420  1.00  1.00      D    C
ATOM   1095  CA  THR D  80     -21.550  17.940  15.110  1.00  1.00      D    C
ATOM   1096  CA  VAL D  81     -19.470  15.570  12.800  1.00  1.00      D    C
ATOM   1097  CA  THR D  82     -20.250  16.700   9.230  1.00  1.00      D    C
ATOM   1098  CA  ALA D  83     -20.070  15.560   5.670  1.00  1.00      D    C
ATOM   1099  CA  MET D  84     -17.050  17.910   5.260  1.00  1.00      D    C
ATOM   1100  CA  ASP D  85     -15.300  16.370   8.320  1.00  1.00      D    C
ATOM   1101  CA  VAL D  86     -15.490  13.080   6.430  1.00  1.00      D    C
ATOM   1102  CA  VAL D  87     -14.080  14.550   3.180  1.00  1.00      D    C
ATOM   1103  CA  TYR D  88     -11.200  16.150   5.100  1.00  1.00      D    C
ATOM   1104  CA  ALA D  89     -10.520  13.040   7.080  1.00  1.00      D    C
ATOM   1105  CA  LEU D  90     -10.390  10.980   3.910  1.00  1.00      D    C
ATOM   1106  CA  LYS D  91      -8.040  13.410   2.090  1.00  1.00      D    C
ATOM   1107  CA  ARG D  92      -5.310  13.450   4.840  1.00  1.00      D    C
ATOM   1108  CA  GLN D  93      -5.260   9.590   4.720  1.00  1.00      D    C
ATOM   1109  CA  GLY D  94      -4.610   9.720   1.000  1.00  1.00      D    C
ATOM   1110  CA  ARG D  95      -8.230   8.630   0.140  1.00  1.00      D    C
ATOM   1111  CA  THR D  96     -10.050  11.590  -1.340  1.00  1.00      D    C
ATOM   1112  CA  LEU D  97     -13.720  10.780  -1.690  1.00  1.00      D    C
ATOM   1113  CA  TYR D  98     -15.430  11.120  -5.100  1.00  1.00      D    C
ATOM   1114  CA  GLY D  99     -19.060  10.600  -5.690  1.00  1.00      D    C
ATOM   1115  CA  PHE D 100     -20.610  12.530  -2.800  1.00  1.00      D    C
ATOM   1116  CA  GLY D 101     -22.660   9.900  -0.970  1.00  1.00      D    C
ATOM   1117  CA  GLY D 102     -22.690   6.240  -2.040  1.00  1.00      D    C
TER
ATOM   1118  CA  SER E   1    -113.971 103.329  51.000  1.00  1.00      E    C
ATOM   1119  CA  GLY E   2    -114.091  99.539  51.250  1.00  1.00      E    C
ATOM   1120  CA  ARG E   3    -110.791  99.739  49.520  1.00  1.00      E    C
ATOM   1121  CA  GLY E   4    -109.431 100.929  52.860  1.00  1.00      E    C
ATOM   1122  CA  LYS E   5    -106.601  98.309  53.290  1.00  1.00      E    C
ATOM   1123  CA  GLN E   6    -105.401  94.579  53.160  1.00  1.00      E    C
ATOM   1124  CA  GLY E   7    -102.391  92.289  52.560  1.00  1.00      E    C
ATOM   1125  CA  GLY E   8    -102.511  92.759  48.800  1.00  1.00      E    C
ATOM   1126  CA  LYS E   9    -101.901  88.989  48.440  1.00  1.00      E    C
ATOM   1127  CA  THR E  10    -102.481  87.869  44.820  1.00  1.00      E    C
ATOM   1128  CA  ARG E  11    -102.971  84.359  46.110  1.00  1.00      E    C
ATOM   1129  CA  ALA E  12    -101.661  81.349  44.380  1.00  1.00      E    C
ATOM   1130  CA  LYS E  13    -104.641  79.419  42.990  1.00  1.00      E    C
ATOM   1131  CA  ALA E  14    -102.311  76.679  41.890  1.00  1.00      E    C
ATOM   1132  CA  LYS E  15    -102.651  75.269  45.390  1.00  1.00      E    C
ATOM   1133  CA  THR E  16    -105.411  73.049  47.170  1.00  1.00      E    C
ATOM   1134  CA  ARG E  17    -106.981  70.529  44.880  1.00  1.00      E    C
ATOM   1135  CA  SER E  18    -110.241  71.849  46.210  1.00  1.00      E    C
ATOM   1136  CA  SER E  19    -109.251  75.389  45.160  1.00  1.00      E    C
ATOM   1137  CA  ARG E  20    -108.111  74.139  41.910  1.00  1.00      E    C
ATOM   1138  CA  ALA E  21    -111.431  72.409  41.120  1.00  1.00      E    C
ATOM   1139  CA  GLY E  22    -113.571  75.259  42.530  1.00  1.00      E    C
ATOM   1140  CA  LEU E  23    -115.241  72.939  45.070  1.00  1.00      E    C
ATOM   1141  CA  GLN E  24    -116.201  73.389  48.800  1.00  1.00      E    C
ATOM   1142  CA  PHE E  25    -115.791  69.609  49.500  1.00  1.00      E    C
ATOM   1143  CA  PRO E  26    -112.101  68.529  50.120  1.00  1.00      E    C
ATOM   1144  CA  VAL E  27    -110.411  66.719  47.200  1.00  1.00      E    C
ATOM   1145  CA  GLY E  28    -107.501  65.739  49.540  1.00  1.00      E    C
ATOM   1146  CA  ARG E  29    -109.761  64.009  52.040  1.00  1.00      E    C
ATOM   1147  CA  VAL E  30    -111.861  62.179  49.460  1.00  1.00      E    C
ATOM   1148  CA  HIS E  31    -108.521  60.869  47.920  1.00  1.00      E    C
ATOM   1149  CA  ARG E  32    -107.431  59.379  51.250  1.00  1.00      E    C
ATOM   1150  CA  LEU E  33    -110.801  57.759  51.920  1.00  1.00      E    C
ATOM   1151  CA  LEU E  34    -110.861  55.899  48.550  1.00  1.00      E    C
ATOM   1152  CA  ARG E  35    -107.491  54.479  49.410  1.00  1.00      E    C
ATOM   1153  CA  LYS E  36    -108.501  53.439  53.010  1.00  1.00      E    C
ATOM   1154  CA  GLY E  37    -111.461  51.519  51.810  1.00  1.00      E    C
ATOM   1155  CA  ASN E  38    -109.561  48.909  49.770  1.00  1.00      E    C
ATOM   1156  CA  TYR E  39    -111.591  49.239  46.740  1.00  1.00      E    C
ATOM   1157  CA  ALA E  40    -108.591  49.619  44.330  1.00  1.00      E    C
ATOM   1158  CA  GLU E  41    -104.941  48.829  44.300  1.00  1.00      E    C
ATOM   1159  CA  ARG E  42    -104.361  52.309  42.630  1.00  1.00      E    C
ATOM   1160  CA  VAL E  43    -106.451  55.509  42.800  1.00  1.00      E    C
ATOM   1161  CA  GLY E  44    -106.201  57.989  40.020  1.00  1.00      E    C
ATOM   1162  CA  ALA E  45    -105.891  61.709  40.560  1.00  1.00      E    C
ATOM   1163  CA  GLY E  46    -109.111  62.809  38.960  1.00  1.00      E    C
ATOM   1164  CA  ALA E  47    -111.231  60.189  40.720  1.00  1.00      E    C
ATOM   1165  CA  PRO E  48    -111.231  62.219  43.990  1.00  1.00      E    C
ATOM   1166  CA  VAL E  49    -111.911  65.359  41.880  1.00  1.00      E    C
ATOM   1167  CA  TYR E  50    -114.921  63.699  40.280  1.00  1.00      E    C
ATOM   1168  CA  LEU E  51    -116.071  62.179  43.500  1.00  1.00      E    C
ATOM   1169  CA  ALA E  52    -115.831  65.459  45.510  1.00  1.00      E    C
ATOM   1170  CA  ALA E  53    -117.961  67.239  42.870  1.00  1.00      E    C
ATOM   1171  CA  VAL E  54    -120.681  64.619  43.090  1.00  1.00      E    C
ATOM   1172  CA  LEU E  55    -120.941  64.569  46.840  1.00  1.00      E    C
ATOM   1173  CA  GLU E  56    -120.931  68.309  46.870  1.00  1.00      E    C
ATOM   1174  CA  TYR E  57    -123.681  68.349  44.190  1.00  1.00      E    C
ATOM   1175  CA  LEU E  58    -125.771  65.879  46.190  1.00  1.00      E    C
ATOM   1176  CA  THR E  59    -125.091  67.929  49.260  1.00  1.00      E    C
ATOM   1177  CA  ALA E  60    -126.371  71.049  47.550  1.00  1.00      E    C
ATOM   1178  CA  GLU E  61    -129.471  69.259  46.350  1.00  1.00      E    C
ATOM   1179  CA  ILE E  62    -130.731  68.049  49.630  1.00  1.00      E    C
ATOM   1180  CA  LEU E  63    -130.231  71.419  51.260  1.00  1.00      E    C
ATOM   1181  CA  GLU E  64    -132.091  73.229  48.350  1.00  1.00      E    C
ATOM   1182  CA  LEU E  65    -135.121  70.869  48.760  1.00  1.00      E    C
ATOM   1183  CA  ALA E  66    -134.831  70.819  52.560  1.00  1.00      E    C
ATOM   1184  CA  GLY E  67    -134.491  74.519  53.050  1.00  1.00      E    C
ATOM   1185  CA  ASN E  68    -137.781  74.879  51.150  1.00  1.00      E    C
ATOM   1186  CA  ALA E  69    -139.541  72.478  53.570  1.00  1.00      E    C
ATOM   1187  CA  ALA E  70    -138.311  74.498  56.570  1.00  1.00      E    C
ATOM   1188  CA  ARG E  71    -139.591  77.738  55.030  1.00  1.00      E    C
ATOM   1189  CA  ASP E  72    -143.051  76.258  54.270  1.00  1.00      E    C
ATOM   1190  CA  ASN E  73    -143.181  75.038  57.870  1.00  1.00      E    C
ATOM   1191  CA  LYS E  74    -142.231  78.488  59.150  1.00  1.00      E    C
ATOM   1192  CA  LYS E  75    -138.731  77.438  60.210  1.00  1.00      E    C
ATOM   1193  CA  THR E  76    -135.241  78.938  59.680  1.00  1.00      E    C
ATOM   1194  CA  ARG E  77    -133.391  75.988  61.280  1.00  1.00      E    C
ATOM   1195  CA  ILE E  78    -133.131  72.628  59.510  1.00  1.00      E    C
ATOM   1196  CA  ILE E  79    -133.691  69.538  61.710  1.00  1.00      E    C
ATOM   1197  CA  PRO E  80    -134.111  65.898  60.360  1.00  1.00      E    C
ATOM   1198  CA  ARG E  81    -137.721  66.538  59.610  1.00  1.00      E    C
ATOM   1199  CA  HIS E  82    -136.991  69.138  56.890  1.00  1.00      E    C
ATOM   1200  CA  LEU E  83    -134.371  66.779  55.220  1.00  1.00      E    C
ATOM   1201  CA  GLN E  84    -136.961  64.058  55.620  1.00  1.00      E    C
ATOM   1202  CA  LEU E  85    -139.761  65.928  54.090  1.00  1.00      E    C
ATOM   1203  CA  ALA E  86    -137.651  66.649  50.990  1.00  1.00      E    C
ATOM   1204  CA  VAL E  87    -136.561  63.129  50.490  1.00  1.00      E    C
ATOM   1205  CA  ARG E  88    -139.811  61.188  50.770  1.00  1.00      E    C
ATOM   1206  CA  ASN E  89    -141.821  63.478  48.530  1.00  1.00      E    C
ATOM   1207  CA  ASP E  90    -139.061  63.289  45.920  1.00  1.00      E    C
ATOM   1208  CA  GLU E  91    -139.111  60.269  43.730  1.00  1.00      E    C
ATOM   1209  CA  GLU E  92    -135.441  60.139  42.850  1.00  1.00      E    C
ATOM   1210  CA  LEU E  93    -133.861  60.939  46.270  1.00  1.00      E    C
ATOM   1211  CA  ASN E  94    -136.541  58.599  47.820  1.00  1.00      E    C
ATOM   1212  CA  LYS E  95    -135.271  55.859  45.570  1.00  1.00      E    C
ATOM   1213  CA  LEU E  96    -131.681  56.659  46.160  1.00  1.00      E    C
ATOM   1214  CA  LEU E  97    -132.261  56.159  49.830  1.00  1.00      E    C
ATOM   1215  CA  GLY E  98    -134.781  53.209  49.700  1.00  1.00      E    C
ATOM   1216  CA  ARG E  99    -132.941  51.549  52.690  1.00  1.00      E    C
ATOM   1217  CA  VAL E 100    -132.061  54.569  54.710  1.00  1.00      E    C
ATOM   1218  CA  THR E 101    -133.551  55.458  58.100  1.00  1.00      E    C
ATOM   1219  CA  ILE E 102    -133.761  58.988  59.320  1.00  1.00      E    C
ATOM   1220  CA  ALA E 103    -137.121  58.098  60.760  1.00  1.00      E    C
ATOM   1221  CA  GLN E 104    -138.801  60.908  62.890  1.00  1.00      E    C
ATOM   1222  CA  GLY E 105    -139.301  62.808  59.650  1.00  1.00      E    C
ATOM   1223  CA  GLY E 106    -142.961  63.648  60.450  1.00  1.00      E    C
ATOM   1224  CA  VAL E 107    -145.281  64.528  57.690  1.00  1.00      E    C
ATOM   1225  CA  LEU E 108    -146.961  67.598  56.030  1.00  1.00      E    C
ATOM   1226  CA  PRO E 109    -150.781  68.038  56.070  1.00  1.00      E    C
ATOM   1227  CA  ASN E 110    -151.371  69.958  52.890  1.00  1.00      E    C
ATOM   1228  CA  ILE E 111    -153.191  73.138  53.840  1.00  1.00      E    C
ATOM   1229  CA  GLN E 112    -151.251  75.718  55.870  1.00  1.00      E    C
ATOM   1230  CA  SER E 113    -153.271  77.468  58.530  1.00  1.00      E    C
ATOM   1231  CA  VAL E 114    -154.111  74.528  60.590  1.00  1.00      E    C
ATOM   1232  CA  LEU E 115    -150.441  73.788  60.980  1.00  1.00      E    C
ATOM   1233  CA  LEU E 116    -149.561  77.148  62.760  1.00  1.00      E    C
ATOM   1234  CA  PRO E 117    -149.051  76.688  66.570  1.00  1.00      E    C
ATOM   1235  CA  LYS E 118    -151.291  79.448  67.960  1.00  1.00      E    C
ATOM   1236  CA  LYS E 119    -150.901  83.118  66.770  1.00  1.00      E    C
ATOM   1237  CA  THR E 120    -149.071  83.968  70.010  1.00  1.00      E    C
ATOM   1238  CA  GLU E 121    -150.351  86.898  71.830  1.00  1.00      E    C
ATOM   1239  CA  SER E 122    -149.661  90.048  69.820  1.00  1.00      E    C
ATOM   1240  CA  SER E 123    -153.371  90.728  69.430  1.00  1.00      E    C
ATOM   1241  CA  LYS E 124    -153.651  90.298  73.130  1.00  1.00      E    C
ATOM   1242  CA  SER E 125    -151.951  93.568  74.090  1.00  1.00      E    C
ATOM   1243  CA  LYS E 126    -149.751  96.278  72.560  1.00  1.00      E    C
ATOM   1244  CA  SER E 127    -151.951  98.938  71.090  1.00  1.00      E    C
ATOM   1245  CA  LYS E 128    -151.531  99.618  67.250  1.00  1.00      E    C
TER
ATOM   1246  CA  PRO F   1    -114.311  44.019  61.810  1.00  1.00      F    C
ATOM   1247  CA  GLU F   2    -112.331  44.659  65.000  1.00  1.00      F    C
ATOM   1248  CA  PRO F   3    -110.921  48.019  64.790  1.00  1.00      F    C
ATOM   1249  CA  ALA F   4    -108.431  48.689  67.550  1.00  1.00      F    C
ATOM   1250  CA  LYS F   5    -110.341  49.999  70.450  1.00  1.00      F    C
ATOM   1251  CA  SER F   6    -109.481  53.209  72.230  1.00  1.00      F    C
ATOM   1252  CA  ALA F   7    -108.501  53.439  75.860  1.00  1.00      F    C
ATOM   1253  CA  PRO F   8    -106.001  52.939  77.630  1.00  1.00      F    C
ATOM   1254  CA  ALA F   9    -106.601  49.269  77.060  1.00  1.00      F    C
ATOM   1255  CA  PRO F  10    -105.811  47.679  79.520  1.00  1.00      F    C
ATOM   1256  CA  LYS F  11    -103.511  45.379  77.510  1.00  1.00      F    C
ATOM   1257  CA  LYS F  12     -99.701  45.939  77.190  1.00  1.00      F    C
ATOM   1258  CA  GLY F  13     -98.021  47.729  80.080  1.00  1.00      F    C
ATOM   1259  CA  SER F  14     -98.641  51.229  78.720  1.00  1.00      F    C
ATOM   1260  CA  LYS F  15     -94.931  51.859  78.380  1.00  1.00      F    C
ATOM   1261  CA  LYS F  16     -94.651  51.509  74.610  1.00  1.00      F    C
ATOM   1262  CA  ALA F  17     -93.301  48.489  73.040  1.00  1.00      F    C
ATOM   1263  CA  VAL F  18     -91.081  50.809  70.980  1.00  1.00      F    C
ATOM   1264  CA  THR F  19     -91.721  54.509  72.100  1.00  1.00      F    C
ATOM   1265  CA  LYS F  20     -89.281  57.449  71.480  1.00  1.00      F    C
ATOM   1266  CA  THR F  21     -89.381  59.879  74.460  1.00  1.00      F    C
ATOM   1267  CA  GLN F  22     -89.581  58.139  77.840  1.00  1.00      F    C
ATOM   1268  CA  LYS F  23     -92.121  58.539  80.630  1.00  1.00      F    C
ATOM   1269  CA  LYS F  24     -91.751  62.299  80.310  1.00  1.00      F    C
ATOM   1270  CA  ASP F  25     -95.211  63.269  79.540  1.00  1.00      F    C
ATOM   1271  CA  GLY F  26     -96.071  65.669  76.730  1.00  1.00      F    C
ATOM   1272  CA  LYS F  27     -99.251  67.179  78.050  1.00  1.00      F    C
ATOM   1273  CA  LYS F  28    -100.601  66.739  74.600  1.00  1.00      F    C
ATOM   1274  CA  ARG F  29    -102.981  69.599  73.850  1.00  1.00      F    C
ATOM   1275  CA  ARG F  30    -103.391  68.909  70.170  1.00  1.00      F    C
ATOM   1276  CA  LYS F  31    -106.421  70.439  68.630  1.00  1.00      F    C
ATOM   1277  CA  THR F  32    -107.361  68.619  65.360  1.00  1.00      F    C
ATOM   1278  CA  ARG F  33    -110.951  67.519  65.940  1.00  1.00      F    C
ATOM   1279  CA  LYS F  34    -112.101  64.219  64.590  1.00  1.00      F    C
ATOM   1280  CA  GLU F  35    -113.301  63.129  61.010  1.00  1.00      F    C
ATOM   1281  CA  SER F  36    -116.501  64.809  59.690  1.00  1.00      F    C
ATOM   1282  CA  TYR F  37    -117.771  66.709  56.670  1.00  1.00      F    C
ATOM   1283  CA  ALA F  38    -119.481  69.289  58.960  1.00  1.00      F    C
ATOM   1284  CA  ILE F  39    -117.431  72.409  57.820  1.00  1.00      F    C
ATOM   1285  CA  TYR F  40    -118.191  71.429  54.260  1.00  1.00      F    C
ATOM   1286  CA  VAL F  41    -121.841  70.619  54.780  1.00  1.00      F    C
ATOM   1287  CA  TYR F  42    -122.111  73.869  56.790  1.00  1.00      F    C
ATOM   1288  CA  LYS F  43    -120.511  75.909  53.990  1.00  1.00      F    C
ATOM   1289  CA  VAL F  44    -123.011  74.409  51.600  1.00  1.00      F    C
ATOM   1290  CA  LEU F  45    -125.891  75.159  53.870  1.00  1.00      F    C
ATOM   1291  CA  LYS F  46    -124.881  78.869  53.980  1.00  1.00      F    C
ATOM   1292  CA  GLN F  47    -124.711  79.029  50.250  1.00  1.00      F    C
ATOM   1293  CA  VAL F  48    -128.071  77.639  49.750  1.00  1.00      F    C
ATOM   1294  CA  HIS F  49    -130.101  79.019  52.550  1.00  1.00      F    C
ATOM   1295  CA  PRO F  50    -128.151  82.179  53.740  1.00  1.00      F    C
ATOM   1296  CA  ASP F  51    -130.021  82.439  57.110  1.00  1.00      F    C
ATOM   1297  CA  THR F  52    -130.261  78.889  58.020  1.00  1.00      F    C
ATOM   1298  CA  GLY F  53    -129.451  77.508  61.370  1.00  1.00      F    C
ATOM   1299  CA  ILE F  54    -128.921  73.838  61.060  1.00  1.00      F    C
ATOM   1300  CA  SER F  55    -129.531  71.158  63.760  1.00  1.00      F    C
ATOM   1301  CA  SER F  56    -126.691  69.038  65.080  1.00  1.00      F    C
ATOM   1302  CA  LYS F  57    -128.851  65.888  64.640  1.00  1.00      F    C
ATOM   1303  CA  ALA F  58    -129.431  66.628  60.980  1.00  1.00      F    C
ATOM   1304  CA  MET F  59    -125.671  67.319  60.510  1.00  1.00      F    C
ATOM   1305  CA  SER F  60    -124.901  63.679  61.660  1.00  1.00      F    C
ATOM   1306  CA  ILE F  61    -127.631  62.739  59.090  1.00  1.00      F    C
ATOM   1307  CA  MET F  62    -125.711  64.589  56.320  1.00  1.00      F    C
ATOM   1308  CA  ASN F  63    -122.391  63.109  57.330  1.00  1.00      F    C
ATOM   1309  CA  SER F  64    -123.941  59.619  57.380  1.00  1.00      F    C
ATOM   1310  CA  PHE F  65    -125.501  60.369  54.010  1.00  1.00      F    C
ATOM   1311  CA  VAL F  66    -122.221  61.499  52.430  1.00  1.00      F    C
ATOM   1312  CA  ASN F  67    -120.311  58.429  53.820  1.00  1.00      F    C
ATOM   1313  CA  ASP F  68    -123.031  56.029  52.680  1.00  1.00      F    C
ATOM   1314  CA  VAL F  69    -122.901  57.239  49.040  1.00  1.00      F    C
ATOM   1315  CA  PHE F  70    -119.181  57.589  49.250  1.00  1.00      F    C
ATOM   1316  CA  GLU F  71    -118.851  53.789  50.010  1.00  1.00      F    C
ATOM   1317  CA  ARG F  72    -121.571  52.979  47.380  1.00  1.00      F    C
ATOM   1318  CA  ILE F  73    -120.011  55.149  44.690  1.00  1.00      F    C
ATOM   1319  CA  ALA F  74    -116.461  53.769  45.370  1.00  1.00      F    C
ATOM   1320  CA  GLY F  75    -117.681  50.179  45.630  1.00  1.00      F    C
ATOM   1321  CA  GLU F  76    -119.441  50.419  42.310  1.00  1.00      F    C
ATOM   1322  CA  ALA F  77    -116.251  51.829  40.680  1.00  1.00      F    C
ATOM   1323  CA  SER F  78    -114.111  48.939  42.060  1.00  1.00      F    C
ATOM   1324  CA  ARG F  79    -116.301  46.329  40.470  1.00  1.00      F    C
ATOM   1325  CA  LEU F  80    -116.431  48.179  37.230  1.00  1.00      F    C
ATOM   1326  CA  ALA F  81    -112.671  48.499  37.120  1.00  1.00      F    C
ATOM   1327  CA  HIS F  82    -112.301  44.769  37.900  1.00  1.00      F    C
ATOM   1328  CA  TYR F  83    -114.610  43.679  35.260  1.00  1.00      F    C
ATOM   1329  CA  ASN F  84    -112.360  45.619  32.950  1.00  1.00      F    C
ATOM   1330  CA  LYS F  85    -109.130  44.449  34.260  1.00  1.00      F    C
ATOM   1331  CA  ARG F  86    -108.031  47.989  35.310  1.00  1.00      F    C
ATOM   1332  CA  SER F  87    -106.201  48.329  38.660  1.00  1.00      F    C
ATOM   1333  CA  THR F  88    -106.661  52.129  38.660  1.00  1.00      F    C
ATOM   1334  CA  ILE F  89    -109.791  53.949  39.320  1.00  1.00      F    C
ATOM   1335  CA  THR F  90    -110.031  57.079  37.130  1.00  1.00      F    C
ATOM   1336  CA  SER F  91    -112.721  59.729  37.000  1.00  1.00      F    C
ATOM   1337  CA  ARG F  92    -114.201  57.549  34.280  1.00  1.00      F    C
ATOM   1338  CA  GLU F  93    -114.961  54.759  36.710  1.00  1.00      F    C
ATOM   1339  CA  ILE F  94    -116.661  57.349  39.060  1.00  1.00      F    C
ATOM   1340  CA  GLN F  95    -118.791  58.709  36.030  1.00  1.00      F    C
ATOM   1341  CA  THR F  96    -119.821  55.159  35.120  1.00  1.00      F    C
ATOM   1342  CA  ALA F  97    -120.411  54.299  38.790  1.00  1.00      F    C
ATOM   1343  CA  VAL F  98    -122.771  57.459  38.970  1.00  1.00      F    C
ATOM   1344  CA  ARG F  99    -124.781  56.059  36.020  1.00  1.00      F    C
ATOM   1345  CA  LEU F 100    -125.161  52.689  37.610  1.00  1.00      F    C
ATOM   1346  CA  LEU F 101    -126.091  54.009  41.060  1.00  1.00      F    C
ATOM   1347  CA  LEU F 102    -128.021  57.209  40.500  1.00  1.00      F    C
ATOM   1348  CA  PRO F 103    -131.661  57.519  39.240  1.00  1.00      F    C
ATOM   1349  CA  GLY F 104    -131.911  59.609  36.000  1.00  1.00      F    C
ATOM   1350  CA  GLU F 105    -131.991  63.359  36.380  1.00  1.00      F    C
ATOM   1351  CA  LEU F 106    -130.071  63.229  39.600  1.00  1.00      F    C
ATOM   1352  CA  ALA F 107    -127.301  61.349  37.830  1.00  1.00      F    C
ATOM   1353  CA  LYS F 108    -127.581  63.699  34.830  1.00  1.00      F    C
ATOM   1354  CA  HIS F 109    -126.791  66.869  36.910  1.00  1.00      F    C
ATOM   1355  CA  ALA F 110    -124.071  64.939  38.900  1.00  1.00      F    C
ATOM   1356  CA  VAL F 111    -122.121  64.079  35.670  1.00  1.00      F    C
ATOM   1357  CA  SER F 112    -122.201  67.799  34.780  1.00  1.00      F    C
ATOM   1358  CA  GLU F 113    -120.621  68.829  38.070  1.00  1.00      F    C
ATOM   1359  CA  GLY F 114    -118.091  66.039  37.900  1.00  1.00      F    C
ATOM   1360  CA  THR F 115    -116.921  67.069  34.400  1.00  1.00      F    C
ATOM   1361  CA  LYS F 116    -117.131  70.769  35.230  1.00  1.00      F    C
ATOM   1362  CA  ALA F 117    -114.821  70.229  38.180  1.00  1.00      F    C
ATOM   1363  CA  VAL F 118    -112.171  68.249  36.080  1.00  1.00      F    C
ATOM   1364  CA  THR F 119    -112.401  70.929  33.330  1.00  1.00      F    C
ATOM   1365  CA  LYS F 120    -111.861  73.649  36.070  1.00  1.00      F    C
ATOM   1366  CA  TYR F 121    -109.141  71.569  37.730  1.00  1.00      F    C
ATOM   1367  CA  THR F 122    -107.331  71.259  34.380  1.00  1.00      F    C
ATOM   1368  CA  SER F 123    -107.791  74.889  33.450  1.00  1.00      F    C
ATOM   1369  CA  ALA F 124    -104.901  75.679  35.570  1.00  1.00      F    C
ATOM   1370  CA  LYS F 125    -101.121  75.479  34.890  1.00  1.00      F    C
TER
ATOM   1371  CA  ALA G   1      44.970 -48.040  30.410  1.00  1.00      G    C
ATOM   1372  CA  ARG G   2      48.530 -46.650  29.710  1.00  1.00      G    C
ATOM   1373  CA  THR G   3      48.820 -44.510  32.910  1.00  1.00      G    C
ATOM   1374  CA  LYS G   4      47.010 -46.680  35.280  1.00  1.00      G    C
ATOM   1375  CA  GLN G   5      48.090 -50.280  35.660  1.00  1.00      G    C
ATOM   1376  CA  THR G   6      51.120 -51.390  33.780  1.00  1.00      G    C
ATOM   1377  CA  ALA G   7      53.140 -48.140  33.700  1.00  1.00      G    C
ATOM   1378  CA  ARG G   8      54.390 -46.930  37.060  1.00  1.00      G    C
ATOM   1379  CA  LYS G   9      53.960 -43.120  37.590  1.00  1.00      G    C
ATOM   1380  CA  SER G  10      56.830 -42.900  40.030  1.00  1.00      G    C
ATOM   1381  CA  THR G  11      58.810 -40.000  41.370  1.00  1.00      G    C
ATOM   1382  CA  GLY G  12      61.490 -39.320  38.740  1.00  1.00      G    C
ATOM   1383  CA  GLY G  13      59.200 -39.500  35.770  1.00  1.00      G    C
ATOM   1384  CA  LYS G  14      61.130 -36.730  33.940  1.00  1.00      G    C
ATOM   1385  CA  ALA G  15      59.600 -33.310  34.480  1.00  1.00      G    C
ATOM   1386  CA  PRO G  16      56.710 -33.800  31.960  1.00  1.00      G    C
ATOM   1387  CA  ARG G  17      57.430 -31.980  28.690  1.00  1.00      G    C
ATOM   1388  CA  LYS G  18      60.000 -33.790  26.550  1.00  1.00      G    C
ATOM   1389  CA  GLN G  19      58.480 -34.580  23.270  1.00  1.00      G    C
ATOM   1390  CA  LEU G  20      58.910 -31.500  21.020  1.00  1.00      G    C
ATOM   1391  CA  ALA G  21      56.670 -29.930  18.310  1.00  1.00      G    C
ATOM   1392  CA  THR G  22      58.440 -28.040  15.350  1.00  1.00      G    C
ATOM   1393  CA  LYS G  23      58.360 -26.780  11.850  1.00  1.00      G    C
ATOM   1394  CA  ALA G  24      58.420 -23.030  12.580  1.00  1.00      G    C
ATOM   1395  CA  ALA G  25      55.000 -22.690  10.980  1.00  1.00      G    C
ATOM   1396  CA  ARG G  26      55.110 -18.930  10.710  1.00  1.00      G    C
ATOM   1397  CA  LYS G  27      52.540 -17.650  13.240  1.00  1.00      G    C
ATOM   1398  CA  SER G  28      49.170 -17.360  11.600  1.00  1.00      G    C
ATOM   1399  CA  ALA G  29      48.060 -13.710  11.600  1.00  1.00      G    C
ATOM   1400  CA  PRO G  30      44.810 -12.370  10.010  1.00  1.00      G    C
ATOM   1401  CA  ALA G  31      47.070 -10.150   7.720  1.00  1.00      G    C
ATOM   1402  CA  THR G  32      43.960  -9.100   5.620  1.00  1.00      G    C
ATOM   1403  CA  GLY G  33      40.830  -8.750   7.710  1.00  1.00      G    C
ATOM   1404  CA  GLY G  34      38.360 -10.780   9.530  1.00  1.00      G    C
ATOM   1405  CA  VAL G  35      34.580 -11.630   9.370  1.00  1.00      G    C
ATOM   1406  CA  LYS G  36      33.540 -14.090  12.120  1.00  1.00      G    C
ATOM   1407  CA  LYS G  37      29.810 -14.600  11.630  1.00  1.00      G    C
ATOM   1408  CA  PRO G  38      29.040 -17.850  13.610  1.00  1.00      G    C
ATOM   1409  CA  HIS G  39      28.700 -21.190  11.900  1.00  1.00      G    C
ATOM   1410  CA  ARG G  40      30.180 -21.900   8.510  1.00  1.00      G    C
ATOM   1411  CA  TYR G  41      30.630 -25.140   6.480  1.00  1.00      G    C
ATOM   1412  CA  ARG G  42      27.460 -26.960   5.510  1.00  1.00      G    C
ATOM   1413  CA  PRO G  43      25.690 -26.210   2.230  1.00  1.00      G    C
ATOM   1414  CA  GLY G  44      23.280 -23.370   3.080  1.00  1.00      G    C
ATOM   1415  CA  THR G  45      25.160 -21.920   6.040  1.00  1.00      G    C
ATOM   1416  CA  VAL G  46      27.170 -19.470   3.950  1.00  1.00      G    C
ATOM   1417  CA  ALA G  47      24.140 -17.820   2.440  1.00  1.00      G    C
ATOM   1418  CA  LEU G  48      22.620 -17.490   6.020  1.00  1.00      G    C
ATOM   1419  CA  ARG G  49      25.780 -15.880   7.310  1.00  1.00      G    C
ATOM   1420  CA  GLU G  50      25.610 -13.400   4.520  1.00  1.00      G    C
ATOM   1421  CA  ILE G  51      22.040 -12.420   5.340  1.00  1.00      G    C
ATOM   1422  CA  ARG G  52      22.900 -11.440   8.830  1.00  1.00      G    C
ATOM   1423  CA  ARG G  53      26.010  -9.420   7.920  1.00  1.00      G    C
ATOM   1424  CA  TYR G  54      24.210  -7.150   5.490  1.00  1.00      G    C
ATOM   1425  CA  GLN G  55      21.290  -6.460   7.800  1.00  1.00      G    C
ATOM   1426  CA  LYS G  56      23.870  -5.330  10.250  1.00  1.00      G    C
ATOM   1427  CA  SER G  57      25.660  -3.140   7.640  1.00  1.00      G    C
ATOM   1428  CA  THR G  58      24.650   0.050   5.930  1.00  1.00      G    C
ATOM   1429  CA  GLU G  59      26.920   0.450   2.970  1.00  1.00      G    C
ATOM   1430  CA  LEU G  60      25.430   0.990  -0.440  1.00  1.00      G    C
ATOM   1431  CA  LEU G  61      25.420  -2.200  -2.560  1.00  1.00      G    C
ATOM   1432  CA  ILE G  62      25.780  -0.920  -6.060  1.00  1.00      G    C
ATOM   1433  CA  ARG G  63      29.070   0.510  -7.080  1.00  1.00      G    C
ATOM   1434  CA  LYS G  64      29.370   4.220  -7.580  1.00  1.00      G    C
ATOM   1435  CA  LEU G  65      30.040   4.620 -11.260  1.00  1.00      G    C
ATOM   1436  CA  PRO G  66      27.600   2.120 -12.640  1.00  1.00      G    C
ATOM   1437  CA  PHE G  67      24.850   3.730 -10.640  1.00  1.00      G    C
ATOM   1438  CA  GLN G  68      25.960   7.140 -11.980  1.00  1.00      G    C
ATOM   1439  CA  ARG G  69      25.950   5.710 -15.450  1.00  1.00      G    C
ATOM   1440  CA  LEU G  70      22.570   4.340 -15.340  1.00  1.00      G    C
ATOM   1441  CA  VAL G  71      20.940   7.370 -13.830  1.00  1.00      G    C
ATOM   1442  CA  ARG G  72      22.300   9.930 -16.310  1.00  1.00      G    C
ATOM   1443  CA  GLU G  73      21.270   7.810 -19.260  1.00  1.00      G    C
ATOM   1444  CA  ILE G  74      17.640   7.750 -18.000  1.00  1.00      G    C
ATOM   1445  CA  ALA G  75      17.840  11.540 -17.170  1.00  1.00      G    C
ATOM   1446  CA  GLN G  76      19.110  12.140 -20.800  1.00  1.00      G    C
ATOM   1447  CA  ASP G  77      15.860  10.750 -22.030  1.00  1.00      G    C
ATOM   1448  CA  PHE G  78      13.870  13.530 -20.390  1.00  1.00      G    C
ATOM   1449  CA  LYS G  79      16.430  16.320 -20.850  1.00  1.00      G    C
ATOM   1450  CA  THR G  80      19.930  16.280 -22.050  1.00  1.00      G    C
ATOM   1451  CA  ASP G  81      23.010  17.950 -20.970  1.00  1.00      G    C
ATOM   1452  CA  LEU G  82      22.200  18.340 -17.280  1.00  1.00      G    C
ATOM   1453  CA  ARG G  83      24.870  18.170 -14.600  1.00  1.00      G    C
ATOM   1454  CA  PHE G  84      24.280  16.280 -11.290  1.00  1.00      G    C
ATOM   1455  CA  GLN G  85      25.090  17.190  -7.760  1.00  1.00      G    C
ATOM   1456  CA  SER G  86      27.040  14.120  -6.330  1.00  1.00      G    C
ATOM   1457  CA  SER G  87      24.780  14.260  -3.240  1.00  1.00      G    C
ATOM   1458  CA  ALA G  88      21.570  14.030  -5.670  1.00  1.00      G    C
ATOM   1459  CA  VAL G  89      22.930  10.840  -6.940  1.00  1.00      G    C
ATOM   1460  CA  MET G  90      23.400   9.300  -3.480  1.00  1.00      G    C
ATOM   1461  CA  ALA G  91      19.730  10.270  -2.610  1.00  1.00      G    C
ATOM   1462  CA  LEU G  92      18.770   8.290  -5.850  1.00  1.00      G    C
ATOM   1463  CA  GLN G  93      20.930   5.400  -4.740  1.00  1.00      G    C
ATOM   1464  CA  GLU G  94      19.720   5.470  -1.110  1.00  1.00      G    C
ATOM   1465  CA  ALA G  95      16.100   5.490  -2.210  1.00  1.00      G    C
ATOM   1466  CA  SER G  96      16.570   2.700  -4.820  1.00  1.00      G    C
ATOM   1467  CA  GLU G  97      18.510   0.450  -2.380  1.00  1.00      G    C
ATOM   1468  CA  ALA G  98      15.820   0.950   0.190  1.00  1.00      G    C
ATOM   1469  CA  TYR G  99      13.250  -0.020  -2.560  1.00  1.00      G    C
ATOM   1470  CA  LEU G 100      15.100  -3.200  -3.510  1.00  1.00      G    C
ATOM   1471  CA  VAL G 101      15.810  -4.440  -0.010  1.00  1.00      G    C
ATOM   1472  CA  ALA G 102      12.090  -3.950   0.940  1.00  1.00      G    C
ATOM   1473  CA  LEU G 103      10.880  -5.660  -2.270  1.00  1.00      G    C
ATOM   1474  CA  PHE G 104      13.150  -8.720  -1.360  1.00  1.00      G    C
ATOM   1475  CA  GLU G 105      11.660  -8.700   2.120  1.00  1.00      G    C
ATOM   1476  CA  ASP G 106       8.220  -8.580   0.610  1.00  1.00      G    C
ATOM   1477  CA  THR G 107       9.020 -11.190  -1.930  1.00  1.00      G    C
ATOM   1478  CA  ASN G 108      10.570 -13.350   0.880  1.00  1.00      G    C
ATOM   1479  CA  LEU G 109       7.320 -13.090   3.070  1.00  1.00      G    C
ATOM   1480  CA  CYS G 110       5.560 -14.350  -0.010  1.00  1.00      G    C
ATOM   1481  CA  ALA G 111       8.160 -17.210  -0.480  1.00  1.00      G    C
ATOM   1482  CA  ILE G 112       7.650 -18.410   3.130  1.00  1.00      G    C
ATOM   1483  CA  HIS G 113       3.950 -18.070   2.800  1.00  1.00      G    C
ATOM   1484  CA  ALA G 114       4.030 -20.360  -0.190  1.00  1.00      G    C
ATOM   1485  CA  LYS G 115       6.060 -22.930   2.030  1.00  1.00      G    C
ATOM   1486  CA  ARG G 116       9.230 -22.130   0.090  1.00  1.00      G    C
ATOM   1487  CA  VAL G 117      12.540 -20.620   1.100  1.00  1.00      G    C
ATOM   1488  CA  THR G 118      13.620 -19.970  -2.510  1.00  1.00      G    C
ATOM   1489  CA  ILE G 119      12.250 -16.700  -3.900  1.00  1.00      G    C
ATOM   1490  CA  MET G 120      11.080 -16.820  -7.530  1.00  1.00      G    C
ATOM   1491  CA  PRO G 121       9.790 -14.210 -10.080  1.00  1.00      G    C
ATOM   1492  CA  LYS G 122       6.230 -15.230  -9.270  1.00  1.00      G    C
ATOM   1493  CA  ASP G 123       6.820 -14.040  -5.660  1.00  1.00      G    C
ATOM   1494  CA  ILE G 124       8.160 -10.830  -6.860  1.00  1.00      G    C
ATOM   1495  CA  GLN G 125       5.190 -10.460  -9.190  1.00  1.00      G    C
ATOM   1496  CA  LEU G 126       2.650 -10.880  -6.460  1.00  1.00      G    C
ATOM   1497  CA  ALA G 127       4.450  -8.140  -4.490  1.00  1.00      G    C
ATOM   1498  CA  ARG G 128       4.350  -5.680  -7.320  1.00  1.00      G    C
ATOM   1499  CA  ARG G 129       0.670  -6.040  -7.880  1.00  1.00      G    C
ATOM   1500  CA  ILE G 130      -0.140  -5.720  -4.140  1.00  1.00      G    C
ATOM   1501  CA  ARG G 131       2.310  -2.830  -3.700  1.00  1.00      G    C
ATOM   1502  CA  GLY G 132       0.310  -1.080  -6.450  1.00  1.00      G    C
ATOM   1503  CA  GLU G 133       3.290  -0.980  -8.830  1.00  1.00      G    C
ATOM   1504  CA  ARG G 134       1.670  -3.290 -11.310  1.00  1.00      G    C
ATOM   1505  CA  ALA G 135      -1.800  -2.760 -10.030  1.00  1.00      G    C
TER
ATOM   1506  CA  SER H   1      38.880   7.550 -23.810  1.00  1.00      H    C
ATOM   1507  CA  GLY H   2      38.200   7.810 -27.450  1.00  1.00      H    C
ATOM   1508  CA  ARG H   3      36.150  10.900 -28.260  1.00  1.00      H    C
ATOM   1509  CA  GLY H   4      35.760  12.580 -31.580  1.00  1.00      H    C
ATOM   1510  CA  LYS H   5      33.650  10.130 -33.550  1.00  1.00      H    C
ATOM   1511  CA  GLY H   6      36.520   8.061 -35.100  1.00  1.00      H    C
ATOM   1512  CA  GLY H   7      37.750   8.551 -38.670  1.00  1.00      H    C
ATOM   1513  CA  LYS H   8      35.790  11.781 -39.120  1.00  1.00      H    C
ATOM   1514  CA  GLY H   9      33.530   9.721 -41.320  1.00  1.00      H    C
ATOM   1515  CA  LEU H  10      32.340   7.381 -38.430  1.00  1.00      H    C
ATOM   1516  CA  GLY H  11      31.690   4.481 -40.620  1.00  1.00      H    C
ATOM   1517  CA  LYS H  12      34.780   4.791 -42.900  1.00  1.00      H    C
ATOM   1518  CA  GLY H  13      37.830   6.861 -43.660  1.00  1.00      H    C
ATOM   1519  CA  GLY H  14      39.820   5.821 -40.530  1.00  1.00      H    C
ATOM   1520  CA  ALA H  15      40.120   3.711 -37.390  1.00  1.00      H    C
ATOM   1521  CA  LYS H  16      37.360   1.031 -36.540  1.00  1.00      H    C
ATOM   1522  CA  ARG H  17      37.130  -0.409 -33.100  1.00  1.00      H    C
ATOM   1523  CA  HIS H  18      33.810  -2.080 -33.030  1.00  1.00      H    C
ATOM   1524  CA  ARG H  19      34.500  -4.950 -30.770  1.00  1.00      H    C
ATOM   1525  CA  LYS H  20      32.420  -7.760 -29.260  1.00  1.00      H    C
ATOM   1526  CA  VAL H  21      31.400  -6.780 -25.710  1.00  1.00      H    C
ATOM   1527  CA  LEU H  22      30.080  -3.210 -25.150  1.00  1.00      H    C
ATOM   1528  CA  ARG H  23      30.300  -2.930 -21.420  1.00  1.00      H    C
ATOM   1529  CA  ASP H  24      26.930  -2.170 -19.810  1.00  1.00      H    C
ATOM   1530  CA  ASN H  25      25.150   0.660 -17.930  1.00  1.00      H    C
ATOM   1531  CA  ILE H  26      22.060  -1.210 -16.690  1.00  1.00      H    C
ATOM   1532  CA  GLN H  27      24.090  -4.310 -17.420  1.00  1.00      H    C
ATOM   1533  CA  GLY H  28      26.620  -2.690 -15.150  1.00  1.00      H    C
ATOM   1534  CA  ILE H  29      24.310  -3.080 -12.180  1.00  1.00      H    C
ATOM   1535  CA  THR H  30      25.470  -6.610 -11.670  1.00  1.00      H    C
ATOM   1536  CA  LYS H  31      24.330  -9.930 -10.560  1.00  1.00      H    C
ATOM   1537  CA  PRO H  32      26.530  -9.710  -7.560  1.00  1.00      H    C
ATOM   1538  CA  ALA H  33      25.020  -6.440  -6.280  1.00  1.00      H    C
ATOM   1539  CA  ILE H  34      21.490  -8.010  -6.680  1.00  1.00      H    C
ATOM   1540  CA  ARG H  35      22.550 -11.080  -4.650  1.00  1.00      H    C
ATOM   1541  CA  ARG H  36      23.700  -8.760  -1.900  1.00  1.00      H    C
ATOM   1542  CA  LEU H  37      20.540  -6.610  -2.140  1.00  1.00      H    C
ATOM   1543  CA  ALA H  38      18.610  -9.840  -1.580  1.00  1.00      H    C
ATOM   1544  CA  ARG H  39      20.510 -10.880   1.410  1.00  1.00      H    C
ATOM   1545  CA  ARG H  40      19.920  -7.420   3.050  1.00  1.00      H    C
ATOM   1546  CA  GLY H  41      16.200  -8.280   2.330  1.00  1.00      H    C
ATOM   1547  CA  GLY H  42      16.640 -11.640   4.260  1.00  1.00      H    C
ATOM   1548  CA  VAL H  43      16.580 -13.900   1.170  1.00  1.00      H    C
ATOM   1549  CA  LYS H  44      18.380 -17.250   1.590  1.00  1.00      H    C
ATOM   1550  CA  ARG H  45      18.120 -18.800  -1.930  1.00  1.00      H    C
ATOM   1551  CA  ILE H  46      17.500 -16.830  -5.050  1.00  1.00      H    C
ATOM   1552  CA  SER H  47      15.900 -17.690  -8.420  1.00  1.00      H    C
ATOM   1553  CA  GLY H  48      18.190 -17.470 -11.440  1.00  1.00      H    C
ATOM   1554  CA  LEU H  49      15.680 -15.170 -13.070  1.00  1.00      H    C
ATOM   1555  CA  ILE H  50      15.820 -12.580 -10.310  1.00  1.00      H    C
ATOM   1556  CA  TYR H  51      18.680 -10.660 -11.980  1.00  1.00      H    C
ATOM   1557  CA  GLU H  52      16.970  -9.710 -15.130  1.00  1.00      H    C
ATOM   1558  CA  GLU H  53      13.730  -9.200 -13.320  1.00  1.00      H    C
ATOM   1559  CA  THR H  54      15.420  -6.940 -10.830  1.00  1.00      H    C
ATOM   1560  CA  ARG H  55      17.150  -4.840 -13.450  1.00  1.00      H    C
ATOM   1561  CA  GLY H  56      13.810  -4.020 -15.040  1.00  1.00      H    C
ATOM   1562  CA  VAL H  57      12.310  -3.140 -11.670  1.00  1.00      H    C
ATOM   1563  CA  LEU H  58      15.320  -0.770 -10.820  1.00  1.00      H    C
ATOM   1564  CA  LYS H  59      14.940   0.870 -14.150  1.00  1.00      H    C
ATOM   1565  CA  VAL H  60      11.230   1.690 -13.830  1.00  1.00      H    C
ATOM   1566  CA  PHE H  61      11.880   3.060 -10.300  1.00  1.00      H    C
ATOM   1567  CA  LEU H  62      14.640   5.410 -11.680  1.00  1.00      H    C
ATOM   1568  CA  GLU H  63      12.340   6.340 -14.470  1.00  1.00      H    C
ATOM   1569  CA  ASN H  64       9.630   7.350 -11.900  1.00  1.00      H    C
ATOM   1570  CA  VAL H  65      11.820   9.440  -9.740  1.00  1.00      H    C
ATOM   1571  CA  ILE H  66      13.830  10.820 -12.580  1.00  1.00      H    C
ATOM   1572  CA  ARG H  67      10.840  11.890 -14.650  1.00  1.00      H    C
ATOM   1573  CA  ASP H  68       9.500  13.990 -11.790  1.00  1.00      H    C
ATOM   1574  CA  ALA H  69      12.880  15.360 -10.670  1.00  1.00      H    C
ATOM   1575  CA  VAL H  70      13.280  16.570 -14.290  1.00  1.00      H    C
ATOM   1576  CA  THR H  71       9.850  18.250 -13.910  1.00  1.00      H    C
ATOM   1577  CA  TYR H  72      11.260  20.160 -11.000  1.00  1.00      H    C
ATOM   1578  CA  THR H  73      14.600  20.920 -12.710  1.00  1.00      H    C
ATOM   1579  CA  GLU H  74      13.170  22.660 -15.670  1.00  1.00      H    C
ATOM   1580  CA  HIS H  75      10.660  24.700 -13.680  1.00  1.00      H    C
ATOM   1581  CA  ALA H  76      13.540  26.190 -11.710  1.00  1.00      H    C
ATOM   1582  CA  LYS H  77      15.310  27.130 -14.890  1.00  1.00      H    C
ATOM   1583  CA  ARG H  78      18.170  24.890 -13.960  1.00  1.00      H    C
ATOM   1584  CA  LYS H  79      20.780  22.820 -15.820  1.00  1.00      H    C
ATOM   1585  CA  THR H  80      21.810  21.120 -12.390  1.00  1.00      H    C
ATOM   1586  CA  VAL H  81      19.760  18.430 -10.730  1.00  1.00      H    C
ATOM   1587  CA  THR H  82      19.810  18.930  -7.010  1.00  1.00      H    C
ATOM   1588  CA  ALA H  83      19.350  16.480  -4.250  1.00  1.00      H    C
ATOM   1589  CA  MET H  84      16.230  18.370  -3.280  1.00  1.00      H    C
ATOM   1590  CA  ASP H  85      14.740  17.840  -6.820  1.00  1.00      H    C
ATOM   1591  CA  VAL H  86      15.250  14.150  -6.210  1.00  1.00      H    C
ATOM   1592  CA  VAL H  87      13.940  14.380  -2.590  1.00  1.00      H    C
ATOM   1593  CA  TYR H  88      10.830  16.300  -3.870  1.00  1.00      H    C
ATOM   1594  CA  ALA H  89      10.160  13.800  -6.560  1.00  1.00      H    C
ATOM   1595  CA  LEU H  90      10.190  10.860  -4.180  1.00  1.00      H    C
ATOM   1596  CA  LYS H  91       8.190  12.720  -1.530  1.00  1.00      H    C
ATOM   1597  CA  ARG H  92       5.250  13.510  -3.820  1.00  1.00      H    C
ATOM   1598  CA  GLN H  93       5.130   9.910  -5.010  1.00  1.00      H    C
ATOM   1599  CA  GLY H  94       4.800   8.970  -1.270  1.00  1.00      H    C
ATOM   1600  CA  ARG H  95       8.470   7.950  -0.900  1.00  1.00      H    C
ATOM   1601  CA  THR H  96       9.660  10.380   1.700  1.00  1.00      H    C
ATOM   1602  CA  LEU H  97      13.440  10.130   1.730  1.00  1.00      H    C
ATOM   1603  CA  TYR H  98      15.690  10.740   4.750  1.00  1.00      H    C
ATOM   1604  CA  GLY H  99      19.230  11.840   4.730  1.00  1.00      H    C
ATOM   1605  CA  PHE H 100      19.190  14.930   2.590  1.00  1.00      H    C
ATOM   1606  CA  GLY H 101      17.730  17.800   4.560  1.00  1.00      H    C
ATOM   1607  CA  GLY H 102      14.540  15.950   5.530  1.00  1.00      H    C
TER
ATOM   1608  CA  SER I   1     -51.571  39.649  44.490  1.00  1.00      I    C
ATOM   1609  CA  GLY I   2     -53.340  36.549  45.920  1.00  1.00      I    C
ATOM   1610  CA  ARG I   3     -50.610  34.809  43.970  1.00  1.00      I    C
ATOM   1611  CA  GLY I   4     -48.020  32.619  45.700  1.00  1.00      I    C
ATOM   1612  CA  LYS I   5     -48.920  30.179  48.420  1.00  1.00      I    C
ATOM   1613  CA  GLN I   6     -52.060  28.779  49.970  1.00  1.00      I    C
ATOM   1614  CA  GLY I   7     -52.670  25.529  48.350  1.00  1.00      I    C
ATOM   1615  CA  GLY I   8     -55.160  25.879  45.450  1.00  1.00      I    C
ATOM   1616  CA  LYS I   9     -53.660  28.889  43.570  1.00  1.00      I    C
ATOM   1617  CA  THR I  10     -56.250  29.499  40.940  1.00  1.00      I    C
ATOM   1618  CA  ARG I  11     -54.590  27.739  37.860  1.00  1.00      I    C
ATOM   1619  CA  ALA I  12     -56.070  24.549  39.330  1.00  1.00      I    C
ATOM   1620  CA  LYS I  13     -57.660  22.859  36.350  1.00  1.00      I    C
ATOM   1621  CA  ALA I  14     -55.710  23.079  33.170  1.00  1.00      I    C
ATOM   1622  CA  LYS I  15     -52.290  21.449  32.970  1.00  1.00      I    C
ATOM   1623  CA  THR I  16     -51.690  23.079  29.580  1.00  1.00      I    C
ATOM   1624  CA  ARG I  17     -48.770  21.979  27.440  1.00  1.00      I    C
ATOM   1625  CA  SER I  18     -47.730  25.629  27.650  1.00  1.00      I    C
ATOM   1626  CA  SER I  19     -47.410  25.309  31.500  1.00  1.00      I    C
ATOM   1627  CA  ARG I  20     -45.600  22.079  30.970  1.00  1.00      I    C
ATOM   1628  CA  ALA I  21     -42.970  23.909  28.730  1.00  1.00      I    C
ATOM   1629  CA  GLY I  22     -43.130  27.009  31.000  1.00  1.00      I    C
ATOM   1630  CA  LEU I  23     -44.020  29.139  28.050  1.00  1.00      I    C
ATOM   1631  CA  GLN I  24     -46.940  31.579  28.030  1.00  1.00      I    C
ATOM   1632  CA  PHE I  25     -47.710  31.669  24.260  1.00  1.00      I    C
ATOM   1633  CA  PRO I  26     -50.710  29.209  23.900  1.00  1.00      I    C
ATOM   1634  CA  VAL I  27     -48.700  26.179  22.740  1.00  1.00      I    C
ATOM   1635  CA  GLY I  28     -51.950  24.209  22.370  1.00  1.00      I    C
ATOM   1636  CA  ARG I  29     -53.440  26.849  19.950  1.00  1.00      I    C
ATOM   1637  CA  VAL I  30     -50.100  27.069  17.990  1.00  1.00      I    C
ATOM   1638  CA  HIS I  31     -50.690  23.409  17.040  1.00  1.00      I    C
ATOM   1639  CA  ARG I  32     -54.080  24.339  15.620  1.00  1.00      I    C
ATOM   1640  CA  LEU I  33     -52.890  27.519  13.930  1.00  1.00      I    C
ATOM   1641  CA  LEU I  34     -50.060  25.739  12.160  1.00  1.00      I    C
ATOM   1642  CA  ARG I  35     -52.300  23.119  10.740  1.00  1.00      I    C
ATOM   1643  CA  LYS I  36     -55.000  25.709   9.630  1.00  1.00      I    C
ATOM   1644  CA  GLY I  37     -52.600  27.630   7.380  1.00  1.00      I    C
ATOM   1645  CA  ASN I  38     -51.650  24.610   5.160  1.00  1.00      I    C
ATOM   1646  CA  TYR I  39     -47.990  24.610   5.860  1.00  1.00      I    C
ATOM   1647  CA  ALA I  40     -47.570  20.860   5.000  1.00  1.00      I    C
ATOM   1648  CA  GLU I  41     -49.100  17.520   5.280  1.00  1.00      I    C
ATOM   1649  CA  ARG I  42     -48.050  17.190   8.920  1.00  1.00      I    C
ATOM   1650  CA  VAL I  43     -46.940  19.500  11.830  1.00  1.00      I    C
ATOM   1651  CA  GLY I  44     -44.870  17.770  14.480  1.00  1.00      I    C
ATOM   1652  CA  ALA I  45     -45.430  18.249  18.140  1.00  1.00      I    C
ATOM   1653  CA  GLY I  46     -42.190  19.969  18.720  1.00  1.00      I    C
ATOM   1654  CA  ALA I  47     -42.440  22.520  15.900  1.00  1.00      I    C
ATOM   1655  CA  PRO I  48     -45.260  24.539  17.490  1.00  1.00      I    C
ATOM   1656  CA  VAL I  49     -43.460  24.549  20.850  1.00  1.00      I    C
ATOM   1657  CA  TYR I  50     -40.320  26.000  19.290  1.00  1.00      I    C
ATOM   1658  CA  LEU I  51     -42.330  28.550  17.260  1.00  1.00      I    C
ATOM   1659  CA  ALA I  52     -44.500  29.699  20.310  1.00  1.00      I    C
ATOM   1660  CA  ALA I  53     -41.250  29.999  22.400  1.00  1.00      I    C
ATOM   1661  CA  VAL I  54     -39.720  32.200  19.560  1.00  1.00      I    C
ATOM   1662  CA  LEU I  55     -42.890  34.379  19.310  1.00  1.00      I    C
ATOM   1663  CA  GLU I  56     -42.820  34.599  23.130  1.00  1.00      I    C
ATOM   1664  CA  TYR I  57     -39.210  35.709  23.370  1.00  1.00      I    C
ATOM   1665  CA  LEU I  58     -39.630  38.400  20.710  1.00  1.00      I    C
ATOM   1666  CA  THR I  59     -42.780  39.479  22.690  1.00  1.00      I    C
ATOM   1667  CA  ALA I  60     -40.640  40.019  25.820  1.00  1.00      I    C
ATOM   1668  CA  GLU I  61     -37.880  41.769  23.680  1.00  1.00      I    C
ATOM   1669  CA  ILE I  62     -40.250  44.299  22.030  1.00  1.00      I    C
ATOM   1670  CA  LEU I  63     -42.140  44.879  25.230  1.00  1.00      I    C
ATOM   1671  CA  GLU I  64     -38.820  45.199  27.090  1.00  1.00      I    C
ATOM   1672  CA  LEU I  65     -37.380  47.629  24.620  1.00  1.00      I    C
ATOM   1673  CA  ALA I  66     -40.490  49.829  24.490  1.00  1.00      I    C
ATOM   1674  CA  GLY I  67     -40.721  50.119  28.260  1.00  1.00      I    C
ATOM   1675  CA  ASN I  68     -37.171  51.389  28.180  1.00  1.00      I    C
ATOM   1676  CA  ALA I  69     -38.171  54.219  25.820  1.00  1.00      I    C
ATOM   1677  CA  ALA I  70     -41.251  55.109  27.900  1.00  1.00      I    C
ATOM   1678  CA  ARG I  71     -39.061  55.289  30.990  1.00  1.00      I    C
ATOM   1679  CA  ASP I  72     -36.461  57.319  29.110  1.00  1.00      I    C
ATOM   1680  CA  ASN I  73     -39.231  59.849  28.200  1.00  1.00      I    C
ATOM   1681  CA  LYS I  74     -40.461  59.819  31.860  1.00  1.00      I    C
ATOM   1682  CA  LYS I  75     -43.711  58.169  31.050  1.00  1.00      I    C
ATOM   1683  CA  THR I  76     -45.531  55.189  32.700  1.00  1.00      I    C
ATOM   1684  CA  ARG I  77     -47.891  54.009  29.920  1.00  1.00      I    C
ATOM   1685  CA  ILE I  78     -46.331  52.439  26.770  1.00  1.00      I    C
ATOM   1686  CA  ILE I  79     -47.791  53.809  23.570  1.00  1.00      I    C
ATOM   1687  CA  PRO I  80     -47.110  53.219  19.870  1.00  1.00      I    C
ATOM   1688  CA  ARG I  81     -44.571  56.119  19.810  1.00  1.00      I    C
ATOM   1689  CA  HIS I  82     -42.401  54.319  22.430  1.00  1.00      I    C
ATOM   1690  CA  LEU I  83     -42.670  51.139  20.230  1.00  1.00      I    C
ATOM   1691  CA  GLN I  84     -41.410  53.230  17.160  1.00  1.00      I    C
ATOM   1692  CA  LEU I  85     -38.570  54.620  19.210  1.00  1.00      I    C
ATOM   1693  CA  ALA I  86     -37.970  51.090  20.530  1.00  1.00      I    C
ATOM   1694  CA  VAL I  87     -37.820  49.560  17.090  1.00  1.00      I    C
ATOM   1695  CA  ARG I  88     -35.840  52.140  15.220  1.00  1.00      I    C
ATOM   1696  CA  ASN I  89     -33.390  52.790  17.880  1.00  1.00      I    C
ATOM   1697  CA  ASP I  90     -32.340  49.140  17.860  1.00  1.00      I    C
ATOM   1698  CA  GLU I  91     -30.330  47.910  15.010  1.00  1.00      I    C
ATOM   1699  CA  GLU I  92     -31.550  44.360  14.950  1.00  1.00      I    C
ATOM   1700  CA  LEU I  93     -35.320  44.900  15.540  1.00  1.00      I    C
ATOM   1701  CA  ASN I  94     -35.310  47.860  13.090  1.00  1.00      I    C
ATOM   1702  CA  LYS I  95     -33.990  45.470  10.320  1.00  1.00      I    C
ATOM   1703  CA  LEU I  96     -36.840  42.900  11.190  1.00  1.00      I    C
ATOM   1704  CA  LEU I  97     -39.470  45.500  10.860  1.00  1.00      I    C
ATOM   1705  CA  GLY I  98     -37.760  47.280   7.930  1.00  1.00      I    C
ATOM   1706  CA  ARG I  99     -40.850  47.440   5.790  1.00  1.00      I    C
ATOM   1707  CA  VAL I 100     -43.350  48.090   8.480  1.00  1.00      I    C
ATOM   1708  CA  THR I 101     -44.810  51.390   9.810  1.00  1.00      I    C
ATOM   1709  CA  ILE I 102     -46.120  51.310  13.310  1.00  1.00      I    C
ATOM   1710  CA  ALA I 103     -49.460  53.039  13.180  1.00  1.00      I    C
ATOM   1711  CA  GLN I 104     -49.470  56.259  15.440  1.00  1.00      I    C
ATOM   1712  CA  GLY I 105     -45.730  56.039  15.520  1.00  1.00      I    C
ATOM   1713  CA  GLY I 106     -44.430  58.830  13.450  1.00  1.00      I    C
ATOM   1714  CA  VAL I 107     -41.740  57.970  10.840  1.00  1.00      I    C
ATOM   1715  CA  LEU I 108     -37.970  57.820  10.980  1.00  1.00      I    C
ATOM   1716  CA  PRO I 109     -36.310  56.340   7.890  1.00  1.00      I    C
ATOM   1717  CA  ASN I 110     -34.410  53.160   7.650  1.00  1.00      I    C
ATOM   1718  CA  ILE I 111     -31.270  54.730   6.100  1.00  1.00      I    C
ATOM   1719  CA  GLN I 112     -31.290  54.560   2.240  1.00  1.00      I    C
ATOM   1720  CA  SER I 113     -28.080  53.260   0.620  1.00  1.00      I    C
ATOM   1721  CA  VAL I 114     -29.050  49.670   0.190  1.00  1.00      I    C
ATOM   1722  CA  LEU I 115     -31.790  50.780  -2.200  1.00  1.00      I    C
ATOM   1723  CA  LEU I 116     -29.620  52.340  -4.790  1.00  1.00      I    C
ATOM   1724  CA  PRO I 117     -28.770  50.770  -8.040  1.00  1.00      I    C
ATOM   1725  CA  LYS I 118     -25.040  51.340  -7.790  1.00  1.00      I    C
ATOM   1726  CA  LYS I 119     -24.180  48.220  -5.840  1.00  1.00      I    C
ATOM   1727  CA  THR I 120     -23.430  47.220  -9.360  1.00  1.00      I    C
ATOM   1728  CA  GLU I 121     -21.750  49.650 -11.810  1.00  1.00      I    C
ATOM   1729  CA  SER I 122     -18.120  49.880 -11.000  1.00  1.00      I    C
ATOM   1730  CA  SER I 123     -16.710  53.400 -11.030  1.00  1.00      I    C
ATOM   1731  CA  LYS I 124     -19.570  55.470 -10.000  1.00  1.00      I    C
ATOM   1732  CA  SER I 125     -17.140  57.570  -8.180  1.00  1.00      I    C
ATOM   1733  CA  LYS I 126     -16.850  61.190  -7.180  1.00  1.00      I    C
ATOM   1734  CA  SER I 127     -14.700  64.040  -5.810  1.00  1.00      I    C
ATOM   1735  CA  LYS I 128     -11.480  65.200  -4.210  1.00  1.00      I    C
TER
ATOM   1736  CA  PRO J   1     -69.470 -19.111  -4.121  1.00  1.00      J    C
ATOM   1737  CA  GLU J   2     -71.320 -18.221  -1.031  1.00  1.00      J    C
ATOM   1738  CA  PRO J   3     -74.740 -17.011  -0.671  1.00  1.00      J    C
ATOM   1739  CA  ALA J   4     -75.150 -13.261   0.759  1.00  1.00      J    C
ATOM   1740  CA  LYS J   5     -75.710 -11.571   4.059  1.00  1.00      J    C
ATOM   1741  CA  SER J   6     -72.670 -13.071   5.799  1.00  1.00      J    C
ATOM   1742  CA  ALA J   7     -70.080 -11.901   8.279  1.00  1.00      J    C
ATOM   1743  CA  PRO J   8     -72.240 -11.801  10.369  1.00  1.00      J    C
ATOM   1744  CA  ALA J   9     -70.390  -9.011  12.230  1.00  1.00      J    C
ATOM   1745  CA  PRO J  10     -72.880  -7.821  13.320  1.00  1.00      J    C
ATOM   1746  CA  LYS J  11     -72.130  -4.521  11.670  1.00  1.00      J    C
ATOM   1747  CA  LYS J  12     -71.750  -0.711  11.560  1.00  1.00      J    C
ATOM   1748  CA  GLY J  13     -68.510   1.329  11.590  1.00  1.00      J    C
ATOM   1749  CA  SER J  14     -69.270   4.089  14.040  1.00  1.00      J    C
ATOM   1750  CA  LYS J  15     -66.390   5.959  12.670  1.00  1.00      J    C
ATOM   1751  CA  LYS J  16     -67.860   5.339   9.320  1.00  1.00      J    C
ATOM   1752  CA  ALA J  17     -68.020   6.919   5.900  1.00  1.00      J    C
ATOM   1753  CA  VAL J  18     -70.420   6.689   3.060  1.00  1.00      J    C
ATOM   1754  CA  THR J  19     -71.760   9.919   1.450  1.00  1.00      J    C
ATOM   1755  CA  LYS J  20     -74.670  12.119   2.890  1.00  1.00      J    C
ATOM   1756  CA  THR J  21     -73.510  14.539   5.610  1.00  1.00      J    C
ATOM   1757  CA  GLN J  22     -71.820  17.959   5.440  1.00  1.00      J    C
ATOM   1758  CA  LYS J  23     -68.160  18.369   6.290  1.00  1.00      J    C
ATOM   1759  CA  LYS J  24     -67.670  20.459   9.400  1.00  1.00      J    C
ATOM   1760  CA  ASP J  25     -70.810  22.609   9.730  1.00  1.00      J    C
ATOM   1761  CA  GLY J  26     -70.600  26.369   9.110  1.00  1.00      J    C
ATOM   1762  CA  LYS J  27     -68.700  29.079  11.120  1.00  1.00      J    C
ATOM   1763  CA  LYS J  28     -69.600  32.859  11.420  1.00  1.00      J    C
ATOM   1764  CA  ARG J  29     -70.860  33.269  14.930  1.00  1.00      J    C
ATOM   1765  CA  ARG J  30     -69.610  36.899  15.200  1.00  1.00      J    C
ATOM   1766  CA  LYS J  31     -66.030  37.099  16.530  1.00  1.00      J    C
ATOM   1767  CA  THR J  32     -64.430  33.649  16.260  1.00  1.00      J    C
ATOM   1768  CA  ARG J  33     -63.940  32.629  19.930  1.00  1.00      J    C
ATOM   1769  CA  LYS J  34     -60.440  32.969  21.180  1.00  1.00      J    C
ATOM   1770  CA  GLU J  35     -58.530  35.209  18.750  1.00  1.00      J    C
ATOM   1771  CA  SER J  36     -56.300  38.029  20.030  1.00  1.00      J    C
ATOM   1772  CA  TYR J  37     -53.010  37.699  21.840  1.00  1.00      J    C
ATOM   1773  CA  ALA J  38     -54.120  40.009  24.540  1.00  1.00      J    C
ATOM   1774  CA  ILE J  39     -54.090  37.489  27.430  1.00  1.00      J    C
ATOM   1775  CA  TYR J  40     -50.600  36.379  26.470  1.00  1.00      J    C
ATOM   1776  CA  VAL J  41     -49.380  39.979  26.230  1.00  1.00      J    C
ATOM   1777  CA  TYR J  42     -50.180  41.189  29.720  1.00  1.00      J    C
ATOM   1778  CA  LYS J  43     -48.480  38.109  31.270  1.00  1.00      J    C
ATOM   1779  CA  VAL J  44     -45.240  39.019  29.280  1.00  1.00      J    C
ATOM   1780  CA  LEU J  45     -44.770  42.709  29.870  1.00  1.00      J    C
ATOM   1781  CA  LYS J  46     -45.200  42.329  33.540  1.00  1.00      J    C
ATOM   1782  CA  GLN J  47     -42.280  39.789  33.820  1.00  1.00      J    C
ATOM   1783  CA  VAL J  48     -40.040  42.149  32.120  1.00  1.00      J    C
ATOM   1784  CA  HIS J  49     -41.330  45.549  33.420  1.00  1.00      J    C
ATOM   1785  CA  PRO J  50     -43.111  45.049  36.800  1.00  1.00      J    C
ATOM   1786  CA  ASP J  51     -44.321  48.629  37.130  1.00  1.00      J    C
ATOM   1787  CA  THR J  52     -45.171  49.179  33.400  1.00  1.00      J    C
ATOM   1788  CA  GLY J  53     -48.341  49.079  31.550  1.00  1.00      J    C
ATOM   1789  CA  ILE J  54     -49.260  49.469  27.890  1.00  1.00      J    C
ATOM   1790  CA  SER J  55     -52.181  51.139  26.120  1.00  1.00      J    C
ATOM   1791  CA  SER J  56     -54.800  49.519  23.960  1.00  1.00      J    C
ATOM   1792  CA  LYS J  57     -53.530  51.129  20.820  1.00  1.00      J    C
ATOM   1793  CA  ALA J  58     -50.070  49.839  21.460  1.00  1.00      J    C
ATOM   1794  CA  MET J  59     -51.570  46.399  22.180  1.00  1.00      J    C
ATOM   1795  CA  SER J  60     -53.360  46.329  18.870  1.00  1.00      J    C
ATOM   1796  CA  ILE J  61     -49.990  46.969  17.270  1.00  1.00      J    C
ATOM   1797  CA  MET J  62     -48.400  43.869  19.040  1.00  1.00      J    C
ATOM   1798  CA  ASN J  63     -51.310  41.679  17.920  1.00  1.00      J    C
ATOM   1799  CA  SER J  64     -50.570  42.549  14.340  1.00  1.00      J    C
ATOM   1800  CA  PHE J  65     -46.810  42.019  15.120  1.00  1.00      J    C
ATOM   1801  CA  VAL J  66     -47.500  38.609  16.800  1.00  1.00      J    C
ATOM   1802  CA  ASN J  67     -49.690  37.449  13.940  1.00  1.00      J    C
ATOM   1803  CA  ASP J  68     -47.180  38.890  11.380  1.00  1.00      J    C
ATOM   1804  CA  VAL J  69     -44.200  37.060  12.970  1.00  1.00      J    C
ATOM   1805  CA  PHE J  70     -46.180  33.840  13.050  1.00  1.00      J    C
ATOM   1806  CA  GLU J  71     -47.060  34.400   9.260  1.00  1.00      J    C
ATOM   1807  CA  ARG J  72     -43.530  35.300   8.320  1.00  1.00      J    C
ATOM   1808  CA  ILE J  73     -41.910  32.340  10.080  1.00  1.00      J    C
ATOM   1809  CA  ALA J  74     -44.480  29.820   9.110  1.00  1.00      J    C
ATOM   1810  CA  GLY J  75     -44.540  30.860   5.470  1.00  1.00      J    C
ATOM   1811  CA  GLU J  76     -40.650  30.810   5.300  1.00  1.00      J    C
ATOM   1812  CA  ALA J  77     -40.830  27.340   6.950  1.00  1.00      J    C
ATOM   1813  CA  SER J  78     -43.750  26.410   4.490  1.00  1.00      J    C
ATOM   1814  CA  ARG J  79     -41.420  27.160   1.500  1.00  1.00      J    C
ATOM   1815  CA  LEU J  80     -38.510  25.650   3.440  1.00  1.00      J    C
ATOM   1816  CA  ALA J  81     -40.450  22.460   3.880  1.00  1.00      J    C
ATOM   1817  CA  HIS J  82     -41.400  22.170   0.170  1.00  1.00      J    C
ATOM   1818  CA  TYR J  83     -37.860  23.000  -1.010  1.00  1.00      J    C
ATOM   1819  CA  ASN J  84     -36.770  19.870   0.860  1.00  1.00      J    C
ATOM   1820  CA  LYS J  85     -39.780  17.770  -0.190  1.00  1.00      J    C
ATOM   1821  CA  ARG J  86     -40.760  17.240   3.500  1.00  1.00      J    C
ATOM   1822  CA  SER J  87     -44.240  16.040   4.560  1.00  1.00      J    C
ATOM   1823  CA  THR J  88     -43.740  17.170   8.140  1.00  1.00      J    C
ATOM   1824  CA  ILE J  89     -42.450  20.480   9.460  1.00  1.00      J    C
ATOM   1825  CA  THR J  90     -40.700  19.570  12.590  1.00  1.00      J    C
ATOM   1826  CA  SER J  91     -38.730  21.720  15.030  1.00  1.00      J    C
ATOM   1827  CA  ARG J  92     -35.930  21.190  12.450  1.00  1.00      J    C
ATOM   1828  CA  GLU J  93     -37.790  23.510   9.970  1.00  1.00      J    C
ATOM   1829  CA  ILE J  94     -38.370  26.080  12.700  1.00  1.00      J    C
ATOM   1830  CA  GLN J  95     -34.750  26.320  13.570  1.00  1.00      J    C
ATOM   1831  CA  THR J  96     -33.750  27.410  10.140  1.00  1.00      J    C
ATOM   1832  CA  ALA J  97     -36.710  29.690   9.820  1.00  1.00      J    C
ATOM   1833  CA  VAL J  98     -35.420  31.420  12.970  1.00  1.00      J    C
ATOM   1834  CA  ARG J  99     -31.880  31.690  11.450  1.00  1.00      J    C
ATOM   1835  CA  LEU J 100     -33.320  33.060   8.240  1.00  1.00      J    C
ATOM   1836  CA  LEU J 101     -35.740  35.500   9.700  1.00  1.00      J    C
ATOM   1837  CA  LEU J 102     -34.250  37.020  12.790  1.00  1.00      J    C
ATOM   1838  CA  PRO J 103     -31.230  39.180  12.950  1.00  1.00      J    C
ATOM   1839  CA  GLY J 104     -27.970  37.900  14.510  1.00  1.00      J    C
ATOM   1840  CA  GLU J 105     -28.030  38.380  18.290  1.00  1.00      J    C
ATOM   1841  CA  LEU J 106     -31.860  38.040  18.320  1.00  1.00      J    C
ATOM   1842  CA  ALA J 107     -31.920  34.790  16.450  1.00  1.00      J    C
ATOM   1843  CA  LYS J 108     -29.100  33.580  18.780  1.00  1.00      J    C
ATOM   1844  CA  HIS J 109     -31.390  34.060  21.820  1.00  1.00      J    C
ATOM   1845  CA  ALA J 110     -34.320  32.610  19.940  1.00  1.00      J    C
ATOM   1846  CA  VAL J 111     -32.470  29.410  19.120  1.00  1.00      J    C
ATOM   1847  CA  SER J 112     -31.570  29.060  22.850  1.00  1.00      J    C
ATOM   1848  CA  GLU J 113     -35.170  29.720  23.960  1.00  1.00      J    C
ATOM   1849  CA  GLY J 114     -36.670  27.450  21.510  1.00  1.00      J    C
ATOM   1850  CA  THR J 115     -34.380  24.520  22.120  1.00  1.00      J    C
ATOM   1851  CA  LYS J 116     -34.910  24.889  25.930  1.00  1.00      J    C
ATOM   1852  CA  ALA J 117     -38.630  24.799  25.480  1.00  1.00      J    C
ATOM   1853  CA  VAL J 118     -38.630  21.559  23.440  1.00  1.00      J    C
ATOM   1854  CA  THR J 119     -36.270  19.849  25.880  1.00  1.00      J    C
ATOM   1855  CA  LYS J 120     -38.710  20.479  28.750  1.00  1.00      J    C
ATOM   1856  CA  TYR J 121     -41.680  19.549  26.670  1.00  1.00      J    C
ATOM   1857  CA  THR J 122     -40.140  16.229  25.550  1.00  1.00      J    C
ATOM   1858  CA  SER J 123     -39.120  15.289  29.130  1.00  1.00      J    C
ATOM   1859  CA  ALA J 124     -42.720  14.839  30.000  1.00  1.00      J    C
ATOM   1860  CA  LYS J 125     -45.040  11.979  28.730  1.00  1.00      J    C
TER
