# Supplementary material for: The kinetic landscape of nucleosome assembly: A coarse-grained molecular dynamics study
Source: PLoS Comput Biol. 2021 Jul 27;17(7):e1009253. doi: 10.1371/journal.pcbi.1009253 (PMC8345847; doi:10.1371/journal.pcbi.1009253)
Supplement: S1 Data — For each of the 11 metastable states identified from our MSM at 400 mM using PCCA clustering, we deposited 4 representative coarse-grained nucleosome conformations in PDB format. The conformations are named “state*conf#.pdb”, where * corresponds to the state name as described in the text (T, TL, TR, HL0, HL1, HL2, HR0, HR1, HR2 and HR3, N), and # goes from 1 to 4. The file “msm_hmm11.dat” contains the equilibrium probabilities of the various basins and the transition probabilities between them. The data also contain 4 representative partially opened conformations for each of the left hexasome, right hexasome, and tetrasome states, named “partially-opened_*_conf#.pdb”, where * is HL, HR or T and # goes from 1 to 4. (ZIP) [file pcbi.1009253.s006.zip › S1_Data/stateNconf4.pdb]

ATOM      1 DS   DC  A   1      69.115 -23.115  31.758  1.00  1.00      A    S
ATOM      2 DB   DC  A   1      67.337 -25.794  28.299  1.00  1.00      A    B
ATOM      3 DP   DT  A   2      69.157 -18.771  30.800  1.00  1.00      A    P
ATOM      4 DS   DT  A   2      68.579 -19.428  26.982  1.00  1.00      A    S
ATOM      5 DB   DT  A   2      65.588 -22.411  27.179  1.00  1.00      A    B
ATOM      6 DP   DG  A   3      68.383 -16.343  24.167  1.00  1.00      A    P
ATOM      7 DS   DG  A   3      66.008 -18.214  21.669  1.00  1.00      A    S
ATOM      8 DB   DG  A   3      62.842 -20.958  24.349  1.00  1.00      A    B
ATOM      9 DP   DG  A   4      64.558 -16.553  19.094  1.00  1.00      A    P
ATOM     10 DS   DG  A   4      61.135 -18.113  18.794  1.00  1.00      A    S
ATOM     11 DB   DG  A   4      59.707 -19.662  22.870  1.00  1.00      A    B
ATOM     12 DP   DA  A   5      58.614 -16.393  16.965  1.00  1.00      A    P
ATOM     13 DS   DA  A   5      55.709 -17.871  18.755  1.00  1.00      A    S
ATOM     14 DB   DA  A   5      56.924 -17.623  23.644  1.00  1.00      A    B
ATOM     15 DP   DG  A   6      52.610 -16.362  17.977  1.00  1.00      A    P
ATOM     16 DS   DG  A   6      51.118 -16.940  21.653  1.00  1.00      A    S
ATOM     17 DB   DG  A   6      54.310 -15.560  25.399  1.00  1.00      A    B
ATOM     18 DP   DA  A   7      47.355 -16.167  22.396  1.00  1.00      A    P
ATOM     19 DS   DA  A   7      47.465 -15.186  26.236  1.00  1.00      A    S
ATOM     20 DB   DA  A   7      52.176 -13.263  27.024  1.00  1.00      A    B
ATOM     21 DP   DA  A   8      44.837 -13.206  27.838  1.00  1.00      A    P
ATOM     22 DS   DA  A   8      47.061 -11.121  30.091  1.00  1.00      A    S
ATOM     23 DB   DA  A   8      51.501  -9.995  27.960  1.00  1.00      A    B
ATOM     24 DP   DT  A   9      45.808  -8.927  31.895  1.00  1.00      A    P
ATOM     25 DS   DT  A   9      49.156  -7.098  32.532  1.00  1.00      A    S
ATOM     26 DB   DT  A   9      50.554  -6.609  28.568  1.00  1.00      A    B
ATOM     27 DP   DC  A  10      48.500  -4.255  34.087  1.00  1.00      A    P
ATOM     28 DS   DC  A  10      51.143  -2.582  32.976  1.00  1.00      A    S
ATOM     29 DB   DC  A  10      50.749  -2.599  28.735  1.00  1.00      A    B
ATOM     30 DP   DC  A  11      52.281   0.796  34.519  1.00  1.00      A    P
ATOM     31 DS   DC  A  11      54.069   2.684  31.335  1.00  1.00      A    S
ATOM     32 DB   DC  A  11      51.706   1.184  27.875  1.00  1.00      A    B
ATOM     33 DP   DC  A  12      54.287   6.566  31.192  1.00  1.00      A    P
ATOM     34 DS   DC  A  12      54.440   6.362  27.813  1.00  1.00      A    S
ATOM     35 DB   DC  A  12      50.822   4.340  26.022  1.00  1.00      A    B
ATOM     36 DP   DG  A  13      55.745  10.637  25.536  1.00  1.00      A    P
ATOM     37 DS   DG  A  13      54.446   9.815  22.466  1.00  1.00      A    S
ATOM     38 DB   DG  A  13      49.791   7.440  23.097  1.00  1.00      A    B
ATOM     39 DP   DG  A  14      54.413  12.130  19.861  1.00  1.00      A    P
ATOM     40 DS   DG  A  14      52.231  10.575  17.710  1.00  1.00      A    S
ATOM     41 DB   DG  A  14      48.217   9.532  20.295  1.00  1.00      A    B
ATOM     42 DP   DT  A  15      51.839  11.611  14.599  1.00  1.00      A    P
ATOM     43 DS   DT  A  15      48.650  10.153  14.298  1.00  1.00      A    S
ATOM     44 DB   DT  A  15      46.887  11.686  17.810  1.00  1.00      A    B
ATOM     45 DP   DC  A  16      47.223  11.619  11.516  1.00  1.00      A    P
ATOM     46 DS   DC  A  16      43.623  12.110  13.225  1.00  1.00      A    S
ATOM     47 DB   DC  A  16      44.266  14.535  16.788  1.00  1.00      A    B
ATOM     48 DP   DT  A  17      40.296  13.297  11.050  1.00  1.00      A    P
ATOM     49 DS   DT  A  17      38.083  14.001  14.381  1.00  1.00      A    S
ATOM     50 DB   DT  A  17      40.895  16.861  16.319  1.00  1.00      A    B
ATOM     51 DP   DG  A  18      34.392  16.030  13.882  1.00  1.00      A    P
ATOM     52 DS   DG  A  18      34.394  17.497  17.325  1.00  1.00      A    S
ATOM     53 DB   DG  A  18      38.370  19.740  18.272  1.00  1.00      A    B
ATOM     54 DP   DC  A  19      31.536  18.629  18.538  1.00  1.00      A    P
ATOM     55 DS   DC  A  19      33.215  20.727  20.695  1.00  1.00      A    S
ATOM     56 DB   DC  A  19      36.430  22.529  17.922  1.00  1.00      A    B
ATOM     57 DP   DA  A  20      30.950  23.801  22.849  1.00  1.00      A    P
ATOM     58 DS   DA  A  20      33.786  26.254  23.174  1.00  1.00      A    S
ATOM     59 DB   DA  A  20      35.634  26.437  18.405  1.00  1.00      A    B
ATOM     60 DP   DG  A  21      33.144  29.597  24.590  1.00  1.00      A    P
ATOM     61 DS   DG  A  21      35.557  31.137  22.741  1.00  1.00      A    S
ATOM     62 DB   DG  A  21      35.838  30.268  17.486  1.00  1.00      A    B
ATOM     63 DP   DG  A  22      36.362  34.355  23.387  1.00  1.00      A    P
ATOM     64 DS   DG  A  22      37.333  35.771  19.665  1.00  1.00      A    S
ATOM     65 DB   DG  A  22      34.803  33.352  15.995  1.00  1.00      A    B
ATOM     66 DP   DC  A  23      38.052  39.657  19.237  1.00  1.00      A    P
ATOM     67 DS   DC  A  23      37.150  39.617  15.396  1.00  1.00      A    S
ATOM     68 DB   DC  A  23      33.920  36.552  15.284  1.00  1.00      A    B
ATOM     69 DP   DC  A  24      36.535  42.609  13.641  1.00  1.00      A    P
ATOM     70 DS   DC  A  24      34.339  41.667  11.100  1.00  1.00      A    S
ATOM     71 DB   DC  A  24      31.939  39.280  13.324  1.00  1.00      A    B
ATOM     72 DP   DG  A  25      32.536  45.130   8.959  1.00  1.00      A    P
ATOM     73 DS   DG  A  25      29.744  43.160   7.904  1.00  1.00      A    S
ATOM     74 DB   DG  A  25      28.073  41.000  11.974  1.00  1.00      A    B
ATOM     75 DP   DC  A  26      27.683  44.200   5.893  1.00  1.00      A    P
ATOM     76 DS   DC  A  26      25.446  41.816   6.835  1.00  1.00      A    S
ATOM     77 DB   DC  A  26      25.333  42.529  10.753  1.00  1.00      A    B
ATOM     78 DP   DT  A  27      22.140  41.555   5.219  1.00  1.00      A    P
ATOM     79 DS   DT  A  27      20.527  39.302   7.942  1.00  1.00      A    S
ATOM     80 DB   DT  A  27      21.335  42.392  10.963  1.00  1.00      A    B
ATOM     81 DP   DC  A  28      16.698  38.658   7.036  1.00  1.00      A    P
ATOM     82 DS   DC  A  28      15.989  39.136  10.960  1.00  1.00      A    S
ATOM     83 DB   DC  A  28      17.466  42.651  11.954  1.00  1.00      A    B
ATOM     84 DP   DA  A  29      12.119  38.892  12.482  1.00  1.00      A    P
ATOM     85 DS   DA  A  29      12.964  40.711  15.437  1.00  1.00      A    S
ATOM     86 DB   DA  A  29      14.701  44.797  14.365  1.00  1.00      A    B
ATOM     87 DP   DA  A  30      10.978  40.647  18.524  1.00  1.00      A    P
ATOM     88 DS   DA  A  30      11.947  43.437  19.770  1.00  1.00      A    S
ATOM     89 DB   DA  A  30      12.057  46.575  16.040  1.00  1.00      A    B
ATOM     90 DP   DT  A  31      10.042  44.714  22.631  1.00  1.00      A    P
ATOM     91 DS   DT  A  31      10.083  48.650  21.843  1.00  1.00      A    S
ATOM     92 DB   DT  A  31       9.306  48.611  17.386  1.00  1.00      A    B
ATOM     93 DP   DT  A  32       7.665  51.025  24.296  1.00  1.00      A    P
ATOM     94 DS   DT  A  32       7.099  53.711  21.317  1.00  1.00      A    S
ATOM     95 DB   DT  A  32       6.462  51.147  18.176  1.00  1.00      A    B
ATOM     96 DP   DG  A  33       3.811  56.718  22.271  1.00  1.00      A    P
ATOM     97 DS   DG  A  33       2.955  57.178  18.988  1.00  1.00      A    S
ATOM     98 DB   DG  A  33       3.214  52.990  16.282  1.00  1.00      A    B
ATOM     99 DP   DG  A  34       0.352  59.500  17.817  1.00  1.00      A    P
ATOM    100 DS   DG  A  34      -0.949  57.190  15.239  1.00  1.00      A    S
ATOM    101 DB   DG  A  34      -0.240  51.846  15.926  1.00  1.00      A    B
ATOM    102 DP   DT  A  35      -3.456  57.892  13.325  1.00  1.00      A    P
ATOM    103 DS   DT  A  35      -3.378  54.804  11.189  1.00  1.00      A    S
ATOM    104 DB   DT  A  35      -3.432  51.567  14.714  1.00  1.00      A    B
ATOM    105 DP   DC  A  36      -6.311  54.526   9.271  1.00  1.00      A    P
ATOM    106 DS   DC  A  36      -6.626  50.741   9.090  1.00  1.00      A    S
ATOM    107 DB   DC  A  36      -6.400  49.724  12.995  1.00  1.00      A    B
ATOM    108 DP   DG  A  37     -10.293  49.510   6.601  1.00  1.00      A    P
ATOM    109 DS   DG  A  37      -9.917  46.011   8.018  1.00  1.00      A    S
ATOM    110 DB   DG  A  37      -9.681  46.179  13.241  1.00  1.00      A    B
ATOM    111 DP   DT  A  38     -11.306  43.562   7.280  1.00  1.00      A    P
ATOM    112 DS   DT  A  38     -10.359  41.940  10.546  1.00  1.00      A    S
ATOM    113 DB   DT  A  38     -12.844  44.480  13.250  1.00  1.00      A    B
ATOM    114 DP   DA  A  39     -10.961  37.648  10.809  1.00  1.00      A    P
ATOM    115 DS   DA  A  39     -11.590  37.464  14.180  1.00  1.00      A    S
ATOM    116 DB   DA  A  39     -14.298  41.437  15.581  1.00  1.00      A    B
ATOM    117 DP   DG  A  40     -12.921  34.285  15.519  1.00  1.00      A    P
ATOM    118 DS   DG  A  40     -14.457  35.957  18.461  1.00  1.00      A    S
ATOM    119 DB   DG  A  40     -17.469  39.843  17.205  1.00  1.00      A    B
ATOM    120 DP   DA  A  41     -15.689  33.825  21.578  1.00  1.00      A    P
ATOM    121 DS   DA  A  41     -18.293  35.947  22.490  1.00  1.00      A    S
ATOM    122 DB   DA  A  41     -20.165  38.042  18.722  1.00  1.00      A    B
ATOM    123 DP   DC  A  42     -20.083  34.729  24.182  1.00  1.00      A    P
ATOM    124 DS   DC  A  42     -23.448  36.683  23.205  1.00  1.00      A    S
ATOM    125 DB   DC  A  42     -23.359  36.435  19.105  1.00  1.00      A    B
ATOM    126 DP   DA  A  43     -27.799  36.091  25.032  1.00  1.00      A    P
ATOM    127 DS   DA  A  43     -29.873  37.241  22.403  1.00  1.00      A    S
ATOM    128 DB   DA  A  43     -27.492  35.758  18.065  1.00  1.00      A    B
ATOM    129 DP   DG  A  44     -33.677  36.109  22.622  1.00  1.00      A    P
ATOM    130 DS   DG  A  44     -34.289  36.246  18.850  1.00  1.00      A    S
ATOM    131 DB   DG  A  44     -30.340  33.840  16.114  1.00  1.00      A    B
ATOM    132 DP   DC  A  45     -37.495  35.779  17.991  1.00  1.00      A    P
ATOM    133 DS   DC  A  45     -36.303  34.932  14.299  1.00  1.00      A    S
ATOM    134 DB   DC  A  45     -33.199  31.768  14.899  1.00  1.00      A    B
ATOM    135 DP   DT  A  46     -39.095  33.426  11.498  1.00  1.00      A    P
ATOM    136 DS   DT  A  46     -36.940  31.426   9.582  1.00  1.00      A    S
ATOM    137 DB   DT  A  46     -35.326  28.947  13.103  1.00  1.00      A    B
ATOM    138 DP   DC  A  47     -38.677  29.461   7.112  1.00  1.00      A    P
ATOM    139 DS   DC  A  47     -36.163  26.972   7.194  1.00  1.00      A    S
ATOM    140 DB   DC  A  47     -35.656  25.497  11.375  1.00  1.00      A    B
ATOM    141 DP   DT  A  48     -35.962  24.134   4.986  1.00  1.00      A    P
ATOM    142 DS   DT  A  48     -33.601  22.354   7.149  1.00  1.00      A    S
ATOM    143 DB   DT  A  48     -36.318  21.530  10.727  1.00  1.00      A    B
ATOM    144 DP   DA  A  49     -31.990  18.892   5.762  1.00  1.00      A    P
ATOM    145 DS   DA  A  49     -31.864  17.296   8.936  1.00  1.00      A    S
ATOM    146 DB   DA  A  49     -36.096  17.572  11.763  1.00  1.00      A    B
ATOM    147 DP   DG  A  50     -30.425  13.958   8.887  1.00  1.00      A    P
ATOM    148 DS   DG  A  50     -31.498  13.043  12.471  1.00  1.00      A    S
ATOM    149 DB   DG  A  50     -36.592  14.021  13.080  1.00  1.00      A    B
ATOM    150 DP   DC  A  51     -30.421   9.958  13.774  1.00  1.00      A    P
ATOM    151 DS   DC  A  51     -33.055  10.139  16.402  1.00  1.00      A    S
ATOM    152 DB   DC  A  51     -36.808  10.600  13.626  1.00  1.00      A    B
ATOM    153 DP   DA  A  52     -33.648   6.874  19.403  1.00  1.00      A    P
ATOM    154 DS   DA  A  52     -37.433   7.284  20.041  1.00  1.00      A    S
ATOM    155 DB   DA  A  52     -39.484   7.741  15.212  1.00  1.00      A    B
ATOM    156 DP   DC  A  53     -38.769   5.385  21.832  1.00  1.00      A    P
ATOM    157 DS   DC  A  53     -42.239   4.872  20.215  1.00  1.00      A    S
ATOM    158 DB   DC  A  53     -41.535   4.796  16.050  1.00  1.00      A    B
ATOM    159 DP   DC  A  54     -44.026   1.395  21.032  1.00  1.00      A    P
ATOM    160 DS   DC  A  54     -46.005   1.042  17.850  1.00  1.00      A    S
ATOM    161 DB   DC  A  54     -43.090   1.749  14.412  1.00  1.00      A    B
ATOM    162 DP   DG  A  55     -48.340  -3.179  17.881  1.00  1.00      A    P
ATOM    163 DS   DG  A  55     -48.320  -3.231  14.625  1.00  1.00      A    S
ATOM    164 DB   DG  A  55     -43.803  -2.134  12.679  1.00  1.00      A    B
ATOM    165 DP   DC  A  56     -50.227  -5.386  13.018  1.00  1.00      A    P
ATOM    166 DS   DC  A  56     -48.281  -5.242   9.996  1.00  1.00      A    S
ATOM    167 DB   DC  A  56     -44.627  -5.207  11.490  1.00  1.00      A    B
ATOM    168 DP   DT  A  57     -48.457  -7.977   7.107  1.00  1.00      A    P
ATOM    169 DS   DT  A  57     -44.935  -7.311   5.690  1.00  1.00      A    S
ATOM    170 DB   DT  A  57     -42.806  -8.096   9.235  1.00  1.00      A    B
ATOM    171 DP   DT  A  58     -43.761  -9.400   3.018  1.00  1.00      A    P
ATOM    172 DS   DT  A  58     -40.523  -9.117   3.522  1.00  1.00      A    S
ATOM    173 DB   DT  A  58     -40.208 -10.528   7.322  1.00  1.00      A    B
ATOM    174 DP   DA  A  59     -38.026 -10.985   0.983  1.00  1.00      A    P
ATOM    175 DS   DA  A  59     -34.962 -10.500   3.636  1.00  1.00      A    S
ATOM    176 DB   DA  A  59     -36.325 -12.075   7.818  1.00  1.00      A    B
ATOM    177 DP   DA  A  60     -31.328 -11.176   2.651  1.00  1.00      A    P
ATOM    178 DS   DA  A  60     -30.460 -11.459   6.370  1.00  1.00      A    S
ATOM    179 DB   DA  A  60     -33.338 -14.204   8.295  1.00  1.00      A    B
ATOM    180 DP   DA  A  61     -27.241 -11.588   7.359  1.00  1.00      A    P
ATOM    181 DS   DA  A  61     -28.083 -13.639  10.266  1.00  1.00      A    S
ATOM    182 DB   DA  A  61     -31.359 -17.341   8.929  1.00  1.00      A    B
ATOM    183 DP   DC  A  62     -25.638 -14.710  11.619  1.00  1.00      A    P
ATOM    184 DS   DC  A  62     -27.727 -17.847  13.108  1.00  1.00      A    S
ATOM    185 DB   DC  A  62     -29.476 -19.974   9.984  1.00  1.00      A    B
ATOM    186 DP   DG  A  63     -24.919 -20.481  16.106  1.00  1.00      A    P
ATOM    187 DS   DG  A  63     -26.816 -23.981  15.012  1.00  1.00      A    S
ATOM    188 DB   DG  A  63     -28.371 -24.170   9.887  1.00  1.00      A    B
ATOM    189 DP   DC  A  64     -26.712 -26.724  16.738  1.00  1.00      A    P
ATOM    190 DS   DC  A  64     -28.517 -28.782  13.651  1.00  1.00      A    S
ATOM    191 DB   DC  A  64     -27.087 -27.212  10.323  1.00  1.00      A    B
ATOM    192 DP   DA  A  65     -28.897 -33.525  13.179  1.00  1.00      A    P
ATOM    193 DS   DA  A  65     -28.351 -33.499   9.206  1.00  1.00      A    S
ATOM    194 DB   DA  A  65     -25.418 -29.794   7.804  1.00  1.00      A    B
ATOM    195 DP   DC  A  66     -27.557 -36.344   7.882  1.00  1.00      A    P
ATOM    196 DS   DC  A  66     -26.170 -34.750   4.992  1.00  1.00      A    S
ATOM    197 DB   DC  A  66     -23.491 -31.930   6.115  1.00  1.00      A    B
ATOM    198 DP   DG  A  67     -24.556 -37.793   2.220  1.00  1.00      A    P
ATOM    199 DS   DG  A  67     -22.691 -35.175   0.171  1.00  1.00      A    S
ATOM    200 DB   DG  A  67     -19.845 -32.526   3.653  1.00  1.00      A    B
ATOM    201 DP   DT  A  68     -21.100 -35.499  -2.553  1.00  1.00      A    P
ATOM    202 DS   DT  A  68     -18.823 -32.217  -2.223  1.00  1.00      A    S
ATOM    203 DB   DT  A  68     -17.031 -33.224   1.629  1.00  1.00      A    B
ATOM    204 DP   DA  A  69     -16.255 -31.581  -5.212  1.00  1.00      A    P
ATOM    205 DS   DA  A  69     -14.346 -29.784  -3.270  1.00  1.00      A    S
ATOM    206 DB   DA  A  69     -13.154 -32.286   1.001  1.00  1.00      A    B
ATOM    207 DP   DC  A  70     -12.059 -28.623  -4.499  1.00  1.00      A    P
ATOM    208 DS   DC  A  70     -10.489 -28.398  -1.091  1.00  1.00      A    S
ATOM    209 DB   DC  A  70      -9.898 -32.308   0.051  1.00  1.00      A    B
ATOM    210 DP   DG  A  71      -7.279 -25.589  -0.999  1.00  1.00      A    P
ATOM    211 DS   DG  A  71      -5.527 -27.465   2.215  1.00  1.00      A    S
ATOM    212 DB   DG  A  71      -5.594 -32.605   1.492  1.00  1.00      A    B
ATOM    213 DP   DC  A  72      -3.170 -26.357   3.769  1.00  1.00      A    P
ATOM    214 DS   DC  A  72      -1.848 -29.660   5.466  1.00  1.00      A    S
ATOM    215 DB   DC  A  72      -2.375 -32.683   2.327  1.00  1.00      A    B
ATOM    216 DP   DG  A  73       2.961 -29.628   7.552  1.00  1.00      A    P
ATOM    217 DS   DG  A  73       3.374 -33.166   6.778  1.00  1.00      A    S
ATOM    218 DB   DG  A  73       1.638 -34.075   2.063  1.00  1.00      A    B
ATOM    219 DP   DC  A  74       6.031 -34.457   7.559  1.00  1.00      A    P
ATOM    220 DS   DC  A  74       5.695 -37.463   4.667  1.00  1.00      A    S
ATOM    221 DB   DC  A  74       4.747 -35.185   1.320  1.00  1.00      A    B
ATOM    222 DP   DT  A  75       8.758 -40.463   3.777  1.00  1.00      A    P
ATOM    223 DS   DT  A  75       7.804 -41.054   0.439  1.00  1.00      A    S
ATOM    224 DB   DT  A  75       7.619 -36.975  -0.647  1.00  1.00      A    B
ATOM    225 DP   DG  A  76      10.789 -43.749  -2.168  1.00  1.00      A    P
ATOM    226 DS   DG  A  76      10.507 -42.012  -5.276  1.00  1.00      A    S
ATOM    227 DB   DG  A  76       9.559 -36.962  -4.469  1.00  1.00      A    B
ATOM    228 DP   DT  A  77      11.916 -42.584  -7.798  1.00  1.00      A    P
ATOM    229 DS   DT  A  77      11.319 -38.787  -9.232  1.00  1.00      A    S
ATOM    230 DB   DT  A  77      12.939 -36.564  -5.748  1.00  1.00      A    B
ATOM    231 DP   DC  A  78      12.897 -38.257 -12.289  1.00  1.00      A    P
ATOM    232 DS   DC  A  78      13.218 -34.441 -11.642  1.00  1.00      A    S
ATOM    233 DB   DC  A  78      15.183 -33.954  -7.923  1.00  1.00      A    B
ATOM    234 DP   DC  A  79      14.578 -32.040 -14.187  1.00  1.00      A    P
ATOM    235 DS   DC  A  79      15.365 -29.369 -11.958  1.00  1.00      A    S
ATOM    236 DB   DC  A  79      17.470 -31.032  -8.880  1.00  1.00      A    B
ATOM    237 DP   DC  A  80      16.419 -26.566 -12.957  1.00  1.00      A    P
ATOM    238 DS   DC  A  80      17.317 -25.424  -9.780  1.00  1.00      A    S
ATOM    239 DB   DC  A  80      20.405 -28.247  -8.234  1.00  1.00      A    B
ATOM    240 DP   DC  A  81      18.235 -21.947  -9.347  1.00  1.00      A    P
ATOM    241 DS   DC  A  81      20.345 -22.592  -5.660  1.00  1.00      A    S
ATOM    242 DB   DC  A  81      23.566 -25.616  -6.990  1.00  1.00      A    B
ATOM    243 DP   DC  A  82      21.696 -19.699  -4.061  1.00  1.00      A    P
ATOM    244 DS   DC  A  82      24.353 -21.294  -2.382  1.00  1.00      A    S
ATOM    245 DB   DC  A  82      26.195 -23.392  -5.314  1.00  1.00      A    B
ATOM    246 DP   DG  A  83      27.240 -17.944  -0.290  1.00  1.00      A    P
ATOM    247 DS   DG  A  83      30.108 -20.210  -0.188  1.00  1.00      A    S
ATOM    248 DB   DG  A  83      30.307 -22.269  -4.155  1.00  1.00      A    B
ATOM    249 DP   DC  A  84      32.702 -19.848   2.013  1.00  1.00      A    P
ATOM    250 DS   DC  A  84      34.917 -21.406   0.047  1.00  1.00      A    S
ATOM    251 DB   DC  A  84      33.125 -20.106  -3.790  1.00  1.00      A    B
ATOM    252 DP   DG  A  85      39.339 -20.376   1.117  1.00  1.00      A    P
ATOM    253 DS   DG  A  85      40.537 -21.187  -2.337  1.00  1.00      A    S
ATOM    254 DB   DG  A  85      37.201 -19.425  -5.371  1.00  1.00      A    B
ATOM    255 DP   DT  A  86      43.811 -20.497  -3.259  1.00  1.00      A    P
ATOM    256 DS   DT  A  86      43.137 -19.648  -6.720  1.00  1.00      A    S
ATOM    257 DB   DT  A  86      39.729 -17.131  -6.044  1.00  1.00      A    B
ATOM    258 DP   DT  A  87      46.006 -17.939  -8.558  1.00  1.00      A    P
ATOM    259 DS   DT  A  87      43.576 -16.691 -10.691  1.00  1.00      A    S
ATOM    260 DB   DT  A  87      41.567 -13.970  -7.472  1.00  1.00      A    B
ATOM    261 DP   DT  A  88      44.353 -14.570 -14.357  1.00  1.00      A    P
ATOM    262 DS   DT  A  88      41.190 -12.659 -14.476  1.00  1.00      A    S
ATOM    263 DB   DT  A  88      41.087 -11.309 -10.310  1.00  1.00      A    B
ATOM    264 DP   DT  A  89      40.734 -10.007 -16.812  1.00  1.00      A    P
ATOM    265 DS   DT  A  89      38.097  -8.283 -14.766  1.00  1.00      A    S
ATOM    266 DB   DT  A  89      40.408  -7.354 -11.437  1.00  1.00      A    B
ATOM    267 DP   DA  A  90      36.571  -4.504 -16.065  1.00  1.00      A    P
ATOM    268 DS   DA  A  90      35.341  -4.004 -12.753  1.00  1.00      A    S
ATOM    269 DB   DA  A  90      39.614  -3.614 -10.106  1.00  1.00      A    B
ATOM    270 DP   DA  A  91      32.634  -1.088 -11.973  1.00  1.00      A    P
ATOM    271 DS   DA  A  91      34.161  -0.490  -8.308  1.00  1.00      A    S
ATOM    272 DB   DA  A  91      39.071  -0.046  -8.901  1.00  1.00      A    B
ATOM    273 DP   DC  A  92      32.919   1.750  -7.005  1.00  1.00      A    P
ATOM    274 DS   DC  A  92      35.822   2.547  -4.872  1.00  1.00      A    S
ATOM    275 DB   DC  A  92      39.156   3.099  -7.816  1.00  1.00      A    B
ATOM    276 DP   DC  A  93      35.470   5.013  -2.671  1.00  1.00      A    P
ATOM    277 DS   DC  A  93      38.731   6.751  -2.873  1.00  1.00      A    S
ATOM    278 DB   DC  A  93      39.794   6.688  -6.753  1.00  1.00      A    B
ATOM    279 DP   DG  A  94      38.725  11.148  -0.213  1.00  1.00      A    P
ATOM    280 DS   DG  A  94      42.027  12.244  -2.245  1.00  1.00      A    S
ATOM    281 DB   DG  A  94      41.962  10.539  -6.693  1.00  1.00      A    B
ATOM    282 DP   DC  A  95      43.884  15.091  -1.370  1.00  1.00      A    P
ATOM    283 DS   DC  A  95      44.954  15.579  -4.805  1.00  1.00      A    S
ATOM    284 DB   DC  A  95      41.801  14.037  -7.101  1.00  1.00      A    B
ATOM    285 DP   DC  A  96      46.240  18.522  -5.628  1.00  1.00      A    P
ATOM    286 DS   DC  A  96      45.640  18.484  -9.480  1.00  1.00      A    S
ATOM    287 DB   DC  A  96      41.790  16.876  -9.568  1.00  1.00      A    B
ATOM    288 DP   DA  A  97      46.217  21.803 -11.966  1.00  1.00      A    P
ATOM    289 DS   DA  A  97      43.715  20.873 -14.422  1.00  1.00      A    S
ATOM    290 DB   DA  A  97      39.794  19.769 -12.196  1.00  1.00      A    B
ATOM    291 DP   DA  A  98      43.003  22.929 -17.185  1.00  1.00      A    P
ATOM    292 DS   DA  A  98      39.257  21.595 -17.889  1.00  1.00      A    S
ATOM    293 DB   DA  A  98      37.091  21.833 -13.562  1.00  1.00      A    B
ATOM    294 DP   DG  A  99      37.437  23.219 -20.569  1.00  1.00      A    P
ATOM    295 DS   DG  A  99      34.290  22.809 -19.107  1.00  1.00      A    S
ATOM    296 DB   DG  A  99      34.078  24.110 -14.641  1.00  1.00      A    B
ATOM    297 DP   DG  A 100      31.107  24.149 -20.768  1.00  1.00      A    P
ATOM    298 DS   DG  A 100      29.233  23.539 -17.734  1.00  1.00      A    S
ATOM    299 DB   DG  A 100      31.085  26.439 -14.042  1.00  1.00      A    B
ATOM    300 DP   DG  A 101      25.263  24.245 -17.755  1.00  1.00      A    P
ATOM    301 DS   DG  A 101      25.193  25.501 -14.067  1.00  1.00      A    S
ATOM    302 DB   DG  A 101      28.713  28.973 -12.771  1.00  1.00      A    B
ATOM    303 DP   DG  A 102      21.814  26.335 -12.350  1.00  1.00      A    P
ATOM    304 DS   DG  A 102      22.880  29.088  -9.854  1.00  1.00      A    S
ATOM    305 DB   DG  A 102      26.857  31.593 -11.135  1.00  1.00      A    B
ATOM    306 DP   DA  A 103      20.736  30.459  -6.727  1.00  1.00      A    P
ATOM    307 DS   DA  A 103      23.312  33.113  -5.828  1.00  1.00      A    S
ATOM    308 DB   DA  A 103      24.941  35.065  -9.620  1.00  1.00      A    B
ATOM    309 DP   DT  A 104      22.569  35.376  -3.273  1.00  1.00      A    P
ATOM    310 DS   DT  A 104      23.938  38.538  -4.716  1.00  1.00      A    S
ATOM    311 DB   DT  A 104      22.907  37.719  -9.106  1.00  1.00      A    B
ATOM    312 DP   DT  A 105      22.613  41.731  -3.279  1.00  1.00      A    P
ATOM    313 DS   DT  A 105      23.686  43.895  -6.227  1.00  1.00      A    S
ATOM    314 DB   DT  A 105      21.561  41.554  -8.949  1.00  1.00      A    B
ATOM    315 DP   DA  A 106      22.763  47.664  -6.417  1.00  1.00      A    P
ATOM    316 DS   DA  A 106      22.829  47.797 -10.181  1.00  1.00      A    S
ATOM    317 DB   DA  A 106      20.327  44.232 -12.022  1.00  1.00      A    B
ATOM    318 DP   DC  A 107      22.180  50.953 -11.602  1.00  1.00      A    P
ATOM    319 DS   DC  A 107      19.909  49.545 -14.816  1.00  1.00      A    S
ATOM    320 DB   DC  A 107      17.577  45.767 -13.354  1.00  1.00      A    B
ATOM    321 DP   DT  A 108      17.499  51.961 -17.327  1.00  1.00      A    P
ATOM    322 DS   DT  A 108      15.818  49.118 -18.708  1.00  1.00      A    S
ATOM    323 DB   DT  A 108      14.398  47.406 -15.520  1.00  1.00      A    B
ATOM    324 DP   DC  A 109      13.744  49.427 -21.696  1.00  1.00      A    P
ATOM    325 DS   DC  A 109      11.599  46.678 -20.983  1.00  1.00      A    S
ATOM    326 DB   DC  A 109      10.497  47.072 -16.972  1.00  1.00      A    B
ATOM    327 DP   DC  A 110       8.978  45.212 -23.478  1.00  1.00      A    P
ATOM    328 DS   DC  A 110       7.365  43.275 -20.915  1.00  1.00      A    S
ATOM    329 DB   DC  A 110       6.830  45.790 -17.198  1.00  1.00      A    B
ATOM    330 DP   DC  A 111       4.340  41.238 -21.563  1.00  1.00      A    P
ATOM    331 DS   DC  A 111       2.919  41.300 -17.677  1.00  1.00      A    S
ATOM    332 DB   DC  A 111       2.895  45.651 -16.341  1.00  1.00      A    B
ATOM    333 DP   DT  A 112      -0.534  39.420 -16.624  1.00  1.00      A    P
ATOM    334 DS   DT  A 112      -0.752  41.084 -13.500  1.00  1.00      A    S
ATOM    335 DB   DT  A 112      -0.784  45.093 -14.806  1.00  1.00      A    B
ATOM    336 DP   DA  A 113      -4.107  40.071 -10.568  1.00  1.00      A    P
ATOM    337 DS   DA  A 113      -4.067  43.331  -9.033  1.00  1.00      A    S
ATOM    338 DB   DA  A 113      -4.167  46.289 -12.583  1.00  1.00      A    B
ATOM    339 DP   DG  A 114      -6.654  43.637  -6.187  1.00  1.00      A    P
ATOM    340 DS   DG  A 114      -7.728  46.821  -6.834  1.00  1.00      A    S
ATOM    341 DB   DG  A 114      -7.473  48.267 -11.488  1.00  1.00      A    B
ATOM    342 DP   DT  A 115      -9.968  48.352  -5.131  1.00  1.00      A    P
ATOM    343 DS   DT  A 115     -11.249  51.337  -7.739  1.00  1.00      A    S
ATOM    344 DB   DT  A 115     -10.878  48.796 -11.650  1.00  1.00      A    B
ATOM    345 DP   DC  A 116     -14.538  52.550  -6.580  1.00  1.00      A    P
ATOM    346 DS   DC  A 116     -15.673  53.331 -10.081  1.00  1.00      A    S
ATOM    347 DB   DC  A 116     -14.340  50.109 -12.580  1.00  1.00      A    B
ATOM    348 DP   DT  A 117     -19.462  54.887 -11.226  1.00  1.00      A    P
ATOM    349 DS   DT  A 117     -19.730  53.143 -14.258  1.00  1.00      A    S
ATOM    350 DB   DT  A 117     -18.095  48.919 -12.873  1.00  1.00      A    B
ATOM    351 DP   DC  A 118     -22.953  53.229 -15.828  1.00  1.00      A    P
ATOM    352 DS   DC  A 118     -22.014  50.086 -18.092  1.00  1.00      A    S
ATOM    353 DB   DC  A 118     -20.582  46.833 -15.043  1.00  1.00      A    B
ATOM    354 DP   DC  A 119     -23.941  48.767 -20.684  1.00  1.00      A    P
ATOM    355 DS   DC  A 119     -21.795  45.281 -20.798  1.00  1.00      A    S
ATOM    356 DB   DC  A 119     -22.397  43.834 -16.868  1.00  1.00      A    B
ATOM    357 DP   DA  A 120     -22.515  41.952 -23.817  1.00  1.00      A    P
ATOM    358 DS   DA  A 120     -21.183  38.943 -21.463  1.00  1.00      A    S
ATOM    359 DB   DA  A 120     -22.586  39.698 -16.644  1.00  1.00      A    B
ATOM    360 DP   DG  A 121     -21.735  35.346 -22.945  1.00  1.00      A    P
ATOM    361 DS   DG  A 121     -21.630  33.745 -19.734  1.00  1.00      A    S
ATOM    362 DB   DG  A 121     -24.385  36.370 -16.111  1.00  1.00      A    B
ATOM    363 DP   DG  A 122     -21.887  30.334 -19.290  1.00  1.00      A    P
ATOM    364 DS   DG  A 122     -22.797  30.705 -15.364  1.00  1.00      A    S
ATOM    365 DB   DG  A 122     -26.490  33.493 -14.613  1.00  1.00      A    B
ATOM    366 DP   DC  A 123     -22.724  27.970 -13.826  1.00  1.00      A    P
ATOM    367 DS   DC  A 123     -25.458  29.202 -11.368  1.00  1.00      A    S
ATOM    368 DB   DC  A 123     -28.464  30.852 -14.008  1.00  1.00      A    B
ATOM    369 DP   DA  A 124     -27.256  26.215  -8.639  1.00  1.00      A    P
ATOM    370 DS   DA  A 124     -30.665  28.246  -8.303  1.00  1.00      A    S
ATOM    371 DB   DA  A 124     -32.052  29.649 -12.479  1.00  1.00      A    B
ATOM    372 DP   DC  A 125     -33.076  26.582  -6.727  1.00  1.00      A    P
ATOM    373 DS   DC  A 125     -35.558  28.176  -8.538  1.00  1.00      A    S
ATOM    374 DB   DC  A 125     -34.602  27.318 -12.674  1.00  1.00      A    B
ATOM    375 DP   DG  A 126     -39.853  26.767  -7.574  1.00  1.00      A    P
ATOM    376 DS   DG  A 126     -41.599  28.012 -10.635  1.00  1.00      A    S
ATOM    377 DB   DG  A 126     -38.558  26.222 -14.436  1.00  1.00      A    B
ATOM    378 DP   DT  A 127     -45.047  27.529 -11.271  1.00  1.00      A    P
ATOM    379 DS   DT  A 127     -44.529  27.217 -14.973  1.00  1.00      A    S
ATOM    380 DB   DT  A 127     -41.046  24.077 -15.122  1.00  1.00      A    B
ATOM    381 DP   DG  A 128     -48.086  25.934 -16.715  1.00  1.00      A    P
ATOM    382 DS   DG  A 128     -46.817  24.010 -19.307  1.00  1.00      A    S
ATOM    383 DB   DG  A 128     -43.012  21.449 -18.309  1.00  1.00      A    B
ATOM    384 DP   DT  A 129     -49.091  22.035 -21.513  1.00  1.00      A    P
ATOM    385 DS   DT  A 129     -46.737  20.026 -22.790  1.00  1.00      A    S
ATOM    386 DB   DT  A 129     -45.028  18.746 -19.314  1.00  1.00      A    B
ATOM    387 DP   DC  A 130     -48.675  17.662 -24.692  1.00  1.00      A    P
ATOM    388 DS   DC  A 130     -46.364  15.176 -23.972  1.00  1.00      A    S
ATOM    389 DB   DC  A 130     -46.101  15.003 -20.113  1.00  1.00      A    B
ATOM    390 DP   DA  A 131     -47.544  10.897 -25.686  1.00  1.00      A    P
ATOM    391 DS   DA  A 131     -46.277   8.778 -22.830  1.00  1.00      A    S
ATOM    392 DB   DA  A 131     -47.262  11.339 -18.529  1.00  1.00      A    B
ATOM    393 DP   DG  A 132     -46.185   5.163 -22.830  1.00  1.00      A    P
ATOM    394 DS   DG  A 132     -46.381   4.890 -18.523  1.00  1.00      A    S
ATOM    395 DB   DG  A 132     -48.700   8.603 -16.352  1.00  1.00      A    B
ATOM    396 DP   DA  A 133     -46.842   1.792 -16.761  1.00  1.00      A    P
ATOM    397 DS   DA  A 133     -48.052   3.246 -13.364  1.00  1.00      A    S
ATOM    398 DB   DA  A 133     -50.863   6.710 -14.341  1.00  1.00      A    B
ATOM    399 DP   DT  A 134     -49.064   1.237 -11.354  1.00  1.00      A    P
ATOM    400 DS   DT  A 134     -50.611   3.989  -9.385  1.00  1.00      A    S
ATOM    401 DB   DT  A 134     -53.548   5.664 -12.522  1.00  1.00      A    B
ATOM    402 DP   DA  A 135     -51.534   3.931  -5.308  1.00  1.00      A    P
ATOM    403 DS   DA  A 135     -53.925   6.864  -5.779  1.00  1.00      A    S
ATOM    404 DB   DA  A 135     -57.020   5.617  -9.882  1.00  1.00      A    B
ATOM    405 DP   DT  A 136     -55.550   7.963  -3.176  1.00  1.00      A    P
ATOM    406 DS   DT  A 136     -58.530   9.023  -4.526  1.00  1.00      A    S
ATOM    407 DB   DT  A 136     -59.366   5.592  -7.234  1.00  1.00      A    B
ATOM    408 DP   DA  A 137     -61.205   9.940  -2.070  1.00  1.00      A    P
ATOM    409 DS   DA  A 137     -64.199   9.497  -4.711  1.00  1.00      A    S
ATOM    410 DB   DA  A 137     -63.751   4.980  -6.728  1.00  1.00      A    B
ATOM    411 DP   DT  A 138     -67.607  10.375  -4.024  1.00  1.00      A    P
ATOM    412 DS   DT  A 138     -68.959   8.015  -6.443  1.00  1.00      A    S
ATOM    413 DB   DT  A 138     -67.168   4.712  -5.188  1.00  1.00      A    B
ATOM    414 DP   DA  A 139     -72.792   8.351  -7.257  1.00  1.00      A    P
ATOM    415 DS   DA  A 139     -73.311   4.619  -8.294  1.00  1.00      A    S
ATOM    416 DB   DA  A 139     -70.313   1.747  -6.111  1.00  1.00      A    B
ATOM    417 DP   DC  A 140     -76.049   3.644  -8.420  1.00  1.00      A    P
ATOM    418 DS   DC  A 140     -75.306   0.329  -8.337  1.00  1.00      A    S
ATOM    419 DB   DC  A 140     -72.984  -0.165  -4.540  1.00  1.00      A    B
ATOM    420 DP   DA  A 141     -77.957  -2.969  -9.384  1.00  1.00      A    P
ATOM    421 DS   DA  A 141     -75.338  -5.631  -7.974  1.00  1.00      A    S
ATOM    422 DB   DA  A 141     -73.682  -4.118  -3.662  1.00  1.00      A    B
ATOM    423 DP   DT  A 142     -75.406  -8.562  -8.270  1.00  1.00      A    P
ATOM    424 DS   DT  A 142     -73.501  -9.838  -4.963  1.00  1.00      A    S
ATOM    425 DB   DT  A 142     -75.232  -7.103  -2.601  1.00  1.00      A    B
ATOM    426 DP   DC  A 143     -74.103 -13.409  -4.084  1.00  1.00      A    P
ATOM    427 DS   DC  A 143     -73.730 -12.926  -0.628  1.00  1.00      A    S
ATOM    428 DB   DC  A 143     -76.350  -9.493   0.407  1.00  1.00      A    B
ATOM    429 DP   DC  A 144     -73.986 -15.536   1.523  1.00  1.00      A    P
ATOM    430 DS   DC  A 144     -74.312 -13.609   4.402  1.00  1.00      A    S
ATOM    431 DB   DC  A 144     -77.439 -11.202   3.649  1.00  1.00      A    B
ATOM    432 DP   DT  A 145     -74.852 -15.357   8.424  1.00  1.00      A    P
ATOM    433 DS   DT  A 145     -76.664 -12.745   9.986  1.00  1.00      A    S
ATOM    434 DB   DT  A 145     -79.474 -11.890   6.966  1.00  1.00      A    B
ATOM    435 DP   DG  A 146     -78.489 -13.802  14.037  1.00  1.00      A    P
ATOM    436 DS   DG  A 146     -81.447 -11.532  13.649  1.00  1.00      A    S
ATOM    437 DB   DG  A 146     -83.701 -12.048   8.858  1.00  1.00      A    B
ATOM    438 DP   DT  A 147     -84.185 -11.609  15.907  1.00  1.00      A    P
ATOM    439 DS   DT  A 147     -86.483 -10.603  13.629  1.00  1.00      A    S
ATOM    440 DB   DT  A 147     -86.178 -13.421  10.936  1.00  1.00      A    B
TER
ATOM    441 DS   DA  B   1     -91.362 -13.575   1.694  1.00  1.00      B    S
ATOM    442 DB   DA  B   1     -88.315 -14.038   5.082  1.00  1.00      B    B
ATOM    443 DP   DC  B   2     -91.765 -10.649   0.544  1.00  1.00      B    P
ATOM    444 DS   DC  B   2     -89.912  -8.944   3.714  1.00  1.00      B    S
ATOM    445 DB   DC  B   2     -86.779 -11.057   4.347  1.00  1.00      B    B
ATOM    446 DP   DA  B   3     -88.720  -4.624   3.505  1.00  1.00      B    P
ATOM    447 DS   DA  B   3     -86.448  -5.114   6.205  1.00  1.00      B    S
ATOM    448 DB   DA  B   3     -83.042  -7.986   4.006  1.00  1.00      B    B
ATOM    449 DP   DG  B   4     -84.576  -1.223   6.712  1.00  1.00      B    P
ATOM    450 DS   DG  B   4     -81.267  -2.558   8.182  1.00  1.00      B    S
ATOM    451 DB   DG  B   4     -79.663  -6.335   5.400  1.00  1.00      B    B
ATOM    452 DP   DG  B   5     -78.964  -0.489   8.908  1.00  1.00      B    P
ATOM    453 DS   DG  B   5     -76.033  -3.152   8.123  1.00  1.00      B    S
ATOM    454 DB   DG  B   5     -76.472  -5.257   3.948  1.00  1.00      B    B
ATOM    455 DP   DA  B   6     -72.593  -2.119   8.730  1.00  1.00      B    P
ATOM    456 DS   DA  B   6     -71.129  -4.635   6.664  1.00  1.00      B    S
ATOM    457 DB   DA  B   6     -73.344  -4.726   2.462  1.00  1.00      B    B
ATOM    458 DP   DT  B   7     -68.077  -4.738   6.683  1.00  1.00      B    P
ATOM    459 DS   DT  B   7     -68.145  -6.439   3.066  1.00  1.00      B    S
ATOM    460 DB   DT  B   7     -70.332  -3.403   0.993  1.00  1.00      B    B
ATOM    461 DP   DG  B   8     -64.043  -7.191   1.388  1.00  1.00      B    P
ATOM    462 DS   DG  B   8     -65.437  -7.553  -2.279  1.00  1.00      B    S
ATOM    463 DB   DG  B   8     -68.797  -3.589  -3.022  1.00  1.00      B    B
ATOM    464 DP   DT  B   9     -63.896  -8.107  -4.578  1.00  1.00      B    P
ATOM    465 DS   DT  B   9     -66.017  -6.560  -7.332  1.00  1.00      B    S
ATOM    466 DB   DT  B   9     -66.556  -2.551  -5.423  1.00  1.00      B    B
ATOM    467 DP   DA  B  10     -64.034  -6.469 -10.832  1.00  1.00      B    P
ATOM    468 DS   DA  B  10     -66.637  -3.976 -11.959  1.00  1.00      B    S
ATOM    469 DB   DA  B  10     -65.764  -0.004  -8.587  1.00  1.00      B    B
ATOM    470 DP   DT  B  11     -66.319  -2.845 -14.955  1.00  1.00      B    P
ATOM    471 DS   DT  B  11     -67.501   0.556 -13.969  1.00  1.00      B    S
ATOM    472 DB   DT  B  11     -64.156   1.586 -11.445  1.00  1.00      B    B
ATOM    473 DP   DA  B  12     -67.710   2.893 -17.043  1.00  1.00      B    P
ATOM    474 DS   DA  B  12     -66.941   6.054 -14.883  1.00  1.00      B    S
ATOM    475 DB   DA  B  12     -62.922   5.420 -12.184  1.00  1.00      B    B
ATOM    476 DP   DT  B  13     -66.688   9.316 -16.439  1.00  1.00      B    P
ATOM    477 DS   DT  B  13     -64.071  10.553 -13.584  1.00  1.00      B    S
ATOM    478 DB   DT  B  13     -60.468   7.533 -13.826  1.00  1.00      B    B
ATOM    479 DP   DA  B  14     -63.068  14.095 -13.600  1.00  1.00      B    P
ATOM    480 DS   DA  B  14     -59.984  13.449 -11.471  1.00  1.00      B    S
ATOM    481 DB   DA  B  14     -57.487  10.280 -13.267  1.00  1.00      B    B
ATOM    482 DP   DT  B  15     -58.312  15.812 -10.533  1.00  1.00      B    P
ATOM    483 DS   DT  B  15     -55.356  13.378  -9.078  1.00  1.00      B    S
ATOM    484 DB   DT  B  15     -53.980  11.358 -12.844  1.00  1.00      B    B
ATOM    485 DP   DC  B  16     -52.950  15.515  -7.279  1.00  1.00      B    P
ATOM    486 DS   DC  B  16     -49.896  13.245  -8.153  1.00  1.00      B    S
ATOM    487 DB   DC  B  16     -50.101  12.594 -12.605  1.00  1.00      B    B
ATOM    488 DP   DT  B  17     -45.974  13.634  -6.852  1.00  1.00      B    P
ATOM    489 DS   DT  B  17     -44.213  11.821  -9.382  1.00  1.00      B    S
ATOM    490 DB   DT  B  17     -46.327  13.643 -12.880  1.00  1.00      B    B
ATOM    491 DP   DG  B  18     -40.108  12.080  -9.006  1.00  1.00      B    P
ATOM    492 DS   DG  B  18     -39.605  11.845 -12.972  1.00  1.00      B    S
ATOM    493 DB   DG  B  18     -42.433  14.256 -15.585  1.00  1.00      B    B
ATOM    494 DP   DA  B  19     -36.251  10.992 -14.641  1.00  1.00      B    P
ATOM    495 DS   DA  B  19     -36.790  12.289 -18.069  1.00  1.00      B    S
ATOM    496 DB   DA  B  19     -40.356  15.742 -17.964  1.00  1.00      B    B
ATOM    497 DP   DC  B  20     -33.797  13.319 -19.466  1.00  1.00      B    P
ATOM    498 DS   DC  B  20     -35.771  16.071 -21.615  1.00  1.00      B    S
ATOM    499 DB   DC  B  20     -38.129  18.457 -18.711  1.00  1.00      B    B
ATOM    500 DP   DA  B  21     -33.469  18.880 -24.323  1.00  1.00      B    P
ATOM    501 DS   DA  B  21     -35.795  21.675 -24.233  1.00  1.00      B    S
ATOM    502 DB   DA  B  21     -37.489  22.432 -19.593  1.00  1.00      B    B
ATOM    503 DP   DC  B  22     -34.900  24.573 -25.705  1.00  1.00      B    P
ATOM    504 DS   DC  B  22     -37.322  26.480 -23.405  1.00  1.00      B    S
ATOM    505 DB   DC  B  22     -35.944  25.624 -19.226  1.00  1.00      B    B
ATOM    506 DP   DG  B  23     -37.974  31.362 -24.324  1.00  1.00      B    P
ATOM    507 DS   DG  B  23     -38.845  32.354 -20.896  1.00  1.00      B    S
ATOM    508 DB   DG  B  23     -36.523  29.702 -17.378  1.00  1.00      B    B
ATOM    509 DP   DT  B  24     -39.232  35.747 -19.706  1.00  1.00      B    P
ATOM    510 DS   DT  B  24     -38.632  35.272 -15.791  1.00  1.00      B    S
ATOM    511 DB   DT  B  24     -34.825  33.059 -16.189  1.00  1.00      B    B
ATOM    512 DP   DG  B  25     -38.213  39.153 -13.747  1.00  1.00      B    P
ATOM    513 DS   DG  B  25     -35.370  37.952 -11.542  1.00  1.00      B    S
ATOM    514 DB   DG  B  25     -32.019  35.316 -13.773  1.00  1.00      B    B
ATOM    515 DP   DC  B  26     -34.569  39.735  -9.073  1.00  1.00      B    P
ATOM    516 DS   DC  B  26     -31.246  37.487  -8.226  1.00  1.00      B    S
ATOM    517 DB   DC  B  26     -29.645  37.132 -11.815  1.00  1.00      B    B
ATOM    518 DP   DC  B  27     -28.884  38.314  -5.204  1.00  1.00      B    P
ATOM    519 DS   DC  B  27     -25.790  36.540  -6.693  1.00  1.00      B    S
ATOM    520 DB   DC  B  27     -25.884  37.843 -10.878  1.00  1.00      B    B
ATOM    521 DP   DT  B  28     -22.168  36.686  -4.970  1.00  1.00      B    P
ATOM    522 DS   DT  B  28     -20.305  35.722  -8.374  1.00  1.00      B    S
ATOM    523 DB   DT  B  28     -21.928  38.639 -11.012  1.00  1.00      B    B
ATOM    524 DP   DG  B  29     -16.129  36.280  -7.877  1.00  1.00      B    P
ATOM    525 DS   DG  B  29     -15.799  37.078 -11.329  1.00  1.00      B    S
ATOM    526 DB   DG  B  29     -19.117  40.945 -12.947  1.00  1.00      B    B
ATOM    527 DP   DG  B  30     -12.577  37.416 -13.032  1.00  1.00      B    P
ATOM    528 DS   DG  B  30     -13.629  39.258 -15.912  1.00  1.00      B    S
ATOM    529 DB   DG  B  30     -16.661  42.936 -14.747  1.00  1.00      B    B
ATOM    530 DP   DA  B  31     -11.215  40.021 -19.063  1.00  1.00      B    P
ATOM    531 DS   DA  B  31     -13.319  42.489 -20.195  1.00  1.00      B    S
ATOM    532 DB   DA  B  31     -14.650  45.444 -16.153  1.00  1.00      B    B
ATOM    533 DP   DG  B  32     -12.015  44.658 -23.373  1.00  1.00      B    P
ATOM    534 DS   DG  B  32     -12.264  48.243 -22.124  1.00  1.00      B    S
ATOM    535 DB   DG  B  32     -12.821  48.735 -17.713  1.00  1.00      B    B
ATOM    536 DP   DA  B  33     -10.427  51.373 -23.689  1.00  1.00      B    P
ATOM    537 DS   DA  B  33     -10.019  53.293 -20.641  1.00  1.00      B    S
ATOM    538 DB   DA  B  33      -9.705  50.329 -17.046  1.00  1.00      B    B
ATOM    539 DP   DC  B  34      -7.394  55.162 -20.798  1.00  1.00      B    P
ATOM    540 DS   DC  B  34      -6.777  55.284 -17.095  1.00  1.00      B    S
ATOM    541 DB   DC  B  34      -6.571  51.619 -15.913  1.00  1.00      B    B
ATOM    542 DP   DT  B  35      -3.005  57.331 -15.876  1.00  1.00      B    P
ATOM    543 DS   DT  B  35      -2.648  55.908 -12.700  1.00  1.00      B    S
ATOM    544 DB   DT  B  35      -2.870  51.418 -14.717  1.00  1.00      B    B
ATOM    545 DP   DA  B  36       0.617  56.499 -10.506  1.00  1.00      B    P
ATOM    546 DS   DA  B  36       0.625  53.330  -9.198  1.00  1.00      B    S
ATOM    547 DB   DA  B  36       0.815  50.278 -12.932  1.00  1.00      B    B
ATOM    548 DP   DG  B  37       3.237  52.529  -6.286  1.00  1.00      B    P
ATOM    549 DS   DG  B  37       3.201  49.198  -6.744  1.00  1.00      B    S
ATOM    550 DB   DG  B  37       3.549  47.896 -11.445  1.00  1.00      B    B
ATOM    551 DP   DG  B  38       5.626  46.963  -4.629  1.00  1.00      B    P
ATOM    552 DS   DG  B  38       5.531  44.096  -6.858  1.00  1.00      B    S
ATOM    553 DB   DG  B  38       6.340  45.730 -11.819  1.00  1.00      B    B
ATOM    554 DP   DG  B  39       7.208  40.611  -6.374  1.00  1.00      B    P
ATOM    555 DS   DG  B  39       7.698  39.977  -9.596  1.00  1.00      B    S
ATOM    556 DB   DG  B  39       9.555  43.986 -12.240  1.00  1.00      B    B
ATOM    557 DP   DA  B  40       9.282  36.368 -10.688  1.00  1.00      B    P
ATOM    558 DS   DA  B  40      10.343  37.413 -14.111  1.00  1.00      B    S
ATOM    559 DB   DA  B  40      12.263  42.249 -13.766  1.00  1.00      B    B
ATOM    560 DP   DG  B  41      12.725  35.042 -15.962  1.00  1.00      B    P
ATOM    561 DS   DG  B  41      14.303  37.447 -17.863  1.00  1.00      B    S
ATOM    562 DB   DG  B  41      15.727  40.993 -15.047  1.00  1.00      B    B
ATOM    563 DP   DT  B  42      16.411  36.645 -20.304  1.00  1.00      B    P
ATOM    564 DS   DT  B  42      18.762  39.596 -19.710  1.00  1.00      B    S
ATOM    565 DB   DT  B  42      18.778  39.601 -15.665  1.00  1.00      B    B
ATOM    566 DP   DA  B  43      22.416  39.772 -22.139  1.00  1.00      B    P
ATOM    567 DS   DA  B  43      24.456  41.343 -19.075  1.00  1.00      B    S
ATOM    568 DB   DA  B  43      22.571  40.079 -14.658  1.00  1.00      B    B
ATOM    569 DP   DA  B  44      28.151  42.395 -19.287  1.00  1.00      B    P
ATOM    570 DS   DA  B  44      28.540  42.386 -15.584  1.00  1.00      B    S
ATOM    571 DB   DA  B  44      25.882  39.035 -13.588  1.00  1.00      B    B
ATOM    572 DP   DT  B  45      31.437  42.570 -14.780  1.00  1.00      B    P
ATOM    573 DS   DT  B  45      31.292  40.739 -11.524  1.00  1.00      B    S
ATOM    574 DB   DT  B  45      29.094  37.509 -12.716  1.00  1.00      B    B
ATOM    575 DP   DC  B  46      34.470  39.961 -10.370  1.00  1.00      B    P
ATOM    576 DS   DC  B  46      33.294  37.408  -8.262  1.00  1.00      B    S
ATOM    577 DB   DC  B  46      31.368  34.818 -11.315  1.00  1.00      B    B
ATOM    578 DP   DC  B  47      35.257  35.556  -6.062  1.00  1.00      B    P
ATOM    579 DS   DC  B  47      32.745  32.955  -5.774  1.00  1.00      B    S
ATOM    580 DB   DC  B  47      32.689  31.312  -9.766  1.00  1.00      B    B
ATOM    581 DP   DC  B  48      33.436  30.259  -3.536  1.00  1.00      B    P
ATOM    582 DS   DC  B  48      31.562  27.953  -4.936  1.00  1.00      B    S
ATOM    583 DB   DC  B  48      32.963  27.497  -9.053  1.00  1.00      B    B
ATOM    584 DP   DC  B  49      31.213  24.698  -3.416  1.00  1.00      B    P
ATOM    585 DS   DC  B  49      30.187  22.704  -6.656  1.00  1.00      B    S
ATOM    586 DB   DC  B  49      33.150  23.521  -9.346  1.00  1.00      B    B
ATOM    587 DP   DT  B  50      29.590  18.601  -6.318  1.00  1.00      B    P
ATOM    588 DS   DT  B  50      29.986  18.080  -9.802  1.00  1.00      B    S
ATOM    589 DB   DT  B  50      33.573  19.559  -9.841  1.00  1.00      B    B
ATOM    590 DP   DT  B  51      29.632  14.201 -11.262  1.00  1.00      B    P
ATOM    591 DS   DT  B  51      31.900  14.803 -13.908  1.00  1.00      B    S
ATOM    592 DB   DT  B  51      34.725  16.317 -11.594  1.00  1.00      B    B
ATOM    593 DP   DG  B  52      32.827  10.951 -16.098  1.00  1.00      B    P
ATOM    594 DS   DG  B  52      35.840  11.987 -17.075  1.00  1.00      B    S
ATOM    595 DB   DG  B  52      38.335  14.245 -13.067  1.00  1.00      B    B
ATOM    596 DP   DG  B  53      38.114   9.919 -19.182  1.00  1.00      B    P
ATOM    597 DS   DG  B  53      41.733  11.019 -17.149  1.00  1.00      B    S
ATOM    598 DB   DG  B  53      40.818  11.706 -12.177  1.00  1.00      B    B
ATOM    599 DP   DC  B  54      44.622   9.115 -18.137  1.00  1.00      B    P
ATOM    600 DS   DC  B  54      46.297   9.296 -15.143  1.00  1.00      B    S
ATOM    601 DB   DC  B  54      43.027   9.118 -12.012  1.00  1.00      B    B
ATOM    602 DP   DG  B  55      49.904   6.417 -14.470  1.00  1.00      B    P
ATOM    603 DS   DG  B  55      49.478   6.332 -10.677  1.00  1.00      B    S
ATOM    604 DB   DG  B  55      44.809   6.145  -9.492  1.00  1.00      B    B
ATOM    605 DP   DG  B  56      51.604   4.192  -8.009  1.00  1.00      B    P
ATOM    606 DS   DG  B  56      49.157   3.558  -5.500  1.00  1.00      B    S
ATOM    607 DB   DG  B  56      44.603   3.199  -7.351  1.00  1.00      B    B
ATOM    608 DP   DT  B  57      49.558   1.042  -3.043  1.00  1.00      B    P
ATOM    609 DS   DT  B  57      45.876   0.941  -1.965  1.00  1.00      B    S
ATOM    610 DB   DT  B  57      44.179  -0.051  -6.100  1.00  1.00      B    B
ATOM    611 DP   DT  B  58      45.245  -1.672   0.321  1.00  1.00      B    P
ATOM    612 DS   DT  B  58      41.783  -1.865  -0.741  1.00  1.00      B    S
ATOM    613 DB   DT  B  58      42.538  -3.580  -5.055  1.00  1.00      B    B
ATOM    614 DP   DA  B  59      39.321  -4.696   1.138  1.00  1.00      B    P
ATOM    615 DS   DA  B  59      37.426  -4.839  -1.627  1.00  1.00      B    S
ATOM    616 DB   DA  B  59      39.827  -6.641  -5.696  1.00  1.00      B    B
ATOM    617 DP   DA  B  60      33.740  -5.905  -1.470  1.00  1.00      B    P
ATOM    618 DS   DA  B  60      33.560  -6.452  -4.992  1.00  1.00      B    S
ATOM    619 DB   DA  B  60      37.527  -9.235  -6.318  1.00  1.00      B    B
ATOM    620 DP   DA  B  61      30.700  -7.384  -6.683  1.00  1.00      B    P
ATOM    621 DS   DA  B  61      32.316  -8.847  -9.187  1.00  1.00      B    S
ATOM    622 DB   DA  B  61      35.825 -12.116  -7.341  1.00  1.00      B    B
ATOM    623 DP   DA  B  62      30.352 -10.200 -11.821  1.00  1.00      B    P
ATOM    624 DS   DA  B  62      32.843 -12.861 -12.867  1.00  1.00      B    S
ATOM    625 DB   DA  B  62      35.109 -15.274  -8.810  1.00  1.00      B    B
ATOM    626 DP   DC  B  63      31.932 -14.971 -15.156  1.00  1.00      B    P
ATOM    627 DS   DC  B  63      34.273 -18.074 -14.102  1.00  1.00      B    S
ATOM    628 DB   DC  B  63      33.890 -18.459  -9.673  1.00  1.00      B    B
ATOM    629 DP   DG  B  64      33.200 -21.765 -16.282  1.00  1.00      B    P
ATOM    630 DS   DG  B  64      34.451 -24.301 -13.314  1.00  1.00      B    S
ATOM    631 DB   DG  B  64      32.862 -22.486  -8.704  1.00  1.00      B    B
ATOM    632 DP   DC  B  65      34.250 -27.887 -13.898  1.00  1.00      B    P
ATOM    633 DS   DC  B  65      34.769 -28.242 -10.155  1.00  1.00      B    S
ATOM    634 DB   DC  B  65      31.727 -25.691  -8.583  1.00  1.00      B    B
ATOM    635 DP   DG  B  66      34.747 -32.554  -8.413  1.00  1.00      B    P
ATOM    636 DS   DG  B  66      33.037 -31.517  -5.092  1.00  1.00      B    S
ATOM    637 DB   DG  B  66      29.416 -27.790  -5.569  1.00  1.00      B    B
ATOM    638 DP   DG  B  67      32.361 -33.804  -2.320  1.00  1.00      B    P
ATOM    639 DS   DG  B  67      29.214 -31.580  -0.860  1.00  1.00      B    S
ATOM    640 DB   DG  B  67      26.592 -29.594  -4.327  1.00  1.00      B    B
ATOM    641 DP   DG  B  68      27.646 -32.234   1.954  1.00  1.00      B    P
ATOM    642 DS   DG  B  68      24.657 -29.490   0.939  1.00  1.00      B    S
ATOM    643 DB   DG  B  68      22.776 -30.147  -3.667  1.00  1.00      B    B
ATOM    644 DP   DG  B  69      21.768 -29.128   3.227  1.00  1.00      B    P
ATOM    645 DS   DG  B  69      19.261 -27.644   1.016  1.00  1.00      B    S
ATOM    646 DB   DG  B  69      19.062 -30.199  -3.400  1.00  1.00      B    B
ATOM    647 DP   DG  B  70      15.974 -26.365   2.113  1.00  1.00      B    P
ATOM    648 DS   DG  B  70      14.483 -26.219  -1.476  1.00  1.00      B    S
ATOM    649 DB   DG  B  70      15.376 -30.592  -3.729  1.00  1.00      B    B
ATOM    650 DP   DA  B  71      11.566 -24.487  -2.395  1.00  1.00      B    P
ATOM    651 DS   DA  B  71      10.988 -26.427  -5.271  1.00  1.00      B    S
ATOM    652 DB   DA  B  71      11.868 -30.897  -4.002  1.00  1.00      B    B
ATOM    653 DP   DC  B  72       7.996 -25.868  -6.783  1.00  1.00      B    P
ATOM    654 DS   DC  B  72       7.786 -28.942  -8.194  1.00  1.00      B    S
ATOM    655 DB   DC  B  72       8.683 -31.572  -4.891  1.00  1.00      B    B
ATOM    656 DP   DA  B  73       3.968 -29.959 -10.471  1.00  1.00      B    P
ATOM    657 DS   DA  B  73       4.169 -33.505  -9.566  1.00  1.00      B    S
ATOM    658 DB   DA  B  73       5.225 -33.767  -4.767  1.00  1.00      B    B
ATOM    659 DP   DG  B  74       0.761 -35.850 -10.248  1.00  1.00      B    P
ATOM    660 DS   DG  B  74       1.199 -38.187  -7.642  1.00  1.00      B    S
ATOM    661 DB   DG  B  74       2.155 -35.849  -3.348  1.00  1.00      B    B
ATOM    662 DP   DC  B  75      -1.170 -40.744  -7.341  1.00  1.00      B    P
ATOM    663 DS   DC  B  75      -0.421 -41.389  -3.690  1.00  1.00      B    S
ATOM    664 DB   DC  B  75      -0.404 -37.303  -1.779  1.00  1.00      B    B
ATOM    665 DP   DG  B  76      -3.772 -44.430  -1.587  1.00  1.00      B    P
ATOM    666 DS   DG  B  76      -3.317 -43.002   1.636  1.00  1.00      B    S
ATOM    667 DB   DG  B  76      -3.530 -37.714   1.256  1.00  1.00      B    B
ATOM    668 DP   DC  B  77      -5.415 -44.190   4.068  1.00  1.00      B    P
ATOM    669 DS   DC  B  77      -5.399 -41.026   5.910  1.00  1.00      B    S
ATOM    670 DB   DC  B  77      -6.555 -37.947   2.822  1.00  1.00      B    B
ATOM    671 DP   DG  B  78      -7.461 -40.767   9.595  1.00  1.00      B    P
ATOM    672 DS   DG  B  78      -7.350 -36.795   9.358  1.00  1.00      B    S
ATOM    673 DB   DG  B  78      -9.158 -35.355   4.906  1.00  1.00      B    B
ATOM    674 DP   DT  B  79      -8.007 -34.563  11.515  1.00  1.00      B    P
ATOM    675 DS   DT  B  79      -9.001 -31.351   8.842  1.00  1.00      B    S
ATOM    676 DB   DT  B  79     -11.451 -33.137   6.553  1.00  1.00      B    B
ATOM    677 DP   DA  B  80     -10.686 -27.756  10.627  1.00  1.00      B    P
ATOM    678 DS   DA  B  80     -11.858 -26.732   7.661  1.00  1.00      B    S
ATOM    679 DB   DA  B  80     -14.714 -30.527   6.060  1.00  1.00      B    B
ATOM    680 DP   DC  B  81     -13.246 -23.849   7.500  1.00  1.00      B    P
ATOM    681 DS   DC  B  81     -15.552 -24.638   4.515  1.00  1.00      B    S
ATOM    682 DB   DC  B  81     -17.100 -28.014   5.506  1.00  1.00      B    B
ATOM    683 DP   DG  B  82     -17.893 -21.092   2.930  1.00  1.00      B    P
ATOM    684 DS   DG  B  82     -20.041 -23.117   1.342  1.00  1.00      B    S
ATOM    685 DB   DG  B  82     -21.133 -27.613   3.971  1.00  1.00      B    B
ATOM    686 DP   DT  B  83     -22.061 -22.761  -1.151  1.00  1.00      B    P
ATOM    687 DS   DT  B  83     -24.283 -26.062  -0.448  1.00  1.00      B    S
ATOM    688 DB   DT  B  83     -24.103 -26.050   3.469  1.00  1.00      B    B
ATOM    689 DP   DG  B  84     -28.579 -25.590  -2.044  1.00  1.00      B    P
ATOM    690 DS   DG  B  84     -30.335 -26.745   0.615  1.00  1.00      B    S
ATOM    691 DB   DG  B  84     -28.128 -26.243   5.035  1.00  1.00      B    B
ATOM    692 DP   DC  B  85     -33.865 -27.958   0.321  1.00  1.00      B    P
ATOM    693 DS   DC  B  85     -34.384 -27.645   4.168  1.00  1.00      B    S
ATOM    694 DB   DC  B  85     -31.417 -24.730   5.368  1.00  1.00      B    B
ATOM    695 DP   DG  B  86     -38.546 -27.071   5.621  1.00  1.00      B    P
ATOM    696 DS   DG  B  86     -37.526 -25.840   9.149  1.00  1.00      B    S
ATOM    697 DB   DG  B  86     -33.753 -22.720   8.478  1.00  1.00      B    B
ATOM    698 DP   DT  B  87     -39.692 -24.876  12.067  1.00  1.00      B    P
ATOM    699 DS   DT  B  87     -37.117 -23.053  13.532  1.00  1.00      B    S
ATOM    700 DB   DT  B  87     -36.017 -20.621  10.146  1.00  1.00      B    B
ATOM    701 DP   DT  B  88     -37.830 -21.146  16.602  1.00  1.00      B    P
ATOM    702 DS   DT  B  88     -35.149 -18.558  16.495  1.00  1.00      B    S
ATOM    703 DB   DT  B  88     -36.433 -16.892  12.305  1.00  1.00      B    B
ATOM    704 DP   DT  B  89     -34.654 -16.048  18.855  1.00  1.00      B    P
ATOM    705 DS   DT  B  89     -33.029 -13.482  16.508  1.00  1.00      B    S
ATOM    706 DB   DT  B  89     -36.370 -13.183  13.739  1.00  1.00      B    B
ATOM    707 DP   DA  B  90     -31.980  -9.859  17.821  1.00  1.00      B    P
ATOM    708 DS   DA  B  90     -31.679  -8.558  14.075  1.00  1.00      B    S
ATOM    709 DB   DA  B  90     -36.023  -9.488  12.020  1.00  1.00      B    B
ATOM    710 DP   DA  B  91     -30.370  -5.556  13.185  1.00  1.00      B    P
ATOM    711 DS   DA  B  91     -32.436  -5.346   9.737  1.00  1.00      B    S
ATOM    712 DB   DA  B  91     -37.456  -6.334  10.735  1.00  1.00      B    B
ATOM    713 DP   DG  B  92     -31.930  -1.846   7.845  1.00  1.00      B    P
ATOM    714 DS   DG  B  92     -35.610  -1.672   6.518  1.00  1.00      B    S
ATOM    715 DB   DG  B  92     -39.687  -3.195   9.724  1.00  1.00      B    B
ATOM    716 DP   DC  B  93     -36.435   0.236   3.700  1.00  1.00      B    P
ATOM    717 DS   DC  B  93     -40.240  -0.209   4.588  1.00  1.00      B    S
ATOM    718 DB   DC  B  93     -40.496   0.096   8.621  1.00  1.00      B    B
ATOM    719 DP   DG  B  94     -42.990   2.436   1.885  1.00  1.00      B    P
ATOM    720 DS   DG  B  94     -45.713   2.999   4.493  1.00  1.00      B    S
ATOM    721 DB   DG  B  94     -43.736   2.831   8.912  1.00  1.00      B    B
ATOM    722 DP   DG  B  95     -47.719   5.644   4.148  1.00  1.00      B    P
ATOM    723 DS   DG  B  95     -47.854   6.953   7.938  1.00  1.00      B    S
ATOM    724 DB   DG  B  95     -43.866   5.817  10.905  1.00  1.00      B    B
ATOM    725 DP   DT  B  96     -49.063   9.585   8.637  1.00  1.00      B    P
ATOM    726 DS   DT  B  96     -47.932   9.994  12.264  1.00  1.00      B    S
ATOM    727 DB   DT  B  96     -43.835   9.576  11.798  1.00  1.00      B    B
ATOM    728 DP   DG  B  97     -49.159  13.604  13.962  1.00  1.00      B    P
ATOM    729 DS   DG  B  97     -46.392  13.870  16.383  1.00  1.00      B    S
ATOM    730 DB   DG  B  97     -41.920  12.418  14.412  1.00  1.00      B    B
ATOM    731 DP   DC  B  98     -46.268  16.154  18.884  1.00  1.00      B    P
ATOM    732 DS   DC  B  98     -43.171  15.598  19.858  1.00  1.00      B    S
ATOM    733 DB   DC  B  98     -41.231  15.410  15.855  1.00  1.00      B    B
ATOM    734 DP   DT  B  99     -41.331  17.657  22.270  1.00  1.00      B    P
ATOM    735 DS   DT  B  99     -38.088  17.288  20.839  1.00  1.00      B    S
ATOM    736 DB   DT  B  99     -38.860  18.364  16.911  1.00  1.00      B    B
ATOM    737 DP   DA  B 100     -34.867  19.187  22.676  1.00  1.00      B    P
ATOM    738 DS   DA  B 100     -32.626  18.765  19.758  1.00  1.00      B    S
ATOM    739 DB   DA  B 100     -34.938  20.617  16.212  1.00  1.00      B    B
ATOM    740 DP   DG  B 101     -29.095  20.048  20.064  1.00  1.00      B    P
ATOM    741 DS   DG  B 101     -28.808  20.322  16.739  1.00  1.00      B    S
ATOM    742 DB   DG  B 101     -32.237  23.235  15.092  1.00  1.00      B    B
ATOM    743 DP   DA  B 102     -25.702  20.798  14.946  1.00  1.00      B    P
ATOM    744 DS   DA  B 102     -27.557  22.561  12.081  1.00  1.00      B    S
ATOM    745 DB   DA  B 102     -30.440  25.592  13.566  1.00  1.00      B    B
ATOM    746 DP   DG  B 103     -25.084  24.015   9.394  1.00  1.00      B    P
ATOM    747 DS   DG  B 103     -26.666  27.092   8.554  1.00  1.00      B    S
ATOM    748 DB   DG  B 103     -28.930  28.917  12.481  1.00  1.00      B    B
ATOM    749 DP   DC  B 104     -24.978  29.173   6.326  1.00  1.00      B    P
ATOM    750 DS   DC  B 104     -26.958  32.192   7.600  1.00  1.00      B    S
ATOM    751 DB   DC  B 104     -27.135  31.757  11.940  1.00  1.00      B    B
ATOM    752 DP   DT  B 105     -26.232  35.879   6.522  1.00  1.00      B    P
ATOM    753 DS   DT  B 105     -27.599  37.873   9.039  1.00  1.00      B    S
ATOM    754 DB   DT  B 105     -25.986  35.911  12.570  1.00  1.00      B    B
ATOM    755 DP   DG  B 106     -27.367  42.121   8.629  1.00  1.00      B    P
ATOM    756 DS   DG  B 106     -27.512  42.827  12.421  1.00  1.00      B    S
ATOM    757 DB   DG  B 106     -24.566  39.490  14.744  1.00  1.00      B    B
ATOM    758 DP   DT  B 107     -27.410  46.013  13.865  1.00  1.00      B    P
ATOM    759 DS   DT  B 107     -26.432  44.953  17.175  1.00  1.00      B    S
ATOM    760 DB   DT  B 107     -23.501  42.433  16.216  1.00  1.00      B    B
ATOM    761 DP   DC  B 108     -25.151  48.127  19.557  1.00  1.00      B    P
ATOM    762 DS   DC  B 108     -22.463  46.112  21.209  1.00  1.00      B    S
ATOM    763 DB   DC  B 108     -20.349  44.325  17.834  1.00  1.00      B    B
ATOM    764 DP   DT  B 109     -20.284  47.476  23.482  1.00  1.00      B    P
ATOM    765 DS   DT  B 109     -17.642  45.115  23.199  1.00  1.00      B    S
ATOM    766 DB   DT  B 109     -16.743  45.488  19.061  1.00  1.00      B    B
ATOM    767 DP   DA  B 110     -14.031  46.017  25.292  1.00  1.00      B    P
ATOM    768 DS   DA  B 110     -12.095  43.976  23.280  1.00  1.00      B    S
ATOM    769 DB   DA  B 110     -12.551  45.689  18.871  1.00  1.00      B    B
ATOM    770 DP   DC  B 111      -9.448  43.566  24.102  1.00  1.00      B    P
ATOM    771 DS   DC  B 111      -8.637  42.138  21.419  1.00  1.00      B    S
ATOM    772 DB   DC  B 111      -9.058  45.108  18.664  1.00  1.00      B    B
ATOM    773 DP   DG  B 112      -4.379  40.637  21.583  1.00  1.00      B    P
ATOM    774 DS   DG  B 112      -4.170  40.804  18.133  1.00  1.00      B    S
ATOM    775 DB   DG  B 112      -5.313  45.388  16.295  1.00  1.00      B    B
ATOM    776 DP   DA  B 113      -1.767  39.347  16.344  1.00  1.00      B    P
ATOM    777 DS   DA  B 113      -1.779  41.684  13.484  1.00  1.00      B    S
ATOM    778 DB   DA  B 113      -1.997  46.149  15.343  1.00  1.00      B    B
ATOM    779 DP   DC  B 114       0.648  41.156  11.551  1.00  1.00      B    P
ATOM    780 DS   DC  B 114       1.041  44.350  10.453  1.00  1.00      B    S
ATOM    781 DB   DC  B 114       1.229  46.828  14.165  1.00  1.00      B    B
ATOM    782 DP   DC  B 115       4.040  45.252   7.951  1.00  1.00      B    P
ATOM    783 DS   DC  B 115       4.201  48.954   8.361  1.00  1.00      B    S
ATOM    784 DB   DC  B 115       4.218  49.232  12.598  1.00  1.00      B    B
ATOM    785 DP   DA  B 116       6.948  51.741   5.913  1.00  1.00      B    P
ATOM    786 DS   DA  B 116       8.358  54.285   8.475  1.00  1.00      B    S
ATOM    787 DB   DA  B 116       7.683  51.924  12.502  1.00  1.00      B    B
ATOM    788 DP   DA  B 117      11.482  56.241   8.160  1.00  1.00      B    P
ATOM    789 DS   DA  B 117      12.483  56.358  11.724  1.00  1.00      B    S
ATOM    790 DB   DA  B 117      11.299  52.408  13.558  1.00  1.00      B    B
ATOM    791 DP   DT  B 118      15.461  57.227  12.073  1.00  1.00      B    P
ATOM    792 DS   DT  B 118      15.902  55.174  15.462  1.00  1.00      B    S
ATOM    793 DB   DT  B 118      14.749  51.235  13.892  1.00  1.00      B    B
ATOM    794 DP   DT  B 119      19.572  55.165  17.636  1.00  1.00      B    P
ATOM    795 DS   DT  B 119      18.615  51.485  19.370  1.00  1.00      B    S
ATOM    796 DB   DT  B 119      18.106  49.363  15.433  1.00  1.00      B    B
ATOM    797 DP   DG  B 120      21.404  49.732  21.767  1.00  1.00      B    P
ATOM    798 DS   DG  B 120      20.376  46.302  21.273  1.00  1.00      B    S
ATOM    799 DB   DG  B 120      19.403  45.417  16.357  1.00  1.00      B    B
ATOM    800 DP   DA  B 121      22.323  43.379  23.166  1.00  1.00      B    P
ATOM    801 DS   DA  B 121      20.999  41.182  21.272  1.00  1.00      B    S
ATOM    802 DB   DA  B 121      21.504  42.636  16.839  1.00  1.00      B    B
ATOM    803 DP   DG  B 122      22.272  37.636  21.774  1.00  1.00      B    P
ATOM    804 DS   DG  B 122      21.619  36.881  18.609  1.00  1.00      B    S
ATOM    805 DB   DG  B 122      23.971  39.836  15.381  1.00  1.00      B    B
ATOM    806 DP   DC  B 123      20.814  33.707  17.610  1.00  1.00      B    P
ATOM    807 DS   DC  B 123      22.400  33.967  14.359  1.00  1.00      B    S
ATOM    808 DB   DC  B 123      25.883  36.992  15.095  1.00  1.00      B    B
ATOM    809 DP   DG  B 124      22.956  30.183  11.712  1.00  1.00      B    P
ATOM    810 DS   DG  B 124      25.461  31.648   9.535  1.00  1.00      B    S
ATOM    811 DB   DG  B 124      28.465  34.871  12.154  1.00  1.00      B    B
ATOM    812 DP   DG  B 125      27.407  29.600   7.054  1.00  1.00      B    P
ATOM    813 DS   DG  B 125      30.962  31.477   7.364  1.00  1.00      B    S
ATOM    814 DB   DG  B 125      31.721  33.057  11.834  1.00  1.00      B    B
ATOM    815 DP   DC  B 126      33.753  29.948   5.674  1.00  1.00      B    P
ATOM    816 DS   DC  B 126      35.983  31.662   7.264  1.00  1.00      B    S
ATOM    817 DB   DC  B 126      34.697  30.923  11.005  1.00  1.00      B    B
ATOM    818 DP   DC  B 127      39.244  31.214   6.460  1.00  1.00      B    P
ATOM    819 DS   DC  B 127      40.406  32.066  10.087  1.00  1.00      B    S
ATOM    820 DB   DC  B 127      37.978  29.839  12.436  1.00  1.00      B    B
ATOM    821 DP   DT  B 128      44.221  31.342  11.179  1.00  1.00      B    P
ATOM    822 DS   DT  B 128      43.317  30.685  15.137  1.00  1.00      B    S
ATOM    823 DB   DT  B 128      40.088  27.581  14.847  1.00  1.00      B    B
ATOM    824 DP   DG  B 129      46.919  29.028  17.600  1.00  1.00      B    P
ATOM    825 DS   DG  B 129      44.839  27.755  20.420  1.00  1.00      B    S
ATOM    826 DB   DG  B 129      41.568  24.731  18.388  1.00  1.00      B    B
ATOM    827 DP   DC  B 130      45.926  26.948  23.268  1.00  1.00      B    P
ATOM    828 DS   DC  B 130      42.793  25.196  23.849  1.00  1.00      B    S
ATOM    829 DB   DC  B 130      42.675  22.203  20.721  1.00  1.00      B    B
ATOM    830 DP   DA  B 131      42.099  23.016  27.854  1.00  1.00      B    P
ATOM    831 DS   DA  B 131      39.815  20.009  26.160  1.00  1.00      B    S
ATOM    832 DB   DA  B 131      41.984  18.460  21.809  1.00  1.00      B    B
ATOM    833 DP   DG  B 132      38.819  16.707  28.515  1.00  1.00      B    P
ATOM    834 DS   DG  B 132      38.430  14.521  25.695  1.00  1.00      B    S
ATOM    835 DB   DG  B 132      41.987  14.347  21.865  1.00  1.00      B    B
ATOM    836 DP   DA  B 133      36.696  11.439  26.214  1.00  1.00      B    P
ATOM    837 DS   DA  B 133      37.835   9.718  22.676  1.00  1.00      B    S
ATOM    838 DB   DA  B 133      42.491  10.769  21.470  1.00  1.00      B    B
ATOM    839 DP   DC  B 134      37.041   7.220  22.228  1.00  1.00      B    P
ATOM    840 DS   DC  B 134      39.947   6.300  20.112  1.00  1.00      B    S
ATOM    841 DB   DC  B 134      43.158   7.595  21.680  1.00  1.00      B    B
ATOM    842 DP   DC  B 135      40.528   2.961  18.630  1.00  1.00      B    P
ATOM    843 DS   DC  B 135      43.862   3.300  17.644  1.00  1.00      B    S
ATOM    844 DB   DC  B 135      45.612   4.304  21.442  1.00  1.00      B    B
ATOM    845 DP   DG  B 136      45.776  -0.446  15.512  1.00  1.00      B    P
ATOM    846 DS   DG  B 136      49.204   0.557  16.247  1.00  1.00      B    S
ATOM    847 DB   DG  B 136      49.253   1.906  21.118  1.00  1.00      B    B
ATOM    848 DP   DG  B 137      51.864  -1.401  15.311  1.00  1.00      B    P
ATOM    849 DS   DG  B 137      53.997  -0.656  17.752  1.00  1.00      B    S
ATOM    850 DB   DG  B 137      52.248  -0.246  22.412  1.00  1.00      B    B
ATOM    851 DP   DG  B 138      56.921  -2.977  17.598  1.00  1.00      B    P
ATOM    852 DS   DG  B 138      58.195  -2.304  21.316  1.00  1.00      B    S
ATOM    853 DB   DG  B 138      54.469  -2.977  24.284  1.00  1.00      B    B
ATOM    854 DP   DA  B 139      61.228  -3.476  22.358  1.00  1.00      B    P
ATOM    855 DS   DA  B 139      60.245  -3.596  25.984  1.00  1.00      B    S
ATOM    856 DB   DA  B 139      55.933  -5.402  26.301  1.00  1.00      B    B
ATOM    857 DP   DT  B 140      62.561  -5.697  28.101  1.00  1.00      B    P
ATOM    858 DS   DT  B 140      59.912  -7.007  30.633  1.00  1.00      B    S
ATOM    859 DB   DT  B 140      57.233  -8.664  27.486  1.00  1.00      B    B
ATOM    860 DP   DT  B 141      60.696  -9.141  33.676  1.00  1.00      B    P
ATOM    861 DS   DT  B 141      57.574 -11.163  33.917  1.00  1.00      B    S
ATOM    862 DB   DT  B 141      57.059 -12.033  29.641  1.00  1.00      B    B
ATOM    863 DP   DC  B 142      58.233 -14.282  36.166  1.00  1.00      B    P
ATOM    864 DS   DC  B 142      55.794 -16.536  34.052  1.00  1.00      B    S
ATOM    865 DB   DC  B 142      56.934 -16.070  30.358  1.00  1.00      B    B
ATOM    866 DP   DT  B 143      55.224 -21.059  34.956  1.00  1.00      B    P
ATOM    867 DS   DT  B 143      53.625 -22.207  31.570  1.00  1.00      B    S
ATOM    868 DB   DT  B 143      56.572 -19.710  28.957  1.00  1.00      B    B
ATOM    869 DP   DC  B 144      53.915 -25.737  30.965  1.00  1.00      B    P
ATOM    870 DS   DC  B 144      53.870 -25.534  27.077  1.00  1.00      B    S
ATOM    871 DB   DC  B 144      57.490 -23.017  26.655  1.00  1.00      B    B
ATOM    872 DP   DC  B 145      53.631 -28.409  24.743  1.00  1.00      B    P
ATOM    873 DS   DC  B 145      56.213 -27.176  22.145  1.00  1.00      B    S
ATOM    874 DB   DC  B 145      59.622 -25.423  24.830  1.00  1.00      B    B
ATOM    875 DP   DA  B 146      57.920 -29.282  18.680  1.00  1.00      B    P
ATOM    876 DS   DA  B 146      61.188 -26.486  18.361  1.00  1.00      B    S
ATOM    877 DB   DA  B 146      63.258 -26.109  22.921  1.00  1.00      B    B
ATOM    878 DP   DG  B 147      64.039 -27.335  15.940  1.00  1.00      B    P
ATOM    879 DS   DG  B 147      66.314 -25.187  17.848  1.00  1.00      B    S
ATOM    880 DB   DG  B 147      67.026 -26.562  22.577  1.00  1.00      B    B
TER
ATOM    881  CA  ALA C   1     -29.261 -32.947  25.856  1.00  1.00      C    C
ATOM    882  CA  ARG C   2     -29.214 -32.603  29.640  1.00  1.00      C    C
ATOM    883  CA  THR C   3     -32.922 -33.387  30.068  1.00  1.00      C    C
ATOM    884  CA  LYS C   4     -36.445 -31.897  30.300  1.00  1.00      C    C
ATOM    885  CA  GLN C   5     -37.468 -32.977  33.878  1.00  1.00      C    C
ATOM    886  CA  THR C   6     -37.523 -36.549  35.134  1.00  1.00      C    C
ATOM    887  CA  ALA C   7     -34.752 -38.321  33.237  1.00  1.00      C    C
ATOM    888  CA  ARG C   8     -35.930 -41.530  31.625  1.00  1.00      C    C
ATOM    889  CA  LYS C   9     -38.146 -42.030  28.517  1.00  1.00      C    C
ATOM    890  CA  SER C  10     -39.744 -45.511  28.523  1.00  1.00      C    C
ATOM    891  CA  THR C  11     -38.434 -47.733  25.758  1.00  1.00      C    C
ATOM    892  CA  GLY C  12     -34.832 -48.800  26.104  1.00  1.00      C    C
ATOM    893  CA  GLY C  13     -31.623 -47.407  27.581  1.00  1.00      C    C
ATOM    894  CA  LYS C  14     -28.369 -47.973  25.790  1.00  1.00      C    C
ATOM    895  CA  ALA C  15     -27.627 -45.176  23.310  1.00  1.00      C    C
ATOM    896  CA  PRO C  16     -25.128 -43.334  25.659  1.00  1.00      C    C
ATOM    897  CA  ARG C  17     -25.616 -39.962  23.865  1.00  1.00      C    C
ATOM    898  CA  LYS C  18     -22.628 -41.186  21.949  1.00  1.00      C    C
ATOM    899  CA  GLN C  19     -19.705 -38.932  21.072  1.00  1.00      C    C
ATOM    900  CA  LEU C  20     -16.922 -38.964  18.437  1.00  1.00      C    C
ATOM    901  CA  ALA C  21     -14.776 -36.040  17.239  1.00  1.00      C    C
ATOM    902  CA  THR C  22     -14.318 -36.705  13.496  1.00  1.00      C    C
ATOM    903  CA  LYS C  23     -17.055 -38.865  12.090  1.00  1.00      C    C
ATOM    904  CA  ALA C  24     -14.619 -41.742  11.688  1.00  1.00      C    C
ATOM    905  CA  ALA C  25     -17.436 -43.826  10.005  1.00  1.00      C    C
ATOM    906  CA  ARG C  26     -14.913 -45.567   7.918  1.00  1.00      C    C
ATOM    907  CA  LYS C  27     -17.563 -46.507   5.379  1.00  1.00      C    C
ATOM    908  CA  SER C  28     -19.662 -43.408   5.930  1.00  1.00      C    C
ATOM    909  CA  ALA C  29     -23.358 -43.922   4.792  1.00  1.00      C    C
ATOM    910  CA  PRO C  30     -23.169 -42.752   1.199  1.00  1.00      C    C
ATOM    911  CA  ALA C  31     -20.083 -43.859  -0.856  1.00  1.00      C    C
ATOM    912  CA  THR C  32     -19.083 -42.261  -4.345  1.00  1.00      C    C
ATOM    913  CA  GLY C  33     -22.433 -42.993  -5.874  1.00  1.00      C    C
ATOM    914  CA  GLY C  34     -24.602 -41.418  -3.266  1.00  1.00      C    C
ATOM    915  CA  VAL C  35     -27.933 -40.463  -4.738  1.00  1.00      C    C
ATOM    916  CA  LYS C  36     -28.358 -36.941  -6.318  1.00  1.00      C    C
ATOM    917  CA  LYS C  37     -30.695 -37.368  -9.319  1.00  1.00      C    C
ATOM    918  CA  PRO C  38     -28.848 -35.684 -12.201  1.00  1.00      C    C
ATOM    919  CA  HIS C  39     -27.908 -32.134 -11.140  1.00  1.00      C    C
ATOM    920  CA  ARG C  40     -27.211 -30.946  -7.511  1.00  1.00      C    C
ATOM    921  CA  TYR C  41     -25.258 -27.904  -6.420  1.00  1.00      C    C
ATOM    922  CA  ARG C  42     -21.487 -28.322  -6.961  1.00  1.00      C    C
ATOM    923  CA  PRO C  43     -19.473 -26.914  -3.956  1.00  1.00      C    C
ATOM    924  CA  GLY C  44     -18.840 -23.304  -4.884  1.00  1.00      C    C
ATOM    925  CA  THR C  45     -21.705 -22.990  -7.256  1.00  1.00      C    C
ATOM    926  CA  VAL C  46     -23.678 -20.692  -4.928  1.00  1.00      C    C
ATOM    927  CA  ALA C  47     -20.387 -18.930  -3.892  1.00  1.00      C    C
ATOM    928  CA  LEU C  48     -19.828 -18.085  -7.594  1.00  1.00      C    C
ATOM    929  CA  ARG C  49     -23.624 -16.996  -7.864  1.00  1.00      C    C
ATOM    930  CA  GLU C  50     -23.119 -14.362  -5.193  1.00  1.00      C    C
ATOM    931  CA  ILE C  51     -20.014 -12.800  -6.808  1.00  1.00      C    C
ATOM    932  CA  ARG C  52     -22.170 -12.150  -9.933  1.00  1.00      C    C
ATOM    933  CA  ARG C  53     -25.009 -10.592  -7.896  1.00  1.00      C    C
ATOM    934  CA  TYR C  54     -22.645  -8.241  -6.061  1.00  1.00      C    C
ATOM    935  CA  GLN C  55     -20.421  -7.262  -8.833  1.00  1.00      C    C
ATOM    936  CA  LYS C  56     -23.420  -6.159 -10.872  1.00  1.00      C    C
ATOM    937  CA  SER C  57     -24.918  -3.792  -8.343  1.00  1.00      C    C
ATOM    938  CA  THR C  58     -23.898  -0.785  -6.411  1.00  1.00      C    C
ATOM    939  CA  GLU C  59     -25.524  -1.235  -3.017  1.00  1.00      C    C
ATOM    940  CA  LEU C  60     -24.704  -0.973   0.643  1.00  1.00      C    C
ATOM    941  CA  LEU C  61     -23.699  -4.439   1.989  1.00  1.00      C    C
ATOM    942  CA  ILE C  62     -23.426  -3.947   5.816  1.00  1.00      C    C
ATOM    943  CA  ARG C  63     -26.776  -3.462   7.508  1.00  1.00      C    C
ATOM    944  CA  LYS C  64     -27.497   0.125   8.577  1.00  1.00      C    C
ATOM    945  CA  LEU C  65     -28.168  -0.350  12.244  1.00  1.00      C    C
ATOM    946  CA  PRO C  66     -25.450  -2.880  13.151  1.00  1.00      C    C
ATOM    947  CA  PHE C  67     -22.949  -0.556  11.365  1.00  1.00      C    C
ATOM    948  CA  GLN C  68     -24.399   2.633  12.993  1.00  1.00      C    C
ATOM    949  CA  ARG C  69     -23.798   1.181  16.463  1.00  1.00      C    C
ATOM    950  CA  LEU C  70     -20.227   0.268  15.657  1.00  1.00      C    C
ATOM    951  CA  VAL C  71     -19.553   3.788  14.352  1.00  1.00      C    C
ATOM    952  CA  ARG C  72     -21.043   5.445  17.488  1.00  1.00      C    C
ATOM    953  CA  GLU C  73     -19.246   3.190  19.800  1.00  1.00      C    C
ATOM    954  CA  ILE C  74     -15.861   4.042  18.435  1.00  1.00      C    C
ATOM    955  CA  ALA C  75     -16.432   7.729  18.395  1.00  1.00      C    C
ATOM    956  CA  GLN C  76     -17.661   7.852  22.021  1.00  1.00      C    C
ATOM    957  CA  ASP C  77     -14.050   6.762  22.883  1.00  1.00      C    C
ATOM    958  CA  PHE C  78     -12.788   9.992  21.367  1.00  1.00      C    C
ATOM    959  CA  LYS C  79     -15.448  12.503  22.385  1.00  1.00      C    C
ATOM    960  CA  THR C  80     -18.309  12.011  24.752  1.00  1.00      C    C
ATOM    961  CA  ASP C  81     -21.745  13.362  23.940  1.00  1.00      C    C
ATOM    962  CA  LEU C  82     -21.340  13.295  20.233  1.00  1.00      C    C
ATOM    963  CA  ARG C  83     -24.113  13.297  17.746  1.00  1.00      C    C
ATOM    964  CA  PHE C  84     -23.824  12.722  14.031  1.00  1.00      C    C
ATOM    965  CA  GLN C  85     -25.285  14.198  10.863  1.00  1.00      C    C
ATOM    966  CA  SER C  86     -27.073  11.401   8.973  1.00  1.00      C    C
ATOM    967  CA  SER C  87     -24.822  11.919   5.863  1.00  1.00      C    C
ATOM    968  CA  ALA C  88     -21.771  11.596   8.099  1.00  1.00      C    C
ATOM    969  CA  VAL C  89     -22.932   8.105   8.918  1.00  1.00      C    C
ATOM    970  CA  MET C  90     -23.438   7.538   5.155  1.00  1.00      C    C
ATOM    971  CA  ALA C  91     -19.914   8.742   4.505  1.00  1.00      C    C
ATOM    972  CA  LEU C  92     -18.686   6.116   7.093  1.00  1.00      C    C
ATOM    973  CA  GLN C  93     -20.786   3.465   5.397  1.00  1.00      C    C
ATOM    974  CA  GLU C  94     -19.761   4.274   1.907  1.00  1.00      C    C
ATOM    975  CA  ALA C  95     -16.015   4.447   2.952  1.00  1.00      C    C
ATOM    976  CA  SER C  96     -16.103   1.478   5.277  1.00  1.00      C    C
ATOM    977  CA  GLU C  97     -17.409  -0.936   2.720  1.00  1.00      C    C
ATOM    978  CA  ALA C  98     -14.919  -0.332   0.001  1.00  1.00      C    C
ATOM    979  CA  TYR C  99     -11.958  -0.623   2.430  1.00  1.00      C    C
ATOM    980  CA  LEU C 100     -12.955  -4.227   3.388  1.00  1.00      C    C
ATOM    981  CA  VAL C 101     -14.004  -5.125  -0.168  1.00  1.00      C    C
ATOM    982  CA  ALA C 102     -10.581  -3.936  -1.464  1.00  1.00      C    C
ATOM    983  CA  LEU C 103      -8.713  -5.741   1.303  1.00  1.00      C    C
ATOM    984  CA  PHE C 104     -10.474  -8.946   0.259  1.00  1.00      C    C
ATOM    985  CA  GLU C 105      -9.284  -8.641  -3.327  1.00  1.00      C    C
ATOM    986  CA  ASP C 106      -5.719  -8.499  -2.004  1.00  1.00      C    C
ATOM    987  CA  THR C 107      -6.430 -11.255   0.541  1.00  1.00      C    C
ATOM    988  CA  ASN C 108      -7.770 -13.287  -2.332  1.00  1.00      C    C
ATOM    989  CA  LEU C 109      -4.629 -12.940  -4.396  1.00  1.00      C    C
ATOM    990  CA  CYS C 110      -2.614 -14.023  -1.397  1.00  1.00      C    C
ATOM    991  CA  ALA C 111      -4.541 -17.367  -1.109  1.00  1.00      C    C
ATOM    992  CA  ILE C 112      -4.170 -18.039  -4.828  1.00  1.00      C    C
ATOM    993  CA  HIS C 113      -0.425 -17.263  -4.592  1.00  1.00      C    C
ATOM    994  CA  ALA C 114      -0.185 -20.355  -2.464  1.00  1.00      C    C
ATOM    995  CA  LYS C 115      -2.214 -22.212  -5.038  1.00  1.00      C    C
ATOM    996  CA  ARG C 116      -5.393 -22.171  -2.800  1.00  1.00      C    C
ATOM    997  CA  VAL C 117      -8.827 -21.039  -3.835  1.00  1.00      C    C
ATOM    998  CA  THR C 118      -9.861 -20.173  -0.321  1.00  1.00      C    C
ATOM    999  CA  ILE C 119      -9.203 -17.180   2.085  1.00  1.00      C    C
ATOM   1000  CA  MET C 120      -7.548 -17.924   5.316  1.00  1.00      C    C
ATOM   1001  CA  PRO C 121      -6.782 -15.541   8.149  1.00  1.00      C    C
ATOM   1002  CA  LYS C 122      -2.994 -15.848   7.366  1.00  1.00      C    C
ATOM   1003  CA  ASP C 123      -3.806 -14.249   3.885  1.00  1.00      C    C
ATOM   1004  CA  ILE C 124      -5.473 -11.270   5.652  1.00  1.00      C    C
ATOM   1005  CA  GLN C 125      -2.416 -11.135   7.886  1.00  1.00      C    C
ATOM   1006  CA  LEU C 126      -0.101 -11.323   4.859  1.00  1.00      C    C
ATOM   1007  CA  ALA C 127      -1.786  -8.508   3.118  1.00  1.00      C    C
ATOM   1008  CA  ARG C 128      -1.775  -6.178   6.160  1.00  1.00      C    C
ATOM   1009  CA  ARG C 129       1.876  -6.813   6.718  1.00  1.00      C    C
ATOM   1010  CA  ILE C 130       2.766  -6.007   3.079  1.00  1.00      C    C
ATOM   1011  CA  ARG C 131       0.568  -2.934   3.138  1.00  1.00      C    C
ATOM   1012  CA  GLY C 132       2.413  -1.957   6.380  1.00  1.00      C    C
ATOM   1013  CA  GLU C 133      -0.630  -1.935   8.486  1.00  1.00      C    C
ATOM   1014  CA  ARG C 134       0.923  -4.662  10.846  1.00  1.00      C    C
ATOM   1015  CA  ALA C 135       4.369  -4.051   9.574  1.00  1.00      C    C
TER
ATOM   1016  CA  SER D   1     -26.417   9.834  23.515  1.00  1.00      D    C
ATOM   1017  CA  GLY D   2     -26.749   6.135  23.372  1.00  1.00      D    C
ATOM   1018  CA  ARG D   3     -29.398   4.300  21.283  1.00  1.00      D    C
ATOM   1019  CA  GLY D   4     -28.396   1.533  18.895  1.00  1.00      D    C
ATOM   1020  CA  LYS D   5     -30.968  -0.971  19.991  1.00  1.00      D    C
ATOM   1021  CA  GLY D   6     -33.765   1.512  19.572  1.00  1.00      D    C
ATOM   1022  CA  GLY D   7     -37.528   1.481  19.864  1.00  1.00      D    C
ATOM   1023  CA  LYS D   8     -39.281  -0.682  22.410  1.00  1.00      D    C
ATOM   1024  CA  GLY D   9     -37.865  -1.130  25.900  1.00  1.00      D    C
ATOM   1025  CA  LEU D  10     -36.558  -3.751  28.476  1.00  1.00      D    C
ATOM   1026  CA  GLY D  11     -38.891  -4.470  31.336  1.00  1.00      D    C
ATOM   1027  CA  LYS D  12     -41.771  -5.641  29.220  1.00  1.00      D    C
ATOM   1028  CA  GLY D  13     -42.155  -7.806  26.088  1.00  1.00      D    C
ATOM   1029  CA  GLY D  14     -39.608 -10.680  25.634  1.00  1.00      D    C
ATOM   1030  CA  ALA D  15     -37.463 -13.542  26.986  1.00  1.00      D    C
ATOM   1031  CA  LYS D  16     -33.709 -12.764  26.909  1.00  1.00      D    C
ATOM   1032  CA  ARG D  17     -31.647 -11.593  29.927  1.00  1.00      D    C
ATOM   1033  CA  HIS D  18     -28.935 -13.000  31.978  1.00  1.00      D    C
ATOM   1034  CA  ARG D  19     -26.012 -13.284  29.829  1.00  1.00      D    C
ATOM   1035  CA  LYS D  20     -22.421 -13.044  30.970  1.00  1.00      D    C
ATOM   1036  CA  VAL D  21     -19.886 -13.349  28.128  1.00  1.00      D    C
ATOM   1037  CA  LEU D  22     -21.723 -11.954  25.189  1.00  1.00      D    C
ATOM   1038  CA  ARG D  23     -20.408  -9.820  22.256  1.00  1.00      D    C
ATOM   1039  CA  ASP D  24     -22.955  -7.743  20.202  1.00  1.00      D    C
ATOM   1040  CA  ASN D  25     -21.866  -4.625  18.400  1.00  1.00      D    C
ATOM   1041  CA  ILE D  26     -18.903  -5.656  16.411  1.00  1.00      D    C
ATOM   1042  CA  GLN D  27     -20.328  -9.115  16.681  1.00  1.00      D    C
ATOM   1043  CA  GLY D  28     -23.369  -7.840  15.145  1.00  1.00      D    C
ATOM   1044  CA  ILE D  29     -21.578  -7.419  11.829  1.00  1.00      D    C
ATOM   1045  CA  THR D  30     -22.715 -10.832  10.648  1.00  1.00      D    C
ATOM   1046  CA  LYS D  31     -21.250 -13.800   8.803  1.00  1.00      D    C
ATOM   1047  CA  PRO D  32     -23.993 -13.098   6.113  1.00  1.00      D    C
ATOM   1048  CA  ALA D  33     -23.159  -9.404   5.971  1.00  1.00      D    C
ATOM   1049  CA  ILE D  34     -19.449 -10.329   5.697  1.00  1.00      D    C
ATOM   1050  CA  ARG D  35     -20.180 -12.960   3.162  1.00  1.00      D    C
ATOM   1051  CA  ARG D  36     -21.643 -10.346   0.899  1.00  1.00      D    C
ATOM   1052  CA  LEU D  37     -18.759  -7.859   1.304  1.00  1.00      D    C
ATOM   1053  CA  ALA D  38     -16.318 -10.678   0.507  1.00  1.00      D    C
ATOM   1054  CA  ARG D  39     -18.482 -11.729  -2.605  1.00  1.00      D    C
ATOM   1055  CA  ARG D  40     -18.313  -8.285  -4.072  1.00  1.00      D    C
ATOM   1056  CA  GLY D  41     -14.518  -8.541  -3.495  1.00  1.00      D    C
ATOM   1057  CA  GLY D  42     -14.454 -11.598  -5.814  1.00  1.00      D    C
ATOM   1058  CA  VAL D  43     -13.817 -14.213  -3.102  1.00  1.00      D    C
ATOM   1059  CA  LYS D  44     -15.016 -17.761  -3.801  1.00  1.00      D    C
ATOM   1060  CA  ARG D  45     -14.091 -19.617  -0.584  1.00  1.00      D    C
ATOM   1061  CA  ILE D  46     -14.186 -18.280   3.029  1.00  1.00      D    C
ATOM   1062  CA  SER D  47     -12.597 -20.031   6.083  1.00  1.00      D    C
ATOM   1063  CA  GLY D  48     -14.813 -19.943   9.206  1.00  1.00      D    C
ATOM   1064  CA  LEU D  49     -12.383 -17.944  11.151  1.00  1.00      D    C
ATOM   1065  CA  ILE D  50     -12.300 -15.019   8.701  1.00  1.00      D    C
ATOM   1066  CA  TYR D  51     -15.392 -13.111  10.026  1.00  1.00      D    C
ATOM   1067  CA  GLU D  52     -13.926 -12.256  13.340  1.00  1.00      D    C
ATOM   1068  CA  GLU D  53     -10.647 -11.441  11.641  1.00  1.00      D    C
ATOM   1069  CA  THR D  54     -12.268  -8.865   9.390  1.00  1.00      D    C
ATOM   1070  CA  ARG D  55     -14.241  -7.111  12.103  1.00  1.00      D    C
ATOM   1071  CA  GLY D  56     -11.024  -6.359  14.044  1.00  1.00      D    C
ATOM   1072  CA  VAL D  57      -9.232  -4.708  11.207  1.00  1.00      D    C
ATOM   1073  CA  LEU D  58     -12.409  -2.756  10.148  1.00  1.00      D    C
ATOM   1074  CA  LYS D  59     -12.813  -1.387  13.692  1.00  1.00      D    C
ATOM   1075  CA  VAL D  60      -9.214  -0.049  13.523  1.00  1.00      D    C
ATOM   1076  CA  PHE D  61      -9.896   1.721  10.248  1.00  1.00      D    C
ATOM   1077  CA  LEU D  62     -12.889   3.508  11.657  1.00  1.00      D    C
ATOM   1078  CA  GLU D  63     -11.138   4.196  14.857  1.00  1.00      D    C
ATOM   1079  CA  ASN D  64      -8.518   6.245  12.929  1.00  1.00      D    C
ATOM   1080  CA  VAL D  65     -10.783   7.907  10.498  1.00  1.00      D    C
ATOM   1081  CA  ILE D  66     -13.398   8.932  13.168  1.00  1.00      D    C
ATOM   1082  CA  ARG D  67     -10.501  10.175  15.322  1.00  1.00      D    C
ATOM   1083  CA  ASP D  68      -9.526  12.620  12.635  1.00  1.00      D    C
ATOM   1084  CA  ALA D  69     -13.019  13.656  11.667  1.00  1.00      D    C
ATOM   1085  CA  VAL D  70     -13.855  14.139  15.481  1.00  1.00      D    C
ATOM   1086  CA  THR D  71     -10.629  16.339  15.744  1.00  1.00      D    C
ATOM   1087  CA  TYR D  72     -12.098  18.521  13.080  1.00  1.00      D    C
ATOM   1088  CA  THR D  73     -15.398  18.869  14.973  1.00  1.00      D    C
ATOM   1089  CA  GLU D  74     -13.798  20.100  18.195  1.00  1.00      D    C
ATOM   1090  CA  HIS D  75     -11.761  22.670  16.388  1.00  1.00      D    C
ATOM   1091  CA  ALA D  76     -15.071  24.222  15.181  1.00  1.00      D    C
ATOM   1092  CA  LYS D  77     -16.410  24.065  18.750  1.00  1.00      D    C
ATOM   1093  CA  ARG D  78     -19.322  21.858  17.288  1.00  1.00      D    C
ATOM   1094  CA  LYS D  79     -21.305  19.151  18.849  1.00  1.00      D    C
ATOM   1095  CA  THR D  80     -22.063  17.351  15.683  1.00  1.00      D    C
ATOM   1096  CA  VAL D  81     -19.784  15.288  13.367  1.00  1.00      D    C
ATOM   1097  CA  THR D  82     -20.519  16.350   9.906  1.00  1.00      D    C
ATOM   1098  CA  ALA D  83     -20.224  14.520   6.560  1.00  1.00      D    C
ATOM   1099  CA  MET D  84     -17.695  17.264   5.553  1.00  1.00      D    C
ATOM   1100  CA  ASP D  85     -15.675  16.438   8.826  1.00  1.00      D    C
ATOM   1101  CA  VAL D  86     -15.719  12.811   7.441  1.00  1.00      D    C
ATOM   1102  CA  VAL D  87     -14.679  13.797   3.940  1.00  1.00      D    C
ATOM   1103  CA  TYR D  88     -11.445  15.433   5.332  1.00  1.00      D    C
ATOM   1104  CA  ALA D  89     -10.676  12.453   7.616  1.00  1.00      D    C
ATOM   1105  CA  LEU D  90     -11.259  10.073   4.608  1.00  1.00      D    C
ATOM   1106  CA  LYS D  91      -9.345  12.393   2.259  1.00  1.00      D    C
ATOM   1107  CA  ARG D  92      -6.109  12.294   4.210  1.00  1.00      D    C
ATOM   1108  CA  GLN D  93      -6.508   8.492   4.363  1.00  1.00      D    C
ATOM   1109  CA  GLY D  94      -6.185   8.464   0.617  1.00  1.00      D    C
ATOM   1110  CA  ARG D  95      -9.757   7.576  -0.064  1.00  1.00      D    C
ATOM   1111  CA  THR D  96     -11.472  10.818  -1.123  1.00  1.00      D    C
ATOM   1112  CA  LEU D  97     -15.124  10.309  -1.754  1.00  1.00      D    C
ATOM   1113  CA  TYR D  98     -17.118  12.549  -4.063  1.00  1.00      D    C
ATOM   1114  CA  GLY D  99     -20.758  13.489  -3.372  1.00  1.00      D    C
ATOM   1115  CA  PHE D 100     -20.798  14.524   0.189  1.00  1.00      D    C
ATOM   1116  CA  GLY D 101     -19.719  18.124   0.413  1.00  1.00      D    C
ATOM   1117  CA  GLY D 102     -17.020  18.207  -2.177  1.00  1.00      D    C
TER
ATOM   1118  CA  SER E   1      35.439  40.872  35.720  1.00  1.00      E    C
ATOM   1119  CA  GLY E   2      35.738  43.879  38.061  1.00  1.00      E    C
ATOM   1120  CA  ARG E   3      34.299  47.440  37.959  1.00  1.00      E    C
ATOM   1121  CA  GLY E   4      31.264  47.140  35.654  1.00  1.00      E    C
ATOM   1122  CA  LYS E   5      33.142  48.261  32.607  1.00  1.00      E    C
ATOM   1123  CA  GLN E   6      32.330  45.263  30.326  1.00  1.00      E    C
ATOM   1124  CA  GLY E   7      28.650  46.114  29.967  1.00  1.00      E    C
ATOM   1125  CA  GLY E   8      27.658  42.591  29.118  1.00  1.00      E    C
ATOM   1126  CA  LYS E   9      24.702  42.163  26.820  1.00  1.00      E    C
ATOM   1127  CA  THR E  10      22.861  39.131  28.439  1.00  1.00      E    C
ATOM   1128  CA  ARG E  11      22.735  41.044  31.729  1.00  1.00      E    C
ATOM   1129  CA  ALA E  12      20.536  44.136  31.799  1.00  1.00      E    C
ATOM   1130  CA  LYS E  13      17.564  43.580  29.544  1.00  1.00      E    C
ATOM   1131  CA  ALA E  14      16.564  42.692  25.944  1.00  1.00      E    C
ATOM   1132  CA  LYS E  15      13.341  40.638  26.254  1.00  1.00      E    C
ATOM   1133  CA  THR E  16      13.296  37.863  23.546  1.00  1.00      E    C
ATOM   1134  CA  ARG E  17      10.173  36.362  22.229  1.00  1.00      E    C
ATOM   1135  CA  SER E  18      11.866  33.001  22.586  1.00  1.00      E    C
ATOM   1136  CA  SER E  19      12.355  33.452  26.362  1.00  1.00      E    C
ATOM   1137  CA  ARG E  20       8.908  34.992  26.637  1.00  1.00      E    C
ATOM   1138  CA  ALA E  21       7.353  31.881  25.184  1.00  1.00      E    C
ATOM   1139  CA  GLY E  22       9.691  29.623  27.272  1.00  1.00      E    C
ATOM   1140  CA  LEU E  23      11.547  28.468  24.282  1.00  1.00      E    C
ATOM   1141  CA  GLN E  24      15.146  27.784  23.161  1.00  1.00      E    C
ATOM   1142  CA  PHE E  25      14.292  28.129  19.460  1.00  1.00      E    C
ATOM   1143  CA  PRO E  26      13.372  31.405  17.826  1.00  1.00      E    C
ATOM   1144  CA  VAL E  27       9.720  32.490  17.848  1.00  1.00      E    C
ATOM   1145  CA  GLY E  28      10.326  35.391  15.595  1.00  1.00      E    C
ATOM   1146  CA  ARG E  29      11.904  33.286  12.851  1.00  1.00      E    C
ATOM   1147  CA  VAL E  30       9.025  30.823  12.860  1.00  1.00      E    C
ATOM   1148  CA  HIS E  31       6.598  33.727  12.429  1.00  1.00      E    C
ATOM   1149  CA  ARG E  32       8.669  34.986   9.487  1.00  1.00      E    C
ATOM   1150  CA  LEU E  33       8.802  31.557   7.734  1.00  1.00      E    C
ATOM   1151  CA  LEU E  34       5.034  31.086   8.050  1.00  1.00      E    C
ATOM   1152  CA  ARG E  35       4.299  34.399   6.500  1.00  1.00      E    C
ATOM   1153  CA  LYS E  36       6.667  33.762   3.626  1.00  1.00      E    C
ATOM   1154  CA  GLY E  37       5.113  30.558   2.493  1.00  1.00      E    C
ATOM   1155  CA  ASN E  38       1.703  31.769   1.412  1.00  1.00      E    C
ATOM   1156  CA  TYR E  39      -0.257  30.126   4.140  1.00  1.00      E    C
ATOM   1157  CA  ALA E  40      -3.208  32.290   5.045  1.00  1.00      E    C
ATOM   1158  CA  GLU E  41      -2.818  36.016   4.498  1.00  1.00      E    C
ATOM   1159  CA  ARG E  42      -2.256  36.824   8.136  1.00  1.00      E    C
ATOM   1160  CA  VAL E  43      -0.554  34.959  11.063  1.00  1.00      E    C
ATOM   1161  CA  GLY E  44      -1.330  35.918  14.621  1.00  1.00      E    C
ATOM   1162  CA  ALA E  45       1.378  36.528  17.220  1.00  1.00      E    C
ATOM   1163  CA  GLY E  46       0.470  33.469  19.067  1.00  1.00      E    C
ATOM   1164  CA  ALA E  47       0.871  31.054  16.085  1.00  1.00      E    C
ATOM   1165  CA  PRO E  48       4.631  31.083  15.815  1.00  1.00      E    C
ATOM   1166  CA  VAL E  49       5.049  30.598  19.562  1.00  1.00      E    C
ATOM   1167  CA  TYR E  50       2.805  27.484  19.548  1.00  1.00      E    C
ATOM   1168  CA  LEU E  51       4.510  26.278  16.318  1.00  1.00      E    C
ATOM   1169  CA  ALA E  52       8.054  26.993  17.544  1.00  1.00      E    C
ATOM   1170  CA  ALA E  53       7.232  25.303  20.888  1.00  1.00      E    C
ATOM   1171  CA  VAL E  54       6.072  22.179  18.982  1.00  1.00      E    C
ATOM   1172  CA  LEU E  55       9.271  22.135  16.853  1.00  1.00      E    C
ATOM   1173  CA  GLU E  56      11.343  22.469  19.936  1.00  1.00      E    C
ATOM   1174  CA  TYR E  57       9.428  19.607  21.715  1.00  1.00      E    C
ATOM   1175  CA  LEU E  58       9.833  17.219  18.649  1.00  1.00      E    C
ATOM   1176  CA  THR E  59      13.523  18.341  18.274  1.00  1.00      E    C
ATOM   1177  CA  ALA E  60      14.209  17.625  21.911  1.00  1.00      E    C
ATOM   1178  CA  GLU E  61      12.577  14.195  21.678  1.00  1.00      E    C
ATOM   1179  CA  ILE E  62      14.460  13.001  18.721  1.00  1.00      E    C
ATOM   1180  CA  LEU E  63      17.790  14.272  19.903  1.00  1.00      E    C
ATOM   1181  CA  GLU E  64      17.536  12.689  23.277  1.00  1.00      E    C
ATOM   1182  CA  LEU E  65      16.589   9.330  21.786  1.00  1.00      E    C
ATOM   1183  CA  ALA E  66      19.082   9.457  18.901  1.00  1.00      E    C
ATOM   1184  CA  GLY E  67      21.997  10.436  21.242  1.00  1.00      E    C
ATOM   1185  CA  ASN E  68      20.880   7.558  23.493  1.00  1.00      E    C
ATOM   1186  CA  ALA E  69      21.655   5.065  20.665  1.00  1.00      E    C
ATOM   1187  CA  ALA E  70      25.036   6.837  20.119  1.00  1.00      E    C
ATOM   1188  CA  ARG E  71      25.903   6.365  23.782  1.00  1.00      E    C
ATOM   1189  CA  ASP E  72      24.722   2.657  23.689  1.00  1.00      E    C
ATOM   1190  CA  ASN E  73      27.249   2.088  20.823  1.00  1.00      E    C
ATOM   1191  CA  LYS E  74      30.020   3.966  22.734  1.00  1.00      E    C
ATOM   1192  CA  LYS E  75      30.428   6.615  20.084  1.00  1.00      E    C
ATOM   1193  CA  THR E  76      29.972  10.080  21.534  1.00  1.00      E    C
ATOM   1194  CA  ARG E  77      29.070  11.580  18.231  1.00  1.00      E    C
ATOM   1195  CA  ILE E  78      25.550  10.961  16.855  1.00  1.00      E    C
ATOM   1196  CA  ILE E  79      25.489   9.522  13.294  1.00  1.00      E    C
ATOM   1197  CA  PRO E  80      22.500   8.774  10.957  1.00  1.00      E    C
ATOM   1198  CA  ARG E  81      22.602   5.128  12.043  1.00  1.00      E    C
ATOM   1199  CA  HIS E  82      21.780   6.311  15.628  1.00  1.00      E    C
ATOM   1200  CA  LEU E  83      18.823   8.331  14.113  1.00  1.00      E    C
ATOM   1201  CA  GLN E  84      17.591   5.129  12.424  1.00  1.00      E    C
ATOM   1202  CA  LEU E  85      17.717   3.249  15.748  1.00  1.00      E    C
ATOM   1203  CA  ALA E  86      16.033   6.144  17.509  1.00  1.00      E    C
ATOM   1204  CA  VAL E  87      13.141   6.151  15.097  1.00  1.00      E    C
ATOM   1205  CA  ARG E  88      12.747   2.548  14.412  1.00  1.00      E    C
ATOM   1206  CA  ASN E  89      12.989   1.458  18.093  1.00  1.00      E    C
ATOM   1207  CA  ASP E  90      10.326   4.254  18.951  1.00  1.00      E    C
ATOM   1208  CA  GLU E  91       6.785   3.026  17.798  1.00  1.00      E    C
ATOM   1209  CA  GLU E  92       5.422   6.544  17.331  1.00  1.00      E    C
ATOM   1210  CA  LEU E  93       8.288   8.033  15.293  1.00  1.00      E    C
ATOM   1211  CA  ASN E  94       8.440   4.763  13.184  1.00  1.00      E    C
ATOM   1212  CA  LYS E  95       4.797   5.194  12.361  1.00  1.00      E    C
ATOM   1213  CA  LEU E  96       4.990   8.947  11.807  1.00  1.00      E    C
ATOM   1214  CA  LEU E  97       7.827   8.400   9.395  1.00  1.00      E    C
ATOM   1215  CA  GLY E  98       6.208   5.062   8.122  1.00  1.00      E    C
ATOM   1216  CA  ARG E  99       6.826   5.925   4.457  1.00  1.00      E    C
ATOM   1217  CA  VAL E 100      10.201   7.541   4.854  1.00  1.00      E    C
ATOM   1218  CA  THR E 101      13.876   6.696   4.664  1.00  1.00      E    C
ATOM   1219  CA  ILE E 102      17.178   7.934   6.102  1.00  1.00      E    C
ATOM   1220  CA  ALA E 103      20.473   7.834   4.132  1.00  1.00      E    C
ATOM   1221  CA  GLN E 104      23.130   5.547   5.673  1.00  1.00      E    C
ATOM   1222  CA  GLY E 105      20.656   4.480   8.202  1.00  1.00      E    C
ATOM   1223  CA  GLY E 106      20.269   0.816   7.234  1.00  1.00      E    C
ATOM   1224  CA  VAL E 107      17.489  -1.241   8.573  1.00  1.00      E    C
ATOM   1225  CA  LEU E 108      16.704  -3.208  11.745  1.00  1.00      E    C
ATOM   1226  CA  PRO E 109      14.956  -6.604  11.151  1.00  1.00      E    C
ATOM   1227  CA  ASN E 110      13.438  -7.512  14.392  1.00  1.00      E    C
ATOM   1228  CA  ILE E 111      13.837 -11.087  15.646  1.00  1.00      E    C
ATOM   1229  CA  GLN E 112      10.538 -12.499  16.934  1.00  1.00      E    C
ATOM   1230  CA  SER E 113      10.048 -11.923  20.571  1.00  1.00      E    C
ATOM   1231  CA  VAL E 114       6.347 -12.627  20.739  1.00  1.00      E    C
ATOM   1232  CA  LEU E 115       6.993 -16.067  19.268  1.00  1.00      E    C
ATOM   1233  CA  LEU E 116       9.053 -17.450  22.302  1.00  1.00      E    C
ATOM   1234  CA  PRO E 117      11.868 -19.748  21.078  1.00  1.00      E    C
ATOM   1235  CA  LYS E 118       9.931 -22.837  22.235  1.00  1.00      E    C
ATOM   1236  CA  LYS E 119      12.885 -24.979  21.775  1.00  1.00      E    C
ATOM   1237  CA  THR E 120      13.845 -22.905  24.869  1.00  1.00      E    C
ATOM   1238  CA  GLU E 121      17.569 -22.140  25.060  1.00  1.00      E    C
ATOM   1239  CA  SER E 122      19.411 -23.072  28.225  1.00  1.00      E    C
ATOM   1240  CA  SER E 123      21.751 -26.098  28.293  1.00  1.00      E    C
ATOM   1241  CA  LYS E 124      22.782 -28.544  31.022  1.00  1.00      E    C
ATOM   1242  CA  SER E 125      24.434 -31.104  28.727  1.00  1.00      E    C
ATOM   1243  CA  LYS E 126      25.705 -34.579  28.929  1.00  1.00      E    C
ATOM   1244  CA  SER E 127      28.917 -33.627  30.761  1.00  1.00      E    C
ATOM   1245  CA  LYS E 128      31.256 -32.707  27.790  1.00  1.00      E    C
TER
ATOM   1246  CA  PRO F   1      46.488  37.621  28.152  1.00  1.00      F    C
ATOM   1247  CA  GLU F   2      46.563  36.207  24.719  1.00  1.00      F    C
ATOM   1248  CA  PRO F   3      49.833  35.231  26.031  1.00  1.00      F    C
ATOM   1249  CA  ALA F   4      52.462  35.941  23.317  1.00  1.00      F    C
ATOM   1250  CA  LYS F   5      54.656  34.073  20.904  1.00  1.00      F    C
ATOM   1251  CA  SER F   6      56.576  36.184  18.353  1.00  1.00      F    C
ATOM   1252  CA  ALA F   7      59.785  34.227  18.376  1.00  1.00      F    C
ATOM   1253  CA  PRO F   8      59.632  33.029  15.685  1.00  1.00      F    C
ATOM   1254  CA  ALA F   9      58.234  29.576  15.481  1.00  1.00      F    C
ATOM   1255  CA  PRO F  10      58.778  29.028  12.629  1.00  1.00      F    C
ATOM   1256  CA  LYS F  11      56.847  29.894   9.592  1.00  1.00      F    C
ATOM   1257  CA  LYS F  12      56.781  29.408   5.759  1.00  1.00      F    C
ATOM   1258  CA  GLY F  13      55.291  32.837   5.076  1.00  1.00      F    C
ATOM   1259  CA  SER F  14      51.810  31.763   4.210  1.00  1.00      F    C
ATOM   1260  CA  LYS F  15      52.665  32.447   0.631  1.00  1.00      F    C
ATOM   1261  CA  LYS F  16      50.084  30.674  -1.434  1.00  1.00      F    C
ATOM   1262  CA  ALA F  17      46.607  30.405   0.268  1.00  1.00      F    C
ATOM   1263  CA  VAL F  18      47.658  27.074   1.687  1.00  1.00      F    C
ATOM   1264  CA  THR F  19      45.307  25.092   3.759  1.00  1.00      F    C
ATOM   1265  CA  LYS F  20      42.529  26.809   5.554  1.00  1.00      F    C
ATOM   1266  CA  THR F  21      38.740  27.023   4.850  1.00  1.00      F    C
ATOM   1267  CA  GLN F  22      38.012  23.665   3.162  1.00  1.00      F    C
ATOM   1268  CA  LYS F  23      36.281  25.711   0.485  1.00  1.00      F    C
ATOM   1269  CA  LYS F  24      32.543  25.493   1.047  1.00  1.00      F    C
ATOM   1270  CA  ASP F  25      30.772  27.844   3.569  1.00  1.00      F    C
ATOM   1271  CA  GLY F  26      30.805  31.086   1.430  1.00  1.00      F    C
ATOM   1272  CA  LYS F  27      30.940  34.659   2.799  1.00  1.00      F    C
ATOM   1273  CA  LYS F  28      33.626  36.924   1.148  1.00  1.00      F    C
ATOM   1274  CA  ARG F  29      32.189  37.418  -2.346  1.00  1.00      F    C
ATOM   1275  CA  ARG F  30      28.599  37.781  -1.265  1.00  1.00      F    C
ATOM   1276  CA  LYS F  31      26.566  34.532  -1.143  1.00  1.00      F    C
ATOM   1277  CA  THR F  32      23.472  35.233   0.865  1.00  1.00      F    C
ATOM   1278  CA  ARG F  33      23.876  33.471   4.208  1.00  1.00      F    C
ATOM   1279  CA  LYS F  34      22.130  30.237   4.997  1.00  1.00      F    C
ATOM   1280  CA  GLU F  35      20.037  30.061   8.267  1.00  1.00      F    C
ATOM   1281  CA  SER F  36      18.800  26.689   9.546  1.00  1.00      F    C
ATOM   1282  CA  TYR F  37      18.016  25.057  12.880  1.00  1.00      F    C
ATOM   1283  CA  ALA F  38      21.642  24.076  13.220  1.00  1.00      F    C
ATOM   1284  CA  ILE F  39      22.667  26.625  15.921  1.00  1.00      F    C
ATOM   1285  CA  TYR F  40      19.478  25.860  17.866  1.00  1.00      F    C
ATOM   1286  CA  VAL F  41      19.728  22.179  17.280  1.00  1.00      F    C
ATOM   1287  CA  TYR F  42      23.153  22.374  18.976  1.00  1.00      F    C
ATOM   1288  CA  LYS F  43      21.951  24.236  21.921  1.00  1.00      F    C
ATOM   1289  CA  VAL F  44      19.195  21.803  22.707  1.00  1.00      F    C
ATOM   1290  CA  LEU F  45      21.324  18.742  22.138  1.00  1.00      F    C
ATOM   1291  CA  LYS F  46      23.730  19.938  24.926  1.00  1.00      F    C
ATOM   1292  CA  GLN F  47      20.633  20.542  27.162  1.00  1.00      F    C
ATOM   1293  CA  VAL F  48      19.774  16.916  26.689  1.00  1.00      F    C
ATOM   1294  CA  HIS F  49      23.150  15.240  26.287  1.00  1.00      F    C
ATOM   1295  CA  PRO F  50      25.907  17.602  27.452  1.00  1.00      F    C
ATOM   1296  CA  ASP F  51      28.842  15.369  26.476  1.00  1.00      F    C
ATOM   1297  CA  THR F  52      27.296  14.011  23.175  1.00  1.00      F    C
ATOM   1298  CA  GLY F  53      28.314  15.482  19.814  1.00  1.00      F    C
ATOM   1299  CA  ILE F  54      26.588  15.633  16.446  1.00  1.00      F    C
ATOM   1300  CA  SER F  55      27.675  15.211  12.823  1.00  1.00      F    C
ATOM   1301  CA  SER F  56      26.690  17.382   9.764  1.00  1.00      F    C
ATOM   1302  CA  LYS F  57      24.820  14.340   8.286  1.00  1.00      F    C
ATOM   1303  CA  ALA F  58      22.760  14.036  11.430  1.00  1.00      F    C
ATOM   1304  CA  MET F  59      22.174  17.710  11.404  1.00  1.00      F    C
ATOM   1305  CA  SER F  60      21.170  17.591   7.715  1.00  1.00      F    C
ATOM   1306  CA  ILE F  61      18.507  15.069   8.545  1.00  1.00      F    C
ATOM   1307  CA  MET F  62      17.368  16.970  11.672  1.00  1.00      F    C
ATOM   1308  CA  ASN F  63      17.288  20.317   9.805  1.00  1.00      F    C
ATOM   1309  CA  SER F  64      14.959  18.751   7.113  1.00  1.00      F    C
ATOM   1310  CA  PHE F  65      12.714  17.456   9.854  1.00  1.00      F    C
ATOM   1311  CA  VAL F  66      11.960  20.767  11.301  1.00  1.00      F    C
ATOM   1312  CA  ASN F  67      11.522  22.565   7.937  1.00  1.00      F    C
ATOM   1313  CA  ASP F  68       9.494  19.577   6.764  1.00  1.00      F    C
ATOM   1314  CA  VAL F  69       7.150  19.281   9.655  1.00  1.00      F    C
ATOM   1315  CA  PHE F  70       6.526  23.009   9.640  1.00  1.00      F    C
ATOM   1316  CA  GLU F  71       5.600  22.860   5.981  1.00  1.00      F    C
ATOM   1317  CA  ARG F  72       3.317  19.773   6.227  1.00  1.00      F    C
ATOM   1318  CA  ILE F  73       1.539  21.152   9.273  1.00  1.00      F    C
ATOM   1319  CA  ALA F  74       1.245  24.762   7.772  1.00  1.00      F    C
ATOM   1320  CA  GLY F  75      -0.472  23.269   4.672  1.00  1.00      F    C
ATOM   1321  CA  GLU F  76      -3.041  21.511   6.799  1.00  1.00      F    C
ATOM   1322  CA  ALA F  77      -3.501  24.815   8.807  1.00  1.00      F    C
ATOM   1323  CA  SER F  78      -3.697  26.765   5.472  1.00  1.00      F    C
ATOM   1324  CA  ARG F  79      -6.669  24.424   4.346  1.00  1.00      F    C
ATOM   1325  CA  LEU F  80      -8.063  24.540   7.946  1.00  1.00      F    C
ATOM   1326  CA  ALA F  81      -8.011  28.280   7.982  1.00  1.00      F    C
ATOM   1327  CA  HIS F  82      -9.954  28.248   4.660  1.00  1.00      F    C
ATOM   1328  CA  TYR F  83     -12.339  25.562   5.773  1.00  1.00      F    C
ATOM   1329  CA  ASN F  84     -13.381  27.742   8.639  1.00  1.00      F    C
ATOM   1330  CA  LYS F  85     -13.372  31.053   6.612  1.00  1.00      F    C
ATOM   1331  CA  ARG F  86     -10.553  32.497   8.739  1.00  1.00      F    C
ATOM   1332  CA  SER F  87      -7.794  34.629   6.992  1.00  1.00      F    C
ATOM   1333  CA  THR F  88      -5.453  34.268  10.070  1.00  1.00      F    C
ATOM   1334  CA  ILE F  89      -3.822  30.949  10.996  1.00  1.00      F    C
ATOM   1335  CA  THR F  90      -3.804  30.894  14.738  1.00  1.00      F    C
ATOM   1336  CA  SER F  91      -2.268  28.466  17.285  1.00  1.00      F    C
ATOM   1337  CA  ARG F  92      -5.478  26.543  17.044  1.00  1.00      F    C
ATOM   1338  CA  GLU F  93      -4.793  25.597  13.356  1.00  1.00      F    C
ATOM   1339  CA  ILE F  94      -1.217  24.624  14.365  1.00  1.00      F    C
ATOM   1340  CA  GLN F  95      -2.237  22.677  17.385  1.00  1.00      F    C
ATOM   1341  CA  THR F  96      -4.794  20.625  15.443  1.00  1.00      F    C
ATOM   1342  CA  ALA F  97      -2.773  19.440  12.417  1.00  1.00      F    C
ATOM   1343  CA  VAL F  98      -0.184  18.172  14.806  1.00  1.00      F    C
ATOM   1344  CA  ARG F  99      -2.803  15.924  16.522  1.00  1.00      F    C
ATOM   1345  CA  LEU F 100      -3.940  14.547  13.044  1.00  1.00      F    C
ATOM   1346  CA  LEU F 101      -0.322  13.979  11.920  1.00  1.00      F    C
ATOM   1347  CA  LEU F 102       1.363  12.603  15.089  1.00  1.00      F    C
ATOM   1348  CA  PRO F 103       0.587   9.252  16.790  1.00  1.00      F    C
ATOM   1349  CA  GLY F 104      -1.002   9.018  20.396  1.00  1.00      F    C
ATOM   1350  CA  GLU F 105       1.364   9.867  23.105  1.00  1.00      F    C
ATOM   1351  CA  LEU F 106       3.437  12.162  21.086  1.00  1.00      F    C
ATOM   1352  CA  ALA F 107       0.510  14.270  19.855  1.00  1.00      F    C
ATOM   1353  CA  LYS F 108      -0.926  14.530  23.324  1.00  1.00      F    C
ATOM   1354  CA  HIS F 109       2.354  15.790  24.852  1.00  1.00      F    C
ATOM   1355  CA  ALA F 110       2.935  18.000  21.762  1.00  1.00      F    C
ATOM   1356  CA  VAL F 111      -0.395  19.841  22.404  1.00  1.00      F    C
ATOM   1357  CA  SER F 112       0.619  20.020  26.133  1.00  1.00      F    C
ATOM   1358  CA  GLU F 113       3.913  21.820  25.102  1.00  1.00      F    C
ATOM   1359  CA  GLY F 114       2.171  23.953  22.482  1.00  1.00      F    C
ATOM   1360  CA  THR F 115      -0.425  25.227  24.975  1.00  1.00      F    C
ATOM   1361  CA  LYS F 116       2.129  25.518  27.674  1.00  1.00      F    C
ATOM   1362  CA  ALA F 117       4.276  27.732  25.404  1.00  1.00      F    C
ATOM   1363  CA  VAL F 118       1.254  29.919  24.419  1.00  1.00      F    C
ATOM   1364  CA  THR F 119      -0.076  30.223  27.963  1.00  1.00      F    C
ATOM   1365  CA  LYS F 120       3.504  31.252  29.154  1.00  1.00      F    C
ATOM   1366  CA  TYR F 121       3.840  33.918  26.525  1.00  1.00      F    C
ATOM   1367  CA  THR F 122       0.574  35.518  27.425  1.00  1.00      F    C
ATOM   1368  CA  SER F 123       1.323  35.457  31.171  1.00  1.00      F    C
ATOM   1369  CA  ALA F 124       4.297  37.720  30.602  1.00  1.00      F    C
ATOM   1370  CA  LYS F 125       6.601  38.961  33.513  1.00  1.00      F    C
TER
ATOM   1371  CA  ALA G   1      -7.998 -55.086 -21.750  1.00  1.00      G    C
ATOM   1372  CA  ARG G   2     -10.454 -52.144 -22.068  1.00  1.00      G    C
ATOM   1373  CA  THR G   3      -9.647 -49.386 -19.552  1.00  1.00      G    C
ATOM   1374  CA  LYS G   4      -5.891 -49.656 -19.318  1.00  1.00      G    C
ATOM   1375  CA  GLN G   5      -5.234 -46.315 -17.704  1.00  1.00      G    C
ATOM   1376  CA  THR G   6      -2.483 -45.360 -15.286  1.00  1.00      G    C
ATOM   1377  CA  ALA G   7      -4.755 -46.445 -12.419  1.00  1.00      G    C
ATOM   1378  CA  ARG G   8      -3.751 -50.010 -11.718  1.00  1.00      G    C
ATOM   1379  CA  LYS G   9      -6.028 -52.412  -9.862  1.00  1.00      G    C
ATOM   1380  CA  SER G  10      -5.504 -55.910 -11.393  1.00  1.00      G    C
ATOM   1381  CA  THR G  11      -2.596 -56.672 -13.735  1.00  1.00      G    C
ATOM   1382  CA  GLY G  12       0.838 -56.665 -12.253  1.00  1.00      G    C
ATOM   1383  CA  GLY G  13       2.142 -59.825 -10.600  1.00  1.00      G    C
ATOM   1384  CA  LYS G  14       2.460 -58.150  -7.168  1.00  1.00      G    C
ATOM   1385  CA  ALA G  15       5.349 -56.008  -8.286  1.00  1.00      G    C
ATOM   1386  CA  PRO G  16       8.014 -55.966  -5.665  1.00  1.00      G    C
ATOM   1387  CA  ARG G  17      11.768 -55.917  -6.555  1.00  1.00      G    C
ATOM   1388  CA  LYS G  18      13.712 -59.121  -7.128  1.00  1.00      G    C
ATOM   1389  CA  GLN G  19      17.179 -59.158  -5.520  1.00  1.00      G    C
ATOM   1390  CA  LEU G  20      17.055 -55.376  -4.905  1.00  1.00      G    C
ATOM   1391  CA  ALA G  21      20.081 -52.997  -5.092  1.00  1.00      G    C
ATOM   1392  CA  THR G  22      17.829 -49.897  -4.519  1.00  1.00      G    C
ATOM   1393  CA  LYS G  23      17.855 -46.284  -5.548  1.00  1.00      G    C
ATOM   1394  CA  ALA G  24      16.204 -44.279  -2.714  1.00  1.00      G    C
ATOM   1395  CA  ALA G  25      18.452 -41.543  -1.150  1.00  1.00      G    C
ATOM   1396  CA  ARG G  26      19.819 -43.797   1.707  1.00  1.00      G    C
ATOM   1397  CA  LYS G  27      18.634 -41.820   4.796  1.00  1.00      G    C
ATOM   1398  CA  SER G  28      21.524 -43.282   6.610  1.00  1.00      G    C
ATOM   1399  CA  ALA G  29      22.736 -42.280  10.101  1.00  1.00      G    C
ATOM   1400  CA  PRO G  30      25.791 -40.188  10.472  1.00  1.00      G    C
ATOM   1401  CA  ALA G  31      27.451 -39.509  13.718  1.00  1.00      G    C
ATOM   1402  CA  THR G  32      27.592 -35.813  12.669  1.00  1.00      G    C
ATOM   1403  CA  GLY G  33      27.925 -34.309  16.114  1.00  1.00      G    C
ATOM   1404  CA  GLY G  34      25.342 -32.038  17.584  1.00  1.00      G    C
ATOM   1405  CA  VAL G  35      24.844 -28.648  18.981  1.00  1.00      G    C
ATOM   1406  CA  LYS G  36      28.002 -27.046  20.685  1.00  1.00      G    C
ATOM   1407  CA  LYS G  37      28.979 -23.875  18.707  1.00  1.00      G    C
ATOM   1408  CA  PRO G  38      27.830 -24.220  15.138  1.00  1.00      G    C
ATOM   1409  CA  HIS G  39      30.707 -25.192  12.956  1.00  1.00      G    C
ATOM   1410  CA  ARG G  40      30.981 -23.318   9.551  1.00  1.00      G    C
ATOM   1411  CA  TYR G  41      30.592 -24.617   6.084  1.00  1.00      G    C
ATOM   1412  CA  ARG G  42      27.148 -26.372   5.454  1.00  1.00      G    C
ATOM   1413  CA  PRO G  43      25.217 -25.034   2.363  1.00  1.00      G    C
ATOM   1414  CA  GLY G  44      22.959 -22.335   3.895  1.00  1.00      G    C
ATOM   1415  CA  THR G  45      25.192 -21.787   6.948  1.00  1.00      G    C
ATOM   1416  CA  VAL G  46      27.239 -19.055   5.328  1.00  1.00      G    C
ATOM   1417  CA  ALA G  47      24.199 -17.452   3.756  1.00  1.00      G    C
ATOM   1418  CA  LEU G  48      22.861 -16.875   7.307  1.00  1.00      G    C
ATOM   1419  CA  ARG G  49      26.130 -15.374   8.386  1.00  1.00      G    C
ATOM   1420  CA  GLU G  50      26.118 -13.016   5.350  1.00  1.00      G    C
ATOM   1421  CA  ILE G  51      22.658 -11.910   6.160  1.00  1.00      G    C
ATOM   1422  CA  ARG G  52      23.813 -10.899   9.678  1.00  1.00      G    C
ATOM   1423  CA  ARG G  53      26.857  -8.886   8.462  1.00  1.00      G    C
ATOM   1424  CA  TYR G  54      24.728  -6.933   5.843  1.00  1.00      G    C
ATOM   1425  CA  GLN G  55      21.896  -6.175   8.309  1.00  1.00      G    C
ATOM   1426  CA  LYS G  56      24.391  -4.876  10.690  1.00  1.00      G    C
ATOM   1427  CA  SER G  57      26.179  -2.508   8.221  1.00  1.00      G    C
ATOM   1428  CA  THR G  58      25.176   0.616   6.525  1.00  1.00      G    C
ATOM   1429  CA  GLU G  59      27.590   0.919   3.552  1.00  1.00      G    C
ATOM   1430  CA  LEU G  60      25.794   1.119   0.194  1.00  1.00      G    C
ATOM   1431  CA  LEU G  61      25.503  -2.334  -1.389  1.00  1.00      G    C
ATOM   1432  CA  ILE G  62      25.732  -1.554  -5.145  1.00  1.00      G    C
ATOM   1433  CA  ARG G  63      28.697  -0.754  -7.421  1.00  1.00      G    C
ATOM   1434  CA  LYS G  64      29.090   3.170  -7.893  1.00  1.00      G    C
ATOM   1435  CA  LEU G  65      30.387   3.532 -11.436  1.00  1.00      G    C
ATOM   1436  CA  PRO G  66      27.785   1.147 -12.779  1.00  1.00      G    C
ATOM   1437  CA  PHE G  67      25.158   3.043 -10.692  1.00  1.00      G    C
ATOM   1438  CA  GLN G  68      26.504   6.391 -11.939  1.00  1.00      G    C
ATOM   1439  CA  ARG G  69      26.606   5.114 -15.522  1.00  1.00      G    C
ATOM   1440  CA  LEU G  70      23.042   3.908 -15.246  1.00  1.00      G    C
ATOM   1441  CA  VAL G  71      21.864   7.347 -14.063  1.00  1.00      G    C
ATOM   1442  CA  ARG G  72      23.528   9.259 -16.723  1.00  1.00      G    C
ATOM   1443  CA  GLU G  73      22.212   6.841 -19.393  1.00  1.00      G    C
ATOM   1444  CA  ILE G  74      18.653   7.123 -18.103  1.00  1.00      G    C
ATOM   1445  CA  ALA G  75      19.031  10.924 -17.836  1.00  1.00      G    C
ATOM   1446  CA  GLN G  76      20.303  11.105 -21.479  1.00  1.00      G    C
ATOM   1447  CA  ASP G  77      16.828   9.736 -22.487  1.00  1.00      G    C
ATOM   1448  CA  PHE G  78      15.175  12.919 -21.291  1.00  1.00      G    C
ATOM   1449  CA  LYS G  79      17.575  15.715 -22.043  1.00  1.00      G    C
ATOM   1450  CA  THR G  80      21.073  15.728 -23.351  1.00  1.00      G    C
ATOM   1451  CA  ASP G  81      24.098  17.432 -21.826  1.00  1.00      G    C
ATOM   1452  CA  LEU G  82      22.825  17.076 -18.311  1.00  1.00      G    C
ATOM   1453  CA  ARG G  83      25.057  17.609 -15.351  1.00  1.00      G    C
ATOM   1454  CA  PHE G  84      24.566  16.292 -11.844  1.00  1.00      G    C
ATOM   1455  CA  GLN G  85      24.841  18.089  -8.522  1.00  1.00      G    C
ATOM   1456  CA  SER G  86      26.888  15.731  -6.449  1.00  1.00      G    C
ATOM   1457  CA  SER G  87      24.007  15.286  -3.930  1.00  1.00      G    C
ATOM   1458  CA  ALA G  88      21.517  14.360  -6.720  1.00  1.00      G    C
ATOM   1459  CA  VAL G  89      23.608  11.406  -7.620  1.00  1.00      G    C
ATOM   1460  CA  MET G  90      23.909  10.436  -3.911  1.00  1.00      G    C
ATOM   1461  CA  ALA G  91      20.176  10.969  -3.306  1.00  1.00      G    C
ATOM   1462  CA  LEU G  92      19.314   8.660  -6.130  1.00  1.00      G    C
ATOM   1463  CA  GLN G  93      21.523   5.770  -5.254  1.00  1.00      G    C
ATOM   1464  CA  GLU G  94      20.552   5.778  -1.536  1.00  1.00      G    C
ATOM   1465  CA  ALA G  95      16.903   5.967  -2.549  1.00  1.00      G    C
ATOM   1466  CA  SER G  96      17.111   3.063  -4.968  1.00  1.00      G    C
ATOM   1467  CA  GLU G  97      18.861   0.877  -2.434  1.00  1.00      G    C
ATOM   1468  CA  ALA G  98      16.517   1.765   0.397  1.00  1.00      G    C
ATOM   1469  CA  TYR G  99      13.550   0.894  -1.866  1.00  1.00      G    C
ATOM   1470  CA  LEU G 100      15.082  -2.529  -2.825  1.00  1.00      G    C
ATOM   1471  CA  VAL G 101      15.978  -3.589   0.726  1.00  1.00      G    C
ATOM   1472  CA  ALA G 102      12.325  -3.052   1.776  1.00  1.00      G    C
ATOM   1473  CA  LEU G 103      11.125  -4.935  -1.289  1.00  1.00      G    C
ATOM   1474  CA  PHE G 104      13.220  -7.923  -0.321  1.00  1.00      G    C
ATOM   1475  CA  GLU G 105      11.718  -8.035   3.222  1.00  1.00      G    C
ATOM   1476  CA  ASP G 106       8.181  -8.145   1.642  1.00  1.00      G    C
ATOM   1477  CA  THR G 107       9.287 -10.611  -1.039  1.00  1.00      G    C
ATOM   1478  CA  ASN G 108      10.511 -12.957   1.617  1.00  1.00      G    C
ATOM   1479  CA  LEU G 109       7.135 -12.981   3.400  1.00  1.00      G    C
ATOM   1480  CA  CYS G 110       5.545 -13.923  -0.006  1.00  1.00      G    C
ATOM   1481  CA  ALA G 111       8.011 -16.889  -0.356  1.00  1.00      G    C
ATOM   1482  CA  ILE G 112       6.870 -18.116   3.148  1.00  1.00      G    C
ATOM   1483  CA  HIS G 113       3.360 -17.645   1.915  1.00  1.00      G    C
ATOM   1484  CA  ALA G 114       3.925 -19.968  -1.101  1.00  1.00      G    C
ATOM   1485  CA  LYS G 115       5.438 -22.491   1.295  1.00  1.00      G    C
ATOM   1486  CA  ARG G 116       8.899 -21.910  -0.096  1.00  1.00      G    C
ATOM   1487  CA  VAL G 117      12.277 -20.701   1.217  1.00  1.00      G    C
ATOM   1488  CA  THR G 118      13.590 -19.861  -2.280  1.00  1.00      G    C
ATOM   1489  CA  ILE G 119      12.135 -16.599  -3.411  1.00  1.00      G    C
ATOM   1490  CA  MET G 120      10.774 -16.277  -6.867  1.00  1.00      G    C
ATOM   1491  CA  PRO G 121       9.771 -13.457  -9.348  1.00  1.00      G    C
ATOM   1492  CA  LYS G 122       6.212 -14.168  -8.555  1.00  1.00      G    C
ATOM   1493  CA  ASP G 123       6.948 -13.317  -4.944  1.00  1.00      G    C
ATOM   1494  CA  ILE G 124       8.433  -9.895  -5.865  1.00  1.00      G    C
ATOM   1495  CA  GLN G 125       5.426  -9.334  -8.193  1.00  1.00      G    C
ATOM   1496  CA  LEU G 126       2.894 -10.320  -5.511  1.00  1.00      G    C
ATOM   1497  CA  ALA G 127       4.476  -7.977  -3.001  1.00  1.00      G    C
ATOM   1498  CA  ARG G 128       4.572  -5.084  -5.538  1.00  1.00      G    C
ATOM   1499  CA  ARG G 129       0.934  -5.674  -6.444  1.00  1.00      G    C
ATOM   1500  CA  ILE G 130      -0.227  -5.283  -2.842  1.00  1.00      G    C
ATOM   1501  CA  ARG G 131       2.147  -2.445  -2.319  1.00  1.00      G    C
ATOM   1502  CA  GLY G 132       0.448  -0.462  -5.037  1.00  1.00      G    C
ATOM   1503  CA  GLU G 133       3.210  -0.493  -7.438  1.00  1.00      G    C
ATOM   1504  CA  ARG G 134       1.527  -2.809  -9.993  1.00  1.00      G    C
ATOM   1505  CA  ALA G 135      -1.917  -2.401  -8.463  1.00  1.00      G    C
TER
ATOM   1506  CA  SER H   1      48.006   9.086 -21.075  1.00  1.00      H    C
ATOM   1507  CA  GLY H   2      51.749   9.548 -20.720  1.00  1.00      H    C
ATOM   1508  CA  ARG H   3      51.977   8.319 -24.233  1.00  1.00      H    C
ATOM   1509  CA  GLY H   4      53.461   5.558 -26.247  1.00  1.00      H    C
ATOM   1510  CA  LYS H   5      52.072   2.647 -24.201  1.00  1.00      H    C
ATOM   1511  CA  GLY H   6      53.418  -0.496 -25.871  1.00  1.00      H    C
ATOM   1512  CA  GLY H   7      52.284  -3.724 -27.527  1.00  1.00      H    C
ATOM   1513  CA  LYS H   8      49.448  -5.851 -25.748  1.00  1.00      H    C
ATOM   1514  CA  GLY H   9      48.043  -3.023 -23.630  1.00  1.00      H    C
ATOM   1515  CA  LEU H  10      46.668   0.498 -24.333  1.00  1.00      H    C
ATOM   1516  CA  GLY H  11      45.235   0.988 -27.890  1.00  1.00      H    C
ATOM   1517  CA  LYS H  12      47.893   3.483 -28.948  1.00  1.00      H    C
ATOM   1518  CA  GLY H  13      47.470   7.062 -27.454  1.00  1.00      H    C
ATOM   1519  CA  GLY H  14      44.706   5.441 -25.446  1.00  1.00      H    C
ATOM   1520  CA  ALA H  15      41.428   5.667 -27.269  1.00  1.00      H    C
ATOM   1521  CA  LYS H  16      38.572   8.049 -26.790  1.00  1.00      H    C
ATOM   1522  CA  ARG H  17      36.935   6.958 -23.571  1.00  1.00      H    C
ATOM   1523  CA  HIS H  18      33.762   6.341 -25.449  1.00  1.00      H    C
ATOM   1524  CA  ARG H  19      34.461   2.751 -26.065  1.00  1.00      H    C
ATOM   1525  CA  LYS H  20      37.693   2.506 -24.075  1.00  1.00      H    C
ATOM   1526  CA  VAL H  21      37.102  -0.967 -22.667  1.00  1.00      H    C
ATOM   1527  CA  LEU H  22      33.268  -1.195 -22.651  1.00  1.00      H    C
ATOM   1528  CA  ARG H  23      31.192  -2.327 -19.642  1.00  1.00      H    C
ATOM   1529  CA  ASP H  24      27.505  -3.348 -19.110  1.00  1.00      H    C
ATOM   1530  CA  ASN H  25      25.292  -0.583 -17.672  1.00  1.00      H    C
ATOM   1531  CA  ILE H  26      22.083  -2.508 -17.145  1.00  1.00      H    C
ATOM   1532  CA  GLN H  27      24.457  -5.524 -17.138  1.00  1.00      H    C
ATOM   1533  CA  GLY H  28      26.383  -3.644 -14.732  1.00  1.00      H    C
ATOM   1534  CA  ILE H  29      24.047  -4.234 -11.828  1.00  1.00      H    C
ATOM   1535  CA  THR H  30      25.863  -7.560 -10.923  1.00  1.00      H    C
ATOM   1536  CA  LYS H  31      24.476 -10.782  -9.548  1.00  1.00      H    C
ATOM   1537  CA  PRO H  32      26.774 -10.447  -6.487  1.00  1.00      H    C
ATOM   1538  CA  ALA H  33      25.547  -6.934  -5.621  1.00  1.00      H    C
ATOM   1539  CA  ILE H  34      21.895  -8.214  -5.986  1.00  1.00      H    C
ATOM   1540  CA  ARG H  35      22.581 -11.206  -3.742  1.00  1.00      H    C
ATOM   1541  CA  ARG H  36      24.139  -8.840  -1.183  1.00  1.00      H    C
ATOM   1542  CA  LEU H  37      21.021  -6.635  -1.320  1.00  1.00      H    C
ATOM   1543  CA  ALA H  38      18.914  -9.700  -0.801  1.00  1.00      H    C
ATOM   1544  CA  ARG H  39      21.295 -10.739   2.181  1.00  1.00      H    C
ATOM   1545  CA  ARG H  40      20.655  -7.387   3.762  1.00  1.00      H    C
ATOM   1546  CA  GLY H  41      17.010  -8.001   3.044  1.00  1.00      H    C
ATOM   1547  CA  GLY H  42      16.958 -11.297   5.042  1.00  1.00      H    C
ATOM   1548  CA  VAL H  43      16.662 -13.592   1.945  1.00  1.00      H    C
ATOM   1549  CA  LYS H  44      18.334 -16.952   2.380  1.00  1.00      H    C
ATOM   1550  CA  ARG H  45      17.944 -18.579  -1.051  1.00  1.00      H    C
ATOM   1551  CA  ILE H  46      17.640 -16.831  -4.381  1.00  1.00      H    C
ATOM   1552  CA  SER H  47      16.146 -17.910  -7.608  1.00  1.00      H    C
ATOM   1553  CA  GLY H  48      17.773 -17.473 -10.972  1.00  1.00      H    C
ATOM   1554  CA  LEU H  49      14.833 -15.546 -12.264  1.00  1.00      H    C
ATOM   1555  CA  ILE H  50      14.987 -12.858  -9.484  1.00  1.00      H    C
ATOM   1556  CA  TYR H  51      17.720 -10.822 -11.091  1.00  1.00      H    C
ATOM   1557  CA  GLU H  52      15.899  -9.814 -14.281  1.00  1.00      H    C
ATOM   1558  CA  GLU H  53      12.721  -8.850 -12.317  1.00  1.00      H    C
ATOM   1559  CA  THR H  54      14.964  -6.596 -10.107  1.00  1.00      H    C
ATOM   1560  CA  ARG H  55      16.554  -4.982 -13.209  1.00  1.00      H    C
ATOM   1561  CA  GLY H  56      13.184  -4.175 -14.694  1.00  1.00      H    C
ATOM   1562  CA  VAL H  57      11.997  -2.711 -11.396  1.00  1.00      H    C
ATOM   1563  CA  LEU H  58      14.989  -0.773 -10.710  1.00  1.00      H    C
ATOM   1564  CA  LYS H  59      15.438   0.676 -14.161  1.00  1.00      H    C
ATOM   1565  CA  VAL H  60      11.748   1.569 -14.257  1.00  1.00      H    C
ATOM   1566  CA  PHE H  61      12.047   3.289 -10.788  1.00  1.00      H    C
ATOM   1567  CA  LEU H  62      14.881   5.488 -12.139  1.00  1.00      H    C
ATOM   1568  CA  GLU H  63      13.080   6.172 -15.445  1.00  1.00      H    C
ATOM   1569  CA  ASN H  64      10.052   7.314 -13.312  1.00  1.00      H    C
ATOM   1570  CA  VAL H  65      11.927   9.502 -10.917  1.00  1.00      H    C
ATOM   1571  CA  ILE H  66      14.365  10.911 -13.336  1.00  1.00      H    C
ATOM   1572  CA  ARG H  67      11.609  11.636 -15.793  1.00  1.00      H    C
ATOM   1573  CA  ASP H  68       9.844  13.780 -13.048  1.00  1.00      H    C
ATOM   1574  CA  ALA H  69      13.132  15.238 -11.737  1.00  1.00      H    C
ATOM   1575  CA  VAL H  70      14.155  16.259 -15.201  1.00  1.00      H    C
ATOM   1576  CA  THR H  71      10.827  18.074 -15.526  1.00  1.00      H    C
ATOM   1577  CA  TYR H  72      11.770  20.205 -12.415  1.00  1.00      H    C
ATOM   1578  CA  THR H  73      15.235  20.825 -13.920  1.00  1.00      H    C
ATOM   1579  CA  GLU H  74      13.996  21.999 -17.177  1.00  1.00      H    C
ATOM   1580  CA  HIS H  75      11.100  23.984 -15.739  1.00  1.00      H    C
ATOM   1581  CA  ALA H  76      13.718  26.037 -13.804  1.00  1.00      H    C
ATOM   1582  CA  LYS H  77      15.409  26.812 -17.044  1.00  1.00      H    C
ATOM   1583  CA  ARG H  78      18.387  24.545 -15.893  1.00  1.00      H    C
ATOM   1584  CA  LYS H  79      20.764  22.074 -17.485  1.00  1.00      H    C
ATOM   1585  CA  THR H  80      21.885  20.550 -14.172  1.00  1.00      H    C
ATOM   1586  CA  VAL H  81      19.838  18.000 -12.081  1.00  1.00      H    C
ATOM   1587  CA  THR H  82      19.766  19.236  -8.569  1.00  1.00      H    C
ATOM   1588  CA  ALA H  83      19.344  17.715  -5.189  1.00  1.00      H    C
ATOM   1589  CA  MET H  84      15.879  19.500  -5.112  1.00  1.00      H    C
ATOM   1590  CA  ASP H  85      14.820  17.811  -8.296  1.00  1.00      H    C
ATOM   1591  CA  VAL H  86      15.377  14.471  -6.646  1.00  1.00      H    C
ATOM   1592  CA  VAL H  87      13.928  15.634  -3.322  1.00  1.00      H    C
ATOM   1593  CA  TYR H  88      10.835  16.890  -5.177  1.00  1.00      H    C
ATOM   1594  CA  ALA H  89      10.568  13.901  -7.537  1.00  1.00      H    C
ATOM   1595  CA  LEU H  90      10.733  11.355  -4.651  1.00  1.00      H    C
ATOM   1596  CA  LYS H  91       8.095  13.184  -2.655  1.00  1.00      H    C
ATOM   1597  CA  ARG H  92       5.438  13.098  -5.352  1.00  1.00      H    C
ATOM   1598  CA  GLN H  93       6.172   9.408  -6.063  1.00  1.00      H    C
ATOM   1599  CA  GLY H  94       5.358   8.641  -2.507  1.00  1.00      H    C
ATOM   1600  CA  ARG H  95       9.026   7.992  -1.549  1.00  1.00      H    C
ATOM   1601  CA  THR H  96       9.887  10.797   0.850  1.00  1.00      H    C
ATOM   1602  CA  LEU H  97      13.595  10.890   1.623  1.00  1.00      H    C
ATOM   1603  CA  TYR H  98      15.008  12.927   4.611  1.00  1.00      H    C
ATOM   1604  CA  GLY H  99      18.600  14.031   4.710  1.00  1.00      H    C
ATOM   1605  CA  PHE H 100      19.129  15.538   1.361  1.00  1.00      H    C
ATOM   1606  CA  GLY H 101      17.227  18.840   1.508  1.00  1.00      H    C
ATOM   1607  CA  GLY H 102      20.032  21.377   0.971  1.00  1.00      H    C
TER
ATOM   1608  CA  SER I   1     -17.956  49.884 -35.021  1.00  1.00      I    C
ATOM   1609  CA  GLY I   2     -19.156  49.472 -38.630  1.00  1.00      I    C
ATOM   1610  CA  ARG I   3     -15.769  49.703 -40.152  1.00  1.00      I    C
ATOM   1611  CA  GLY I   4     -14.845  46.576 -42.079  1.00  1.00      I    C
ATOM   1612  CA  LYS I   5     -14.038  43.112 -40.833  1.00  1.00      I    C
ATOM   1613  CA  GLN I   6     -13.961  41.743 -37.370  1.00  1.00      I    C
ATOM   1614  CA  GLY I   7     -16.318  44.152 -35.556  1.00  1.00      I    C
ATOM   1615  CA  GLY I   8     -15.866  46.412 -32.607  1.00  1.00      I    C
ATOM   1616  CA  LYS I   9     -12.957  48.605 -31.550  1.00  1.00      I    C
ATOM   1617  CA  THR I  10     -15.189  51.655 -30.786  1.00  1.00      I    C
ATOM   1618  CA  ARG I  11     -18.505  50.843 -29.222  1.00  1.00      I    C
ATOM   1619  CA  ALA I  12     -18.664  47.641 -27.089  1.00  1.00      I    C
ATOM   1620  CA  LYS I  13     -20.867  44.718 -26.363  1.00  1.00      I    C
ATOM   1621  CA  ALA I  14     -18.759  41.563 -26.191  1.00  1.00      I    C
ATOM   1622  CA  LYS I  15     -17.079  40.265 -22.988  1.00  1.00      I    C
ATOM   1623  CA  THR I  16     -16.308  37.040 -21.135  1.00  1.00      I    C
ATOM   1624  CA  ARG I  17     -12.797  35.583 -20.969  1.00  1.00      I    C
ATOM   1625  CA  SER I  18     -14.475  32.328 -21.819  1.00  1.00      I    C
ATOM   1626  CA  SER I  19     -15.858  33.718 -25.031  1.00  1.00      I    C
ATOM   1627  CA  ARG I  20     -12.582  35.225 -25.989  1.00  1.00      I    C
ATOM   1628  CA  ALA I  21     -10.817  32.024 -25.410  1.00  1.00      I    C
ATOM   1629  CA  GLY I  22     -13.530  29.892 -27.020  1.00  1.00      I    C
ATOM   1630  CA  LEU I  23     -14.016  27.806 -23.881  1.00  1.00      I    C
ATOM   1631  CA  GLN I  24     -17.214  26.313 -22.477  1.00  1.00      I    C
ATOM   1632  CA  PHE I  25     -16.022  26.104 -18.868  1.00  1.00      I    C
ATOM   1633  CA  PRO I  26     -15.881  29.447 -16.944  1.00  1.00      I    C
ATOM   1634  CA  VAL I  27     -12.453  31.218 -16.745  1.00  1.00      I    C
ATOM   1635  CA  GLY I  28     -13.817  34.054 -14.629  1.00  1.00      I    C
ATOM   1636  CA  ARG I  29     -14.976  31.727 -11.764  1.00  1.00      I    C
ATOM   1637  CA  VAL I  30     -11.873  29.626 -11.995  1.00  1.00      I    C
ATOM   1638  CA  HIS I  31      -9.823  32.883 -11.591  1.00  1.00      I    C
ATOM   1639  CA  ARG I  32     -11.686  33.879  -8.508  1.00  1.00      I    C
ATOM   1640  CA  LEU I  33     -11.402  30.522  -6.865  1.00  1.00      I    C
ATOM   1641  CA  LEU I  34      -7.648  30.425  -7.395  1.00  1.00      I    C
ATOM   1642  CA  ARG I  35      -7.320  33.939  -6.018  1.00  1.00      I    C
ATOM   1643  CA  LYS I  36      -9.617  32.945  -3.060  1.00  1.00      I    C
ATOM   1644  CA  GLY I  37      -7.444  29.868  -2.219  1.00  1.00      I    C
ATOM   1645  CA  ASN I  38      -4.061  31.420  -1.607  1.00  1.00      I    C
ATOM   1646  CA  TYR I  39      -2.297  29.418  -4.183  1.00  1.00      I    C
ATOM   1647  CA  ALA I  40       0.243  32.042  -5.195  1.00  1.00      I    C
ATOM   1648  CA  GLU I  41       0.942  35.653  -4.314  1.00  1.00      I    C
ATOM   1649  CA  ARG I  42       0.551  36.448  -8.053  1.00  1.00      I    C
ATOM   1650  CA  VAL I  43      -1.667  34.447 -10.494  1.00  1.00      I    C
ATOM   1651  CA  GLY I  44      -1.332  35.299 -14.122  1.00  1.00      I    C
ATOM   1652  CA  ALA I  45      -4.058  35.976 -16.692  1.00  1.00      I    C
ATOM   1653  CA  GLY I  46      -3.351  32.733 -18.529  1.00  1.00      I    C
ATOM   1654  CA  ALA I  47      -3.352  30.519 -15.404  1.00  1.00      I    C
ATOM   1655  CA  PRO I  48      -7.091  30.354 -14.883  1.00  1.00      I    C
ATOM   1656  CA  VAL I  49      -7.634  30.103 -18.599  1.00  1.00      I    C
ATOM   1657  CA  TYR I  50      -5.322  27.062 -18.990  1.00  1.00      I    C
ATOM   1658  CA  LEU I  51      -6.691  25.386 -15.898  1.00  1.00      I    C
ATOM   1659  CA  ALA I  52     -10.293  26.176 -16.820  1.00  1.00      I    C
ATOM   1660  CA  ALA I  53      -9.628  24.481 -20.298  1.00  1.00      I    C
ATOM   1661  CA  VAL I  54      -8.141  21.387 -18.550  1.00  1.00      I    C
ATOM   1662  CA  LEU I  55     -11.225  20.634 -16.520  1.00  1.00      I    C
ATOM   1663  CA  GLU I  56     -13.294  21.060 -19.714  1.00  1.00      I    C
ATOM   1664  CA  TYR I  57     -11.133  18.465 -21.529  1.00  1.00      I    C
ATOM   1665  CA  LEU I  58     -11.221  15.945 -18.624  1.00  1.00      I    C
ATOM   1666  CA  THR I  59     -14.942  16.402 -18.221  1.00  1.00      I    C
ATOM   1667  CA  ALA I  60     -15.370  15.675 -21.967  1.00  1.00      I    C
ATOM   1668  CA  GLU I  61     -13.407  12.441 -21.611  1.00  1.00      I    C
ATOM   1669  CA  ILE I  62     -15.412  10.901 -18.858  1.00  1.00      I    C
ATOM   1670  CA  LEU I  63     -18.656  11.987 -20.227  1.00  1.00      I    C
ATOM   1671  CA  GLU I  64     -17.896  10.624 -23.705  1.00  1.00      I    C
ATOM   1672  CA  LEU I  65     -16.991   7.186 -22.278  1.00  1.00      I    C
ATOM   1673  CA  ALA I  66     -20.030   7.356 -19.786  1.00  1.00      I    C
ATOM   1674  CA  GLY I  67     -22.399   8.197 -22.671  1.00  1.00      I    C
ATOM   1675  CA  ASN I  68     -21.107   5.157 -24.501  1.00  1.00      I    C
ATOM   1676  CA  ALA I  69     -21.565   2.965 -21.372  1.00  1.00      I    C
ATOM   1677  CA  ALA I  70     -25.074   4.200 -20.806  1.00  1.00      I    C
ATOM   1678  CA  ARG I  71     -25.976   3.611 -24.491  1.00  1.00      I    C
ATOM   1679  CA  ASP I  72     -24.595   0.129 -24.661  1.00  1.00      I    C
ATOM   1680  CA  ASN I  73     -26.716  -0.913 -21.597  1.00  1.00      I    C
ATOM   1681  CA  LYS I  74     -29.859   0.512 -23.206  1.00  1.00      I    C
ATOM   1682  CA  LYS I  75     -29.995   3.459 -20.652  1.00  1.00      I    C
ATOM   1683  CA  THR I  76     -29.801   6.868 -22.437  1.00  1.00      I    C
ATOM   1684  CA  ARG I  77     -29.238   8.926 -19.378  1.00  1.00      I    C
ATOM   1685  CA  ILE I  78     -25.856   8.946 -17.466  1.00  1.00      I    C
ATOM   1686  CA  ILE I  79     -26.109   7.373 -14.082  1.00  1.00      I    C
ATOM   1687  CA  PRO I  80     -23.416   6.749 -11.325  1.00  1.00      I    C
ATOM   1688  CA  ARG I  81     -22.912   3.103 -12.531  1.00  1.00      I    C
ATOM   1689  CA  HIS I  82     -21.954   4.349 -16.036  1.00  1.00      I    C
ATOM   1690  CA  LEU I  83     -19.398   6.825 -14.646  1.00  1.00      I    C
ATOM   1691  CA  GLN I  84     -17.740   4.028 -12.794  1.00  1.00      I    C
ATOM   1692  CA  LEU I  85     -17.990   1.628 -15.719  1.00  1.00      I    C
ATOM   1693  CA  ALA I  86     -16.604   4.277 -18.111  1.00  1.00      I    C
ATOM   1694  CA  VAL I  87     -13.653   5.146 -15.865  1.00  1.00      I    C
ATOM   1695  CA  ARG I  88     -12.705   1.613 -14.733  1.00  1.00      I    C
ATOM   1696  CA  ASN I  89     -12.914   0.130 -18.171  1.00  1.00      I    C
ATOM   1697  CA  ASP I  90     -10.513   2.955 -19.358  1.00  1.00      I    C
ATOM   1698  CA  GLU I  91      -6.958   2.540 -18.229  1.00  1.00      I    C
ATOM   1699  CA  GLU I  92      -5.945   6.132 -18.216  1.00  1.00      I    C
ATOM   1700  CA  LEU I  93      -9.035   7.495 -16.497  1.00  1.00      I    C
ATOM   1701  CA  ASN I  94      -8.852   4.438 -14.134  1.00  1.00      I    C
ATOM   1702  CA  LYS I  95      -5.390   5.681 -13.260  1.00  1.00      I    C
ATOM   1703  CA  LEU I  96      -6.409   9.331 -12.844  1.00  1.00      I    C
ATOM   1704  CA  LEU I  97      -9.117   8.129 -10.263  1.00  1.00      I    C
ATOM   1705  CA  GLY I  98      -7.094   5.219  -8.816  1.00  1.00      I    C
ATOM   1706  CA  ARG I  99      -7.932   6.030  -5.203  1.00  1.00      I    C
ATOM   1707  CA  VAL I 100     -11.439   7.310  -5.747  1.00  1.00      I    C
ATOM   1708  CA  THR I 101     -14.792   5.808  -4.757  1.00  1.00      I    C
ATOM   1709  CA  ILE I 102     -17.827   6.940  -6.869  1.00  1.00      I    C
ATOM   1710  CA  ALA I 103     -20.822   6.682  -4.709  1.00  1.00      I    C
ATOM   1711  CA  GLN I 104     -23.313   3.996  -5.819  1.00  1.00      I    C
ATOM   1712  CA  GLY I 105     -20.719   2.804  -8.341  1.00  1.00      I    C
ATOM   1713  CA  GLY I 106     -19.919  -0.782  -7.397  1.00  1.00      I    C
ATOM   1714  CA  VAL I 107     -17.283  -2.676  -9.487  1.00  1.00      I    C
ATOM   1715  CA  LEU I 108     -17.587  -4.606 -12.740  1.00  1.00      I    C
ATOM   1716  CA  PRO I 109     -15.911  -8.027 -12.598  1.00  1.00      I    C
ATOM   1717  CA  ASN I 110     -12.153  -7.341 -12.803  1.00  1.00      I    C
ATOM   1718  CA  ILE I 111     -10.383 -10.028 -14.718  1.00  1.00      I    C
ATOM   1719  CA  GLN I 112      -7.229 -11.728 -13.377  1.00  1.00      I    C
ATOM   1720  CA  SER I 113      -4.758  -8.940 -13.069  1.00  1.00      I    C
ATOM   1721  CA  VAL I 114      -3.897  -9.609  -9.376  1.00  1.00      I    C
ATOM   1722  CA  LEU I 115      -2.611 -13.041 -10.392  1.00  1.00      I    C
ATOM   1723  CA  LEU I 116       0.318 -11.858 -12.568  1.00  1.00      I    C
ATOM   1724  CA  PRO I 117       0.319 -15.458 -13.924  1.00  1.00      I    C
ATOM   1725  CA  LYS I 118       3.206 -17.804 -13.040  1.00  1.00      I    C
ATOM   1726  CA  LYS I 119       2.599 -21.550 -12.453  1.00  1.00      I    C
ATOM   1727  CA  THR I 120       3.834 -21.388 -16.055  1.00  1.00      I    C
ATOM   1728  CA  GLU I 121       4.729 -24.796 -17.668  1.00  1.00      I    C
ATOM   1729  CA  SER I 122       1.980 -25.477 -20.236  1.00  1.00      I    C
ATOM   1730  CA  SER I 123       1.192 -25.767 -23.988  1.00  1.00      I    C
ATOM   1731  CA  LYS I 124       0.445 -28.616 -26.502  1.00  1.00      I    C
ATOM   1732  CA  SER I 125       3.689 -28.309 -28.450  1.00  1.00      I    C
ATOM   1733  CA  LYS I 126       4.140 -30.020 -31.797  1.00  1.00      I    C
ATOM   1734  CA  SER I 127       5.524 -27.349 -34.064  1.00  1.00      I    C
ATOM   1735  CA  LYS I 128       4.021 -27.040 -37.543  1.00  1.00      I    C
TER
ATOM   1736  CA  PRO J   1     -55.130  38.270   6.137  1.00  1.00      J    C
ATOM   1737  CA  GLU J   2     -54.552  40.743   8.962  1.00  1.00      J    C
ATOM   1738  CA  PRO J   3     -56.305  39.043  11.869  1.00  1.00      J    C
ATOM   1739  CA  ALA J   4     -58.677  41.519  13.408  1.00  1.00      J    C
ATOM   1740  CA  LYS J   5     -61.363  43.298  11.482  1.00  1.00      J    C
ATOM   1741  CA  SER J   6     -60.066  46.487  13.090  1.00  1.00      J    C
ATOM   1742  CA  ALA J   7     -56.731  48.049  12.075  1.00  1.00      J    C
ATOM   1743  CA  PRO J   8     -55.724  50.835  11.660  1.00  1.00      J    C
ATOM   1744  CA  ALA J   9     -54.805  50.516   8.033  1.00  1.00      J    C
ATOM   1745  CA  PRO J  10     -52.465  51.741   6.583  1.00  1.00      J    C
ATOM   1746  CA  LYS J  11     -53.239  55.113   4.973  1.00  1.00      J    C
ATOM   1747  CA  LYS J  12     -55.043  56.746   7.948  1.00  1.00      J    C
ATOM   1748  CA  GLY J  13     -54.186  55.443  11.380  1.00  1.00      J    C
ATOM   1749  CA  SER J  14     -50.670  56.279  12.855  1.00  1.00      J    C
ATOM   1750  CA  LYS J  15     -50.464  52.963  14.739  1.00  1.00      J    C
ATOM   1751  CA  LYS J  16     -47.341  51.601  12.949  1.00  1.00      J    C
ATOM   1752  CA  ALA J  17     -44.938  54.271  11.664  1.00  1.00      J    C
ATOM   1753  CA  VAL J  18     -43.154  54.443   8.263  1.00  1.00      J    C
ATOM   1754  CA  THR J  19     -39.422  54.781   9.221  1.00  1.00      J    C
ATOM   1755  CA  LYS J  20     -38.391  52.534   6.264  1.00  1.00      J    C
ATOM   1756  CA  THR J  21     -37.982  49.706   8.692  1.00  1.00      J    C
ATOM   1757  CA  GLN J  22     -36.389  46.500   7.377  1.00  1.00      J    C
ATOM   1758  CA  LYS J  23     -33.352  46.889   5.042  1.00  1.00      J    C
ATOM   1759  CA  LYS J  24     -33.579  45.825   1.368  1.00  1.00      J    C
ATOM   1760  CA  ASP J  25     -30.737  44.761  -0.889  1.00  1.00      J    C
ATOM   1761  CA  GLY J  26     -30.366  41.658   1.285  1.00  1.00      J    C
ATOM   1762  CA  LYS J  27     -31.843  39.455   4.075  1.00  1.00      J    C
ATOM   1763  CA  LYS J  28     -31.214  36.750   1.450  1.00  1.00      J    C
ATOM   1764  CA  ARG J  29     -32.260  33.455   2.977  1.00  1.00      J    C
ATOM   1765  CA  ARG J  30     -28.982  31.737   2.040  1.00  1.00      J    C
ATOM   1766  CA  LYS J  31     -29.074  28.266   0.474  1.00  1.00      J    C
ATOM   1767  CA  THR J  32     -26.939  28.075  -2.669  1.00  1.00      J    C
ATOM   1768  CA  ARG J  33     -23.691  29.721  -1.831  1.00  1.00      J    C
ATOM   1769  CA  LYS J  34     -20.628  29.017  -4.184  1.00  1.00      J    C
ATOM   1770  CA  GLU J  35     -22.226  27.781  -7.323  1.00  1.00      J    C
ATOM   1771  CA  SER J  36     -21.373  24.366  -8.789  1.00  1.00      J    C
ATOM   1772  CA  TYR J  37     -20.266  23.836 -12.265  1.00  1.00      J    C
ATOM   1773  CA  ALA J  38     -23.269  21.712 -13.232  1.00  1.00      J    C
ATOM   1774  CA  ILE J  39     -24.722  23.960 -15.910  1.00  1.00      J    C
ATOM   1775  CA  TYR J  40     -21.325  24.023 -17.780  1.00  1.00      J    C
ATOM   1776  CA  VAL J  41     -20.812  20.230 -17.372  1.00  1.00      J    C
ATOM   1777  CA  TYR J  42     -24.133  20.006 -19.129  1.00  1.00      J    C
ATOM   1778  CA  LYS J  43     -23.027  22.018 -22.141  1.00  1.00      J    C
ATOM   1779  CA  VAL J  44     -20.054  19.892 -22.938  1.00  1.00      J    C
ATOM   1780  CA  LEU J  45     -22.060  16.611 -22.741  1.00  1.00      J    C
ATOM   1781  CA  LYS J  46     -24.304  17.914 -25.652  1.00  1.00      J    C
ATOM   1782  CA  GLN J  47     -20.950  18.702 -27.518  1.00  1.00      J    C
ATOM   1783  CA  VAL J  48     -19.919  15.028 -27.252  1.00  1.00      J    C
ATOM   1784  CA  HIS J  49     -23.252  13.224 -27.322  1.00  1.00      J    C
ATOM   1785  CA  PRO J  50     -26.017  15.596 -28.582  1.00  1.00      J    C
ATOM   1786  CA  ASP J  51     -28.927  13.392 -27.511  1.00  1.00      J    C
ATOM   1787  CA  THR J  52     -27.574  12.322 -23.994  1.00  1.00      J    C
ATOM   1788  CA  GLY J  53     -28.919  13.029 -20.573  1.00  1.00      J    C
ATOM   1789  CA  ILE J  54     -27.549  13.194 -17.090  1.00  1.00      J    C
ATOM   1790  CA  SER J  55     -28.769  12.179 -13.612  1.00  1.00      J    C
ATOM   1791  CA  SER J  56     -28.247  14.420 -10.652  1.00  1.00      J    C
ATOM   1792  CA  LYS J  57     -26.445  11.682  -8.850  1.00  1.00      J    C
ATOM   1793  CA  ALA J  58     -23.860  11.276 -11.582  1.00  1.00      J    C
ATOM   1794  CA  MET J  59     -23.987  15.026 -12.151  1.00  1.00      J    C
ATOM   1795  CA  SER J  60     -23.005  15.442  -8.409  1.00  1.00      J    C
ATOM   1796  CA  ILE J  61     -20.273  12.921  -9.094  1.00  1.00      J    C
ATOM   1797  CA  MET J  62     -18.918  14.955 -12.103  1.00  1.00      J    C
ATOM   1798  CA  ASN J  63     -18.758  18.098 -10.021  1.00  1.00      J    C
ATOM   1799  CA  SER J  64     -16.507  16.528  -7.346  1.00  1.00      J    C
ATOM   1800  CA  PHE J  65     -14.082  15.318 -10.029  1.00  1.00      J    C
ATOM   1801  CA  VAL J  66     -13.803  18.789 -11.464  1.00  1.00      J    C
ATOM   1802  CA  ASN J  67     -13.252  20.462  -7.993  1.00  1.00      J    C
ATOM   1803  CA  ASP J  68     -10.601  17.771  -7.133  1.00  1.00      J    C
ATOM   1804  CA  VAL J  69      -8.701  18.285 -10.332  1.00  1.00      J    C
ATOM   1805  CA  PHE J  70      -8.630  21.975  -9.804  1.00  1.00      J    C
ATOM   1806  CA  GLU J  71      -6.930  21.483  -6.425  1.00  1.00      J    C
ATOM   1807  CA  ARG J  72      -4.391  18.908  -7.733  1.00  1.00      J    C
ATOM   1808  CA  ILE J  73      -3.082  21.322 -10.451  1.00  1.00      J    C
ATOM   1809  CA  ALA J  74      -3.111  24.499  -8.306  1.00  1.00      J    C
ATOM   1810  CA  GLY J  75      -1.452  22.790  -5.385  1.00  1.00      J    C
ATOM   1811  CA  GLU J  76       1.248  21.319  -7.714  1.00  1.00      J    C
ATOM   1812  CA  ALA J  77       1.606  24.795  -9.316  1.00  1.00      J    C
ATOM   1813  CA  SER J  78       1.727  26.502  -5.963  1.00  1.00      J    C
ATOM   1814  CA  ARG J  79       4.459  24.176  -4.713  1.00  1.00      J    C
ATOM   1815  CA  LEU J  80       6.386  24.309  -7.928  1.00  1.00      J    C
ATOM   1816  CA  ALA J  81       6.314  28.052  -8.107  1.00  1.00      J    C
ATOM   1817  CA  HIS J  82       7.347  28.417  -4.370  1.00  1.00      J    C
ATOM   1818  CA  TYR J  83      10.038  25.744  -4.735  1.00  1.00      J    C
ATOM   1819  CA  ASN J  84      11.732  27.686  -7.455  1.00  1.00      J    C
ATOM   1820  CA  LYS J  85      11.574  31.027  -5.510  1.00  1.00      J    C
ATOM   1821  CA  ARG J  86       9.082  32.427  -7.955  1.00  1.00      J    C
ATOM   1822  CA  SER J  87       6.147  34.405  -6.663  1.00  1.00      J    C
ATOM   1823  CA  THR J  88       4.005  34.094  -9.830  1.00  1.00      J    C
ATOM   1824  CA  ILE J  89       2.166  31.033 -10.942  1.00  1.00      J    C
ATOM   1825  CA  THR J  90       1.539  31.465 -14.601  1.00  1.00      J    C
ATOM   1826  CA  SER J  91       0.153  29.492 -17.409  1.00  1.00      J    C
ATOM   1827  CA  ARG J  92       3.510  27.935 -17.679  1.00  1.00      J    C
ATOM   1828  CA  GLU J  93       3.439  26.588 -14.165  1.00  1.00      J    C
ATOM   1829  CA  ILE J  94      -0.188  25.253 -14.860  1.00  1.00      J    C
ATOM   1830  CA  GLN J  95       1.128  23.324 -17.860  1.00  1.00      J    C
ATOM   1831  CA  THR J  96       3.958  21.703 -16.105  1.00  1.00      J    C
ATOM   1832  CA  ALA J  97       1.809  20.787 -13.020  1.00  1.00      J    C
ATOM   1833  CA  VAL J  98      -0.660  19.184 -15.518  1.00  1.00      J    C
ATOM   1834  CA  ARG J  99       2.150  17.135 -17.120  1.00  1.00      J    C
ATOM   1835  CA  LEU J 100       3.452  16.041 -13.693  1.00  1.00      J    C
ATOM   1836  CA  LEU J 101       0.138  14.711 -12.441  1.00  1.00      J    C
ATOM   1837  CA  LEU J 102      -1.913  13.079 -15.243  1.00  1.00      J    C
ATOM   1838  CA  PRO J 103      -0.983   9.594 -16.669  1.00  1.00      J    C
ATOM   1839  CA  GLY J 104       0.006   9.593 -20.164  1.00  1.00      J    C
ATOM   1840  CA  GLU J 105      -2.605  10.401 -22.878  1.00  1.00      J    C
ATOM   1841  CA  LEU J 106      -4.680  12.575 -20.471  1.00  1.00      J    C
ATOM   1842  CA  ALA J 107      -1.820  14.783 -19.618  1.00  1.00      J    C
ATOM   1843  CA  LYS J 108      -1.000  15.181 -23.256  1.00  1.00      J    C
ATOM   1844  CA  HIS J 109      -4.397  16.167 -24.449  1.00  1.00      J    C
ATOM   1845  CA  ALA J 110      -4.939  18.596 -21.583  1.00  1.00      J    C
ATOM   1846  CA  VAL J 111      -1.677  20.485 -22.209  1.00  1.00      J    C
ATOM   1847  CA  SER J 112      -2.576  20.751 -26.054  1.00  1.00      J    C
ATOM   1848  CA  GLU J 113      -6.109  22.088 -25.541  1.00  1.00      J    C
ATOM   1849  CA  GLY J 114      -5.097  24.484 -22.726  1.00  1.00      J    C
ATOM   1850  CA  THR J 115      -2.131  25.886 -24.731  1.00  1.00      J    C
ATOM   1851  CA  LYS J 116      -4.375  26.486 -27.635  1.00  1.00      J    C
ATOM   1852  CA  ALA J 117      -6.815  28.292 -25.393  1.00  1.00      J    C
ATOM   1853  CA  VAL J 118      -4.346  30.612 -23.733  1.00  1.00      J    C
ATOM   1854  CA  THR J 119      -3.056  31.535 -27.180  1.00  1.00      J    C
ATOM   1855  CA  LYS J 120      -6.646  32.194 -28.378  1.00  1.00      J    C
ATOM   1856  CA  TYR J 121      -7.585  34.051 -25.287  1.00  1.00      J    C
ATOM   1857  CA  THR J 122      -4.526  36.244 -25.518  1.00  1.00      J    C
ATOM   1858  CA  SER J 123      -4.913  36.713 -29.243  1.00  1.00      J    C
ATOM   1859  CA  ALA J 124      -7.349  39.638 -28.809  1.00  1.00      J    C
ATOM   1860  CA  LYS J 125      -7.550  42.936 -30.726  1.00  1.00      J    C
TER
