# Supplementary material for: The kinetic landscape of nucleosome assembly: A coarse-grained molecular dynamics study
Source: PLoS Comput Biol. 2021 Jul 27;17(7):e1009253. doi: 10.1371/journal.pcbi.1009253 (PMC8345847; doi:10.1371/journal.pcbi.1009253)
Supplement: S1 Data — For each of the 11 metastable states identified from our MSM at 400 mM using PCCA clustering, we deposited 4 representative coarse-grained nucleosome conformations in PDB format. The conformations are named “state*conf#.pdb”, where * corresponds to the state name as described in the text (T, TL, TR, HL0, HL1, HL2, HR0, HR1, HR2 and HR3, N), and # goes from 1 to 4. The file “msm_hmm11.dat” contains the equilibrium probabilities of the various basins and the transition probabilities between them. The data also contain 4 representative partially opened conformations for each of the left hexasome, right hexasome, and tetrasome states, named “partially-opened_*_conf#.pdb”, where * is HL, HR or T and # goes from 1 to 4. (ZIP) [file pcbi.1009253.s006.zip › S1_Data/stateNconf1.pdb]

ATOM      1 DS   DC  A   1      68.350 -19.151  38.169  1.00  1.00      A    S
ATOM      2 DB   DC  A   1      69.920 -21.901  35.089  1.00  1.00      A    B
ATOM      3 DP   DT  A   2      69.980 -15.471  37.799  1.00  1.00      A    P
ATOM      4 DS   DT  A   2      71.820 -16.321  34.329  1.00  1.00      A    S
ATOM      5 DB   DT  A   2      68.650 -19.191  32.449  1.00  1.00      A    B
ATOM      6 DP   DG  A   3      73.100 -12.791  31.759  1.00  1.00      A    P
ATOM      7 DS   DG  A   3      72.660 -14.391  28.969  1.00  1.00      A    S
ATOM      8 DB   DG  A   3      68.190 -16.611  29.059  1.00  1.00      A    B
ATOM      9 DP   DG  A   4      73.280 -12.631  25.659  1.00  1.00      A    P
ATOM     10 DS   DG  A   4      70.880 -14.671  23.699  1.00  1.00      A    S
ATOM     11 DB   DG  A   4      66.810 -15.271  25.799  1.00  1.00      A    B
ATOM     12 DP   DA  A   5      70.950 -13.881  19.719  1.00  1.00      A    P
ATOM     13 DS   DA  A   5      67.360 -15.141  19.329  1.00  1.00      A    S
ATOM     14 DB   DA  A   5      65.100 -13.491  23.259  1.00  1.00      A    B
ATOM     15 DP   DG  A   6      65.960 -14.341  15.949  1.00  1.00      A    P
ATOM     16 DS   DG  A   6      62.480 -13.701  17.389  1.00  1.00      A    S
ATOM     17 DB   DG  A   6      62.690 -11.101  21.329  1.00  1.00      A    B
ATOM     18 DP   DA  A   7      59.710 -12.941  15.339  1.00  1.00      A    P
ATOM     19 DS   DA  A   7      57.700 -11.541  17.739  1.00  1.00      A    S
ATOM     20 DB   DA  A   7      60.550  -8.631  20.359  1.00  1.00      A    B
ATOM     21 DP   DA  A   8      54.520 -10.391  17.289  1.00  1.00      A    P
ATOM     22 DS   DA  A   8      54.780  -8.461  20.549  1.00  1.00      A    S
ATOM     23 DB   DA  A   8      58.560  -5.551  20.119  1.00  1.00      A    B
ATOM     24 DP   DT  A   9      52.020  -6.871  21.679  1.00  1.00      A    P
ATOM     25 DS   DT  A   9      53.970  -4.561  23.579  1.00  1.00      A    S
ATOM     26 DB   DT  A   9      56.620  -2.501  20.669  1.00  1.00      A    B
ATOM     27 DP   DC  A  10      51.340  -2.031  25.319  1.00  1.00      A    P
ATOM     28 DS   DC  A  10      54.030   0.789  25.789  1.00  1.00      A    S
ATOM     29 DB   DC  A  10      55.030   1.459  21.769  1.00  1.00      A    B
ATOM     30 DP   DC  A  11      53.260   3.759  27.819  1.00  1.00      A    P
ATOM     31 DS   DC  A  11      55.790   6.469  25.699  1.00  1.00      A    S
ATOM     32 DB   DC  A  11      55.420   5.309  21.379  1.00  1.00      A    B
ATOM     33 DP   DC  A  12      55.590  10.129  26.139  1.00  1.00      A    P
ATOM     34 DS   DC  A  12      57.170  11.269  22.609  1.00  1.00      A    S
ATOM     35 DB   DC  A  12      54.790   8.699  19.649  1.00  1.00      A    B
ATOM     36 DP   DG  A  13      57.320  15.669  21.639  1.00  1.00      A    P
ATOM     37 DS   DG  A  13      57.110  14.979  17.809  1.00  1.00      A    S
ATOM     38 DB   DG  A  13      54.030  11.579  16.469  1.00  1.00      A    B
ATOM     39 DP   DG  A  14      56.910  17.509  15.670  1.00  1.00      A    P
ATOM     40 DS   DG  A  14      55.080  15.999  13.030  1.00  1.00      A    S
ATOM     41 DB   DG  A  14      51.510  12.839  14.110  1.00  1.00      A    B
ATOM     42 DP   DT  A  15      54.070  18.039  10.760  1.00  1.00      A    P
ATOM     43 DS   DT  A  15      51.210  16.089   9.480  1.00  1.00      A    S
ATOM     44 DB   DT  A  15      49.020  15.249  13.550  1.00  1.00      A    B
ATOM     45 DP   DC  A  16      48.790  17.969   6.650  1.00  1.00      A    P
ATOM     46 DS   DC  A  16      45.270  16.319   8.010  1.00  1.00      A    S
ATOM     47 DB   DC  A  16      45.690  16.669  11.760  1.00  1.00      A    B
ATOM     48 DP   DT  A  17      41.850  17.260   6.780  1.00  1.00      A    P
ATOM     49 DS   DT  A  17      39.980  16.069   9.580  1.00  1.00      A    S
ATOM     50 DB   DT  A  17      42.130  18.129  12.650  1.00  1.00      A    B
ATOM     51 DP   DG  A  18      35.720  17.100   9.330  1.00  1.00      A    P
ATOM     52 DS   DG  A  18      35.210  16.900  12.660  1.00  1.00      A    S
ATOM     53 DB   DG  A  18      38.740  18.799  15.100  1.00  1.00      A    B
ATOM     54 DP   DC  A  19      32.510  17.700  13.740  1.00  1.00      A    P
ATOM     55 DS   DC  A  19      34.040  18.749  17.210  1.00  1.00      A    S
ATOM     56 DB   DC  A  19      36.810  21.419  16.140  1.00  1.00      A    B
ATOM     57 DP   DA  A  20      31.280  20.149  20.500  1.00  1.00      A    P
ATOM     58 DS   DA  A  20      33.940  22.429  21.980  1.00  1.00      A    S
ATOM     59 DB   DA  A  20      35.890  24.719  18.600  1.00  1.00      A    B
ATOM     60 DP   DG  A  21      32.961  24.999  25.220  1.00  1.00      A    P
ATOM     61 DS   DG  A  21      35.661  27.739  24.220  1.00  1.00      A    S
ATOM     62 DB   DG  A  21      35.850  28.509  19.180  1.00  1.00      A    B
ATOM     63 DP   DG  A  22      35.871  31.179  26.280  1.00  1.00      A    P
ATOM     64 DS   DG  A  22      37.141  33.469  23.270  1.00  1.00      A    S
ATOM     65 DB   DG  A  22      35.461  32.089  18.660  1.00  1.00      A    B
ATOM     66 DP   DC  A  23      37.901  36.769  23.700  1.00  1.00      A    P
ATOM     67 DS   DC  A  23      37.781  37.329  20.100  1.00  1.00      A    S
ATOM     68 DB   DC  A  23      33.981  35.269  18.970  1.00  1.00      A    B
ATOM     69 DP   DC  A  24      38.131  41.039  18.840  1.00  1.00      A    P
ATOM     70 DS   DC  A  24      36.171  40.989  15.930  1.00  1.00      A    S
ATOM     71 DB   DC  A  24      32.781  38.169  16.850  1.00  1.00      A    B
ATOM     72 DP   DG  A  25      35.051  44.780  13.630  1.00  1.00      A    P
ATOM     73 DS   DG  A  25      32.521  43.270  11.680  1.00  1.00      A    S
ATOM     74 DB   DG  A  25      29.371  40.480  14.910  1.00  1.00      A    B
ATOM     75 DP   DC  A  26      31.071  44.790   8.890  1.00  1.00      A    P
ATOM     76 DS   DC  A  26      28.511  42.110   9.290  1.00  1.00      A    S
ATOM     77 DB   DC  A  26      27.161  42.750  13.700  1.00  1.00      A    B
ATOM     78 DP   DT  A  27      25.320  42.230   7.080  1.00  1.00      A    P
ATOM     79 DS   DT  A  27      23.370  40.630   9.160  1.00  1.00      A    S
ATOM     80 DB   DT  A  27      23.421  43.750  12.740  1.00  1.00      A    B
ATOM     81 DP   DC  A  28      20.280  40.120   7.940  1.00  1.00      A    P
ATOM     82 DS   DC  A  28      19.091  39.490  11.640  1.00  1.00      A    S
ATOM     83 DB   DC  A  28      19.691  43.490  13.410  1.00  1.00      A    B
ATOM     84 DP   DA  A  29      14.760  38.780  11.940  1.00  1.00      A    P
ATOM     85 DS   DA  A  29      14.291  40.730  15.400  1.00  1.00      A    S
ATOM     86 DB   DA  A  29      16.171  45.470  14.800  1.00  1.00      A    B
ATOM     87 DP   DA  A  30      11.431  40.730  17.200  1.00  1.00      A    P
ATOM     88 DS   DA  A  30      12.771  43.320  19.180  1.00  1.00      A    S
ATOM     89 DB   DA  A  30      13.521  47.200  16.330  1.00  1.00      A    B
ATOM     90 DP   DT  A  31      11.121  43.820  21.430  1.00  1.00      A    P
ATOM     91 DS   DT  A  31      11.411  47.030  22.210  1.00  1.00      A    S
ATOM     92 DB   DT  A  31      10.851  48.740  18.180  1.00  1.00      A    B
ATOM     93 DP   DT  A  32       8.271  48.040  25.070  1.00  1.00      A    P
ATOM     94 DS   DT  A  32       7.921  51.410  23.671  1.00  1.00      A    S
ATOM     95 DB   DT  A  32       7.471  50.600  19.301  1.00  1.00      A    B
ATOM     96 DP   DG  A  33       3.991  53.590  25.271  1.00  1.00      A    P
ATOM     97 DS   DG  A  33       3.421  55.620  22.471  1.00  1.00      A    S
ATOM     98 DB   DG  A  33       4.251  53.100  18.011  1.00  1.00      A    B
ATOM     99 DP   DG  A  34       0.091  57.820  22.201  1.00  1.00      A    P
ATOM    100 DS   DG  A  34      -0.479  57.920  18.291  1.00  1.00      A    S
ATOM    101 DB   DG  A  34       0.881  53.410  16.441  1.00  1.00      A    B
ATOM    102 DP   DT  A  35      -3.819  58.930  17.001  1.00  1.00      A    P
ATOM    103 DS   DT  A  35      -3.539  57.120  13.621  1.00  1.00      A    S
ATOM    104 DB   DT  A  35      -2.269  53.520  15.171  1.00  1.00      A    B
ATOM    105 DP   DC  A  36      -6.659  57.080  11.371  1.00  1.00      A    P
ATOM    106 DS   DC  A  36      -5.609  54.000   9.951  1.00  1.00      A    S
ATOM    107 DB   DC  A  36      -5.069  51.250  13.671  1.00  1.00      A    B
ATOM    108 DP   DG  A  37      -8.079  52.230   6.561  1.00  1.00      A    P
ATOM    109 DS   DG  A  37      -7.149  48.720   7.711  1.00  1.00      A    S
ATOM    110 DB   DG  A  37      -7.829  48.240  12.251  1.00  1.00      A    B
ATOM    111 DP   DT  A  38      -7.749  45.840   5.981  1.00  1.00      A    P
ATOM    112 DS   DT  A  38      -7.289  43.710   8.791  1.00  1.00      A    S
ATOM    113 DB   DT  A  38     -10.199  45.720  11.471  1.00  1.00      A    B
ATOM    114 DP   DA  A  39      -7.530  39.920   8.451  1.00  1.00      A    P
ATOM    115 DS   DA  A  39      -8.800  39.060  11.701  1.00  1.00      A    S
ATOM    116 DB   DA  A  39     -12.289  42.460  13.281  1.00  1.00      A    B
ATOM    117 DP   DG  A  40      -9.850  35.570  11.921  1.00  1.00      A    P
ATOM    118 DS   DG  A  40     -12.109  36.410  15.281  1.00  1.00      A    S
ATOM    119 DB   DG  A  40     -15.149  40.130  14.421  1.00  1.00      A    B
ATOM    120 DP   DA  A  41     -12.999  34.040  17.511  1.00  1.00      A    P
ATOM    121 DS   DA  A  41     -15.589  35.960  18.981  1.00  1.00      A    S
ATOM    122 DB   DA  A  41     -17.879  38.450  15.571  1.00  1.00      A    B
ATOM    123 DP   DC  A  42     -17.139  34.630  20.401  1.00  1.00      A    P
ATOM    124 DS   DC  A  42     -20.349  37.010  19.691  1.00  1.00      A    S
ATOM    125 DB   DC  A  42     -21.109  37.030  15.701  1.00  1.00      A    B
ATOM    126 DP   DA  A  43     -24.539  36.610  22.351  1.00  1.00      A    P
ATOM    127 DS   DA  A  43     -26.729  37.820  20.181  1.00  1.00      A    S
ATOM    128 DB   DA  A  43     -25.309  36.810  15.891  1.00  1.00      A    B
ATOM    129 DP   DG  A  44     -30.499  36.660  20.811  1.00  1.00      A    P
ATOM    130 DS   DG  A  44     -31.429  37.190  17.591  1.00  1.00      A    S
ATOM    131 DB   DG  A  44     -28.180  34.840  14.381  1.00  1.00      A    B
ATOM    132 DP   DC  A  45     -34.699  37.470  16.681  1.00  1.00      A    P
ATOM    133 DS   DC  A  45     -33.870  36.560  13.381  1.00  1.00      A    S
ATOM    134 DB   DC  A  45     -30.850  32.910  13.851  1.00  1.00      A    B
ATOM    135 DP   DT  A  46     -36.600  35.740  10.441  1.00  1.00      A    P
ATOM    136 DS   DT  A  46     -34.520  32.970   8.201  1.00  1.00      A    S
ATOM    137 DB   DT  A  46     -33.260  30.580  11.451  1.00  1.00      A    B
ATOM    138 DP   DC  A  47     -36.930  31.370   5.851  1.00  1.00      A    P
ATOM    139 DS   DC  A  47     -34.530  28.660   5.481  1.00  1.00      A    S
ATOM    140 DB   DC  A  47     -34.040  27.290   9.281  1.00  1.00      A    B
ATOM    141 DP   DT  A  48     -34.530  25.770   3.241  1.00  1.00      A    P
ATOM    142 DS   DT  A  48     -32.400  23.680   5.061  1.00  1.00      A    S
ATOM    143 DB   DT  A  48     -34.800  23.420   8.561  1.00  1.00      A    B
ATOM    144 DP   DA  A  49     -31.530  19.910   3.901  1.00  1.00      A    P
ATOM    145 DS   DA  A  49     -31.220  18.670   7.161  1.00  1.00      A    S
ATOM    146 DB   DA  A  49     -34.980  19.560   9.681  1.00  1.00      A    B
ATOM    147 DP   DG  A  50     -30.180  15.170   7.701  1.00  1.00      A    P
ATOM    148 DS   DG  A  50     -31.220  15.130  11.161  1.00  1.00      A    S
ATOM    149 DB   DG  A  50     -35.860  16.280  11.701  1.00  1.00      A    B
ATOM    150 DP   DC  A  51     -30.020  12.950  13.281  1.00  1.00      A    P
ATOM    151 DS   DC  A  51     -32.980  13.220  15.781  1.00  1.00      A    S
ATOM    152 DB   DC  A  51     -36.150  13.470  13.431  1.00  1.00      A    B
ATOM    153 DP   DA  A  52     -33.340   9.610  19.001  1.00  1.00      A    P
ATOM    154 DS   DA  A  52     -37.240   9.350  18.871  1.00  1.00      A    S
ATOM    155 DB   DA  A  52     -38.700  10.280  14.231  1.00  1.00      A    B
ATOM    156 DP   DC  A  53     -38.110   6.510  20.031  1.00  1.00      A    P
ATOM    157 DS   DC  A  53     -41.520   6.470  18.481  1.00  1.00      A    S
ATOM    158 DB   DC  A  53     -40.790   7.470  14.421  1.00  1.00      A    B
ATOM    159 DP   DC  A  54     -43.720   3.950  18.941  1.00  1.00      A    P
ATOM    160 DS   DC  A  54     -45.710   4.250  15.931  1.00  1.00      A    S
ATOM    161 DB   DC  A  54     -42.860   4.730  12.921  1.00  1.00      A    B
ATOM    162 DP   DG  A  55     -49.210   1.250  15.511  1.00  1.00      A    P
ATOM    163 DS   DG  A  55     -48.610   0.931  12.001  1.00  1.00      A    S
ATOM    164 DB   DG  A  55     -43.790   0.970  10.641  1.00  1.00      A    B
ATOM    165 DP   DC  A  56     -50.720  -0.279  10.001  1.00  1.00      A    P
ATOM    166 DS   DC  A  56     -48.300  -0.859   7.281  1.00  1.00      A    S
ATOM    167 DB   DC  A  56     -45.050  -1.799   9.221  1.00  1.00      A    B
ATOM    168 DP   DT  A  57     -48.950  -3.259   4.471  1.00  1.00      A    P
ATOM    169 DS   DT  A  57     -45.040  -3.309   3.031  1.00  1.00      A    S
ATOM    170 DB   DT  A  57     -42.870  -5.189   6.341  1.00  1.00      A    B
ATOM    171 DP   DT  A  58     -44.050  -5.099  -0.369  1.00  1.00      A    P
ATOM    172 DS   DT  A  58     -40.270  -5.599   1.121  1.00  1.00      A    S
ATOM    173 DB   DT  A  58     -40.670  -8.369   4.920  1.00  1.00      A    B
ATOM    174 DP   DA  A  59     -37.270  -6.969  -1.270  1.00  1.00      A    P
ATOM    175 DS   DA  A  59     -34.850  -7.530   1.790  1.00  1.00      A    S
ATOM    176 DB   DA  A  59     -37.240 -10.740   4.940  1.00  1.00      A    B
ATOM    177 DP   DA  A  60     -31.400  -8.580   1.400  1.00  1.00      A    P
ATOM    178 DS   DA  A  60     -31.260  -9.930   4.390  1.00  1.00      A    S
ATOM    179 DB   DA  A  60     -34.590 -13.010   5.070  1.00  1.00      A    B
ATOM    180 DP   DA  A  61     -27.890 -10.830   6.170  1.00  1.00      A    P
ATOM    181 DS   DA  A  61     -29.120 -13.320   8.650  1.00  1.00      A    S
ATOM    182 DB   DA  A  61     -32.740 -15.580   6.580  1.00  1.00      A    B
ATOM    183 DP   DC  A  62     -27.160 -15.020  10.240  1.00  1.00      A    P
ATOM    184 DS   DC  A  62     -29.680 -17.910  10.900  1.00  1.00      A    S
ATOM    185 DB   DC  A  62     -31.540 -18.820   6.900  1.00  1.00      A    B
ATOM    186 DP   DG  A  63     -28.310 -21.220  13.650  1.00  1.00      A    P
ATOM    187 DS   DG  A  63     -30.970 -23.870  12.050  1.00  1.00      A    S
ATOM    188 DB   DG  A  63     -31.270 -23.200   6.650  1.00  1.00      A    B
ATOM    189 DP   DC  A  64     -31.310 -26.830  13.430  1.00  1.00      A    P
ATOM    190 DS   DC  A  64     -32.200 -28.900   9.960  1.00  1.00      A    S
ATOM    191 DB   DC  A  64     -29.680 -26.240   6.980  1.00  1.00      A    B
ATOM    192 DP   DA  A  65     -31.080 -33.110  10.120  1.00  1.00      A    P
ATOM    193 DS   DA  A  65     -30.420 -33.050   6.230  1.00  1.00      A    S
ATOM    194 DB   DA  A  65     -27.320 -29.300   5.290  1.00  1.00      A    B
ATOM    195 DP   DC  A  66     -29.260 -35.410   5.520  1.00  1.00      A    P
ATOM    196 DS   DC  A  66     -27.220 -34.220   2.400  1.00  1.00      A    S
ATOM    197 DB   DC  A  66     -24.560 -30.760   4.030  1.00  1.00      A    B
ATOM    198 DP   DG  A  67     -24.991 -37.650  -0.460  1.00  1.00      A    P
ATOM    199 DS   DG  A  67     -22.781 -35.520  -1.580  1.00  1.00      A    S
ATOM    200 DB   DG  A  67     -20.710 -32.680   2.370  1.00  1.00      A    B
ATOM    201 DP   DT  A  68     -20.681 -35.570  -4.370  1.00  1.00      A    P
ATOM    202 DS   DT  A  68     -18.991 -32.000  -3.520  1.00  1.00      A    S
ATOM    203 DB   DT  A  68     -17.861 -32.820   0.400  1.00  1.00      A    B
ATOM    204 DP   DA  A  69     -15.911 -30.780  -6.110  1.00  1.00      A    P
ATOM    205 DS   DA  A  69     -14.141 -28.920  -3.690  1.00  1.00      A    S
ATOM    206 DB   DA  A  69     -13.640 -32.020   0.110  1.00  1.00      A    B
ATOM    207 DP   DC  A  70     -11.361 -27.710  -4.820  1.00  1.00      A    P
ATOM    208 DS   DC  A  70      -9.770 -27.700  -1.250  1.00  1.00      A    S
ATOM    209 DB   DC  A  70     -10.290 -31.310   0.130  1.00  1.00      A    B
ATOM    210 DP   DG  A  71      -5.640 -26.170  -0.940  1.00  1.00      A    P
ATOM    211 DS   DG  A  71      -4.980 -27.740   2.120  1.00  1.00      A    S
ATOM    212 DB   DG  A  71      -6.510 -32.310   1.860  1.00  1.00      A    B
ATOM    213 DP   DC  A  72      -2.240 -26.930   4.130  1.00  1.00      A    P
ATOM    214 DS   DC  A  72      -2.140 -30.220   5.640  1.00  1.00      A    S
ATOM    215 DB   DC  A  72      -2.970 -32.750   2.550  1.00  1.00      A    B
ATOM    216 DP   DG  A  73       2.010 -31.080   8.210  1.00  1.00      A    P
ATOM    217 DS   DG  A  73       1.990 -34.510   7.400  1.00  1.00      A    S
ATOM    218 DB   DG  A  73       0.710 -35.150   2.630  1.00  1.00      A    B
ATOM    219 DP   DC  A  74       3.970 -37.050   9.240  1.00  1.00      A    P
ATOM    220 DS   DC  A  74       4.559 -39.210   6.060  1.00  1.00      A    S
ATOM    221 DB   DC  A  74       4.079 -36.270   2.800  1.00  1.00      A    B
ATOM    222 DP   DT  A  75       8.119 -41.460   5.769  1.00  1.00      A    P
ATOM    223 DS   DT  A  75       8.259 -41.710   1.879  1.00  1.00      A    S
ATOM    224 DB   DT  A  75       7.179 -37.770   0.760  1.00  1.00      A    B
ATOM    225 DP   DG  A  76      12.329 -42.980   0.069  1.00  1.00      A    P
ATOM    226 DS   DG  A  76      11.419 -42.100  -3.171  1.00  1.00      A    S
ATOM    227 DB   DG  A  76      10.089 -37.320  -2.811  1.00  1.00      A    B
ATOM    228 DP   DT  A  77      13.099 -42.600  -5.861  1.00  1.00      A    P
ATOM    229 DS   DT  A  77      11.849 -39.300  -8.011  1.00  1.00      A    S
ATOM    230 DB   DT  A  77      12.889 -36.120  -5.011  1.00  1.00      A    B
ATOM    231 DP   DC  A  78      13.269 -38.930 -11.661  1.00  1.00      A    P
ATOM    232 DS   DC  A  78      12.959 -34.940 -11.581  1.00  1.00      A    S
ATOM    233 DB   DC  A  78      14.789 -33.890  -7.361  1.00  1.00      A    B
ATOM    234 DP   DC  A  79      14.399 -33.080 -13.841  1.00  1.00      A    P
ATOM    235 DS   DC  A  79      14.589 -30.130 -11.791  1.00  1.00      A    S
ATOM    236 DB   DC  A  79      17.119 -31.210  -8.711  1.00  1.00      A    B
ATOM    237 DP   DC  A  80      15.399 -27.340 -13.100  1.00  1.00      A    P
ATOM    238 DS   DC  A  80      16.349 -25.940  -9.690  1.00  1.00      A    S
ATOM    239 DB   DC  A  80      19.639 -28.260  -8.591  1.00  1.00      A    B
ATOM    240 DP   DC  A  81      17.129 -22.320  -9.310  1.00  1.00      A    P
ATOM    241 DS   DC  A  81      19.200 -22.900  -5.880  1.00  1.00      A    S
ATOM    242 DB   DC  A  81      22.509 -25.900  -7.321  1.00  1.00      A    B
ATOM    243 DP   DC  A  82      20.590 -19.870  -3.670  1.00  1.00      A    P
ATOM    244 DS   DC  A  82      23.020 -22.450  -1.681  1.00  1.00      A    S
ATOM    245 DB   DC  A  82      24.960 -24.450  -4.871  1.00  1.00      A    B
ATOM    246 DP   DG  A  83      26.050 -20.160   1.529  1.00  1.00      A    P
ATOM    247 DS   DG  A  83      29.450 -22.120   0.279  1.00  1.00      A    S
ATOM    248 DB   DG  A  83      29.150 -23.450  -4.311  1.00  1.00      A    B
ATOM    249 DP   DC  A  84      32.230 -21.690   1.349  1.00  1.00      A    P
ATOM    250 DS   DC  A  84      33.660 -23.530  -0.981  1.00  1.00      A    S
ATOM    251 DB   DC  A  84      32.240 -21.780  -4.101  1.00  1.00      A    B
ATOM    252 DP   DG  A  85      38.020 -23.710  -0.531  1.00  1.00      A    P
ATOM    253 DS   DG  A  85      38.650 -23.410  -4.021  1.00  1.00      A    S
ATOM    254 DB   DG  A  85      35.610 -20.370  -6.211  1.00  1.00      A    B
ATOM    255 DP   DT  A  86      41.640 -23.270  -5.041  1.00  1.00      A    P
ATOM    256 DS   DT  A  86      40.750 -21.450  -8.731  1.00  1.00      A    S
ATOM    257 DB   DT  A  86      38.180 -18.330  -7.311  1.00  1.00      A    B
ATOM    258 DP   DT  A  87      43.599 -20.090 -11.271  1.00  1.00      A    P
ATOM    259 DS   DT  A  87      41.250 -17.830 -13.131  1.00  1.00      A    S
ATOM    260 DB   DT  A  87      39.680 -15.490  -9.621  1.00  1.00      A    B
ATOM    261 DP   DT  A  88      42.619 -15.560 -15.781  1.00  1.00      A    P
ATOM    262 DS   DT  A  88      39.700 -13.350 -15.521  1.00  1.00      A    S
ATOM    263 DB   DT  A  88      40.660 -12.220 -11.411  1.00  1.00      A    B
ATOM    264 DP   DT  A  89      39.480 -10.340 -17.721  1.00  1.00      A    P
ATOM    265 DS   DT  A  89      37.280  -8.660 -15.631  1.00  1.00      A    S
ATOM    266 DB   DT  A  89      40.250  -8.330 -12.131  1.00  1.00      A    B
ATOM    267 DP   DA  A  90      35.810  -4.920 -16.830  1.00  1.00      A    P
ATOM    268 DS   DA  A  90      35.060  -4.260 -13.500  1.00  1.00      A    S
ATOM    269 DB   DA  A  90      39.640  -4.300 -11.031  1.00  1.00      A    B
ATOM    270 DP   DA  A  91      32.860  -1.250 -12.630  1.00  1.00      A    P
ATOM    271 DS   DA  A  91      34.440  -0.750  -9.170  1.00  1.00      A    S
ATOM    272 DB   DA  A  91      39.140  -0.530  -9.840  1.00  1.00      A    B
ATOM    273 DP   DC  A  92      33.030   1.340  -7.040  1.00  1.00      A    P
ATOM    274 DS   DC  A  92      36.370   2.770  -5.410  1.00  1.00      A    S
ATOM    275 DB   DC  A  92      39.180   2.670  -8.400  1.00  1.00      A    B
ATOM    276 DP   DC  A  93      36.520   6.070  -3.630  1.00  1.00      A    P
ATOM    277 DS   DC  A  93      39.610   7.570  -4.760  1.00  1.00      A    S
ATOM    278 DB   DC  A  93      40.020   6.240  -9.150  1.00  1.00      A    B
ATOM    279 DP   DG  A  94      40.030  11.700  -3.950  1.00  1.00      A    P
ATOM    280 DS   DG  A  94      42.880  11.950  -5.880  1.00  1.00      A    S
ATOM    281 DB   DG  A  94      42.000   9.810 -10.460  1.00  1.00      A    B
ATOM    282 DP   DC  A  95      44.440  14.200  -5.570  1.00  1.00      A    P
ATOM    283 DS   DC  A  95      45.600  13.720  -8.920  1.00  1.00      A    S
ATOM    284 DB   DC  A  95      41.740  13.000 -11.260  1.00  1.00      A    B
ATOM    285 DP   DC  A  96      47.810  16.450 -10.590  1.00  1.00      A    P
ATOM    286 DS   DC  A  96      46.680  16.120 -14.460  1.00  1.00      A    S
ATOM    287 DB   DC  A  96      42.790  15.350 -14.360  1.00  1.00      A    B
ATOM    288 DP   DA  A  97      47.400  19.710 -17.210  1.00  1.00      A    P
ATOM    289 DS   DA  A  97      43.900  19.300 -19.400  1.00  1.00      A    S
ATOM    290 DB   DA  A  97      40.390  18.110 -16.920  1.00  1.00      A    B
ATOM    291 DP   DA  A  98      42.960  22.150 -21.960  1.00  1.00      A    P
ATOM    292 DS   DA  A  98      39.390  21.470 -21.810  1.00  1.00      A    S
ATOM    293 DB   DA  A  98      38.290  20.970 -17.100  1.00  1.00      A    B
ATOM    294 DP   DG  A  99      36.970  23.490 -23.740  1.00  1.00      A    P
ATOM    295 DS   DG  A  99      33.950  22.570 -22.020  1.00  1.00      A    S
ATOM    296 DB   DG  A  99      34.880  22.860 -16.860  1.00  1.00      A    B
ATOM    297 DP   DG  A 100      30.800  24.180 -22.950  1.00  1.00      A    P
ATOM    298 DS   DG  A 100      29.370  23.070 -19.550  1.00  1.00      A    S
ATOM    299 DB   DG  A 100      31.840  24.840 -16.090  1.00  1.00      A    B
ATOM    300 DP   DG  A 101      25.630  23.270 -18.600  1.00  1.00      A    P
ATOM    301 DS   DG  A 101      26.020  24.140 -15.390  1.00  1.00      A    S
ATOM    302 DB   DG  A 101      29.770  27.390 -14.470  1.00  1.00      A    B
ATOM    303 DP   DG  A 102      22.830  24.760 -13.060  1.00  1.00      A    P
ATOM    304 DS   DG  A 102      24.570  26.670 -10.490  1.00  1.00      A    S
ATOM    305 DB   DG  A 102      27.730  29.810 -12.490  1.00  1.00      A    B
ATOM    306 DP   DA  A 103      22.610  27.890  -7.400  1.00  1.00      A    P
ATOM    307 DS   DA  A 103      24.650  31.090  -6.630  1.00  1.00      A    S
ATOM    308 DB   DA  A 103      26.120  32.700 -10.910  1.00  1.00      A    B
ATOM    309 DP   DT  A 104      23.730  33.170  -4.370  1.00  1.00      A    P
ATOM    310 DS   DT  A 104      25.300  36.470  -5.960  1.00  1.00      A    S
ATOM    311 DB   DT  A 104      23.890  35.710 -10.340  1.00  1.00      A    B
ATOM    312 DP   DT  A 105      24.100  39.590  -4.530  1.00  1.00      A    P
ATOM    313 DS   DT  A 105      25.320  41.740  -7.400  1.00  1.00      A    S
ATOM    314 DB   DT  A 105      22.760  39.440 -10.570  1.00  1.00      A    B
ATOM    315 DP   DA  A 106      24.640  45.590  -7.480  1.00  1.00      A    P
ATOM    316 DS   DA  A 106      24.070  46.040 -10.770  1.00  1.00      A    S
ATOM    317 DB   DA  A 106      20.940  42.630 -12.450  1.00  1.00      A    B
ATOM    318 DP   DC  A 107      23.160  48.860 -11.260  1.00  1.00      A    P
ATOM    319 DS   DC  A 107      21.250  47.930 -14.290  1.00  1.00      A    S
ATOM    320 DB   DC  A 107      18.410  44.770 -12.910  1.00  1.00      A    B
ATOM    321 DP   DT  A 108      19.200  50.860 -16.100  1.00  1.00      A    P
ATOM    322 DS   DT  A 108      17.120  48.840 -18.030  1.00  1.00      A    S
ATOM    323 DB   DT  A 108      15.040  46.560 -14.560  1.00  1.00      A    B
ATOM    324 DP   DC  A 109      14.320  50.690 -20.460  1.00  1.00      A    P
ATOM    325 DS   DC  A 109      12.220  47.630 -20.080  1.00  1.00      A    S
ATOM    326 DB   DC  A 109      11.490  47.310 -15.680  1.00  1.00      A    B
ATOM    327 DP   DC  A 110       9.000  47.160 -22.090  1.00  1.00      A    P
ATOM    328 DS   DC  A 110       7.560  45.210 -19.720  1.00  1.00      A    S
ATOM    329 DB   DC  A 110       7.340  47.640 -15.759  1.00  1.00      A    B
ATOM    330 DP   DC  A 111       4.850  43.530 -20.470  1.00  1.00      A    P
ATOM    331 DS   DC  A 111       3.290  42.450 -17.110  1.00  1.00      A    S
ATOM    332 DB   DC  A 111       3.700  46.250 -14.799  1.00  1.00      A    B
ATOM    333 DP   DT  A 112       0.010  41.210 -16.819  1.00  1.00      A    P
ATOM    334 DS   DT  A 112      -0.380  41.750 -13.169  1.00  1.00      A    S
ATOM    335 DB   DT  A 112       0.050  45.960 -13.149  1.00  1.00      A    B
ATOM    336 DP   DA  A 113      -3.790  40.280 -11.609  1.00  1.00      A    P
ATOM    337 DS   DA  A 113      -4.260  43.200  -8.899  1.00  1.00      A    S
ATOM    338 DB   DA  A 113      -3.280  47.460 -11.379  1.00  1.00      A    B
ATOM    339 DP   DG  A 114      -7.600  43.470  -7.219  1.00  1.00      A    P
ATOM    340 DS   DG  A 114      -7.570  47.140  -6.629  1.00  1.00      A    S
ATOM    341 DB   DG  A 114      -6.280  49.760 -10.669  1.00  1.00      A    B
ATOM    342 DP   DT  A 115      -9.210  49.130  -4.259  1.00  1.00      A    P
ATOM    343 DS   DT  A 115      -9.690  52.130  -6.549  1.00  1.00      A    S
ATOM    344 DB   DT  A 115      -9.650  50.550 -10.579  1.00  1.00      A    B
ATOM    345 DP   DC  A 116     -12.780  54.480  -5.459  1.00  1.00      A    P
ATOM    346 DS   DC  A 116     -13.180  56.150  -8.929  1.00  1.00      A    S
ATOM    347 DB   DC  A 116     -12.880  52.820 -11.669  1.00  1.00      A    B
ATOM    348 DP   DT  A 117     -16.930  58.010  -9.339  1.00  1.00      A    P
ATOM    349 DS   DT  A 117     -17.780  57.170 -13.439  1.00  1.00      A    S
ATOM    350 DB   DT  A 117     -16.270  52.850 -13.909  1.00  1.00      A    B
ATOM    351 DP   DC  A 118     -21.070  57.910 -14.459  1.00  1.00      A    P
ATOM    352 DS   DC  A 118     -20.960  54.921 -17.049  1.00  1.00      A    S
ATOM    353 DB   DC  A 118     -19.790  51.160 -15.089  1.00  1.00      A    B
ATOM    354 DP   DC  A 119     -23.490  54.041 -19.469  1.00  1.00      A    P
ATOM    355 DS   DC  A 119     -22.580  50.751 -20.779  1.00  1.00      A    S
ATOM    356 DB   DC  A 119     -21.570  48.701 -17.229  1.00  1.00      A    B
ATOM    357 DP   DA  A 120     -25.300  48.221 -23.659  1.00  1.00      A    P
ATOM    358 DS   DA  A 120     -23.510  44.731 -22.539  1.00  1.00      A    S
ATOM    359 DB   DA  A 120     -23.150  44.201 -17.729  1.00  1.00      A    B
ATOM    360 DP   DG  A 121     -24.520  41.761 -24.029  1.00  1.00      A    P
ATOM    361 DS   DG  A 121     -22.840  39.551 -21.309  1.00  1.00      A    S
ATOM    362 DB   DG  A 121     -24.350  40.701 -16.699  1.00  1.00      A    B
ATOM    363 DP   DG  A 122     -22.840  36.171 -21.649  1.00  1.00      A    P
ATOM    364 DS   DG  A 122     -23.070  35.101 -18.339  1.00  1.00      A    S
ATOM    365 DB   DG  A 122     -26.010  37.691 -15.489  1.00  1.00      A    B
ATOM    366 DP   DC  A 123     -22.800  31.661 -17.709  1.00  1.00      A    P
ATOM    367 DS   DC  A 123     -24.470  32.231 -14.829  1.00  1.00      A    S
ATOM    368 DB   DC  A 123     -27.200  34.741 -16.179  1.00  1.00      A    B
ATOM    369 DP   DA  A 124     -25.080  28.971 -11.989  1.00  1.00      A    P
ATOM    370 DS   DA  A 124     -27.970  30.851 -10.589  1.00  1.00      A    S
ATOM    371 DB   DA  A 124     -30.290  33.031 -14.359  1.00  1.00      A    B
ATOM    372 DP   DC  A 125     -29.550  29.561  -8.299  1.00  1.00      A    P
ATOM    373 DS   DC  A 125     -33.040  31.581  -9.279  1.00  1.00      A    S
ATOM    374 DB   DC  A 125     -33.210  31.421 -13.159  1.00  1.00      A    B
ATOM    375 DP   DG  A 126     -36.420  30.431  -6.659  1.00  1.00      A    P
ATOM    376 DS   DG  A 126     -39.000  31.231  -9.169  1.00  1.00      A    S
ATOM    377 DB   DG  A 126     -37.020  29.721 -13.839  1.00  1.00      A    B
ATOM    378 DP   DT  A 127     -42.600  30.751  -8.929  1.00  1.00      A    P
ATOM    379 DS   DT  A 127     -43.350  30.231 -12.379  1.00  1.00      A    S
ATOM    380 DB   DT  A 127     -40.040  28.031 -13.379  1.00  1.00      A    B
ATOM    381 DP   DG  A 128     -47.140  28.381 -12.939  1.00  1.00      A    P
ATOM    382 DS   DG  A 128     -46.220  27.191 -16.449  1.00  1.00      A    S
ATOM    383 DB   DG  A 128     -41.880  25.371 -16.339  1.00  1.00      A    B
ATOM    384 DP   DT  A 129     -48.580  25.611 -19.059  1.00  1.00      A    P
ATOM    385 DS   DT  A 129     -46.000  23.671 -20.879  1.00  1.00      A    S
ATOM    386 DB   DT  A 129     -43.720  22.231 -17.239  1.00  1.00      A    B
ATOM    387 DP   DC  A 130     -47.540  20.851 -23.259  1.00  1.00      A    P
ATOM    388 DS   DC  A 130     -44.670  18.751 -22.789  1.00  1.00      A    S
ATOM    389 DB   DC  A 130     -43.970  18.441 -18.509  1.00  1.00      A    B
ATOM    390 DP   DA  A 131     -44.170  15.271 -25.069  1.00  1.00      A    P
ATOM    391 DS   DA  A 131     -41.310  13.971 -22.449  1.00  1.00      A    S
ATOM    392 DB   DA  A 131     -42.730  14.081 -18.089  1.00  1.00      A    B
ATOM    393 DP   DG  A 132     -39.900  10.311 -23.079  1.00  1.00      A    P
ATOM    394 DS   DG  A 132     -39.330   9.421 -18.929  1.00  1.00      A    S
ATOM    395 DB   DG  A 132     -43.070  10.761 -16.269  1.00  1.00      A    B
ATOM    396 DP   DA  A 133     -37.830   6.181 -17.959  1.00  1.00      A    P
ATOM    397 DS   DA  A 133     -39.170   6.511 -14.859  1.00  1.00      A    S
ATOM    398 DB   DA  A 133     -43.810   7.341 -15.129  1.00  1.00      A    B
ATOM    399 DP   DT  A 134     -38.780   3.901 -12.429  1.00  1.00      A    P
ATOM    400 DS   DT  A 134     -42.150   5.031 -10.099  1.00  1.00      A    S
ATOM    401 DB   DT  A 134     -45.040   4.611 -13.149  1.00  1.00      A    B
ATOM    402 DP   DA  A 135     -42.660   2.701  -7.309  1.00  1.00      A    P
ATOM    403 DS   DA  A 135     -46.750   3.351  -7.289  1.00  1.00      A    S
ATOM    404 DB   DA  A 135     -48.150   2.581 -11.409  1.00  1.00      A    B
ATOM    405 DP   DT  A 136     -48.670   1.981  -4.939  1.00  1.00      A    P
ATOM    406 DS   DT  A 136     -52.160   2.141  -6.719  1.00  1.00      A    S
ATOM    407 DB   DT  A 136     -50.980   0.691 -10.589  1.00  1.00      A    B
ATOM    408 DP   DA  A 137     -55.390  -0.389  -4.849  1.00  1.00      A    P
ATOM    409 DS   DA  A 137     -57.200  -1.899  -8.259  1.00  1.00      A    S
ATOM    410 DB   DA  A 137     -53.940  -2.539 -11.579  1.00  1.00      A    B
ATOM    411 DP   DT  A 138     -59.820  -4.379  -8.439  1.00  1.00      A    P
ATOM    412 DS   DT  A 138     -59.430  -5.409 -11.659  1.00  1.00      A    S
ATOM    413 DB   DT  A 138     -55.000  -5.869 -11.939  1.00  1.00      A    B
ATOM    414 DP   DA  A 139     -61.880  -8.619 -13.409  1.00  1.00      A    P
ATOM    415 DS   DA  A 139     -59.430 -10.079 -15.669  1.00  1.00      A    S
ATOM    416 DB   DA  A 139     -54.400  -9.429 -14.039  1.00  1.00      A    B
ATOM    417 DP   DC  A 140     -59.990 -12.549 -16.689  1.00  1.00      A    P
ATOM    418 DS   DC  A 140     -56.650 -13.349 -17.119  1.00  1.00      A    S
ATOM    419 DB   DC  A 140     -54.870 -12.769 -12.869  1.00  1.00      A    B
ATOM    420 DP   DA  A 141     -55.811 -16.979 -18.979  1.00  1.00      A    P
ATOM    421 DS   DA  A 141     -52.881 -17.809 -16.939  1.00  1.00      A    S
ATOM    422 DB   DA  A 141     -52.890 -16.809 -12.189  1.00  1.00      A    B
ATOM    423 DP   DT  A 142     -51.261 -21.029 -17.590  1.00  1.00      A    P
ATOM    424 DS   DT  A 142     -48.611 -20.149 -14.650  1.00  1.00      A    S
ATOM    425 DB   DT  A 142     -51.271 -19.779 -11.500  1.00  1.00      A    B
ATOM    426 DP   DC  A 143     -46.051 -23.019 -14.260  1.00  1.00      A    P
ATOM    427 DS   DC  A 143     -45.681 -22.119 -10.560  1.00  1.00      A    S
ATOM    428 DB   DC  A 143     -49.550 -22.319  -9.060  1.00  1.00      A    B
ATOM    429 DP   DC  A 144     -43.551 -24.049  -8.100  1.00  1.00      A    P
ATOM    430 DS   DC  A 144     -45.150 -23.529  -4.780  1.00  1.00      A    S
ATOM    431 DB   DC  A 144     -49.150 -23.929  -5.560  1.00  1.00      A    B
ATOM    432 DP   DT  A 145     -44.130 -26.189  -1.870  1.00  1.00      A    P
ATOM    433 DS   DT  A 145     -46.940 -25.959  -0.430  1.00  1.00      A    S
ATOM    434 DB   DT  A 145     -49.620 -27.659  -3.750  1.00  1.00      A    B
ATOM    435 DP   DG  A 146     -47.480 -28.669   3.190  1.00  1.00      A    P
ATOM    436 DS   DG  A 146     -51.140 -28.849   2.720  1.00  1.00      A    S
ATOM    437 DB   DG  A 146     -52.370 -30.269  -1.780  1.00  1.00      A    B
ATOM    438 DP   DT  A 147     -53.160 -30.369   5.100  1.00  1.00      A    P
ATOM    439 DS   DT  A 147     -56.080 -31.279   3.040  1.00  1.00      A    S
ATOM    440 DB   DT  A 147     -54.101 -32.959  -0.270  1.00  1.00      A    B
TER
ATOM    441 DS   DA  B   1     -57.871 -34.069  -9.830  1.00  1.00      B    S
ATOM    442 DB   DA  B   1     -54.661 -33.529  -6.030  1.00  1.00      B    B
ATOM    443 DP   DC  B   2     -59.361 -31.969 -10.500  1.00  1.00      B    P
ATOM    444 DS   DC  B   2     -59.721 -30.899  -7.430  1.00  1.00      B    S
ATOM    445 DB   DC  B   2     -55.501 -30.319  -6.140  1.00  1.00      B    B
ATOM    446 DP   DA  B   3     -62.341 -27.249  -6.719  1.00  1.00      B    P
ATOM    447 DS   DA  B   3     -60.280 -25.979  -3.859  1.00  1.00      B    S
ATOM    448 DB   DA  B   3     -55.090 -26.459  -4.850  1.00  1.00      B    B
ATOM    449 DP   DG  B   4     -61.230 -22.619  -2.609  1.00  1.00      B    P
ATOM    450 DS   DG  B   4     -58.120 -21.989  -1.069  1.00  1.00      B    S
ATOM    451 DB   DG  B   4     -54.390 -22.979  -3.590  1.00  1.00      B    B
ATOM    452 DP   DG  B   5     -57.800 -19.119   0.511  1.00  1.00      B    P
ATOM    453 DS   DG  B   5     -53.860 -18.369  -0.619  1.00  1.00      B    S
ATOM    454 DB   DG  B   5     -52.580 -19.849  -5.129  1.00  1.00      B    B
ATOM    455 DP   DA  B   6     -51.880 -15.289   0.751  1.00  1.00      B    P
ATOM    456 DS   DA  B   6     -48.830 -15.599  -2.009  1.00  1.00      B    S
ATOM    457 DB   DA  B   6     -50.760 -16.969  -6.469  1.00  1.00      B    B
ATOM    458 DP   DT  B   7     -46.670 -13.359  -2.379  1.00  1.00      B    P
ATOM    459 DS   DT  B   7     -46.040 -14.359  -6.180  1.00  1.00      B    S
ATOM    460 DB   DT  B   7     -50.280 -13.259  -7.579  1.00  1.00      B    B
ATOM    461 DP   DG  B   8     -43.200 -11.799  -7.650  1.00  1.00      B    P
ATOM    462 DS   DG  B   8     -44.360 -11.939 -11.110  1.00  1.00      B    S
ATOM    463 DB   DG  B   8     -49.240 -11.379 -11.319  1.00  1.00      B    B
ATOM    464 DP   DT  B   9     -42.420 -10.549 -14.170  1.00  1.00      B    P
ATOM    465 DS   DT  B   9     -45.420  -9.999 -16.439  1.00  1.00      B    S
ATOM    466 DB   DT  B   9     -48.060  -8.399 -13.229  1.00  1.00      B    B
ATOM    467 DP   DA  B  10     -44.970  -7.999 -19.989  1.00  1.00      B    P
ATOM    468 DS   DA  B  10     -48.430  -7.459 -19.999  1.00  1.00      B    S
ATOM    469 DB   DA  B  10     -50.600  -6.539 -15.999  1.00  1.00      B    B
ATOM    470 DP   DT  B  11     -49.560  -5.879 -22.239  1.00  1.00      B    P
ATOM    471 DS   DT  B  11     -52.730  -4.289 -20.799  1.00  1.00      B    S
ATOM    472 DB   DT  B  11     -51.110  -3.099 -16.949  1.00  1.00      B    B
ATOM    473 DP   DA  B  12     -54.270  -1.009 -23.109  1.00  1.00      B    P
ATOM    474 DS   DA  B  12     -55.790   1.061 -19.789  1.00  1.00      B    S
ATOM    475 DB   DA  B  12     -52.520   0.691 -16.099  1.00  1.00      B    B
ATOM    476 DP   DT  B  13     -57.170   3.841 -20.099  1.00  1.00      B    P
ATOM    477 DS   DT  B  13     -56.500   4.571 -16.369  1.00  1.00      B    S
ATOM    478 DB   DT  B  13     -52.040   4.151 -16.469  1.00  1.00      B    B
ATOM    479 DP   DA  B  14     -57.820   8.011 -14.569  1.00  1.00      B    P
ATOM    480 DS   DA  B  14     -54.700   8.341 -12.239  1.00  1.00      B    S
ATOM    481 DB   DA  B  14     -50.560   6.991 -13.839  1.00  1.00      B    B
ATOM    482 DP   DT  B  15     -54.570  10.401 -10.339  1.00  1.00      B    P
ATOM    483 DS   DT  B  15     -50.720   9.681  -9.229  1.00  1.00      B    S
ATOM    484 DB   DT  B  15     -48.770  10.051 -13.059  1.00  1.00      B    B
ATOM    485 DP   DC  B  16     -49.330  12.021  -6.269  1.00  1.00      B    P
ATOM    486 DS   DC  B  16     -45.710  11.611  -7.469  1.00  1.00      B    S
ATOM    487 DB   DC  B  16     -45.890  12.441 -11.909  1.00  1.00      B    B
ATOM    488 DP   DT  B  17     -42.500  13.661  -5.899  1.00  1.00      B    P
ATOM    489 DS   DT  B  17     -40.000  13.521  -9.029  1.00  1.00      B    S
ATOM    490 DB   DT  B  17     -43.030  15.161 -12.419  1.00  1.00      B    B
ATOM    491 DP   DG  B  18     -36.500  15.181  -8.889  1.00  1.00      B    P
ATOM    492 DS   DG  B  18     -36.120  15.821 -12.409  1.00  1.00      B    S
ATOM    493 DB   DG  B  18     -40.240  17.661 -14.679  1.00  1.00      B    B
ATOM    494 DP   DA  B  19     -32.770  16.711 -14.359  1.00  1.00      B    P
ATOM    495 DS   DA  B  19     -34.720  17.681 -17.609  1.00  1.00      B    S
ATOM    496 DB   DA  B  19     -38.490  20.191 -16.579  1.00  1.00      B    B
ATOM    497 DP   DC  B  20     -32.770  18.781 -19.879  1.00  1.00      B    P
ATOM    498 DS   DC  B  20     -35.510  21.291 -21.239  1.00  1.00      B    S
ATOM    499 DB   DC  B  20     -37.180  23.221 -17.799  1.00  1.00      B    B
ATOM    500 DP   DA  B  21     -34.450  24.551 -24.589  1.00  1.00      B    P
ATOM    501 DS   DA  B  21     -37.220  26.851 -23.959  1.00  1.00      B    S
ATOM    502 DB   DA  B  21     -37.510  27.101 -18.749  1.00  1.00      B    B
ATOM    503 DP   DC  B  22     -37.140  29.671 -25.389  1.00  1.00      B    P
ATOM    504 DS   DC  B  22     -38.640  31.381 -22.729  1.00  1.00      B    S
ATOM    505 DB   DC  B  22     -36.490  30.221 -19.259  1.00  1.00      B    B
ATOM    506 DP   DG  B  23     -39.290  36.231 -23.349  1.00  1.00      B    P
ATOM    507 DS   DG  B  23     -39.160  36.801 -19.349  1.00  1.00      B    S
ATOM    508 DB   DG  B  23     -35.690  34.171 -17.199  1.00  1.00      B    B
ATOM    509 DP   DT  B  24     -39.420  39.651 -17.939  1.00  1.00      B    P
ATOM    510 DS   DT  B  24     -37.850  38.541 -14.999  1.00  1.00      B    S
ATOM    511 DB   DT  B  24     -33.910  37.091 -16.669  1.00  1.00      B    B
ATOM    512 DP   DG  B  25     -37.320  42.011 -11.929  1.00  1.00      B    P
ATOM    513 DS   DG  B  25     -33.950  40.361 -10.189  1.00  1.00      B    S
ATOM    514 DB   DG  B  25     -31.020  38.231 -13.879  1.00  1.00      B    B
ATOM    515 DP   DC  B  26     -32.570  41.421  -7.169  1.00  1.00      B    P
ATOM    516 DS   DC  B  26     -29.610  39.521  -7.619  1.00  1.00      B    S
ATOM    517 DB   DC  B  26     -28.770  40.251 -11.499  1.00  1.00      B    B
ATOM    518 DP   DC  B  27     -26.960  40.090  -5.799  1.00  1.00      B    P
ATOM    519 DS   DC  B  27     -24.620  38.640  -8.059  1.00  1.00      B    S
ATOM    520 DB   DC  B  27     -24.950  41.031 -11.229  1.00  1.00      B    B
ATOM    521 DP   DT  B  28     -20.680  37.670  -7.509  1.00  1.00      B    P
ATOM    522 DS   DT  B  28     -19.490  38.180 -11.229  1.00  1.00      B    S
ATOM    523 DB   DT  B  28     -21.250  42.060 -12.379  1.00  1.00      B    B
ATOM    524 DP   DG  B  29     -15.770  37.820 -12.329  1.00  1.00      B    P
ATOM    525 DS   DG  B  29     -15.990  39.810 -15.769  1.00  1.00      B    S
ATOM    526 DB   DG  B  29     -18.430  44.400 -15.279  1.00  1.00      B    B
ATOM    527 DP   DG  B  30     -13.080  39.980 -17.719  1.00  1.00      B    P
ATOM    528 DS   DG  B  30     -13.910  43.330 -19.779  1.00  1.00      B    S
ATOM    529 DB   DG  B  30     -16.300  46.990 -16.799  1.00  1.00      B    B
ATOM    530 DP   DA  B  31     -11.880  44.600 -22.569  1.00  1.00      B    P
ATOM    531 DS   DA  B  31     -12.950  48.140 -22.289  1.00  1.00      B    S
ATOM    532 DB   DA  B  31     -13.870  49.400 -17.929  1.00  1.00      B    B
ATOM    533 DP   DG  B  32     -10.520  50.110 -23.619  1.00  1.00      B    P
ATOM    534 DS   DG  B  32     -10.480  52.910 -21.299  1.00  1.00      B    S
ATOM    535 DB   DG  B  32     -11.050  51.730 -16.719  1.00  1.00      B    B
ATOM    536 DP   DA  B  33      -8.270  56.290 -22.159  1.00  1.00      B    P
ATOM    537 DS   DA  B  33      -7.990  57.450 -18.229  1.00  1.00      B    S
ATOM    538 DB   DA  B  33      -7.880  53.240 -15.779  1.00  1.00      B    B
ATOM    539 DP   DC  B  34      -5.630  59.130 -17.859  1.00  1.00      B    P
ATOM    540 DS   DC  B  34      -4.800  57.820 -14.249  1.00  1.00      B    S
ATOM    541 DB   DC  B  34      -4.990  53.780 -14.189  1.00  1.00      B    B
ATOM    542 DP   DT  B  35      -1.120  59.200 -11.959  1.00  1.00      B    P
ATOM    543 DS   DT  B  35      -1.270  56.110  -8.999  1.00  1.00      B    S
ATOM    544 DB   DT  B  35      -1.520  52.920 -11.569  1.00  1.00      B    B
ATOM    545 DP   DA  B  36       1.800  56.010  -5.659  1.00  1.00      B    P
ATOM    546 DS   DA  B  36       1.210  52.720  -5.089  1.00  1.00      B    S
ATOM    547 DB   DA  B  36       1.270  50.310  -9.539  1.00  1.00      B    B
ATOM    548 DP   DG  B  37       3.940  50.970  -2.739  1.00  1.00      B    P
ATOM    549 DS   DG  B  37       3.450  47.560  -4.299  1.00  1.00      B    S
ATOM    550 DB   DG  B  37       4.200  47.760  -9.489  1.00  1.00      B    B
ATOM    551 DP   DG  B  38       5.560  44.740  -2.850  1.00  1.00      B    P
ATOM    552 DS   DG  B  38       5.970  42.670  -6.340  1.00  1.00      B    S
ATOM    553 DB   DG  B  38       7.130  45.790 -10.350  1.00  1.00      B    B
ATOM    554 DP   DG  B  39       7.290  39.050  -6.430  1.00  1.00      B    P
ATOM    555 DS   DG  B  39       7.900  39.100  -9.860  1.00  1.00      B    S
ATOM    556 DB   DG  B  39      10.170  43.760 -11.850  1.00  1.00      B    B
ATOM    557 DP   DA  B  40       8.720  36.120 -11.480  1.00  1.00      B    P
ATOM    558 DS   DA  B  40      10.050  37.400 -14.510  1.00  1.00      B    S
ATOM    559 DB   DA  B  40      12.530  41.360 -13.570  1.00  1.00      B    B
ATOM    560 DP   DG  B  41      11.680  34.900 -16.730  1.00  1.00      B    P
ATOM    561 DS   DG  B  41      13.560  37.580 -18.580  1.00  1.00      B    S
ATOM    562 DB   DG  B  41      16.050  40.510 -15.560  1.00  1.00      B    B
ATOM    563 DP   DT  B  42      15.590  36.620 -21.250  1.00  1.00      B    P
ATOM    564 DS   DT  B  42      18.350  38.860 -20.790  1.00  1.00      B    S
ATOM    565 DB   DT  B  42      19.040  38.860 -16.310  1.00  1.00      B    B
ATOM    566 DP   DA  B  43      21.510  38.000 -23.050  1.00  1.00      B    P
ATOM    567 DS   DA  B  43      24.180  39.280 -21.090  1.00  1.00      B    S
ATOM    568 DB   DA  B  43      23.210  37.880 -16.290  1.00  1.00      B    B
ATOM    569 DP   DA  B  44      27.730  39.200 -21.800  1.00  1.00      B    P
ATOM    570 DS   DA  B  44      28.990  40.040 -18.470  1.00  1.00      B    S
ATOM    571 DB   DA  B  44      26.510  37.140 -15.400  1.00  1.00      B    B
ATOM    572 DP   DT  B  45      32.410  40.060 -18.170  1.00  1.00      B    P
ATOM    573 DS   DT  B  45      32.290  39.050 -14.570  1.00  1.00      B    S
ATOM    574 DB   DT  B  45      29.540  35.380 -14.820  1.00  1.00      B    B
ATOM    575 DP   DC  B  46      35.720  38.330 -13.160  1.00  1.00      B    P
ATOM    576 DS   DC  B  46      34.760  35.620 -10.710  1.00  1.00      B    S
ATOM    577 DB   DC  B  46      32.190  33.070 -12.830  1.00  1.00      B    B
ATOM    578 DP   DC  B  47      37.160  34.060  -8.300  1.00  1.00      B    P
ATOM    579 DS   DC  B  47      34.990  31.300  -7.490  1.00  1.00      B    S
ATOM    580 DB   DC  B  47      33.760  29.860 -11.490  1.00  1.00      B    B
ATOM    581 DP   DC  B  48      35.920  28.380  -5.370  1.00  1.00      B    P
ATOM    582 DS   DC  B  48      33.220  26.380  -6.420  1.00  1.00      B    S
ATOM    583 DB   DC  B  48      34.020  26.200 -10.990  1.00  1.00      B    B
ATOM    584 DP   DC  B  49      32.480  23.060  -4.880  1.00  1.00      B    P
ATOM    585 DS   DC  B  49      31.110  21.440  -8.610  1.00  1.00      B    S
ATOM    586 DB   DC  B  49      34.590  22.540 -11.380  1.00  1.00      B    B
ATOM    587 DP   DT  B  50      30.310  17.460  -9.120  1.00  1.00      B    P
ATOM    588 DS   DT  B  50      30.560  17.620 -12.820  1.00  1.00      B    S
ATOM    589 DB   DT  B  50      34.990  18.610 -13.170  1.00  1.00      B    B
ATOM    590 DP   DT  B  51      29.170  14.830 -15.620  1.00  1.00      B    P
ATOM    591 DS   DT  B  51      31.950  15.030 -18.310  1.00  1.00      B    S
ATOM    592 DB   DT  B  51      35.300  15.530 -15.500  1.00  1.00      B    B
ATOM    593 DP   DG  B  52      31.780  12.050 -20.850  1.00  1.00      B    P
ATOM    594 DS   DG  B  52      35.630  11.530 -20.940  1.00  1.00      B    S
ATOM    595 DB   DG  B  52      38.270  12.980 -17.130  1.00  1.00      B    B
ATOM    596 DP   DG  B  53      37.200   8.530 -22.260  1.00  1.00      B    P
ATOM    597 DS   DG  B  53      40.770   8.620 -20.600  1.00  1.00      B    S
ATOM    598 DB   DG  B  53      40.760  10.190 -15.950  1.00  1.00      B    B
ATOM    599 DP   DC  B  54      42.820   6.520 -21.660  1.00  1.00      B    P
ATOM    600 DS   DC  B  54      45.050   7.310 -18.870  1.00  1.00      B    S
ATOM    601 DB   DC  B  54      42.390   7.200 -15.450  1.00  1.00      B    B
ATOM    602 DP   DG  B  55      49.080   4.580 -18.181  1.00  1.00      B    P
ATOM    603 DS   DG  B  55      48.790   4.730 -14.381  1.00  1.00      B    S
ATOM    604 DB   DG  B  55      44.370   5.080 -12.270  1.00  1.00      B    B
ATOM    605 DP   DG  B  56      51.600   3.720 -11.971  1.00  1.00      B    P
ATOM    606 DS   DG  B  56      49.400   2.720  -8.971  1.00  1.00      B    S
ATOM    607 DB   DG  B  56      44.510   1.830 -10.551  1.00  1.00      B    B
ATOM    608 DP   DT  B  57      50.410   0.580  -7.121  1.00  1.00      B    P
ATOM    609 DS   DT  B  57      46.990  -0.330  -5.191  1.00  1.00      B    S
ATOM    610 DB   DT  B  57      44.490  -1.780  -8.601  1.00  1.00      B    B
ATOM    611 DP   DT  B  58      47.360  -2.970  -2.381  1.00  1.00      B    P
ATOM    612 DS   DT  B  58      43.910  -3.570  -2.831  1.00  1.00      B    S
ATOM    613 DB   DT  B  58      43.670  -5.310  -6.821  1.00  1.00      B    B
ATOM    614 DP   DA  B  59      41.780  -6.100  -0.101  1.00  1.00      B    P
ATOM    615 DS   DA  B  59      38.780  -5.660  -2.581  1.00  1.00      B    S
ATOM    616 DB   DA  B  59      40.220  -7.830  -6.301  1.00  1.00      B    B
ATOM    617 DP   DA  B  60      35.080  -6.180  -1.840  1.00  1.00      B    P
ATOM    618 DS   DA  B  60      34.120  -7.170  -5.230  1.00  1.00      B    S
ATOM    619 DB   DA  B  60      37.540 -10.030  -7.031  1.00  1.00      B    B
ATOM    620 DP   DA  B  61      30.650  -7.990  -6.320  1.00  1.00      B    P
ATOM    621 DS   DA  B  61      31.680  -9.320  -9.130  1.00  1.00      B    S
ATOM    622 DB   DA  B  61      34.910 -12.310  -8.191  1.00  1.00      B    B
ATOM    623 DP   DA  B  62      28.960 -10.530 -11.890  1.00  1.00      B    P
ATOM    624 DS   DA  B  62      31.350 -13.170 -13.551  1.00  1.00      B    S
ATOM    625 DB   DA  B  62      33.360 -15.200  -9.871  1.00  1.00      B    B
ATOM    626 DP   DC  B  63      29.969 -15.220 -15.801  1.00  1.00      B    P
ATOM    627 DS   DC  B  63      32.329 -18.510 -14.621  1.00  1.00      B    S
ATOM    628 DB   DC  B  63      32.140 -18.370 -10.021  1.00  1.00      B    B
ATOM    629 DP   DG  B  64      31.149 -22.480 -16.431  1.00  1.00      B    P
ATOM    630 DS   DG  B  64      32.839 -24.410 -13.591  1.00  1.00      B    S
ATOM    631 DB   DG  B  64      31.519 -22.690  -9.351  1.00  1.00      B    B
ATOM    632 DP   DC  B  65      33.519 -27.840 -14.071  1.00  1.00      B    P
ATOM    633 DS   DC  B  65      33.699 -28.320  -9.901  1.00  1.00      B    S
ATOM    634 DB   DC  B  65      30.759 -26.180  -8.611  1.00  1.00      B    B
ATOM    635 DP   DG  B  66      33.599 -33.030  -8.311  1.00  1.00      B    P
ATOM    636 DS   DG  B  66      31.969 -31.850  -5.021  1.00  1.00      B    S
ATOM    637 DB   DG  B  66      28.599 -28.760  -5.681  1.00  1.00      B    B
ATOM    638 DP   DG  B  67      30.719 -34.320  -1.961  1.00  1.00      B    P
ATOM    639 DS   DG  B  67      28.019 -32.280  -0.791  1.00  1.00      B    S
ATOM    640 DB   DG  B  67      25.239 -29.920  -4.541  1.00  1.00      B    B
ATOM    641 DP   DG  B  68      25.830 -33.320   1.839  1.00  1.00      B    P
ATOM    642 DS   DG  B  68      23.320 -30.240   0.689  1.00  1.00      B    S
ATOM    643 DB   DG  B  68      21.489 -30.110  -3.831  1.00  1.00      B    B
ATOM    644 DP   DG  B  69      20.800 -29.480   3.119  1.00  1.00      B    P
ATOM    645 DS   DG  B  69      18.850 -27.830   0.799  1.00  1.00      B    S
ATOM    646 DB   DG  B  69      17.859 -30.180  -3.171  1.00  1.00      B    B
ATOM    647 DP   DG  B  70      15.350 -26.060   2.060  1.00  1.00      B    P
ATOM    648 DS   DG  B  70      13.780 -26.200  -0.840  1.00  1.00      B    S
ATOM    649 DB   DG  B  70      14.309 -30.340  -3.090  1.00  1.00      B    B
ATOM    650 DP   DA  B  71      10.490 -24.670  -1.070  1.00  1.00      B    P
ATOM    651 DS   DA  B  71       9.820 -26.520  -4.330  1.00  1.00      B    S
ATOM    652 DB   DA  B  71      10.909 -30.820  -3.790  1.00  1.00      B    B
ATOM    653 DP   DC  B  72       7.500 -26.100  -5.380  1.00  1.00      B    P
ATOM    654 DS   DC  B  72       7.119 -29.700  -6.740  1.00  1.00      B    S
ATOM    655 DB   DC  B  72       7.769 -32.250  -3.240  1.00  1.00      B    B
ATOM    656 DP   DA  B  73       3.539 -30.850  -9.760  1.00  1.00      B    P
ATOM    657 DS   DA  B  73       3.329 -34.570  -9.050  1.00  1.00      B    S
ATOM    658 DB   DA  B  73       4.759 -35.070  -4.090  1.00  1.00      B    B
ATOM    659 DP   DG  B  74       0.359 -36.160  -9.610  1.00  1.00      B    P
ATOM    660 DS   DG  B  74       0.689 -38.450  -6.900  1.00  1.00      B    S
ATOM    661 DB   DG  B  74       1.719 -36.300  -2.250  1.00  1.00      B    B
ATOM    662 DP   DC  B  75      -2.001 -41.030  -7.030  1.00  1.00      B    P
ATOM    663 DS   DC  B  75      -1.761 -42.020  -3.360  1.00  1.00      B    S
ATOM    664 DB   DC  B  75      -1.151 -37.780  -1.600  1.00  1.00      B    B
ATOM    665 DP   DG  B  76      -5.611 -44.550  -1.600  1.00  1.00      B    P
ATOM    666 DS   DG  B  76      -5.621 -42.700   1.600  1.00  1.00      B    S
ATOM    667 DB   DG  B  76      -4.891 -37.690   1.030  1.00  1.00      B    B
ATOM    668 DP   DC  B  77      -7.701 -43.550   4.320  1.00  1.00      B    P
ATOM    669 DS   DC  B  77      -6.951 -40.120   5.970  1.00  1.00      B    S
ATOM    670 DB   DC  B  77      -7.731 -37.630   2.890  1.00  1.00      B    B
ATOM    671 DP   DG  B  78      -9.440 -39.470  10.260  1.00  1.00      B    P
ATOM    672 DS   DG  B  78     -10.120 -36.190   9.430  1.00  1.00      B    S
ATOM    673 DB   DG  B  78     -10.280 -34.540   4.560  1.00  1.00      B    B
ATOM    674 DP   DT  B  79     -10.960 -33.830  11.540  1.00  1.00      B    P
ATOM    675 DS   DT  B  79     -10.950 -30.830   8.880  1.00  1.00      B    S
ATOM    676 DB   DT  B  79     -13.130 -32.780   5.860  1.00  1.00      B    B
ATOM    677 DP   DA  B  80     -12.310 -27.310  10.150  1.00  1.00      B    P
ATOM    678 DS   DA  B  80     -13.250 -26.220   6.610  1.00  1.00      B    S
ATOM    679 DB   DA  B  80     -15.970 -29.730   5.020  1.00  1.00      B    B
ATOM    680 DP   DC  B  81     -14.110 -23.550   6.350  1.00  1.00      B    P
ATOM    681 DS   DC  B  81     -16.100 -24.300   3.260  1.00  1.00      B    S
ATOM    682 DB   DC  B  81     -18.780 -27.590   4.840  1.00  1.00      B    B
ATOM    683 DP   DG  B  82     -18.140 -20.230   0.980  1.00  1.00      B    P
ATOM    684 DS   DG  B  82     -20.250 -22.590  -0.860  1.00  1.00      B    S
ATOM    685 DB   DG  B  82     -22.500 -25.990   2.270  1.00  1.00      B    B
ATOM    686 DP   DT  B  83     -22.390 -21.850  -3.190  1.00  1.00      B    P
ATOM    687 DS   DT  B  83     -25.400 -24.890  -2.850  1.00  1.00      B    S
ATOM    688 DB   DT  B  83     -25.810 -25.140   1.630  1.00  1.00      B    B
ATOM    689 DP   DG  B  84     -29.050 -23.450  -4.970  1.00  1.00      B    P
ATOM    690 DS   DG  B  84     -31.600 -25.020  -2.620  1.00  1.00      B    S
ATOM    691 DB   DG  B  84     -30.750 -24.460   1.990  1.00  1.00      B    B
ATOM    692 DP   DC  B  85     -34.590 -25.519  -3.600  1.00  1.00      B    P
ATOM    693 DS   DC  B  85     -36.210 -25.219  -0.130  1.00  1.00      B    S
ATOM    694 DB   DC  B  85     -33.970 -22.800   1.670  1.00  1.00      B    B
ATOM    695 DP   DG  B  86     -40.490 -24.089  -0.030  1.00  1.00      B    P
ATOM    696 DS   DG  B  86     -40.280 -23.499   3.900  1.00  1.00      B    S
ATOM    697 DB   DG  B  86     -36.590 -20.850   4.780  1.00  1.00      B    B
ATOM    698 DP   DT  B  87     -42.600 -22.709   6.040  1.00  1.00      B    P
ATOM    699 DS   DT  B  87     -40.310 -21.050   8.680  1.00  1.00      B    S
ATOM    700 DB   DT  B  87     -38.050 -17.840   5.900  1.00  1.00      B    B
ATOM    701 DP   DT  B  88     -41.640 -19.760  12.260  1.00  1.00      B    P
ATOM    702 DS   DT  B  88     -38.490 -17.200  12.860  1.00  1.00      B    S
ATOM    703 DB   DT  B  88     -38.320 -15.410   8.850  1.00  1.00      B    B
ATOM    704 DP   DT  B  89     -38.200 -14.790  15.540  1.00  1.00      B    P
ATOM    705 DS   DT  B  89     -36.170 -12.610  13.830  1.00  1.00      B    S
ATOM    706 DB   DT  B  89     -38.640 -11.860  10.780  1.00  1.00      B    B
ATOM    707 DP   DA  B  90     -34.380  -9.280  15.870  1.00  1.00      B    P
ATOM    708 DS   DA  B  90     -33.850  -7.370  12.900  1.00  1.00      B    S
ATOM    709 DB   DA  B  90     -37.620  -7.970   9.880  1.00  1.00      B    B
ATOM    710 DP   DA  B  91     -32.270  -4.050  12.900  1.00  1.00      B    P
ATOM    711 DS   DA  B  91     -33.150  -3.330   9.460  1.00  1.00      B    S
ATOM    712 DB   DA  B  91     -37.980  -4.400   9.000  1.00  1.00      B    B
ATOM    713 DP   DG  B  92     -32.170  -0.050   8.220  1.00  1.00      B    P
ATOM    714 DS   DG  B  92     -35.050   0.110   5.741  1.00  1.00      B    S
ATOM    715 DB   DG  B  92     -39.500  -0.900   8.231  1.00  1.00      B    B
ATOM    716 DP   DC  B  93     -34.870   1.860   3.251  1.00  1.00      B    P
ATOM    717 DS   DC  B  93     -38.560   2.471   2.991  1.00  1.00      B    S
ATOM    718 DB   DC  B  93     -39.680   2.520   7.221  1.00  1.00      B    B
ATOM    719 DP   DG  B  94     -39.590   6.261   0.471  1.00  1.00      B    P
ATOM    720 DS   DG  B  94     -42.570   7.231   3.061  1.00  1.00      B    S
ATOM    721 DB   DG  B  94     -41.710   6.610   7.701  1.00  1.00      B    B
ATOM    722 DP   DG  B  95     -44.100  10.331   2.591  1.00  1.00      B    P
ATOM    723 DS   DG  B  95     -46.020  10.671   6.131  1.00  1.00      B    S
ATOM    724 DB   DG  B  95     -42.860   9.580   9.611  1.00  1.00      B    B
ATOM    725 DP   DT  B  96     -47.840  14.001   6.861  1.00  1.00      B    P
ATOM    726 DS   DT  B  96     -47.230  13.901  10.441  1.00  1.00      B    S
ATOM    727 DB   DT  B  96     -42.670  12.950  10.041  1.00  1.00      B    B
ATOM    728 DP   DG  B  97     -48.290  18.081  12.191  1.00  1.00      B    P
ATOM    729 DS   DG  B  97     -45.830  17.660  14.921  1.00  1.00      B    S
ATOM    730 DB   DG  B  97     -41.250  15.840  13.221  1.00  1.00      B    B
ATOM    731 DP   DC  B  98     -45.820  19.370  17.301  1.00  1.00      B    P
ATOM    732 DS   DC  B  98     -41.970  18.500  18.081  1.00  1.00      B    S
ATOM    733 DB   DC  B  98     -40.260  18.950  14.171  1.00  1.00      B    B
ATOM    734 DP   DT  B  99     -39.780  20.410  21.011  1.00  1.00      B    P
ATOM    735 DS   DT  B  99     -36.180  19.220  19.241  1.00  1.00      B    S
ATOM    736 DB   DT  B  99     -37.020  20.870  15.131  1.00  1.00      B    B
ATOM    737 DP   DA  B 100     -32.430  20.230  20.901  1.00  1.00      B    P
ATOM    738 DS   DA  B 100     -30.580  19.790  17.451  1.00  1.00      B    S
ATOM    739 DB   DA  B 100     -33.400  22.300  14.041  1.00  1.00      B    B
ATOM    740 DP   DG  B 101     -27.330  21.010  17.511  1.00  1.00      B    P
ATOM    741 DS   DG  B 101     -27.000  21.670  13.881  1.00  1.00      B    S
ATOM    742 DB   DG  B 101     -30.670  24.650  12.591  1.00  1.00      B    B
ATOM    743 DP   DA  B 102     -23.470  22.590  12.301  1.00  1.00      B    P
ATOM    744 DS   DA  B 102     -25.050  24.340   9.581  1.00  1.00      B    S
ATOM    745 DB   DA  B 102     -28.460  27.220  11.381  1.00  1.00      B    B
ATOM    746 DP   DG  B 103     -22.440  26.060   7.161  1.00  1.00      B    P
ATOM    747 DS   DG  B 103     -24.770  28.850   6.461  1.00  1.00      B    S
ATOM    748 DB   DG  B 103     -26.890  30.530  10.701  1.00  1.00      B    B
ATOM    749 DP   DC  B 104     -23.480  30.950   4.211  1.00  1.00      B    P
ATOM    750 DS   DC  B 104     -25.710  33.650   5.541  1.00  1.00      B    S
ATOM    751 DB   DC  B 104     -25.210  33.430   9.651  1.00  1.00      B    B
ATOM    752 DP   DT  B 105     -25.560  37.590   4.451  1.00  1.00      B    P
ATOM    753 DS   DT  B 105     -27.050  38.980   6.961  1.00  1.00      B    S
ATOM    754 DB   DT  B 105     -24.420  37.520   9.921  1.00  1.00      B    B
ATOM    755 DP   DG  B 106     -27.620  43.530   7.141  1.00  1.00      B    P
ATOM    756 DS   DG  B 106     -25.839  44.220  10.531  1.00  1.00      B    S
ATOM    757 DB   DG  B 106     -22.909  40.780  12.241  1.00  1.00      B    B
ATOM    758 DP   DT  B 107     -24.909  47.220  11.641  1.00  1.00      B    P
ATOM    759 DS   DT  B 107     -24.199  46.120  14.811  1.00  1.00      B    S
ATOM    760 DB   DT  B 107     -20.829  43.260  13.451  1.00  1.00      B    B
ATOM    761 DP   DC  B 108     -22.829  48.830  17.181  1.00  1.00      B    P
ATOM    762 DS   DC  B 108     -20.209  46.240  18.931  1.00  1.00      B    S
ATOM    763 DB   DC  B 108     -17.939  44.640  15.831  1.00  1.00      B    B
ATOM    764 DP   DT  B 109     -17.909  47.170  22.621  1.00  1.00      B    P
ATOM    765 DS   DT  B 109     -15.119  44.550  21.991  1.00  1.00      B    S
ATOM    766 DB   DT  B 109     -14.449  45.640  17.741  1.00  1.00      B    B
ATOM    767 DP   DA  B 110     -11.309  44.760  24.211  1.00  1.00      B    P
ATOM    768 DS   DA  B 110      -9.589  42.870  21.391  1.00  1.00      B    S
ATOM    769 DB   DA  B 110     -10.249  45.730  17.381  1.00  1.00      B    B
ATOM    770 DP   DC  B 111      -6.609  41.990  21.811  1.00  1.00      B    P
ATOM    771 DS   DC  B 111      -5.849  41.750  18.641  1.00  1.00      B    S
ATOM    772 DB   DC  B 111      -6.859  45.790  17.061  1.00  1.00      B    B
ATOM    773 DP   DG  B 112      -1.819  40.440  18.071  1.00  1.00      B    P
ATOM    774 DS   DG  B 112      -1.859  41.800  14.701  1.00  1.00      B    S
ATOM    775 DB   DG  B 112      -3.169  46.410  14.881  1.00  1.00      B    B
ATOM    776 DP   DA  B 113       0.771  40.880  12.351  1.00  1.00      B    P
ATOM    777 DS   DA  B 113       0.471  44.360  10.201  1.00  1.00      B    S
ATOM    778 DB   DA  B 113      -0.339  48.040  13.581  1.00  1.00      B    B
ATOM    779 DP   DC  B 114       2.451  44.870   8.101  1.00  1.00      B    P
ATOM    780 DS   DC  B 114       1.971  48.860   8.361  1.00  1.00      B    S
ATOM    781 DB   DC  B 114       2.591  49.730  12.831  1.00  1.00      B    B
ATOM    782 DP   DC  B 115       4.311  51.250   6.351  1.00  1.00      B    P
ATOM    783 DS   DC  B 115       5.011  54.280   9.051  1.00  1.00      B    S
ATOM    784 DB   DC  B 115       5.201  52.440  12.701  1.00  1.00      B    B
ATOM    785 DP   DA  B 116       7.871  56.980   8.081  1.00  1.00      B    P
ATOM    786 DS   DA  B 116       9.711  57.620  11.101  1.00  1.00      B    S
ATOM    787 DB   DA  B 116       9.051  53.690  14.091  1.00  1.00      B    B
ATOM    788 DP   DA  B 117      13.121  59.100  11.051  1.00  1.00      B    P
ATOM    789 DS   DA  B 117      14.171  58.040  14.281  1.00  1.00      B    S
ATOM    790 DB   DA  B 117      12.821  53.430  14.961  1.00  1.00      B    B
ATOM    791 DP   DT  B 118      17.611  58.580  15.300  1.00  1.00      B    P
ATOM    792 DS   DT  B 118      17.271  55.900  18.050  1.00  1.00      B    S
ATOM    793 DB   DT  B 118      16.201  52.450  15.690  1.00  1.00      B    B
ATOM    794 DP   DT  B 119      19.731  55.250  20.490  1.00  1.00      B    P
ATOM    795 DS   DT  B 119      18.791  52.250  21.400  1.00  1.00      B    S
ATOM    796 DB   DT  B 119      18.841  50.100  17.070  1.00  1.00      B    B
ATOM    797 DP   DG  B 120      20.621  50.430  24.280  1.00  1.00      B    P
ATOM    798 DS   DG  B 120      19.851  46.910  23.170  1.00  1.00      B    S
ATOM    799 DB   DG  B 120      20.061  46.110  18.460  1.00  1.00      B    B
ATOM    800 DP   DA  B 121      20.721  43.980  24.930  1.00  1.00      B    P
ATOM    801 DS   DA  B 121      19.761  42.040  22.570  1.00  1.00      B    S
ATOM    802 DB   DA  B 121      22.071  43.150  18.500  1.00  1.00      B    B
ATOM    803 DP   DG  B 122      19.611  38.310  23.010  1.00  1.00      B    P
ATOM    804 DS   DG  B 122      20.261  37.740  19.530  1.00  1.00      B    S
ATOM    805 DB   DG  B 122      24.081  40.140  17.430  1.00  1.00      B    B
ATOM    806 DP   DC  B 123      19.791  34.870  18.280  1.00  1.00      B    P
ATOM    807 DS   DC  B 123      21.921  35.320  15.220  1.00  1.00      B    S
ATOM    808 DB   DC  B 123      25.211  37.140  16.320  1.00  1.00      B    B
ATOM    809 DP   DG  B 124      22.820  31.580  12.930  1.00  1.00      B    P
ATOM    810 DS   DG  B 124      25.880  33.170  11.180  1.00  1.00      B    S
ATOM    811 DB   DG  B 124      28.670  35.110  14.820  1.00  1.00      B    B
ATOM    812 DP   DG  B 125      27.650  31.560   8.760  1.00  1.00      B    P
ATOM    813 DS   DG  B 125      31.010  33.150   9.240  1.00  1.00      B    S
ATOM    814 DB   DG  B 125      32.060  33.710  13.860  1.00  1.00      B    B
ATOM    815 DP   DC  B 126      33.110  32.410   7.200  1.00  1.00      B    P
ATOM    816 DS   DC  B 126      35.900  33.420   9.730  1.00  1.00      B    S
ATOM    817 DB   DC  B 126      34.660  31.660  13.250  1.00  1.00      B    B
ATOM    818 DP   DC  B 127      39.260  32.740   9.030  1.00  1.00      B    P
ATOM    819 DS   DC  B 127      40.400  32.429  12.670  1.00  1.00      B    S
ATOM    820 DB   DC  B 127      37.940  30.039  14.210  1.00  1.00      B    B
ATOM    821 DP   DT  B 128      44.630  31.149  13.890  1.00  1.00      B    P
ATOM    822 DS   DT  B 128      43.740  29.739  17.160  1.00  1.00      B    S
ATOM    823 DB   DT  B 128      40.310  26.959  15.420  1.00  1.00      B    B
ATOM    824 DP   DG  B 129      47.180  27.319  19.260  1.00  1.00      B    P
ATOM    825 DS   DG  B 129      44.790  25.219  21.180  1.00  1.00      B    S
ATOM    826 DB   DG  B 129      41.550  23.639  17.960  1.00  1.00      B    B
ATOM    827 DP   DC  B 130      45.450  23.019  23.870  1.00  1.00      B    P
ATOM    828 DS   DC  B 130      42.590  20.339  23.360  1.00  1.00      B    S
ATOM    829 DB   DC  B 130      42.030  20.419  19.330  1.00  1.00      B    B
ATOM    830 DP   DA  B 131      42.910  16.179  25.110  1.00  1.00      B    P
ATOM    831 DS   DA  B 131      40.690  14.449  22.490  1.00  1.00      B    S
ATOM    832 DB   DA  B 131      42.500  16.339  18.260  1.00  1.00      B    B
ATOM    833 DP   DG  B 132      40.430  10.439  22.660  1.00  1.00      B    P
ATOM    834 DS   DG  B 132      40.230   9.669  18.610  1.00  1.00      B    S
ATOM    835 DB   DG  B 132      42.930  13.269  15.950  1.00  1.00      B    B
ATOM    836 DP   DA  B 133      40.520   5.809  17.080  1.00  1.00      B    P
ATOM    837 DS   DA  B 133      42.080   6.979  13.800  1.00  1.00      B    S
ATOM    838 DB   DA  B 133      45.210  10.739  14.900  1.00  1.00      B    B
ATOM    839 DP   DC  B 134      43.180   5.129  12.390  1.00  1.00      B    P
ATOM    840 DS   DC  B 134      45.670   6.939  10.950  1.00  1.00      B    S
ATOM    841 DB   DC  B 134      47.690   8.569  13.800  1.00  1.00      B    B
ATOM    842 DP   DC  B 135      47.610   5.169   9.169  1.00  1.00      B    P
ATOM    843 DS   DC  B 135      50.690   7.229  10.099  1.00  1.00      B    S
ATOM    844 DB   DC  B 135      51.040   6.839  14.439  1.00  1.00      B    B
ATOM    845 DP   DG  B 136      54.720   5.429   7.449  1.00  1.00      B    P
ATOM    846 DS   DG  B 136      56.930   6.489   9.809  1.00  1.00      B    S
ATOM    847 DB   DG  B 136      55.360   6.529  14.619  1.00  1.00      B    B
ATOM    848 DP   DG  B 137      60.450   5.559   9.479  1.00  1.00      B    P
ATOM    849 DS   DG  B 137      61.650   5.949  12.889  1.00  1.00      B    S
ATOM    850 DB   DG  B 137      57.920   4.759  16.609  1.00  1.00      B    B
ATOM    851 DP   DG  B 138      65.230   4.719  14.079  1.00  1.00      B    P
ATOM    852 DS   DG  B 138      64.520   4.919  17.869  1.00  1.00      B    S
ATOM    853 DB   DG  B 138      59.920   3.019  19.149  1.00  1.00      B    B
ATOM    854 DP   DA  B 139      67.120   4.089  20.369  1.00  1.00      B    P
ATOM    855 DS   DA  B 139      64.750   2.869  22.769  1.00  1.00      B    S
ATOM    856 DB   DA  B 139      61.660  -0.011  20.509  1.00  1.00      B    B
ATOM    857 DP   DT  B 140      65.590   1.919  25.129  1.00  1.00      B    P
ATOM    858 DS   DT  B 140      62.670  -0.101  26.309  1.00  1.00      B    S
ATOM    859 DB   DT  B 140      62.940  -2.791  22.849  1.00  1.00      B    B
ATOM    860 DP   DT  B 141      62.730  -2.151  29.679  1.00  1.00      B    P
ATOM    861 DS   DT  B 141      59.990  -4.381  28.949  1.00  1.00      B    S
ATOM    862 DB   DT  B 141      61.670  -5.711  25.389  1.00  1.00      B    B
ATOM    863 DP   DC  B 142      58.950  -6.791  31.629  1.00  1.00      B    P
ATOM    864 DS   DC  B 142      57.600  -8.941  29.389  1.00  1.00      B    S
ATOM    865 DB   DC  B 142      61.110  -9.231  26.569  1.00  1.00      B    B
ATOM    866 DP   DT  B 143      55.560 -12.021  30.029  1.00  1.00      B    P
ATOM    867 DS   DT  B 143      56.590 -13.981  27.309  1.00  1.00      B    S
ATOM    868 DB   DT  B 143      61.040 -13.221  27.609  1.00  1.00      B    B
ATOM    869 DP   DC  B 144      55.740 -17.591  27.499  1.00  1.00      B    P
ATOM    870 DS   DC  B 144      58.470 -18.381  25.279  1.00  1.00      B    S
ATOM    871 DB   DC  B 144      61.890 -16.871  27.209  1.00  1.00      B    B
ATOM    872 DP   DC  B 145      58.940 -21.901  24.069  1.00  1.00      B    P
ATOM    873 DS   DC  B 145      63.220 -21.381  23.349  1.00  1.00      B    S
ATOM    874 DB   DC  B 145      64.200 -20.011  27.189  1.00  1.00      B    B
ATOM    875 DP   DA  B 146      65.460 -25.131  21.709  1.00  1.00      B    P
ATOM    876 DS   DA  B 146      68.750 -24.091  23.409  1.00  1.00      B    S
ATOM    877 DB   DA  B 146      67.920 -22.381  27.479  1.00  1.00      B    B
ATOM    878 DP   DG  B 147      71.640 -26.101  23.269  1.00  1.00      B    P
ATOM    879 DS   DG  B 147      73.840 -23.751  25.089  1.00  1.00      B    S
ATOM    880 DB   DG  B 147      71.030 -20.031  27.449  1.00  1.00      B    B
TER
ATOM    881  CA  ALA C   1     -14.202 -55.549 -55.920  1.00  1.00      C    C
ATOM    882  CA  ARG C   2     -10.712 -56.569 -54.920  1.00  1.00      C    C
ATOM    883  CA  THR C   3      -9.481 -56.579 -51.370  1.00  1.00      C    C
ATOM    884  CA  LYS C   4      -6.632 -58.889 -52.321  1.00  1.00      C    C
ATOM    885  CA  GLN C   5      -4.811 -61.059 -49.681  1.00  1.00      C    C
ATOM    886  CA  THR C   6      -3.242 -64.419 -50.641  1.00  1.00      C    C
ATOM    887  CA  ALA C   7      -1.632 -65.099 -47.311  1.00  1.00      C    C
ATOM    888  CA  ARG C   8      -3.761 -65.709 -44.261  1.00  1.00      C    C
ATOM    889  CA  LYS C   9      -1.432 -68.589 -43.431  1.00  1.00      C    C
ATOM    890  CA  SER C  10       1.089 -66.469 -41.521  1.00  1.00      C    C
ATOM    891  CA  THR C  11      -1.381 -66.009 -38.601  1.00  1.00      C    C
ATOM    892  CA  GLY C  12      -0.811 -69.539 -37.501  1.00  1.00      C    C
ATOM    893  CA  GLY C  13       2.199 -71.780 -36.721  1.00  1.00      C    C
ATOM    894  CA  LYS C  14       2.809 -73.260 -33.241  1.00  1.00      C    C
ATOM    895  CA  ALA C  15      -0.581 -71.900 -31.991  1.00  1.00      C    C
ATOM    896  CA  PRO C  16      -0.021 -68.590 -30.011  1.00  1.00      C    C
ATOM    897  CA  ARG C  17      -0.911 -69.520 -26.431  1.00  1.00      C    C
ATOM    898  CA  LYS C  18      -2.281 -65.960 -25.691  1.00  1.00      C    C
ATOM    899  CA  GLN C  19      -1.941 -62.990 -23.371  1.00  1.00      C    C
ATOM    900  CA  LEU C  20       0.809 -61.000 -21.841  1.00  1.00      C    C
ATOM    901  CA  ALA C  21      -1.611 -58.170 -21.071  1.00  1.00      C    C
ATOM    902  CA  THR C  22      -2.361 -55.730 -18.181  1.00  1.00      C    C
ATOM    903  CA  LYS C  23      -5.351 -53.960 -16.841  1.00  1.00      C    C
ATOM    904  CA  ALA C  24      -3.121 -51.380 -15.091  1.00  1.00      C    C
ATOM    905  CA  ALA C  25       0.269 -49.890 -16.241  1.00  1.00      C    C
ATOM    906  CA  ARG C  26      -1.781 -47.140 -17.810  1.00  1.00      C    C
ATOM    907  CA  LYS C  27      -3.541 -48.250 -20.970  1.00  1.00      C    C
ATOM    908  CA  SER C  28      -1.871 -46.250 -23.720  1.00  1.00      C    C
ATOM    909  CA  ALA C  29      -3.871 -43.510 -25.400  1.00  1.00      C    C
ATOM    910  CA  PRO C  30      -1.991 -40.570 -26.740  1.00  1.00      C    C
ATOM    911  CA  ALA C  31      -4.231 -38.430 -24.690  1.00  1.00      C    C
ATOM    912  CA  THR C  32      -7.791 -38.820 -25.990  1.00  1.00      C    C
ATOM    913  CA  GLY C  33     -10.531 -37.719 -28.230  1.00  1.00      C    C
ATOM    914  CA  GLY C  34     -13.511 -39.409 -26.300  1.00  1.00      C    C
ATOM    915  CA  VAL C  35     -14.311 -40.409 -22.740  1.00  1.00      C    C
ATOM    916  CA  LYS C  36     -17.221 -40.629 -20.210  1.00  1.00      C    C
ATOM    917  CA  LYS C  37     -16.191 -38.270 -17.420  1.00  1.00      C    C
ATOM    918  CA  PRO C  38     -16.431 -38.690 -13.660  1.00  1.00      C    C
ATOM    919  CA  HIS C  39     -17.551 -35.640 -11.620  1.00  1.00      C    C
ATOM    920  CA  ARG C  40     -19.441 -32.650 -12.950  1.00  1.00      C    C
ATOM    921  CA  TYR C  41     -20.111 -29.280 -11.360  1.00  1.00      C    C
ATOM    922  CA  ARG C  42     -17.821 -26.520 -12.500  1.00  1.00      C    C
ATOM    923  CA  PRO C  43     -16.501 -25.620  -8.920  1.00  1.00      C    C
ATOM    924  CA  GLY C  44     -17.590 -22.110  -8.220  1.00  1.00      C    C
ATOM    925  CA  THR C  45     -20.431 -21.720 -10.650  1.00  1.00      C    C
ATOM    926  CA  VAL C  46     -22.510 -20.170  -7.790  1.00  1.00      C    C
ATOM    927  CA  ALA C  47     -19.550 -18.240  -6.460  1.00  1.00      C    C
ATOM    928  CA  LEU C  48     -19.070 -16.650  -9.900  1.00  1.00      C    C
ATOM    929  CA  ARG C  49     -22.610 -15.680 -10.410  1.00  1.00      C    C
ATOM    930  CA  GLU C  50     -22.630 -13.910  -6.910  1.00  1.00      C    C
ATOM    931  CA  ILE C  51     -19.400 -11.980  -7.690  1.00  1.00      C    C
ATOM    932  CA  ARG C  52     -21.020 -10.760 -10.880  1.00  1.00      C    C
ATOM    933  CA  ARG C  53     -24.350  -9.970  -9.080  1.00  1.00      C    C
ATOM    934  CA  TYR C  54     -22.580  -7.800  -6.390  1.00  1.00      C    C
ATOM    935  CA  GLN C  55     -20.110  -6.200  -8.720  1.00  1.00      C    C
ATOM    936  CA  LYS C  56     -23.020  -5.140 -10.900  1.00  1.00      C    C
ATOM    937  CA  SER C  57     -24.840  -3.340  -8.150  1.00  1.00      C    C
ATOM    938  CA  THR C  58     -23.920  -0.410  -5.940  1.00  1.00      C    C
ATOM    939  CA  GLU C  59     -25.830  -0.910  -2.780  1.00  1.00      C    C
ATOM    940  CA  LEU C  60     -24.010  -0.920   0.600  1.00  1.00      C    C
ATOM    941  CA  LEU C  61     -23.590  -4.480   1.930  1.00  1.00      C    C
ATOM    942  CA  ILE C  62     -23.480  -4.150   5.640  1.00  1.00      C    C
ATOM    943  CA  ARG C  63     -26.940  -3.230   6.880  1.00  1.00      C    C
ATOM    944  CA  LYS C  64     -27.560   0.290   7.790  1.00  1.00      C    C
ATOM    945  CA  LEU C  65     -29.100   0.080  11.340  1.00  1.00      C    C
ATOM    946  CA  PRO C  66     -26.390  -2.240  12.580  1.00  1.00      C    C
ATOM    947  CA  PHE C  67     -23.820   0.060  11.130  1.00  1.00      C    C
ATOM    948  CA  GLN C  68     -25.080   3.280  12.690  1.00  1.00      C    C
ATOM    949  CA  ARG C  69     -25.040   1.450  16.070  1.00  1.00      C    C
ATOM    950  CA  LEU C  70     -21.550   0.190  15.590  1.00  1.00      C    C
ATOM    951  CA  VAL C  71     -20.300   3.710  14.680  1.00  1.00      C    C
ATOM    952  CA  ARG C  72     -22.050   5.280  17.700  1.00  1.00      C    C
ATOM    953  CA  GLU C  73     -20.920   2.510  19.950  1.00  1.00      C    C
ATOM    954  CA  ILE C  74     -17.240   2.760  19.050  1.00  1.00      C    C
ATOM    955  CA  ALA C  75     -17.400   6.550  19.140  1.00  1.00      C    C
ATOM    956  CA  GLN C  76     -18.840   6.450  22.620  1.00  1.00      C    C
ATOM    957  CA  ASP C  77     -15.290   5.400  23.910  1.00  1.00      C    C
ATOM    958  CA  PHE C  78     -13.900   8.710  22.550  1.00  1.00      C    C
ATOM    959  CA  LYS C  79     -16.870  11.010  23.160  1.00  1.00      C    C
ATOM    960  CA  THR C  80     -20.070   9.970  24.910  1.00  1.00      C    C
ATOM    961  CA  ASP C  81     -23.510  11.470  24.460  1.00  1.00      C    C
ATOM    962  CA  LEU C  82     -22.850  12.970  21.070  1.00  1.00      C    C
ATOM    963  CA  ARG C  83     -25.190  13.110  18.231  1.00  1.00      C    C
ATOM    964  CA  PHE C  84     -24.270  12.580  14.561  1.00  1.00      C    C
ATOM    965  CA  GLN C  85     -25.410  14.160  11.421  1.00  1.00      C    C
ATOM    966  CA  SER C  86     -26.960  11.210   9.341  1.00  1.00      C    C
ATOM    967  CA  SER C  87     -24.950  12.210   6.401  1.00  1.00      C    C
ATOM    968  CA  ALA C  88     -21.670  12.110   8.290  1.00  1.00      C    C
ATOM    969  CA  VAL C  89     -22.050   8.400   9.070  1.00  1.00      C    C
ATOM    970  CA  MET C  90     -23.090   7.990   5.400  1.00  1.00      C    C
ATOM    971  CA  ALA C  91     -19.610   9.120   4.190  1.00  1.00      C    C
ATOM    972  CA  LEU C  92     -17.840   6.690   6.610  1.00  1.00      C    C
ATOM    973  CA  GLN C  93     -19.810   3.700   5.540  1.00  1.00      C    C
ATOM    974  CA  GLU C  94     -19.520   4.190   1.770  1.00  1.00      C    C
ATOM    975  CA  ALA C  95     -15.770   4.990   2.330  1.00  1.00      C    C
ATOM    976  CA  SER C  96     -15.420   2.030   4.780  1.00  1.00      C    C
ATOM    977  CA  GLU C  97     -17.120  -0.580   2.540  1.00  1.00      C    C
ATOM    978  CA  ALA C  98     -15.170   0.380  -0.430  1.00  1.00      C    C
ATOM    979  CA  TYR C  99     -12.040   0.040   1.670  1.00  1.00      C    C
ATOM    980  CA  LEU C 100     -12.980  -3.490   2.630  1.00  1.00      C    C
ATOM    981  CA  VAL C 101     -13.740  -4.690  -0.750  1.00  1.00      C    C
ATOM    982  CA  ALA C 102     -10.360  -3.480  -2.140  1.00  1.00      C    C
ATOM    983  CA  LEU C 103      -8.610  -5.100   0.850  1.00  1.00      C    C
ATOM    984  CA  PHE C 104     -10.320  -8.440  -0.030  1.00  1.00      C    C
ATOM    985  CA  GLU C 105      -9.130  -8.160  -3.590  1.00  1.00      C    C
ATOM    986  CA  ASP C 106      -5.530  -7.790  -2.330  1.00  1.00      C    C
ATOM    987  CA  THR C 107      -5.960 -10.650   0.210  1.00  1.00      C    C
ATOM    988  CA  ASN C 108      -6.990 -12.680  -2.860  1.00  1.00      C    C
ATOM    989  CA  LEU C 109      -3.650 -12.510  -4.510  1.00  1.00      C    C
ATOM    990  CA  CYS C 110      -2.200 -13.590  -1.120  1.00  1.00      C    C
ATOM    991  CA  ALA C 111      -4.560 -16.590  -0.990  1.00  1.00      C    C
ATOM    992  CA  ILE C 112      -3.530 -17.710  -4.430  1.00  1.00      C    C
ATOM    993  CA  HIS C 113       0.040 -16.920  -3.510  1.00  1.00      C    C
ATOM    994  CA  ALA C 114      -0.140 -19.620  -0.780  1.00  1.00      C    C
ATOM    995  CA  LYS C 115      -1.670 -21.990  -3.270  1.00  1.00      C    C
ATOM    996  CA  ARG C 116      -5.140 -21.520  -1.750  1.00  1.00      C    C
ATOM    997  CA  VAL C 117      -8.370 -20.260  -3.090  1.00  1.00      C    C
ATOM    998  CA  THR C 118      -9.740 -19.650   0.360  1.00  1.00      C    C
ATOM    999  CA  ILE C 119      -8.900 -16.180   1.960  1.00  1.00      C    C
ATOM   1000  CA  MET C 120      -7.720 -16.650   5.550  1.00  1.00      C    C
ATOM   1001  CA  PRO C 121      -6.740 -14.230   8.320  1.00  1.00      C    C
ATOM   1002  CA  LYS C 122      -3.140 -14.390   7.460  1.00  1.00      C    C
ATOM   1003  CA  ASP C 123      -4.020 -13.010   4.010  1.00  1.00      C    C
ATOM   1004  CA  ILE C 124      -5.780 -10.100   5.390  1.00  1.00      C    C
ATOM   1005  CA  GLN C 125      -2.920  -9.290   7.690  1.00  1.00      C    C
ATOM   1006  CA  LEU C 126      -0.240  -9.580   4.970  1.00  1.00      C    C
ATOM   1007  CA  ALA C 127      -2.070  -7.040   2.840  1.00  1.00      C    C
ATOM   1008  CA  ARG C 128      -2.440  -4.370   5.550  1.00  1.00      C    C
ATOM   1009  CA  ARG C 129       1.100  -4.760   6.920  1.00  1.00      C    C
ATOM   1010  CA  ILE C 130       2.670  -4.240   3.460  1.00  1.00      C    C
ATOM   1011  CA  ARG C 131       0.190  -1.380   2.780  1.00  1.00      C    C
ATOM   1012  CA  GLY C 132       1.530   0.400   5.860  1.00  1.00      C    C
ATOM   1013  CA  GLU C 133      -1.790   0.140   7.650  1.00  1.00      C    C
ATOM   1014  CA  ARG C 134      -0.640  -2.330  10.200  1.00  1.00      C    C
ATOM   1015  CA  ALA C 135       3.120  -1.460   9.770  1.00  1.00      C    C
TER
ATOM   1016  CA  SER D   1     -53.730  -7.769   2.011  1.00  1.00      D    C
ATOM   1017  CA  GLY D   2     -52.710  -7.109   5.491  1.00  1.00      D    C
ATOM   1018  CA  ARG D   3     -50.120  -7.959   8.161  1.00  1.00      D    C
ATOM   1019  CA  GLY D   4     -47.720 -10.999   8.441  1.00  1.00      D    C
ATOM   1020  CA  LYS D   5     -49.680 -12.349   5.541  1.00  1.00      D    C
ATOM   1021  CA  GLY D   6     -52.830 -12.779   7.471  1.00  1.00      D    C
ATOM   1022  CA  GLY D   7     -51.700 -16.369   7.891  1.00  1.00      D    C
ATOM   1023  CA  LYS D   8     -48.520 -15.889   5.820  1.00  1.00      D    C
ATOM   1024  CA  GLY D   9     -46.960 -19.109   7.060  1.00  1.00      D    C
ATOM   1025  CA  LEU D  10     -45.540 -17.830  10.320  1.00  1.00      D    C
ATOM   1026  CA  GLY D  11     -48.230 -17.959  12.990  1.00  1.00      D    C
ATOM   1027  CA  LYS D  12     -49.190 -14.450  13.991  1.00  1.00      D    C
ATOM   1028  CA  GLY D  13     -46.200 -12.380  15.021  1.00  1.00      D    C
ATOM   1029  CA  GLY D  14     -47.700 -11.370  18.271  1.00  1.00      D    C
ATOM   1030  CA  ALA D  15     -48.640  -7.820  17.611  1.00  1.00      D    C
ATOM   1031  CA  LYS D  16     -45.300  -6.220  18.631  1.00  1.00      D    C
ATOM   1032  CA  ARG D  17     -41.760  -7.440  18.091  1.00  1.00      D    C
ATOM   1033  CA  HIS D  18     -38.910  -5.030  17.240  1.00  1.00      D    C
ATOM   1034  CA  ARG D  19     -35.540  -5.760  18.660  1.00  1.00      D    C
ATOM   1035  CA  LYS D  20     -34.500  -2.250  19.800  1.00  1.00      D    C
ATOM   1036  CA  VAL D  21     -30.950  -3.300  20.460  1.00  1.00      D    C
ATOM   1037  CA  LEU D  22     -29.780  -5.610  17.730  1.00  1.00      D    C
ATOM   1038  CA  ARG D  23     -27.080  -7.280  19.950  1.00  1.00      D    C
ATOM   1039  CA  ASP D  24     -23.390  -8.380  19.290  1.00  1.00      D    C
ATOM   1040  CA  ASN D  25     -22.610  -4.790  18.130  1.00  1.00      D    C
ATOM   1041  CA  ILE D  26     -19.430  -5.210  16.220  1.00  1.00      D    C
ATOM   1042  CA  GLN D  27     -20.700  -8.740  16.070  1.00  1.00      D    C
ATOM   1043  CA  GLY D  28     -23.720  -7.290  14.440  1.00  1.00      D    C
ATOM   1044  CA  ILE D  29     -21.940  -7.150  11.120  1.00  1.00      D    C
ATOM   1045  CA  THR D  30     -23.250 -10.430  10.020  1.00  1.00      D    C
ATOM   1046  CA  LYS D  31     -21.700 -13.350   8.330  1.00  1.00      D    C
ATOM   1047  CA  PRO D  32     -24.000 -12.670   5.330  1.00  1.00      D    C
ATOM   1048  CA  ALA D  33     -22.830  -9.050   4.920  1.00  1.00      D    C
ATOM   1049  CA  ILE D  34     -19.160  -9.990   5.220  1.00  1.00      D    C
ATOM   1050  CA  ARG D  35     -19.630 -12.570   2.430  1.00  1.00      D    C
ATOM   1051  CA  ARG D  36     -21.160 -10.040  -0.020  1.00  1.00      D    C
ATOM   1052  CA  LEU D  37     -18.260  -7.620   0.350  1.00  1.00      D    C
ATOM   1053  CA  ALA D  38     -15.930 -10.470  -0.540  1.00  1.00      D    C
ATOM   1054  CA  ARG D  39     -18.100 -11.220  -3.710  1.00  1.00      D    C
ATOM   1055  CA  ARG D  40     -17.530  -7.740  -5.020  1.00  1.00      D    C
ATOM   1056  CA  GLY D  41     -13.790  -8.180  -4.160  1.00  1.00      D    C
ATOM   1057  CA  GLY D  42     -13.550 -11.410  -6.310  1.00  1.00      D    C
ATOM   1058  CA  VAL D  43     -13.500 -13.870  -3.440  1.00  1.00      D    C
ATOM   1059  CA  LYS D  44     -15.030 -17.300  -4.080  1.00  1.00      D    C
ATOM   1060  CA  ARG D  45     -13.830 -19.190  -1.000  1.00  1.00      D    C
ATOM   1061  CA  ILE D  46     -13.730 -17.940   2.650  1.00  1.00      D    C
ATOM   1062  CA  SER D  47     -11.980 -19.320   5.740  1.00  1.00      D    C
ATOM   1063  CA  GLY D  48     -14.050 -19.790   8.870  1.00  1.00      D    C
ATOM   1064  CA  LEU D  49     -11.810 -17.450  10.730  1.00  1.00      D    C
ATOM   1065  CA  ILE D  50     -12.300 -14.640   8.020  1.00  1.00      D    C
ATOM   1066  CA  TYR D  51     -15.500 -13.410   9.640  1.00  1.00      D    C
ATOM   1067  CA  GLU D  52     -13.990 -12.430  12.950  1.00  1.00      D    C
ATOM   1068  CA  GLU D  53     -10.880 -10.940  11.410  1.00  1.00      D    C
ATOM   1069  CA  THR D  54     -12.790  -8.790   9.040  1.00  1.00      D    C
ATOM   1070  CA  ARG D  55     -14.890  -7.250  11.740  1.00  1.00      D    C
ATOM   1071  CA  GLY D  56     -11.760  -6.340  13.570  1.00  1.00      D    C
ATOM   1072  CA  VAL D  57     -10.230  -4.590  10.680  1.00  1.00      D    C
ATOM   1073  CA  LEU D  58     -13.310  -2.710   9.810  1.00  1.00      D    C
ATOM   1074  CA  LYS D  59     -13.680  -1.580  13.540  1.00  1.00      D    C
ATOM   1075  CA  VAL D  60     -10.090  -0.420  13.610  1.00  1.00      D    C
ATOM   1076  CA  PHE D  61     -10.660   1.570  10.540  1.00  1.00      D    C
ATOM   1077  CA  LEU D  62     -13.780   3.260  12.100  1.00  1.00      D    C
ATOM   1078  CA  GLU D  63     -12.050   3.850  15.400  1.00  1.00      D    C
ATOM   1079  CA  ASN D  64      -9.110   5.410  13.370  1.00  1.00      D    C
ATOM   1080  CA  VAL D  65     -11.500   7.570  11.380  1.00  1.00      D    C
ATOM   1081  CA  ILE D  66     -13.990   8.410  14.160  1.00  1.00      D    C
ATOM   1082  CA  ARG D  67     -11.200   9.470  16.680  1.00  1.00      D    C
ATOM   1083  CA  ASP D  68     -10.190  12.140  14.230  1.00  1.00      D    C
ATOM   1084  CA  ALA D  69     -13.820  13.180  13.420  1.00  1.00      D    C
ATOM   1085  CA  VAL D  70     -14.500  13.450  17.120  1.00  1.00      D    C
ATOM   1086  CA  THR D  71     -11.320  15.610  17.390  1.00  1.00      D    C
ATOM   1087  CA  TYR D  72     -12.910  17.940  14.920  1.00  1.00      D    C
ATOM   1088  CA  THR D  73     -16.220  17.830  16.920  1.00  1.00      D    C
ATOM   1089  CA  GLU D  74     -14.800  19.190  20.120  1.00  1.00      D    C
ATOM   1090  CA  HIS D  75     -12.660  21.760  18.280  1.00  1.00      D    C
ATOM   1091  CA  ALA D  76     -15.880  23.100  16.941  1.00  1.00      D    C
ATOM   1092  CA  LYS D  77     -17.410  23.070  20.441  1.00  1.00      D    C
ATOM   1093  CA  ARG D  78     -20.300  20.950  19.031  1.00  1.00      D    C
ATOM   1094  CA  LYS D  79     -21.800  17.860  20.581  1.00  1.00      D    C
ATOM   1095  CA  THR D  80     -22.940  16.520  17.111  1.00  1.00      D    C
ATOM   1096  CA  VAL D  81     -20.500  15.030  14.610  1.00  1.00      D    C
ATOM   1097  CA  THR D  82     -21.130  16.850  11.271  1.00  1.00      D    C
ATOM   1098  CA  ALA D  83     -20.550  15.560   7.720  1.00  1.00      D    C
ATOM   1099  CA  MET D  84     -17.770  18.140   7.450  1.00  1.00      D    C
ATOM   1100  CA  ASP D  85     -16.070  16.510  10.520  1.00  1.00      D    C
ATOM   1101  CA  VAL D  86     -16.090  13.250   8.750  1.00  1.00      D    C
ATOM   1102  CA  VAL D  87     -15.060  14.680   5.310  1.00  1.00      D    C
ATOM   1103  CA  TYR D  88     -11.890  16.070   6.900  1.00  1.00      D    C
ATOM   1104  CA  ALA D  89     -11.210  12.970   8.870  1.00  1.00      D    C
ATOM   1105  CA  LEU D  90     -11.750  10.710   5.860  1.00  1.00      D    C
ATOM   1106  CA  LYS D  91      -9.540  12.920   3.640  1.00  1.00      D    C
ATOM   1107  CA  ARG D  92      -6.580  12.790   6.060  1.00  1.00      D    C
ATOM   1108  CA  GLN D  93      -6.740   8.970   5.940  1.00  1.00      D    C
ATOM   1109  CA  GLY D  94      -6.130   9.200   2.150  1.00  1.00      D    C
ATOM   1110  CA  ARG D  95      -9.790   8.370   1.550  1.00  1.00      D    C
ATOM   1111  CA  THR D  96     -11.280  11.510  -0.080  1.00  1.00      D    C
ATOM   1112  CA  LEU D  97     -14.970  11.190  -0.450  1.00  1.00      D    C
ATOM   1113  CA  TYR D  98     -16.990  12.560  -3.430  1.00  1.00      D    C
ATOM   1114  CA  GLY D  99     -20.680  12.690  -3.830  1.00  1.00      D    C
ATOM   1115  CA  PHE D 100     -21.910  14.250  -0.710  1.00  1.00      D    C
ATOM   1116  CA  GLY D 101     -23.570  11.150   0.620  1.00  1.00      D    C
ATOM   1117  CA  GLY D 102     -27.190  12.570   0.651  1.00  1.00      D    C
TER
ATOM   1118  CA  SER E   1       1.991  66.130  26.961  1.00  1.00      E    C
ATOM   1119  CA  GLY E   2       1.111  67.560  30.321  1.00  1.00      E    C
ATOM   1120  CA  ARG E   3       4.071  65.660  31.871  1.00  1.00      E    C
ATOM   1121  CA  GLY E   4       5.631  62.220  32.831  1.00  1.00      E    C
ATOM   1122  CA  LYS E   5       5.371  58.770  31.601  1.00  1.00      E    C
ATOM   1123  CA  GLN E   6       3.921  55.320  32.491  1.00  1.00      E    C
ATOM   1124  CA  GLY E   7       6.501  52.550  32.471  1.00  1.00      E    C
ATOM   1125  CA  GLY E   8       9.141  53.320  35.171  1.00  1.00      E    C
ATOM   1126  CA  LYS E   9      12.871  52.970  36.050  1.00  1.00      E    C
ATOM   1127  CA  THR E  10      13.001  49.550  34.490  1.00  1.00      E    C
ATOM   1128  CA  ARG E  11      14.021  45.940  35.000  1.00  1.00      E    C
ATOM   1129  CA  ALA E  12      12.571  43.950  32.130  1.00  1.00      E    C
ATOM   1130  CA  LYS E  13      14.891  43.080  29.240  1.00  1.00      E    C
ATOM   1131  CA  ALA E  14      14.671  39.440  29.050  1.00  1.00      E    C
ATOM   1132  CA  LYS E  15      15.681  39.630  25.370  1.00  1.00      E    C
ATOM   1133  CA  THR E  16      14.671  37.300  22.590  1.00  1.00      E    C
ATOM   1134  CA  ARG E  17      11.061  36.180  22.170  1.00  1.00      E    C
ATOM   1135  CA  SER E  18      12.331  32.630  22.570  1.00  1.00      E    C
ATOM   1136  CA  SER E  19      13.811  33.430  26.020  1.00  1.00      E    C
ATOM   1137  CA  ARG E  20      10.641  35.230  26.850  1.00  1.00      E    C
ATOM   1138  CA  ALA E  21       8.541  32.150  26.160  1.00  1.00      E    C
ATOM   1139  CA  GLY E  22      11.091  29.690  27.730  1.00  1.00      E    C
ATOM   1140  CA  LEU E  23      12.101  28.280  24.340  1.00  1.00      E    C
ATOM   1141  CA  GLN E  24      15.421  27.070  22.970  1.00  1.00      E    C
ATOM   1142  CA  PHE E  25      14.530  27.210  19.250  1.00  1.00      E    C
ATOM   1143  CA  PRO E  26      13.860  30.540  17.490  1.00  1.00      E    C
ATOM   1144  CA  VAL E  27      10.491  32.120  17.980  1.00  1.00      E    C
ATOM   1145  CA  GLY E  28      11.521  35.090  15.790  1.00  1.00      E    C
ATOM   1146  CA  ARG E  29      12.670  32.690  12.950  1.00  1.00      E    C
ATOM   1147  CA  VAL E  30       9.410  30.800  13.190  1.00  1.00      E    C
ATOM   1148  CA  HIS E  31       7.570  34.210  13.150  1.00  1.00      E    C
ATOM   1149  CA  ARG E  32       9.450  35.260   9.990  1.00  1.00      E    C
ATOM   1150  CA  LEU E  33       8.830  32.070   8.160  1.00  1.00      E    C
ATOM   1151  CA  LEU E  34       5.220  31.920   8.910  1.00  1.00      E    C
ATOM   1152  CA  ARG E  35       4.770  35.400   7.360  1.00  1.00      E    C
ATOM   1153  CA  LYS E  36       7.310  34.470   4.550  1.00  1.00      E    C
ATOM   1154  CA  GLY E  37       5.700  31.090   3.850  1.00  1.00      E    C
ATOM   1155  CA  ASN E  38       2.220  32.330   2.810  1.00  1.00      E    C
ATOM   1156  CA  TYR E  39       0.260  29.830   4.790  1.00  1.00      E    C
ATOM   1157  CA  ALA E  40      -2.400  32.190   6.000  1.00  1.00      E    C
ATOM   1158  CA  GLU E  41      -3.190  35.850   5.641  1.00  1.00      E    C
ATOM   1159  CA  ARG E  42      -2.000  36.450   9.230  1.00  1.00      E    C
ATOM   1160  CA  VAL E  43      -0.400  34.890  12.240  1.00  1.00      E    C
ATOM   1161  CA  GLY E  44      -1.279  35.960  15.660  1.00  1.00      E    C
ATOM   1162  CA  ALA E  45       1.171  36.300  18.430  1.00  1.00      E    C
ATOM   1163  CA  GLY E  46       1.141  32.750  20.160  1.00  1.00      E    C
ATOM   1164  CA  ALA E  47       1.640  30.800  16.880  1.00  1.00      E    C
ATOM   1165  CA  PRO E  48       5.300  31.330  16.300  1.00  1.00      E    C
ATOM   1166  CA  VAL E  49       6.051  30.180  19.890  1.00  1.00      E    C
ATOM   1167  CA  TYR E  50       3.850  27.240  20.360  1.00  1.00      E    C
ATOM   1168  CA  LEU E  51       4.940  25.780  16.930  1.00  1.00      E    C
ATOM   1169  CA  ALA E  52       8.610  26.530  17.670  1.00  1.00      E    C
ATOM   1170  CA  ALA E  53       8.290  24.980  21.180  1.00  1.00      E    C
ATOM   1171  CA  VAL E  54       6.750  21.730  19.530  1.00  1.00      E    C
ATOM   1172  CA  LEU E  55       9.690  21.380  17.160  1.00  1.00      E    C
ATOM   1173  CA  GLU E  56      12.100  21.830  20.160  1.00  1.00      E    C
ATOM   1174  CA  TYR E  57      10.270  19.220  22.040  1.00  1.00      E    C
ATOM   1175  CA  LEU E  58      10.490  16.580  19.220  1.00  1.00      E    C
ATOM   1176  CA  THR E  59      14.120  17.580  18.670  1.00  1.00      E    C
ATOM   1177  CA  ALA E  60      14.970  17.040  22.360  1.00  1.00      E    C
ATOM   1178  CA  GLU E  61      13.550  13.570  22.190  1.00  1.00      E    C
ATOM   1179  CA  ILE E  62      15.540  12.510  19.120  1.00  1.00      E    C
ATOM   1180  CA  LEU E  63      18.710  14.300  20.270  1.00  1.00      E    C
ATOM   1181  CA  GLU E  64      18.450  12.810  23.760  1.00  1.00      E    C
ATOM   1182  CA  LEU E  65      17.920   9.340  22.450  1.00  1.00      E    C
ATOM   1183  CA  ALA E  66      20.540   9.720  19.790  1.00  1.00      E    C
ATOM   1184  CA  GLY E  67      23.280  10.770  22.230  1.00  1.00      E    C
ATOM   1185  CA  ASN E  68      22.080   7.840  24.270  1.00  1.00      E    C
ATOM   1186  CA  ALA E  69      22.750   5.570  21.180  1.00  1.00      E    C
ATOM   1187  CA  ALA E  70      26.170   7.210  20.730  1.00  1.00      E    C
ATOM   1188  CA  ARG E  71      27.150   6.439  24.350  1.00  1.00      E    C
ATOM   1189  CA  ASP E  72      25.770   2.829  23.890  1.00  1.00      E    C
ATOM   1190  CA  ASN E  73      27.960   2.370  20.790  1.00  1.00      E    C
ATOM   1191  CA  LYS E  74      30.940   3.649  22.680  1.00  1.00      E    C
ATOM   1192  CA  LYS E  75      31.430   6.699  20.550  1.00  1.00      E    C
ATOM   1193  CA  THR E  76      30.930  10.229  21.690  1.00  1.00      E    C
ATOM   1194  CA  ARG E  77      30.010  11.930  18.490  1.00  1.00      E    C
ATOM   1195  CA  ILE E  78      26.510  11.290  17.090  1.00  1.00      E    C
ATOM   1196  CA  ILE E  79      26.710   9.980  13.470  1.00  1.00      E    C
ATOM   1197  CA  PRO E  80      23.580   9.070  11.340  1.00  1.00      E    C
ATOM   1198  CA  ARG E  81      23.530   5.640  12.780  1.00  1.00      E    C
ATOM   1199  CA  HIS E  82      22.790   6.830  16.290  1.00  1.00      E    C
ATOM   1200  CA  LEU E  83      19.800   8.850  15.200  1.00  1.00      E    C
ATOM   1201  CA  GLN E  84      18.440   5.860  13.190  1.00  1.00      E    C
ATOM   1202  CA  LEU E  85      18.650   3.330  16.060  1.00  1.00      E    C
ATOM   1203  CA  ALA E  86      16.860   5.970  18.280  1.00  1.00      E    C
ATOM   1204  CA  VAL E  87      14.140   6.590  15.760  1.00  1.00      E    C
ATOM   1205  CA  ARG E  88      13.620   3.020  14.660  1.00  1.00      E    C
ATOM   1206  CA  ASN E  89      13.840   1.750  18.300  1.00  1.00      E    C
ATOM   1207  CA  ASP E  90      11.310   4.390  19.300  1.00  1.00      E    C
ATOM   1208  CA  GLU E  91       7.610   3.630  18.480  1.00  1.00      E    C
ATOM   1209  CA  GLU E  92       6.440   7.160  18.110  1.00  1.00      E    C
ATOM   1210  CA  LEU E  93       9.320   8.850  16.230  1.00  1.00      E    C
ATOM   1211  CA  ASN E  94       9.480   5.700  13.980  1.00  1.00      E    C
ATOM   1212  CA  LYS E  95       5.950   6.220  12.780  1.00  1.00      E    C
ATOM   1213  CA  LEU E  96       6.540  10.010  12.220  1.00  1.00      E    C
ATOM   1214  CA  LEU E  97       9.590   9.230  10.220  1.00  1.00      E    C
ATOM   1215  CA  GLY E  98       8.010   6.120   8.510  1.00  1.00      E    C
ATOM   1216  CA  ARG E  99       8.660   7.560   5.070  1.00  1.00      E    C
ATOM   1217  CA  VAL E 100      12.030   9.190   5.940  1.00  1.00      E    C
ATOM   1218  CA  THR E 101      14.910   7.100   4.680  1.00  1.00      E    C
ATOM   1219  CA  ILE E 102      17.550   8.030   7.190  1.00  1.00      E    C
ATOM   1220  CA  ALA E 103      20.370   8.400   4.710  1.00  1.00      E    C
ATOM   1221  CA  GLN E 104      23.620   6.620   5.740  1.00  1.00      E    C
ATOM   1222  CA  GLY E 105      21.790   5.180   8.680  1.00  1.00      E    C
ATOM   1223  CA  GLY E 106      21.590   1.490   7.450  1.00  1.00      E    C
ATOM   1224  CA  VAL E 107      18.990  -0.680   9.090  1.00  1.00      E    C
ATOM   1225  CA  LEU E 108      18.800  -2.390  12.480  1.00  1.00      E    C
ATOM   1226  CA  PRO E 109      17.720  -6.070  12.160  1.00  1.00      E    C
ATOM   1227  CA  ASN E 110      16.590  -6.980  15.670  1.00  1.00      E    C
ATOM   1228  CA  ILE E 111      15.170 -10.240  16.930  1.00  1.00      E    C
ATOM   1229  CA  GLN E 112      16.420 -11.970  20.090  1.00  1.00      E    C
ATOM   1230  CA  SER E 113      14.570 -15.310  20.570  1.00  1.00      E    C
ATOM   1231  CA  VAL E 114      15.600 -16.780  17.300  1.00  1.00      E    C
ATOM   1232  CA  LEU E 115      19.190 -16.600  18.210  1.00  1.00      E    C
ATOM   1233  CA  LEU E 116      18.900 -18.740  21.500  1.00  1.00      E    C
ATOM   1234  CA  PRO E 117      20.420 -22.190  21.540  1.00  1.00      E    C
ATOM   1235  CA  LYS E 118      18.440 -25.280  22.660  1.00  1.00      E    C
ATOM   1236  CA  LYS E 119      17.570 -27.420  19.669  1.00  1.00      E    C
ATOM   1237  CA  THR E 120      16.270 -29.400  22.539  1.00  1.00      E    C
ATOM   1238  CA  GLU E 121      16.950 -33.190  22.269  1.00  1.00      E    C
ATOM   1239  CA  SER E 122      18.150 -36.210  24.299  1.00  1.00      E    C
ATOM   1240  CA  SER E 123      17.090 -38.720  21.549  1.00  1.00      E    C
ATOM   1241  CA  LYS E 124      15.090 -41.570  23.089  1.00  1.00      E    C
ATOM   1242  CA  SER E 125      17.280 -44.470  22.279  1.00  1.00      E    C
ATOM   1243  CA  LYS E 126      18.810 -44.340  25.809  1.00  1.00      E    C
ATOM   1244  CA  SER E 127      20.070 -47.960  26.569  1.00  1.00      E    C
ATOM   1245  CA  LYS E 128      19.140 -46.721  30.109  1.00  1.00      E    C
TER
ATOM   1246  CA  PRO F   1       9.591  74.270  -4.789  1.00  1.00      F    C
ATOM   1247  CA  GLU F   2       7.621  71.020  -4.789  1.00  1.00      F    C
ATOM   1248  CA  PRO F   3       9.961  68.230  -5.629  1.00  1.00      F    C
ATOM   1249  CA  ALA F   4       9.751  66.950  -9.209  1.00  1.00      F    C
ATOM   1250  CA  LYS F   5       9.830  63.330 -10.219  1.00  1.00      F    C
ATOM   1251  CA  SER F   6      12.971  62.110  -8.369  1.00  1.00      F    C
ATOM   1252  CA  ALA F   7      13.760  59.800 -11.289  1.00  1.00      F    C
ATOM   1253  CA  PRO F   8      11.090  59.420 -12.549  1.00  1.00      F    C
ATOM   1254  CA  ALA F   9      11.410  55.680 -12.329  1.00  1.00      F    C
ATOM   1255  CA  PRO F  10       9.590  55.240 -10.109  1.00  1.00      F    C
ATOM   1256  CA  LYS F  11      11.090  51.840  -9.169  1.00  1.00      F    C
ATOM   1257  CA  LYS F  12      14.570  50.800 -10.040  1.00  1.00      F    C
ATOM   1258  CA  GLY F  13      17.450  52.460  -8.110  1.00  1.00      F    C
ATOM   1259  CA  SER F  14      17.030  51.450  -4.570  1.00  1.00      F    C
ATOM   1260  CA  LYS F  15      20.680  50.570  -4.220  1.00  1.00      F    C
ATOM   1261  CA  LYS F  16      22.240  52.100  -1.110  1.00  1.00      F    C
ATOM   1262  CA  ALA F  17      18.611  52.620  -0.040  1.00  1.00      F    C
ATOM   1263  CA  VAL F  18      15.901  55.120   0.680  1.00  1.00      F    C
ATOM   1264  CA  THR F  19      12.811  53.560   2.431  1.00  1.00      F    C
ATOM   1265  CA  LYS F  20      13.941  51.180   5.290  1.00  1.00      F    C
ATOM   1266  CA  THR F  21      11.811  48.430   3.650  1.00  1.00      F    C
ATOM   1267  CA  GLN F  22      10.370  45.110   4.790  1.00  1.00      F    C
ATOM   1268  CA  LYS F  23       6.910  44.000   6.250  1.00  1.00      F    C
ATOM   1269  CA  LYS F  24       5.600  41.570   3.780  1.00  1.00      F    C
ATOM   1270  CA  ASP F  25       7.260  38.820   1.750  1.00  1.00      F    C
ATOM   1271  CA  GLY F  26       9.710  41.390   0.230  1.00  1.00      F    C
ATOM   1272  CA  LYS F  27      11.020  38.510  -1.810  1.00  1.00      F    C
ATOM   1273  CA  LYS F  28      12.720  38.570  -5.230  1.00  1.00      F    C
ATOM   1274  CA  ARG F  29      16.210  39.950  -4.490  1.00  1.00      F    C
ATOM   1275  CA  ARG F  30      17.600  36.620  -3.220  1.00  1.00      F    C
ATOM   1276  CA  LYS F  31      19.060  36.350   0.300  1.00  1.00      F    C
ATOM   1277  CA  THR F  32      22.420  34.740   0.780  1.00  1.00      F    C
ATOM   1278  CA  ARG F  33      21.690  31.210   1.920  1.00  1.00      F    C
ATOM   1279  CA  LYS F  34      23.580  29.870   4.830  1.00  1.00      F    C
ATOM   1280  CA  GLU F  35      21.140  29.980   7.680  1.00  1.00      F    C
ATOM   1281  CA  SER F  36      20.380  26.940   9.880  1.00  1.00      F    C
ATOM   1282  CA  TYR F  37      19.060  25.430  13.100  1.00  1.00      F    C
ATOM   1283  CA  ALA F  38      22.640  24.230  14.050  1.00  1.00      F    C
ATOM   1284  CA  ILE F  39      23.160  26.690  16.960  1.00  1.00      F    C
ATOM   1285  CA  TYR F  40      19.830  25.590  18.510  1.00  1.00      F    C
ATOM   1286  CA  VAL F  41      20.680  21.940  17.850  1.00  1.00      F    C
ATOM   1287  CA  TYR F  42      24.000  22.800  19.670  1.00  1.00      F    C
ATOM   1288  CA  LYS F  43      21.840  24.450  22.500  1.00  1.00      F    C
ATOM   1289  CA  VAL F  44      19.860  21.320  22.780  1.00  1.00      F    C
ATOM   1290  CA  LEU F  45      22.840  19.000  22.490  1.00  1.00      F    C
ATOM   1291  CA  LYS F  46      24.390  20.539  25.560  1.00  1.00      F    C
ATOM   1292  CA  GLN F  47      21.160  20.230  27.440  1.00  1.00      F    C
ATOM   1293  CA  VAL F  48      20.890  16.590  27.240  1.00  1.00      F    C
ATOM   1294  CA  HIS F  49      24.430  15.349  26.650  1.00  1.00      F    C
ATOM   1295  CA  PRO F  50      26.770  18.149  27.780  1.00  1.00      F    C
ATOM   1296  CA  ASP F  51      30.060  16.409  27.040  1.00  1.00      F    C
ATOM   1297  CA  THR F  52      29.020  14.829  23.810  1.00  1.00      F    C
ATOM   1298  CA  GLY F  53      29.670  16.159  20.450  1.00  1.00      F    C
ATOM   1299  CA  ILE F  54      27.800  15.750  17.180  1.00  1.00      F    C
ATOM   1300  CA  SER F  55      28.850  15.410  13.590  1.00  1.00      F    C
ATOM   1301  CA  SER F  56      28.160  17.530  10.540  1.00  1.00      F    C
ATOM   1302  CA  LYS F  57      26.280  14.470   8.980  1.00  1.00      F    C
ATOM   1303  CA  ALA F  58      24.170  14.180  12.080  1.00  1.00      F    C
ATOM   1304  CA  MET F  59      23.570  17.860  12.110  1.00  1.00      F    C
ATOM   1305  CA  SER F  60      22.610  17.450   8.380  1.00  1.00      F    C
ATOM   1306  CA  ILE F  61      20.100  14.820   9.520  1.00  1.00      F    C
ATOM   1307  CA  MET F  62      18.700  17.350  12.140  1.00  1.00      F    C
ATOM   1308  CA  ASN F  63      18.290  20.020   9.610  1.00  1.00      F    C
ATOM   1309  CA  SER F  64      16.020  17.690   7.420  1.00  1.00      F    C
ATOM   1310  CA  PHE F  65      14.170  16.660  10.620  1.00  1.00      F    C
ATOM   1311  CA  VAL F  66      13.510  20.220  11.670  1.00  1.00      F    C
ATOM   1312  CA  ASN F  67      12.690  21.200   8.090  1.00  1.00      F    C
ATOM   1313  CA  ASP F  68      10.430  18.110   7.700  1.00  1.00      F    C
ATOM   1314  CA  VAL F  69       8.290  18.890  10.770  1.00  1.00      F    C
ATOM   1315  CA  PHE F  70       8.240  22.600  10.270  1.00  1.00      F    C
ATOM   1316  CA  GLU F  71       6.790  22.260   6.760  1.00  1.00      F    C
ATOM   1317  CA  ARG F  72       4.570  19.330   7.640  1.00  1.00      F    C
ATOM   1318  CA  ILE F  73       2.650  21.060  10.400  1.00  1.00      F    C
ATOM   1319  CA  ALA F  74       2.400  24.450   8.680  1.00  1.00      F    C
ATOM   1320  CA  GLY F  75       0.930  23.090   5.590  1.00  1.00      F    C
ATOM   1321  CA  GLU F  76      -1.600  21.110   7.580  1.00  1.00      F    C
ATOM   1322  CA  ALA F  77      -2.450  24.280   9.620  1.00  1.00      F    C
ATOM   1323  CA  SER F  78      -2.810  26.230   6.280  1.00  1.00      F    C
ATOM   1324  CA  ARG F  79      -5.220  23.710   4.890  1.00  1.00      F    C
ATOM   1325  CA  LEU F  80      -7.120  23.500   8.040  1.00  1.00      F    C
ATOM   1326  CA  ALA F  81      -7.270  27.270   8.430  1.00  1.00      F    C
ATOM   1327  CA  HIS F  82      -8.720  27.750   4.930  1.00  1.00      F    C
ATOM   1328  CA  TYR F  83     -11.290  24.870   5.430  1.00  1.00      F    C
ATOM   1329  CA  ASN F  84     -12.390  26.820   8.531  1.00  1.00      F    C
ATOM   1330  CA  LYS F  85     -12.280  30.130   6.751  1.00  1.00      F    C
ATOM   1331  CA  ARG F  86     -10.210  31.670   9.541  1.00  1.00      F    C
ATOM   1332  CA  SER F  87      -7.510  33.570   7.621  1.00  1.00      F    C
ATOM   1333  CA  THR F  88      -4.990  33.510  10.461  1.00  1.00      F    C
ATOM   1334  CA  ILE F  89      -2.900  30.820  11.850  1.00  1.00      F    C
ATOM   1335  CA  THR F  90      -3.220  30.970  15.610  1.00  1.00      F    C
ATOM   1336  CA  SER F  91      -1.780  28.600  18.270  1.00  1.00      F    C
ATOM   1337  CA  ARG F  92      -5.160  26.970  18.150  1.00  1.00      F    C
ATOM   1338  CA  GLU F  93      -4.730  26.100  14.380  1.00  1.00      F    C
ATOM   1339  CA  ILE F  94      -1.190  24.890  15.000  1.00  1.00      F    C
ATOM   1340  CA  GLN F  95      -2.310  22.950  17.990  1.00  1.00      F    C
ATOM   1341  CA  THR F  96      -5.060  21.020  16.360  1.00  1.00      F    C
ATOM   1342  CA  ALA F  97      -2.900  20.070  13.390  1.00  1.00      F    C
ATOM   1343  CA  VAL F  98      -0.440  18.600  15.790  1.00  1.00      F    C
ATOM   1344  CA  ARG F  99      -3.240  16.550  17.530  1.00  1.00      F    C
ATOM   1345  CA  LEU F 100      -4.430  14.980  14.210  1.00  1.00      F    C
ATOM   1346  CA  LEU F 101      -0.920  14.120  13.050  1.00  1.00      F    C
ATOM   1347  CA  LEU F 102       0.980  13.240  16.180  1.00  1.00      F    C
ATOM   1348  CA  PRO F 103       0.640   9.780  17.560  1.00  1.00      F    C
ATOM   1349  CA  GLY F 104      -0.110   9.060  21.160  1.00  1.00      F    C
ATOM   1350  CA  GLU F 105       2.610  10.220  23.600  1.00  1.00      F    C
ATOM   1351  CA  LEU F 106       4.010  12.780  21.340  1.00  1.00      F    C
ATOM   1352  CA  ALA F 107       0.880  14.700  20.910  1.00  1.00      F    C
ATOM   1353  CA  LYS F 108      -0.040  14.790  24.450  1.00  1.00      F    C
ATOM   1354  CA  HIS F 109       3.410  16.100  25.520  1.00  1.00      F    C
ATOM   1355  CA  ALA F 110       3.510  18.340  22.330  1.00  1.00      F    C
ATOM   1356  CA  VAL F 111       0.250  20.000  23.290  1.00  1.00      F    C
ATOM   1357  CA  SER F 112       1.310  20.300  26.930  1.00  1.00      F    C
ATOM   1358  CA  GLU F 113       4.640  21.980  26.180  1.00  1.00      F    C
ATOM   1359  CA  GLY F 114       3.360  24.300  23.510  1.00  1.00      F    C
ATOM   1360  CA  THR F 115       0.401  25.470  25.640  1.00  1.00      F    C
ATOM   1361  CA  LYS F 116       2.571  25.770  28.720  1.00  1.00      F    C
ATOM   1362  CA  ALA F 117       4.981  27.980  26.590  1.00  1.00      F    C
ATOM   1363  CA  VAL F 118       2.201  30.330  25.340  1.00  1.00      F    C
ATOM   1364  CA  THR F 119       0.961  30.700  28.920  1.00  1.00      F    C
ATOM   1365  CA  LYS F 120       4.571  31.520  30.050  1.00  1.00      F    C
ATOM   1366  CA  TYR F 121       5.101  33.880  27.150  1.00  1.00      F    C
ATOM   1367  CA  THR F 122       1.941  35.860  27.990  1.00  1.00      F    C
ATOM   1368  CA  SER F 123       2.911  35.760  31.720  1.00  1.00      F    C
ATOM   1369  CA  ALA F 124       5.871  38.090  30.870  1.00  1.00      F    C
ATOM   1370  CA  LYS F 125       5.591  41.940  31.020  1.00  1.00      F    C
TER
ATOM   1371  CA  ALA G   1      59.930 -33.921  21.039  1.00  1.00      G    C
ATOM   1372  CA  ARG G   2      61.390 -30.961  22.859  1.00  1.00      G    C
ATOM   1373  CA  THR G   3      64.790 -29.871  24.339  1.00  1.00      G    C
ATOM   1374  CA  LYS G   4      68.100 -31.651  24.079  1.00  1.00      G    C
ATOM   1375  CA  GLN G   5      69.460 -33.651  27.019  1.00  1.00      G    C
ATOM   1376  CA  THR G   6      70.100 -37.221  28.029  1.00  1.00      G    C
ATOM   1377  CA  ALA G   7      68.010 -39.161  30.639  1.00  1.00      G    C
ATOM   1378  CA  ARG G   8      68.000 -42.931  30.099  1.00  1.00      G    C
ATOM   1379  CA  LYS G   9      71.190 -43.131  27.989  1.00  1.00      G    C
ATOM   1380  CA  SER G  10      71.360 -41.211  24.589  1.00  1.00      G    C
ATOM   1381  CA  THR G  11      72.970 -37.901  23.789  1.00  1.00      G    C
ATOM   1382  CA  GLY G  12      71.320 -38.001  20.289  1.00  1.00      G    C
ATOM   1383  CA  GLY G  13      70.460 -35.411  17.819  1.00  1.00      G    C
ATOM   1384  CA  LYS G  14      73.740 -35.541  15.969  1.00  1.00      G    C
ATOM   1385  CA  ALA G  15      72.540 -38.241  13.509  1.00  1.00      G    C
ATOM   1386  CA  PRO G  16      74.160 -41.161  15.439  1.00  1.00      G    C
ATOM   1387  CA  ARG G  17      76.290 -42.421  12.589  1.00  1.00      G    C
ATOM   1388  CA  LYS G  18      75.000 -45.941  13.269  1.00  1.00      G    C
ATOM   1389  CA  GLN G  19      73.819 -47.751  10.179  1.00  1.00      G    C
ATOM   1390  CA  LEU G  20      77.109 -47.441   8.438  1.00  1.00      G    C
ATOM   1391  CA  ALA G  21      75.819 -47.471   4.818  1.00  1.00      G    C
ATOM   1392  CA  THR G  22      72.029 -47.171   4.119  1.00  1.00      G    C
ATOM   1393  CA  LYS G  23      70.119 -44.761   1.809  1.00  1.00      G    C
ATOM   1394  CA  ALA G  24      67.789 -41.911   2.899  1.00  1.00      G    C
ATOM   1395  CA  ALA G  25      65.479 -41.131  -0.131  1.00  1.00      G    C
ATOM   1396  CA  ARG G  26      63.099 -44.011  -0.401  1.00  1.00      G    C
ATOM   1397  CA  LYS G  27      61.079 -46.621   1.379  1.00  1.00      G    C
ATOM   1398  CA  SER G  28      57.689 -46.461  -0.451  1.00  1.00      G    C
ATOM   1399  CA  ALA G  29      54.099 -46.461   1.129  1.00  1.00      G    C
ATOM   1400  CA  PRO G  30      53.899 -42.901  -0.031  1.00  1.00      G    C
ATOM   1401  CA  ALA G  31      51.959 -41.991   3.119  1.00  1.00      G    C
ATOM   1402  CA  THR G  32      49.509 -39.701   1.419  1.00  1.00      G    C
ATOM   1403  CA  GLY G  33      47.879 -38.471   4.629  1.00  1.00      G    C
ATOM   1404  CA  GLY G  34      44.249 -39.391   5.299  1.00  1.00      G    C
ATOM   1405  CA  VAL G  35      41.699 -37.470   3.289  1.00  1.00      G    C
ATOM   1406  CA  LYS G  36      39.520 -34.970   5.429  1.00  1.00      G    C
ATOM   1407  CA  LYS G  37      35.960 -35.630   4.229  1.00  1.00      G    C
ATOM   1408  CA  PRO G  38      34.330 -33.320   1.569  1.00  1.00      G    C
ATOM   1409  CA  HIS G  39      31.580 -31.120   2.839  1.00  1.00      G    C
ATOM   1410  CA  ARG G  40      32.390 -27.800   4.569  1.00  1.00      G    C
ATOM   1411  CA  TYR G  41      30.210 -24.960   5.649  1.00  1.00      G    C
ATOM   1412  CA  ARG G  42      26.450 -25.710   5.699  1.00  1.00      G    C
ATOM   1413  CA  PRO G  43      24.240 -24.130   2.819  1.00  1.00      G    C
ATOM   1414  CA  GLY G  44      22.670 -21.200   4.529  1.00  1.00      G    C
ATOM   1415  CA  THR G  45      25.460 -20.810   7.039  1.00  1.00      G    C
ATOM   1416  CA  VAL G  46      27.530 -18.480   4.899  1.00  1.00      G    C
ATOM   1417  CA  ALA G  47      24.260 -16.860   3.650  1.00  1.00      G    C
ATOM   1418  CA  LEU G  48      23.320 -16.130   7.260  1.00  1.00      G    C
ATOM   1419  CA  ARG G  49      26.780 -14.570   7.910  1.00  1.00      G    C
ATOM   1420  CA  GLU G  50      26.200 -12.220   4.990  1.00  1.00      G    C
ATOM   1421  CA  ILE G  51      22.850 -11.180   6.490  1.00  1.00      G    C
ATOM   1422  CA  ARG G  52      24.570 -10.310   9.730  1.00  1.00      G    C
ATOM   1423  CA  ARG G  53      27.560  -8.590   8.150  1.00  1.00      G    C
ATOM   1424  CA  TYR G  54      25.320  -6.270   6.070  1.00  1.00      G    C
ATOM   1425  CA  GLN G  55      22.880  -5.550   8.820  1.00  1.00      G    C
ATOM   1426  CA  LYS G  56      25.560  -4.100  10.900  1.00  1.00      G    C
ATOM   1427  CA  SER G  57      26.720  -1.570   8.260  1.00  1.00      G    C
ATOM   1428  CA  THR G  58      25.630   1.310   6.190  1.00  1.00      G    C
ATOM   1429  CA  GLU G  59      27.820   1.060   3.020  1.00  1.00      G    C
ATOM   1430  CA  LEU G  60      26.020   0.890  -0.320  1.00  1.00      G    C
ATOM   1431  CA  LEU G  61      26.360  -2.470  -1.940  1.00  1.00      G    C
ATOM   1432  CA  ILE G  62      26.020  -1.950  -5.680  1.00  1.00      G    C
ATOM   1433  CA  ARG G  63      29.290  -0.810  -7.560  1.00  1.00      G    C
ATOM   1434  CA  LYS G  64      29.240   2.930  -8.130  1.00  1.00      G    C
ATOM   1435  CA  LEU G  65      30.660   3.190 -11.690  1.00  1.00      G    C
ATOM   1436  CA  PRO G  66      28.330   0.440 -13.140  1.00  1.00      G    C
ATOM   1437  CA  PHE G  67      25.540   2.290 -11.360  1.00  1.00      G    C
ATOM   1438  CA  GLN G  68      26.330   5.740 -12.590  1.00  1.00      G    C
ATOM   1439  CA  ARG G  69      26.470   4.630 -16.290  1.00  1.00      G    C
ATOM   1440  CA  LEU G  70      23.020   3.080 -15.840  1.00  1.00      G    C
ATOM   1441  CA  VAL G  71      21.660   6.320 -14.510  1.00  1.00      G    C
ATOM   1442  CA  ARG G  72      23.130   8.360 -17.420  1.00  1.00      G    C
ATOM   1443  CA  GLU G  73      21.930   5.800 -20.010  1.00  1.00      G    C
ATOM   1444  CA  ILE G  74      18.330   5.950 -18.680  1.00  1.00      G    C
ATOM   1445  CA  ALA G  75      18.210   9.740 -18.470  1.00  1.00      G    C
ATOM   1446  CA  GLN G  76      19.510  10.080 -22.120  1.00  1.00      G    C
ATOM   1447  CA  ASP G  77      16.160   8.580 -23.200  1.00  1.00      G    C
ATOM   1448  CA  PHE G  78      14.430  11.760 -21.630  1.00  1.00      G    C
ATOM   1449  CA  LYS G  79      17.040  14.470 -22.200  1.00  1.00      G    C
ATOM   1450  CA  THR G  80      20.020  14.150 -24.340  1.00  1.00      G    C
ATOM   1451  CA  ASP G  81      22.830  16.270 -23.120  1.00  1.00      G    C
ATOM   1452  CA  LEU G  82      21.860  16.540 -19.520  1.00  1.00      G    C
ATOM   1453  CA  ARG G  83      24.490  16.860 -16.910  1.00  1.00      G    C
ATOM   1454  CA  PHE G  84      24.170  15.460 -13.370  1.00  1.00      G    C
ATOM   1455  CA  GLN G  85      25.490  16.770 -10.070  1.00  1.00      G    C
ATOM   1456  CA  SER G  86      27.290  13.920  -8.360  1.00  1.00      G    C
ATOM   1457  CA  SER G  87      24.720  14.250  -5.400  1.00  1.00      G    C
ATOM   1458  CA  ALA G  88      21.940  13.570  -7.910  1.00  1.00      G    C
ATOM   1459  CA  VAL G  89      23.360  10.410  -8.940  1.00  1.00      G    C
ATOM   1460  CA  MET G  90      24.120   9.400  -5.430  1.00  1.00      G    C
ATOM   1461  CA  ALA G  91      20.500  10.400  -4.380  1.00  1.00      G    C
ATOM   1462  CA  LEU G  92      19.180   7.990  -6.870  1.00  1.00      G    C
ATOM   1463  CA  GLN G  93      21.370   5.190  -5.560  1.00  1.00      G    C
ATOM   1464  CA  GLU G  94      20.430   5.650  -1.960  1.00  1.00      G    C
ATOM   1465  CA  ALA G  95      16.730   5.580  -3.010  1.00  1.00      G    C
ATOM   1466  CA  SER G  96      17.230   2.590  -5.420  1.00  1.00      G    C
ATOM   1467  CA  GLU G  97      19.070   0.530  -2.820  1.00  1.00      G    C
ATOM   1468  CA  ALA G  98      16.500   1.610  -0.270  1.00  1.00      G    C
ATOM   1469  CA  TYR G  99      13.840   0.730  -2.770  1.00  1.00      G    C
ATOM   1470  CA  LEU G 100      15.120  -2.800  -3.400  1.00  1.00      G    C
ATOM   1471  CA  VAL G 101      15.810  -3.420   0.270  1.00  1.00      G    C
ATOM   1472  CA  ALA G 102      12.170  -2.770   1.190  1.00  1.00      G    C
ATOM   1473  CA  LEU G 103      10.970  -4.880  -1.770  1.00  1.00      G    C
ATOM   1474  CA  PHE G 104      13.080  -7.750  -0.580  1.00  1.00      G    C
ATOM   1475  CA  GLU G 105      11.500  -7.360   2.880  1.00  1.00      G    C
ATOM   1476  CA  ASP G 106       8.020  -7.900   1.410  1.00  1.00      G    C
ATOM   1477  CA  THR G 107       9.240 -10.600  -0.910  1.00  1.00      G    C
ATOM   1478  CA  ASN G 108      10.780 -12.500   2.080  1.00  1.00      G    C
ATOM   1479  CA  LEU G 109       7.590 -12.190   4.060  1.00  1.00      G    C
ATOM   1480  CA  CYS G 110       5.650 -13.630   1.020  1.00  1.00      G    C
ATOM   1481  CA  ALA G 111       8.110 -16.660   0.740  1.00  1.00      G    C
ATOM   1482  CA  ILE G 112       7.590 -17.610   4.370  1.00  1.00      G    C
ATOM   1483  CA  HIS G 113       3.880 -17.090   4.030  1.00  1.00      G    C
ATOM   1484  CA  ALA G 114       3.920 -19.570   1.290  1.00  1.00      G    C
ATOM   1485  CA  LYS G 115       5.950 -21.990   3.440  1.00  1.00      G    C
ATOM   1486  CA  ARG G 116       9.000 -21.710   1.290  1.00  1.00      G    C
ATOM   1487  CA  VAL G 117      12.530 -20.400   2.190  1.00  1.00      G    C
ATOM   1488  CA  THR G 118      13.210 -19.360  -1.470  1.00  1.00      G    C
ATOM   1489  CA  ILE G 119      12.240 -16.130  -3.180  1.00  1.00      G    C
ATOM   1490  CA  MET G 120      10.680 -16.440  -6.590  1.00  1.00      G    C
ATOM   1491  CA  PRO G 121       9.640 -13.720  -9.210  1.00  1.00      G    C
ATOM   1492  CA  LYS G 122       5.960 -14.240  -7.960  1.00  1.00      G    C
ATOM   1493  CA  ASP G 123       7.230 -13.160  -4.580  1.00  1.00      G    C
ATOM   1494  CA  ILE G 124       8.560  -9.860  -5.990  1.00  1.00      G    C
ATOM   1495  CA  GLN G 125       5.420  -9.400  -7.960  1.00  1.00      G    C
ATOM   1496  CA  LEU G 126       2.900  -9.680  -5.140  1.00  1.00      G    C
ATOM   1497  CA  ALA G 127       4.860  -6.930  -3.170  1.00  1.00      G    C
ATOM   1498  CA  ARG G 128       4.850  -4.650  -6.190  1.00  1.00      G    C
ATOM   1499  CA  ARG G 129       1.240  -5.410  -6.910  1.00  1.00      G    C
ATOM   1500  CA  ILE G 130       0.130  -4.610  -3.350  1.00  1.00      G    C
ATOM   1501  CA  ARG G 131       2.230  -1.440  -3.440  1.00  1.00      G    C
ATOM   1502  CA  GLY G 132       0.180  -0.450  -6.690  1.00  1.00      G    C
ATOM   1503  CA  GLU G 133       3.220  -0.580  -8.850  1.00  1.00      G    C
ATOM   1504  CA  ARG G 134       1.960  -3.490 -10.880  1.00  1.00      G    C
ATOM   1505  CA  ALA G 135      -1.560  -3.200  -9.860  1.00  1.00      G    C
TER
ATOM   1506  CA  SER H   1      58.749  -2.810 -38.361  1.00  1.00      H    C
ATOM   1507  CA  GLY H   2      56.179  -0.770 -36.331  1.00  1.00      H    C
ATOM   1508  CA  ARG H   3      52.429  -0.400 -35.531  1.00  1.00      H    C
ATOM   1509  CA  GLY H   4      49.339  -0.490 -37.661  1.00  1.00      H    C
ATOM   1510  CA  LYS H   5      49.889  -3.960 -39.141  1.00  1.00      H    C
ATOM   1511  CA  GLY H   6      48.759  -6.360 -41.851  1.00  1.00      H    C
ATOM   1512  CA  GLY H   7      49.569  -9.210 -39.341  1.00  1.00      H    C
ATOM   1513  CA  LYS H   8      52.329 -11.650 -38.491  1.00  1.00      H    C
ATOM   1514  CA  GLY H   9      51.559 -15.370 -39.261  1.00  1.00      H    C
ATOM   1515  CA  LEU H  10      48.359 -14.600 -41.191  1.00  1.00      H    C
ATOM   1516  CA  GLY H  11      45.989 -17.580 -40.771  1.00  1.00      H    C
ATOM   1517  CA  LYS H  12      44.009 -18.400 -37.501  1.00  1.00      H    C
ATOM   1518  CA  GLY H  13      41.149 -20.210 -39.021  1.00  1.00      H    C
ATOM   1519  CA  GLY H  14      38.059 -18.270 -38.181  1.00  1.00      H    C
ATOM   1520  CA  ALA H  15      35.209 -18.720 -35.671  1.00  1.00      H    C
ATOM   1521  CA  LYS H  16      34.959 -17.820 -31.991  1.00  1.00      H    C
ATOM   1522  CA  ARG H  17      35.499 -15.140 -29.461  1.00  1.00      H    C
ATOM   1523  CA  HIS H  18      36.209 -11.460 -29.311  1.00  1.00      H    C
ATOM   1524  CA  ARG H  19      32.949  -9.470 -29.480  1.00  1.00      H    C
ATOM   1525  CA  LYS H  20      33.259  -5.620 -29.540  1.00  1.00      H    C
ATOM   1526  CA  VAL H  21      29.729  -4.890 -28.200  1.00  1.00      H    C
ATOM   1527  CA  LEU H  22      30.790  -3.810 -24.770  1.00  1.00      H    C
ATOM   1528  CA  ARG H  23      27.180  -3.210 -23.490  1.00  1.00      H    C
ATOM   1529  CA  ASP H  24      26.470  -4.270 -19.850  1.00  1.00      H    C
ATOM   1530  CA  ASN H  25      25.080  -1.340 -18.020  1.00  1.00      H    C
ATOM   1531  CA  ILE H  26      21.730  -2.740 -16.640  1.00  1.00      H    C
ATOM   1532  CA  GLN H  27      23.400  -6.080 -16.970  1.00  1.00      H    C
ATOM   1533  CA  GLY H  28      26.140  -4.470 -15.140  1.00  1.00      H    C
ATOM   1534  CA  ILE H  29      24.140  -4.540 -11.810  1.00  1.00      H    C
ATOM   1535  CA  THR H  30      25.860  -7.780 -10.720  1.00  1.00      H    C
ATOM   1536  CA  LYS H  31      24.730 -10.930  -9.110  1.00  1.00      H    C
ATOM   1537  CA  PRO H  32      27.130 -10.340  -6.260  1.00  1.00      H    C
ATOM   1538  CA  ALA H  33      25.600  -6.860  -5.570  1.00  1.00      H    C
ATOM   1539  CA  ILE H  34      22.080  -8.290  -5.790  1.00  1.00      H    C
ATOM   1540  CA  ARG H  35      22.760 -10.950  -3.320  1.00  1.00      H    C
ATOM   1541  CA  ARG H  36      24.100  -8.470  -0.870  1.00  1.00      H    C
ATOM   1542  CA  LEU H  37      21.040  -6.210  -1.500  1.00  1.00      H    C
ATOM   1543  CA  ALA H  38      18.970  -9.240  -0.740  1.00  1.00      H    C
ATOM   1544  CA  ARG H  39      21.020  -9.940   2.400  1.00  1.00      H    C
ATOM   1545  CA  ARG H  40      20.580  -6.480   3.570  1.00  1.00      H    C
ATOM   1546  CA  GLY H  41      16.830  -7.240   2.990  1.00  1.00      H    C
ATOM   1547  CA  GLY H  42      16.960 -10.300   5.170  1.00  1.00      H    C
ATOM   1548  CA  VAL H  43      16.470 -12.940   2.390  1.00  1.00      H    C
ATOM   1549  CA  LYS H  44      18.470 -16.240   2.700  1.00  1.00      H    C
ATOM   1550  CA  ARG H  45      17.700 -18.140  -0.450  1.00  1.00      H    C
ATOM   1551  CA  ILE H  46      17.140 -16.900  -3.920  1.00  1.00      H    C
ATOM   1552  CA  SER H  47      15.780 -18.650  -7.030  1.00  1.00      H    C
ATOM   1553  CA  GLY H  48      18.100 -18.390 -10.110  1.00  1.00      H    C
ATOM   1554  CA  LEU H  49      15.530 -16.250 -11.890  1.00  1.00      H    C
ATOM   1555  CA  ILE H  50      15.230 -13.540  -9.310  1.00  1.00      H    C
ATOM   1556  CA  TYR H  51      18.280 -11.750 -10.720  1.00  1.00      H    C
ATOM   1557  CA  GLU H  52      16.790 -10.820 -14.090  1.00  1.00      H    C
ATOM   1558  CA  GLU H  53      13.550  -9.960 -12.320  1.00  1.00      H    C
ATOM   1559  CA  THR H  54      15.360  -7.660  -9.860  1.00  1.00      H    C
ATOM   1560  CA  ARG H  55      17.200  -5.820 -12.710  1.00  1.00      H    C
ATOM   1561  CA  GLY H  56      13.970  -5.330 -14.540  1.00  1.00      H    C
ATOM   1562  CA  VAL H  57      12.430  -3.710 -11.380  1.00  1.00      H    C
ATOM   1563  CA  LEU H  58      15.500  -1.540 -10.860  1.00  1.00      H    C
ATOM   1564  CA  LYS H  59      15.430  -0.430 -14.470  1.00  1.00      H    C
ATOM   1565  CA  VAL H  60      11.670   0.610 -14.070  1.00  1.00      H    C
ATOM   1566  CA  PHE H  61      12.390   2.500 -10.850  1.00  1.00      H    C
ATOM   1567  CA  LEU H  62      14.920   4.710 -12.490  1.00  1.00      H    C
ATOM   1568  CA  GLU H  63      12.850   5.610 -15.530  1.00  1.00      H    C
ATOM   1569  CA  ASN H  64      10.110   6.680 -13.260  1.00  1.00      H    C
ATOM   1570  CA  VAL H  65      12.100   8.710 -10.800  1.00  1.00      H    C
ATOM   1571  CA  ILE H  66      14.330  10.350 -13.350  1.00  1.00      H    C
ATOM   1572  CA  ARG H  67      11.530  11.260 -15.700  1.00  1.00      H    C
ATOM   1573  CA  ASP H  68      10.090  13.520 -12.990  1.00  1.00      H    C
ATOM   1574  CA  ALA H  69      13.460  15.010 -11.930  1.00  1.00      H    C
ATOM   1575  CA  VAL H  70      14.440  16.000 -15.580  1.00  1.00      H    C
ATOM   1576  CA  THR H  71      10.870  17.350 -15.950  1.00  1.00      H    C
ATOM   1577  CA  TYR H  72      11.460  19.670 -13.090  1.00  1.00      H    C
ATOM   1578  CA  THR H  73      15.060  20.540 -14.360  1.00  1.00      H    C
ATOM   1579  CA  GLU H  74      13.730  21.310 -17.880  1.00  1.00      H    C
ATOM   1580  CA  HIS H  75      10.980  23.570 -16.590  1.00  1.00      H    C
ATOM   1581  CA  ALA H  76      13.560  25.610 -14.890  1.00  1.00      H    C
ATOM   1582  CA  LYS H  77      15.660  25.600 -17.920  1.00  1.00      H    C
ATOM   1583  CA  ARG H  78      18.700  24.360 -15.870  1.00  1.00      H    C
ATOM   1584  CA  LYS H  79      20.940  22.220 -17.860  1.00  1.00      H    C
ATOM   1585  CA  THR H  80      22.160  20.220 -14.740  1.00  1.00      H    C
ATOM   1586  CA  VAL H  81      19.960  17.540 -12.980  1.00  1.00      H    C
ATOM   1587  CA  THR H  82      20.350  18.410  -9.300  1.00  1.00      H    C
ATOM   1588  CA  ALA H  83      19.980  16.460  -6.200  1.00  1.00      H    C
ATOM   1589  CA  MET H  84      16.960  18.680  -5.300  1.00  1.00      H    C
ATOM   1590  CA  ASP H  85      15.430  17.730  -8.710  1.00  1.00      H    C
ATOM   1591  CA  VAL H  86      15.970  14.140  -7.550  1.00  1.00      H    C
ATOM   1592  CA  VAL H  87      14.940  15.180  -3.890  1.00  1.00      H    C
ATOM   1593  CA  TYR H  88      11.660  16.610  -5.120  1.00  1.00      H    C
ATOM   1594  CA  ALA H  89      10.760  13.800  -7.240  1.00  1.00      H    C
ATOM   1595  CA  LEU H  90      11.480  11.270  -4.460  1.00  1.00      H    C
ATOM   1596  CA  LYS H  91       9.200  13.200  -1.940  1.00  1.00      H    C
ATOM   1597  CA  ARG H  92       6.260  12.890  -4.480  1.00  1.00      H    C
ATOM   1598  CA  GLN H  93       7.100   9.190  -4.630  1.00  1.00      H    C
ATOM   1599  CA  GLY H  94       6.820   9.110  -0.800  1.00  1.00      H    C
ATOM   1600  CA  ARG H  95      10.530   8.250  -0.440  1.00  1.00      H    C
ATOM   1601  CA  THR H  96      11.490  11.050   1.980  1.00  1.00      H    C
ATOM   1602  CA  LEU H  97      15.300  11.560   2.060  1.00  1.00      H    C
ATOM   1603  CA  TYR H  98      17.240  13.060   5.030  1.00  1.00      H    C
ATOM   1604  CA  GLY H  99      20.990  13.620   5.270  1.00  1.00      H    C
ATOM   1605  CA  PHE H 100      21.670  14.600   1.730  1.00  1.00      H    C
ATOM   1606  CA  GLY H 101      21.750  18.390   1.740  1.00  1.00      H    C
ATOM   1607  CA  GLY H 102      23.950  18.620  -1.360  1.00  1.00      H    C
TER
ATOM   1608  CA  SER I   1     -21.410  21.391 -39.279  1.00  1.00      I    C
ATOM   1609  CA  GLY I   2     -24.000  23.331 -41.239  1.00  1.00      I    C
ATOM   1610  CA  ARG I   3     -27.810  23.071 -41.479  1.00  1.00      I    C
ATOM   1611  CA  GLY I   4     -29.280  25.781 -39.189  1.00  1.00      I    C
ATOM   1612  CA  LYS I   5     -27.820  27.351 -36.019  1.00  1.00      I    C
ATOM   1613  CA  GLN I   6     -26.080  30.671 -36.819  1.00  1.00      I    C
ATOM   1614  CA  GLY I   7     -22.690  31.791 -35.619  1.00  1.00      I    C
ATOM   1615  CA  GLY I   8     -24.050  33.111 -32.209  1.00  1.00      I    C
ATOM   1616  CA  LYS I   9     -22.910  29.801 -30.549  1.00  1.00      I    C
ATOM   1617  CA  THR I  10     -23.790  28.491 -27.099  1.00  1.00      I    C
ATOM   1618  CA  ARG I  11     -22.230  31.371 -25.159  1.00  1.00      I    C
ATOM   1619  CA  ALA I  12     -19.210  33.351 -26.309  1.00  1.00      I    C
ATOM   1620  CA  LYS I  13     -19.800  36.921 -24.899  1.00  1.00      I    C
ATOM   1621  CA  ALA I  14     -17.860  39.691 -26.699  1.00  1.00      I    C
ATOM   1622  CA  LYS I  15     -15.750  41.501 -24.209  1.00  1.00      I    C
ATOM   1623  CA  THR I  16     -15.160  38.391 -22.149  1.00  1.00      I    C
ATOM   1624  CA  ARG I  17     -11.920  36.480 -21.629  1.00  1.00      I    C
ATOM   1625  CA  SER I  18     -13.870  33.361 -22.329  1.00  1.00      I    C
ATOM   1626  CA  SER I  19     -14.740  34.611 -25.919  1.00  1.00      I    C
ATOM   1627  CA  ARG I  20     -11.180  35.921 -26.379  1.00  1.00      I    C
ATOM   1628  CA  ALA I  21      -9.810  32.520 -25.439  1.00  1.00      I    C
ATOM   1629  CA  GLY I  22     -12.580  30.591 -27.219  1.00  1.00      I    C
ATOM   1630  CA  LEU I  23     -13.990  29.111 -24.099  1.00  1.00      I    C
ATOM   1631  CA  GLN I  24     -17.240  27.711 -22.719  1.00  1.00      I    C
ATOM   1632  CA  PHE I  25     -16.070  27.740 -19.059  1.00  1.00      I    C
ATOM   1633  CA  PRO I  26     -15.590  31.110 -17.269  1.00  1.00      I    C
ATOM   1634  CA  VAL I  27     -12.070  32.300 -17.089  1.00  1.00      I    C
ATOM   1635  CA  GLY I  28     -12.760  35.390 -14.989  1.00  1.00      I    C
ATOM   1636  CA  ARG I  29     -14.150  33.080 -12.039  1.00  1.00      I    C
ATOM   1637  CA  VAL I  30     -11.360  30.610 -12.499  1.00  1.00      I    C
ATOM   1638  CA  HIS I  31      -8.920  33.560 -12.239  1.00  1.00      I    C
ATOM   1639  CA  ARG I  32     -10.730  34.730  -9.089  1.00  1.00      I    C
ATOM   1640  CA  LEU I  33     -10.640  31.270  -7.529  1.00  1.00      I    C
ATOM   1641  CA  LEU I  34      -6.950  30.690  -8.240  1.00  1.00      I    C
ATOM   1642  CA  ARG I  35      -6.190  34.170  -6.759  1.00  1.00      I    C
ATOM   1643  CA  LYS I  36      -8.560  33.640  -3.799  1.00  1.00      I    C
ATOM   1644  CA  GLY I  37      -7.140  30.240  -2.930  1.00  1.00      I    C
ATOM   1645  CA  ASN I  38      -3.660  31.290  -1.860  1.00  1.00      I    C
ATOM   1646  CA  TYR I  39      -1.830  29.470  -4.560  1.00  1.00      I    C
ATOM   1647  CA  ALA I  40       0.630  32.300  -5.310  1.00  1.00      I    C
ATOM   1648  CA  GLU I  41       1.170  36.040  -4.740  1.00  1.00      I    C
ATOM   1649  CA  ARG I  42       0.370  36.810  -8.390  1.00  1.00      I    C
ATOM   1650  CA  VAL I  43      -1.280  35.120 -11.340  1.00  1.00      I    C
ATOM   1651  CA  GLY I  44      -0.180  35.920 -14.940  1.00  1.00      I    C
ATOM   1652  CA  ALA I  45      -2.950  36.500 -17.489  1.00  1.00      I    C
ATOM   1653  CA  GLY I  46      -2.440  33.060 -19.100  1.00  1.00      I    C
ATOM   1654  CA  ALA I  47      -2.830  31.060 -15.790  1.00  1.00      I    C
ATOM   1655  CA  PRO I  48      -6.700  31.340 -15.680  1.00  1.00      I    C
ATOM   1656  CA  VAL I  49      -6.960  30.590 -19.310  1.00  1.00      I    C
ATOM   1657  CA  TYR I  50      -4.620  27.570 -19.260  1.00  1.00      I    C
ATOM   1658  CA  LEU I  51      -6.350  26.030 -16.260  1.00  1.00      I    C
ATOM   1659  CA  ALA I  52      -9.910  26.800 -17.350  1.00  1.00      I    C
ATOM   1660  CA  ALA I  53      -9.220  24.930 -20.660  1.00  1.00      I    C
ATOM   1661  CA  VAL I  54      -8.060  21.880 -18.690  1.00  1.00      I    C
ATOM   1662  CA  LEU I  55     -11.240  21.800 -16.480  1.00  1.00      I    C
ATOM   1663  CA  GLU I  56     -13.450  22.280 -19.370  1.00  1.00      I    C
ATOM   1664  CA  TYR I  57     -11.590  19.450 -21.290  1.00  1.00      I    C
ATOM   1665  CA  LEU I  58     -11.890  16.960 -18.370  1.00  1.00      I    C
ATOM   1666  CA  THR I  59     -15.610  17.720 -17.990  1.00  1.00      I    C
ATOM   1667  CA  ALA I  60     -16.210  17.061 -21.730  1.00  1.00      I    C
ATOM   1668  CA  GLU I  61     -14.420  13.691 -21.590  1.00  1.00      I    C
ATOM   1669  CA  ILE I  62     -16.410  12.300 -18.750  1.00  1.00      I    C
ATOM   1670  CA  LEU I  63     -19.570  13.651 -20.310  1.00  1.00      I    C
ATOM   1671  CA  GLU I  64     -18.860  12.001 -23.630  1.00  1.00      I    C
ATOM   1672  CA  LEU I  65     -18.160   8.631 -21.940  1.00  1.00      I    C
ATOM   1673  CA  ALA I  66     -20.830   8.811 -19.440  1.00  1.00      I    C
ATOM   1674  CA  GLY I  67     -23.570   9.721 -21.820  1.00  1.00      I    C
ATOM   1675  CA  ASN I  68     -22.340   6.741 -24.000  1.00  1.00      I    C
ATOM   1676  CA  ALA I  69     -22.700   4.461 -20.950  1.00  1.00      I    C
ATOM   1677  CA  ALA I  70     -26.210   5.521 -20.180  1.00  1.00      I    C
ATOM   1678  CA  ARG I  71     -27.140   4.971 -23.860  1.00  1.00      I    C
ATOM   1679  CA  ASP I  72     -25.500   1.551 -23.880  1.00  1.00      I    C
ATOM   1680  CA  ASN I  73     -27.670   0.641 -20.860  1.00  1.00      I    C
ATOM   1681  CA  LYS I  74     -30.800   1.991 -22.580  1.00  1.00      I    C
ATOM   1682  CA  LYS I  75     -31.130   5.061 -20.409  1.00  1.00      I    C
ATOM   1683  CA  THR I  76     -31.890   8.691 -21.249  1.00  1.00      I    C
ATOM   1684  CA  ARG I  77     -30.640  10.301 -18.109  1.00  1.00      I    C
ATOM   1685  CA  ILE I  78     -27.110   9.781 -16.749  1.00  1.00      I    C
ATOM   1686  CA  ILE I  79     -26.980   8.511 -13.180  1.00  1.00      I    C
ATOM   1687  CA  PRO I  80     -23.920   7.550 -11.070  1.00  1.00      I    C
ATOM   1688  CA  ARG I  81     -23.730   4.201 -12.560  1.00  1.00      I    C
ATOM   1689  CA  HIS I  82     -22.980   5.561 -16.020  1.00  1.00      I    C
ATOM   1690  CA  LEU I  83     -20.430   8.000 -14.470  1.00  1.00      I    C
ATOM   1691  CA  GLN I  84     -18.690   5.060 -12.710  1.00  1.00      I    C
ATOM   1692  CA  LEU I  85     -18.740   2.750 -15.700  1.00  1.00      I    C
ATOM   1693  CA  ALA I  86     -17.470   5.520 -18.050  1.00  1.00      I    C
ATOM   1694  CA  VAL I  87     -14.590   6.390 -15.640  1.00  1.00      I    C
ATOM   1695  CA  ARG I  88     -13.740   2.870 -14.410  1.00  1.00      I    C
ATOM   1696  CA  ASN I  89     -13.600   1.340 -17.840  1.00  1.00      I    C
ATOM   1697  CA  ASP I  90     -11.280   4.030 -19.010  1.00  1.00      I    C
ATOM   1698  CA  GLU I  91      -7.550   3.370 -18.180  1.00  1.00      I    C
ATOM   1699  CA  GLU I  92      -6.690   6.830 -17.140  1.00  1.00      I    C
ATOM   1700  CA  LEU I  93      -9.720   7.840 -15.020  1.00  1.00      I    C
ATOM   1701  CA  ASN I  94      -9.600   4.560 -13.140  1.00  1.00      I    C
ATOM   1702  CA  LYS I  95      -5.920   5.230 -12.160  1.00  1.00      I    C
ATOM   1703  CA  LEU I  96      -6.570   8.830 -11.180  1.00  1.00      I    C
ATOM   1704  CA  LEU I  97      -9.400   7.620  -8.990  1.00  1.00      I    C
ATOM   1705  CA  GLY I  98      -8.360   4.020  -7.890  1.00  1.00      I    C
ATOM   1706  CA  ARG I  99      -8.530   4.880  -4.180  1.00  1.00      I    C
ATOM   1707  CA  VAL I 100     -11.410   7.370  -4.620  1.00  1.00      I    C
ATOM   1708  CA  THR I 101     -15.030   6.300  -4.370  1.00  1.00      I    C
ATOM   1709  CA  ILE I 102     -17.890   7.710  -6.460  1.00  1.00      I    C
ATOM   1710  CA  ALA I 103     -21.110   7.180  -4.570  1.00  1.00      I    C
ATOM   1711  CA  GLN I 104     -23.670   5.060  -6.390  1.00  1.00      I    C
ATOM   1712  CA  GLY I 105     -21.380   3.660  -8.910  1.00  1.00      I    C
ATOM   1713  CA  GLY I 106     -19.960   0.790  -6.830  1.00  1.00      I    C
ATOM   1714  CA  VAL I 107     -16.280   0.170  -7.370  1.00  1.00      I    C
ATOM   1715  CA  LEU I 108     -16.140  -2.180 -10.370  1.00  1.00      I    C
ATOM   1716  CA  PRO I 109     -13.230  -4.810 -10.260  1.00  1.00      I    C
ATOM   1717  CA  ASN I 110     -12.870  -5.870 -13.770  1.00  1.00      I    C
ATOM   1718  CA  ILE I 111     -13.780  -4.100 -17.020  1.00  1.00      I    C
ATOM   1719  CA  GLN I 112     -11.620  -5.160 -20.070  1.00  1.00      I    C
ATOM   1720  CA  SER I 113     -13.660  -5.359 -23.300  1.00  1.00      I    C
ATOM   1721  CA  VAL I 114     -15.420  -2.049 -23.110  1.00  1.00      I    C
ATOM   1722  CA  LEU I 115     -12.060  -0.170 -23.180  1.00  1.00      I    C
ATOM   1723  CA  LEU I 116     -11.060  -1.669 -26.600  1.00  1.00      I    C
ATOM   1724  CA  PRO I 117      -7.770  -0.999 -28.000  1.00  1.00      I    C
ATOM   1725  CA  LYS I 118      -5.310  -2.430 -25.420  1.00  1.00      I    C
ATOM   1726  CA  LYS I 119      -2.791  -4.730 -27.110  1.00  1.00      I    C
ATOM   1727  CA  THR I 120      -0.530  -5.490 -24.100  1.00  1.00      I    C
ATOM   1728  CA  GLU I 121       0.559  -8.850 -22.510  1.00  1.00      I    C
ATOM   1729  CA  SER I 122       4.010  -7.520 -22.180  1.00  1.00      I    C
ATOM   1730  CA  SER I 123       5.340  -4.080 -21.480  1.00  1.00      I    C
ATOM   1731  CA  LYS I 124       5.750  -2.740 -17.840  1.00  1.00      I    C
ATOM   1732  CA  SER I 125       7.820   0.510 -18.810  1.00  1.00      I    C
ATOM   1733  CA  LYS I 126       5.890   1.210 -22.000  1.00  1.00      I    C
ATOM   1734  CA  SER I 127       7.030   2.090 -25.590  1.00  1.00      I    C
ATOM   1735  CA  LYS I 128       7.170   5.160 -27.690  1.00  1.00      I    C
TER
ATOM   1736  CA  PRO J   1     -22.899  67.860  27.121  1.00  1.00      J    C
ATOM   1737  CA  GLU J   2     -21.499  64.690  25.731  1.00  1.00      J    C
ATOM   1738  CA  PRO J   3     -24.449  62.620  24.811  1.00  1.00      J    C
ATOM   1739  CA  ALA J   4     -26.079  65.280  22.741  1.00  1.00      J    C
ATOM   1740  CA  LYS J   5     -29.579  63.580  22.761  1.00  1.00      J    C
ATOM   1741  CA  SER J   6     -29.999  64.220  19.041  1.00  1.00      J    C
ATOM   1742  CA  ALA J   7     -33.749  64.170  19.461  1.00  1.00      J    C
ATOM   1743  CA  PRO J   8     -34.049  61.230  19.591  1.00  1.00      J    C
ATOM   1744  CA  ALA J   9     -36.099  59.560  16.791  1.00  1.00      J    C
ATOM   1745  CA  PRO J  10     -37.779  57.190  17.671  1.00  1.00      J    C
ATOM   1746  CA  LYS J  11     -37.089  53.770  16.371  1.00  1.00      J    C
ATOM   1747  CA  LYS J  12     -33.449  53.370  15.061  1.00  1.00      J    C
ATOM   1748  CA  GLY J  13     -30.029  54.150  16.101  1.00  1.00      J    C
ATOM   1749  CA  SER J  14     -29.289  56.120  13.031  1.00  1.00      J    C
ATOM   1750  CA  LYS J  15     -27.099  54.180  10.551  1.00  1.00      J    C
ATOM   1751  CA  LYS J  16     -24.719  54.040   7.561  1.00  1.00      J    C
ATOM   1752  CA  ALA J  17     -27.839  52.940   5.641  1.00  1.00      J    C
ATOM   1753  CA  VAL J  18     -29.289  49.690   4.281  1.00  1.00      J    C
ATOM   1754  CA  THR J  19     -30.389  51.130   0.911  1.00  1.00      J    C
ATOM   1755  CA  LYS J  20     -33.440  50.600  -1.299  1.00  1.00      J    C
ATOM   1756  CA  THR J  21     -32.500  46.950  -1.779  1.00  1.00      J    C
ATOM   1757  CA  GLN J  22     -31.550  44.720   1.121  1.00  1.00      J    C
ATOM   1758  CA  LYS J  23     -28.660  42.340   1.061  1.00  1.00      J    C
ATOM   1759  CA  LYS J  24     -29.180  38.810   2.231  1.00  1.00      J    C
ATOM   1760  CA  ASP J  25     -32.940  38.800   2.661  1.00  1.00      J    C
ATOM   1761  CA  GLY J  26     -34.420  38.860  -0.879  1.00  1.00      J    C
ATOM   1762  CA  LYS J  27     -37.680  36.861  -0.789  1.00  1.00      J    C
ATOM   1763  CA  LYS J  28     -36.020  33.781  -2.429  1.00  1.00      J    C
ATOM   1764  CA  ARG J  29     -32.250  34.400  -1.909  1.00  1.00      J    C
ATOM   1765  CA  ARG J  30     -31.390  30.630  -2.189  1.00  1.00      J    C
ATOM   1766  CA  LYS J  31     -27.790  30.070  -3.159  1.00  1.00      J    C
ATOM   1767  CA  THR J  32     -26.050  33.300  -4.089  1.00  1.00      J    C
ATOM   1768  CA  ARG J  33     -25.490  33.200  -7.799  1.00  1.00      J    C
ATOM   1769  CA  LYS J  34     -21.890  32.430  -8.819  1.00  1.00      J    C
ATOM   1770  CA  GLU J  35     -20.930  29.100  -7.569  1.00  1.00      J    C
ATOM   1771  CA  SER J  36     -20.910  25.640  -9.179  1.00  1.00      J    C
ATOM   1772  CA  TYR J  37     -19.830  24.190 -12.539  1.00  1.00      J    C
ATOM   1773  CA  ALA J  38     -23.280  23.191 -13.479  1.00  1.00      J    C
ATOM   1774  CA  ILE J  39     -24.000  25.801 -16.119  1.00  1.00      J    C
ATOM   1775  CA  TYR J  40     -20.800  24.971 -17.989  1.00  1.00      J    C
ATOM   1776  CA  VAL J  41     -21.360  21.251 -17.679  1.00  1.00      J    C
ATOM   1777  CA  TYR J  42     -24.850  21.701 -19.139  1.00  1.00      J    C
ATOM   1778  CA  LYS J  43     -23.330  23.711 -22.059  1.00  1.00      J    C
ATOM   1779  CA  VAL J  44     -20.780  21.051 -22.879  1.00  1.00      J    C
ATOM   1780  CA  LEU J  45     -23.280  18.211 -22.449  1.00  1.00      J    C
ATOM   1781  CA  LYS J  46     -25.340  19.721 -25.199  1.00  1.00      J    C
ATOM   1782  CA  GLN J  47     -22.330  19.941 -27.539  1.00  1.00      J    C
ATOM   1783  CA  VAL J  48     -21.450  16.291 -27.119  1.00  1.00      J    C
ATOM   1784  CA  HIS J  49     -24.780  14.541 -26.509  1.00  1.00      J    C
ATOM   1785  CA  PRO J  50     -27.570  16.841 -27.579  1.00  1.00      J    C
ATOM   1786  CA  ASP J  51     -30.430  14.561 -26.309  1.00  1.00      J    C
ATOM   1787  CA  THR J  52     -28.890  13.551 -23.019  1.00  1.00      J    C
ATOM   1788  CA  GLY J  53     -29.950  14.821 -19.679  1.00  1.00      J    C
ATOM   1789  CA  ILE J  54     -28.220  14.451 -16.249  1.00  1.00      J    C
ATOM   1790  CA  SER J  55     -29.890  13.531 -12.789  1.00  1.00      J    C
ATOM   1791  CA  SER J  56     -29.000  15.981  -9.919  1.00  1.00      J    C
ATOM   1792  CA  LYS J  57     -27.070  13.170  -8.309  1.00  1.00      J    C
ATOM   1793  CA  ALA J  58     -24.820  12.831 -11.429  1.00  1.00      J    C
ATOM   1794  CA  MET J  59     -24.450  16.531 -11.429  1.00  1.00      J    C
ATOM   1795  CA  SER J  60     -23.560  16.600  -7.769  1.00  1.00      J    C
ATOM   1796  CA  ILE J  61     -20.850  13.980  -8.480  1.00  1.00      J    C
ATOM   1797  CA  MET J  62     -19.600  16.010 -11.560  1.00  1.00      J    C
ATOM   1798  CA  ASN J  63     -19.250  19.190  -9.479  1.00  1.00      J    C
ATOM   1799  CA  SER J  64     -16.950  17.240  -6.930  1.00  1.00      J    C
ATOM   1800  CA  PHE J  65     -14.760  16.150  -9.770  1.00  1.00      J    C
ATOM   1801  CA  VAL J  66     -14.190  19.530 -11.140  1.00  1.00      J    C
ATOM   1802  CA  ASN J  67     -13.410  21.270  -7.990  1.00  1.00      J    C
ATOM   1803  CA  ASP J  68     -10.970  18.530  -6.680  1.00  1.00      J    C
ATOM   1804  CA  VAL J  69      -8.940  18.540  -9.930  1.00  1.00      J    C
ATOM   1805  CA  PHE J  70      -8.660  22.350  -9.930  1.00  1.00      J    C
ATOM   1806  CA  GLU J  71      -7.620  22.260  -6.240  1.00  1.00      J    C
ATOM   1807  CA  ARG J  72      -5.230  19.360  -6.660  1.00  1.00      J    C
ATOM   1808  CA  ILE J  73      -3.440  20.910  -9.750  1.00  1.00      J    C
ATOM   1809  CA  ALA J  74      -3.490  24.400  -8.190  1.00  1.00      J    C
ATOM   1810  CA  GLY J  75      -1.930  23.030  -4.890  1.00  1.00      J    C
ATOM   1811  CA  GLU J  76       0.820  21.210  -6.830  1.00  1.00      J    C
ATOM   1812  CA  ALA J  77       1.560  24.290  -9.040  1.00  1.00      J    C
ATOM   1813  CA  SER J  78       1.640  26.520  -5.920  1.00  1.00      J    C
ATOM   1814  CA  ARG J  79       4.240  24.230  -4.210  1.00  1.00      J    C
ATOM   1815  CA  LEU J  80       6.220  24.140  -7.350  1.00  1.00      J    C
ATOM   1816  CA  ALA J  81       6.230  27.970  -7.470  1.00  1.00      J    C
ATOM   1817  CA  HIS J  82       7.530  28.190  -3.800  1.00  1.00      J    C
ATOM   1818  CA  TYR J  83      10.070  25.600  -4.360  1.00  1.00      J    C
ATOM   1819  CA  ASN J  84      11.370  27.700  -7.270  1.00  1.00      J    C
ATOM   1820  CA  LYS J  85      11.220  31.030  -5.500  1.00  1.00      J    C
ATOM   1821  CA  ARG J  86       8.650  32.400  -7.990  1.00  1.00      J    C
ATOM   1822  CA  SER J  87       5.860  34.590  -6.870  1.00  1.00      J    C
ATOM   1823  CA  THR J  88       3.830  34.230 -10.050  1.00  1.00      J    C
ATOM   1824  CA  ILE J  89       1.980  31.120 -11.250  1.00  1.00      J    C
ATOM   1825  CA  THR J  90       2.340  31.230 -14.980  1.00  1.00      J    C
ATOM   1826  CA  SER J  91       0.630  28.980 -17.490  1.00  1.00      J    C
ATOM   1827  CA  ARG J  92       3.950  27.170 -17.600  1.00  1.00      J    C
ATOM   1828  CA  GLU J  93       3.520  26.090 -13.840  1.00  1.00      J    C
ATOM   1829  CA  ILE J  94       0.010  24.940 -14.880  1.00  1.00      J    C
ATOM   1830  CA  GLN J  95       1.230  22.970 -17.770  1.00  1.00      J    C
ATOM   1831  CA  THR J  96       3.880  21.040 -15.770  1.00  1.00      J    C
ATOM   1832  CA  ALA J  97       1.280  20.460 -13.010  1.00  1.00      J    C
ATOM   1833  CA  VAL J  98      -1.010  18.950 -15.580  1.00  1.00      J    C
ATOM   1834  CA  ARG J  99       1.840  16.730 -16.970  1.00  1.00      J    C
ATOM   1835  CA  LEU J 100       2.750  15.850 -13.340  1.00  1.00      J    C
ATOM   1836  CA  LEU J 101      -0.960  15.220 -12.390  1.00  1.00      J    C
ATOM   1837  CA  LEU J 102      -2.330  13.550 -15.600  1.00  1.00      J    C
ATOM   1838  CA  PRO J 103      -2.040  10.150 -17.180  1.00  1.00      J    C
ATOM   1839  CA  GLY J 104      -0.350   9.640 -20.580  1.00  1.00      J    C
ATOM   1840  CA  GLU J 105      -2.910  10.380 -23.260  1.00  1.00      J    C
ATOM   1841  CA  LEU J 106      -4.910  12.680 -21.200  1.00  1.00      J    C
ATOM   1842  CA  ALA J 107      -2.210  15.040 -20.310  1.00  1.00      J    C
ATOM   1843  CA  LYS J 108      -1.220  15.340 -23.950  1.00  1.00      J    C
ATOM   1844  CA  HIS J 109      -4.720  16.220 -25.120  1.00  1.00      J    C
ATOM   1845  CA  ALA J 110      -5.280  18.570 -22.230  1.00  1.00      J    C
ATOM   1846  CA  VAL J 111      -1.930  20.260 -23.050  1.00  1.00      J    C
ATOM   1847  CA  SER J 112      -3.170  20.810 -26.700  1.00  1.00      J    C
ATOM   1848  CA  GLU J 113      -6.360  22.680 -25.400  1.00  1.00      J    C
ATOM   1849  CA  GLY J 114      -4.110  24.570 -22.920  1.00  1.00      J    C
ATOM   1850  CA  THR J 115      -1.950  25.700 -25.830  1.00  1.00      J    C
ATOM   1851  CA  LYS J 116      -4.790  26.410 -28.180  1.00  1.00      J    C
ATOM   1852  CA  ALA J 117      -6.440  28.590 -25.470  1.00  1.00      J    C
ATOM   1853  CA  VAL J 118      -3.280  30.710 -25.190  1.00  1.00      J    C
ATOM   1854  CA  THR J 119      -2.940  31.090 -28.930  1.00  1.00      J    C
ATOM   1855  CA  LYS J 120      -6.500  32.340 -29.369  1.00  1.00      J    C
ATOM   1856  CA  TYR J 121      -6.320  34.370 -26.179  1.00  1.00      J    C
ATOM   1857  CA  THR J 122      -3.070  36.000 -27.469  1.00  1.00      J    C
ATOM   1858  CA  SER J 123      -4.560  36.380 -30.879  1.00  1.00      J    C
ATOM   1859  CA  ALA J 124      -6.220  39.631 -29.809  1.00  1.00      J    C
ATOM   1860  CA  LYS J 125      -7.700  40.081 -33.429  1.00  1.00      J    C
TER
