# Supplementary material for: The kinetic landscape of nucleosome assembly: A coarse-grained molecular dynamics study
Source: PLoS Comput Biol. 2021 Jul 27;17(7):e1009253. doi: 10.1371/journal.pcbi.1009253 (PMC8345847; doi:10.1371/journal.pcbi.1009253)
Supplement: S1 Data — For each of the 11 metastable states identified from our MSM at 400 mM using PCCA clustering, we deposited 4 representative coarse-grained nucleosome conformations in PDB format. The conformations are named “state*conf#.pdb”, where * corresponds to the state name as described in the text (T, TL, TR, HL0, HL1, HL2, HR0, HR1, HR2 and HR3, N), and # goes from 1 to 4. The file “msm_hmm11.dat” contains the equilibrium probabilities of the various basins and the transition probabilities between them. The data also contain 4 representative partially opened conformations for each of the left hexasome, right hexasome, and tetrasome states, named “partially-opened_*_conf#.pdb”, where * is HL, HR or T and # goes from 1 to 4. (ZIP) [file pcbi.1009253.s006.zip › S1_Data/stateNconf3.pdb]

ATOM      1 DS   DC  A   1      80.641  -9.976  43.370  1.00  1.00      A    S
ATOM      2 DB   DC  A   1      78.329 -12.327  40.212  1.00  1.00      A    B
ATOM      3 DP   DT  A   2      82.321  -6.886  41.889  1.00  1.00      A    P
ATOM      4 DS   DT  A   2      82.948  -8.276  38.310  1.00  1.00      A    S
ATOM      5 DB   DT  A   2      79.072  -9.798  37.421  1.00  1.00      A    B
ATOM      6 DP   DG  A   3      84.768  -5.378  35.809  1.00  1.00      A    P
ATOM      7 DS   DG  A   3      82.830  -6.451  32.570  1.00  1.00      A    S
ATOM      8 DB   DG  A   3      78.373  -8.149  33.417  1.00  1.00      A    B
ATOM      9 DP   DG  A   4      83.020  -4.617  29.515  1.00  1.00      A    P
ATOM     10 DS   DG  A   4      79.821  -5.757  28.242  1.00  1.00      A    S
ATOM     11 DB   DG  A   4      76.318  -5.618  31.606  1.00  1.00      A    B
ATOM     12 DP   DA  A   5      78.872  -4.812  24.971  1.00  1.00      A    P
ATOM     13 DS   DA  A   5      75.221  -5.520  25.423  1.00  1.00      A    S
ATOM     14 DB   DA  A   5      73.867  -3.641  29.661  1.00  1.00      A    B
ATOM     15 DP   DG  A   6      72.768  -4.391  22.942  1.00  1.00      A    P
ATOM     16 DS   DG  A   6      70.191  -4.635  24.998  1.00  1.00      A    S
ATOM     17 DB   DG  A   6      70.463  -1.932  28.889  1.00  1.00      A    B
ATOM     18 DP   DA  A   7      66.765  -5.603  24.005  1.00  1.00      A    P
ATOM     19 DS   DA  A   7      64.815  -3.839  27.177  1.00  1.00      A    S
ATOM     20 DB   DA  A   7      67.437  -0.058  28.346  1.00  1.00      A    B
ATOM     21 DP   DA  A   8      60.988  -2.963  26.696  1.00  1.00      A    P
ATOM     22 DS   DA  A   8      61.080  -0.306  29.232  1.00  1.00      A    S
ATOM     23 DB   DA  A   8      65.153   2.658  28.130  1.00  1.00      A    B
ATOM     24 DP   DT  A   9      58.127   1.616  29.425  1.00  1.00      A    P
ATOM     25 DS   DT  A   9      59.663   4.474  30.550  1.00  1.00      A    S
ATOM     26 DB   DT  A   9      62.210   4.745  27.126  1.00  1.00      A    B
ATOM     27 DP   DC  A  10      57.651   7.519  31.209  1.00  1.00      A    P
ATOM     28 DS   DC  A  10      60.150   9.732  30.651  1.00  1.00      A    S
ATOM     29 DB   DC  A  10      61.909   8.661  26.959  1.00  1.00      A    B
ATOM     30 DP   DC  A  11      59.883  13.078  31.306  1.00  1.00      A    P
ATOM     31 DS   DC  A  11      62.263  14.446  28.845  1.00  1.00      A    S
ATOM     32 DB   DC  A  11      61.722  12.189  25.010  1.00  1.00      A    B
ATOM     33 DP   DC  A  12      62.641  17.917  28.018  1.00  1.00      A    P
ATOM     34 DS   DC  A  12      64.053  17.599  24.419  1.00  1.00      A    S
ATOM     35 DB   DC  A  12      61.720  15.228  22.745  1.00  1.00      A    B
ATOM     36 DP   DG  A  13      64.792  22.055  22.164  1.00  1.00      A    P
ATOM     37 DS   DG  A  13      64.547  20.509  19.149  1.00  1.00      A    S
ATOM     38 DB   DG  A  13      60.725  17.913  19.005  1.00  1.00      A    B
ATOM     39 DP   DG  A  14      65.095  22.356  15.575  1.00  1.00      A    P
ATOM     40 DS   DG  A  14      62.533  20.164  13.310  1.00  1.00      A    S
ATOM     41 DB   DG  A  14      58.504  18.580  16.200  1.00  1.00      A    B
ATOM     42 DP   DT  A  15      61.400  21.246  10.301  1.00  1.00      A    P
ATOM     43 DS   DT  A  15      57.520  19.263   9.828  1.00  1.00      A    S
ATOM     44 DB   DT  A  15      56.238  20.260  14.267  1.00  1.00      A    B
ATOM     45 DP   DC  A  16      55.163  20.836   7.107  1.00  1.00      A    P
ATOM     46 DS   DC  A  16      52.138  19.712   9.259  1.00  1.00      A    S
ATOM     47 DB   DC  A  16      52.868  21.630  13.001  1.00  1.00      A    B
ATOM     48 DP   DT  A  17      48.513  20.562   7.973  1.00  1.00      A    P
ATOM     49 DS   DT  A  17      46.947  20.054  11.067  1.00  1.00      A    S
ATOM     50 DB   DT  A  17      49.192  23.010  13.057  1.00  1.00      A    B
ATOM     51 DP   DG  A  18      42.819  20.723  11.288  1.00  1.00      A    P
ATOM     52 DS   DG  A  18      42.855  21.486  14.576  1.00  1.00      A    S
ATOM     53 DB   DG  A  18      45.978  25.361  15.140  1.00  1.00      A    B
ATOM     54 DP   DC  A  19      40.352  21.792  15.945  1.00  1.00      A    P
ATOM     55 DS   DC  A  19      41.872  24.090  18.280  1.00  1.00      A    S
ATOM     56 DB   DC  A  19      43.171  27.046  15.726  1.00  1.00      A    B
ATOM     57 DP   DA  A  20      39.353  25.503  21.185  1.00  1.00      A    P
ATOM     58 DS   DA  A  20      40.485  28.791  21.468  1.00  1.00      A    S
ATOM     59 DB   DA  A  20      41.187  30.439  16.711  1.00  1.00      A    B
ATOM     60 DP   DG  A  21      38.409  31.106  23.515  1.00  1.00      A    P
ATOM     61 DS   DG  A  21      39.353  34.038  22.070  1.00  1.00      A    S
ATOM     62 DB   DG  A  21      39.680  34.083  17.063  1.00  1.00      A    B
ATOM     63 DP   DG  A  22      38.238  37.522  23.320  1.00  1.00      A    P
ATOM     64 DS   DG  A  22      38.408  39.725  19.793  1.00  1.00      A    S
ATOM     65 DB   DG  A  22      37.564  36.847  15.834  1.00  1.00      A    B
ATOM     66 DP   DC  A  23      37.040  42.562  20.036  1.00  1.00      A    P
ATOM     67 DS   DC  A  23      36.841  42.589  16.061  1.00  1.00      A    S
ATOM     68 DB   DC  A  23      34.721  38.656  15.029  1.00  1.00      A    B
ATOM     69 DP   DC  A  24      35.334  45.079  14.671  1.00  1.00      A    P
ATOM     70 DS   DC  A  24      34.991  43.217  10.999  1.00  1.00      A    S
ATOM     71 DB   DC  A  24      32.276  40.148  12.418  1.00  1.00      A    B
ATOM     72 DP   DG  A  25      33.009  45.909   7.539  1.00  1.00      A    P
ATOM     73 DS   DG  A  25      30.944  42.812   6.190  1.00  1.00      A    S
ATOM     74 DB   DG  A  25      28.674  40.332  10.033  1.00  1.00      A    B
ATOM     75 DP   DC  A  26      29.083  42.753   3.074  1.00  1.00      A    P
ATOM     76 DS   DC  A  26      26.567  40.019   4.319  1.00  1.00      A    S
ATOM     77 DB   DC  A  26      25.966  40.997   8.173  1.00  1.00      A    B
ATOM     78 DP   DT  A  27      23.019  39.784   2.370  1.00  1.00      A    P
ATOM     79 DS   DT  A  27      20.912  38.463   4.962  1.00  1.00      A    S
ATOM     80 DB   DT  A  27      21.923  41.248   8.189  1.00  1.00      A    B
ATOM     81 DP   DC  A  28      17.747  38.365   4.195  1.00  1.00      A    P
ATOM     82 DS   DC  A  28      16.983  37.800   7.600  1.00  1.00      A    S
ATOM     83 DB   DC  A  28      18.141  41.386   9.158  1.00  1.00      A    B
ATOM     84 DP   DA  A  29      12.784  37.338   9.020  1.00  1.00      A    P
ATOM     85 DS   DA  A  29      13.156  38.561  12.328  1.00  1.00      A    S
ATOM     86 DB   DA  A  29      14.716  43.307  11.652  1.00  1.00      A    B
ATOM     87 DP   DA  A  30      10.571  37.994  14.934  1.00  1.00      A    P
ATOM     88 DS   DA  A  30      11.603  40.766  16.733  1.00  1.00      A    S
ATOM     89 DB   DA  A  30      12.300  44.615  13.883  1.00  1.00      A    B
ATOM     90 DP   DT  A  31       9.661  41.731  19.342  1.00  1.00      A    P
ATOM     91 DS   DT  A  31       9.628  45.790  18.747  1.00  1.00      A    S
ATOM     92 DB   DT  A  31       8.969  45.944  14.715  1.00  1.00      A    B
ATOM     93 DP   DT  A  32       7.285  47.961  20.868  1.00  1.00      A    P
ATOM     94 DS   DT  A  32       7.225  50.724  18.837  1.00  1.00      A    S
ATOM     95 DB   DT  A  32       6.416  48.987  14.582  1.00  1.00      A    B
ATOM     96 DP   DG  A  33       4.346  53.756  19.716  1.00  1.00      A    P
ATOM     97 DS   DG  A  33       3.873  54.940  16.655  1.00  1.00      A    S
ATOM     98 DB   DG  A  33       3.658  52.058  13.066  1.00  1.00      A    B
ATOM     99 DP   DG  A  34       1.898  57.686  15.953  1.00  1.00      A    P
ATOM    100 DS   DG  A  34       0.849  56.591  12.171  1.00  1.00      A    S
ATOM    101 DB   DG  A  34       0.479  51.778  11.464  1.00  1.00      A    B
ATOM    102 DP   DT  A  35      -1.594  58.087  10.623  1.00  1.00      A    P
ATOM    103 DS   DT  A  35      -3.223  54.925   8.352  1.00  1.00      A    S
ATOM    104 DB   DT  A  35      -2.959  51.993  11.015  1.00  1.00      A    B
ATOM    105 DP   DC  A  36      -6.232  55.171   7.020  1.00  1.00      A    P
ATOM    106 DS   DC  A  36      -6.458  51.777   6.162  1.00  1.00      A    S
ATOM    107 DB   DC  A  36      -5.861  49.893   9.862  1.00  1.00      A    B
ATOM    108 DP   DG  A  37     -10.208  50.977   4.164  1.00  1.00      A    P
ATOM    109 DS   DG  A  37      -9.966  47.337   5.444  1.00  1.00      A    S
ATOM    110 DB   DG  A  37      -9.520  47.344  10.254  1.00  1.00      A    B
ATOM    111 DP   DT  A  38     -10.792  44.636   4.326  1.00  1.00      A    P
ATOM    112 DS   DT  A  38     -10.029  42.576   7.275  1.00  1.00      A    S
ATOM    113 DB   DT  A  38     -12.327  44.832  10.393  1.00  1.00      A    B
ATOM    114 DP   DA  A  39     -10.551  38.510   6.958  1.00  1.00      A    P
ATOM    115 DS   DA  A  39     -10.605  38.097  10.917  1.00  1.00      A    S
ATOM    116 DB   DA  A  39     -13.715  41.566  12.853  1.00  1.00      A    B
ATOM    117 DP   DG  A  40     -11.222  34.313  12.242  1.00  1.00      A    P
ATOM    118 DS   DG  A  40     -12.525  35.340  15.677  1.00  1.00      A    S
ATOM    119 DB   DG  A  40     -15.154  39.680  15.936  1.00  1.00      A    B
ATOM    120 DP   DA  A  41     -13.375  32.648  18.681  1.00  1.00      A    P
ATOM    121 DS   DA  A  41     -15.351  35.200  20.637  1.00  1.00      A    S
ATOM    122 DB   DA  A  41     -17.959  38.096  17.369  1.00  1.00      A    B
ATOM    123 DP   DC  A  42     -16.710  34.099  23.113  1.00  1.00      A    P
ATOM    124 DS   DC  A  42     -19.527  36.532  23.236  1.00  1.00      A    S
ATOM    125 DB   DC  A  42     -20.667  36.812  19.149  1.00  1.00      A    B
ATOM    126 DP   DA  A  43     -22.606  35.537  25.518  1.00  1.00      A    P
ATOM    127 DS   DA  A  43     -25.448  36.861  23.541  1.00  1.00      A    S
ATOM    128 DB   DA  A  43     -24.710  35.997  19.022  1.00  1.00      A    B
ATOM    129 DP   DG  A  44     -28.843  35.960  24.705  1.00  1.00      A    P
ATOM    130 DS   DG  A  44     -30.468  36.518  21.171  1.00  1.00      A    S
ATOM    131 DB   DG  A  44     -27.691  34.399  17.395  1.00  1.00      A    B
ATOM    132 DP   DC  A  45     -34.136  36.638  20.725  1.00  1.00      A    P
ATOM    133 DS   DC  A  45     -33.746  35.509  17.163  1.00  1.00      A    S
ATOM    134 DB   DC  A  45     -30.747  32.732  17.252  1.00  1.00      A    B
ATOM    135 DP   DT  A  46     -36.733  34.220  15.222  1.00  1.00      A    P
ATOM    136 DS   DT  A  46     -34.606  32.180  12.769  1.00  1.00      A    S
ATOM    137 DB   DT  A  46     -32.897  29.694  15.477  1.00  1.00      A    B
ATOM    138 DP   DC  A  47     -36.366  30.715  10.113  1.00  1.00      A    P
ATOM    139 DS   DC  A  47     -34.273  28.193   9.469  1.00  1.00      A    S
ATOM    140 DB   DC  A  47     -33.415  26.438  13.493  1.00  1.00      A    B
ATOM    141 DP   DT  A  48     -35.357  24.859   7.030  1.00  1.00      A    P
ATOM    142 DS   DT  A  48     -33.327  22.078   9.424  1.00  1.00      A    S
ATOM    143 DB   DT  A  48     -35.339  22.858  13.218  1.00  1.00      A    B
ATOM    144 DP   DA  A  49     -34.084  18.091   8.531  1.00  1.00      A    P
ATOM    145 DS   DA  A  49     -32.189  17.119  11.497  1.00  1.00      A    S
ATOM    146 DB   DA  A  49     -34.701  18.514  14.920  1.00  1.00      A    B
ATOM    147 DP   DG  A  50     -30.907  13.746  11.474  1.00  1.00      A    P
ATOM    148 DS   DG  A  50     -31.071  13.448  14.748  1.00  1.00      A    S
ATOM    149 DB   DG  A  50     -35.685  15.031  16.239  1.00  1.00      A    B
ATOM    150 DP   DC  A  51     -29.697  10.758  16.247  1.00  1.00      A    P
ATOM    151 DS   DC  A  51     -32.055  11.005  19.079  1.00  1.00      A    S
ATOM    152 DB   DC  A  51     -35.740  11.534  17.304  1.00  1.00      A    B
ATOM    153 DP   DA  A  52     -31.632   7.736  22.137  1.00  1.00      A    P
ATOM    154 DS   DA  A  52     -34.946   7.723  23.297  1.00  1.00      A    S
ATOM    155 DB   DA  A  52     -38.168   7.980  19.076  1.00  1.00      A    B
ATOM    156 DP   DC  A  53     -35.588   5.243  24.918  1.00  1.00      A    P
ATOM    157 DS   DC  A  53     -39.591   5.084  23.749  1.00  1.00      A    S
ATOM    158 DB   DC  A  53     -39.813   4.817  19.470  1.00  1.00      A    B
ATOM    159 DP   DC  A  54     -41.996   2.288  25.276  1.00  1.00      A    P
ATOM    160 DS   DC  A  54     -44.612   1.598  22.260  1.00  1.00      A    S
ATOM    161 DB   DC  A  54     -41.704   1.605  18.647  1.00  1.00      A    B
ATOM    162 DP   DG  A  55     -47.266  -2.780  22.865  1.00  1.00      A    P
ATOM    163 DS   DG  A  55     -47.854  -3.368  18.833  1.00  1.00      A    S
ATOM    164 DB   DG  A  55     -43.379  -1.710  16.684  1.00  1.00      A    B
ATOM    165 DP   DC  A  56     -49.324  -6.387  17.643  1.00  1.00      A    P
ATOM    166 DS   DC  A  56     -48.049  -5.566  14.038  1.00  1.00      A    S
ATOM    167 DB   DC  A  56     -43.670  -4.343  14.597  1.00  1.00      A    B
ATOM    168 DP   DT  A  57     -48.440  -8.580  11.099  1.00  1.00      A    P
ATOM    169 DS   DT  A  57     -45.897  -7.258   9.157  1.00  1.00      A    S
ATOM    170 DB   DT  A  57     -42.302  -7.434  12.048  1.00  1.00      A    B
ATOM    171 DP   DT  A  58     -45.120  -8.955   5.727  1.00  1.00      A    P
ATOM    172 DS   DT  A  58     -41.246  -8.695   5.932  1.00  1.00      A    S
ATOM    173 DB   DT  A  58     -40.268 -10.471  10.576  1.00  1.00      A    B
ATOM    174 DP   DA  A  59     -38.322 -10.411   2.626  1.00  1.00      A    P
ATOM    175 DS   DA  A  59     -35.436 -10.410   4.818  1.00  1.00      A    S
ATOM    176 DB   DA  A  59     -36.822 -12.477   9.479  1.00  1.00      A    B
ATOM    177 DP   DA  A  60     -31.828 -11.119   4.142  1.00  1.00      A    P
ATOM    178 DS   DA  A  60     -30.803 -11.278   7.514  1.00  1.00      A    S
ATOM    179 DB   DA  A  60     -33.788 -14.310   9.581  1.00  1.00      A    B
ATOM    180 DP   DA  A  61     -27.355 -10.888   8.925  1.00  1.00      A    P
ATOM    181 DS   DA  A  61     -27.930 -13.267  12.330  1.00  1.00      A    S
ATOM    182 DB   DA  A  61     -31.401 -16.459  11.190  1.00  1.00      A    B
ATOM    183 DP   DC  A  62     -25.342 -14.445  13.550  1.00  1.00      A    P
ATOM    184 DS   DC  A  62     -27.130 -17.719  14.640  1.00  1.00      A    S
ATOM    185 DB   DC  A  62     -29.374 -19.192  11.167  1.00  1.00      A    B
ATOM    186 DP   DG  A  63     -23.871 -21.128  16.712  1.00  1.00      A    P
ATOM    187 DS   DG  A  63     -26.009 -24.410  15.870  1.00  1.00      A    S
ATOM    188 DB   DG  A  63     -28.200 -24.176  11.094  1.00  1.00      A    B
ATOM    189 DP   DC  A  64     -24.931 -27.097  17.172  1.00  1.00      A    P
ATOM    190 DS   DC  A  64     -26.361 -29.335  14.710  1.00  1.00      A    S
ATOM    191 DB   DC  A  64     -25.994 -26.802  10.798  1.00  1.00      A    B
ATOM    192 DP   DA  A  65     -25.005 -34.100  14.449  1.00  1.00      A    P
ATOM    193 DS   DA  A  65     -25.573 -34.044  10.756  1.00  1.00      A    S
ATOM    194 DB   DA  A  65     -24.628 -29.928   8.385  1.00  1.00      A    B
ATOM    195 DP   DC  A  66     -24.873 -36.917   9.261  1.00  1.00      A    P
ATOM    196 DS   DC  A  66     -24.350 -35.526   5.910  1.00  1.00      A    S
ATOM    197 DB   DC  A  66     -22.552 -32.085   6.722  1.00  1.00      A    B
ATOM    198 DP   DG  A  67     -22.957 -38.324   2.368  1.00  1.00      A    P
ATOM    199 DS   DG  A  67     -21.613 -35.686   0.683  1.00  1.00      A    S
ATOM    200 DB   DG  A  67     -19.524 -32.748   3.834  1.00  1.00      A    B
ATOM    201 DP   DT  A  68     -19.703 -36.000  -2.059  1.00  1.00      A    P
ATOM    202 DS   DT  A  68     -17.598 -32.525  -1.179  1.00  1.00      A    S
ATOM    203 DB   DT  A  68     -16.075 -33.647   3.046  1.00  1.00      A    B
ATOM    204 DP   DA  A  69     -14.703 -31.026  -3.956  1.00  1.00      A    P
ATOM    205 DS   DA  A  69     -12.809 -28.709  -1.242  1.00  1.00      A    S
ATOM    206 DB   DA  A  69     -12.509 -31.595   3.052  1.00  1.00      A    B
ATOM    207 DP   DC  A  70     -10.555 -27.286  -2.058  1.00  1.00      A    P
ATOM    208 DS   DC  A  70      -9.172 -27.213   1.352  1.00  1.00      A    S
ATOM    209 DB   DC  A  70      -9.125 -31.042   2.655  1.00  1.00      A    B
ATOM    210 DP   DG  A  71      -5.193 -24.461   1.928  1.00  1.00      A    P
ATOM    211 DS   DG  A  71      -4.245 -26.627   4.863  1.00  1.00      A    S
ATOM    212 DB   DG  A  71      -4.971 -31.519   3.763  1.00  1.00      A    B
ATOM    213 DP   DC  A  72      -1.460 -25.893   6.582  1.00  1.00      A    P
ATOM    214 DS   DC  A  72      -0.779 -29.610   7.600  1.00  1.00      A    S
ATOM    215 DB   DC  A  72      -1.690 -31.957   4.074  1.00  1.00      A    B
ATOM    216 DP   DG  A  73       3.719 -29.991   9.850  1.00  1.00      A    P
ATOM    217 DS   DG  A  73       4.131 -33.703   8.765  1.00  1.00      A    S
ATOM    218 DB   DG  A  73       1.616 -34.722   4.477  1.00  1.00      A    B
ATOM    219 DP   DC  A  74       6.979 -35.424   9.537  1.00  1.00      A    P
ATOM    220 DS   DC  A  74       6.242 -37.799   6.930  1.00  1.00      A    S
ATOM    221 DB   DC  A  74       4.948 -35.375   3.859  1.00  1.00      A    B
ATOM    222 DP   DT  A  75       9.003 -40.711   5.670  1.00  1.00      A    P
ATOM    223 DS   DT  A  75       8.089 -40.982   2.405  1.00  1.00      A    S
ATOM    224 DB   DT  A  75       7.922 -36.704   1.601  1.00  1.00      A    B
ATOM    225 DP   DG  A  76      10.426 -43.507  -0.032  1.00  1.00      A    P
ATOM    226 DS   DG  A  76      10.442 -41.389  -3.393  1.00  1.00      A    S
ATOM    227 DB   DG  A  76       9.917 -36.047  -2.412  1.00  1.00      A    B
ATOM    228 DP   DT  A  77      12.035 -42.014  -6.552  1.00  1.00      A    P
ATOM    229 DS   DT  A  77      12.041 -38.369  -8.351  1.00  1.00      A    S
ATOM    230 DB   DT  A  77      12.502 -35.746  -4.598  1.00  1.00      A    B
ATOM    231 DP   DC  A  78      14.566 -37.930 -11.107  1.00  1.00      A    P
ATOM    232 DS   DC  A  78      14.214 -34.310 -10.612  1.00  1.00      A    S
ATOM    233 DB   DC  A  78      15.344 -33.884  -6.658  1.00  1.00      A    B
ATOM    234 DP   DC  A  79      15.157 -31.668 -12.444  1.00  1.00      A    P
ATOM    235 DS   DC  A  79      14.382 -29.301 -10.399  1.00  1.00      A    S
ATOM    236 DB   DC  A  79      17.055 -30.577  -7.290  1.00  1.00      A    B
ATOM    237 DP   DC  A  80      14.690 -26.181 -10.920  1.00  1.00      A    P
ATOM    238 DS   DC  A  80      16.643 -24.924  -7.778  1.00  1.00      A    S
ATOM    239 DB   DC  A  80      19.620 -27.841  -6.951  1.00  1.00      A    B
ATOM    240 DP   DC  A  81      17.762 -21.750  -7.762  1.00  1.00      A    P
ATOM    241 DS   DC  A  81      20.288 -22.517  -4.808  1.00  1.00      A    S
ATOM    242 DB   DC  A  81      22.887 -25.695  -6.302  1.00  1.00      A    B
ATOM    243 DP   DC  A  82      21.983 -19.719  -2.850  1.00  1.00      A    P
ATOM    244 DS   DC  A  82      24.448 -21.845  -1.240  1.00  1.00      A    S
ATOM    245 DB   DC  A  82      25.725 -23.696  -4.462  1.00  1.00      A    B
ATOM    246 DP   DG  A  83      27.926 -19.520   1.685  1.00  1.00      A    P
ATOM    247 DS   DG  A  83      30.973 -21.967   0.469  1.00  1.00      A    S
ATOM    248 DB   DG  A  83      30.188 -23.209  -4.623  1.00  1.00      A    B
ATOM    249 DP   DC  A  84      33.979 -21.747   1.608  1.00  1.00      A    P
ATOM    250 DS   DC  A  84      35.540 -22.887  -1.652  1.00  1.00      A    S
ATOM    251 DB   DC  A  84      33.084 -21.219  -4.984  1.00  1.00      A    B
ATOM    252 DP   DG  A  85      40.498 -23.248  -1.694  1.00  1.00      A    P
ATOM    253 DS   DG  A  85      40.847 -22.497  -5.410  1.00  1.00      A    S
ATOM    254 DB   DG  A  85      37.028 -20.485  -7.389  1.00  1.00      A    B
ATOM    255 DP   DT  A  86      43.156 -21.873  -6.925  1.00  1.00      A    P
ATOM    256 DS   DT  A  86      41.650 -20.745  -9.755  1.00  1.00      A    S
ATOM    257 DB   DT  A  86      38.720 -17.662  -7.874  1.00  1.00      A    B
ATOM    258 DP   DT  A  87      43.941 -18.981 -12.624  1.00  1.00      A    P
ATOM    259 DS   DT  A  87      40.992 -17.168 -14.037  1.00  1.00      A    S
ATOM    260 DB   DT  A  87      40.241 -14.868 -10.355  1.00  1.00      A    B
ATOM    261 DP   DT  A  88      41.470 -14.813 -17.531  1.00  1.00      A    P
ATOM    262 DS   DT  A  88      38.611 -12.849 -16.502  1.00  1.00      A    S
ATOM    263 DB   DT  A  88      39.947 -11.471 -12.247  1.00  1.00      A    B
ATOM    264 DP   DT  A  89      37.673  -9.784 -18.565  1.00  1.00      A    P
ATOM    265 DS   DT  A  89      36.010  -8.387 -16.018  1.00  1.00      A    S
ATOM    266 DB   DT  A  89      39.512  -7.673 -13.237  1.00  1.00      A    B
ATOM    267 DP   DA  A  90      33.060  -5.677 -16.395  1.00  1.00      A    P
ATOM    268 DS   DA  A  90      33.388  -4.232 -13.305  1.00  1.00      A    S
ATOM    269 DB   DA  A  90      37.795  -4.399 -11.531  1.00  1.00      A    B
ATOM    270 DP   DA  A  91      31.577  -1.114 -12.198  1.00  1.00      A    P
ATOM    271 DS   DA  A  91      34.177  -0.434  -9.159  1.00  1.00      A    S
ATOM    272 DB   DA  A  91      38.355  -0.948 -10.792  1.00  1.00      A    B
ATOM    273 DP   DC  A  92      33.565   2.233  -8.049  1.00  1.00      A    P
ATOM    274 DS   DC  A  92      37.269   3.042  -6.939  1.00  1.00      A    S
ATOM    275 DB   DC  A  92      39.541   2.279 -10.748  1.00  1.00      A    B
ATOM    276 DP   DC  A  93      38.071   5.810  -5.483  1.00  1.00      A    P
ATOM    277 DS   DC  A  93      41.349   6.588  -6.670  1.00  1.00      A    S
ATOM    278 DB   DC  A  93      41.560   5.523 -10.589  1.00  1.00      A    B
ATOM    279 DP   DG  A  94      42.487  10.746  -5.419  1.00  1.00      A    P
ATOM    280 DS   DG  A  94      45.405  10.947  -7.753  1.00  1.00      A    S
ATOM    281 DB   DG  A  94      43.899   9.226 -11.765  1.00  1.00      A    B
ATOM    282 DP   DC  A  95      47.451  14.013  -7.846  1.00  1.00      A    P
ATOM    283 DS   DC  A  95      47.919  13.791 -11.504  1.00  1.00      A    S
ATOM    284 DB   DC  A  95      44.360  12.330 -13.047  1.00  1.00      A    B
ATOM    285 DP   DC  A  96      49.082  16.563 -13.201  1.00  1.00      A    P
ATOM    286 DS   DC  A  96      47.233  16.628 -16.233  1.00  1.00      A    S
ATOM    287 DB   DC  A  96      43.485  15.218 -15.316  1.00  1.00      A    B
ATOM    288 DP   DA  A  97      47.470  20.311 -19.041  1.00  1.00      A    P
ATOM    289 DS   DA  A  97      44.110  19.708 -20.472  1.00  1.00      A    S
ATOM    290 DB   DA  A  97      41.018  17.798 -17.218  1.00  1.00      A    B
ATOM    291 DP   DA  A  98      42.670  22.051 -22.840  1.00  1.00      A    P
ATOM    292 DS   DA  A  98      39.641  20.458 -22.743  1.00  1.00      A    S
ATOM    293 DB   DA  A  98      38.499  20.190 -18.331  1.00  1.00      A    B
ATOM    294 DP   DG  A  99      36.865  22.349 -25.174  1.00  1.00      A    P
ATOM    295 DS   DG  A  99      34.186  21.476 -22.793  1.00  1.00      A    S
ATOM    296 DB   DG  A  99      35.361  22.294 -17.822  1.00  1.00      A    B
ATOM    297 DP   DG  A 100      30.527  22.452 -23.667  1.00  1.00      A    P
ATOM    298 DS   DG  A 100      29.444  22.051 -20.195  1.00  1.00      A    S
ATOM    299 DB   DG  A 100      32.253  24.193 -17.024  1.00  1.00      A    B
ATOM    300 DP   DG  A 101      25.657  22.621 -19.101  1.00  1.00      A    P
ATOM    301 DS   DG  A 101      26.368  23.678 -15.213  1.00  1.00      A    S
ATOM    302 DB   DG  A 101      30.043  26.401 -14.850  1.00  1.00      A    B
ATOM    303 DP   DG  A 102      23.336  25.069 -13.221  1.00  1.00      A    P
ATOM    304 DS   DG  A 102      25.235  27.139 -10.961  1.00  1.00      A    S
ATOM    305 DB   DG  A 102      28.900  29.649 -13.405  1.00  1.00      A    B
ATOM    306 DP   DA  A 103      23.848  29.018  -7.875  1.00  1.00      A    P
ATOM    307 DS   DA  A 103      26.455  31.372  -7.813  1.00  1.00      A    S
ATOM    308 DB   DA  A 103      27.344  32.712 -11.797  1.00  1.00      A    B
ATOM    309 DP   DT  A 104      26.365  33.487  -5.583  1.00  1.00      A    P
ATOM    310 DS   DT  A 104      27.854  36.451  -7.112  1.00  1.00      A    S
ATOM    311 DB   DT  A 104      26.141  35.907 -10.977  1.00  1.00      A    B
ATOM    312 DP   DT  A 105      27.254  40.047  -5.650  1.00  1.00      A    P
ATOM    313 DS   DT  A 105      27.538  41.871  -9.168  1.00  1.00      A    S
ATOM    314 DB   DT  A 105      24.770  39.760 -11.354  1.00  1.00      A    B
ATOM    315 DP   DA  A 106      27.276  46.215  -9.466  1.00  1.00      A    P
ATOM    316 DS   DA  A 106      26.089  46.127 -13.328  1.00  1.00      A    S
ATOM    317 DB   DA  A 106      22.849  42.818 -13.693  1.00  1.00      A    B
ATOM    318 DP   DC  A 107      25.218  48.948 -14.706  1.00  1.00      A    P
ATOM    319 DS   DC  A 107      22.597  47.551 -17.071  1.00  1.00      A    S
ATOM    320 DB   DC  A 107      20.152  44.678 -14.598  1.00  1.00      A    B
ATOM    321 DP   DT  A 108      20.344  49.861 -19.210  1.00  1.00      A    P
ATOM    322 DS   DT  A 108      17.713  47.158 -20.125  1.00  1.00      A    S
ATOM    323 DB   DT  A 108      16.509  46.037 -15.869  1.00  1.00      A    B
ATOM    324 DP   DC  A 109      15.011  48.460 -21.868  1.00  1.00      A    P
ATOM    325 DS   DC  A 109      12.574  45.830 -20.613  1.00  1.00      A    S
ATOM    326 DB   DC  A 109      12.360  46.132 -16.005  1.00  1.00      A    B
ATOM    327 DP   DC  A 110       9.739  45.080 -22.062  1.00  1.00      A    P
ATOM    328 DS   DC  A 110       8.336  42.793 -18.970  1.00  1.00      A    S
ATOM    329 DB   DC  A 110       8.650  45.711 -15.546  1.00  1.00      A    B
ATOM    330 DP   DC  A 111       5.022  41.064 -19.051  1.00  1.00      A    P
ATOM    331 DS   DC  A 111       4.748  41.381 -15.352  1.00  1.00      A    S
ATOM    332 DB   DC  A 111       4.978  45.325 -14.416  1.00  1.00      A    B
ATOM    333 DP   DT  A 112       1.777  39.525 -13.260  1.00  1.00      A    P
ATOM    334 DS   DT  A 112       1.847  41.827 -10.340  1.00  1.00      A    S
ATOM    335 DB   DT  A 112       1.551  45.763 -12.404  1.00  1.00      A    B
ATOM    336 DP   DA  A 113      -1.233  41.116  -7.894  1.00  1.00      A    P
ATOM    337 DS   DA  A 113      -1.861  44.557  -6.419  1.00  1.00      A    S
ATOM    338 DB   DA  A 113      -1.607  47.707 -10.221  1.00  1.00      A    B
ATOM    339 DP   DG  A 114      -5.415  45.000  -4.367  1.00  1.00      A    P
ATOM    340 DS   DG  A 114      -5.627  48.499  -5.074  1.00  1.00      A    S
ATOM    341 DB   DG  A 114      -4.886  49.791 -10.213  1.00  1.00      A    B
ATOM    342 DP   DT  A 115      -7.737  50.536  -3.605  1.00  1.00      A    P
ATOM    343 DS   DT  A 115      -8.615  53.025  -6.316  1.00  1.00      A    S
ATOM    344 DB   DT  A 115      -8.193  50.502  -9.656  1.00  1.00      A    B
ATOM    345 DP   DC  A 116     -11.877  54.137  -5.685  1.00  1.00      A    P
ATOM    346 DS   DC  A 116     -12.424  54.849  -9.284  1.00  1.00      A    S
ATOM    347 DB   DC  A 116     -11.693  51.282 -11.096  1.00  1.00      A    B
ATOM    348 DP   DT  A 117     -16.170  56.552 -10.702  1.00  1.00      A    P
ATOM    349 DS   DT  A 117     -16.129  55.477 -14.230  1.00  1.00      A    S
ATOM    350 DB   DT  A 117     -14.869  51.468 -13.570  1.00  1.00      A    B
ATOM    351 DP   DC  A 118     -19.061  55.609 -15.929  1.00  1.00      A    P
ATOM    352 DS   DC  A 118     -18.396  52.399 -18.075  1.00  1.00      A    S
ATOM    353 DB   DC  A 118     -17.800  49.424 -14.737  1.00  1.00      A    B
ATOM    354 DP   DC  A 119     -21.105  50.629 -20.130  1.00  1.00      A    P
ATOM    355 DS   DC  A 119     -19.633  47.444 -20.600  1.00  1.00      A    S
ATOM    356 DB   DC  A 119     -19.105  46.461 -16.770  1.00  1.00      A    B
ATOM    357 DP   DA  A 120     -21.265  44.409 -22.746  1.00  1.00      A    P
ATOM    358 DS   DA  A 120     -19.736  41.673 -20.708  1.00  1.00      A    S
ATOM    359 DB   DA  A 120     -20.935  42.508 -16.367  1.00  1.00      A    B
ATOM    360 DP   DG  A 121     -20.723  38.003 -21.734  1.00  1.00      A    P
ATOM    361 DS   DG  A 121     -20.392  36.673 -18.094  1.00  1.00      A    S
ATOM    362 DB   DG  A 121     -23.175  39.378 -14.860  1.00  1.00      A    B
ATOM    363 DP   DG  A 122     -21.175  32.761 -17.719  1.00  1.00      A    P
ATOM    364 DS   DG  A 122     -22.708  32.824 -13.974  1.00  1.00      A    S
ATOM    365 DB   DG  A 122     -25.405  37.021 -13.032  1.00  1.00      A    B
ATOM    366 DP   DC  A 123     -23.221  30.371 -12.631  1.00  1.00      A    P
ATOM    367 DS   DC  A 123     -25.576  32.173 -10.340  1.00  1.00      A    S
ATOM    368 DB   DC  A 123     -28.058  35.087 -12.507  1.00  1.00      A    B
ATOM    369 DP   DA  A 124     -27.521  30.102  -6.721  1.00  1.00      A    P
ATOM    370 DS   DA  A 124     -30.716  31.827  -6.764  1.00  1.00      A    S
ATOM    371 DB   DA  A 124     -31.887  33.996 -11.280  1.00  1.00      A    B
ATOM    372 DP   DC  A 125     -32.882  30.938  -4.913  1.00  1.00      A    P
ATOM    373 DS   DC  A 125     -35.464  32.860  -6.556  1.00  1.00      A    S
ATOM    374 DB   DC  A 125     -34.707  32.323 -10.664  1.00  1.00      A    B
ATOM    375 DP   DG  A 126     -39.625  31.910  -4.933  1.00  1.00      A    P
ATOM    376 DS   DG  A 126     -41.346  32.285  -8.079  1.00  1.00      A    S
ATOM    377 DB   DG  A 126     -38.623  31.112 -11.712  1.00  1.00      A    B
ATOM    378 DP   DT  A 127     -44.718  31.809  -8.513  1.00  1.00      A    P
ATOM    379 DS   DT  A 127     -44.417  30.831 -12.330  1.00  1.00      A    S
ATOM    380 DB   DT  A 127     -40.754  28.301 -12.364  1.00  1.00      A    B
ATOM    381 DP   DG  A 128     -47.950  28.504 -14.166  1.00  1.00      A    P
ATOM    382 DS   DG  A 128     -45.712  26.802 -16.754  1.00  1.00      A    S
ATOM    383 DB   DG  A 128     -41.379  24.826 -14.856  1.00  1.00      A    B
ATOM    384 DP   DT  A 129     -46.727  24.706 -19.140  1.00  1.00      A    P
ATOM    385 DS   DT  A 129     -43.363  22.608 -19.792  1.00  1.00      A    S
ATOM    386 DB   DT  A 129     -42.148  21.636 -15.975  1.00  1.00      A    B
ATOM    387 DP   DC  A 130     -43.935  19.477 -22.112  1.00  1.00      A    P
ATOM    388 DS   DC  A 130     -40.856  17.460 -20.703  1.00  1.00      A    S
ATOM    389 DB   DC  A 130     -41.616  17.723 -16.498  1.00  1.00      A    B
ATOM    390 DP   DA  A 131     -39.827  13.046 -22.045  1.00  1.00      A    P
ATOM    391 DS   DA  A 131     -37.299  12.366 -19.052  1.00  1.00      A    S
ATOM    392 DB   DA  A 131     -39.508  13.419 -14.943  1.00  1.00      A    B
ATOM    393 DP   DG  A 132     -35.300   8.806 -18.973  1.00  1.00      A    P
ATOM    394 DS   DG  A 132     -36.060   7.897 -15.129  1.00  1.00      A    S
ATOM    395 DB   DG  A 132     -40.073  10.016 -13.216  1.00  1.00      A    B
ATOM    396 DP   DA  A 133     -34.475   5.046 -13.101  1.00  1.00      A    P
ATOM    397 DS   DA  A 133     -36.988   5.597 -10.002  1.00  1.00      A    S
ATOM    398 DB   DA  A 133     -41.568   7.246 -11.592  1.00  1.00      A    B
ATOM    399 DP   DT  A 134     -37.095   3.285  -7.823  1.00  1.00      A    P
ATOM    400 DS   DT  A 134     -41.085   3.456  -6.566  1.00  1.00      A    S
ATOM    401 DB   DT  A 134     -42.621   4.026 -10.200  1.00  1.00      A    B
ATOM    402 DP   DA  A 135     -42.600  -0.203  -4.944  1.00  1.00      A    P
ATOM    403 DS   DA  A 135     -46.350   0.932  -6.084  1.00  1.00      A    S
ATOM    404 DB   DA  A 135     -46.357   2.342 -10.655  1.00  1.00      A    B
ATOM    405 DP   DT  A 136     -48.698  -1.183  -5.411  1.00  1.00      A    P
ATOM    406 DS   DT  A 136     -51.151   0.499  -7.945  1.00  1.00      A    S
ATOM    407 DB   DT  A 136     -49.127   0.388 -11.434  1.00  1.00      A    B
ATOM    408 DP   DA  A 137     -54.708  -1.395  -8.601  1.00  1.00      A    P
ATOM    409 DS   DA  A 137     -55.029  -0.639 -12.024  1.00  1.00      A    S
ATOM    410 DB   DA  A 137     -51.068  -1.701 -14.396  1.00  1.00      A    B
ATOM    411 DP   DT  A 138     -57.523  -1.526 -13.688  1.00  1.00      A    P
ATOM    412 DS   DT  A 138     -55.890  -0.728 -16.827  1.00  1.00      A    S
ATOM    413 DB   DT  A 138     -52.754  -3.795 -16.692  1.00  1.00      A    B
ATOM    414 DP   DA  A 139     -58.440  -1.146 -20.299  1.00  1.00      A    P
ATOM    415 DS   DA  A 139     -56.042  -2.178 -23.183  1.00  1.00      A    S
ATOM    416 DB   DA  A 139     -52.806  -5.504 -20.472  1.00  1.00      A    B
ATOM    417 DP   DC  A 140     -57.562  -3.675 -25.725  1.00  1.00      A    P
ATOM    418 DS   DC  A 140     -54.308  -5.967 -26.331  1.00  1.00      A    S
ATOM    419 DB   DC  A 140     -54.066  -8.206 -22.512  1.00  1.00      A    B
ATOM    420 DP   DA  A 141     -53.908  -8.831 -29.938  1.00  1.00      A    P
ATOM    421 DS   DA  A 141     -51.466 -11.200 -28.375  1.00  1.00      A    S
ATOM    422 DB   DA  A 141     -53.392 -12.373 -23.733  1.00  1.00      A    B
ATOM    423 DP   DT  A 142     -51.185 -13.608 -29.965  1.00  1.00      A    P
ATOM    424 DS   DT  A 142     -50.493 -16.278 -26.666  1.00  1.00      A    S
ATOM    425 DB   DT  A 142     -54.160 -15.688 -24.522  1.00  1.00      A    B
ATOM    426 DP   DC  A 143     -49.964 -19.452 -28.340  1.00  1.00      A    P
ATOM    427 DS   DC  A 143     -51.438 -21.285 -25.798  1.00  1.00      A    S
ATOM    428 DB   DC  A 143     -55.582 -19.128 -24.861  1.00  1.00      A    B
ATOM    429 DP   DC  A 144     -51.382 -25.051 -26.023  1.00  1.00      A    P
ATOM    430 DS   DC  A 144     -54.051 -25.282 -23.485  1.00  1.00      A    S
ATOM    431 DB   DC  A 144     -57.143 -22.725 -24.711  1.00  1.00      A    B
ATOM    432 DP   DT  A 145     -55.997 -29.217 -22.445  1.00  1.00      A    P
ATOM    433 DS   DT  A 145     -58.877 -27.689 -21.032  1.00  1.00      A    S
ATOM    434 DB   DT  A 145     -60.099 -25.190 -24.757  1.00  1.00      A    B
ATOM    435 DP   DG  A 146     -62.113 -30.700 -19.574  1.00  1.00      A    P
ATOM    436 DS   DG  A 146     -65.103 -27.866 -20.825  1.00  1.00      A    S
ATOM    437 DB   DG  A 146     -64.355 -25.876 -24.902  1.00  1.00      A    B
ATOM    438 DP   DT  A 147     -68.201 -28.472 -20.386  1.00  1.00      A    P
ATOM    439 DS   DT  A 147     -69.615 -25.615 -23.087  1.00  1.00      A    S
ATOM    440 DB   DT  A 147     -67.424 -26.939 -26.198  1.00  1.00      A    B
TER
ATOM    441 DS   DA  B   1     -66.561 -21.255 -34.207  1.00  1.00      B    S
ATOM    442 DB   DA  B   1     -65.697 -24.416 -30.970  1.00  1.00      B    B
ATOM    443 DP   DC  B   2     -67.009 -18.097 -33.116  1.00  1.00      B    P
ATOM    444 DS   DC  B   2     -67.992 -18.981 -29.802  1.00  1.00      B    S
ATOM    445 DB   DC  B   2     -65.339 -21.762 -28.791  1.00  1.00      B    B
ATOM    446 DP   DA  B   3     -68.919 -15.703 -27.267  1.00  1.00      B    P
ATOM    447 DS   DA  B   3     -68.046 -17.495 -23.999  1.00  1.00      B    S
ATOM    448 DB   DA  B   3     -63.901 -20.609 -25.103  1.00  1.00      B    B
ATOM    449 DP   DG  B   4     -67.506 -15.500 -21.253  1.00  1.00      B    P
ATOM    450 DS   DG  B   4     -64.931 -18.399 -19.602  1.00  1.00      B    S
ATOM    451 DB   DG  B   4     -61.417 -19.556 -22.377  1.00  1.00      B    B
ATOM    452 DP   DG  B   5     -63.873 -17.645 -15.705  1.00  1.00      B    P
ATOM    453 DS   DG  B   5     -60.319 -18.943 -16.126  1.00  1.00      B    S
ATOM    454 DB   DG  B   5     -58.597 -18.169 -20.261  1.00  1.00      B    B
ATOM    455 DP   DA  B   6     -58.071 -18.324 -13.320  1.00  1.00      B    P
ATOM    456 DS   DA  B   6     -55.424 -18.679 -15.111  1.00  1.00      B    S
ATOM    457 DB   DA  B   6     -55.881 -15.999 -19.232  1.00  1.00      B    B
ATOM    458 DP   DT  B   7     -52.291 -17.917 -13.427  1.00  1.00      B    P
ATOM    459 DS   DT  B   7     -50.199 -17.294 -16.482  1.00  1.00      B    S
ATOM    460 DB   DT  B   7     -52.993 -14.178 -18.092  1.00  1.00      B    B
ATOM    461 DP   DG  B   8     -46.681 -15.941 -15.275  1.00  1.00      B    P
ATOM    462 DS   DG  B   8     -46.334 -13.901 -18.685  1.00  1.00      B    S
ATOM    463 DB   DG  B   8     -50.402 -11.076 -19.677  1.00  1.00      B    B
ATOM    464 DP   DT  B   9     -43.225 -12.553 -19.487  1.00  1.00      B    P
ATOM    465 DS   DT  B   9     -44.816  -9.789 -22.151  1.00  1.00      B    S
ATOM    466 DB   DT  B   9     -48.196  -8.489 -19.366  1.00  1.00      B    B
ATOM    467 DP   DA  B  10     -42.297  -7.219 -23.669  1.00  1.00      B    P
ATOM    468 DS   DA  B  10     -44.992  -4.277 -23.269  1.00  1.00      B    S
ATOM    469 DB   DA  B  10     -47.152  -4.387 -19.243  1.00  1.00      B    B
ATOM    470 DP   DT  B  11     -43.959  -0.768 -24.090  1.00  1.00      B    P
ATOM    471 DS   DT  B  11     -47.311   0.619 -23.010  1.00  1.00      B    S
ATOM    472 DB   DT  B  11     -47.334  -0.811 -18.738  1.00  1.00      B    B
ATOM    473 DP   DA  B  12     -48.233   5.090 -22.861  1.00  1.00      B    P
ATOM    474 DS   DA  B  12     -50.415   5.153 -20.516  1.00  1.00      B    S
ATOM    475 DB   DA  B  12     -49.374   2.292 -16.950  1.00  1.00      B    B
ATOM    476 DP   DT  B  13     -51.825   7.659 -19.668  1.00  1.00      B    P
ATOM    477 DS   DT  B  13     -52.473   6.318 -15.999  1.00  1.00      B    S
ATOM    478 DB   DT  B  13     -48.479   5.341 -15.216  1.00  1.00      B    B
ATOM    479 DP   DA  B  14     -54.471   8.484 -13.504  1.00  1.00      B    P
ATOM    480 DS   DA  B  14     -52.032   8.936 -10.461  1.00  1.00      B    S
ATOM    481 DB   DA  B  14     -47.648   7.302 -11.327  1.00  1.00      B    B
ATOM    482 DP   DT  B  15     -51.708  11.938  -9.004  1.00  1.00      B    P
ATOM    483 DS   DT  B  15     -48.551  11.234  -7.169  1.00  1.00      B    S
ATOM    484 DB   DT  B  15     -46.070  10.482 -10.725  1.00  1.00      B    B
ATOM    485 DP   DC  B  16     -47.763  14.118  -5.322  1.00  1.00      B    P
ATOM    486 DS   DC  B  16     -43.855  13.182  -5.194  1.00  1.00      B    S
ATOM    487 DB   DC  B  16     -42.977  12.699  -9.250  1.00  1.00      B    B
ATOM    488 DP   DT  B  17     -40.778  15.479  -3.202  1.00  1.00      B    P
ATOM    489 DS   DT  B  17     -38.088  15.186  -5.552  1.00  1.00      B    S
ATOM    490 DB   DT  B  17     -40.292  15.702  -9.048  1.00  1.00      B    B
ATOM    491 DP   DG  B  18     -35.173  17.874  -5.035  1.00  1.00      B    P
ATOM    492 DS   DG  B  18     -34.419  17.732  -9.235  1.00  1.00      B    S
ATOM    493 DB   DG  B  18     -38.254  18.344 -11.919  1.00  1.00      B    B
ATOM    494 DP   DA  B  19     -31.026  18.682 -10.921  1.00  1.00      B    P
ATOM    495 DS   DA  B  19     -32.562  18.885 -14.557  1.00  1.00      B    S
ATOM    496 DB   DA  B  19     -36.918  20.466 -14.345  1.00  1.00      B    B
ATOM    497 DP   DC  B  20     -30.804  19.864 -16.586  1.00  1.00      B    P
ATOM    498 DS   DC  B  20     -33.144  22.015 -18.322  1.00  1.00      B    S
ATOM    499 DB   DC  B  20     -35.912  23.731 -14.787  1.00  1.00      B    B
ATOM    500 DP   DA  B  21     -31.428  25.423 -20.942  1.00  1.00      B    P
ATOM    501 DS   DA  B  21     -34.180  27.538 -21.086  1.00  1.00      B    S
ATOM    502 DB   DA  B  21     -36.442  27.830 -16.466  1.00  1.00      B    B
ATOM    503 DP   DC  B  22     -33.814  30.289 -22.567  1.00  1.00      B    P
ATOM    504 DS   DC  B  22     -36.540  32.133 -20.652  1.00  1.00      B    S
ATOM    505 DB   DC  B  22     -35.776  31.504 -16.627  1.00  1.00      B    B
ATOM    506 DP   DG  B  23     -37.238  36.716 -22.421  1.00  1.00      B    P
ATOM    507 DS   DG  B  23     -37.808  38.345 -19.041  1.00  1.00      B    S
ATOM    508 DB   DG  B  23     -35.629  35.508 -15.256  1.00  1.00      B    B
ATOM    509 DP   DT  B  24     -37.817  41.769 -18.066  1.00  1.00      B    P
ATOM    510 DS   DT  B  24     -37.200  40.993 -13.897  1.00  1.00      B    S
ATOM    511 DB   DT  B  24     -34.190  38.448 -14.265  1.00  1.00      B    B
ATOM    512 DP   DG  B  25     -35.930  44.751 -11.551  1.00  1.00      B    P
ATOM    513 DS   DG  B  25     -33.572  42.768  -9.535  1.00  1.00      B    S
ATOM    514 DB   DG  B  25     -30.689  39.838 -12.039  1.00  1.00      B    B
ATOM    515 DP   DC  B  26     -31.985  44.404  -6.765  1.00  1.00      B    P
ATOM    516 DS   DC  B  26     -29.226  41.638  -6.535  1.00  1.00      B    S
ATOM    517 DB   DC  B  26     -28.007  41.166 -10.420  1.00  1.00      B    B
ATOM    518 DP   DC  B  27     -26.558  41.941  -4.192  1.00  1.00      B    P
ATOM    519 DS   DC  B  27     -24.056  40.081  -5.952  1.00  1.00      B    S
ATOM    520 DB   DC  B  27     -24.183  41.657  -9.917  1.00  1.00      B    B
ATOM    521 DP   DT  B  28     -20.888  39.609  -4.756  1.00  1.00      B    P
ATOM    522 DS   DT  B  28     -19.033  38.637  -7.994  1.00  1.00      B    S
ATOM    523 DB   DT  B  28     -20.193  42.107 -10.567  1.00  1.00      B    B
ATOM    524 DP   DG  B  29     -14.951  38.334  -7.895  1.00  1.00      B    P
ATOM    525 DS   DG  B  29     -14.427  39.120 -11.631  1.00  1.00      B    S
ATOM    526 DB   DG  B  29     -16.857  42.875 -13.287  1.00  1.00      B    B
ATOM    527 DP   DG  B  30     -11.119  38.765 -13.137  1.00  1.00      B    P
ATOM    528 DS   DG  B  30     -11.680  40.988 -16.165  1.00  1.00      B    S
ATOM    529 DB   DG  B  30     -14.096  45.074 -14.545  1.00  1.00      B    B
ATOM    530 DP   DA  B  31      -8.609  41.684 -18.903  1.00  1.00      B    P
ATOM    531 DS   DA  B  31      -9.685  44.550 -20.330  1.00  1.00      B    S
ATOM    532 DB   DA  B  31     -11.873  47.305 -16.407  1.00  1.00      B    B
ATOM    533 DP   DG  B  32      -7.385  46.160 -22.369  1.00  1.00      B    P
ATOM    534 DS   DG  B  32      -7.793  49.719 -20.778  1.00  1.00      B    S
ATOM    535 DB   DG  B  32      -9.163  49.825 -15.839  1.00  1.00      B    B
ATOM    536 DP   DA  B  33      -5.378  52.743 -22.023  1.00  1.00      B    P
ATOM    537 DS   DA  B  33      -6.279  54.991 -18.766  1.00  1.00      B    S
ATOM    538 DB   DA  B  33      -6.774  52.170 -14.804  1.00  1.00      B    B
ATOM    539 DP   DC  B  34      -4.566  57.424 -18.705  1.00  1.00      B    P
ATOM    540 DS   DC  B  34      -3.729  57.228 -15.240  1.00  1.00      B    S
ATOM    541 DB   DC  B  34      -3.419  53.049 -14.300  1.00  1.00      B    B
ATOM    542 DP   DT  B  35      -0.323  59.415 -13.820  1.00  1.00      B    P
ATOM    543 DS   DT  B  35       0.533  57.022 -10.441  1.00  1.00      B    S
ATOM    544 DB   DT  B  35       0.202  52.888 -12.082  1.00  1.00      B    B
ATOM    545 DP   DA  B  36       4.472  57.686  -8.461  1.00  1.00      B    P
ATOM    546 DS   DA  B  36       4.440  53.897  -6.803  1.00  1.00      B    S
ATOM    547 DB   DA  B  36       3.427  50.980 -10.022  1.00  1.00      B    B
ATOM    548 DP   DG  B  37       7.833  52.815  -4.858  1.00  1.00      B    P
ATOM    549 DS   DG  B  37       6.923  49.198  -5.098  1.00  1.00      B    S
ATOM    550 DB   DG  B  37       5.825  47.899  -9.587  1.00  1.00      B    B
ATOM    551 DP   DG  B  38       8.011  46.350  -2.682  1.00  1.00      B    P
ATOM    552 DS   DG  B  38       7.887  43.840  -5.143  1.00  1.00      B    S
ATOM    553 DB   DG  B  38       8.575  45.441 -10.187  1.00  1.00      B    B
ATOM    554 DP   DG  B  39       9.635  40.539  -4.712  1.00  1.00      B    P
ATOM    555 DS   DG  B  39      10.490  39.584  -8.166  1.00  1.00      B    S
ATOM    556 DB   DG  B  39      12.092  43.318 -11.244  1.00  1.00      B    B
ATOM    557 DP   DA  B  40      11.130  36.368  -8.962  1.00  1.00      B    P
ATOM    558 DS   DA  B  40      11.994  37.126 -12.502  1.00  1.00      B    S
ATOM    559 DB   DA  B  40      14.624  41.432 -12.660  1.00  1.00      B    B
ATOM    560 DP   DG  B  41      13.411  34.205 -14.279  1.00  1.00      B    P
ATOM    561 DS   DG  B  41      15.048  35.953 -16.550  1.00  1.00      B    S
ATOM    562 DB   DG  B  41      17.504  39.779 -14.695  1.00  1.00      B    B
ATOM    563 DP   DT  B  42      16.291  34.430 -19.195  1.00  1.00      B    P
ATOM    564 DS   DT  B  42      18.356  37.142 -20.316  1.00  1.00      B    S
ATOM    565 DB   DT  B  42      20.291  38.009 -16.149  1.00  1.00      B    B
ATOM    566 DP   DA  B  43      20.868  36.367 -23.325  1.00  1.00      B    P
ATOM    567 DS   DA  B  43      24.189  38.267 -21.555  1.00  1.00      B    S
ATOM    568 DB   DA  B  43      24.337  37.518 -16.994  1.00  1.00      B    B
ATOM    569 DP   DA  B  44      27.557  38.807 -23.144  1.00  1.00      B    P
ATOM    570 DS   DA  B  44      29.780  39.282 -19.812  1.00  1.00      B    S
ATOM    571 DB   DA  B  44      27.809  36.640 -16.510  1.00  1.00      B    B
ATOM    572 DP   DT  B  45      33.433  39.086 -20.083  1.00  1.00      B    P
ATOM    573 DS   DT  B  45      33.376  38.110 -16.485  1.00  1.00      B    S
ATOM    574 DB   DT  B  45      30.603  34.525 -16.076  1.00  1.00      B    B
ATOM    575 DP   DC  B  46      36.990  37.721 -14.723  1.00  1.00      B    P
ATOM    576 DS   DC  B  46      35.856  35.279 -12.252  1.00  1.00      B    S
ATOM    577 DB   DC  B  46      33.657  32.313 -14.386  1.00  1.00      B    B
ATOM    578 DP   DC  B  47      38.107  33.869  -9.736  1.00  1.00      B    P
ATOM    579 DS   DC  B  47      36.034  30.753  -8.925  1.00  1.00      B    S
ATOM    580 DB   DC  B  47      34.947  29.019 -12.547  1.00  1.00      B    B
ATOM    581 DP   DC  B  48      36.873  28.434  -6.536  1.00  1.00      B    P
ATOM    582 DS   DC  B  48      34.304  25.576  -7.639  1.00  1.00      B    S
ATOM    583 DB   DC  B  48      34.753  25.327 -12.264  1.00  1.00      B    B
ATOM    584 DP   DC  B  49      33.749  22.306  -5.840  1.00  1.00      B    P
ATOM    585 DS   DC  B  49      32.562  20.064  -9.154  1.00  1.00      B    S
ATOM    586 DB   DC  B  49      35.087  21.393 -12.381  1.00  1.00      B    B
ATOM    587 DP   DT  B  50      31.951  16.475  -8.938  1.00  1.00      B    P
ATOM    588 DS   DT  B  50      31.839  15.926 -12.562  1.00  1.00      B    S
ATOM    589 DB   DT  B  50      35.803  17.705 -13.730  1.00  1.00      B    B
ATOM    590 DP   DT  B  51      31.068  12.151 -13.968  1.00  1.00      B    P
ATOM    591 DS   DT  B  51      32.876  12.779 -17.302  1.00  1.00      B    S
ATOM    592 DB   DT  B  51      36.696  14.412 -15.663  1.00  1.00      B    B
ATOM    593 DP   DG  B  52      33.381   8.986 -19.610  1.00  1.00      B    P
ATOM    594 DS   DG  B  52      36.519  10.059 -21.056  1.00  1.00      B    S
ATOM    595 DB   DG  B  52      39.463  11.618 -17.567  1.00  1.00      B    B
ATOM    596 DP   DG  B  53      37.958   8.126 -23.633  1.00  1.00      B    P
ATOM    597 DS   DG  B  53      41.675   8.122 -22.022  1.00  1.00      B    S
ATOM    598 DB   DG  B  53      42.334   9.367 -17.344  1.00  1.00      B    B
ATOM    599 DP   DC  B  54      43.855   5.954 -23.480  1.00  1.00      B    P
ATOM    600 DS   DC  B  54      46.130   6.057 -20.518  1.00  1.00      B    S
ATOM    601 DB   DC  B  54      43.502   6.309 -16.710  1.00  1.00      B    B
ATOM    602 DP   DG  B  55      49.325   2.633 -20.382  1.00  1.00      B    P
ATOM    603 DS   DG  B  55      49.590   2.645 -16.499  1.00  1.00      B    S
ATOM    604 DB   DG  B  55      45.338   3.150 -14.341  1.00  1.00      B    B
ATOM    605 DP   DG  B  56      51.493   0.273 -15.049  1.00  1.00      B    P
ATOM    606 DS   DG  B  56      49.536   0.499 -11.359  1.00  1.00      B    S
ATOM    607 DB   DG  B  56      44.608   0.729 -11.768  1.00  1.00      B    B
ATOM    608 DP   DT  B  57      50.418  -1.659  -9.127  1.00  1.00      B    P
ATOM    609 DS   DT  B  57      47.585  -1.216  -6.967  1.00  1.00      B    S
ATOM    610 DB   DT  B  57      43.977  -1.992  -9.882  1.00  1.00      B    B
ATOM    611 DP   DT  B  58      46.717  -3.036  -2.932  1.00  1.00      B    P
ATOM    612 DS   DT  B  58      43.070  -2.759  -3.451  1.00  1.00      B    S
ATOM    613 DB   DT  B  58      43.037  -4.500  -7.006  1.00  1.00      B    B
ATOM    614 DP   DA  B  59      40.200  -4.652  -0.847  1.00  1.00      B    P
ATOM    615 DS   DA  B  59      37.640  -5.155  -3.478  1.00  1.00      B    S
ATOM    616 DB   DA  B  59      39.639  -7.207  -7.416  1.00  1.00      B    B
ATOM    617 DP   DA  B  60      34.353  -6.789  -2.622  1.00  1.00      B    P
ATOM    618 DS   DA  B  60      33.331  -6.897  -5.929  1.00  1.00      B    S
ATOM    619 DB   DA  B  60      36.709  -9.112  -8.015  1.00  1.00      B    B
ATOM    620 DP   DA  B  61      30.343  -8.020  -6.636  1.00  1.00      B    P
ATOM    621 DS   DA  B  61      31.487  -9.514  -9.600  1.00  1.00      B    S
ATOM    622 DB   DA  B  61      35.366 -12.428  -8.691  1.00  1.00      B    B
ATOM    623 DP   DA  B  62      29.265 -10.828 -12.112  1.00  1.00      B    P
ATOM    624 DS   DA  B  62      31.345 -13.763 -13.217  1.00  1.00      B    S
ATOM    625 DB   DA  B  62      33.504 -15.673  -9.654  1.00  1.00      B    B
ATOM    626 DP   DC  B  63      29.630 -15.951 -15.245  1.00  1.00      B    P
ATOM    627 DS   DC  B  63      32.228 -18.824 -14.764  1.00  1.00      B    S
ATOM    628 DB   DC  B  63      32.894 -19.007 -10.890  1.00  1.00      B    B
ATOM    629 DP   DG  B  64      31.143 -23.441 -16.861  1.00  1.00      B    P
ATOM    630 DS   DG  B  64      32.599 -25.264 -14.340  1.00  1.00      B    S
ATOM    631 DB   DG  B  64      32.184 -23.322  -9.982  1.00  1.00      B    B
ATOM    632 DP   DC  B  65      32.647 -28.580 -14.543  1.00  1.00      B    P
ATOM    633 DS   DC  B  65      33.304 -28.777 -10.860  1.00  1.00      B    S
ATOM    634 DB   DC  B  65      30.582 -26.267  -9.003  1.00  1.00      B    B
ATOM    635 DP   DG  B  66      33.177 -33.419  -8.725  1.00  1.00      B    P
ATOM    636 DS   DG  B  66      31.845 -32.112  -5.386  1.00  1.00      B    S
ATOM    637 DB   DG  B  66      28.323 -28.233  -5.816  1.00  1.00      B    B
ATOM    638 DP   DG  B  67      30.974 -34.315  -2.343  1.00  1.00      B    P
ATOM    639 DS   DG  B  67      28.321 -32.424  -0.907  1.00  1.00      B    S
ATOM    640 DB   DG  B  67      25.544 -30.166  -4.015  1.00  1.00      B    B
ATOM    641 DP   DG  B  68      26.416 -33.641   1.714  1.00  1.00      B    P
ATOM    642 DS   DG  B  68      24.148 -30.558   1.651  1.00  1.00      B    S
ATOM    643 DB   DG  B  68      22.260 -29.935  -2.637  1.00  1.00      B    B
ATOM    644 DP   DG  B  69      21.378 -29.777   4.348  1.00  1.00      B    P
ATOM    645 DS   DG  B  69      19.336 -27.803   1.951  1.00  1.00      B    S
ATOM    646 DB   DG  B  69      18.406 -29.909  -1.920  1.00  1.00      B    B
ATOM    647 DP   DG  B  70      16.458 -26.664   3.254  1.00  1.00      B    P
ATOM    648 DS   DG  B  70      14.909 -25.952   0.149  1.00  1.00      B    S
ATOM    649 DB   DG  B  70      14.772 -30.276  -2.477  1.00  1.00      B    B
ATOM    650 DP   DA  B  71      11.949 -23.960  -0.001  1.00  1.00      B    P
ATOM    651 DS   DA  B  71      10.646 -25.717  -3.115  1.00  1.00      B    S
ATOM    652 DB   DA  B  71      11.420 -30.230  -1.969  1.00  1.00      B    B
ATOM    653 DP   DC  B  72       8.065 -24.834  -3.993  1.00  1.00      B    P
ATOM    654 DS   DC  B  72       7.296 -27.984  -5.532  1.00  1.00      B    S
ATOM    655 DB   DC  B  72       8.148 -30.883  -2.643  1.00  1.00      B    B
ATOM    656 DP   DA  B  73       3.156 -28.437  -7.035  1.00  1.00      B    P
ATOM    657 DS   DA  B  73       2.901 -32.633  -6.639  1.00  1.00      B    S
ATOM    658 DB   DA  B  73       5.006 -33.747  -2.478  1.00  1.00      B    B
ATOM    659 DP   DG  B  74      -0.740 -34.533  -7.145  1.00  1.00      B    P
ATOM    660 DS   DG  B  74      -0.197 -37.368  -4.874  1.00  1.00      B    S
ATOM    661 DB   DG  B  74       2.002 -35.880  -1.035  1.00  1.00      B    B
ATOM    662 DP   DC  B  75      -2.167 -39.637  -4.944  1.00  1.00      B    P
ATOM    663 DS   DC  B  75      -1.309 -40.537  -1.519  1.00  1.00      B    S
ATOM    664 DB   DC  B  75      -0.962 -37.031   0.041  1.00  1.00      B    B
ATOM    665 DP   DG  B  76      -4.275 -43.671   0.782  1.00  1.00      B    P
ATOM    666 DS   DG  B  76      -4.097 -42.094   4.061  1.00  1.00      B    S
ATOM    667 DB   DG  B  76      -3.909 -37.049   3.275  1.00  1.00      B    B
ATOM    668 DP   DC  B  77      -6.379 -43.027   6.374  1.00  1.00      B    P
ATOM    669 DS   DC  B  77      -6.463 -39.506   8.093  1.00  1.00      B    S
ATOM    670 DB   DC  B  77      -6.906 -36.623   4.642  1.00  1.00      B    B
ATOM    671 DP   DG  B  78      -9.114 -38.726  12.177  1.00  1.00      B    P
ATOM    672 DS   DG  B  78      -8.248 -34.949  12.116  1.00  1.00      B    S
ATOM    673 DB   DG  B  78      -8.931 -33.662   7.612  1.00  1.00      B    B
ATOM    674 DP   DT  B  79      -9.646 -32.387  14.273  1.00  1.00      B    P
ATOM    675 DS   DT  B  79      -9.982 -29.947  12.096  1.00  1.00      B    S
ATOM    676 DB   DT  B  79     -12.068 -32.599   8.867  1.00  1.00      B    B
ATOM    677 DP   DA  B  80     -11.939 -26.353  13.113  1.00  1.00      B    P
ATOM    678 DS   DA  B  80     -12.826 -25.873   9.270  1.00  1.00      B    S
ATOM    679 DB   DA  B  80     -15.045 -30.219   7.634  1.00  1.00      B    B
ATOM    680 DP   DC  B  81     -14.032 -23.484   8.283  1.00  1.00      B    P
ATOM    681 DS   DC  B  81     -15.637 -25.264   5.351  1.00  1.00      B    S
ATOM    682 DB   DC  B  81     -17.614 -28.400   6.652  1.00  1.00      B    B
ATOM    683 DP   DG  B  82     -17.311 -22.362   1.988  1.00  1.00      B    P
ATOM    684 DS   DG  B  82     -19.474 -24.845   0.617  1.00  1.00      B    S
ATOM    685 DB   DG  B  82     -21.258 -27.469   4.263  1.00  1.00      B    B
ATOM    686 DP   DT  B  83     -22.096 -24.012  -1.740  1.00  1.00      B    P
ATOM    687 DS   DT  B  83     -24.807 -26.571  -0.489  1.00  1.00      B    S
ATOM    688 DB   DT  B  83     -24.315 -26.126   4.259  1.00  1.00      B    B
ATOM    689 DP   DG  B  84     -29.043 -24.859  -1.723  1.00  1.00      B    P
ATOM    690 DS   DG  B  84     -30.945 -26.290   1.310  1.00  1.00      B    S
ATOM    691 DB   DG  B  84     -28.392 -25.842   5.883  1.00  1.00      B    B
ATOM    692 DP   DC  B  85     -34.780 -26.458   1.403  1.00  1.00      B    P
ATOM    693 DS   DC  B  85     -34.911 -26.978   4.988  1.00  1.00      B    S
ATOM    694 DB   DC  B  85     -31.343 -24.371   6.743  1.00  1.00      B    B
ATOM    695 DP   DG  B  86     -39.092 -26.471   7.331  1.00  1.00      B    P
ATOM    696 DS   DG  B  86     -37.584 -25.798  10.408  1.00  1.00      B    S
ATOM    697 DB   DG  B  86     -33.627 -22.298   9.762  1.00  1.00      B    B
ATOM    698 DP   DT  B  87     -39.313 -24.918  13.657  1.00  1.00      B    P
ATOM    699 DS   DT  B  87     -36.926 -23.088  15.156  1.00  1.00      B    S
ATOM    700 DB   DT  B  87     -35.929 -20.532  11.933  1.00  1.00      B    B
ATOM    701 DP   DT  B  88     -37.448 -21.090  18.412  1.00  1.00      B    P
ATOM    702 DS   DT  B  88     -34.888 -18.938  17.867  1.00  1.00      B    S
ATOM    703 DB   DT  B  88     -36.560 -17.216  14.163  1.00  1.00      B    B
ATOM    704 DP   DT  B  89     -33.657 -16.148  20.506  1.00  1.00      B    P
ATOM    705 DS   DT  B  89     -32.269 -13.570  17.833  1.00  1.00      B    S
ATOM    706 DB   DT  B  89     -36.173 -13.345  15.146  1.00  1.00      B    B
ATOM    707 DP   DA  B  90     -30.561  -9.957  18.407  1.00  1.00      B    P
ATOM    708 DS   DA  B  90     -30.992  -8.652  14.941  1.00  1.00      B    S
ATOM    709 DB   DA  B  90     -35.347  -9.626  13.699  1.00  1.00      B    B
ATOM    710 DP   DA  B  91     -29.931  -5.715  13.637  1.00  1.00      B    P
ATOM    711 DS   DA  B  91     -32.345  -5.516  10.992  1.00  1.00      B    S
ATOM    712 DB   DA  B  91     -36.500  -5.763  12.531  1.00  1.00      B    B
ATOM    713 DP   DG  B  92     -31.822  -2.008   9.012  1.00  1.00      B    P
ATOM    714 DS   DG  B  92     -35.145  -1.253   8.248  1.00  1.00      B    S
ATOM    715 DB   DG  B  92     -38.642  -2.636  11.905  1.00  1.00      B    B
ATOM    716 DP   DC  B  93     -36.090   1.072   6.304  1.00  1.00      B    P
ATOM    717 DS   DC  B  93     -39.654   1.172   7.360  1.00  1.00      B    S
ATOM    718 DB   DC  B  93     -39.452   0.614  12.003  1.00  1.00      B    B
ATOM    719 DP   DG  B  94     -41.518   4.898   6.113  1.00  1.00      B    P
ATOM    720 DS   DG  B  94     -44.106   4.649   9.001  1.00  1.00      B    S
ATOM    721 DB   DG  B  94     -42.177   3.343  13.649  1.00  1.00      B    B
ATOM    722 DP   DG  B  95     -46.864   7.284   9.467  1.00  1.00      B    P
ATOM    723 DS   DG  B  95     -47.263   7.173  12.970  1.00  1.00      B    S
ATOM    724 DB   DG  B  95     -43.083   6.333  15.360  1.00  1.00      B    B
ATOM    725 DP   DT  B  96     -49.088   9.594  14.748  1.00  1.00      B    P
ATOM    726 DS   DT  B  96     -47.091   9.639  18.259  1.00  1.00      B    S
ATOM    727 DB   DT  B  96     -43.206   9.998  16.719  1.00  1.00      B    B
ATOM    728 DP   DG  B  97     -48.246  13.175  20.427  1.00  1.00      B    P
ATOM    729 DS   DG  B  97     -44.708  13.805  22.031  1.00  1.00      B    S
ATOM    730 DB   DG  B  97     -40.954  12.850  19.107  1.00  1.00      B    B
ATOM    731 DP   DC  B  98     -44.458  15.808  24.174  1.00  1.00      B    P
ATOM    732 DS   DC  B  98     -40.764  15.703  24.029  1.00  1.00      B    S
ATOM    733 DB   DC  B  98     -39.812  15.997  20.330  1.00  1.00      B    B
ATOM    734 DP   DT  B  99     -38.400  18.219  26.279  1.00  1.00      B    P
ATOM    735 DS   DT  B  99     -35.409  17.764  24.157  1.00  1.00      B    S
ATOM    736 DB   DT  B  99     -37.125  18.885  20.588  1.00  1.00      B    B
ATOM    737 DP   DA  B 100     -31.670  19.704  25.053  1.00  1.00      B    P
ATOM    738 DS   DA  B 100     -30.286  19.436  21.643  1.00  1.00      B    S
ATOM    739 DB   DA  B 100     -33.151  22.082  18.400  1.00  1.00      B    B
ATOM    740 DP   DG  B 101     -26.072  19.869  21.167  1.00  1.00      B    P
ATOM    741 DS   DG  B 101     -26.199  20.669  17.528  1.00  1.00      B    S
ATOM    742 DB   DG  B 101     -29.984  23.423  16.430  1.00  1.00      B    B
ATOM    743 DP   DA  B 102     -23.147  21.085  15.204  1.00  1.00      B    P
ATOM    744 DS   DA  B 102     -25.003  23.448  12.668  1.00  1.00      B    S
ATOM    745 DB   DA  B 102     -28.022  26.494  15.382  1.00  1.00      B    B
ATOM    746 DP   DG  B 103     -23.214  25.115  10.302  1.00  1.00      B    P
ATOM    747 DS   DG  B 103     -25.975  27.884   9.586  1.00  1.00      B    S
ATOM    748 DB   DG  B 103     -27.870  29.909  13.600  1.00  1.00      B    B
ATOM    749 DP   DC  B 104     -25.684  29.738   6.742  1.00  1.00      B    P
ATOM    750 DS   DC  B 104     -27.428  32.846   8.452  1.00  1.00      B    S
ATOM    751 DB   DC  B 104     -25.621  32.869  12.530  1.00  1.00      B    B
ATOM    752 DP   DT  B 105     -27.115  36.244   6.921  1.00  1.00      B    P
ATOM    753 DS   DT  B 105     -27.776  38.239  10.575  1.00  1.00      B    S
ATOM    754 DB   DT  B 105     -24.540  36.669  12.984  1.00  1.00      B    B
ATOM    755 DP   DG  B 106     -27.859  42.683  10.379  1.00  1.00      B    P
ATOM    756 DS   DG  B 106     -26.937  43.227  13.881  1.00  1.00      B    S
ATOM    757 DB   DG  B 106     -23.504  39.730  15.757  1.00  1.00      B    B
ATOM    758 DP   DT  B 107     -26.061  46.394  14.831  1.00  1.00      B    P
ATOM    759 DS   DT  B 107     -23.989  45.532  18.071  1.00  1.00      B    S
ATOM    760 DB   DT  B 107     -21.314  42.459  15.999  1.00  1.00      B    B
ATOM    761 DP   DC  B 108     -22.096  48.752  19.389  1.00  1.00      B    P
ATOM    762 DS   DC  B 108     -19.482  46.999  20.784  1.00  1.00      B    S
ATOM    763 DB   DC  B 108     -18.270  44.258  17.524  1.00  1.00      B    B
ATOM    764 DP   DT  B 109     -16.329  48.603  22.415  1.00  1.00      B    P
ATOM    765 DS   DT  B 109     -14.503  45.584  21.952  1.00  1.00      B    S
ATOM    766 DB   DT  B 109     -14.554  45.449  17.539  1.00  1.00      B    B
ATOM    767 DP   DA  B 110     -10.566  45.256  23.303  1.00  1.00      B    P
ATOM    768 DS   DA  B 110      -9.823  42.817  20.693  1.00  1.00      B    S
ATOM    769 DB   DA  B 110     -10.722  44.975  16.509  1.00  1.00      B    B
ATOM    770 DP   DC  B 111      -7.131  41.956  20.839  1.00  1.00      B    P
ATOM    771 DS   DC  B 111      -6.582  41.460  16.916  1.00  1.00      B    S
ATOM    772 DB   DC  B 111      -7.734  45.444  14.882  1.00  1.00      B    B
ATOM    773 DP   DG  B 112      -2.498  39.541  15.922  1.00  1.00      B    P
ATOM    774 DS   DG  B 112      -2.761  40.542  12.593  1.00  1.00      B    S
ATOM    775 DB   DG  B 112      -4.018  45.422  12.324  1.00  1.00      B    B
ATOM    776 DP   DA  B 113      -0.786  39.525   9.938  1.00  1.00      B    P
ATOM    777 DS   DA  B 113      -1.763  42.511   7.595  1.00  1.00      B    S
ATOM    778 DB   DA  B 113      -1.534  46.497  10.176  1.00  1.00      B    B
ATOM    779 DP   DC  B 114       0.264  42.275   5.196  1.00  1.00      B    P
ATOM    780 DS   DC  B 114       0.833  45.915   5.038  1.00  1.00      B    S
ATOM    781 DB   DC  B 114       1.679  47.034   8.845  1.00  1.00      B    B
ATOM    782 DP   DC  B 115       3.442  47.272   2.619  1.00  1.00      B    P
ATOM    783 DS   DC  B 115       4.167  50.206   3.948  1.00  1.00      B    S
ATOM    784 DB   DC  B 115       4.552  49.695   7.901  1.00  1.00      B    B
ATOM    785 DP   DA  B 116       7.548  53.052   2.205  1.00  1.00      B    P
ATOM    786 DS   DA  B 116       8.733  54.496   5.149  1.00  1.00      B    S
ATOM    787 DB   DA  B 116       8.197  51.206   9.075  1.00  1.00      B    B
ATOM    788 DP   DA  B 117      11.839  55.792   5.195  1.00  1.00      B    P
ATOM    789 DS   DA  B 117      12.737  54.640   8.760  1.00  1.00      B    S
ATOM    790 DB   DA  B 117      11.497  50.455   9.638  1.00  1.00      B    B
ATOM    791 DP   DT  B 118      16.029  55.336   9.861  1.00  1.00      B    P
ATOM    792 DS   DT  B 118      15.895  52.992  13.353  1.00  1.00      B    S
ATOM    793 DB   DT  B 118      14.484  49.262  11.340  1.00  1.00      B    B
ATOM    794 DP   DT  B 119      19.215  52.411  16.008  1.00  1.00      B    P
ATOM    795 DS   DT  B 119      18.078  49.455  17.332  1.00  1.00      B    S
ATOM    796 DB   DT  B 119      17.678  47.779  13.934  1.00  1.00      B    B
ATOM    797 DP   DG  B 120      21.256  47.351  20.120  1.00  1.00      B    P
ATOM    798 DS   DG  B 120      20.196  44.176  19.329  1.00  1.00      B    S
ATOM    799 DB   DG  B 120      19.426  43.603  14.198  1.00  1.00      B    B
ATOM    800 DP   DA  B 121      21.499  40.722  21.087  1.00  1.00      B    P
ATOM    801 DS   DA  B 121      20.726  38.249  18.304  1.00  1.00      B    S
ATOM    802 DB   DA  B 121      21.242  40.576  14.192  1.00  1.00      B    B
ATOM    803 DP   DG  B 122      22.421  34.934  18.600  1.00  1.00      B    P
ATOM    804 DS   DG  B 122      22.519  34.340  15.277  1.00  1.00      B    S
ATOM    805 DB   DG  B 122      23.960  38.301  12.690  1.00  1.00      B    B
ATOM    806 DP   DC  B 123      22.899  31.446  14.178  1.00  1.00      B    P
ATOM    807 DS   DC  B 123      24.393  32.473  11.164  1.00  1.00      B    S
ATOM    808 DB   DC  B 123      26.441  36.103  12.566  1.00  1.00      B    B
ATOM    809 DP   DG  B 124      27.160  28.939   9.459  1.00  1.00      B    P
ATOM    810 DS   DG  B 124      29.157  31.197   7.695  1.00  1.00      B    S
ATOM    811 DB   DG  B 124      30.510  35.429  10.841  1.00  1.00      B    B
ATOM    812 DP   DG  B 125      31.835  30.055   5.844  1.00  1.00      B    P
ATOM    813 DS   DG  B 125      33.678  33.106   6.480  1.00  1.00      B    S
ATOM    814 DB   DG  B 125      34.258  34.745  11.406  1.00  1.00      B    B
ATOM    815 DP   DC  B 126      35.792  33.972   4.504  1.00  1.00      B    P
ATOM    816 DS   DC  B 126      37.710  36.017   6.442  1.00  1.00      B    S
ATOM    817 DB   DC  B 126      37.491  34.291  10.781  1.00  1.00      B    B
ATOM    818 DP   DC  B 127      40.488  37.334   5.360  1.00  1.00      B    P
ATOM    819 DS   DC  B 127      42.476  38.065   9.004  1.00  1.00      B    S
ATOM    820 DB   DC  B 127      41.110  34.680  11.883  1.00  1.00      B    B
ATOM    821 DP   DT  B 128      46.565  38.659   9.267  1.00  1.00      B    P
ATOM    822 DS   DT  B 128      46.955  37.564  13.185  1.00  1.00      B    S
ATOM    823 DB   DT  B 128      44.620  33.463  13.238  1.00  1.00      B    B
ATOM    824 DP   DG  B 129      50.781  37.050  14.307  1.00  1.00      B    P
ATOM    825 DS   DG  B 129      49.933  35.057  17.371  1.00  1.00      B    S
ATOM    826 DB   DG  B 129      46.869  30.978  15.958  1.00  1.00      B    B
ATOM    827 DP   DC  B 130      51.876  34.488  20.067  1.00  1.00      B    P
ATOM    828 DS   DC  B 130      50.054  31.379  20.966  1.00  1.00      B    S
ATOM    829 DB   DC  B 130      49.424  29.062  17.258  1.00  1.00      B    B
ATOM    830 DP   DA  B 131      51.695  28.549  24.292  1.00  1.00      B    P
ATOM    831 DS   DA  B 131      49.490  25.622  23.095  1.00  1.00      B    S
ATOM    832 DB   DA  B 131      50.453  24.940  18.450  1.00  1.00      B    B
ATOM    833 DP   DG  B 132      49.989  21.923  25.180  1.00  1.00      B    P
ATOM    834 DS   DG  B 132      49.156  19.948  22.468  1.00  1.00      B    S
ATOM    835 DB   DG  B 132      51.722  21.287  18.415  1.00  1.00      B    B
ATOM    836 DP   DA  B 133      48.299  15.902  22.746  1.00  1.00      B    P
ATOM    837 DS   DA  B 133      48.674  15.300  19.521  1.00  1.00      B    S
ATOM    838 DB   DA  B 133      52.933  17.885  18.159  1.00  1.00      B    B
ATOM    839 DP   DC  B 134      48.669  11.979  18.826  1.00  1.00      B    P
ATOM    840 DS   DC  B 134      51.854  12.370  16.291  1.00  1.00      B    S
ATOM    841 DB   DC  B 134      54.425  14.744  18.116  1.00  1.00      B    B
ATOM    842 DP   DC  B 135      53.297   9.161  15.138  1.00  1.00      B    P
ATOM    843 DS   DC  B 135      57.068  10.545  14.404  1.00  1.00      B    S
ATOM    844 DB   DC  B 135      58.018  13.069  18.421  1.00  1.00      B    B
ATOM    845 DP   DG  B 136      59.754   7.581  13.229  1.00  1.00      B    P
ATOM    846 DS   DG  B 136      62.955   9.417  14.096  1.00  1.00      B    S
ATOM    847 DB   DG  B 136      62.005  11.401  18.537  1.00  1.00      B    B
ATOM    848 DP   DG  B 137      66.565   7.638  14.615  1.00  1.00      B    P
ATOM    849 DS   DG  B 137      68.100  10.109  17.027  1.00  1.00      B    S
ATOM    850 DB   DG  B 137      64.878  10.406  20.760  1.00  1.00      B    B
ATOM    851 DP   DG  B 138      71.635   9.979  18.489  1.00  1.00      B    P
ATOM    852 DS   DG  B 138      70.740  10.753  22.274  1.00  1.00      B    S
ATOM    853 DB   DG  B 138      66.352   9.300  24.076  1.00  1.00      B    B
ATOM    854 DP   DA  B 139      73.168  11.253  24.532  1.00  1.00      B    P
ATOM    855 DS   DA  B 139      70.660  11.194  27.459  1.00  1.00      B    S
ATOM    856 DB   DA  B 139      67.507   7.493  27.026  1.00  1.00      B    B
ATOM    857 DP   DT  B 140      71.881  11.696  30.574  1.00  1.00      B    P
ATOM    858 DS   DT  B 140      69.366   9.574  32.509  1.00  1.00      B    S
ATOM    859 DB   DT  B 140      69.443   6.230  29.724  1.00  1.00      B    B
ATOM    860 DP   DT  B 141      70.209   8.265  36.110  1.00  1.00      B    P
ATOM    861 DS   DT  B 141      67.637   5.377  35.791  1.00  1.00      B    S
ATOM    862 DB   DT  B 141      69.614   3.327  32.320  1.00  1.00      B    B
ATOM    863 DP   DC  B 142      67.481   3.457  38.682  1.00  1.00      B    P
ATOM    864 DS   DC  B 142      66.659   0.340  36.788  1.00  1.00      B    S
ATOM    865 DB   DC  B 142      69.972  -0.281  34.153  1.00  1.00      B    B
ATOM    866 DP   DT  B 143      65.786  -3.250  38.527  1.00  1.00      B    P
ATOM    867 DS   DT  B 143      66.006  -5.404  35.288  1.00  1.00      B    S
ATOM    868 DB   DT  B 143      70.278  -4.192  34.268  1.00  1.00      B    B
ATOM    869 DP   DC  B 144      65.327  -8.693  35.632  1.00  1.00      B    P
ATOM    870 DS   DC  B 144      67.725  -9.810  32.537  1.00  1.00      B    S
ATOM    871 DB   DC  B 144      71.620  -7.880  33.927  1.00  1.00      B    B
ATOM    872 DP   DC  B 145      67.932 -13.007  31.513  1.00  1.00      B    P
ATOM    873 DS   DC  B 145      71.802 -13.161  30.214  1.00  1.00      B    S
ATOM    874 DB   DC  B 145      73.614 -11.046  33.043  1.00  1.00      B    B
ATOM    875 DP   DA  B 146      73.190 -16.934  28.493  1.00  1.00      B    P
ATOM    876 DS   DA  B 146      76.826 -15.526  28.983  1.00  1.00      B    S
ATOM    877 DB   DA  B 146      76.956 -13.292  33.314  1.00  1.00      B    B
ATOM    878 DP   DG  B 147      79.997 -17.857  28.500  1.00  1.00      B    P
ATOM    879 DS   DG  B 147      82.234 -16.785  31.692  1.00  1.00      B    S
ATOM    880 DB   DG  B 147      79.532 -15.341  35.865  1.00  1.00      B    B
TER
ATOM    881  CA  ALA C   1     -37.403 -41.585  38.578  1.00  1.00      C    C
ATOM    882  CA  ARG C   2     -38.182 -37.872  37.215  1.00  1.00      C    C
ATOM    883  CA  THR C   3     -38.665 -36.679  40.837  1.00  1.00      C    C
ATOM    884  CA  LYS C   4     -36.841 -37.481  44.122  1.00  1.00      C    C
ATOM    885  CA  GLN C   5     -34.011 -35.137  43.223  1.00  1.00      C    C
ATOM    886  CA  THR C   6     -30.310 -34.516  42.749  1.00  1.00      C    C
ATOM    887  CA  ALA C   7     -29.888 -34.542  38.916  1.00  1.00      C    C
ATOM    888  CA  ARG C   8     -29.813 -37.761  36.925  1.00  1.00      C    C
ATOM    889  CA  LYS C   9     -27.378 -38.803  34.080  1.00  1.00      C    C
ATOM    890  CA  SER C  10     -26.286 -35.799  31.843  1.00  1.00      C    C
ATOM    891  CA  THR C  11     -27.213 -37.529  28.570  1.00  1.00      C    C
ATOM    892  CA  GLY C  12     -30.776 -38.157  29.752  1.00  1.00      C    C
ATOM    893  CA  GLY C  13     -33.086 -40.670  31.396  1.00  1.00      C    C
ATOM    894  CA  LYS C  14     -35.462 -41.014  28.505  1.00  1.00      C    C
ATOM    895  CA  ALA C  15     -32.443 -42.446  26.439  1.00  1.00      C    C
ATOM    896  CA  PRO C  16     -31.105 -40.435  23.339  1.00  1.00      C    C
ATOM    897  CA  ARG C  17     -31.998 -41.579  19.722  1.00  1.00      C    C
ATOM    898  CA  LYS C  18     -28.857 -43.113  18.185  1.00  1.00      C    C
ATOM    899  CA  GLN C  19     -30.889 -45.988  16.864  1.00  1.00      C    C
ATOM    900  CA  LEU C  20     -33.965 -45.797  14.472  1.00  1.00      C    C
ATOM    901  CA  ALA C  21     -36.558 -48.479  14.877  1.00  1.00      C    C
ATOM    902  CA  THR C  22     -38.467 -49.326  11.535  1.00  1.00      C    C
ATOM    903  CA  LYS C  23     -37.093 -52.956  11.558  1.00  1.00      C    C
ATOM    904  CA  ALA C  24     -39.684 -55.695  10.968  1.00  1.00      C    C
ATOM    905  CA  ALA C  25     -38.507 -56.632   7.421  1.00  1.00      C    C
ATOM    906  CA  ARG C  26     -41.690 -56.252   5.307  1.00  1.00      C    C
ATOM    907  CA  LYS C  27     -42.489 -54.347   2.119  1.00  1.00      C    C
ATOM    908  CA  SER C  28     -42.380 -56.614  -1.074  1.00  1.00      C    C
ATOM    909  CA  ALA C  29     -40.500 -53.924  -2.997  1.00  1.00      C    C
ATOM    910  CA  PRO C  30     -36.867 -53.110  -3.481  1.00  1.00      C    C
ATOM    911  CA  ALA C  31     -34.706 -50.058  -2.712  1.00  1.00      C    C
ATOM    912  CA  THR C  32     -33.623 -48.342  -5.922  1.00  1.00      C    C
ATOM    913  CA  GLY C  33     -34.477 -44.832  -4.861  1.00  1.00      C    C
ATOM    914  CA  GLY C  34     -32.106 -41.791  -4.889  1.00  1.00      C    C
ATOM    915  CA  VAL C  35     -33.942 -38.560  -4.251  1.00  1.00      C    C
ATOM    916  CA  LYS C  36     -35.921 -36.954  -7.091  1.00  1.00      C    C
ATOM    917  CA  LYS C  37     -34.845 -33.301  -7.438  1.00  1.00      C    C
ATOM    918  CA  PRO C  38     -33.038 -32.591  -4.089  1.00  1.00      C    C
ATOM    919  CA  HIS C  39     -31.305 -29.264  -3.641  1.00  1.00      C    C
ATOM    920  CA  ARG C  40     -27.473 -29.033  -3.965  1.00  1.00      C    C
ATOM    921  CA  TYR C  41     -25.052 -31.016  -6.057  1.00  1.00      C    C
ATOM    922  CA  ARG C  42     -21.635 -29.273  -6.330  1.00  1.00      C    C
ATOM    923  CA  PRO C  43     -20.165 -27.423  -3.244  1.00  1.00      C    C
ATOM    924  CA  GLY C  44     -19.027 -24.056  -4.784  1.00  1.00      C    C
ATOM    925  CA  THR C  45     -21.557 -23.838  -7.725  1.00  1.00      C    C
ATOM    926  CA  VAL C  46     -24.133 -21.944  -5.760  1.00  1.00      C    C
ATOM    927  CA  ALA C  47     -21.349 -19.866  -4.036  1.00  1.00      C    C
ATOM    928  CA  LEU C  48     -20.237 -18.941  -7.509  1.00  1.00      C    C
ATOM    929  CA  ARG C  49     -23.654 -17.796  -8.559  1.00  1.00      C    C
ATOM    930  CA  GLU C  50     -23.711 -15.333  -5.578  1.00  1.00      C    C
ATOM    931  CA  ILE C  51     -20.195 -14.010  -6.595  1.00  1.00      C    C
ATOM    932  CA  ARG C  52     -21.446 -13.316 -10.059  1.00  1.00      C    C
ATOM    933  CA  ARG C  53     -24.746 -11.657  -8.899  1.00  1.00      C    C
ATOM    934  CA  TYR C  54     -23.010  -9.458  -6.378  1.00  1.00      C    C
ATOM    935  CA  GLN C  55     -20.193  -8.365  -8.619  1.00  1.00      C    C
ATOM    936  CA  LYS C  56     -23.000  -6.951 -10.913  1.00  1.00      C    C
ATOM    937  CA  SER C  57     -24.674  -5.046  -8.099  1.00  1.00      C    C
ATOM    938  CA  THR C  58     -23.488  -1.820  -6.272  1.00  1.00      C    C
ATOM    939  CA  GLU C  59     -25.836  -1.936  -3.251  1.00  1.00      C    C
ATOM    940  CA  LEU C  60     -24.346  -1.694   0.330  1.00  1.00      C    C
ATOM    941  CA  LEU C  61     -24.271  -5.175   1.867  1.00  1.00      C    C
ATOM    942  CA  ILE C  62     -24.485  -4.460   5.590  1.00  1.00      C    C
ATOM    943  CA  ARG C  63     -27.803  -3.234   7.072  1.00  1.00      C    C
ATOM    944  CA  LYS C  64     -27.858   0.354   8.111  1.00  1.00      C    C
ATOM    945  CA  LEU C  65     -28.525   0.311  11.853  1.00  1.00      C    C
ATOM    946  CA  PRO C  66     -26.086  -2.462  12.770  1.00  1.00      C    C
ATOM    947  CA  PHE C  67     -23.430  -0.255  10.934  1.00  1.00      C    C
ATOM    948  CA  GLN C  68     -24.507   2.953  12.560  1.00  1.00      C    C
ATOM    949  CA  ARG C  69     -24.188   1.487  16.098  1.00  1.00      C    C
ATOM    950  CA  LEU C  70     -20.674   0.428  15.427  1.00  1.00      C    C
ATOM    951  CA  VAL C  71     -19.610   3.930  14.595  1.00  1.00      C    C
ATOM    952  CA  ARG C  72     -21.372   5.517  17.500  1.00  1.00      C    C
ATOM    953  CA  GLU C  73     -19.919   3.099  19.988  1.00  1.00      C    C
ATOM    954  CA  ILE C  74     -16.322   3.573  18.833  1.00  1.00      C    C
ATOM    955  CA  ALA C  75     -16.645   7.346  18.950  1.00  1.00      C    C
ATOM    956  CA  GLN C  76     -17.870   7.228  22.590  1.00  1.00      C    C
ATOM    957  CA  ASP C  77     -14.249   6.153  23.450  1.00  1.00      C    C
ATOM    958  CA  PHE C  78     -12.969   9.479  22.146  1.00  1.00      C    C
ATOM    959  CA  LYS C  79     -15.726  11.920  23.123  1.00  1.00      C    C
ATOM    960  CA  THR C  80     -19.022  10.981  24.870  1.00  1.00      C    C
ATOM    961  CA  ASP C  81     -22.405  12.229  23.702  1.00  1.00      C    C
ATOM    962  CA  LEU C  82     -21.362  12.669  20.006  1.00  1.00      C    C
ATOM    963  CA  ARG C  83     -24.001  13.488  17.380  1.00  1.00      C    C
ATOM    964  CA  PHE C  84     -23.526  12.592  13.780  1.00  1.00      C    C
ATOM    965  CA  GLN C  85     -24.910  14.459  10.760  1.00  1.00      C    C
ATOM    966  CA  SER C  86     -26.969  11.835   8.842  1.00  1.00      C    C
ATOM    967  CA  SER C  87     -24.774  12.393   5.715  1.00  1.00      C    C
ATOM    968  CA  ALA C  88     -21.630  11.654   7.860  1.00  1.00      C    C
ATOM    969  CA  VAL C  89     -22.889   8.184   8.614  1.00  1.00      C    C
ATOM    970  CA  MET C  90     -23.627   7.541   4.907  1.00  1.00      C    C
ATOM    971  CA  ALA C  91     -20.114   8.815   3.907  1.00  1.00      C    C
ATOM    972  CA  LEU C  92     -18.849   6.383   6.606  1.00  1.00      C    C
ATOM    973  CA  GLN C  93     -20.605   3.357   5.210  1.00  1.00      C    C
ATOM    974  CA  GLU C  94     -19.551   3.942   1.514  1.00  1.00      C    C
ATOM    975  CA  ALA C  95     -16.028   4.297   2.629  1.00  1.00      C    C
ATOM    976  CA  SER C  96     -16.019   1.243   4.845  1.00  1.00      C    C
ATOM    977  CA  GLU C  97     -17.646  -0.953   2.213  1.00  1.00      C    C
ATOM    978  CA  ALA C  98     -15.182   0.100  -0.517  1.00  1.00      C    C
ATOM    979  CA  TYR C  99     -12.339  -0.579   1.920  1.00  1.00      C    C
ATOM    980  CA  LEU C 100     -13.342  -4.140   2.775  1.00  1.00      C    C
ATOM    981  CA  VAL C 101     -13.990  -5.192  -0.805  1.00  1.00      C    C
ATOM    982  CA  ALA C 102     -10.482  -4.093  -1.893  1.00  1.00      C    C
ATOM    983  CA  LEU C 103      -8.827  -5.835   0.974  1.00  1.00      C    C
ATOM    984  CA  PHE C 104     -10.537  -9.160   0.089  1.00  1.00      C    C
ATOM    985  CA  GLU C 105      -9.297  -8.680  -3.519  1.00  1.00      C    C
ATOM    986  CA  ASP C 106      -5.702  -8.529  -1.907  1.00  1.00      C    C
ATOM    987  CA  THR C 107      -6.364 -11.392   0.455  1.00  1.00      C    C
ATOM    988  CA  ASN C 108      -7.571 -13.386  -2.636  1.00  1.00      C    C
ATOM    989  CA  LEU C 109      -4.264 -13.072  -4.422  1.00  1.00      C    C
ATOM    990  CA  CYS C 110      -2.453 -14.449  -1.334  1.00  1.00      C    C
ATOM    991  CA  ALA C 111      -4.696 -17.492  -0.973  1.00  1.00      C    C
ATOM    992  CA  ILE C 112      -3.931 -18.472  -4.538  1.00  1.00      C    C
ATOM    993  CA  HIS C 113      -0.278 -17.629  -3.853  1.00  1.00      C    C
ATOM    994  CA  ALA C 114      -0.378 -20.376  -1.313  1.00  1.00      C    C
ATOM    995  CA  LYS C 115      -2.124 -22.683  -3.778  1.00  1.00      C    C
ATOM    996  CA  ARG C 116      -5.425 -22.548  -1.738  1.00  1.00      C    C
ATOM    997  CA  VAL C 117      -8.974 -21.637  -2.522  1.00  1.00      C    C
ATOM    998  CA  THR C 118      -9.857 -20.637   0.919  1.00  1.00      C    C
ATOM    999  CA  ILE C 119      -9.455 -17.028   2.086  1.00  1.00      C    C
ATOM   1000  CA  MET C 120      -7.822 -16.738   5.456  1.00  1.00      C    C
ATOM   1001  CA  PRO C 121      -6.923 -14.322   8.205  1.00  1.00      C    C
ATOM   1002  CA  LYS C 122      -3.239 -14.895   7.555  1.00  1.00      C    C
ATOM   1003  CA  ASP C 123      -3.946 -13.819   3.881  1.00  1.00      C    C
ATOM   1004  CA  ILE C 124      -5.489 -10.554   5.117  1.00  1.00      C    C
ATOM   1005  CA  GLN C 125      -2.508 -10.163   7.552  1.00  1.00      C    C
ATOM   1006  CA  LEU C 126       0.021 -10.394   4.733  1.00  1.00      C    C
ATOM   1007  CA  ALA C 127      -1.778  -8.010   2.473  1.00  1.00      C    C
ATOM   1008  CA  ARG C 128      -2.269  -5.398   5.199  1.00  1.00      C    C
ATOM   1009  CA  ARG C 129       1.434  -5.794   6.185  1.00  1.00      C    C
ATOM   1010  CA  ILE C 130       2.369  -4.980   2.520  1.00  1.00      C    C
ATOM   1011  CA  ARG C 131      -0.143  -2.259   2.365  1.00  1.00      C    C
ATOM   1012  CA  GLY C 132       1.506  -0.373   5.279  1.00  1.00      C    C
ATOM   1013  CA  GLU C 133      -1.421  -0.929   7.549  1.00  1.00      C    C
ATOM   1014  CA  ARG C 134       0.237  -3.597   9.738  1.00  1.00      C    C
ATOM   1015  CA  ALA C 135       3.818  -2.375   8.638  1.00  1.00      C    C
TER
ATOM   1016  CA  SER D   1     -53.867 -16.349  46.135  1.00  1.00      D    C
ATOM   1017  CA  GLY D   2     -52.519 -13.222  44.445  1.00  1.00      D    C
ATOM   1018  CA  ARG D   3     -48.930 -14.563  44.301  1.00  1.00      D    C
ATOM   1019  CA  GLY D   4     -47.503 -12.312  41.566  1.00  1.00      D    C
ATOM   1020  CA  LYS D   5     -45.679 -14.963  39.576  1.00  1.00      D    C
ATOM   1021  CA  GLY D   6     -48.054 -15.541  36.685  1.00  1.00      D    C
ATOM   1022  CA  GLY D   7     -45.051 -16.031  34.253  1.00  1.00      D    C
ATOM   1023  CA  LYS D   8     -42.449 -16.083  36.953  1.00  1.00      D    C
ATOM   1024  CA  GLY D   9     -38.781 -14.790  37.121  1.00  1.00      D    C
ATOM   1025  CA  LEU D  10     -37.696 -18.241  36.012  1.00  1.00      D    C
ATOM   1026  CA  GLY D  11     -37.802 -21.427  38.124  1.00  1.00      D    C
ATOM   1027  CA  LYS D  12     -34.058 -22.160  37.936  1.00  1.00      D    C
ATOM   1028  CA  GLY D  13     -33.253 -19.694  40.626  1.00  1.00      D    C
ATOM   1029  CA  GLY D  14     -31.014 -17.709  38.309  1.00  1.00      D    C
ATOM   1030  CA  ALA D  15     -27.657 -19.192  39.409  1.00  1.00      D    C
ATOM   1031  CA  LYS D  16     -26.595 -19.375  35.753  1.00  1.00      D    C
ATOM   1032  CA  ARG D  17     -27.104 -16.364  33.548  1.00  1.00      D    C
ATOM   1033  CA  HIS D  18     -28.068 -16.907  29.939  1.00  1.00      D    C
ATOM   1034  CA  ARG D  19     -26.144 -15.514  27.151  1.00  1.00      D    C
ATOM   1035  CA  LYS D  20     -29.257 -14.329  25.208  1.00  1.00      D    C
ATOM   1036  CA  VAL D  21     -28.960 -11.168  27.183  1.00  1.00      D    C
ATOM   1037  CA  LEU D  22     -28.044  -8.149  25.213  1.00  1.00      D    C
ATOM   1038  CA  ARG D  23     -25.151  -8.572  22.883  1.00  1.00      D    C
ATOM   1039  CA  ASP D  24     -24.108  -7.386  19.382  1.00  1.00      D    C
ATOM   1040  CA  ASN D  25     -22.316  -4.284  18.203  1.00  1.00      D    C
ATOM   1041  CA  ILE D  26     -19.139  -5.768  16.787  1.00  1.00      D    C
ATOM   1042  CA  GLN D  27     -21.134  -8.896  16.712  1.00  1.00      D    C
ATOM   1043  CA  GLY D  28     -23.690  -7.133  14.733  1.00  1.00      D    C
ATOM   1044  CA  ILE D  29     -21.587  -7.300  11.528  1.00  1.00      D    C
ATOM   1045  CA  THR D  30     -22.658 -10.924  10.828  1.00  1.00      D    C
ATOM   1046  CA  LYS D  31     -21.156 -13.839   8.993  1.00  1.00      D    C
ATOM   1047  CA  PRO D  32     -23.969 -13.288   6.387  1.00  1.00      D    C
ATOM   1048  CA  ALA D  33     -23.186  -9.578   5.948  1.00  1.00      D    C
ATOM   1049  CA  ILE D  34     -19.396 -10.312   5.522  1.00  1.00      D    C
ATOM   1050  CA  ARG D  35     -19.929 -13.109   3.044  1.00  1.00      D    C
ATOM   1051  CA  ARG D  36     -22.044 -10.794   0.781  1.00  1.00      D    C
ATOM   1052  CA  LEU D  37     -19.071  -8.282   0.860  1.00  1.00      D    C
ATOM   1053  CA  ALA D  38     -16.547 -10.999   0.001  1.00  1.00      D    C
ATOM   1054  CA  ARG D  39     -18.571 -12.042  -3.052  1.00  1.00      D    C
ATOM   1055  CA  ARG D  40     -18.272  -8.616  -4.585  1.00  1.00      D    C
ATOM   1056  CA  GLY D  41     -14.588  -8.910  -3.743  1.00  1.00      D    C
ATOM   1057  CA  GLY D  42     -14.372 -12.061  -6.029  1.00  1.00      D    C
ATOM   1058  CA  VAL D  43     -13.732 -14.560  -3.275  1.00  1.00      D    C
ATOM   1059  CA  LYS D  44     -15.021 -18.180  -3.926  1.00  1.00      D    C
ATOM   1060  CA  ARG D  45     -14.320 -19.894  -0.552  1.00  1.00      D    C
ATOM   1061  CA  ILE D  46     -14.294 -18.598   3.032  1.00  1.00      D    C
ATOM   1062  CA  SER D  47     -12.569 -19.677   6.169  1.00  1.00      D    C
ATOM   1063  CA  GLY D  48     -14.502 -19.813   9.439  1.00  1.00      D    C
ATOM   1064  CA  LEU D  49     -11.913 -17.547  11.014  1.00  1.00      D    C
ATOM   1065  CA  ILE D  50     -12.278 -14.760   8.541  1.00  1.00      D    C
ATOM   1066  CA  TYR D  51     -15.296 -13.272  10.306  1.00  1.00      D    C
ATOM   1067  CA  GLU D  52     -13.532 -12.514  13.602  1.00  1.00      D    C
ATOM   1068  CA  GLU D  53     -10.630 -11.078  11.653  1.00  1.00      D    C
ATOM   1069  CA  THR D  54     -12.907  -8.942   9.539  1.00  1.00      D    C
ATOM   1070  CA  ARG D  55     -14.601  -7.414  12.628  1.00  1.00      D    C
ATOM   1071  CA  GLY D  56     -11.207  -6.897  13.977  1.00  1.00      D    C
ATOM   1072  CA  VAL D  57      -9.950  -5.232  10.808  1.00  1.00      D    C
ATOM   1073  CA  LEU D  58     -13.019  -3.194  10.075  1.00  1.00      D    C
ATOM   1074  CA  LYS D  59     -13.115  -1.968  13.658  1.00  1.00      D    C
ATOM   1075  CA  VAL D  60      -9.619  -0.587  13.577  1.00  1.00      D    C
ATOM   1076  CA  PHE D  61     -10.247   1.141  10.235  1.00  1.00      D    C
ATOM   1077  CA  LEU D  62     -13.182   3.078  11.649  1.00  1.00      D    C
ATOM   1078  CA  GLU D  63     -11.489   3.977  14.933  1.00  1.00      D    C
ATOM   1079  CA  ASN D  64      -8.666   5.566  12.920  1.00  1.00      D    C
ATOM   1080  CA  VAL D  65     -10.885   7.434  10.533  1.00  1.00      D    C
ATOM   1081  CA  ILE D  66     -13.389   8.489  13.322  1.00  1.00      D    C
ATOM   1082  CA  ARG D  67     -10.569   9.606  15.564  1.00  1.00      D    C
ATOM   1083  CA  ASP D  68      -9.502  12.288  12.967  1.00  1.00      D    C
ATOM   1084  CA  ALA D  69     -13.100  13.160  12.252  1.00  1.00      D    C
ATOM   1085  CA  VAL D  70     -13.543  13.664  16.023  1.00  1.00      D    C
ATOM   1086  CA  THR D  71     -10.407  15.839  16.062  1.00  1.00      D    C
ATOM   1087  CA  TYR D  72     -12.022  18.241  13.549  1.00  1.00      D    C
ATOM   1088  CA  THR D  73     -15.268  17.988  15.515  1.00  1.00      D    C
ATOM   1089  CA  GLU D  74     -13.466  18.937  18.742  1.00  1.00      D    C
ATOM   1090  CA  HIS D  75     -11.332  21.591  16.963  1.00  1.00      D    C
ATOM   1091  CA  ALA D  76     -14.623  23.149  15.726  1.00  1.00      D    C
ATOM   1092  CA  LYS D  77     -15.971  23.105  19.367  1.00  1.00      D    C
ATOM   1093  CA  ARG D  78     -19.027  21.326  17.942  1.00  1.00      D    C
ATOM   1094  CA  LYS D  79     -21.118  18.618  19.298  1.00  1.00      D    C
ATOM   1095  CA  THR D  80     -22.335  17.363  15.928  1.00  1.00      D    C
ATOM   1096  CA  VAL D  81     -19.814  15.384  13.908  1.00  1.00      D    C
ATOM   1097  CA  THR D  82     -20.166  16.546  10.342  1.00  1.00      D    C
ATOM   1098  CA  ALA D  83     -19.928  15.145   6.901  1.00  1.00      D    C
ATOM   1099  CA  MET D  84     -17.017  17.565   6.289  1.00  1.00      D    C
ATOM   1100  CA  ASP D  85     -15.231  16.389   9.302  1.00  1.00      D    C
ATOM   1101  CA  VAL D  86     -15.589  12.849   7.980  1.00  1.00      D    C
ATOM   1102  CA  VAL D  87     -14.553  13.907   4.436  1.00  1.00      D    C
ATOM   1103  CA  TYR D  88     -11.406  15.675   5.833  1.00  1.00      D    C
ATOM   1104  CA  ALA D  89     -10.595  12.402   7.682  1.00  1.00      D    C
ATOM   1105  CA  LEU D  90     -10.746  10.415   4.515  1.00  1.00      D    C
ATOM   1106  CA  LYS D  91      -8.417  12.739   2.713  1.00  1.00      D    C
ATOM   1107  CA  ARG D  92      -5.592  12.568   5.156  1.00  1.00      D    C
ATOM   1108  CA  GLN D  93      -5.820   8.717   4.825  1.00  1.00      D    C
ATOM   1109  CA  GLY D  94      -5.638   9.077   0.943  1.00  1.00      D    C
ATOM   1110  CA  ARG D  95      -9.171   7.912   0.401  1.00  1.00      D    C
ATOM   1111  CA  THR D  96     -10.918  11.029  -0.725  1.00  1.00      D    C
ATOM   1112  CA  LEU D  97     -14.503  10.309  -1.746  1.00  1.00      D    C
ATOM   1113  CA  TYR D  98     -15.960  11.306  -5.049  1.00  1.00      D    C
ATOM   1114  CA  GLY D  99     -19.441  12.575  -4.368  1.00  1.00      D    C
ATOM   1115  CA  PHE D 100     -19.331  13.476  -0.699  1.00  1.00      D    C
ATOM   1116  CA  GLY D 101     -21.203  16.730  -0.081  1.00  1.00      D    C
ATOM   1117  CA  GLY D 102     -24.654  15.233  -0.099  1.00  1.00      D    C
TER
ATOM   1118  CA  SER E   1      -7.095  58.431  31.771  1.00  1.00      E    C
ATOM   1119  CA  GLY E   2      -4.222  57.245  33.847  1.00  1.00      E    C
ATOM   1120  CA  ARG E   3      -5.276  53.642  33.132  1.00  1.00      E    C
ATOM   1121  CA  GLY E   4      -1.927  52.674  31.805  1.00  1.00      E    C
ATOM   1122  CA  LYS E   5      -0.468  53.400  28.277  1.00  1.00      E    C
ATOM   1123  CA  GLN E   6      -0.645  49.615  27.842  1.00  1.00      E    C
ATOM   1124  CA  GLY E   7       1.489  47.516  30.186  1.00  1.00      E    C
ATOM   1125  CA  GLY E   8       2.551  46.321  33.611  1.00  1.00      E    C
ATOM   1126  CA  LYS E   9       6.180  45.589  32.633  1.00  1.00      E    C
ATOM   1127  CA  THR E  10       9.187  46.306  34.790  1.00  1.00      E    C
ATOM   1128  CA  ARG E  11      12.395  44.821  33.747  1.00  1.00      E    C
ATOM   1129  CA  ALA E  12      13.208  41.313  32.588  1.00  1.00      E    C
ATOM   1130  CA  LYS E  13      14.844  43.014  29.502  1.00  1.00      E    C
ATOM   1131  CA  ALA E  14      12.302  42.311  26.877  1.00  1.00      E    C
ATOM   1132  CA  LYS E  15      13.521  42.019  23.312  1.00  1.00      E    C
ATOM   1133  CA  THR E  16      13.642  38.675  21.495  1.00  1.00      E    C
ATOM   1134  CA  ARG E  17      10.652  36.515  21.148  1.00  1.00      E    C
ATOM   1135  CA  SER E  18      12.897  33.575  21.842  1.00  1.00      E    C
ATOM   1136  CA  SER E  19      13.850  35.055  25.217  1.00  1.00      E    C
ATOM   1137  CA  ARG E  20      10.221  36.042  25.766  1.00  1.00      E    C
ATOM   1138  CA  ALA E  21       9.109  32.438  25.370  1.00  1.00      E    C
ATOM   1139  CA  GLY E  22      12.101  31.030  27.223  1.00  1.00      E    C
ATOM   1140  CA  LEU E  23      13.341  29.214  24.172  1.00  1.00      E    C
ATOM   1141  CA  GLN E  24      16.503  28.133  22.472  1.00  1.00      E    C
ATOM   1142  CA  PHE E  25      14.961  27.645  19.029  1.00  1.00      E    C
ATOM   1143  CA  PRO E  26      14.259  30.753  16.858  1.00  1.00      E    C
ATOM   1144  CA  VAL E  27      10.701  32.022  17.201  1.00  1.00      E    C
ATOM   1145  CA  GLY E  28      11.267  34.671  14.623  1.00  1.00      E    C
ATOM   1146  CA  ARG E  29      12.594  32.351  11.925  1.00  1.00      E    C
ATOM   1147  CA  VAL E  30       9.725  29.772  12.351  1.00  1.00      E    C
ATOM   1148  CA  HIS E  31       7.266  32.748  11.975  1.00  1.00      E    C
ATOM   1149  CA  ARG E  32       8.938  33.990   8.917  1.00  1.00      E    C
ATOM   1150  CA  LEU E  33       8.961  30.692   7.093  1.00  1.00      E    C
ATOM   1151  CA  LEU E  34       5.276  30.145   8.002  1.00  1.00      E    C
ATOM   1152  CA  ARG E  35       4.498  33.549   6.619  1.00  1.00      E    C
ATOM   1153  CA  LYS E  36       6.669  33.155   3.469  1.00  1.00      E    C
ATOM   1154  CA  GLY E  37       5.005  29.925   2.384  1.00  1.00      E    C
ATOM   1155  CA  ASN E  38       1.443  30.991   2.056  1.00  1.00      E    C
ATOM   1156  CA  TYR E  39      -0.011  28.654   4.613  1.00  1.00      E    C
ATOM   1157  CA  ALA E  40      -2.429  31.236   6.088  1.00  1.00      E    C
ATOM   1158  CA  GLU E  41      -3.304  34.983   5.661  1.00  1.00      E    C
ATOM   1159  CA  ARG E  42      -2.580  35.759   9.220  1.00  1.00      E    C
ATOM   1160  CA  VAL E  43       0.072  34.556  11.764  1.00  1.00      E    C
ATOM   1161  CA  GLY E  44      -0.579  35.276  15.393  1.00  1.00      E    C
ATOM   1162  CA  ALA E  45       2.346  35.828  17.802  1.00  1.00      E    C
ATOM   1163  CA  GLY E  46       1.614  32.667  19.795  1.00  1.00      E    C
ATOM   1164  CA  ALA E  47       1.663  30.405  16.808  1.00  1.00      E    C
ATOM   1165  CA  PRO E  48       5.435  30.516  16.152  1.00  1.00      E    C
ATOM   1166  CA  VAL E  49       6.073  30.129  19.882  1.00  1.00      E    C
ATOM   1167  CA  TYR E  50       3.970  26.929  20.029  1.00  1.00      E    C
ATOM   1168  CA  LEU E  51       5.523  25.635  16.779  1.00  1.00      E    C
ATOM   1169  CA  ALA E  52       9.093  26.280  17.953  1.00  1.00      E    C
ATOM   1170  CA  ALA E  53       8.144  24.746  21.320  1.00  1.00      E    C
ATOM   1171  CA  VAL E  54       6.819  21.569  19.480  1.00  1.00      E    C
ATOM   1172  CA  LEU E  55       9.978  21.327  17.223  1.00  1.00      E    C
ATOM   1173  CA  GLU E  56      12.421  22.005  19.932  1.00  1.00      E    C
ATOM   1174  CA  TYR E  57      10.877  19.403  22.258  1.00  1.00      E    C
ATOM   1175  CA  LEU E  58      10.826  16.762  19.462  1.00  1.00      E    C
ATOM   1176  CA  THR E  59      14.330  17.644  18.434  1.00  1.00      E    C
ATOM   1177  CA  ALA E  60      15.386  17.200  22.104  1.00  1.00      E    C
ATOM   1178  CA  GLU E  61      13.541  13.659  22.141  1.00  1.00      E    C
ATOM   1179  CA  ILE E  62      15.193  12.455  19.083  1.00  1.00      E    C
ATOM   1180  CA  LEU E  63      18.626  13.764  20.202  1.00  1.00      E    C
ATOM   1181  CA  GLU E  64      18.434  12.085  23.530  1.00  1.00      E    C
ATOM   1182  CA  LEU E  65      17.733   8.627  22.137  1.00  1.00      E    C
ATOM   1183  CA  ALA E  66      20.304   8.995  19.245  1.00  1.00      E    C
ATOM   1184  CA  GLY E  67      23.049  10.013  21.608  1.00  1.00      E    C
ATOM   1185  CA  ASN E  68      22.142   6.903  23.741  1.00  1.00      E    C
ATOM   1186  CA  ALA E  69      22.663   4.610  20.666  1.00  1.00      E    C
ATOM   1187  CA  ALA E  70      26.168   6.057  20.272  1.00  1.00      E    C
ATOM   1188  CA  ARG E  71      26.813   5.207  24.043  1.00  1.00      E    C
ATOM   1189  CA  ASP E  72      25.167   1.772  23.521  1.00  1.00      E    C
ATOM   1190  CA  ASN E  73      27.777   0.932  20.957  1.00  1.00      E    C
ATOM   1191  CA  LYS E  74      30.445   2.485  23.287  1.00  1.00      E    C
ATOM   1192  CA  LYS E  75      31.201   5.259  20.746  1.00  1.00      E    C
ATOM   1193  CA  THR E  76      31.239   9.004  21.533  1.00  1.00      E    C
ATOM   1194  CA  ARG E  77      30.318  10.363  18.115  1.00  1.00      E    C
ATOM   1195  CA  ILE E  78      26.722  10.637  16.649  1.00  1.00      E    C
ATOM   1196  CA  ILE E  79      26.516   9.208  13.110  1.00  1.00      E    C
ATOM   1197  CA  PRO E  80      23.490   8.510  10.800  1.00  1.00      E    C
ATOM   1198  CA  ARG E  81      23.417   4.836  11.758  1.00  1.00      E    C
ATOM   1199  CA  HIS E  82      22.734   5.691  15.362  1.00  1.00      E    C
ATOM   1200  CA  LEU E  83      19.746   7.894  14.458  1.00  1.00      E    C
ATOM   1201  CA  GLN E  84      18.356   4.984  12.456  1.00  1.00      E    C
ATOM   1202  CA  LEU E  85      18.675   2.566  15.441  1.00  1.00      E    C
ATOM   1203  CA  ALA E  86      17.191   5.379  17.592  1.00  1.00      E    C
ATOM   1204  CA  VAL E  87      14.120   5.874  15.443  1.00  1.00      E    C
ATOM   1205  CA  ARG E  88      13.241   2.303  14.607  1.00  1.00      E    C
ATOM   1206  CA  ASN E  89      13.579   1.005  18.161  1.00  1.00      E    C
ATOM   1207  CA  ASP E  90      11.067   3.541  19.458  1.00  1.00      E    C
ATOM   1208  CA  GLU E  91       7.422   2.899  18.827  1.00  1.00      E    C
ATOM   1209  CA  GLU E  92       6.234   6.549  18.572  1.00  1.00      E    C
ATOM   1210  CA  LEU E  93       9.129   7.665  16.342  1.00  1.00      E    C
ATOM   1211  CA  ASN E  94       8.644   4.570  14.122  1.00  1.00      E    C
ATOM   1212  CA  LYS E  95       5.141   5.451  13.448  1.00  1.00      E    C
ATOM   1213  CA  LEU E  96       5.609   9.170  12.540  1.00  1.00      E    C
ATOM   1214  CA  LEU E  97       8.562   8.321  10.412  1.00  1.00      E    C
ATOM   1215  CA  GLY E  98       7.165   5.114   9.007  1.00  1.00      E    C
ATOM   1216  CA  ARG E  99       7.618   6.123   5.360  1.00  1.00      E    C
ATOM   1217  CA  VAL E 100      11.056   7.728   5.872  1.00  1.00      E    C
ATOM   1218  CA  THR E 101      14.403   6.428   4.842  1.00  1.00      E    C
ATOM   1219  CA  ILE E 102      17.535   7.805   6.556  1.00  1.00      E    C
ATOM   1220  CA  ALA E 103      20.416   7.375   4.015  1.00  1.00      E    C
ATOM   1221  CA  GLN E 104      23.353   5.344   5.408  1.00  1.00      E    C
ATOM   1222  CA  GLY E 105      21.295   4.342   8.399  1.00  1.00      E    C
ATOM   1223  CA  GLY E 106      20.737   0.865   7.177  1.00  1.00      E    C
ATOM   1224  CA  VAL E 107      17.740  -1.023   8.607  1.00  1.00      E    C
ATOM   1225  CA  LEU E 108      17.389  -3.584  11.317  1.00  1.00      E    C
ATOM   1226  CA  PRO E 109      15.479  -6.829  10.844  1.00  1.00      E    C
ATOM   1227  CA  ASN E 110      14.797  -8.360  14.156  1.00  1.00      E    C
ATOM   1228  CA  ILE E 111      16.423 -11.686  13.417  1.00  1.00      E    C
ATOM   1229  CA  GLN E 112      17.029 -14.576  15.923  1.00  1.00      E    C
ATOM   1230  CA  SER E 113      14.677 -13.458  18.791  1.00  1.00      E    C
ATOM   1231  CA  VAL E 114      11.813 -15.706  17.796  1.00  1.00      E    C
ATOM   1232  CA  LEU E 115      13.914 -18.758  18.335  1.00  1.00      E    C
ATOM   1233  CA  LEU E 116      15.273 -18.279  21.846  1.00  1.00      E    C
ATOM   1234  CA  PRO E 117      18.732 -19.479  22.373  1.00  1.00      E    C
ATOM   1235  CA  LYS E 118      19.912 -21.810  25.260  1.00  1.00      E    C
ATOM   1236  CA  LYS E 119      20.583 -25.364  24.323  1.00  1.00      E    C
ATOM   1237  CA  THR E 120      16.800 -25.425  24.559  1.00  1.00      E    C
ATOM   1238  CA  GLU E 121      13.722 -23.938  23.139  1.00  1.00      E    C
ATOM   1239  CA  SER E 122      13.697 -25.641  19.802  1.00  1.00      E    C
ATOM   1240  CA  SER E 123      14.004 -29.271  18.685  1.00  1.00      E    C
ATOM   1241  CA  LYS E 124      12.497 -30.017  15.253  1.00  1.00      E    C
ATOM   1242  CA  SER E 125      13.502 -33.556  15.733  1.00  1.00      E    C
ATOM   1243  CA  LYS E 126      12.942 -36.662  17.976  1.00  1.00      E    C
ATOM   1244  CA  SER E 127       9.145 -37.189  18.336  1.00  1.00      E    C
ATOM   1245  CA  LYS E 128       8.336 -36.994  14.575  1.00  1.00      E    C
TER
ATOM   1246  CA  PRO F   1      78.300  44.447  30.577  1.00  1.00      F    C
ATOM   1247  CA  GLU F   2      75.593  45.782  28.354  1.00  1.00      F    C
ATOM   1248  CA  PRO F   3      71.845  45.655  28.079  1.00  1.00      F    C
ATOM   1249  CA  ALA F   4      70.466  44.550  24.714  1.00  1.00      F    C
ATOM   1250  CA  LYS F   5      69.087  47.462  22.690  1.00  1.00      F    C
ATOM   1251  CA  SER F   6      66.594  46.974  19.849  1.00  1.00      F    C
ATOM   1252  CA  ALA F   7      63.781  44.438  19.536  1.00  1.00      F    C
ATOM   1253  CA  PRO F   8      64.651  43.197  17.080  1.00  1.00      F    C
ATOM   1254  CA  ALA F   9      63.648  39.526  16.663  1.00  1.00      F    C
ATOM   1255  CA  PRO F  10      65.476  37.337  17.275  1.00  1.00      F    C
ATOM   1256  CA  LYS F  11      66.323  35.232  14.166  1.00  1.00      F    C
ATOM   1257  CA  LYS F  12      68.168  36.610  11.185  1.00  1.00      F    C
ATOM   1258  CA  GLY F  13      68.620  34.240   8.319  1.00  1.00      F    C
ATOM   1259  CA  SER F  14      65.832  31.797   9.105  1.00  1.00      F    C
ATOM   1260  CA  LYS F  15      64.890  31.650   5.543  1.00  1.00      F    C
ATOM   1261  CA  LYS F  16      61.170  30.805   6.211  1.00  1.00      F    C
ATOM   1262  CA  ALA F  17      59.255  33.811   4.800  1.00  1.00      F    C
ATOM   1263  CA  VAL F  18      55.720  34.786   5.556  1.00  1.00      F    C
ATOM   1264  CA  THR F  19      53.706  35.312   2.325  1.00  1.00      F    C
ATOM   1265  CA  LYS F  20      50.992  32.552   1.982  1.00  1.00      F    C
ATOM   1266  CA  THR F  21      50.596  31.375  -1.685  1.00  1.00      F    C
ATOM   1267  CA  GLN F  22      46.913  30.724  -1.745  1.00  1.00      F    C
ATOM   1268  CA  LYS F  23      45.603  34.208  -2.210  1.00  1.00      F    C
ATOM   1269  CA  LYS F  24      43.231  34.792  -5.102  1.00  1.00      F    C
ATOM   1270  CA  ASP F  25      42.372  38.244  -6.322  1.00  1.00      F    C
ATOM   1271  CA  GLY F  26      39.652  38.771  -3.768  1.00  1.00      F    C
ATOM   1272  CA  LYS F  27      38.196  35.222  -3.522  1.00  1.00      F    C
ATOM   1273  CA  LYS F  28      35.398  34.344  -1.120  1.00  1.00      F    C
ATOM   1274  CA  ARG F  29      32.235  35.678  -2.866  1.00  1.00      F    C
ATOM   1275  CA  ARG F  30      30.026  35.691   0.288  1.00  1.00      F    C
ATOM   1276  CA  LYS F  31      28.417  32.190   0.875  1.00  1.00      F    C
ATOM   1277  CA  THR F  32      24.877  31.951  -0.345  1.00  1.00      F    C
ATOM   1278  CA  ARG F  33      22.545  32.353   2.727  1.00  1.00      F    C
ATOM   1279  CA  LYS F  34      19.492  30.164   2.977  1.00  1.00      F    C
ATOM   1280  CA  GLU F  35      19.490  28.656   6.316  1.00  1.00      F    C
ATOM   1281  CA  SER F  36      19.623  25.674   8.552  1.00  1.00      F    C
ATOM   1282  CA  TYR F  37      18.606  24.735  12.048  1.00  1.00      F    C
ATOM   1283  CA  ALA F  38      22.148  23.696  12.972  1.00  1.00      F    C
ATOM   1284  CA  ILE F  39      22.632  26.068  15.866  1.00  1.00      F    C
ATOM   1285  CA  TYR F  40      19.438  25.052  17.431  1.00  1.00      F    C
ATOM   1286  CA  VAL F  41      19.876  21.345  16.869  1.00  1.00      F    C
ATOM   1287  CA  TYR F  42      23.381  21.752  18.354  1.00  1.00      F    C
ATOM   1288  CA  LYS F  43      22.007  23.670  21.323  1.00  1.00      F    C
ATOM   1289  CA  VAL F  44      19.740  20.827  22.196  1.00  1.00      F    C
ATOM   1290  CA  LEU F  45      22.418  18.262  21.647  1.00  1.00      F    C
ATOM   1291  CA  LYS F  46      24.524  19.802  24.404  1.00  1.00      F    C
ATOM   1292  CA  GLN F  47      21.578  19.893  26.752  1.00  1.00      F    C
ATOM   1293  CA  VAL F  48      20.912  16.248  26.393  1.00  1.00      F    C
ATOM   1294  CA  HIS F  49      24.478  14.938  25.689  1.00  1.00      F    C
ATOM   1295  CA  PRO F  50      27.097  17.592  26.805  1.00  1.00      F    C
ATOM   1296  CA  ASP F  51      30.123  15.476  25.912  1.00  1.00      F    C
ATOM   1297  CA  THR F  52      28.636  13.734  22.903  1.00  1.00      F    C
ATOM   1298  CA  GLY F  53      30.174  14.877  19.697  1.00  1.00      F    C
ATOM   1299  CA  ILE F  54      28.542  14.695  16.283  1.00  1.00      F    C
ATOM   1300  CA  SER F  55      29.831  14.402  12.621  1.00  1.00      F    C
ATOM   1301  CA  SER F  56      28.754  16.455   9.580  1.00  1.00      F    C
ATOM   1302  CA  LYS F  57      26.741  13.732   8.055  1.00  1.00      F    C
ATOM   1303  CA  ALA F  58      24.545  13.277  11.026  1.00  1.00      F    C
ATOM   1304  CA  MET F  59      23.946  17.012  11.254  1.00  1.00      F    C
ATOM   1305  CA  SER F  60      22.773  17.088   7.633  1.00  1.00      F    C
ATOM   1306  CA  ILE F  61      20.232  14.269   8.538  1.00  1.00      F    C
ATOM   1307  CA  MET F  62      18.958  16.391  11.470  1.00  1.00      F    C
ATOM   1308  CA  ASN F  63      18.057  19.397   9.199  1.00  1.00      F    C
ATOM   1309  CA  SER F  64      15.912  16.997   7.056  1.00  1.00      F    C
ATOM   1310  CA  PHE F  65      14.157  15.765  10.211  1.00  1.00      F    C
ATOM   1311  CA  VAL F  66      13.183  19.352  11.293  1.00  1.00      F    C
ATOM   1312  CA  ASN F  67      11.950  20.448   7.937  1.00  1.00      F    C
ATOM   1313  CA  ASP F  68       9.986  17.192   7.521  1.00  1.00      F    C
ATOM   1314  CA  VAL F  69       7.952  17.511  10.801  1.00  1.00      F    C
ATOM   1315  CA  PHE F  70       7.612  21.244  10.519  1.00  1.00      F    C
ATOM   1316  CA  GLU F  71       6.223  21.077   6.838  1.00  1.00      F    C
ATOM   1317  CA  ARG F  72       3.888  18.202   7.701  1.00  1.00      F    C
ATOM   1318  CA  ILE F  73       2.433  19.894  10.667  1.00  1.00      F    C
ATOM   1319  CA  ALA F  74       2.147  23.327   8.901  1.00  1.00      F    C
ATOM   1320  CA  GLY F  75       0.620  21.696   5.841  1.00  1.00      F    C
ATOM   1321  CA  GLU F  76      -2.091  19.963   7.964  1.00  1.00      F    C
ATOM   1322  CA  ALA F  77      -2.549  23.260   9.980  1.00  1.00      F    C
ATOM   1323  CA  SER F  78      -3.113  25.277   6.847  1.00  1.00      F    C
ATOM   1324  CA  ARG F  79      -5.717  22.818   5.461  1.00  1.00      F    C
ATOM   1325  CA  LEU F  80      -7.586  22.755   8.665  1.00  1.00      F    C
ATOM   1326  CA  ALA F  81      -7.765  26.509   8.863  1.00  1.00      F    C
ATOM   1327  CA  HIS F  82      -9.248  26.843   5.327  1.00  1.00      F    C
ATOM   1328  CA  TYR F  83     -11.813  24.224   5.883  1.00  1.00      F    C
ATOM   1329  CA  ASN F  84     -12.991  26.085   8.811  1.00  1.00      F    C
ATOM   1330  CA  LYS F  85     -13.186  29.558   7.184  1.00  1.00      F    C
ATOM   1331  CA  ARG F  86     -10.514  30.962   9.371  1.00  1.00      F    C
ATOM   1332  CA  SER F  87      -7.815  33.031   8.035  1.00  1.00      F    C
ATOM   1333  CA  THR F  88      -5.619  33.231  11.143  1.00  1.00      F    C
ATOM   1334  CA  ILE F  89      -2.852  30.722  12.240  1.00  1.00      F    C
ATOM   1335  CA  THR F  90      -3.219  30.513  15.916  1.00  1.00      F    C
ATOM   1336  CA  SER F  91      -1.665  28.386  18.671  1.00  1.00      F    C
ATOM   1337  CA  ARG F  92      -5.041  26.673  18.886  1.00  1.00      F    C
ATOM   1338  CA  GLU F  93      -4.718  25.453  15.150  1.00  1.00      F    C
ATOM   1339  CA  ILE F  94      -1.073  24.574  15.831  1.00  1.00      F    C
ATOM   1340  CA  GLN F  95      -2.105  22.451  18.715  1.00  1.00      F    C
ATOM   1341  CA  THR F  96      -4.693  20.477  16.768  1.00  1.00      F    C
ATOM   1342  CA  ALA F  97      -2.424  19.849  13.762  1.00  1.00      F    C
ATOM   1343  CA  VAL F  98       0.195  18.540  16.150  1.00  1.00      F    C
ATOM   1344  CA  ARG F  99      -2.416  16.345  17.941  1.00  1.00      F    C
ATOM   1345  CA  LEU F 100      -3.476  14.805  14.625  1.00  1.00      F    C
ATOM   1346  CA  LEU F 101       0.099  14.057  13.502  1.00  1.00      F    C
ATOM   1347  CA  LEU F 102       1.836  13.018  16.612  1.00  1.00      F    C
ATOM   1348  CA  PRO F 103       1.373   9.718  18.478  1.00  1.00      F    C
ATOM   1349  CA  GLY F 104       0.151   9.570  22.111  1.00  1.00      F    C
ATOM   1350  CA  GLU F 105       2.916  10.605  24.592  1.00  1.00      F    C
ATOM   1351  CA  LEU F 106       4.550  12.818  22.046  1.00  1.00      F    C
ATOM   1352  CA  ALA F 107       1.448  14.848  21.276  1.00  1.00      F    C
ATOM   1353  CA  LYS F 108       0.888  15.173  25.061  1.00  1.00      F    C
ATOM   1354  CA  HIS F 109       4.335  16.590  25.698  1.00  1.00      F    C
ATOM   1355  CA  ALA F 110       4.234  18.815  22.699  1.00  1.00      F    C
ATOM   1356  CA  VAL F 111       0.843  20.270  23.975  1.00  1.00      F    C
ATOM   1357  CA  SER F 112       2.386  20.688  27.427  1.00  1.00      F    C
ATOM   1358  CA  GLU F 113       5.556  22.396  26.147  1.00  1.00      F    C
ATOM   1359  CA  GLY F 114       3.645  24.604  23.748  1.00  1.00      F    C
ATOM   1360  CA  THR F 115       1.259  25.757  26.442  1.00  1.00      F    C
ATOM   1361  CA  LYS F 116       3.996  26.071  28.970  1.00  1.00      F    C
ATOM   1362  CA  ALA F 117       5.816  28.249  26.403  1.00  1.00      F    C
ATOM   1363  CA  VAL F 118       2.729  30.478  25.929  1.00  1.00      F    C
ATOM   1364  CA  THR F 119       2.186  30.873  29.591  1.00  1.00      F    C
ATOM   1365  CA  LYS F 120       5.715  32.643  29.922  1.00  1.00      F    C
ATOM   1366  CA  TYR F 121       4.966  34.600  26.692  1.00  1.00      F    C
ATOM   1367  CA  THR F 122       1.789  35.942  28.025  1.00  1.00      F    C
ATOM   1368  CA  SER F 123       3.109  36.863  31.369  1.00  1.00      F    C
ATOM   1369  CA  ALA F 124       5.260  39.661  29.834  1.00  1.00      F    C
ATOM   1370  CA  LYS F 125       3.340  43.032  29.874  1.00  1.00      F    C
TER
ATOM   1371  CA  ALA G   1      46.897 -31.097  51.491  1.00  1.00      G    C
ATOM   1372  CA  ARG G   2      48.981 -32.690  48.649  1.00  1.00      G    C
ATOM   1373  CA  THR G   3      52.531 -31.841  47.630  1.00  1.00      G    C
ATOM   1374  CA  LYS G   4      54.226 -35.220  47.470  1.00  1.00      G    C
ATOM   1375  CA  GLN G   5      51.424 -37.310  45.841  1.00  1.00      G    C
ATOM   1376  CA  THR G   6      50.715 -36.840  42.126  1.00  1.00      G    C
ATOM   1377  CA  ALA G   7      49.441 -34.717  39.326  1.00  1.00      G    C
ATOM   1378  CA  ARG G   8      47.044 -37.175  37.689  1.00  1.00      G    C
ATOM   1379  CA  LYS G   9      45.792 -36.518  34.261  1.00  1.00      G    C
ATOM   1380  CA  SER G  10      42.556 -38.304  34.454  1.00  1.00      G    C
ATOM   1381  CA  THR G  11      43.529 -40.744  31.712  1.00  1.00      G    C
ATOM   1382  CA  GLY G  12      43.035 -38.953  28.471  1.00  1.00      G    C
ATOM   1383  CA  GLY G  13      40.617 -40.681  26.071  1.00  1.00      G    C
ATOM   1384  CA  LYS G  14      37.956 -40.080  23.435  1.00  1.00      G    C
ATOM   1385  CA  ALA G  15      38.488 -36.540  22.048  1.00  1.00      G    C
ATOM   1386  CA  PRO G  16      34.584 -36.127  22.141  1.00  1.00      G    C
ATOM   1387  CA  ARG G  17      32.152 -37.041  19.321  1.00  1.00      G    C
ATOM   1388  CA  LYS G  18      32.852 -40.112  17.102  1.00  1.00      G    C
ATOM   1389  CA  GLN G  19      29.280 -40.216  15.765  1.00  1.00      G    C
ATOM   1390  CA  LEU G  20      28.565 -37.664  13.041  1.00  1.00      G    C
ATOM   1391  CA  ALA G  21      26.522 -38.708  10.091  1.00  1.00      G    C
ATOM   1392  CA  THR G  22      28.621 -37.557   7.016  1.00  1.00      G    C
ATOM   1393  CA  LYS G  23      29.925 -34.538   5.153  1.00  1.00      G    C
ATOM   1394  CA  ALA G  24      33.467 -35.528   6.151  1.00  1.00      G    C
ATOM   1395  CA  ALA G  25      35.812 -32.603   5.351  1.00  1.00      G    C
ATOM   1396  CA  ARG G  26      39.541 -32.103   4.424  1.00  1.00      G    C
ATOM   1397  CA  LYS G  27      41.238 -30.132   7.130  1.00  1.00      G    C
ATOM   1398  CA  SER G  28      38.367 -27.978   8.662  1.00  1.00      G    C
ATOM   1399  CA  ALA G  29      39.581 -24.670  10.293  1.00  1.00      G    C
ATOM   1400  CA  PRO G  30      42.130 -24.106   7.448  1.00  1.00      G    C
ATOM   1401  CA  ALA G  31      45.624 -25.655   6.620  1.00  1.00      G    C
ATOM   1402  CA  THR G  32      44.985 -27.037   3.083  1.00  1.00      G    C
ATOM   1403  CA  GLY G  33      43.771 -25.418  -0.182  1.00  1.00      G    C
ATOM   1404  CA  GLY G  34      42.763 -28.745  -1.717  1.00  1.00      G    C
ATOM   1405  CA  VAL G  35      41.245 -31.966  -0.689  1.00  1.00      G    C
ATOM   1406  CA  LYS G  36      38.081 -33.138  -2.529  1.00  1.00      G    C
ATOM   1407  CA  LYS G  37      35.302 -32.749  -0.032  1.00  1.00      G    C
ATOM   1408  CA  PRO G  38      33.081 -29.950  -1.347  1.00  1.00      G    C
ATOM   1409  CA  HIS G  39      32.182 -28.360   1.946  1.00  1.00      G    C
ATOM   1410  CA  ARG G  40      28.776 -27.928   3.197  1.00  1.00      G    C
ATOM   1411  CA  TYR G  41      27.495 -25.651   6.069  1.00  1.00      G    C
ATOM   1412  CA  ARG G  42      23.936 -26.455   6.971  1.00  1.00      G    C
ATOM   1413  CA  PRO G  43      21.183 -25.121   4.793  1.00  1.00      G    C
ATOM   1414  CA  GLY G  44      20.109 -21.841   6.157  1.00  1.00      G    C
ATOM   1415  CA  THR G  45      23.104 -21.351   8.385  1.00  1.00      G    C
ATOM   1416  CA  VAL G  46      25.240 -19.589   5.864  1.00  1.00      G    C
ATOM   1417  CA  ALA G  47      22.228 -17.838   4.353  1.00  1.00      G    C
ATOM   1418  CA  LEU G  48      21.677 -16.300   7.794  1.00  1.00      G    C
ATOM   1419  CA  ARG G  49      25.216 -15.312   8.642  1.00  1.00      G    C
ATOM   1420  CA  GLU G  50      25.438 -13.358   5.275  1.00  1.00      G    C
ATOM   1421  CA  ILE G  51      22.036 -11.796   5.748  1.00  1.00      G    C
ATOM   1422  CA  ARG G  52      23.183 -10.459   9.043  1.00  1.00      G    C
ATOM   1423  CA  ARG G  53      26.615  -9.471   8.048  1.00  1.00      G    C
ATOM   1424  CA  TYR G  54      25.362  -7.108   5.275  1.00  1.00      G    C
ATOM   1425  CA  GLN G  55      22.361  -5.946   7.355  1.00  1.00      G    C
ATOM   1426  CA  LYS G  56      24.715  -4.620   9.976  1.00  1.00      G    C
ATOM   1427  CA  SER G  57      26.771  -2.563   7.555  1.00  1.00      G    C
ATOM   1428  CA  THR G  58      25.757   0.653   5.823  1.00  1.00      G    C
ATOM   1429  CA  GLU G  59      27.733   0.670   2.616  1.00  1.00      G    C
ATOM   1430  CA  LEU G  60      25.698   0.921  -0.587  1.00  1.00      G    C
ATOM   1431  CA  LEU G  61      25.882  -2.421  -2.379  1.00  1.00      G    C
ATOM   1432  CA  ILE G  62      25.896  -1.492  -6.058  1.00  1.00      G    C
ATOM   1433  CA  ARG G  63      29.291  -0.155  -7.238  1.00  1.00      G    C
ATOM   1434  CA  LYS G  64      29.469   3.655  -7.698  1.00  1.00      G    C
ATOM   1435  CA  LEU G  65      30.934   3.954 -11.150  1.00  1.00      G    C
ATOM   1436  CA  PRO G  66      28.590   1.365 -12.835  1.00  1.00      G    C
ATOM   1437  CA  PHE G  67      25.668   3.077 -11.017  1.00  1.00      G    C
ATOM   1438  CA  GLN G  68      26.649   6.510 -12.329  1.00  1.00      G    C
ATOM   1439  CA  ARG G  69      26.553   5.181 -15.942  1.00  1.00      G    C
ATOM   1440  CA  LEU G  70      23.001   3.967 -15.503  1.00  1.00      G    C
ATOM   1441  CA  VAL G  71      21.749   7.267 -14.166  1.00  1.00      G    C
ATOM   1442  CA  ARG G  72      23.245   9.470 -16.881  1.00  1.00      G    C
ATOM   1443  CA  GLU G  73      21.728   7.303 -19.577  1.00  1.00      G    C
ATOM   1444  CA  ILE G  74      18.245   7.398 -18.153  1.00  1.00      G    C
ATOM   1445  CA  ALA G  75      18.470  11.196 -17.916  1.00  1.00      G    C
ATOM   1446  CA  GLN G  76      19.790  11.382 -21.533  1.00  1.00      G    C
ATOM   1447  CA  ASP G  77      16.437  10.025 -22.632  1.00  1.00      G    C
ATOM   1448  CA  PHE G  78      14.592  13.066 -21.188  1.00  1.00      G    C
ATOM   1449  CA  LYS G  79      17.072  15.951 -21.630  1.00  1.00      G    C
ATOM   1450  CA  THR G  80      20.455  15.742 -23.466  1.00  1.00      G    C
ATOM   1451  CA  ASP G  81      23.679  17.490 -22.508  1.00  1.00      G    C
ATOM   1452  CA  LEU G  82      22.811  17.697 -18.903  1.00  1.00      G    C
ATOM   1453  CA  ARG G  83      25.366  17.770 -16.114  1.00  1.00      G    C
ATOM   1454  CA  PHE G  84      24.836  16.349 -12.577  1.00  1.00      G    C
ATOM   1455  CA  GLN G  85      25.961  17.576  -9.245  1.00  1.00      G    C
ATOM   1456  CA  SER G  86      27.804  14.749  -7.426  1.00  1.00      G    C
ATOM   1457  CA  SER G  87      25.130  14.703  -4.699  1.00  1.00      G    C
ATOM   1458  CA  ALA G  88      22.475  13.931  -7.326  1.00  1.00      G    C
ATOM   1459  CA  VAL G  89      23.988  10.746  -8.367  1.00  1.00      G    C
ATOM   1460  CA  MET G  90      24.521   9.673  -4.789  1.00  1.00      G    C
ATOM   1461  CA  ALA G  91      20.819  10.612  -4.034  1.00  1.00      G    C
ATOM   1462  CA  LEU G  92      19.766   8.460  -6.936  1.00  1.00      G    C
ATOM   1463  CA  GLN G  93      21.840   5.666  -5.476  1.00  1.00      G    C
ATOM   1464  CA  GLU G  94      20.503   6.178  -1.971  1.00  1.00      G    C
ATOM   1465  CA  ALA G  95      16.866   6.304  -3.251  1.00  1.00      G    C
ATOM   1466  CA  SER G  96      17.204   3.085  -5.154  1.00  1.00      G    C
ATOM   1467  CA  GLU G  97      18.792   1.113  -2.160  1.00  1.00      G    C
ATOM   1468  CA  ALA G  98      16.022   2.185   0.246  1.00  1.00      G    C
ATOM   1469  CA  TYR G  99      13.432   1.087  -2.293  1.00  1.00      G    C
ATOM   1470  CA  LEU G 100      15.057  -2.264  -3.069  1.00  1.00      G    C
ATOM   1471  CA  VAL G 101      15.435  -3.366   0.547  1.00  1.00      G    C
ATOM   1472  CA  ALA G 102      11.789  -2.810   1.519  1.00  1.00      G    C
ATOM   1473  CA  LEU G 103      10.580  -4.597  -1.711  1.00  1.00      G    C
ATOM   1474  CA  PHE G 104      12.928  -7.490  -0.840  1.00  1.00      G    C
ATOM   1475  CA  GLU G 105      11.788  -7.508   2.678  1.00  1.00      G    C
ATOM   1476  CA  ASP G 106       8.099  -7.802   1.609  1.00  1.00      G    C
ATOM   1477  CA  THR G 107       8.884 -10.339  -1.113  1.00  1.00      G    C
ATOM   1478  CA  ASN G 108      10.450 -12.520   1.780  1.00  1.00      G    C
ATOM   1479  CA  LEU G 109       7.269 -12.427   3.744  1.00  1.00      G    C
ATOM   1480  CA  CYS G 110       5.282 -13.564   0.630  1.00  1.00      G    C
ATOM   1481  CA  ALA G 111       7.545 -16.647   0.277  1.00  1.00      G    C
ATOM   1482  CA  ILE G 112       7.026 -17.592   3.862  1.00  1.00      G    C
ATOM   1483  CA  HIS G 113       3.250 -17.439   3.401  1.00  1.00      G    C
ATOM   1484  CA  ALA G 114       3.650 -19.962   0.519  1.00  1.00      G    C
ATOM   1485  CA  LYS G 115       5.604 -22.327   2.823  1.00  1.00      G    C
ATOM   1486  CA  ARG G 116       8.810 -21.557   1.057  1.00  1.00      G    C
ATOM   1487  CA  VAL G 117      12.043 -20.041   2.277  1.00  1.00      G    C
ATOM   1488  CA  THR G 118      12.992 -18.744  -1.200  1.00  1.00      G    C
ATOM   1489  CA  ILE G 119      11.961 -15.635  -3.038  1.00  1.00      G    C
ATOM   1490  CA  MET G 120      10.729 -16.003  -6.554  1.00  1.00      G    C
ATOM   1491  CA  PRO G 121       9.267 -13.456  -9.059  1.00  1.00      G    C
ATOM   1492  CA  LYS G 122       5.771 -14.267  -7.960  1.00  1.00      G    C
ATOM   1493  CA  ASP G 123       6.680 -12.927  -4.512  1.00  1.00      G    C
ATOM   1494  CA  ILE G 124       7.863  -9.708  -5.733  1.00  1.00      G    C
ATOM   1495  CA  GLN G 125       4.728  -9.406  -8.063  1.00  1.00      G    C
ATOM   1496  CA  LEU G 126       2.442  -9.993  -5.057  1.00  1.00      G    C
ATOM   1497  CA  ALA G 127       4.168  -7.307  -3.055  1.00  1.00      G    C
ATOM   1498  CA  ARG G 128       3.725  -4.780  -5.821  1.00  1.00      G    C
ATOM   1499  CA  ARG G 129       0.095  -5.389  -6.276  1.00  1.00      G    C
ATOM   1500  CA  ILE G 130      -0.606  -5.065  -2.579  1.00  1.00      G    C
ATOM   1501  CA  ARG G 131       1.435  -1.895  -2.301  1.00  1.00      G    C
ATOM   1502  CA  GLY G 132      -0.481  -0.347  -5.109  1.00  1.00      G    C
ATOM   1503  CA  GLU G 133       2.625  -0.275  -7.473  1.00  1.00      G    C
ATOM   1504  CA  ARG G 134       1.023  -2.752  -9.847  1.00  1.00      G    C
ATOM   1505  CA  ALA G 135      -2.564  -2.091  -8.671  1.00  1.00      G    C
TER
ATOM   1506  CA  SER H   1      51.643 -11.703 -44.041  1.00  1.00      H    C
ATOM   1507  CA  GLY H   2      52.524 -13.035 -47.448  1.00  1.00      H    C
ATOM   1508  CA  ARG H   3      55.489 -15.268 -46.335  1.00  1.00      H    C
ATOM   1509  CA  GLY H   4      56.722 -16.043 -42.849  1.00  1.00      H    C
ATOM   1510  CA  LYS H   5      57.983 -13.500 -40.352  1.00  1.00      H    C
ATOM   1511  CA  GLY H   6      54.869 -13.350 -38.067  1.00  1.00      H    C
ATOM   1512  CA  GLY H   7      53.465 -16.044 -40.207  1.00  1.00      H    C
ATOM   1513  CA  LYS H   8      50.071 -14.412 -39.663  1.00  1.00      H    C
ATOM   1514  CA  GLY H   9      51.146 -12.254 -36.653  1.00  1.00      H    C
ATOM   1515  CA  LEU H  10      49.441 -11.482 -33.402  1.00  1.00      H    C
ATOM   1516  CA  GLY H  11      50.477 -11.905 -29.793  1.00  1.00      H    C
ATOM   1517  CA  LYS H  12      51.002  -9.820 -26.703  1.00  1.00      H    C
ATOM   1518  CA  GLY H  13      49.344  -8.669 -23.577  1.00  1.00      H    C
ATOM   1519  CA  GLY H  14      47.365  -5.520 -22.854  1.00  1.00      H    C
ATOM   1520  CA  ALA H  15      44.048  -5.491 -24.677  1.00  1.00      H    C
ATOM   1521  CA  LYS H  16      40.963  -7.571 -25.432  1.00  1.00      H    C
ATOM   1522  CA  ARG H  17      40.187 -10.219 -22.915  1.00  1.00      H    C
ATOM   1523  CA  HIS H  18      36.928 -11.376 -24.769  1.00  1.00      H    C
ATOM   1524  CA  ARG H  19      34.676 -11.447 -21.833  1.00  1.00      H    C
ATOM   1525  CA  LYS H  20      32.403  -8.553 -21.344  1.00  1.00      H    C
ATOM   1526  CA  VAL H  21      33.044  -4.981 -22.431  1.00  1.00      H    C
ATOM   1527  CA  LEU H  22      30.205  -3.429 -24.376  1.00  1.00      H    C
ATOM   1528  CA  ARG H  23      27.219  -1.497 -22.592  1.00  1.00      H    C
ATOM   1529  CA  ASP H  24      25.092  -3.494 -20.010  1.00  1.00      H    C
ATOM   1530  CA  ASN H  25      24.536  -0.407 -17.665  1.00  1.00      H    C
ATOM   1531  CA  ILE H  26      21.376  -1.766 -15.936  1.00  1.00      H    C
ATOM   1532  CA  GLN H  27      22.956  -5.097 -17.004  1.00  1.00      H    C
ATOM   1533  CA  GLY H  28      25.947  -3.757 -15.333  1.00  1.00      H    C
ATOM   1534  CA  ILE H  29      24.367  -4.105 -11.985  1.00  1.00      H    C
ATOM   1535  CA  THR H  30      25.676  -7.579 -11.511  1.00  1.00      H    C
ATOM   1536  CA  LYS H  31      23.994 -10.539  -9.794  1.00  1.00      H    C
ATOM   1537  CA  PRO H  32      26.413 -10.244  -6.850  1.00  1.00      H    C
ATOM   1538  CA  ALA H  33      25.287  -6.614  -5.984  1.00  1.00      H    C
ATOM   1539  CA  ILE H  34      21.591  -7.912  -6.331  1.00  1.00      H    C
ATOM   1540  CA  ARG H  35      22.438 -10.776  -3.912  1.00  1.00      H    C
ATOM   1541  CA  ARG H  36      23.680  -8.164  -1.401  1.00  1.00      H    C
ATOM   1542  CA  LEU H  37      20.549  -6.050  -1.856  1.00  1.00      H    C
ATOM   1543  CA  ALA H  38      18.466  -9.122  -1.171  1.00  1.00      H    C
ATOM   1544  CA  ARG H  39      20.617  -9.951   1.905  1.00  1.00      H    C
ATOM   1545  CA  ARG H  40      20.157  -6.546   3.379  1.00  1.00      H    C
ATOM   1546  CA  GLY H  41      16.446  -7.122   2.877  1.00  1.00      H    C
ATOM   1547  CA  GLY H  42      16.920 -10.322   4.990  1.00  1.00      H    C
ATOM   1548  CA  VAL H  43      16.422 -12.725   2.020  1.00  1.00      H    C
ATOM   1549  CA  LYS H  44      17.785 -16.362   2.592  1.00  1.00      H    C
ATOM   1550  CA  ARG H  45      17.577 -18.040  -0.813  1.00  1.00      H    C
ATOM   1551  CA  ILE H  46      17.541 -16.833  -4.311  1.00  1.00      H    C
ATOM   1552  CA  SER H  47      15.399 -18.056  -7.279  1.00  1.00      H    C
ATOM   1553  CA  GLY H  48      17.122 -17.624 -10.610  1.00  1.00      H    C
ATOM   1554  CA  LEU H  49      14.576 -15.186 -11.727  1.00  1.00      H    C
ATOM   1555  CA  ILE H  50      15.161 -12.775  -8.888  1.00  1.00      H    C
ATOM   1556  CA  TYR H  51      17.940 -10.902 -10.854  1.00  1.00      H    C
ATOM   1557  CA  GLU H  52      15.952 -10.316 -13.953  1.00  1.00      H    C
ATOM   1558  CA  GLU H  53      13.016  -9.363 -11.821  1.00  1.00      H    C
ATOM   1559  CA  THR H  54      15.170  -6.848  -9.916  1.00  1.00      H    C
ATOM   1560  CA  ARG H  55      16.681  -5.340 -13.097  1.00  1.00      H    C
ATOM   1561  CA  GLY H  56      13.095  -4.742 -14.333  1.00  1.00      H    C
ATOM   1562  CA  VAL H  57      12.069  -3.087 -11.108  1.00  1.00      H    C
ATOM   1563  CA  LEU H  58      15.179  -0.992 -10.854  1.00  1.00      H    C
ATOM   1564  CA  LYS H  59      14.791   0.512 -14.330  1.00  1.00      H    C
ATOM   1565  CA  VAL H  60      11.166   1.473 -13.493  1.00  1.00      H    C
ATOM   1566  CA  PHE H  61      11.932   3.327 -10.334  1.00  1.00      H    C
ATOM   1567  CA  LEU H  62      14.761   5.557 -11.855  1.00  1.00      H    C
ATOM   1568  CA  GLU H  63      12.576   6.363 -14.905  1.00  1.00      H    C
ATOM   1569  CA  ASN H  64       9.965   7.672 -12.504  1.00  1.00      H    C
ATOM   1570  CA  VAL H  65      12.209   9.673 -10.236  1.00  1.00      H    C
ATOM   1571  CA  ILE H  66      14.626  10.911 -12.977  1.00  1.00      H    C
ATOM   1572  CA  ARG H  67      11.693  11.943 -15.240  1.00  1.00      H    C
ATOM   1573  CA  ASP H  68      10.421  14.291 -12.469  1.00  1.00      H    C
ATOM   1574  CA  ALA H  69      13.890  15.518 -11.495  1.00  1.00      H    C
ATOM   1575  CA  VAL H  70      14.730  16.361 -15.054  1.00  1.00      H    C
ATOM   1576  CA  THR H  71      11.483  18.201 -15.431  1.00  1.00      H    C
ATOM   1577  CA  TYR H  72      12.383  20.375 -12.417  1.00  1.00      H    C
ATOM   1578  CA  THR H  73      15.899  21.008 -13.839  1.00  1.00      H    C
ATOM   1579  CA  GLU H  74      14.638  22.128 -17.135  1.00  1.00      H    C
ATOM   1580  CA  HIS H  75      11.704  24.213 -16.186  1.00  1.00      H    C
ATOM   1581  CA  ALA H  76      13.993  26.322 -13.926  1.00  1.00      H    C
ATOM   1582  CA  LYS H  77      16.385  26.768 -16.873  1.00  1.00      H    C
ATOM   1583  CA  ARG H  78      19.103  25.198 -14.843  1.00  1.00      H    C
ATOM   1584  CA  LYS H  79      21.033  22.802 -17.221  1.00  1.00      H    C
ATOM   1585  CA  THR H  80      22.517  20.960 -14.376  1.00  1.00      H    C
ATOM   1586  CA  VAL H  81      20.538  18.469 -12.360  1.00  1.00      H    C
ATOM   1587  CA  THR H  82      21.111  19.045  -8.670  1.00  1.00      H    C
ATOM   1588  CA  ALA H  83      20.504  17.032  -5.473  1.00  1.00      H    C
ATOM   1589  CA  MET H  84      17.483  19.141  -4.732  1.00  1.00      H    C
ATOM   1590  CA  ASP H  85      15.854  18.186  -8.054  1.00  1.00      H    C
ATOM   1591  CA  VAL H  86      16.077  14.507  -6.909  1.00  1.00      H    C
ATOM   1592  CA  VAL H  87      14.980  15.282  -3.288  1.00  1.00      H    C
ATOM   1593  CA  TYR H  88      11.866  17.194  -4.598  1.00  1.00      H    C
ATOM   1594  CA  ALA H  89      11.055  14.425  -7.176  1.00  1.00      H    C
ATOM   1595  CA  LEU H  90      11.270  11.879  -4.368  1.00  1.00      H    C
ATOM   1596  CA  LYS H  91       8.907  14.071  -2.218  1.00  1.00      H    C
ATOM   1597  CA  ARG H  92       6.462  14.083  -5.109  1.00  1.00      H    C
ATOM   1598  CA  GLN H  93       6.775  10.331  -5.289  1.00  1.00      H    C
ATOM   1599  CA  GLY H  94       6.023  10.282  -1.498  1.00  1.00      H    C
ATOM   1600  CA  ARG H  95       9.482   8.956  -0.570  1.00  1.00      H    C
ATOM   1601  CA  THR H  96      11.167  11.883   1.454  1.00  1.00      H    C
ATOM   1602  CA  LEU H  97      14.819  11.139   1.802  1.00  1.00      H    C
ATOM   1603  CA  TYR H  98      17.022  12.630   4.546  1.00  1.00      H    C
ATOM   1604  CA  GLY H  99      20.708  13.646   4.152  1.00  1.00      H    C
ATOM   1605  CA  PHE H 100      20.724  15.504   0.836  1.00  1.00      H    C
ATOM   1606  CA  GLY H 101      21.938  19.059   1.462  1.00  1.00      H    C
ATOM   1607  CA  GLY H 102      24.440  19.382  -1.377  1.00  1.00      H    C
TER
ATOM   1608  CA  SER I   1      -6.634  39.141 -45.793  1.00  1.00      I    C
ATOM   1609  CA  GLY I   2      -7.883  40.916 -48.812  1.00  1.00      I    C
ATOM   1610  CA  ARG I   3     -11.390  41.811 -47.907  1.00  1.00      I    C
ATOM   1611  CA  GLY I   4     -13.726  38.830 -48.791  1.00  1.00      I    C
ATOM   1612  CA  LYS I   5     -11.959  35.597 -49.788  1.00  1.00      I    C
ATOM   1613  CA  GLN I   6     -14.534  32.776 -49.022  1.00  1.00      I    C
ATOM   1614  CA  GLY I   7     -17.482  35.240 -48.557  1.00  1.00      I    C
ATOM   1615  CA  GLY I   8     -18.113  37.551 -45.535  1.00  1.00      I    C
ATOM   1616  CA  LYS I   9     -15.680  38.383 -42.724  1.00  1.00      I    C
ATOM   1617  CA  THR I  10     -16.847  39.428 -39.223  1.00  1.00      I    C
ATOM   1618  CA  ARG I  11     -17.550  37.285 -36.233  1.00  1.00      I    C
ATOM   1619  CA  ALA I  12     -18.087  37.156 -32.532  1.00  1.00      I    C
ATOM   1620  CA  LYS I  13     -16.450  39.448 -29.873  1.00  1.00      I    C
ATOM   1621  CA  ALA I  14     -16.281  37.910 -26.404  1.00  1.00      I    C
ATOM   1622  CA  LYS I  15     -15.935  40.111 -23.314  1.00  1.00      I    C
ATOM   1623  CA  THR I  16     -14.984  37.924 -20.385  1.00  1.00      I    C
ATOM   1624  CA  ARG I  17     -11.625  36.313 -20.190  1.00  1.00      I    C
ATOM   1625  CA  SER I  18     -13.302  32.978 -20.783  1.00  1.00      I    C
ATOM   1626  CA  SER I  19     -14.463  33.885 -24.273  1.00  1.00      I    C
ATOM   1627  CA  ARG I  20     -11.287  35.845 -24.989  1.00  1.00      I    C
ATOM   1628  CA  ALA I  21      -9.088  32.749 -24.260  1.00  1.00      I    C
ATOM   1629  CA  GLY I  22     -11.284  30.589 -26.380  1.00  1.00      I    C
ATOM   1630  CA  LEU I  23     -12.338  28.402 -23.404  1.00  1.00      I    C
ATOM   1631  CA  GLN I  24     -15.555  26.974 -22.106  1.00  1.00      I    C
ATOM   1632  CA  PHE I  25     -14.378  26.870 -18.390  1.00  1.00      I    C
ATOM   1633  CA  PRO I  26     -14.642  30.166 -16.362  1.00  1.00      I    C
ATOM   1634  CA  VAL I  27     -11.316  31.960 -16.178  1.00  1.00      I    C
ATOM   1635  CA  GLY I  28     -12.625  34.618 -13.830  1.00  1.00      I    C
ATOM   1636  CA  ARG I  29     -14.032  32.167 -11.263  1.00  1.00      I    C
ATOM   1637  CA  VAL I  30     -10.834  30.042 -11.330  1.00  1.00      I    C
ATOM   1638  CA  HIS I  31      -8.742  33.165 -10.827  1.00  1.00      I    C
ATOM   1639  CA  ARG I  32     -10.590  34.027  -7.666  1.00  1.00      I    C
ATOM   1640  CA  LEU I  33     -10.432  30.559  -6.381  1.00  1.00      I    C
ATOM   1641  CA  LEU I  34      -6.684  30.567  -7.103  1.00  1.00      I    C
ATOM   1642  CA  ARG I  35      -6.367  34.046  -5.384  1.00  1.00      I    C
ATOM   1643  CA  LYS I  36      -8.570  33.050  -2.421  1.00  1.00      I    C
ATOM   1644  CA  GLY I  37      -6.848  29.739  -1.865  1.00  1.00      I    C
ATOM   1645  CA  ASN I  38      -3.516  31.196  -0.837  1.00  1.00      I    C
ATOM   1646  CA  TYR I  39      -1.460  29.088  -3.183  1.00  1.00      I    C
ATOM   1647  CA  ALA I  40       1.198  31.724  -3.801  1.00  1.00      I    C
ATOM   1648  CA  GLU I  41       2.363  35.195  -2.795  1.00  1.00      I    C
ATOM   1649  CA  ARG I  42       1.424  36.483  -6.193  1.00  1.00      I    C
ATOM   1650  CA  VAL I  43      -0.766  35.397  -9.144  1.00  1.00      I    C
ATOM   1651  CA  GLY I  44       0.079  36.401 -12.644  1.00  1.00      I    C
ATOM   1652  CA  ALA I  45      -2.749  37.668 -14.948  1.00  1.00      I    C
ATOM   1653  CA  GLY I  46      -2.092  34.913 -17.538  1.00  1.00      I    C
ATOM   1654  CA  ALA I  47      -2.116  32.078 -15.065  1.00  1.00      I    C
ATOM   1655  CA  PRO I  48      -5.791  31.206 -14.670  1.00  1.00      I    C
ATOM   1656  CA  VAL I  49      -6.235  30.909 -18.500  1.00  1.00      I    C
ATOM   1657  CA  TYR I  50      -3.664  28.204 -18.717  1.00  1.00      I    C
ATOM   1658  CA  LEU I  51      -5.165  26.294 -15.677  1.00  1.00      I    C
ATOM   1659  CA  ALA I  52      -8.839  26.831 -16.968  1.00  1.00      I    C
ATOM   1660  CA  ALA I  53      -7.782  25.523 -20.403  1.00  1.00      I    C
ATOM   1661  CA  VAL I  54      -6.123  22.565 -18.855  1.00  1.00      I    C
ATOM   1662  CA  LEU I  55      -9.074  21.812 -16.495  1.00  1.00      I    C
ATOM   1663  CA  GLU I  56     -11.489  21.923 -19.453  1.00  1.00      I    C
ATOM   1664  CA  TYR I  57      -9.301  19.677 -21.499  1.00  1.00      I    C
ATOM   1665  CA  LEU I  58      -9.082  17.003 -18.825  1.00  1.00      I    C
ATOM   1666  CA  THR I  59     -12.824  17.403 -18.188  1.00  1.00      I    C
ATOM   1667  CA  ALA I  60     -13.589  16.701 -21.844  1.00  1.00      I    C
ATOM   1668  CA  GLU I  61     -11.528  13.517 -21.942  1.00  1.00      I    C
ATOM   1669  CA  ILE I  62     -13.090  11.833 -18.804  1.00  1.00      I    C
ATOM   1670  CA  LEU I  63     -16.512  12.888 -19.913  1.00  1.00      I    C
ATOM   1671  CA  GLU I  64     -16.055  11.437 -23.357  1.00  1.00      I    C
ATOM   1672  CA  LEU I  65     -15.193   8.015 -21.888  1.00  1.00      I    C
ATOM   1673  CA  ALA I  66     -18.103   8.170 -19.308  1.00  1.00      I    C
ATOM   1674  CA  GLY I  67     -20.562   8.744 -22.171  1.00  1.00      I    C
ATOM   1675  CA  ASN I  68     -19.094   5.773 -23.915  1.00  1.00      I    C
ATOM   1676  CA  ALA I  69     -19.925   3.469 -21.095  1.00  1.00      I    C
ATOM   1677  CA  ALA I  70     -23.594   4.845 -20.988  1.00  1.00      I    C
ATOM   1678  CA  ARG I  71     -23.751   4.542 -24.802  1.00  1.00      I    C
ATOM   1679  CA  ASP I  72     -22.415   0.971 -24.582  1.00  1.00      I    C
ATOM   1680  CA  ASN I  73     -25.015  -0.102 -22.100  1.00  1.00      I    C
ATOM   1681  CA  LYS I  74     -27.880   1.557 -23.966  1.00  1.00      I    C
ATOM   1682  CA  LYS I  75     -28.416   4.285 -21.413  1.00  1.00      I    C
ATOM   1683  CA  THR I  76     -29.147   7.907 -21.888  1.00  1.00      I    C
ATOM   1684  CA  ARG I  77     -28.167   9.117 -18.510  1.00  1.00      I    C
ATOM   1685  CA  ILE I  78     -24.778   9.192 -16.930  1.00  1.00      I    C
ATOM   1686  CA  ILE I  79     -24.609   7.309 -13.709  1.00  1.00      I    C
ATOM   1687  CA  PRO I  80     -21.839   6.535 -11.131  1.00  1.00      I    C
ATOM   1688  CA  ARG I  81     -21.179   3.230 -12.697  1.00  1.00      I    C
ATOM   1689  CA  HIS I  82     -20.224   4.915 -16.003  1.00  1.00      I    C
ATOM   1690  CA  LEU I  83     -17.731   7.206 -14.353  1.00  1.00      I    C
ATOM   1691  CA  GLN I  84     -16.025   4.076 -12.775  1.00  1.00      I    C
ATOM   1692  CA  LEU I  85     -16.100   2.105 -15.981  1.00  1.00      I    C
ATOM   1693  CA  ALA I  86     -14.530   5.091 -17.854  1.00  1.00      I    C
ATOM   1694  CA  VAL I  87     -11.653   5.624 -15.631  1.00  1.00      I    C
ATOM   1695  CA  ARG I  88     -10.477   2.104 -14.957  1.00  1.00      I    C
ATOM   1696  CA  ASN I  89     -10.579   1.119 -18.746  1.00  1.00      I    C
ATOM   1697  CA  ASP I  90      -8.296   4.055 -19.542  1.00  1.00      I    C
ATOM   1698  CA  GLU I  91      -4.594   3.501 -18.768  1.00  1.00      I    C
ATOM   1699  CA  GLU I  92      -3.784   7.266 -18.519  1.00  1.00      I    C
ATOM   1700  CA  LEU I  93      -7.088   8.432 -16.706  1.00  1.00      I    C
ATOM   1701  CA  ASN I  94      -6.632   5.615 -14.085  1.00  1.00      I    C
ATOM   1702  CA  LYS I  95      -3.243   6.945 -13.249  1.00  1.00      I    C
ATOM   1703  CA  LEU I  96      -4.417  10.594 -13.191  1.00  1.00      I    C
ATOM   1704  CA  LEU I  97      -7.110   9.420 -10.758  1.00  1.00      I    C
ATOM   1705  CA  GLY I  98      -4.853   6.577  -9.258  1.00  1.00      I    C
ATOM   1706  CA  ARG I  99      -5.837   7.431  -5.627  1.00  1.00      I    C
ATOM   1707  CA  VAL I 100      -9.445   8.694  -6.128  1.00  1.00      I    C
ATOM   1708  CA  THR I 101     -12.413   6.368  -4.987  1.00  1.00      I    C
ATOM   1709  CA  ILE I 102     -15.475   6.543  -7.359  1.00  1.00      I    C
ATOM   1710  CA  ALA I 103     -18.597   5.984  -5.212  1.00  1.00      I    C
ATOM   1711  CA  GLN I 104     -20.847   3.279  -6.455  1.00  1.00      I    C
ATOM   1712  CA  GLY I 105     -18.299   2.357  -9.032  1.00  1.00      I    C
ATOM   1713  CA  GLY I 106     -18.476  -1.481  -8.975  1.00  1.00      I    C
ATOM   1714  CA  VAL I 107     -15.755  -3.693 -10.465  1.00  1.00      I    C
ATOM   1715  CA  LEU I 108     -15.507  -5.809 -13.590  1.00  1.00      I    C
ATOM   1716  CA  PRO I 109     -15.724  -9.541 -13.188  1.00  1.00      I    C
ATOM   1717  CA  ASN I 110     -17.274 -10.908 -16.311  1.00  1.00      I    C
ATOM   1718  CA  ILE I 111     -15.445 -10.557 -19.520  1.00  1.00      I    C
ATOM   1719  CA  GLN I 112     -14.508  -7.063 -20.603  1.00  1.00      I    C
ATOM   1720  CA  SER I 113     -11.999  -5.485 -18.201  1.00  1.00      I    C
ATOM   1721  CA  VAL I 114      -9.834  -8.404 -17.655  1.00  1.00      I    C
ATOM   1722  CA  LEU I 115      -9.052  -8.619 -21.312  1.00  1.00      I    C
ATOM   1723  CA  LEU I 116      -7.401  -5.189 -21.691  1.00  1.00      I    C
ATOM   1724  CA  PRO I 117      -3.673  -4.950 -20.791  1.00  1.00      I    C
ATOM   1725  CA  LYS I 118      -1.611  -1.784 -21.081  1.00  1.00      I    C
ATOM   1726  CA  LYS I 119       1.379  -3.961 -22.013  1.00  1.00      I    C
ATOM   1727  CA  THR I 120       1.059  -1.544 -24.917  1.00  1.00      I    C
ATOM   1728  CA  GLU I 121      -1.637  -2.545 -27.277  1.00  1.00      I    C
ATOM   1729  CA  SER I 122      -0.898  -2.500 -31.005  1.00  1.00      I    C
ATOM   1730  CA  SER I 123      -2.376  -5.721 -32.340  1.00  1.00      I    C
ATOM   1731  CA  LYS I 124      -2.726  -4.344 -35.904  1.00  1.00      I    C
ATOM   1732  CA  SER I 125      -6.411  -5.426 -36.240  1.00  1.00      I    C
ATOM   1733  CA  LYS I 126      -9.338  -4.123 -38.287  1.00  1.00      I    C
ATOM   1734  CA  SER I 127     -11.317  -1.477 -36.231  1.00  1.00      I    C
ATOM   1735  CA  LYS I 128     -14.565   0.437 -37.185  1.00  1.00      I    C
TER
ATOM   1736  CA  PRO J   1     -46.051  54.903  20.086  1.00  1.00      J    C
ATOM   1737  CA  GLU J   2     -47.698  58.250  20.176  1.00  1.00      J    C
ATOM   1738  CA  PRO J   3     -44.698  59.571  18.335  1.00  1.00      J    C
ATOM   1739  CA  ALA J   4     -42.302  61.399  20.663  1.00  1.00      J    C
ATOM   1740  CA  LYS J   5     -43.473  59.646  23.754  1.00  1.00      J    C
ATOM   1741  CA  SER J   6     -40.907  56.898  24.293  1.00  1.00      J    C
ATOM   1742  CA  ALA J   7     -38.912  54.021  22.753  1.00  1.00      J    C
ATOM   1743  CA  PRO J   8     -36.067  54.774  22.418  1.00  1.00      J    C
ATOM   1744  CA  ALA J   9     -36.183  52.572  19.287  1.00  1.00      J    C
ATOM   1745  CA  PRO J  10     -37.826  52.801  16.771  1.00  1.00      J    C
ATOM   1746  CA  LYS J  11     -39.124  49.282  17.677  1.00  1.00      J    C
ATOM   1747  CA  LYS J  12     -38.165  47.490  14.496  1.00  1.00      J    C
ATOM   1748  CA  GLY J  13     -36.202  49.293  11.935  1.00  1.00      J    C
ATOM   1749  CA  SER J  14     -32.550  50.200  12.216  1.00  1.00      J    C
ATOM   1750  CA  LYS J  15     -30.944  53.403  13.491  1.00  1.00      J    C
ATOM   1751  CA  LYS J  16     -27.614  52.126  12.339  1.00  1.00      J    C
ATOM   1752  CA  ALA J  17     -27.106  55.185  10.025  1.00  1.00      J    C
ATOM   1753  CA  VAL J  18     -23.425  56.002   9.333  1.00  1.00      J    C
ATOM   1754  CA  THR J  19     -22.181  56.240   5.737  1.00  1.00      J    C
ATOM   1755  CA  LYS J  20     -20.006  53.952   3.789  1.00  1.00      J    C
ATOM   1756  CA  THR J  21     -21.495  50.993   5.701  1.00  1.00      J    C
ATOM   1757  CA  GLN J  22     -20.111  47.912   4.071  1.00  1.00      J    C
ATOM   1758  CA  LYS J  23     -21.642  45.377   1.809  1.00  1.00      J    C
ATOM   1759  CA  LYS J  24     -19.133  42.628   2.839  1.00  1.00      J    C
ATOM   1760  CA  ASP J  25     -20.569  39.099   2.544  1.00  1.00      J    C
ATOM   1761  CA  GLY J  26     -22.893  38.894  -0.441  1.00  1.00      J    C
ATOM   1762  CA  LYS J  27     -25.818  37.141   1.268  1.00  1.00      J    C
ATOM   1763  CA  LYS J  28     -26.589  33.925   3.110  1.00  1.00      J    C
ATOM   1764  CA  ARG J  29     -30.201  33.148   2.332  1.00  1.00      J    C
ATOM   1765  CA  ARG J  30     -30.412  30.071   4.459  1.00  1.00      J    C
ATOM   1766  CA  LYS J  31     -28.793  27.056   2.920  1.00  1.00      J    C
ATOM   1767  CA  THR J  32     -25.012  27.332   3.041  1.00  1.00      J    C
ATOM   1768  CA  ARG J  33     -24.914  28.255  -0.624  1.00  1.00      J    C
ATOM   1769  CA  LYS J  34     -23.330  25.507  -2.793  1.00  1.00      J    C
ATOM   1770  CA  GLU J  35     -20.425  26.874  -4.804  1.00  1.00      J    C
ATOM   1771  CA  SER J  36     -20.582  24.910  -8.196  1.00  1.00      J    C
ATOM   1772  CA  TYR J  37     -18.800  23.913 -11.384  1.00  1.00      J    C
ATOM   1773  CA  ALA J  38     -21.977  22.234 -12.760  1.00  1.00      J    C
ATOM   1774  CA  ILE J  39     -22.720  24.677 -15.599  1.00  1.00      J    C
ATOM   1775  CA  TYR J  40     -19.248  24.154 -17.016  1.00  1.00      J    C
ATOM   1776  CA  VAL J  41     -19.282  20.430 -16.612  1.00  1.00      J    C
ATOM   1777  CA  TYR J  42     -22.613  20.440 -18.400  1.00  1.00      J    C
ATOM   1778  CA  LYS J  43     -21.201  22.624 -21.256  1.00  1.00      J    C
ATOM   1779  CA  VAL J  44     -18.466  20.274 -21.950  1.00  1.00      J    C
ATOM   1780  CA  LEU J  45     -20.758  17.259 -21.812  1.00  1.00      J    C
ATOM   1781  CA  LYS J  46     -22.842  18.723 -24.593  1.00  1.00      J    C
ATOM   1782  CA  GLN J  47     -19.740  19.255 -26.684  1.00  1.00      J    C
ATOM   1783  CA  VAL J  48     -18.685  15.688 -26.337  1.00  1.00      J    C
ATOM   1784  CA  HIS J  49     -22.014  13.802 -26.092  1.00  1.00      J    C
ATOM   1785  CA  PRO J  50     -24.739  16.177 -27.256  1.00  1.00      J    C
ATOM   1786  CA  ASP J  51     -27.628  13.706 -26.498  1.00  1.00      J    C
ATOM   1787  CA  THR J  52     -26.407  12.558 -23.134  1.00  1.00      J    C
ATOM   1788  CA  GLY J  53     -27.995  13.603 -19.960  1.00  1.00      J    C
ATOM   1789  CA  ILE J  54     -26.373  13.204 -16.538  1.00  1.00      J    C
ATOM   1790  CA  SER J  55     -28.276  12.815 -13.126  1.00  1.00      J    C
ATOM   1791  CA  SER J  56     -27.652  14.961 -10.256  1.00  1.00      J    C
ATOM   1792  CA  LYS J  57     -25.771  12.398  -8.404  1.00  1.00      J    C
ATOM   1793  CA  ALA J  58     -23.520  11.757 -11.418  1.00  1.00      J    C
ATOM   1794  CA  MET J  59     -22.985  15.646 -11.575  1.00  1.00      J    C
ATOM   1795  CA  SER J  60     -21.930  15.721  -7.913  1.00  1.00      J    C
ATOM   1796  CA  ILE J  61     -19.084  13.364  -8.808  1.00  1.00      J    C
ATOM   1797  CA  MET J  62     -17.958  15.686 -11.596  1.00  1.00      J    C
ATOM   1798  CA  ASN J  63     -17.952  18.627  -9.211  1.00  1.00      J    C
ATOM   1799  CA  SER J  64     -15.760  16.652  -6.837  1.00  1.00      J    C
ATOM   1800  CA  PHE J  65     -13.498  15.522  -9.605  1.00  1.00      J    C
ATOM   1801  CA  VAL J  66     -12.710  18.931 -10.957  1.00  1.00      J    C
ATOM   1802  CA  ASN J  67     -11.941  20.286  -7.468  1.00  1.00      J    C
ATOM   1803  CA  ASP J  68      -9.576  17.389  -6.730  1.00  1.00      J    C
ATOM   1804  CA  VAL J  69      -7.373  18.183  -9.858  1.00  1.00      J    C
ATOM   1805  CA  PHE J  70      -7.670  22.010  -9.062  1.00  1.00      J    C
ATOM   1806  CA  GLU J  71      -6.214  21.378  -5.686  1.00  1.00      J    C
ATOM   1807  CA  ARG J  72      -3.596  18.876  -6.998  1.00  1.00      J    C
ATOM   1808  CA  ILE J  73      -2.426  21.328  -9.777  1.00  1.00      J    C
ATOM   1809  CA  ALA J  74      -2.548  24.299  -7.323  1.00  1.00      J    C
ATOM   1810  CA  GLY J  75      -0.812  22.474  -4.655  1.00  1.00      J    C
ATOM   1811  CA  GLU J  76       1.966  21.308  -6.917  1.00  1.00      J    C
ATOM   1812  CA  ALA J  77       2.584  24.772  -8.363  1.00  1.00      J    C
ATOM   1813  CA  SER J  78       2.617  26.324  -4.854  1.00  1.00      J    C
ATOM   1814  CA  ARG J  79       5.363  23.811  -3.766  1.00  1.00      J    C
ATOM   1815  CA  LEU J  80       7.155  24.561  -7.003  1.00  1.00      J    C
ATOM   1816  CA  ALA J  81       7.094  28.323  -6.452  1.00  1.00      J    C
ATOM   1817  CA  HIS J  82       8.573  28.078  -2.927  1.00  1.00      J    C
ATOM   1818  CA  TYR J  83      11.393  25.645  -3.314  1.00  1.00      J    C
ATOM   1819  CA  ASN J  84      12.774  28.227  -5.866  1.00  1.00      J    C
ATOM   1820  CA  LYS J  85      12.058  31.065  -3.524  1.00  1.00      J    C
ATOM   1821  CA  ARG J  86       9.936  32.884  -6.106  1.00  1.00      J    C
ATOM   1822  CA  SER J  87       7.287  35.410  -5.240  1.00  1.00      J    C
ATOM   1823  CA  THR J  88       4.956  34.583  -8.051  1.00  1.00      J    C
ATOM   1824  CA  ILE J  89       2.896  31.614  -9.276  1.00  1.00      J    C
ATOM   1825  CA  THR J  90       2.791  32.477 -13.016  1.00  1.00      J    C
ATOM   1826  CA  SER J  91       1.545  30.703 -16.092  1.00  1.00      J    C
ATOM   1827  CA  ARG J  92       4.981  29.226 -16.236  1.00  1.00      J    C
ATOM   1828  CA  GLU J  93       4.398  27.440 -12.707  1.00  1.00      J    C
ATOM   1829  CA  ILE J  94       1.053  26.350 -14.055  1.00  1.00      J    C
ATOM   1830  CA  GLN J  95       2.712  24.425 -16.926  1.00  1.00      J    C
ATOM   1831  CA  THR J  96       5.223  22.720 -14.738  1.00  1.00      J    C
ATOM   1832  CA  ALA J  97       2.409  21.742 -12.139  1.00  1.00      J    C
ATOM   1833  CA  VAL J  98       0.740  20.028 -15.023  1.00  1.00      J    C
ATOM   1834  CA  ARG J  99       3.900  18.312 -16.325  1.00  1.00      J    C
ATOM   1835  CA  LEU J 100       4.772  16.969 -12.874  1.00  1.00      J    C
ATOM   1836  CA  LEU J 101       1.325  15.748 -12.028  1.00  1.00      J    C
ATOM   1837  CA  LEU J 102      -0.303  14.441 -15.142  1.00  1.00      J    C
ATOM   1838  CA  PRO J 103       0.441  11.235 -16.841  1.00  1.00      J    C
ATOM   1839  CA  GLY J 104       2.418  11.477 -20.220  1.00  1.00      J    C
ATOM   1840  CA  GLU J 105       0.042  12.173 -23.015  1.00  1.00      J    C
ATOM   1841  CA  LEU J 106      -2.367  14.149 -20.903  1.00  1.00      J    C
ATOM   1842  CA  ALA J 107       0.278  16.625 -19.777  1.00  1.00      J    C
ATOM   1843  CA  LYS J 108       1.392  17.068 -23.278  1.00  1.00      J    C
ATOM   1844  CA  HIS J 109      -2.061  17.746 -24.779  1.00  1.00      J    C
ATOM   1845  CA  ALA J 110      -2.731  19.945 -21.708  1.00  1.00      J    C
ATOM   1846  CA  VAL J 111       0.544  21.946 -22.115  1.00  1.00      J    C
ATOM   1847  CA  SER J 112      -0.241  22.542 -25.617  1.00  1.00      J    C
ATOM   1848  CA  GLU J 113      -3.847  23.740 -24.774  1.00  1.00      J    C
ATOM   1849  CA  GLY J 114      -2.750  25.786 -21.882  1.00  1.00      J    C
ATOM   1850  CA  THR J 115      -0.093  27.590 -23.939  1.00  1.00      J    C
ATOM   1851  CA  LYS J 116      -2.424  28.097 -26.835  1.00  1.00      J    C
ATOM   1852  CA  ALA J 117      -5.065  29.563 -24.706  1.00  1.00      J    C
ATOM   1853  CA  VAL J 118      -2.598  31.914 -22.940  1.00  1.00      J    C
ATOM   1854  CA  THR J 119      -1.045  33.127 -26.004  1.00  1.00      J    C
ATOM   1855  CA  LYS J 120      -4.515  33.686 -27.630  1.00  1.00      J    C
ATOM   1856  CA  TYR J 121      -5.912  35.257 -24.472  1.00  1.00      J    C
ATOM   1857  CA  THR J 122      -3.125  37.792 -24.389  1.00  1.00      J    C
ATOM   1858  CA  SER J 123      -3.439  38.696 -28.126  1.00  1.00      J    C
ATOM   1859  CA  ALA J 124      -6.836  40.242 -27.449  1.00  1.00      J    C
ATOM   1860  CA  LYS J 125      -6.705  42.471 -30.449  1.00  1.00      J    C
TER
