# Supplementary material for: The kinetic landscape of nucleosome assembly: A coarse-grained molecular dynamics study
Source: PLoS Comput Biol. 2021 Jul 27;17(7):e1009253. doi: 10.1371/journal.pcbi.1009253 (PMC8345847; doi:10.1371/journal.pcbi.1009253)
Supplement: S1 Data — For each of the 11 metastable states identified from our MSM at 400 mM using PCCA clustering, we deposited 4 representative coarse-grained nucleosome conformations in PDB format. The conformations are named “state*conf#.pdb”, where * corresponds to the state name as described in the text (T, TL, TR, HL0, HL1, HL2, HR0, HR1, HR2 and HR3, N), and # goes from 1 to 4. The file “msm_hmm11.dat” contains the equilibrium probabilities of the various basins and the transition probabilities between them. The data also contain 4 representative partially opened conformations for each of the left hexasome, right hexasome, and tetrasome states, named “partially-opened_*_conf#.pdb”, where * is HL, HR or T and # goes from 1 to 4. (ZIP) [file pcbi.1009253.s006.zip › S1_Data/stateNconf2.pdb]

ATOM      1 DS   DC  A   1      79.807 -13.180  28.055  1.00  1.00      A    S
ATOM      2 DB   DC  A   1      77.793 -16.073  25.902  1.00  1.00      A    B
ATOM      3 DP   DT  A   2      79.071  -9.114  26.511  1.00  1.00      A    P
ATOM      4 DS   DT  A   2      78.716  -9.909  23.149  1.00  1.00      A    S
ATOM      5 DB   DT  A   2      75.643 -12.541  23.764  1.00  1.00      A    B
ATOM      6 DP   DG  A   3      77.566  -6.765  20.377  1.00  1.00      A    P
ATOM      7 DS   DG  A   3      75.943  -8.897  18.025  1.00  1.00      A    S
ATOM      8 DB   DG  A   3      73.084 -11.872  20.406  1.00  1.00      A    B
ATOM      9 DP   DG  A   4      74.267  -7.650  14.925  1.00  1.00      A    P
ATOM     10 DS   DG  A   4      71.304 -10.403  15.046  1.00  1.00      A    S
ATOM     11 DB   DG  A   4      69.683 -11.287  19.174  1.00  1.00      A    B
ATOM     12 DP   DA  A   5      68.277 -10.027  12.337  1.00  1.00      A    P
ATOM     13 DS   DA  A   5      65.787 -11.832  14.580  1.00  1.00      A    S
ATOM     14 DB   DA  A   5      66.350 -10.373  18.956  1.00  1.00      A    B
ATOM     15 DP   DG  A   6      61.999 -11.599  13.329  1.00  1.00      A    P
ATOM     16 DS   DG  A   6      60.436 -11.836  16.725  1.00  1.00      A    S
ATOM     17 DB   DG  A   6      62.885  -9.016  20.088  1.00  1.00      A    B
ATOM     18 DP   DA  A   7      56.734 -12.103  17.196  1.00  1.00      A    P
ATOM     19 DS   DA  A   7      56.802 -10.705  21.274  1.00  1.00      A    S
ATOM     20 DB   DA  A   7      59.956  -7.490  21.581  1.00  1.00      A    B
ATOM     21 DP   DA  A   8      53.988 -10.164  22.652  1.00  1.00      A    P
ATOM     22 DS   DA  A   8      55.077  -7.073  24.856  1.00  1.00      A    S
ATOM     23 DB   DA  A   8      58.212  -4.332  22.302  1.00  1.00      A    B
ATOM     24 DP   DT  A   9      52.990  -5.353  26.596  1.00  1.00      A    P
ATOM     25 DS   DT  A   9      55.453  -2.113  26.220  1.00  1.00      A    S
ATOM     26 DB   DT  A   9      56.452  -1.232  21.523  1.00  1.00      A    B
ATOM     27 DP   DC  A  10      54.111   0.956  28.015  1.00  1.00      A    P
ATOM     28 DS   DC  A  10      56.156   3.266  26.455  1.00  1.00      A    S
ATOM     29 DB   DC  A  10      55.901   2.666  22.056  1.00  1.00      A    B
ATOM     30 DP   DC  A  11      55.997   6.861  27.384  1.00  1.00      A    P
ATOM     31 DS   DC  A  11      57.399   8.587  24.026  1.00  1.00      A    S
ATOM     32 DB   DC  A  11      54.888   6.178  20.659  1.00  1.00      A    B
ATOM     33 DP   DC  A  12      57.153  12.164  23.279  1.00  1.00      A    P
ATOM     34 DS   DC  A  12      57.121  12.358  19.318  1.00  1.00      A    S
ATOM     35 DB   DC  A  12      54.212   8.953  18.113  1.00  1.00      A    B
ATOM     36 DP   DG  A  13      56.520  16.338  17.118  1.00  1.00      A    P
ATOM     37 DS   DG  A  13      55.249  14.454  13.905  1.00  1.00      A    S
ATOM     38 DB   DG  A  13      51.804  10.723  14.763  1.00  1.00      A    B
ATOM     39 DP   DG  A  14      54.684  16.315  10.971  1.00  1.00      A    P
ATOM     40 DS   DG  A  14      51.883  14.093   9.335  1.00  1.00      A    S
ATOM     41 DB   DG  A  14      49.180  12.108  12.489  1.00  1.00      A    B
ATOM     42 DP   DT  A  15      50.132  15.430   7.003  1.00  1.00      A    P
ATOM     43 DS   DT  A  15      46.532  13.565   7.938  1.00  1.00      A    S
ATOM     44 DB   DT  A  15      46.553  14.249  12.030  1.00  1.00      A    B
ATOM     45 DP   DC  A  16      43.849  14.695   6.211  1.00  1.00      A    P
ATOM     46 DS   DC  A  16      41.419  13.513   9.008  1.00  1.00      A    S
ATOM     47 DB   DC  A  16      43.114  15.690  12.526  1.00  1.00      A    B
ATOM     48 DP   DT  A  17      37.595  13.956   8.699  1.00  1.00      A    P
ATOM     49 DS   DT  A  17      37.007  13.980  12.474  1.00  1.00      A    S
ATOM     50 DB   DT  A  17      39.686  17.398  13.461  1.00  1.00      A    B
ATOM     51 DP   DG  A  18      33.300  14.974  13.360  1.00  1.00      A    P
ATOM     52 DS   DG  A  18      34.307  16.482  16.872  1.00  1.00      A    S
ATOM     53 DB   DG  A  18      38.057  19.801  16.620  1.00  1.00      A    B
ATOM     54 DP   DC  A  19      31.792  16.930  19.128  1.00  1.00      A    P
ATOM     55 DS   DC  A  19      33.832  19.706  21.014  1.00  1.00      A    S
ATOM     56 DB   DC  A  19      35.711  22.035  17.848  1.00  1.00      A    B
ATOM     57 DP   DA  A  20      32.169  21.532  24.813  1.00  1.00      A    P
ATOM     58 DS   DA  A  20      34.589  24.139  24.656  1.00  1.00      A    S
ATOM     59 DB   DA  A  20      35.217  25.706  19.752  1.00  1.00      A    B
ATOM     60 DP   DG  A  21      33.963  27.371  27.283  1.00  1.00      A    P
ATOM     61 DS   DG  A  21      36.104  29.952  25.025  1.00  1.00      A    S
ATOM     62 DB   DG  A  21      34.766  29.415  20.391  1.00  1.00      A    B
ATOM     63 DP   DG  A  22      35.922  33.355  25.754  1.00  1.00      A    P
ATOM     64 DS   DG  A  22      36.329  34.906  22.744  1.00  1.00      A    S
ATOM     65 DB   DG  A  22      33.199  32.682  19.439  1.00  1.00      A    B
ATOM     66 DP   DC  A  23      36.625  38.383  22.754  1.00  1.00      A    P
ATOM     67 DS   DC  A  23      35.218  38.605  19.610  1.00  1.00      A    S
ATOM     68 DB   DC  A  23      31.779  35.635  19.670  1.00  1.00      A    B
ATOM     69 DP   DC  A  24      34.237  41.750  18.155  1.00  1.00      A    P
ATOM     70 DS   DC  A  24      31.496  40.507  15.862  1.00  1.00      A    S
ATOM     71 DB   DC  A  24      28.972  38.255  18.260  1.00  1.00      A    B
ATOM     72 DP   DG  A  25      29.777  42.624  12.338  1.00  1.00      A    P
ATOM     73 DS   DG  A  25      26.782  40.640  12.033  1.00  1.00      A    S
ATOM     74 DB   DG  A  25      25.310  39.112  16.135  1.00  1.00      A    B
ATOM     75 DP   DC  A  26      24.579  40.990   9.588  1.00  1.00      A    P
ATOM     76 DS   DC  A  26      21.684  38.827  11.284  1.00  1.00      A    S
ATOM     77 DB   DC  A  26      22.042  40.033  15.396  1.00  1.00      A    B
ATOM     78 DP   DT  A  27      18.217  38.951   9.890  1.00  1.00      A    P
ATOM     79 DS   DT  A  27      16.592  37.840  13.014  1.00  1.00      A    S
ATOM     80 DB   DT  A  27      18.307  41.344  15.578  1.00  1.00      A    B
ATOM     81 DP   DC  A  28      13.386  37.558  13.058  1.00  1.00      A    P
ATOM     82 DS   DC  A  28      13.300  38.093  16.807  1.00  1.00      A    S
ATOM     83 DB   DC  A  28      14.741  41.994  17.182  1.00  1.00      A    B
ATOM     84 DP   DA  A  29      10.219  37.474  19.355  1.00  1.00      A    P
ATOM     85 DS   DA  A  29      10.840  39.811  22.025  1.00  1.00      A    S
ATOM     86 DB   DA  A  29      12.490  43.967  19.829  1.00  1.00      A    B
ATOM     87 DP   DA  A  30       8.619  40.371  24.709  1.00  1.00      A    P
ATOM     88 DS   DA  A  30      10.276  43.975  25.467  1.00  1.00      A    S
ATOM     89 DB   DA  A  30      10.739  46.609  21.657  1.00  1.00      A    B
ATOM     90 DP   DT  A  31       8.716  45.701  28.302  1.00  1.00      A    P
ATOM     91 DS   DT  A  31       8.040  49.109  27.278  1.00  1.00      A    S
ATOM     92 DB   DT  A  31       7.873  48.319  23.161  1.00  1.00      A    B
ATOM     93 DP   DT  A  32       4.605  50.945  28.659  1.00  1.00      A    P
ATOM     94 DS   DT  A  32       3.995  53.077  25.826  1.00  1.00      A    S
ATOM     95 DB   DT  A  32       4.410  49.819  22.421  1.00  1.00      A    B
ATOM     96 DP   DG  A  33       0.398  54.979  26.054  1.00  1.00      A    P
ATOM     97 DS   DG  A  33       0.157  55.962  21.888  1.00  1.00      A    S
ATOM     98 DB   DG  A  33       1.823  51.469  19.399  1.00  1.00      A    B
ATOM     99 DP   DG  A  34      -2.884  57.540  20.274  1.00  1.00      A    P
ATOM    100 DS   DG  A  34      -2.510  55.723  16.709  1.00  1.00      A    S
ATOM    101 DB   DG  A  34      -1.298  50.890  17.758  1.00  1.00      A    B
ATOM    102 DP   DT  A  35      -4.818  55.839  14.541  1.00  1.00      A    P
ATOM    103 DS   DT  A  35      -4.126  52.792  12.985  1.00  1.00      A    S
ATOM    104 DB   DT  A  35      -4.590  50.027  16.606  1.00  1.00      A    B
ATOM    105 DP   DC  A  36      -6.571  51.979  10.044  1.00  1.00      A    P
ATOM    106 DS   DC  A  36      -6.328  48.306  10.649  1.00  1.00      A    S
ATOM    107 DB   DC  A  36      -7.311  47.631  15.015  1.00  1.00      A    B
ATOM    108 DP   DG  A  37      -8.854  45.999   7.864  1.00  1.00      A    P
ATOM    109 DS   DG  A  37      -8.903  42.962  10.069  1.00  1.00      A    S
ATOM    110 DB   DG  A  37      -9.985  44.195  14.428  1.00  1.00      A    B
ATOM    111 DP   DT  A  38      -9.936  40.006   9.422  1.00  1.00      A    P
ATOM    112 DS   DT  A  38     -10.144  38.847  12.774  1.00  1.00      A    S
ATOM    113 DB   DT  A  38     -12.837  42.268  14.256  1.00  1.00      A    B
ATOM    114 DP   DA  A  39     -11.663  34.880  13.021  1.00  1.00      A    P
ATOM    115 DS   DA  A  39     -13.177  35.280  16.716  1.00  1.00      A    S
ATOM    116 DB   DA  A  39     -15.024  39.721  16.845  1.00  1.00      A    B
ATOM    117 DP   DG  A  40     -14.963  32.866  18.490  1.00  1.00      A    P
ATOM    118 DS   DG  A  40     -16.813  35.271  20.575  1.00  1.00      A    S
ATOM    119 DB   DG  A  40     -18.964  38.845  17.882  1.00  1.00      A    B
ATOM    120 DP   DA  A  41     -19.182  33.780  23.487  1.00  1.00      A    P
ATOM    121 DS   DA  A  41     -21.822  36.495  23.324  1.00  1.00      A    S
ATOM    122 DB   DA  A  41     -22.341  38.115  19.145  1.00  1.00      A    B
ATOM    123 DP   DC  A  42     -23.905  35.896  24.623  1.00  1.00      A    P
ATOM    124 DS   DC  A  42     -26.287  37.363  22.218  1.00  1.00      A    S
ATOM    125 DB   DC  A  42     -24.830  35.882  18.100  1.00  1.00      A    B
ATOM    126 DP   DA  A  43     -30.618  36.795  22.624  1.00  1.00      A    P
ATOM    127 DS   DA  A  43     -31.549  37.303  19.236  1.00  1.00      A    S
ATOM    128 DB   DA  A  43     -28.276  34.773  16.265  1.00  1.00      A    B
ATOM    129 DP   DG  A  44     -34.926  36.917  18.616  1.00  1.00      A    P
ATOM    130 DS   DG  A  44     -34.573  35.640  14.935  1.00  1.00      A    S
ATOM    131 DB   DG  A  44     -30.954  32.249  14.509  1.00  1.00      A    B
ATOM    132 DP   DC  A  45     -37.592  35.018  12.864  1.00  1.00      A    P
ATOM    133 DS   DC  A  45     -36.026  32.705  10.664  1.00  1.00      A    S
ATOM    134 DB   DC  A  45     -33.439  30.669  13.076  1.00  1.00      A    B
ATOM    135 DP   DT  A  46     -37.846  30.709   7.922  1.00  1.00      A    P
ATOM    136 DS   DT  A  46     -35.638  28.434   7.384  1.00  1.00      A    S
ATOM    137 DB   DT  A  46     -34.948  27.283  11.687  1.00  1.00      A    B
ATOM    138 DP   DC  A  47     -36.402  25.270   5.001  1.00  1.00      A    P
ATOM    139 DS   DC  A  47     -33.897  23.428   6.315  1.00  1.00      A    S
ATOM    140 DB   DC  A  47     -34.799  23.367  10.571  1.00  1.00      A    B
ATOM    141 DP   DT  A  48     -33.160  19.565   4.829  1.00  1.00      A    P
ATOM    142 DS   DT  A  48     -31.353  18.127   7.438  1.00  1.00      A    S
ATOM    143 DB   DT  A  48     -34.459  19.335  10.230  1.00  1.00      A    B
ATOM    144 DP   DA  A  49     -30.205  14.242   7.569  1.00  1.00      A    P
ATOM    145 DS   DA  A  49     -30.382  14.408  11.741  1.00  1.00      A    S
ATOM    146 DB   DA  A  49     -34.864  15.820  12.363  1.00  1.00      A    B
ATOM    147 DP   DG  A  50     -29.711  11.337  13.585  1.00  1.00      A    P
ATOM    148 DS   DG  A  50     -33.557  10.822  15.260  1.00  1.00      A    S
ATOM    149 DB   DG  A  50     -37.187  12.811  12.792  1.00  1.00      A    B
ATOM    150 DP   DC  A  51     -34.038   8.321  17.193  1.00  1.00      A    P
ATOM    151 DS   DC  A  51     -37.906   9.458  17.366  1.00  1.00      A    S
ATOM    152 DB   DC  A  51     -38.891   9.858  13.347  1.00  1.00      A    B
ATOM    153 DP   DA  A  52     -40.941   6.924  20.156  1.00  1.00      A    P
ATOM    154 DS   DA  A  52     -44.296   7.433  18.099  1.00  1.00      A    S
ATOM    155 DB   DA  A  52     -43.104   7.340  13.272  1.00  1.00      A    B
ATOM    156 DP   DC  A  53     -46.261   5.570  18.935  1.00  1.00      A    P
ATOM    157 DS   DC  A  53     -48.000   4.832  15.420  1.00  1.00      A    S
ATOM    158 DB   DC  A  53     -44.515   4.379  12.178  1.00  1.00      A    B
ATOM    159 DP   DC  A  54     -50.158   2.157  15.082  1.00  1.00      A    P
ATOM    160 DS   DC  A  54     -49.606   1.199  10.955  1.00  1.00      A    S
ATOM    161 DB   DC  A  54     -45.404   1.033  10.376  1.00  1.00      A    B
ATOM    162 DP   DG  A  55     -52.329  -2.233   8.795  1.00  1.00      A    P
ATOM    163 DS   DG  A  55     -49.797  -2.660   5.790  1.00  1.00      A    S
ATOM    164 DB   DG  A  55     -44.829  -1.789   7.264  1.00  1.00      A    B
ATOM    165 DP   DC  A  56     -50.209  -4.915   3.464  1.00  1.00      A    P
ATOM    166 DS   DC  A  56     -47.085  -4.537   2.444  1.00  1.00      A    S
ATOM    167 DB   DC  A  56     -44.379  -5.077   6.141  1.00  1.00      A    B
ATOM    168 DP   DT  A  57     -45.487  -6.844  -0.476  1.00  1.00      A    P
ATOM    169 DS   DT  A  57     -41.849  -6.366   0.681  1.00  1.00      A    S
ATOM    170 DB   DT  A  57     -42.204  -8.177   5.026  1.00  1.00      A    B
ATOM    171 DP   DT  A  58     -38.659  -7.913  -1.435  1.00  1.00      A    P
ATOM    172 DS   DT  A  58     -36.349  -7.929   1.109  1.00  1.00      A    S
ATOM    173 DB   DT  A  58     -38.690 -10.009   4.244  1.00  1.00      A    B
ATOM    174 DP   DA  A  59     -32.176  -9.002   0.522  1.00  1.00      A    P
ATOM    175 DS   DA  A  59     -31.947  -9.919   4.071  1.00  1.00      A    S
ATOM    176 DB   DA  A  59     -36.056 -12.861   5.585  1.00  1.00      A    B
ATOM    177 DP   DA  A  60     -28.611 -10.940   5.758  1.00  1.00      A    P
ATOM    178 DS   DA  A  60     -29.997 -12.279   8.490  1.00  1.00      A    S
ATOM    179 DB   DA  A  60     -33.658 -15.256   6.915  1.00  1.00      A    B
ATOM    180 DP   DA  A  61     -27.694 -14.009  10.905  1.00  1.00      A    P
ATOM    181 DS   DA  A  61     -30.130 -16.327  12.185  1.00  1.00      A    S
ATOM    182 DB   DA  A  61     -31.994 -18.314   8.022  1.00  1.00      A    B
ATOM    183 DP   DC  A  62     -29.017 -18.279  14.150  1.00  1.00      A    P
ATOM    184 DS   DC  A  62     -31.067 -21.015  13.118  1.00  1.00      A    S
ATOM    185 DB   DC  A  62     -30.537 -21.380   8.991  1.00  1.00      A    B
ATOM    186 DP   DG  A  63     -30.316 -24.791  15.974  1.00  1.00      A    P
ATOM    187 DS   DG  A  63     -31.480 -27.213  13.455  1.00  1.00      A    S
ATOM    188 DB   DG  A  63     -30.149 -25.575   8.997  1.00  1.00      A    B
ATOM    189 DP   DC  A  64     -31.275 -30.862  14.012  1.00  1.00      A    P
ATOM    190 DS   DC  A  64     -30.811 -31.526  10.398  1.00  1.00      A    S
ATOM    191 DB   DC  A  64     -28.241 -28.119   9.211  1.00  1.00      A    B
ATOM    192 DP   DA  A  65     -29.264 -35.751   9.327  1.00  1.00      A    P
ATOM    193 DS   DA  A  65     -27.625 -34.604   6.350  1.00  1.00      A    S
ATOM    194 DB   DA  A  65     -25.205 -30.322   7.376  1.00  1.00      A    B
ATOM    195 DP   DC  A  66     -26.270 -36.457   5.021  1.00  1.00      A    P
ATOM    196 DS   DC  A  66     -24.211 -34.112   3.301  1.00  1.00      A    S
ATOM    197 DB   DC  A  66     -22.215 -31.911   6.614  1.00  1.00      A    B
ATOM    198 DP   DG  A  67     -21.696 -36.036   0.411  1.00  1.00      A    P
ATOM    199 DS   DG  A  67     -19.570 -33.393   0.259  1.00  1.00      A    S
ATOM    200 DB   DG  A  67     -18.018 -32.274   4.844  1.00  1.00      A    B
ATOM    201 DP   DT  A  68     -17.503 -32.382  -2.469  1.00  1.00      A    P
ATOM    202 DS   DT  A  68     -15.421 -30.046  -0.460  1.00  1.00      A    S
ATOM    203 DB   DT  A  68     -14.844 -32.531   3.324  1.00  1.00      A    B
ATOM    204 DP   DA  A  69     -12.007 -28.619  -2.275  1.00  1.00      A    P
ATOM    205 DS   DA  A  69     -10.389 -27.491   0.942  1.00  1.00      A    S
ATOM    206 DB   DA  A  69     -10.656 -32.023   3.887  1.00  1.00      A    B
ATOM    207 DP   DC  A  70      -7.569 -26.076   0.370  1.00  1.00      A    P
ATOM    208 DS   DC  A  70      -6.199 -26.999   3.464  1.00  1.00      A    S
ATOM    209 DB   DC  A  70      -7.250 -31.487   3.833  1.00  1.00      A    B
ATOM    210 DP   DG  A  71      -1.179 -25.983   3.915  1.00  1.00      A    P
ATOM    211 DS   DG  A  71      -0.791 -28.321   6.084  1.00  1.00      A    S
ATOM    212 DB   DG  A  71      -2.992 -32.799   4.298  1.00  1.00      A    B
ATOM    213 DP   DC  A  72       2.209 -28.545   7.475  1.00  1.00      A    P
ATOM    214 DS   DC  A  72       2.595 -32.171   7.358  1.00  1.00      A    S
ATOM    215 DB   DC  A  72       0.365 -33.090   3.751  1.00  1.00      A    B
ATOM    216 DP   DG  A  73       7.115 -33.423   8.057  1.00  1.00      A    P
ATOM    217 DS   DG  A  73       6.313 -36.597   7.201  1.00  1.00      A    S
ATOM    218 DB   DG  A  73       3.330 -36.540   3.175  1.00  1.00      A    B
ATOM    219 DP   DC  A  74       8.354 -38.869   7.487  1.00  1.00      A    P
ATOM    220 DS   DC  A  74       7.354 -40.486   4.078  1.00  1.00      A    S
ATOM    221 DB   DC  A  74       6.409 -36.903   1.815  1.00  1.00      A    B
ATOM    222 DP   DT  A  75       9.720 -42.812   2.174  1.00  1.00      A    P
ATOM    223 DS   DT  A  75       8.483 -42.217  -1.285  1.00  1.00      A    S
ATOM    224 DB   DT  A  75       8.982 -37.833  -1.683  1.00  1.00      A    B
ATOM    225 DP   DG  A  76      10.506 -44.467  -3.843  1.00  1.00      A    P
ATOM    226 DS   DG  A  76      10.542 -41.712  -6.801  1.00  1.00      A    S
ATOM    227 DB   DG  A  76      11.081 -37.084  -5.376  1.00  1.00      A    B
ATOM    228 DP   DT  A  77      11.883 -42.180  -9.777  1.00  1.00      A    P
ATOM    229 DS   DT  A  77      11.380 -38.615 -10.785  1.00  1.00      A    S
ATOM    230 DB   DT  A  77      13.925 -36.815  -7.469  1.00  1.00      A    B
ATOM    231 DP   DC  A  78      12.534 -37.268 -14.060  1.00  1.00      A    P
ATOM    232 DS   DC  A  78      12.912 -33.731 -12.827  1.00  1.00      A    S
ATOM    233 DB   DC  A  78      15.662 -34.014  -9.471  1.00  1.00      A    B
ATOM    234 DP   DC  A  79      13.106 -31.078 -14.413  1.00  1.00      A    P
ATOM    235 DS   DC  A  79      14.359 -28.740 -11.848  1.00  1.00      A    S
ATOM    236 DB   DC  A  79      17.388 -30.610  -9.762  1.00  1.00      A    B
ATOM    237 DP   DC  A  80      14.972 -25.623 -12.738  1.00  1.00      A    P
ATOM    238 DS   DC  A  80      16.812 -24.679  -9.773  1.00  1.00      A    S
ATOM    239 DB   DC  A  80      20.105 -27.782  -9.411  1.00  1.00      A    B
ATOM    240 DP   DC  A  81      18.246 -21.501  -9.389  1.00  1.00      A    P
ATOM    241 DS   DC  A  81      20.520 -22.558  -7.073  1.00  1.00      A    S
ATOM    242 DB   DC  A  81      23.109 -25.325  -9.108  1.00  1.00      A    B
ATOM    243 DP   DC  A  82      22.457 -20.415  -4.968  1.00  1.00      A    P
ATOM    244 DS   DC  A  82      25.559 -22.940  -4.525  1.00  1.00      A    S
ATOM    245 DB   DC  A  82      26.755 -24.127  -8.377  1.00  1.00      A    B
ATOM    246 DP   DG  A  83      28.886 -20.892  -1.682  1.00  1.00      A    P
ATOM    247 DS   DG  A  83      31.862 -23.125  -3.025  1.00  1.00      A    S
ATOM    248 DB   DG  A  83      31.178 -24.281  -8.118  1.00  1.00      A    B
ATOM    249 DP   DC  A  84      34.899 -22.506  -2.129  1.00  1.00      A    P
ATOM    250 DS   DC  A  84      35.887 -24.539  -5.478  1.00  1.00      A    S
ATOM    251 DB   DC  A  84      33.985 -22.245  -8.338  1.00  1.00      A    B
ATOM    252 DP   DG  A  85      40.465 -25.631  -6.130  1.00  1.00      A    P
ATOM    253 DS   DG  A  85      40.856 -23.967  -9.782  1.00  1.00      A    S
ATOM    254 DB   DG  A  85      37.220 -21.182 -10.990  1.00  1.00      A    B
ATOM    255 DP   DT  A  86      43.538 -22.821 -11.251  1.00  1.00      A    P
ATOM    256 DS   DT  A  86      41.840 -21.298 -13.928  1.00  1.00      A    S
ATOM    257 DB   DT  A  86      39.305 -18.622 -11.820  1.00  1.00      A    B
ATOM    258 DP   DT  A  87      43.955 -19.633 -16.480  1.00  1.00      A    P
ATOM    259 DS   DT  A  87      41.404 -17.078 -17.507  1.00  1.00      A    S
ATOM    260 DB   DT  A  87      40.616 -15.080 -13.383  1.00  1.00      A    B
ATOM    261 DP   DT  A  88      42.093 -14.785 -20.023  1.00  1.00      A    P
ATOM    262 DS   DT  A  88      38.942 -12.406 -18.881  1.00  1.00      A    S
ATOM    263 DB   DT  A  88      40.258 -11.542 -14.861  1.00  1.00      A    B
ATOM    264 DP   DT  A  89      37.872  -9.359 -20.871  1.00  1.00      A    P
ATOM    265 DS   DT  A  89      35.992  -8.110 -18.013  1.00  1.00      A    S
ATOM    266 DB   DT  A  89      39.359  -7.526 -15.140  1.00  1.00      A    B
ATOM    267 DP   DA  A  90      33.178  -5.187 -18.363  1.00  1.00      A    P
ATOM    268 DS   DA  A  90      33.345  -3.662 -14.907  1.00  1.00      A    S
ATOM    269 DB   DA  A  90      38.154  -3.674 -13.667  1.00  1.00      A    B
ATOM    270 DP   DA  A  91      31.899  -0.513 -13.858  1.00  1.00      A    P
ATOM    271 DS   DA  A  91      34.166  -0.219 -11.137  1.00  1.00      A    S
ATOM    272 DB   DA  A  91      38.535  -0.433 -12.483  1.00  1.00      A    B
ATOM    273 DP   DC  A  92      33.392   1.967  -9.238  1.00  1.00      A    P
ATOM    274 DS   DC  A  92      36.596   3.390  -8.478  1.00  1.00      A    S
ATOM    275 DB   DC  A  92      39.050   2.896 -12.197  1.00  1.00      A    B
ATOM    276 DP   DC  A  93      36.777   6.706  -7.402  1.00  1.00      A    P
ATOM    277 DS   DC  A  93      40.667   7.246  -7.894  1.00  1.00      A    S
ATOM    278 DB   DC  A  93      41.194   6.141 -12.174  1.00  1.00      A    B
ATOM    279 DP   DG  A  94      42.151  11.552  -6.459  1.00  1.00      A    P
ATOM    280 DS   DG  A  94      44.922  11.265  -8.755  1.00  1.00      A    S
ATOM    281 DB   DG  A  94      43.073  10.011 -12.939  1.00  1.00      A    B
ATOM    282 DP   DC  A  95      47.648  13.798  -8.536  1.00  1.00      A    P
ATOM    283 DS   DC  A  95      47.794  14.566 -12.151  1.00  1.00      A    S
ATOM    284 DB   DC  A  95      43.792  13.585 -13.428  1.00  1.00      A    B
ATOM    285 DP   DC  A  96      49.301  17.771 -13.517  1.00  1.00      A    P
ATOM    286 DS   DC  A  96      47.123  17.836 -16.669  1.00  1.00      A    S
ATOM    287 DB   DC  A  96      43.381  16.727 -15.782  1.00  1.00      A    B
ATOM    288 DP   DA  A  97      47.811  20.886 -19.542  1.00  1.00      A    P
ATOM    289 DS   DA  A  97      44.396  21.169 -20.871  1.00  1.00      A    S
ATOM    290 DB   DA  A  97      41.031  19.203 -17.976  1.00  1.00      A    B
ATOM    291 DP   DA  A  98      42.957  23.952 -23.188  1.00  1.00      A    P
ATOM    292 DS   DA  A  98      39.741  22.667 -22.737  1.00  1.00      A    S
ATOM    293 DB   DA  A  98      38.700  22.099 -18.291  1.00  1.00      A    B
ATOM    294 DP   DG  A  99      37.036  24.298 -24.770  1.00  1.00      A    P
ATOM    295 DS   DG  A  99      34.139  23.043 -22.285  1.00  1.00      A    S
ATOM    296 DB   DG  A  99      35.354  23.821 -17.535  1.00  1.00      A    B
ATOM    297 DP   DG  A 100      30.392  23.704 -22.916  1.00  1.00      A    P
ATOM    298 DS   DG  A 100      29.446  23.643 -19.408  1.00  1.00      A    S
ATOM    299 DB   DG  A 100      32.575  25.751 -16.050  1.00  1.00      A    B
ATOM    300 DP   DG  A 101      25.677  24.264 -18.227  1.00  1.00      A    P
ATOM    301 DS   DG  A 101      26.392  24.849 -14.352  1.00  1.00      A    S
ATOM    302 DB   DG  A 101      30.480  27.732 -13.562  1.00  1.00      A    B
ATOM    303 DP   DG  A 102      23.878  25.587 -12.209  1.00  1.00      A    P
ATOM    304 DS   DG  A 102      25.731  26.945  -9.709  1.00  1.00      A    S
ATOM    305 DB   DG  A 102      28.950  30.572 -11.802  1.00  1.00      A    B
ATOM    306 DP   DA  A 103      24.266  27.960  -6.680  1.00  1.00      A    P
ATOM    307 DS   DA  A 103      26.501  31.206  -5.989  1.00  1.00      A    S
ATOM    308 DB   DA  A 103      27.580  33.331 -10.550  1.00  1.00      A    B
ATOM    309 DP   DT  A 104      25.486  33.374  -3.650  1.00  1.00      A    P
ATOM    310 DS   DT  A 104      26.975  36.775  -5.543  1.00  1.00      A    S
ATOM    311 DB   DT  A 104      25.190  35.940  -9.764  1.00  1.00      A    B
ATOM    312 DP   DT  A 105      26.077  40.585  -4.055  1.00  1.00      A    P
ATOM    313 DS   DT  A 105      27.077  42.283  -7.211  1.00  1.00      A    S
ATOM    314 DB   DT  A 105      24.004  39.740 -10.123  1.00  1.00      A    B
ATOM    315 DP   DA  A 106      26.061  46.310  -7.644  1.00  1.00      A    P
ATOM    316 DS   DA  A 106      25.309  46.266 -11.062  1.00  1.00      A    S
ATOM    317 DB   DA  A 106      22.263  43.123 -11.569  1.00  1.00      A    B
ATOM    318 DP   DC  A 107      24.690  49.045 -12.721  1.00  1.00      A    P
ATOM    319 DS   DC  A 107      22.448  47.354 -15.253  1.00  1.00      A    S
ATOM    320 DB   DC  A 107      19.926  45.100 -13.150  1.00  1.00      A    B
ATOM    321 DP   DT  A 108      20.285  49.843 -18.213  1.00  1.00      A    P
ATOM    322 DS   DT  A 108      17.443  47.150 -19.067  1.00  1.00      A    S
ATOM    323 DB   DT  A 108      16.520  45.993 -14.893  1.00  1.00      A    B
ATOM    324 DP   DC  A 109      14.832  48.570 -20.542  1.00  1.00      A    P
ATOM    325 DS   DC  A 109      12.548  46.032 -19.569  1.00  1.00      A    S
ATOM    326 DB   DC  A 109      12.104  46.455 -15.289  1.00  1.00      A    B
ATOM    327 DP   DC  A 110       9.167  45.402 -21.252  1.00  1.00      A    P
ATOM    328 DS   DC  A 110       7.753  43.291 -18.880  1.00  1.00      A    S
ATOM    329 DB   DC  A 110       8.448  45.799 -14.793  1.00  1.00      A    B
ATOM    330 DP   DC  A 111       4.670  41.879 -19.273  1.00  1.00      A    P
ATOM    331 DS   DC  A 111       3.922  41.047 -16.050  1.00  1.00      A    S
ATOM    332 DB   DC  A 111       4.583  44.790 -13.785  1.00  1.00      A    B
ATOM    333 DP   DT  A 112       0.751  39.434 -14.908  1.00  1.00      A    P
ATOM    334 DS   DT  A 112       0.545  40.710 -11.261  1.00  1.00      A    S
ATOM    335 DB   DT  A 112       1.062  44.523 -11.926  1.00  1.00      A    B
ATOM    336 DP   DA  A 113      -2.667  39.873  -8.953  1.00  1.00      A    P
ATOM    337 DS   DA  A 113      -2.121  42.640  -6.664  1.00  1.00      A    S
ATOM    338 DB   DA  A 113      -1.751  46.294  -9.368  1.00  1.00      A    B
ATOM    339 DP   DG  A 114      -4.743  43.186  -4.320  1.00  1.00      A    P
ATOM    340 DS   DG  A 114      -5.264  46.653  -4.530  1.00  1.00      A    S
ATOM    341 DB   DG  A 114      -5.047  48.368  -9.096  1.00  1.00      A    B
ATOM    342 DP   DT  A 115      -7.311  47.774  -3.047  1.00  1.00      A    P
ATOM    343 DS   DT  A 115      -8.023  50.672  -4.896  1.00  1.00      A    S
ATOM    344 DB   DT  A 115      -8.395  49.187  -8.975  1.00  1.00      A    B
ATOM    345 DP   DC  A 116     -11.424  52.698  -3.247  1.00  1.00      A    P
ATOM    346 DS   DC  A 116     -12.705  53.944  -6.534  1.00  1.00      A    S
ATOM    347 DB   DC  A 116     -11.654  51.040  -9.278  1.00  1.00      A    B
ATOM    348 DP   DT  A 117     -16.224  55.785  -7.179  1.00  1.00      A    P
ATOM    349 DS   DT  A 117     -16.818  55.134 -10.751  1.00  1.00      A    S
ATOM    350 DB   DT  A 117     -15.517  50.769 -10.624  1.00  1.00      A    B
ATOM    351 DP   DC  A 118     -20.290  55.832 -12.228  1.00  1.00      A    P
ATOM    352 DS   DC  A 118     -19.778  53.275 -14.736  1.00  1.00      A    S
ATOM    353 DB   DC  A 118     -18.634  49.479 -12.799  1.00  1.00      A    B
ATOM    354 DP   DC  A 119     -22.523  52.168 -16.871  1.00  1.00      A    P
ATOM    355 DS   DC  A 119     -21.005  48.941 -17.913  1.00  1.00      A    S
ATOM    356 DB   DC  A 119     -20.639  46.687 -14.476  1.00  1.00      A    B
ATOM    357 DP   DA  A 120     -22.554  46.519 -21.592  1.00  1.00      A    P
ATOM    358 DS   DA  A 120     -20.918  43.310 -20.770  1.00  1.00      A    S
ATOM    359 DB   DA  A 120     -21.961  42.670 -15.969  1.00  1.00      A    B
ATOM    360 DP   DG  A 121     -22.145  40.573 -22.643  1.00  1.00      A    P
ATOM    361 DS   DG  A 121     -21.198  38.124 -19.923  1.00  1.00      A    S
ATOM    362 DB   DG  A 121     -23.330  39.122 -15.303  1.00  1.00      A    B
ATOM    363 DP   DG  A 122     -21.701  34.618 -20.263  1.00  1.00      A    P
ATOM    364 DS   DG  A 122     -21.621  33.903 -17.241  1.00  1.00      A    S
ATOM    365 DB   DG  A 122     -25.629  36.380 -14.724  1.00  1.00      A    B
ATOM    366 DP   DC  A 123     -20.734  31.011 -16.227  1.00  1.00      A    P
ATOM    367 DS   DC  A 123     -22.846  31.714 -13.067  1.00  1.00      A    S
ATOM    368 DB   DC  A 123     -27.056  33.289 -14.578  1.00  1.00      A    B
ATOM    369 DP   DA  A 124     -23.056  28.695 -10.184  1.00  1.00      A    P
ATOM    370 DS   DA  A 124     -26.066  29.852  -8.454  1.00  1.00      A    S
ATOM    371 DB   DA  A 124     -29.113  30.759 -11.941  1.00  1.00      A    B
ATOM    372 DP   DC  A 125     -27.153  28.245  -6.609  1.00  1.00      A    P
ATOM    373 DS   DC  A 125     -30.814  29.491  -6.962  1.00  1.00      A    S
ATOM    374 DB   DC  A 125     -31.609  28.582 -11.319  1.00  1.00      A    B
ATOM    375 DP   DG  A 126     -34.162  27.525  -3.784  1.00  1.00      A    P
ATOM    376 DS   DG  A 126     -36.904  28.273  -6.173  1.00  1.00      A    S
ATOM    377 DB   DG  A 126     -35.634  26.972 -10.738  1.00  1.00      A    B
ATOM    378 DP   DT  A 127     -40.003  27.883  -5.553  1.00  1.00      A    P
ATOM    379 DS   DT  A 127     -41.152  27.454  -9.108  1.00  1.00      A    S
ATOM    380 DB   DT  A 127     -37.999  24.669 -10.369  1.00  1.00      A    B
ATOM    381 DP   DG  A 128     -45.163  26.472  -9.343  1.00  1.00      A    P
ATOM    382 DS   DG  A 128     -44.918  24.899 -12.281  1.00  1.00      A    S
ATOM    383 DB   DG  A 128     -40.949  21.685 -12.245  1.00  1.00      A    B
ATOM    384 DP   DT  A 129     -47.621  23.896 -14.404  1.00  1.00      A    P
ATOM    385 DS   DT  A 129     -45.481  21.327 -16.570  1.00  1.00      A    S
ATOM    386 DB   DT  A 129     -43.418  19.417 -13.534  1.00  1.00      A    B
ATOM    387 DP   DC  A 130     -47.449  19.200 -18.804  1.00  1.00      A    P
ATOM    388 DS   DC  A 130     -44.924  16.557 -18.600  1.00  1.00      A    S
ATOM    389 DB   DC  A 130     -44.243  15.742 -14.648  1.00  1.00      A    B
ATOM    390 DP   DA  A 131     -45.138  12.886 -21.222  1.00  1.00      A    P
ATOM    391 DS   DA  A 131     -42.990  10.552 -19.082  1.00  1.00      A    S
ATOM    392 DB   DA  A 131     -44.424  11.699 -14.890  1.00  1.00      A    B
ATOM    393 DP   DG  A 132     -43.439   6.447 -19.957  1.00  1.00      A    P
ATOM    394 DS   DG  A 132     -43.700   5.301 -16.189  1.00  1.00      A    S
ATOM    395 DB   DG  A 132     -46.296   8.699 -13.038  1.00  1.00      A    B
ATOM    396 DP   DA  A 133     -44.262   1.934 -15.300  1.00  1.00      A    P
ATOM    397 DS   DA  A 133     -45.589   2.625 -11.453  1.00  1.00      A    S
ATOM    398 DB   DA  A 133     -48.760   6.516 -11.799  1.00  1.00      A    B
ATOM    399 DP   DT  A 134     -47.094  -0.064 -10.431  1.00  1.00      A    P
ATOM    400 DS   DT  A 134     -49.652   2.337  -8.156  1.00  1.00      A    S
ATOM    401 DB   DT  A 134     -51.638   4.616 -11.337  1.00  1.00      A    B
ATOM    402 DP   DA  A 135     -52.732   0.399  -6.291  1.00  1.00      A    P
ATOM    403 DS   DA  A 135     -54.878   3.613  -5.734  1.00  1.00      A    S
ATOM    404 DB   DA  A 135     -55.515   5.478 -10.134  1.00  1.00      A    B
ATOM    405 DP   DT  A 136     -57.684   3.495  -4.020  1.00  1.00      A    P
ATOM    406 DS   DT  A 136     -59.335   6.667  -5.478  1.00  1.00      A    S
ATOM    407 DB   DT  A 136     -59.141   5.463  -9.865  1.00  1.00      A    B
ATOM    408 DP   DA  A 137     -63.012   7.471  -4.291  1.00  1.00      A    P
ATOM    409 DS   DA  A 137     -64.015   8.705  -7.369  1.00  1.00      A    S
ATOM    410 DB   DA  A 137     -63.104   5.027 -10.841  1.00  1.00      A    B
ATOM    411 DP   DT  A 138     -67.149  10.536  -7.893  1.00  1.00      A    P
ATOM    412 DS   DT  A 138     -67.578   9.697 -11.758  1.00  1.00      A    S
ATOM    413 DB   DT  A 138     -66.617   5.597 -11.532  1.00  1.00      A    B
ATOM    414 DP   DA  A 139     -71.320  10.930 -13.931  1.00  1.00      A    P
ATOM    415 DS   DA  A 139     -71.503   8.124 -15.990  1.00  1.00      A    S
ATOM    416 DB   DA  A 139     -69.354   4.155 -14.172  1.00  1.00      A    B
ATOM    417 DP   DC  A 140     -74.217   7.584 -17.621  1.00  1.00      A    P
ATOM    418 DS   DC  A 140     -73.858   3.673 -18.152  1.00  1.00      A    S
ATOM    419 DB   DC  A 140     -72.475   2.452 -14.558  1.00  1.00      A    B
ATOM    420 DP   DA  A 141     -77.209   1.592 -19.498  1.00  1.00      A    P
ATOM    421 DS   DA  A 141     -76.109  -1.775 -17.876  1.00  1.00      A    S
ATOM    422 DB   DA  A 141     -74.195  -1.067 -13.072  1.00  1.00      A    B
ATOM    423 DP   DT  A 142     -78.221  -4.551 -17.946  1.00  1.00      A    P
ATOM    424 DS   DT  A 142     -76.939  -6.462 -14.484  1.00  1.00      A    S
ATOM    425 DB   DT  A 142     -76.784  -3.128 -11.795  1.00  1.00      A    B
ATOM    426 DP   DC  A 143     -78.861  -9.422 -13.658  1.00  1.00      A    P
ATOM    427 DS   DC  A 143     -77.890  -9.170 -10.136  1.00  1.00      A    S
ATOM    428 DB   DC  A 143     -78.852  -5.056  -9.089  1.00  1.00      A    B
ATOM    429 DP   DC  A 144     -78.886 -11.657  -7.395  1.00  1.00      A    P
ATOM    430 DS   DC  A 144     -78.196  -9.310  -4.737  1.00  1.00      A    S
ATOM    431 DB   DC  A 144     -80.911  -6.253  -5.832  1.00  1.00      A    B
ATOM    432 DP   DT  A 145     -78.787 -10.151  -0.877  1.00  1.00      A    P
ATOM    433 DS   DT  A 145     -80.110  -6.876   0.485  1.00  1.00      A    S
ATOM    434 DB   DT  A 145     -83.129  -5.653  -2.582  1.00  1.00      A    B
ATOM    435 DP   DG  A 146     -81.705  -7.266   4.535  1.00  1.00      A    P
ATOM    436 DS   DG  A 146     -83.690  -4.025   4.175  1.00  1.00      A    S
ATOM    437 DB   DG  A 146     -86.517  -3.948  -0.073  1.00  1.00      A    B
ATOM    438 DP   DT  A 147     -85.155  -2.687   6.842  1.00  1.00      A    P
ATOM    439 DS   DT  A 147     -87.787  -0.662   4.714  1.00  1.00      A    S
ATOM    440 DB   DT  A 147     -89.460  -3.502   1.866  1.00  1.00      A    B
TER
ATOM    441 DS   DA  B   1     -94.021  -0.785  -8.000  1.00  1.00      B    S
ATOM    442 DB   DA  B   1     -91.612  -2.898  -4.469  1.00  1.00      B    B
ATOM    443 DP   DC  B   2     -93.001   1.353  -9.381  1.00  1.00      B    P
ATOM    444 DS   DC  B   2     -90.323   2.403  -6.618  1.00  1.00      B    S
ATOM    445 DB   DC  B   2     -88.483  -1.542  -4.709  1.00  1.00      B    B
ATOM    446 DP   DA  B   3     -87.266   5.308  -7.514  1.00  1.00      B    P
ATOM    447 DS   DA  B   3     -85.338   4.667  -4.717  1.00  1.00      B    S
ATOM    448 DB   DA  B   3     -84.693   0.006  -4.693  1.00  1.00      B    B
ATOM    449 DP   DG  B   4     -82.440   6.507  -4.145  1.00  1.00      B    P
ATOM    450 DS   DG  B   4     -80.676   3.454  -2.250  1.00  1.00      B    S
ATOM    451 DB   DG  B   4     -80.935  -0.988  -4.547  1.00  1.00      B    B
ATOM    452 DP   DG  B   5     -77.350   3.615  -0.415  1.00  1.00      B    P
ATOM    453 DS   DG  B   5     -76.044   0.423  -1.273  1.00  1.00      B    S
ATOM    454 DB   DG  B   5     -77.375  -1.441  -5.334  1.00  1.00      B    B
ATOM    455 DP   DA  B   6     -73.234  -0.617   0.239  1.00  1.00      B    P
ATOM    456 DS   DA  B   6     -72.240  -3.059  -2.413  1.00  1.00      B    S
ATOM    457 DB   DA  B   6     -74.280  -1.675  -6.721  1.00  1.00      B    B
ATOM    458 DP   DT  B   7     -68.786  -4.094  -2.691  1.00  1.00      B    P
ATOM    459 DS   DT  B   7     -69.140  -5.119  -6.416  1.00  1.00      B    S
ATOM    460 DB   DT  B   7     -70.906  -1.399  -8.373  1.00  1.00      B    B
ATOM    461 DP   DG  B   8     -65.445  -7.042  -7.820  1.00  1.00      B    P
ATOM    462 DS   DG  B   8     -66.089  -6.057 -11.603  1.00  1.00      B    S
ATOM    463 DB   DG  B   8     -69.312  -1.712 -12.315  1.00  1.00      B    B
ATOM    464 DP   DT  B   9     -63.805  -6.585 -14.087  1.00  1.00      B    P
ATOM    465 DS   DT  B   9     -65.437  -3.963 -16.660  1.00  1.00      B    S
ATOM    466 DB   DT  B   9     -66.435  -0.767 -14.018  1.00  1.00      B    B
ATOM    467 DP   DA  B  10     -63.348  -3.154 -20.349  1.00  1.00      B    P
ATOM    468 DS   DA  B  10     -64.373   0.133 -20.363  1.00  1.00      B    S
ATOM    469 DB   DA  B  10     -64.537   2.442 -15.898  1.00  1.00      B    B
ATOM    470 DP   DT  B  11     -62.821   2.063 -22.575  1.00  1.00      B    P
ATOM    471 DS   DT  B  11     -63.440   5.453 -20.640  1.00  1.00      B    S
ATOM    472 DB   DT  B  11     -61.365   4.152 -16.418  1.00  1.00      B    B
ATOM    473 DP   DA  B  12     -61.086   8.621 -22.152  1.00  1.00      B    P
ATOM    474 DS   DA  B  12     -60.665  10.801 -18.922  1.00  1.00      B    S
ATOM    475 DB   DA  B  12     -59.473   7.662 -15.352  1.00  1.00      B    B
ATOM    476 DP   DT  B  13     -59.108  13.338 -18.723  1.00  1.00      B    P
ATOM    477 DS   DT  B  13     -58.735  13.203 -15.029  1.00  1.00      B    S
ATOM    478 DB   DT  B  13     -56.429   9.758 -14.568  1.00  1.00      B    B
ATOM    479 DP   DA  B  14     -57.467  16.429 -13.205  1.00  1.00      B    P
ATOM    480 DS   DA  B  14     -56.201  14.562 -10.082  1.00  1.00      B    S
ATOM    481 DB   DA  B  14     -53.771  10.619 -11.504  1.00  1.00      B    B
ATOM    482 DP   DT  B  15     -54.172  16.483  -7.907  1.00  1.00      B    P
ATOM    483 DS   DT  B  15     -52.401  13.484  -6.457  1.00  1.00      B    S
ATOM    484 DB   DT  B  15     -50.524  11.834 -10.434  1.00  1.00      B    B
ATOM    485 DP   DC  B  16     -49.838  14.526  -3.653  1.00  1.00      B    P
ATOM    486 DS   DC  B  16     -47.230  12.133  -4.530  1.00  1.00      B    S
ATOM    487 DB   DC  B  16     -47.228  11.958  -8.477  1.00  1.00      B    B
ATOM    488 DP   DT  B  17     -43.547  12.034  -3.235  1.00  1.00      B    P
ATOM    489 DS   DT  B  17     -41.729  10.766  -6.162  1.00  1.00      B    S
ATOM    490 DB   DT  B  17     -43.556  13.368  -9.354  1.00  1.00      B    B
ATOM    491 DP   DG  B  18     -36.969  11.030  -6.004  1.00  1.00      B    P
ATOM    492 DS   DG  B  18     -36.609  12.153  -9.541  1.00  1.00      B    S
ATOM    493 DB   DG  B  18     -40.061  14.861 -11.230  1.00  1.00      B    B
ATOM    494 DP   DA  B  19     -33.326  11.779 -11.810  1.00  1.00      B    P
ATOM    495 DS   DA  B  19     -35.010  13.226 -15.012  1.00  1.00      B    S
ATOM    496 DB   DA  B  19     -38.219  16.315 -13.714  1.00  1.00      B    B
ATOM    497 DP   DC  B  20     -32.807  14.478 -16.922  1.00  1.00      B    P
ATOM    498 DS   DC  B  20     -35.170  17.340 -18.217  1.00  1.00      B    S
ATOM    499 DB   DC  B  20     -36.492  19.262 -14.618  1.00  1.00      B    B
ATOM    500 DP   DA  B  21     -34.460  20.182 -21.633  1.00  1.00      B    P
ATOM    501 DS   DA  B  21     -36.858  22.771 -20.466  1.00  1.00      B    S
ATOM    502 DB   DA  B  21     -36.673  23.446 -15.636  1.00  1.00      B    B
ATOM    503 DP   DC  B  22     -37.219  25.558 -22.097  1.00  1.00      B    P
ATOM    504 DS   DC  B  22     -38.610  27.216 -19.467  1.00  1.00      B    S
ATOM    505 DB   DC  B  22     -35.453  26.627 -16.227  1.00  1.00      B    B
ATOM    506 DP   DG  B  23     -39.474  31.664 -20.318  1.00  1.00      B    P
ATOM    507 DS   DG  B  23     -39.145  32.455 -16.992  1.00  1.00      B    S
ATOM    508 DB   DG  B  23     -34.868  30.743 -15.264  1.00  1.00      B    B
ATOM    509 DP   DT  B  24     -40.016  34.914 -15.729  1.00  1.00      B    P
ATOM    510 DS   DT  B  24     -37.640  34.663 -12.182  1.00  1.00      B    S
ATOM    511 DB   DT  B  24     -33.859  33.825 -13.902  1.00  1.00      B    B
ATOM    512 DP   DG  B  25     -37.920  38.471  -9.787  1.00  1.00      B    P
ATOM    513 DS   DG  B  25     -34.115  37.962  -8.682  1.00  1.00      B    S
ATOM    514 DB   DG  B  25     -30.808  36.727 -12.156  1.00  1.00      B    B
ATOM    515 DP   DC  B  26     -32.792  39.457  -5.823  1.00  1.00      B    P
ATOM    516 DS   DC  B  26     -29.865  37.824  -6.050  1.00  1.00      B    S
ATOM    517 DB   DC  B  26     -28.708  38.582 -10.231  1.00  1.00      B    B
ATOM    518 DP   DC  B  27     -27.393  37.912  -3.688  1.00  1.00      B    P
ATOM    519 DS   DC  B  27     -24.258  37.191  -6.364  1.00  1.00      B    S
ATOM    520 DB   DC  B  27     -24.888  39.168  -9.808  1.00  1.00      B    B
ATOM    521 DP   DT  B  28     -20.354  37.237  -5.448  1.00  1.00      B    P
ATOM    522 DS   DT  B  28     -19.445  37.004  -9.061  1.00  1.00      B    S
ATOM    523 DB   DT  B  28     -21.011  40.928 -10.360  1.00  1.00      B    B
ATOM    524 DP   DG  B  29     -15.241  36.902  -9.504  1.00  1.00      B    P
ATOM    525 DS   DG  B  29     -15.290  37.717 -12.827  1.00  1.00      B    S
ATOM    526 DB   DG  B  29     -17.709  42.319 -12.784  1.00  1.00      B    B
ATOM    527 DP   DG  B  30     -12.189  38.563 -14.465  1.00  1.00      B    P
ATOM    528 DS   DG  B  30     -13.208  41.155 -16.577  1.00  1.00      B    S
ATOM    529 DB   DG  B  30     -15.494  44.961 -13.808  1.00  1.00      B    B
ATOM    530 DP   DA  B  31     -10.878  42.117 -19.251  1.00  1.00      B    P
ATOM    531 DS   DA  B  31     -12.619  45.460 -19.541  1.00  1.00      B    S
ATOM    532 DB   DA  B  31     -12.978  47.268 -14.733  1.00  1.00      B    B
ATOM    533 DP   DG  B  32     -10.119  47.534 -21.722  1.00  1.00      B    P
ATOM    534 DS   DG  B  32     -10.412  51.019 -19.525  1.00  1.00      B    S
ATOM    535 DB   DG  B  32     -10.412  50.361 -14.610  1.00  1.00      B    B
ATOM    536 DP   DA  B  33      -7.898  54.316 -20.507  1.00  1.00      B    P
ATOM    537 DS   DA  B  33      -7.322  55.496 -16.969  1.00  1.00      B    S
ATOM    538 DB   DA  B  33      -7.212  52.000 -13.996  1.00  1.00      B    B
ATOM    539 DP   DC  B  34      -5.719  57.244 -16.631  1.00  1.00      B    P
ATOM    540 DS   DC  B  34      -4.437  56.134 -12.910  1.00  1.00      B    S
ATOM    541 DB   DC  B  34      -4.129  52.230 -12.892  1.00  1.00      B    B
ATOM    542 DP   DT  B  35      -1.257  57.913 -11.257  1.00  1.00      B    P
ATOM    543 DS   DT  B  35      -0.917  55.989  -8.402  1.00  1.00      B    S
ATOM    544 DB   DT  B  35      -0.631  51.712 -10.950  1.00  1.00      B    B
ATOM    545 DP   DA  B  36       2.740  55.900  -6.044  1.00  1.00      B    P
ATOM    546 DS   DA  B  36       2.524  52.436  -5.090  1.00  1.00      B    S
ATOM    547 DB   DA  B  36       2.929  49.373  -9.218  1.00  1.00      B    B
ATOM    548 DP   DG  B  37       5.338  51.138  -2.215  1.00  1.00      B    P
ATOM    549 DS   DG  B  37       6.113  47.250  -3.653  1.00  1.00      B    S
ATOM    550 DB   DG  B  37       5.673  46.809  -8.977  1.00  1.00      B    B
ATOM    551 DP   DG  B  38       8.457  44.955  -2.223  1.00  1.00      B    P
ATOM    552 DS   DG  B  38       8.383  42.539  -4.893  1.00  1.00      B    S
ATOM    553 DB   DG  B  38       8.663  45.079  -9.560  1.00  1.00      B    B
ATOM    554 DP   DG  B  39      10.736  39.799  -4.813  1.00  1.00      B    P
ATOM    555 DS   DG  B  39      10.573  38.917  -7.993  1.00  1.00      B    S
ATOM    556 DB   DG  B  39      11.488  43.023 -11.193  1.00  1.00      B    B
ATOM    557 DP   DA  B  40      11.645  35.383  -9.285  1.00  1.00      B    P
ATOM    558 DS   DA  B  40      12.118  36.728 -12.630  1.00  1.00      B    S
ATOM    559 DB   DA  B  40      14.453  41.452 -12.167  1.00  1.00      B    B
ATOM    560 DP   DG  B  41      13.905  34.365 -15.453  1.00  1.00      B    P
ATOM    561 DS   DG  B  41      15.510  36.721 -17.160  1.00  1.00      B    S
ATOM    562 DB   DG  B  41      17.421  40.220 -14.209  1.00  1.00      B    B
ATOM    563 DP   DT  B  42      17.321  35.974 -20.112  1.00  1.00      B    P
ATOM    564 DS   DT  B  42      19.175  38.936 -20.132  1.00  1.00      B    S
ATOM    565 DB   DT  B  42      20.396  39.091 -15.478  1.00  1.00      B    B
ATOM    566 DP   DA  B  43      22.520  39.118 -22.870  1.00  1.00      B    P
ATOM    567 DS   DA  B  43      25.425  40.550 -20.440  1.00  1.00      B    S
ATOM    568 DB   DA  B  43      24.475  38.927 -16.006  1.00  1.00      B    B
ATOM    569 DP   DA  B  44      28.576  40.392 -21.304  1.00  1.00      B    P
ATOM    570 DS   DA  B  44      29.995  40.536 -17.834  1.00  1.00      B    S
ATOM    571 DB   DA  B  44      27.465  37.501 -14.758  1.00  1.00      B    B
ATOM    572 DP   DT  B  45      33.072  40.722 -17.622  1.00  1.00      B    P
ATOM    573 DS   DT  B  45      33.135  40.034 -14.152  1.00  1.00      B    S
ATOM    574 DB   DT  B  45      30.938  36.487 -14.073  1.00  1.00      B    B
ATOM    575 DP   DC  B  46      36.345  39.753 -12.963  1.00  1.00      B    P
ATOM    576 DS   DC  B  46      35.503  36.700 -10.278  1.00  1.00      B    S
ATOM    577 DB   DC  B  46      33.297  33.810 -12.552  1.00  1.00      B    B
ATOM    578 DP   DC  B  47      37.716  35.136  -8.283  1.00  1.00      B    P
ATOM    579 DS   DC  B  47      36.269  31.578  -7.593  1.00  1.00      B    S
ATOM    580 DB   DC  B  47      34.973  30.513 -11.615  1.00  1.00      B    B
ATOM    581 DP   DC  B  48      38.369  28.879  -6.231  1.00  1.00      B    P
ATOM    582 DS   DC  B  48      35.705  26.518  -7.111  1.00  1.00      B    S
ATOM    583 DB   DC  B  48      35.644  26.581 -11.553  1.00  1.00      B    B
ATOM    584 DP   DC  B  49      35.111  22.877  -6.054  1.00  1.00      B    P
ATOM    585 DS   DC  B  49      33.001  21.830  -9.178  1.00  1.00      B    S
ATOM    586 DB   DC  B  49      35.539  22.897 -11.939  1.00  1.00      B    B
ATOM    587 DP   DT  B  50      31.666  17.917  -9.589  1.00  1.00      B    P
ATOM    588 DS   DT  B  50      31.522  18.117 -13.186  1.00  1.00      B    S
ATOM    589 DB   DT  B  50      35.712  19.239 -13.944  1.00  1.00      B    B
ATOM    590 DP   DT  B  51      30.136  15.031 -15.474  1.00  1.00      B    P
ATOM    591 DS   DT  B  51      31.987  15.508 -18.169  1.00  1.00      B    S
ATOM    592 DB   DT  B  51      35.825  16.134 -16.602  1.00  1.00      B    B
ATOM    593 DP   DG  B  52      31.877  11.956 -20.832  1.00  1.00      B    P
ATOM    594 DS   DG  B  52      35.828  11.706 -21.768  1.00  1.00      B    S
ATOM    595 DB   DG  B  52      39.161  13.906 -18.341  1.00  1.00      B    B
ATOM    596 DP   DG  B  53      37.637   9.164 -24.096  1.00  1.00      B    P
ATOM    597 DS   DG  B  53      41.455   9.640 -22.897  1.00  1.00      B    S
ATOM    598 DB   DG  B  53      41.885  11.355 -17.976  1.00  1.00      B    B
ATOM    599 DP   DC  B  54      43.375   7.797 -24.239  1.00  1.00      B    P
ATOM    600 DS   DC  B  54      45.368   8.062 -21.642  1.00  1.00      B    S
ATOM    601 DB   DC  B  54      43.030   7.983 -18.033  1.00  1.00      B    B
ATOM    602 DP   DG  B  55      48.910   4.736 -22.103  1.00  1.00      B    P
ATOM    603 DS   DG  B  55      49.247   4.648 -18.439  1.00  1.00      B    S
ATOM    604 DB   DG  B  55      44.848   4.702 -16.122  1.00  1.00      B    B
ATOM    605 DP   DG  B  56      51.437   2.174 -16.474  1.00  1.00      B    P
ATOM    606 DS   DG  B  56      49.709   1.988 -13.525  1.00  1.00      B    S
ATOM    607 DB   DG  B  56      44.371   1.913 -13.679  1.00  1.00      B    B
ATOM    608 DP   DT  B  57      50.751  -0.281 -11.024  1.00  1.00      B    P
ATOM    609 DS   DT  B  57      47.200  -0.664  -8.913  1.00  1.00      B    S
ATOM    610 DB   DT  B  57      44.132  -1.323 -12.185  1.00  1.00      B    B
ATOM    611 DP   DT  B  58      47.192  -3.666  -5.913  1.00  1.00      B    P
ATOM    612 DS   DT  B  58      43.494  -4.037  -6.145  1.00  1.00      B    S
ATOM    613 DB   DT  B  58      43.047  -4.616 -10.483  1.00  1.00      B    B
ATOM    614 DP   DA  B  59      41.278  -5.664  -2.744  1.00  1.00      B    P
ATOM    615 DS   DA  B  59      38.414  -5.658  -5.082  1.00  1.00      B    S
ATOM    616 DB   DA  B  59      40.097  -7.240  -9.431  1.00  1.00      B    B
ATOM    617 DP   DA  B  60      35.181  -7.292  -4.498  1.00  1.00      B    P
ATOM    618 DS   DA  B  60      34.336  -7.454  -7.868  1.00  1.00      B    S
ATOM    619 DB   DA  B  60      37.403 -10.162 -10.193  1.00  1.00      B    B
ATOM    620 DP   DA  B  61      31.158  -8.267  -8.576  1.00  1.00      B    P
ATOM    621 DS   DA  B  61      32.086  -9.554 -11.792  1.00  1.00      B    S
ATOM    622 DB   DA  B  61      35.400 -12.797 -11.428  1.00  1.00      B    B
ATOM    623 DP   DA  B  62      29.197 -10.718 -13.876  1.00  1.00      B    P
ATOM    624 DS   DA  B  62      31.034 -13.485 -15.858  1.00  1.00      B    S
ATOM    625 DB   DA  B  62      34.499 -15.815 -13.356  1.00  1.00      B    B
ATOM    626 DP   DC  B  63      29.120 -15.426 -17.581  1.00  1.00      B    P
ATOM    627 DS   DC  B  63      31.555 -18.263 -17.677  1.00  1.00      B    S
ATOM    628 DB   DC  B  63      32.916 -18.762 -13.903  1.00  1.00      B    B
ATOM    629 DP   DG  B  64      29.715 -21.886 -19.718  1.00  1.00      B    P
ATOM    630 DS   DG  B  64      31.901 -24.322 -17.593  1.00  1.00      B    S
ATOM    631 DB   DG  B  64      31.958 -22.925 -13.330  1.00  1.00      B    B
ATOM    632 DP   DC  B  65      32.229 -27.799 -18.482  1.00  1.00      B    P
ATOM    633 DS   DC  B  65      33.326 -28.653 -15.074  1.00  1.00      B    S
ATOM    634 DB   DC  B  65      31.187 -26.285 -13.090  1.00  1.00      B    B
ATOM    635 DP   DG  B  66      32.979 -32.911 -14.185  1.00  1.00      B    P
ATOM    636 DS   DG  B  66      32.187 -32.343 -10.842  1.00  1.00      B    S
ATOM    637 DB   DG  B  66      29.195 -28.633 -10.178  1.00  1.00      B    B
ATOM    638 DP   DG  B  67      31.732 -34.700  -8.501  1.00  1.00      B    P
ATOM    639 DS   DG  B  67      29.299 -32.830  -5.853  1.00  1.00      B    S
ATOM    640 DB   DG  B  67      26.083 -29.887  -8.310  1.00  1.00      B    B
ATOM    641 DP   DG  B  68      27.681 -34.615  -2.636  1.00  1.00      B    P
ATOM    642 DS   DG  B  68      25.712 -31.807  -2.238  1.00  1.00      B    S
ATOM    643 DB   DG  B  68      23.248 -30.840  -5.930  1.00  1.00      B    B
ATOM    644 DP   DG  B  69      23.485 -31.956   1.065  1.00  1.00      B    P
ATOM    645 DS   DG  B  69      21.115 -29.278  -0.637  1.00  1.00      B    S
ATOM    646 DB   DG  B  69      19.955 -30.455  -4.700  1.00  1.00      B    B
ATOM    647 DP   DG  B  70      18.271 -28.569   1.104  1.00  1.00      B    P
ATOM    648 DS   DG  B  70      16.269 -27.719  -1.704  1.00  1.00      B    S
ATOM    649 DB   DG  B  70      16.353 -31.540  -4.370  1.00  1.00      B    B
ATOM    650 DP   DA  B  71      13.318 -25.621  -1.737  1.00  1.00      B    P
ATOM    651 DS   DA  B  71      12.270 -26.841  -4.703  1.00  1.00      B    S
ATOM    652 DB   DA  B  71      12.797 -31.890  -4.423  1.00  1.00      B    B
ATOM    653 DP   DC  B  72       9.369 -25.600  -5.722  1.00  1.00      B    P
ATOM    654 DS   DC  B  72       7.848 -28.644  -7.115  1.00  1.00      B    S
ATOM    655 DB   DC  B  72       9.344 -31.847  -5.067  1.00  1.00      B    B
ATOM    656 DP   DA  B  73       3.915 -28.973  -8.515  1.00  1.00      B    P
ATOM    657 DS   DA  B  73       4.115 -32.743  -8.351  1.00  1.00      B    S
ATOM    658 DB   DA  B  73       5.753 -34.021  -4.385  1.00  1.00      B    B
ATOM    659 DP   DG  B  74       0.727 -34.028  -8.810  1.00  1.00      B    P
ATOM    660 DS   DG  B  74       0.930 -37.056  -6.668  1.00  1.00      B    S
ATOM    661 DB   DG  B  74       3.011 -36.235  -2.444  1.00  1.00      B    B
ATOM    662 DP   DC  B  75      -1.449 -39.806  -6.818  1.00  1.00      B    P
ATOM    663 DS   DC  B  75      -0.696 -41.121  -3.415  1.00  1.00      B    S
ATOM    664 DB   DC  B  75       0.012 -37.745  -1.301  1.00  1.00      B    B
ATOM    665 DP   DG  B  76      -3.983 -43.816  -2.014  1.00  1.00      B    P
ATOM    666 DS   DG  B  76      -3.485 -42.802   1.963  1.00  1.00      B    S
ATOM    667 DB   DG  B  76      -2.024 -37.812   2.359  1.00  1.00      B    B
ATOM    668 DP   DC  B  77      -5.471 -44.146   4.377  1.00  1.00      B    P
ATOM    669 DS   DC  B  77      -4.107 -41.814   6.578  1.00  1.00      B    S
ATOM    670 DB   DC  B  77      -4.624 -37.899   4.514  1.00  1.00      B    B
ATOM    671 DP   DG  B  78      -5.726 -42.006  10.977  1.00  1.00      B    P
ATOM    672 DS   DG  B  78      -5.831 -37.989  11.505  1.00  1.00      B    S
ATOM    673 DB   DG  B  78      -7.183 -35.675   7.205  1.00  1.00      B    B
ATOM    674 DP   DT  B  79      -7.726 -36.646  14.212  1.00  1.00      B    P
ATOM    675 DS   DT  B  79      -8.386 -33.403  12.857  1.00  1.00      B    S
ATOM    676 DB   DT  B  79     -10.481 -34.725   8.843  1.00  1.00      B    B
ATOM    677 DP   DA  B  80     -10.267 -30.597  15.127  1.00  1.00      B    P
ATOM    678 DS   DA  B  80     -11.024 -28.435  11.836  1.00  1.00      B    S
ATOM    679 DB   DA  B  80     -13.026 -31.364   8.778  1.00  1.00      B    B
ATOM    680 DP   DC  B  81     -12.042 -25.897  11.974  1.00  1.00      B    P
ATOM    681 DS   DC  B  81     -13.130 -25.926   8.671  1.00  1.00      B    S
ATOM    682 DB   DC  B  81     -15.484 -29.044   8.363  1.00  1.00      B    B
ATOM    683 DP   DG  B  82     -14.894 -22.026   7.275  1.00  1.00      B    P
ATOM    684 DS   DG  B  82     -16.788 -23.508   5.131  1.00  1.00      B    S
ATOM    685 DB   DG  B  82     -19.299 -27.359   6.489  1.00  1.00      B    B
ATOM    686 DP   DT  B  83     -18.390 -21.765   2.424  1.00  1.00      B    P
ATOM    687 DS   DT  B  83     -20.774 -24.400   1.456  1.00  1.00      B    S
ATOM    688 DB   DT  B  83     -22.439 -25.469   5.561  1.00  1.00      B    B
ATOM    689 DP   DG  B  84     -23.536 -23.123  -1.344  1.00  1.00      B    P
ATOM    690 DS   DG  B  84     -25.918 -25.373  -0.467  1.00  1.00      B    S
ATOM    691 DB   DG  B  84     -26.622 -25.949   4.117  1.00  1.00      B    B
ATOM    692 DP   DC  B  85     -28.862 -25.664  -2.566  1.00  1.00      B    P
ATOM    693 DS   DC  B  85     -30.777 -26.981   0.098  1.00  1.00      B    S
ATOM    694 DB   DC  B  85     -29.978 -24.846   3.587  1.00  1.00      B    B
ATOM    695 DP   DG  B  86     -35.132 -27.137  -0.914  1.00  1.00      B    P
ATOM    696 DS   DG  B  86     -36.260 -26.169   2.370  1.00  1.00      B    S
ATOM    697 DB   DG  B  86     -33.562 -22.876   4.743  1.00  1.00      B    B
ATOM    698 DP   DT  B  87     -39.602 -25.717   3.009  1.00  1.00      B    P
ATOM    699 DS   DT  B  87     -39.346 -24.396   6.513  1.00  1.00      B    S
ATOM    700 DB   DT  B  87     -36.284 -21.108   5.533  1.00  1.00      B    B
ATOM    701 DP   DT  B  88     -42.436 -23.309   8.550  1.00  1.00      B    P
ATOM    702 DS   DT  B  88     -39.905 -20.942  10.757  1.00  1.00      B    S
ATOM    703 DB   DT  B  88     -38.357 -18.482   7.559  1.00  1.00      B    B
ATOM    704 DP   DT  B  89     -40.814 -18.619  14.162  1.00  1.00      B    P
ATOM    705 DS   DT  B  89     -37.752 -16.301  13.899  1.00  1.00      B    S
ATOM    706 DB   DT  B  89     -39.009 -14.847   9.912  1.00  1.00      B    B
ATOM    707 DP   DA  B  90     -37.544 -13.003  16.238  1.00  1.00      B    P
ATOM    708 DS   DA  B  90     -35.801 -11.150  13.829  1.00  1.00      B    S
ATOM    709 DB   DA  B  90     -38.645 -10.726   9.912  1.00  1.00      B    B
ATOM    710 DP   DA  B  91     -34.078  -8.593  14.660  1.00  1.00      B    P
ATOM    711 DS   DA  B  91     -33.857  -7.289  10.963  1.00  1.00      B    S
ATOM    712 DB   DA  B  91     -38.344  -7.223   9.409  1.00  1.00      B    B
ATOM    713 DP   DG  B  92     -32.239  -4.411  10.380  1.00  1.00      B    P
ATOM    714 DS   DG  B  92     -34.194  -3.494   7.057  1.00  1.00      B    S
ATOM    715 DB   DG  B  92     -39.274  -3.982   7.711  1.00  1.00      B    B
ATOM    716 DP   DC  B  93     -33.450  -1.072   5.660  1.00  1.00      B    P
ATOM    717 DS   DC  B  93     -36.647  -0.407   4.009  1.00  1.00      B    S
ATOM    718 DB   DC  B  93     -39.514  -0.645   6.877  1.00  1.00      B    B
ATOM    719 DP   DG  B  94     -36.447   3.109   1.074  1.00  1.00      B    P
ATOM    720 DS   DG  B  94     -40.134   3.982   1.286  1.00  1.00      B    S
ATOM    721 DB   DG  B  94     -42.182   2.675   6.072  1.00  1.00      B    B
ATOM    722 DP   DG  B  95     -41.451   7.130  -0.174  1.00  1.00      B    P
ATOM    723 DS   DG  B  95     -44.283   8.092   2.252  1.00  1.00      B    S
ATOM    724 DB   DG  B  95     -43.235   6.289   6.873  1.00  1.00      B    B
ATOM    725 DP   DT  B  96     -45.399  11.374   2.304  1.00  1.00      B    P
ATOM    726 DS   DT  B  96     -46.938  11.350   6.090  1.00  1.00      B    S
ATOM    727 DB   DT  B  96     -43.342   9.693   7.987  1.00  1.00      B    B
ATOM    728 DP   DG  B  97     -47.853  15.722   7.000  1.00  1.00      B    P
ATOM    729 DS   DG  B  97     -46.919  15.338  10.220  1.00  1.00      B    S
ATOM    730 DB   DG  B  97     -42.853  12.727  11.093  1.00  1.00      B    B
ATOM    731 DP   DC  B  98     -47.651  17.719  12.621  1.00  1.00      B    P
ATOM    732 DS   DC  B  98     -45.303  16.528  14.705  1.00  1.00      B    S
ATOM    733 DB   DC  B  98     -41.827  15.695  12.617  1.00  1.00      B    B
ATOM    734 DP   DT  B  99     -44.422  18.303  18.382  1.00  1.00      B    P
ATOM    735 DS   DT  B  99     -40.937  16.940  18.706  1.00  1.00      B    S
ATOM    736 DB   DT  B  99     -39.617  17.922  15.086  1.00  1.00      B    B
ATOM    737 DP   DA  B 100     -38.420  18.370  21.853  1.00  1.00      B    P
ATOM    738 DS   DA  B 100     -35.363  18.150  20.420  1.00  1.00      B    S
ATOM    739 DB   DA  B 100     -35.735  19.398  15.839  1.00  1.00      B    B
ATOM    740 DP   DG  B 101     -32.407  19.595  21.820  1.00  1.00      B    P
ATOM    741 DS   DG  B 101     -30.643  19.591  18.774  1.00  1.00      B    S
ATOM    742 DB   DG  B 101     -32.742  22.059  15.408  1.00  1.00      B    B
ATOM    743 DP   DA  B 102     -26.730  20.156  18.602  1.00  1.00      B    P
ATOM    744 DS   DA  B 102     -26.923  21.651  15.279  1.00  1.00      B    S
ATOM    745 DB   DA  B 102     -30.441  25.057  14.973  1.00  1.00      B    B
ATOM    746 DP   DG  B 103     -23.610  22.777  14.249  1.00  1.00      B    P
ATOM    747 DS   DG  B 103     -24.849  25.252  11.544  1.00  1.00      B    S
ATOM    748 DB   DG  B 103     -28.670  27.885  12.933  1.00  1.00      B    B
ATOM    749 DP   DC  B 104     -22.627  26.318   9.019  1.00  1.00      B    P
ATOM    750 DS   DC  B 104     -24.508  28.956   8.177  1.00  1.00      B    S
ATOM    751 DB   DC  B 104     -26.036  30.260  11.868  1.00  1.00      B    B
ATOM    752 DP   DT  B 105     -23.170  32.123   6.100  1.00  1.00      B    P
ATOM    753 DS   DT  B 105     -25.592  34.936   7.675  1.00  1.00      B    S
ATOM    754 DB   DT  B 105     -24.647  34.276  11.627  1.00  1.00      B    B
ATOM    755 DP   DG  B 106     -24.852  39.001   6.405  1.00  1.00      B    P
ATOM    756 DS   DG  B 106     -26.580  40.513   9.444  1.00  1.00      B    S
ATOM    757 DB   DG  B 106     -25.312  38.320  13.000  1.00  1.00      B    B
ATOM    758 DP   DT  B 107     -26.794  44.099  10.108  1.00  1.00      B    P
ATOM    759 DS   DT  B 107     -27.038  44.066  13.935  1.00  1.00      B    S
ATOM    760 DB   DT  B 107     -24.303  41.201  14.842  1.00  1.00      B    B
ATOM    761 DP   DC  B 108     -26.416  47.634  15.594  1.00  1.00      B    P
ATOM    762 DS   DC  B 108     -24.672  46.005  18.305  1.00  1.00      B    S
ATOM    763 DB   DC  B 108     -21.240  43.635  16.351  1.00  1.00      B    B
ATOM    764 DP   DT  B 109     -23.018  47.987  21.515  1.00  1.00      B    P
ATOM    765 DS   DT  B 109     -20.390  44.989  22.812  1.00  1.00      B    S
ATOM    766 DB   DT  B 109     -18.084  44.350  18.695  1.00  1.00      B    B
ATOM    767 DP   DA  B 110     -17.345  45.860  25.707  1.00  1.00      B    P
ATOM    768 DS   DA  B 110     -15.028  43.113  24.480  1.00  1.00      B    S
ATOM    769 DB   DA  B 110     -14.058  44.355  19.493  1.00  1.00      B    B
ATOM    770 DP   DC  B 111     -12.660  43.032  26.215  1.00  1.00      B    P
ATOM    771 DS   DC  B 111     -10.645  41.401  23.621  1.00  1.00      B    S
ATOM    772 DB   DC  B 111     -10.702  44.584  20.531  1.00  1.00      B    B
ATOM    773 DP   DG  B 112      -6.136  39.521  24.850  1.00  1.00      B    P
ATOM    774 DS   DG  B 112      -4.880  39.871  21.442  1.00  1.00      B    S
ATOM    775 DB   DG  B 112      -5.867  43.996  19.362  1.00  1.00      B    B
ATOM    776 DP   DA  B 113      -2.409  37.940  19.631  1.00  1.00      B    P
ATOM    777 DS   DA  B 113      -2.187  39.972  16.742  1.00  1.00      B    S
ATOM    778 DB   DA  B 113      -2.576  44.521  17.891  1.00  1.00      B    B
ATOM    779 DP   DC  B 114       0.380  39.235  14.978  1.00  1.00      B    P
ATOM    780 DS   DC  B 114       0.593  42.847  13.335  1.00  1.00      B    S
ATOM    781 DB   DC  B 114       0.461  45.787  16.911  1.00  1.00      B    B
ATOM    782 DP   DC  B 115       2.925  43.603  10.611  1.00  1.00      B    P
ATOM    783 DS   DC  B 115       3.725  47.464  11.403  1.00  1.00      B    S
ATOM    784 DB   DC  B 115       3.577  47.679  15.748  1.00  1.00      B    B
ATOM    785 DP   DA  B 116       7.344  49.831   9.493  1.00  1.00      B    P
ATOM    786 DS   DA  B 116       7.608  52.568  12.403  1.00  1.00      B    S
ATOM    787 DB   DA  B 116       6.582  50.378  16.911  1.00  1.00      B    B
ATOM    788 DP   DA  B 117      10.320  55.145  12.476  1.00  1.00      B    P
ATOM    789 DS   DA  B 117      10.585  55.328  16.439  1.00  1.00      B    S
ATOM    790 DB   DA  B 117       9.686  51.214  18.516  1.00  1.00      B    B
ATOM    791 DP   DT  B 118      13.631  56.470  17.521  1.00  1.00      B    P
ATOM    792 DS   DT  B 118      14.049  54.572  20.421  1.00  1.00      B    S
ATOM    793 DB   DT  B 118      13.209  50.942  18.785  1.00  1.00      B    B
ATOM    794 DP   DT  B 119      17.569  54.268  22.194  1.00  1.00      B    P
ATOM    795 DS   DT  B 119      17.054  51.531  23.801  1.00  1.00      B    S
ATOM    796 DB   DT  B 119      16.099  48.649  20.033  1.00  1.00      B    B
ATOM    797 DP   DG  B 120      20.676  49.529  25.670  1.00  1.00      B    P
ATOM    798 DS   DG  B 120      19.236  46.023  25.793  1.00  1.00      B    S
ATOM    799 DB   DG  B 120      17.795  44.771  21.081  1.00  1.00      B    B
ATOM    800 DP   DA  B 121      20.541  43.353  28.161  1.00  1.00      B    P
ATOM    801 DS   DA  B 121      19.201  40.907  26.407  1.00  1.00      B    S
ATOM    802 DB   DA  B 121      19.430  41.863  21.412  1.00  1.00      B    B
ATOM    803 DP   DG  B 122      20.610  37.149  27.500  1.00  1.00      B    P
ATOM    804 DS   DG  B 122      19.606  35.759  24.251  1.00  1.00      B    S
ATOM    805 DB   DG  B 122      21.043  38.598  20.572  1.00  1.00      B    B
ATOM    806 DP   DC  B 123      19.556  32.485  23.831  1.00  1.00      B    P
ATOM    807 DS   DC  B 123      19.961  33.327  20.011  1.00  1.00      B    S
ATOM    808 DB   DC  B 123      23.134  35.924  20.179  1.00  1.00      B    B
ATOM    809 DP   DG  B 124      19.981  29.818  17.638  1.00  1.00      B    P
ATOM    810 DS   DG  B 124      22.272  31.504  14.870  1.00  1.00      B    S
ATOM    811 DB   DG  B 124      25.797  33.995  17.020  1.00  1.00      B    B
ATOM    812 DP   DG  B 125      23.688  29.260  11.831  1.00  1.00      B    P
ATOM    813 DS   DG  B 125      27.091  31.550  11.423  1.00  1.00      B    S
ATOM    814 DB   DG  B 125      29.109  32.862  15.645  1.00  1.00      B    B
ATOM    815 DP   DC  B 126      29.120  30.985   8.445  1.00  1.00      B    P
ATOM    816 DS   DC  B 126      31.737  32.705   9.943  1.00  1.00      B    S
ATOM    817 DB   DC  B 126      31.513  31.076  13.798  1.00  1.00      B    B
ATOM    818 DP   DC  B 127      34.864  32.774   8.752  1.00  1.00      B    P
ATOM    819 DS   DC  B 127      36.852  33.102  12.046  1.00  1.00      B    S
ATOM    820 DB   DC  B 127      35.061  30.146  14.879  1.00  1.00      B    B
ATOM    821 DP   DT  B 128      41.187  32.848  12.138  1.00  1.00      B    P
ATOM    822 DS   DT  B 128      41.737  31.637  15.604  1.00  1.00      B    S
ATOM    823 DB   DT  B 128      38.812  28.647  15.764  1.00  1.00      B    B
ATOM    824 DP   DG  B 129      45.968  30.007  16.689  1.00  1.00      B    P
ATOM    825 DS   DG  B 129      44.915  27.595  18.911  1.00  1.00      B    S
ATOM    826 DB   DG  B 129      40.584  24.869  17.268  1.00  1.00      B    B
ATOM    827 DP   DC  B 130      46.761  26.510  20.660  1.00  1.00      B    P
ATOM    828 DS   DC  B 130      44.355  23.395  21.624  1.00  1.00      B    S
ATOM    829 DB   DC  B 130      42.535  22.294  18.224  1.00  1.00      B    B
ATOM    830 DP   DA  B 131      45.912  20.539  23.614  1.00  1.00      B    P
ATOM    831 DS   DA  B 131      42.898  18.467  22.955  1.00  1.00      B    S
ATOM    832 DB   DA  B 131      42.197  18.200  18.563  1.00  1.00      B    B
ATOM    833 DP   DG  B 132      42.915  14.987  24.759  1.00  1.00      B    P
ATOM    834 DS   DG  B 132      41.629  13.067  21.879  1.00  1.00      B    S
ATOM    835 DB   DG  B 132      43.079  14.486  17.894  1.00  1.00      B    B
ATOM    836 DP   DA  B 133      40.301   9.698  21.947  1.00  1.00      B    P
ATOM    837 DS   DA  B 133      40.777   8.964  18.339  1.00  1.00      B    S
ATOM    838 DB   DA  B 133      44.190  11.422  16.473  1.00  1.00      B    B
ATOM    839 DP   DC  B 134      40.661   6.108  17.599  1.00  1.00      B    P
ATOM    840 DS   DC  B 134      42.327   6.425  14.279  1.00  1.00      B    S
ATOM    841 DB   DC  B 134      45.686   8.698  15.063  1.00  1.00      B    B
ATOM    842 DP   DC  B 135      43.636   3.361  12.346  1.00  1.00      B    P
ATOM    843 DS   DC  B 135      46.717   4.604  11.147  1.00  1.00      B    S
ATOM    844 DB   DC  B 135      48.609   6.422  14.376  1.00  1.00      B    B
ATOM    845 DP   DG  B 136      49.587   1.109   9.022  1.00  1.00      B    P
ATOM    846 DS   DG  B 136      52.504   2.817   9.584  1.00  1.00      B    S
ATOM    847 DB   DG  B 136      52.595   5.006  14.000  1.00  1.00      B    B
ATOM    848 DP   DG  B 137      55.569   1.244   8.665  1.00  1.00      B    P
ATOM    849 DS   DG  B 137      57.656   3.687  10.825  1.00  1.00      B    S
ATOM    850 DB   DG  B 137      55.814   4.215  15.600  1.00  1.00      B    B
ATOM    851 DP   DG  B 138      61.169   3.839  10.438  1.00  1.00      B    P
ATOM    852 DS   DG  B 138      62.214   4.882  13.923  1.00  1.00      B    S
ATOM    853 DB   DG  B 138      58.901   3.205  17.256  1.00  1.00      B    B
ATOM    854 DP   DA  B 139      66.019   4.616  15.337  1.00  1.00      B    P
ATOM    855 DS   DA  B 139      64.708   4.735  19.091  1.00  1.00      B    S
ATOM    856 DB   DA  B 139      61.085   1.446  19.501  1.00  1.00      B    B
ATOM    857 DP   DT  B 140      66.929   4.261  21.220  1.00  1.00      B    P
ATOM    858 DS   DT  B 140      64.823   2.192  23.753  1.00  1.00      B    S
ATOM    859 DB   DT  B 140      62.894  -1.149  21.064  1.00  1.00      B    B
ATOM    860 DP   DT  B 141      66.467   1.080  27.088  1.00  1.00      B    P
ATOM    861 DS   DT  B 141      64.039  -2.071  28.101  1.00  1.00      B    S
ATOM    862 DB   DT  B 141      63.916  -3.684  23.811  1.00  1.00      B    B
ATOM    863 DP   DC  B 142      65.190  -4.010  30.476  1.00  1.00      B    P
ATOM    864 DS   DC  B 142      63.517  -7.277  28.715  1.00  1.00      B    S
ATOM    865 DB   DC  B 142      64.801  -7.260  24.920  1.00  1.00      B    B
ATOM    866 DP   DT  B 143      63.615 -11.446  30.265  1.00  1.00      B    P
ATOM    867 DS   DT  B 143      63.186 -13.178  26.997  1.00  1.00      B    S
ATOM    868 DB   DT  B 143      66.334 -10.873  24.692  1.00  1.00      B    B
ATOM    869 DP   DC  B 144      63.463 -16.517  27.325  1.00  1.00      B    P
ATOM    870 DS   DC  B 144      64.685 -17.268  23.696  1.00  1.00      B    S
ATOM    871 DB   DC  B 144      67.337 -14.329  23.108  1.00  1.00      B    B
ATOM    872 DP   DC  B 145      65.784 -20.312  22.755  1.00  1.00      B    P
ATOM    873 DS   DC  B 145      67.987 -19.317  19.751  1.00  1.00      B    S
ATOM    874 DB   DC  B 145      70.449 -16.379  21.672  1.00  1.00      B    B
ATOM    875 DP   DA  B 146      70.571 -22.279  17.686  1.00  1.00      B    P
ATOM    876 DS   DA  B 146      72.987 -19.960  16.889  1.00  1.00      B    S
ATOM    877 DB   DA  B 146      74.306 -17.516  21.011  1.00  1.00      B    B
ATOM    878 DP   DG  B 147      75.982 -21.228  15.071  1.00  1.00      B    P
ATOM    879 DS   DG  B 147      77.914 -18.187  16.253  1.00  1.00      B    S
ATOM    880 DB   DG  B 147      78.073 -17.851  20.737  1.00  1.00      B    B
TER
ATOM    881  CA  ALA C   1     -21.533 -60.406 -25.415  1.00  1.00      C    C
ATOM    882  CA  ARG C   2     -22.855 -58.639 -22.247  1.00  1.00      C    C
ATOM    883  CA  THR C   3     -19.731 -56.802 -21.357  1.00  1.00      C    C
ATOM    884  CA  LYS C   4     -17.863 -56.263 -18.045  1.00  1.00      C    C
ATOM    885  CA  GLN C   5     -21.071 -54.651 -16.831  1.00  1.00      C    C
ATOM    886  CA  THR C   6     -23.835 -57.136 -16.304  1.00  1.00      C    C
ATOM    887  CA  ALA C   7     -23.292 -59.021 -13.018  1.00  1.00      C    C
ATOM    888  CA  ARG C   8     -25.357 -56.592 -10.951  1.00  1.00      C    C
ATOM    889  CA  LYS C   9     -25.408 -58.897  -8.010  1.00  1.00      C    C
ATOM    890  CA  SER C  10     -27.401 -62.093  -8.461  1.00  1.00      C    C
ATOM    891  CA  THR C  11     -30.053 -62.872  -5.896  1.00  1.00      C    C
ATOM    892  CA  GLY C  12     -32.937 -60.392  -6.614  1.00  1.00      C    C
ATOM    893  CA  GLY C  13     -35.454 -58.973  -8.981  1.00  1.00      C    C
ATOM    894  CA  LYS C  14     -38.480 -59.818  -6.774  1.00  1.00      C    C
ATOM    895  CA  ALA C  15     -41.153 -57.162  -6.344  1.00  1.00      C    C
ATOM    896  CA  PRO C  16     -44.429 -56.111  -7.851  1.00  1.00      C    C
ATOM    897  CA  ARG C  17     -42.368 -53.359  -9.432  1.00  1.00      C    C
ATOM    898  CA  LYS C  18     -43.187 -50.972  -6.579  1.00  1.00      C    C
ATOM    899  CA  GLN C  19     -40.540 -48.562  -5.314  1.00  1.00      C    C
ATOM    900  CA  LEU C  20     -42.166 -44.916  -5.339  1.00  1.00      C    C
ATOM    901  CA  ALA C  21     -42.438 -43.273  -8.767  1.00  1.00      C    C
ATOM    902  CA  THR C  22     -45.040 -44.165 -11.193  1.00  1.00      C    C
ATOM    903  CA  LYS C  23     -45.378 -47.198 -13.457  1.00  1.00      C    C
ATOM    904  CA  ALA C  24     -47.299 -48.617 -16.429  1.00  1.00      C    C
ATOM    905  CA  ALA C  25     -47.513 -45.620 -18.576  1.00  1.00      C    C
ATOM    906  CA  ARG C  26     -44.100 -44.628 -17.366  1.00  1.00      C    C
ATOM    907  CA  LYS C  27     -41.219 -47.058 -16.846  1.00  1.00      C    C
ATOM    908  CA  SER C  28     -38.765 -44.669 -18.504  1.00  1.00      C    C
ATOM    909  CA  ALA C  29     -39.685 -41.284 -17.037  1.00  1.00      C    C
ATOM    910  CA  PRO C  30     -38.865 -38.148 -19.117  1.00  1.00      C    C
ATOM    911  CA  ALA C  31     -35.877 -37.749 -16.874  1.00  1.00      C    C
ATOM    912  CA  THR C  32     -33.466 -40.604 -16.087  1.00  1.00      C    C
ATOM    913  CA  GLY C  33     -33.558 -41.043 -12.323  1.00  1.00      C    C
ATOM    914  CA  GLY C  34     -36.985 -39.437 -11.876  1.00  1.00      C    C
ATOM    915  CA  VAL C  35     -35.425 -36.051 -10.976  1.00  1.00      C    C
ATOM    916  CA  LYS C  36     -36.190 -34.749  -7.453  1.00  1.00      C    C
ATOM    917  CA  LYS C  37     -34.853 -31.264  -7.280  1.00  1.00      C    C
ATOM    918  CA  PRO C  38     -32.783 -30.665 -10.484  1.00  1.00      C    C
ATOM    919  CA  HIS C  39     -29.290 -29.075 -10.484  1.00  1.00      C    C
ATOM    920  CA  ARG C  40     -26.224 -30.779  -9.024  1.00  1.00      C    C
ATOM    921  CA  TYR C  41     -24.856 -30.358  -5.494  1.00  1.00      C    C
ATOM    922  CA  ARG C  42     -21.008 -29.708  -5.512  1.00  1.00      C    C
ATOM    923  CA  PRO C  43     -19.507 -27.586  -2.853  1.00  1.00      C    C
ATOM    924  CA  GLY C  44     -18.737 -24.252  -4.384  1.00  1.00      C    C
ATOM    925  CA  THR C  45     -21.185 -24.362  -7.330  1.00  1.00      C    C
ATOM    926  CA  VAL C  46     -23.395 -21.906  -5.649  1.00  1.00      C    C
ATOM    927  CA  ALA C  47     -20.473 -19.984  -4.021  1.00  1.00      C    C
ATOM    928  CA  LEU C  48     -19.119 -19.285  -7.564  1.00  1.00      C    C
ATOM    929  CA  ARG C  49     -22.356 -18.017  -8.836  1.00  1.00      C    C
ATOM    930  CA  GLU C  50     -22.617 -15.394  -6.041  1.00  1.00      C    C
ATOM    931  CA  ILE C  51     -19.118 -14.046  -6.617  1.00  1.00      C    C
ATOM    932  CA  ARG C  52     -20.054 -13.349 -10.218  1.00  1.00      C    C
ATOM    933  CA  ARG C  53     -23.530 -11.972  -9.270  1.00  1.00      C    C
ATOM    934  CA  TYR C  54     -22.098  -9.703  -6.543  1.00  1.00      C    C
ATOM    935  CA  GLN C  55     -19.168  -8.425  -8.526  1.00  1.00      C    C
ATOM    936  CA  LYS C  56     -21.537  -7.096 -11.102  1.00  1.00      C    C
ATOM    937  CA  SER C  57     -23.614  -5.023  -8.688  1.00  1.00      C    C
ATOM    938  CA  THR C  58     -22.601  -2.123  -6.573  1.00  1.00      C    C
ATOM    939  CA  GLU C  59     -25.280  -2.038  -3.730  1.00  1.00      C    C
ATOM    940  CA  LEU C  60     -23.956  -1.163  -0.273  1.00  1.00      C    C
ATOM    941  CA  LEU C  61     -23.301  -4.288   1.722  1.00  1.00      C    C
ATOM    942  CA  ILE C  62     -23.599  -3.135   5.368  1.00  1.00      C    C
ATOM    943  CA  ARG C  63     -27.243  -2.738   6.685  1.00  1.00      C    C
ATOM    944  CA  LYS C  64     -27.898   0.915   7.497  1.00  1.00      C    C
ATOM    945  CA  LEU C  65     -29.109   0.716  11.177  1.00  1.00      C    C
ATOM    946  CA  PRO C  66     -26.412  -1.706  12.297  1.00  1.00      C    C
ATOM    947  CA  PHE C  67     -23.816   0.611  10.878  1.00  1.00      C    C
ATOM    948  CA  GLN C  68     -25.187   3.570  12.497  1.00  1.00      C    C
ATOM    949  CA  ARG C  69     -25.176   2.010  15.999  1.00  1.00      C    C
ATOM    950  CA  LEU C  70     -21.456   1.211  15.620  1.00  1.00      C    C
ATOM    951  CA  VAL C  71     -20.435   4.654  14.504  1.00  1.00      C    C
ATOM    952  CA  ARG C  72     -22.282   6.581  17.201  1.00  1.00      C    C
ATOM    953  CA  GLU C  73     -20.795   4.176  19.755  1.00  1.00      C    C
ATOM    954  CA  ILE C  74     -17.323   4.803  18.456  1.00  1.00      C    C
ATOM    955  CA  ALA C  75     -18.099   8.580  18.367  1.00  1.00      C    C
ATOM    956  CA  GLN C  76     -19.208   8.454  22.052  1.00  1.00      C    C
ATOM    957  CA  ASP C  77     -15.620   7.525  22.943  1.00  1.00      C    C
ATOM    958  CA  PHE C  78     -14.412  10.882  21.550  1.00  1.00      C    C
ATOM    959  CA  LYS C  79     -17.408  13.107  22.530  1.00  1.00      C    C
ATOM    960  CA  THR C  80     -20.542  12.153  24.389  1.00  1.00      C    C
ATOM    961  CA  ASP C  81     -24.060  13.285  23.311  1.00  1.00      C    C
ATOM    962  CA  LEU C  82     -23.191  13.782  19.656  1.00  1.00      C    C
ATOM    963  CA  ARG C  83     -25.560  13.779  16.757  1.00  1.00      C    C
ATOM    964  CA  PHE C  84     -24.798  13.033  12.980  1.00  1.00      C    C
ATOM    965  CA  GLN C  85     -26.100  14.299   9.694  1.00  1.00      C    C
ATOM    966  CA  SER C  86     -27.403  11.369   7.722  1.00  1.00      C    C
ATOM    967  CA  SER C  87     -24.894  11.977   4.904  1.00  1.00      C    C
ATOM    968  CA  ALA C  88     -21.926  11.494   7.379  1.00  1.00      C    C
ATOM    969  CA  VAL C  89     -22.876   7.937   8.067  1.00  1.00      C    C
ATOM    970  CA  MET C  90     -23.361   7.239   4.411  1.00  1.00      C    C
ATOM    971  CA  ALA C  91     -20.025   8.955   3.536  1.00  1.00      C    C
ATOM    972  CA  LEU C  92     -18.410   6.596   6.125  1.00  1.00      C    C
ATOM    973  CA  GLN C  93     -20.230   3.657   4.648  1.00  1.00      C    C
ATOM    974  CA  GLU C  94     -19.113   4.530   1.084  1.00  1.00      C    C
ATOM    975  CA  ALA C  95     -15.518   4.733   2.217  1.00  1.00      C    C
ATOM    976  CA  SER C  96     -15.493   1.721   4.448  1.00  1.00      C    C
ATOM    977  CA  GLU C  97     -17.099  -0.668   1.948  1.00  1.00      C    C
ATOM    978  CA  ALA C  98     -14.746   0.015  -0.894  1.00  1.00      C    C
ATOM    979  CA  TYR C  99     -11.909  -0.054   1.710  1.00  1.00      C    C
ATOM    980  CA  LEU C 100     -12.806  -3.721   2.780  1.00  1.00      C    C
ATOM    981  CA  VAL C 101     -13.260  -4.928  -0.755  1.00  1.00      C    C
ATOM    982  CA  ALA C 102      -9.689  -3.879  -1.698  1.00  1.00      C    C
ATOM    983  CA  LEU C 103      -8.325  -5.407   1.474  1.00  1.00      C    C
ATOM    984  CA  PHE C 104     -10.358  -8.556   0.901  1.00  1.00      C    C
ATOM    985  CA  GLU C 105      -9.048  -8.858  -2.679  1.00  1.00      C    C
ATOM    986  CA  ASP C 106      -5.534  -8.959  -1.366  1.00  1.00      C    C
ATOM    987  CA  THR C 107      -6.605 -11.567   1.288  1.00  1.00      C    C
ATOM    988  CA  ASN C 108      -7.746 -13.717  -1.703  1.00  1.00      C    C
ATOM    989  CA  LEU C 109      -4.457 -13.436  -3.678  1.00  1.00      C    C
ATOM    990  CA  CYS C 110      -2.639 -14.768  -0.644  1.00  1.00      C    C
ATOM    991  CA  ALA C 111      -4.826 -17.850  -0.555  1.00  1.00      C    C
ATOM    992  CA  ILE C 112      -4.093 -18.408  -4.256  1.00  1.00      C    C
ATOM    993  CA  HIS C 113      -0.420 -17.496  -3.672  1.00  1.00      C    C
ATOM    994  CA  ALA C 114      -0.257 -20.446  -1.348  1.00  1.00      C    C
ATOM    995  CA  LYS C 115      -2.004 -22.736  -3.836  1.00  1.00      C    C
ATOM    996  CA  ARG C 116      -5.106 -22.803  -1.590  1.00  1.00      C    C
ATOM    997  CA  VAL C 117      -8.796 -22.045  -2.364  1.00  1.00      C    C
ATOM    998  CA  THR C 118      -9.532 -21.083   1.263  1.00  1.00      C    C
ATOM    999  CA  ILE C 119      -8.593 -17.669   2.458  1.00  1.00      C    C
ATOM   1000  CA  MET C 120      -7.436 -17.353   5.993  1.00  1.00      C    C
ATOM   1001  CA  PRO C 121      -6.499 -14.800   8.740  1.00  1.00      C    C
ATOM   1002  CA  LYS C 122      -2.779 -15.352   7.937  1.00  1.00      C    C
ATOM   1003  CA  ASP C 123      -3.490 -14.125   4.363  1.00  1.00      C    C
ATOM   1004  CA  ILE C 124      -5.131 -10.902   5.579  1.00  1.00      C    C
ATOM   1005  CA  GLN C 125      -2.510 -10.390   8.115  1.00  1.00      C    C
ATOM   1006  CA  LEU C 126       0.412 -10.799   5.869  1.00  1.00      C    C
ATOM   1007  CA  ALA C 127      -0.980  -8.432   3.212  1.00  1.00      C    C
ATOM   1008  CA  ARG C 128      -1.539  -5.658   5.684  1.00  1.00      C    C
ATOM   1009  CA  ARG C 129       2.006  -5.765   6.941  1.00  1.00      C    C
ATOM   1010  CA  ILE C 130       3.458  -5.436   3.493  1.00  1.00      C    C
ATOM   1011  CA  ARG C 131       0.985  -2.570   2.817  1.00  1.00      C    C
ATOM   1012  CA  GLY C 132       2.435  -0.775   5.826  1.00  1.00      C    C
ATOM   1013  CA  GLU C 133      -0.922  -1.013   7.644  1.00  1.00      C    C
ATOM   1014  CA  ARG C 134       0.385  -3.284  10.458  1.00  1.00      C    C
ATOM   1015  CA  ALA C 135       4.020  -2.093   9.601  1.00  1.00      C    C
TER
ATOM   1016  CA  SER D   1     -33.543   1.133  46.443  1.00  1.00      D    C
ATOM   1017  CA  GLY D   2     -31.478   1.487  49.589  1.00  1.00      D    C
ATOM   1018  CA  ARG D   3     -29.163  -0.425  51.890  1.00  1.00      D    C
ATOM   1019  CA  GLY D   4     -30.469  -3.869  51.055  1.00  1.00      D    C
ATOM   1020  CA  LYS D   5     -31.010  -5.779  47.836  1.00  1.00      D    C
ATOM   1021  CA  GLY D   6     -29.037  -5.828  44.709  1.00  1.00      D    C
ATOM   1022  CA  GLY D   7     -29.702  -8.459  42.017  1.00  1.00      D    C
ATOM   1023  CA  LYS D   8     -25.981  -9.221  42.368  1.00  1.00      D    C
ATOM   1024  CA  GLY D   9     -24.451  -7.701  39.226  1.00  1.00      D    C
ATOM   1025  CA  LEU D  10     -20.990  -7.679  40.768  1.00  1.00      D    C
ATOM   1026  CA  GLY D  11     -18.889  -7.199  37.573  1.00  1.00      D    C
ATOM   1027  CA  LYS D  12     -21.813  -5.962  35.375  1.00  1.00      D    C
ATOM   1028  CA  GLY D  13     -22.235  -9.455  34.001  1.00  1.00      D    C
ATOM   1029  CA  GLY D  14     -19.615 -10.276  31.341  1.00  1.00      D    C
ATOM   1030  CA  ALA D  15     -17.268 -12.905  32.848  1.00  1.00      D    C
ATOM   1031  CA  LYS D  16     -18.804 -15.868  31.000  1.00  1.00      D    C
ATOM   1032  CA  ARG D  17     -21.987 -13.865  31.342  1.00  1.00      D    C
ATOM   1033  CA  HIS D  18     -24.934 -13.870  33.668  1.00  1.00      D    C
ATOM   1034  CA  ARG D  19     -28.073 -14.632  31.734  1.00  1.00      D    C
ATOM   1035  CA  LYS D  20     -27.125 -15.396  28.224  1.00  1.00      D    C
ATOM   1036  CA  VAL D  21     -25.269 -12.182  27.248  1.00  1.00      D    C
ATOM   1037  CA  LEU D  22     -25.834 -10.413  23.826  1.00  1.00      D    C
ATOM   1038  CA  ARG D  23     -23.101 -10.237  21.251  1.00  1.00      D    C
ATOM   1039  CA  ASP D  24     -24.590  -7.108  19.547  1.00  1.00      D    C
ATOM   1040  CA  ASN D  25     -23.812  -3.688  18.066  1.00  1.00      D    C
ATOM   1041  CA  ILE D  26     -20.326  -4.401  16.646  1.00  1.00      D    C
ATOM   1042  CA  GLN D  27     -21.533  -7.976  16.645  1.00  1.00      D    C
ATOM   1043  CA  GLY D  28     -24.385  -6.731  14.700  1.00  1.00      D    C
ATOM   1044  CA  ILE D  29     -22.266  -6.516  11.663  1.00  1.00      D    C
ATOM   1045  CA  THR D  30     -23.034 -10.119  10.644  1.00  1.00      D    C
ATOM   1046  CA  LYS D  31     -21.136 -12.835   9.034  1.00  1.00      D    C
ATOM   1047  CA  PRO D  32     -23.372 -12.727   6.019  1.00  1.00      D    C
ATOM   1048  CA  ALA D  33     -22.723  -9.009   5.292  1.00  1.00      D    C
ATOM   1049  CA  ILE D  34     -19.029 -10.266   5.721  1.00  1.00      D    C
ATOM   1050  CA  ARG D  35     -19.857 -13.061   3.319  1.00  1.00      D    C
ATOM   1051  CA  ARG D  36     -21.292 -10.466   0.838  1.00  1.00      D    C
ATOM   1052  CA  LEU D  37     -18.122  -8.306   1.156  1.00  1.00      D    C
ATOM   1053  CA  ALA D  38     -16.159 -11.457   0.653  1.00  1.00      D    C
ATOM   1054  CA  ARG D  39     -18.170 -12.417  -2.425  1.00  1.00      D    C
ATOM   1055  CA  ARG D  40     -17.643  -8.966  -3.949  1.00  1.00      D    C
ATOM   1056  CA  GLY D  41     -14.136  -9.174  -2.981  1.00  1.00      D    C
ATOM   1057  CA  GLY D  42     -13.648 -12.389  -5.036  1.00  1.00      D    C
ATOM   1058  CA  VAL D  43     -13.562 -14.786  -1.944  1.00  1.00      D    C
ATOM   1059  CA  LYS D  44     -14.799 -18.375  -2.734  1.00  1.00      D    C
ATOM   1060  CA  ARG D  45     -14.292 -19.936   0.768  1.00  1.00      D    C
ATOM   1061  CA  ILE D  46     -13.969 -18.320   4.188  1.00  1.00      D    C
ATOM   1062  CA  SER D  47     -12.262 -19.332   7.420  1.00  1.00      D    C
ATOM   1063  CA  GLY D  48     -14.283 -19.260  10.685  1.00  1.00      D    C
ATOM   1064  CA  LEU D  49     -11.642 -16.800  12.036  1.00  1.00      D    C
ATOM   1065  CA  ILE D  50     -12.302 -14.192   9.333  1.00  1.00      D    C
ATOM   1066  CA  TYR D  51     -15.243 -12.692  10.872  1.00  1.00      D    C
ATOM   1067  CA  GLU D  52     -13.558 -11.640  14.127  1.00  1.00      D    C
ATOM   1068  CA  GLU D  53     -10.521 -10.543  12.116  1.00  1.00      D    C
ATOM   1069  CA  THR D  54     -12.653  -8.415   9.822  1.00  1.00      D    C
ATOM   1070  CA  ARG D  55     -14.461  -6.782  12.871  1.00  1.00      D    C
ATOM   1071  CA  GLY D  56     -11.013  -5.814  14.231  1.00  1.00      D    C
ATOM   1072  CA  VAL D  57      -9.987  -4.142  11.105  1.00  1.00      D    C
ATOM   1073  CA  LEU D  58     -13.323  -2.398  10.644  1.00  1.00      D    C
ATOM   1074  CA  LYS D  59     -13.063  -0.983  14.178  1.00  1.00      D    C
ATOM   1075  CA  VAL D  60      -9.539   0.295  13.503  1.00  1.00      D    C
ATOM   1076  CA  PHE D  61     -10.416   1.931  10.401  1.00  1.00      D    C
ATOM   1077  CA  LEU D  62     -13.575   3.740  11.668  1.00  1.00      D    C
ATOM   1078  CA  GLU D  63     -12.089   4.562  15.063  1.00  1.00      D    C
ATOM   1079  CA  ASN D  64      -9.097   6.191  13.154  1.00  1.00      D    C
ATOM   1080  CA  VAL D  65     -11.354   8.002  10.834  1.00  1.00      D    C
ATOM   1081  CA  ILE D  66     -13.990   8.907  13.345  1.00  1.00      D    C
ATOM   1082  CA  ARG D  67     -11.416  10.137  15.913  1.00  1.00      D    C
ATOM   1083  CA  ASP D  68     -10.078  12.660  13.458  1.00  1.00      D    C
ATOM   1084  CA  ALA D  69     -13.523  13.709  12.152  1.00  1.00      D    C
ATOM   1085  CA  VAL D  70     -14.823  14.162  15.735  1.00  1.00      D    C
ATOM   1086  CA  THR D  71     -11.687  16.300  16.519  1.00  1.00      D    C
ATOM   1087  CA  TYR D  72     -12.644  18.619  13.612  1.00  1.00      D    C
ATOM   1088  CA  THR D  73     -16.260  18.968  14.858  1.00  1.00      D    C
ATOM   1089  CA  GLU D  74     -15.228  19.915  18.387  1.00  1.00      D    C
ATOM   1090  CA  HIS D  75     -12.875  22.600  17.162  1.00  1.00      D    C
ATOM   1091  CA  ALA D  76     -15.967  24.330  15.673  1.00  1.00      D    C
ATOM   1092  CA  LYS D  77     -17.650  23.991  19.069  1.00  1.00      D    C
ATOM   1093  CA  ARG D  78     -20.191  21.660  17.105  1.00  1.00      D    C
ATOM   1094  CA  LYS D  79     -21.992  18.742  18.967  1.00  1.00      D    C
ATOM   1095  CA  THR D  80     -22.862  17.088  15.662  1.00  1.00      D    C
ATOM   1096  CA  VAL D  81     -20.671  15.291  13.087  1.00  1.00      D    C
ATOM   1097  CA  THR D  82     -21.228  17.002   9.772  1.00  1.00      D    C
ATOM   1098  CA  ALA D  83     -20.506  14.916   6.647  1.00  1.00      D    C
ATOM   1099  CA  MET D  84     -17.709  17.455   5.772  1.00  1.00      D    C
ATOM   1100  CA  ASP D  85     -15.842  16.583   9.054  1.00  1.00      D    C
ATOM   1101  CA  VAL D  86     -16.066  12.997   7.708  1.00  1.00      D    C
ATOM   1102  CA  VAL D  87     -14.787  14.161   4.208  1.00  1.00      D    C
ATOM   1103  CA  TYR D  88     -11.849  15.930   5.810  1.00  1.00      D    C
ATOM   1104  CA  ALA D  89     -10.996  12.992   8.017  1.00  1.00      D    C
ATOM   1105  CA  LEU D  90     -11.125  10.859   4.896  1.00  1.00      D    C
ATOM   1106  CA  LYS D  91      -8.868  13.155   2.965  1.00  1.00      D    C
ATOM   1107  CA  ARG D  92      -6.163  13.355   5.573  1.00  1.00      D    C
ATOM   1108  CA  GLN D  93      -6.176   9.546   5.980  1.00  1.00      D    C
ATOM   1109  CA  GLY D  94      -5.404   9.116   2.147  1.00  1.00      D    C
ATOM   1110  CA  ARG D  95      -8.975   8.139   1.389  1.00  1.00      D    C
ATOM   1111  CA  THR D  96     -10.531  11.017  -0.481  1.00  1.00      D    C
ATOM   1112  CA  LEU D  97     -14.193  10.458  -1.167  1.00  1.00      D    C
ATOM   1113  CA  TYR D  98     -15.967  11.759  -4.307  1.00  1.00      D    C
ATOM   1114  CA  GLY D  99     -19.649  12.056  -3.645  1.00  1.00      D    C
ATOM   1115  CA  PHE D 100     -19.663  14.066  -0.415  1.00  1.00      D    C
ATOM   1116  CA  GLY D 101     -18.193  17.551  -1.326  1.00  1.00      D    C
ATOM   1117  CA  GLY D 102     -14.544  16.424  -0.984  1.00  1.00      D    C
TER
ATOM   1118  CA  SER E   1      17.545  54.856  44.320  1.00  1.00      E    C
ATOM   1119  CA  GLY E   2      20.074  53.895  41.598  1.00  1.00      E    C
ATOM   1120  CA  ARG E   3      19.108  50.128  41.639  1.00  1.00      E    C
ATOM   1121  CA  GLY E   4      21.480  47.297  42.562  1.00  1.00      E    C
ATOM   1122  CA  LYS E   5      20.707  44.327  44.871  1.00  1.00      E    C
ATOM   1123  CA  GLN E   6      21.453  43.718  48.484  1.00  1.00      E    C
ATOM   1124  CA  GLY E   7      20.883  39.979  48.038  1.00  1.00      E    C
ATOM   1125  CA  GLY E   8      20.965  38.529  44.492  1.00  1.00      E    C
ATOM   1126  CA  LYS E   9      17.217  39.115  44.093  1.00  1.00      E    C
ATOM   1127  CA  THR E  10      17.175  40.848  40.709  1.00  1.00      E    C
ATOM   1128  CA  ARG E  11      19.928  41.420  38.262  1.00  1.00      E    C
ATOM   1129  CA  ALA E  12      18.282  42.276  34.966  1.00  1.00      E    C
ATOM   1130  CA  LYS E  13      19.623  39.515  32.566  1.00  1.00      E    C
ATOM   1131  CA  ALA E  14      15.959  39.099  31.620  1.00  1.00      E    C
ATOM   1132  CA  LYS E  15      14.047  39.490  28.368  1.00  1.00      E    C
ATOM   1133  CA  THR E  16      14.450  36.559  25.867  1.00  1.00      E    C
ATOM   1134  CA  ARG E  17      11.278  35.050  24.572  1.00  1.00      E    C
ATOM   1135  CA  SER E  18      12.914  31.684  25.146  1.00  1.00      E    C
ATOM   1136  CA  SER E  19      13.432  32.249  28.872  1.00  1.00      E    C
ATOM   1137  CA  ARG E  20       9.869  33.749  28.996  1.00  1.00      E    C
ATOM   1138  CA  ALA E  21       8.496  30.456  27.513  1.00  1.00      E    C
ATOM   1139  CA  GLY E  22      10.916  28.225  29.342  1.00  1.00      E    C
ATOM   1140  CA  LEU E  23      12.726  27.064  26.191  1.00  1.00      E    C
ATOM   1141  CA  GLN E  24      15.797  25.928  24.468  1.00  1.00      E    C
ATOM   1142  CA  PHE E  25      14.396  26.019  20.929  1.00  1.00      E    C
ATOM   1143  CA  PRO E  26      14.007  29.462  19.323  1.00  1.00      E    C
ATOM   1144  CA  VAL E  27      10.777  31.227  19.801  1.00  1.00      E    C
ATOM   1145  CA  GLY E  28      11.665  34.107  17.575  1.00  1.00      E    C
ATOM   1146  CA  ARG E  29      12.732  31.893  14.692  1.00  1.00      E    C
ATOM   1147  CA  VAL E  30       9.681  29.654  14.842  1.00  1.00      E    C
ATOM   1148  CA  HIS E  31       7.384  32.785  14.740  1.00  1.00      E    C
ATOM   1149  CA  ARG E  32       9.323  34.046  11.731  1.00  1.00      E    C
ATOM   1150  CA  LEU E  33       9.190  30.782   9.907  1.00  1.00      E    C
ATOM   1151  CA  LEU E  34       5.306  30.623  10.387  1.00  1.00      E    C
ATOM   1152  CA  ARG E  35       4.718  34.010   8.861  1.00  1.00      E    C
ATOM   1153  CA  LYS E  36       6.921  33.416   5.766  1.00  1.00      E    C
ATOM   1154  CA  GLY E  37       5.066  30.233   4.739  1.00  1.00      E    C
ATOM   1155  CA  ASN E  38       1.610  31.865   4.290  1.00  1.00      E    C
ATOM   1156  CA  TYR E  39      -0.216  29.001   5.813  1.00  1.00      E    C
ATOM   1157  CA  ALA E  40      -2.665  31.245   7.822  1.00  1.00      E    C
ATOM   1158  CA  GLU E  41      -2.814  34.979   7.297  1.00  1.00      E    C
ATOM   1159  CA  ARG E  42      -2.270  35.582  10.994  1.00  1.00      E    C
ATOM   1160  CA  VAL E  43      -0.042  33.914  13.630  1.00  1.00      E    C
ATOM   1161  CA  GLY E  44      -1.046  34.428  17.350  1.00  1.00      E    C
ATOM   1162  CA  ALA E  45       1.635  35.307  19.826  1.00  1.00      E    C
ATOM   1163  CA  GLY E  46       1.274  31.989  21.615  1.00  1.00      E    C
ATOM   1164  CA  ALA E  47       1.269  29.914  18.446  1.00  1.00      E    C
ATOM   1165  CA  PRO E  48       5.139  29.893  17.886  1.00  1.00      E    C
ATOM   1166  CA  VAL E  49       5.644  29.257  21.573  1.00  1.00      E    C
ATOM   1167  CA  TYR E  50       3.378  26.265  21.491  1.00  1.00      E    C
ATOM   1168  CA  LEU E  51       5.087  25.134  18.159  1.00  1.00      E    C
ATOM   1169  CA  ALA E  52       8.636  25.554  19.450  1.00  1.00      E    C
ATOM   1170  CA  ALA E  53       7.592  23.641  22.585  1.00  1.00      E    C
ATOM   1171  CA  VAL E  54       6.150  20.727  20.512  1.00  1.00      E    C
ATOM   1172  CA  LEU E  55       9.313  20.587  18.380  1.00  1.00      E    C
ATOM   1173  CA  GLU E  56      11.453  20.919  21.495  1.00  1.00      E    C
ATOM   1174  CA  TYR E  57       9.739  17.867  23.021  1.00  1.00      E    C
ATOM   1175  CA  LEU E  58      10.171  15.647  19.918  1.00  1.00      E    C
ATOM   1176  CA  THR E  59      13.752  16.536  19.643  1.00  1.00      E    C
ATOM   1177  CA  ALA E  60      14.217  15.497  23.329  1.00  1.00      E    C
ATOM   1178  CA  GLU E  61      12.368  12.356  22.705  1.00  1.00      E    C
ATOM   1179  CA  ILE E  62      14.097  10.755  19.788  1.00  1.00      E    C
ATOM   1180  CA  LEU E  63      17.552  11.526  21.372  1.00  1.00      E    C
ATOM   1181  CA  GLU E  64      16.474   9.707  24.544  1.00  1.00      E    C
ATOM   1182  CA  LEU E  65      15.839   6.442  22.324  1.00  1.00      E    C
ATOM   1183  CA  ALA E  66      19.061   7.211  20.317  1.00  1.00      E    C
ATOM   1184  CA  GLY E  67      21.261   7.592  23.305  1.00  1.00      E    C
ATOM   1185  CA  ASN E  68      19.824   4.280  24.599  1.00  1.00      E    C
ATOM   1186  CA  ALA E  69      20.708   2.814  21.125  1.00  1.00      E    C
ATOM   1187  CA  ALA E  70      24.247   4.186  21.334  1.00  1.00      E    C
ATOM   1188  CA  ARG E  71      24.843   2.384  24.633  1.00  1.00      E    C
ATOM   1189  CA  ASP E  72      23.313  -0.729  23.066  1.00  1.00      E    C
ATOM   1190  CA  ASN E  73      25.826  -0.545  20.140  1.00  1.00      E    C
ATOM   1191  CA  LYS E  74      28.729  -0.306  22.598  1.00  1.00      E    C
ATOM   1192  CA  LYS E  75      29.361   3.405  21.711  1.00  1.00      E    C
ATOM   1193  CA  THR E  76      28.968   6.811  23.179  1.00  1.00      E    C
ATOM   1194  CA  ARG E  77      28.308   8.632  19.980  1.00  1.00      E    C
ATOM   1195  CA  ILE E  78      25.047   8.778  17.999  1.00  1.00      E    C
ATOM   1196  CA  ILE E  79      25.505   7.842  14.283  1.00  1.00      E    C
ATOM   1197  CA  PRO E  80      22.392   7.670  12.026  1.00  1.00      E    C
ATOM   1198  CA  ARG E  81      22.062   3.933  12.600  1.00  1.00      E    C
ATOM   1199  CA  HIS E  82      21.167   4.617  16.304  1.00  1.00      E    C
ATOM   1200  CA  LEU E  83      18.408   7.002  15.422  1.00  1.00      E    C
ATOM   1201  CA  GLN E  84      16.995   4.416  13.105  1.00  1.00      E    C
ATOM   1202  CA  LEU E  85      17.162   1.499  15.455  1.00  1.00      E    C
ATOM   1203  CA  ALA E  86      15.201   3.617  18.079  1.00  1.00      E    C
ATOM   1204  CA  VAL E  87      12.509   4.389  15.628  1.00  1.00      E    C
ATOM   1205  CA  ARG E  88      11.986   1.132  13.838  1.00  1.00      E    C
ATOM   1206  CA  ASN E  89      11.927  -0.828  17.100  1.00  1.00      E    C
ATOM   1207  CA  ASP E  90       9.534   1.631  18.657  1.00  1.00      E    C
ATOM   1208  CA  GLU E  91       5.863   1.167  17.728  1.00  1.00      E    C
ATOM   1209  CA  GLU E  92       4.973   4.884  18.052  1.00  1.00      E    C
ATOM   1210  CA  LEU E  93       8.011   6.493  16.229  1.00  1.00      E    C
ATOM   1211  CA  ASN E  94       7.528   3.993  13.411  1.00  1.00      E    C
ATOM   1212  CA  LYS E  95       4.009   5.305  12.701  1.00  1.00      E    C
ATOM   1213  CA  LEU E  96       5.157   8.986  12.955  1.00  1.00      E    C
ATOM   1214  CA  LEU E  97       7.804   8.136  10.395  1.00  1.00      E    C
ATOM   1215  CA  GLY E  98       5.691   5.629   8.501  1.00  1.00      E    C
ATOM   1216  CA  ARG E  99       6.374   7.163   5.080  1.00  1.00      E    C
ATOM   1217  CA  VAL E 100       9.952   8.141   6.132  1.00  1.00      E    C
ATOM   1218  CA  THR E 101      13.078   6.003   5.569  1.00  1.00      E    C
ATOM   1219  CA  ILE E 102      16.107   7.015   7.515  1.00  1.00      E    C
ATOM   1220  CA  ALA E 103      18.974   6.903   4.949  1.00  1.00      E    C
ATOM   1221  CA  GLN E 104      22.181   5.159   5.911  1.00  1.00      E    C
ATOM   1222  CA  GLY E 105      20.285   3.931   8.930  1.00  1.00      E    C
ATOM   1223  CA  GLY E 106      20.509   0.331   8.327  1.00  1.00      E    C
ATOM   1224  CA  VAL E 107      17.446  -1.867   8.770  1.00  1.00      E    C
ATOM   1225  CA  LEU E 108      16.214  -3.981  11.561  1.00  1.00      E    C
ATOM   1226  CA  PRO E 109      17.739  -7.367  12.625  1.00  1.00      E    C
ATOM   1227  CA  ASN E 110      15.624  -9.810  10.663  1.00  1.00      E    C
ATOM   1228  CA  ILE E 111      14.756 -13.025  12.392  1.00  1.00      E    C
ATOM   1229  CA  GLN E 112      12.789 -15.605  10.340  1.00  1.00      E    C
ATOM   1230  CA  SER E 113      12.600 -18.059  13.422  1.00  1.00      E    C
ATOM   1231  CA  VAL E 114      13.758 -21.102  11.441  1.00  1.00      E    C
ATOM   1232  CA  LEU E 115      17.064 -19.498  10.746  1.00  1.00      E    C
ATOM   1233  CA  LEU E 116      18.287 -19.278  14.312  1.00  1.00      E    C
ATOM   1234  CA  PRO E 117      19.371 -22.291  16.326  1.00  1.00      E    C
ATOM   1235  CA  LYS E 118      16.390 -21.641  18.586  1.00  1.00      E    C
ATOM   1236  CA  LYS E 119      18.616 -22.358  21.649  1.00  1.00      E    C
ATOM   1237  CA  THR E 120      20.386 -20.038  24.221  1.00  1.00      E    C
ATOM   1238  CA  GLU E 121      19.938 -19.465  27.924  1.00  1.00      E    C
ATOM   1239  CA  SER E 122      16.384 -20.672  28.422  1.00  1.00      E    C
ATOM   1240  CA  SER E 123      13.259 -19.729  30.430  1.00  1.00      E    C
ATOM   1241  CA  LYS E 124      12.152 -23.338  29.988  1.00  1.00      E    C
ATOM   1242  CA  SER E 125      15.494 -24.976  30.977  1.00  1.00      E    C
ATOM   1243  CA  LYS E 126      16.632 -25.139  34.639  1.00  1.00      E    C
ATOM   1244  CA  SER E 127      18.317 -28.650  35.262  1.00  1.00      E    C
ATOM   1245  CA  LYS E 128      16.295 -31.076  37.443  1.00  1.00      E    C
TER
ATOM   1246  CA  PRO F   1       0.016  78.670  14.184  1.00  1.00      F    C
ATOM   1247  CA  GLU F   2      -0.440  75.462  12.366  1.00  1.00      F    C
ATOM   1248  CA  PRO F   3       1.545  73.525  14.878  1.00  1.00      F    C
ATOM   1249  CA  ALA F   4       3.823  72.131  12.102  1.00  1.00      F    C
ATOM   1250  CA  LYS F   5       2.374  68.610  12.656  1.00  1.00      F    C
ATOM   1251  CA  SER F   6       5.134  68.400  15.462  1.00  1.00      F    C
ATOM   1252  CA  ALA F   7       7.944  66.096  16.347  1.00  1.00      F    C
ATOM   1253  CA  PRO F   8       8.918  68.229  17.971  1.00  1.00      F    C
ATOM   1254  CA  ALA F   9      12.742  68.651  17.319  1.00  1.00      F    C
ATOM   1255  CA  PRO F  10      14.195  68.819  19.771  1.00  1.00      F    C
ATOM   1256  CA  LYS F  11      15.870  72.254  20.454  1.00  1.00      F    C
ATOM   1257  CA  LYS F  12      19.702  71.714  20.507  1.00  1.00      F    C
ATOM   1258  CA  GLY F  13      20.923  68.480  19.076  1.00  1.00      F    C
ATOM   1259  CA  SER F  14      23.386  68.115  21.806  1.00  1.00      F    C
ATOM   1260  CA  LYS F  15      23.276  64.415  22.605  1.00  1.00      F    C
ATOM   1261  CA  LYS F  16      23.300  63.249  19.078  1.00  1.00      F    C
ATOM   1262  CA  ALA F  17      24.589  59.979  20.433  1.00  1.00      F    C
ATOM   1263  CA  VAL F  18      23.649  56.706  21.915  1.00  1.00      F    C
ATOM   1264  CA  THR F  19      24.990  53.101  21.137  1.00  1.00      F    C
ATOM   1265  CA  LYS F  20      24.461  52.257  17.341  1.00  1.00      F    C
ATOM   1266  CA  THR F  21      26.215  50.732  14.279  1.00  1.00      F    C
ATOM   1267  CA  GLN F  22      23.353  52.113  11.913  1.00  1.00      F    C
ATOM   1268  CA  LYS F  23      21.517  48.935  11.606  1.00  1.00      F    C
ATOM   1269  CA  LYS F  24      22.024  49.222   7.841  1.00  1.00      F    C
ATOM   1270  CA  ASP F  25      22.998  46.586   5.366  1.00  1.00      F    C
ATOM   1271  CA  GLY F  26      19.247  45.839   5.297  1.00  1.00      F    C
ATOM   1272  CA  LYS F  27      18.660  42.052   5.359  1.00  1.00      F    C
ATOM   1273  CA  LYS F  28      22.389  41.934   6.383  1.00  1.00      F    C
ATOM   1274  CA  ARG F  29      24.077  41.510   2.997  1.00  1.00      F    C
ATOM   1275  CA  ARG F  30      27.235  39.903   4.401  1.00  1.00      F    C
ATOM   1276  CA  LYS F  31      27.329  36.054   3.745  1.00  1.00      F    C
ATOM   1277  CA  THR F  32      23.791  34.960   3.117  1.00  1.00      F    C
ATOM   1278  CA  ARG F  33      22.653  33.177   6.172  1.00  1.00      F    C
ATOM   1279  CA  LYS F  34      22.658  29.348   6.201  1.00  1.00      F    C
ATOM   1280  CA  GLU F  35      20.334  28.375   9.151  1.00  1.00      F    C
ATOM   1281  CA  SER F  36      20.460  24.910  10.885  1.00  1.00      F    C
ATOM   1282  CA  TYR F  37      18.813  23.181  13.682  1.00  1.00      F    C
ATOM   1283  CA  ALA F  38      21.953  21.494  14.914  1.00  1.00      F    C
ATOM   1284  CA  ILE F  39      22.855  23.931  17.812  1.00  1.00      F    C
ATOM   1285  CA  TYR F  40      19.440  23.506  19.395  1.00  1.00      F    C
ATOM   1286  CA  VAL F  41      19.395  19.759  18.883  1.00  1.00      F    C
ATOM   1287  CA  TYR F  42      22.767  19.717  20.682  1.00  1.00      F    C
ATOM   1288  CA  LYS F  43      21.600  21.767  23.752  1.00  1.00      F    C
ATOM   1289  CA  VAL F  44      18.717  19.306  24.052  1.00  1.00      F    C
ATOM   1290  CA  LEU F  45      20.919  16.363  23.282  1.00  1.00      F    C
ATOM   1291  CA  LYS F  46      23.084  17.469  26.197  1.00  1.00      F    C
ATOM   1292  CA  GLN F  47      20.057  17.742  28.414  1.00  1.00      F    C
ATOM   1293  CA  VAL F  48      19.214  14.213  27.920  1.00  1.00      F    C
ATOM   1294  CA  HIS F  49      22.614  12.434  27.365  1.00  1.00      F    C
ATOM   1295  CA  PRO F  50      25.189  14.773  28.924  1.00  1.00      F    C
ATOM   1296  CA  ASP F  51      28.261  12.746  27.798  1.00  1.00      F    C
ATOM   1297  CA  THR F  52      27.082  11.865  24.359  1.00  1.00      F    C
ATOM   1298  CA  GLY F  53      28.377  13.510  21.211  1.00  1.00      F    C
ATOM   1299  CA  ILE F  54      27.010  13.718  17.633  1.00  1.00      F    C
ATOM   1300  CA  SER F  55      28.345  12.755  14.070  1.00  1.00      F    C
ATOM   1301  CA  SER F  56      27.868  15.146  11.186  1.00  1.00      F    C
ATOM   1302  CA  LYS F  57      25.864  12.510   9.279  1.00  1.00      F    C
ATOM   1303  CA  ALA F  58      23.582  11.938  12.300  1.00  1.00      F    C
ATOM   1304  CA  MET F  59      23.455  15.691  12.819  1.00  1.00      F    C
ATOM   1305  CA  SER F  60      22.202  16.068   9.204  1.00  1.00      F    C
ATOM   1306  CA  ILE F  61      19.614  13.259  10.053  1.00  1.00      F    C
ATOM   1307  CA  MET F  62      18.303  15.325  13.105  1.00  1.00      F    C
ATOM   1308  CA  ASN F  63      17.886  18.335  10.837  1.00  1.00      F    C
ATOM   1309  CA  SER F  64      15.602  16.353   8.415  1.00  1.00      F    C
ATOM   1310  CA  PHE F  65      13.379  15.319  11.243  1.00  1.00      F    C
ATOM   1311  CA  VAL F  66      12.815  18.787  12.661  1.00  1.00      F    C
ATOM   1312  CA  ASN F  67      12.079  20.157   9.117  1.00  1.00      F    C
ATOM   1313  CA  ASP F  68       9.715  17.252   8.450  1.00  1.00      F    C
ATOM   1314  CA  VAL F  69       7.589  17.728  11.454  1.00  1.00      F    C
ATOM   1315  CA  PHE F  70       7.356  21.503  11.153  1.00  1.00      F    C
ATOM   1316  CA  GLU F  71       6.036  21.522   7.496  1.00  1.00      F    C
ATOM   1317  CA  ARG F  72       3.403  18.929   8.502  1.00  1.00      F    C
ATOM   1318  CA  ILE F  73       2.207  20.809  11.575  1.00  1.00      F    C
ATOM   1319  CA  ALA F  74       2.096  24.150   9.812  1.00  1.00      F    C
ATOM   1320  CA  GLY F  75       0.319  22.708   6.788  1.00  1.00      F    C
ATOM   1321  CA  GLU F  76      -2.272  20.835   8.790  1.00  1.00      F    C
ATOM   1322  CA  ALA F  77      -2.859  23.917  11.039  1.00  1.00      F    C
ATOM   1323  CA  SER F  78      -3.501  26.019   7.827  1.00  1.00      F    C
ATOM   1324  CA  ARG F  79      -6.024  23.617   6.337  1.00  1.00      F    C
ATOM   1325  CA  LEU F  80      -7.712  23.403   9.771  1.00  1.00      F    C
ATOM   1326  CA  ALA F  81      -7.750  27.151  10.032  1.00  1.00      F    C
ATOM   1327  CA  HIS F  82      -9.271  27.474   6.630  1.00  1.00      F    C
ATOM   1328  CA  TYR F  83     -11.805  24.602   7.253  1.00  1.00      F    C
ATOM   1329  CA  ASN F  84     -13.064  26.731  10.136  1.00  1.00      F    C
ATOM   1330  CA  LYS F  85     -12.945  29.929   8.105  1.00  1.00      F    C
ATOM   1331  CA  ARG F  86     -10.316  31.499  10.464  1.00  1.00      F    C
ATOM   1332  CA  SER F  87      -7.682  33.911   9.457  1.00  1.00      F    C
ATOM   1333  CA  THR F  88      -5.421  33.215  12.429  1.00  1.00      F    C
ATOM   1334  CA  ILE F  89      -3.518  29.980  13.332  1.00  1.00      F    C
ATOM   1335  CA  THR F  90      -3.491  30.000  17.139  1.00  1.00      F    C
ATOM   1336  CA  SER F  91      -1.709  27.536  19.456  1.00  1.00      F    C
ATOM   1337  CA  ARG F  92      -5.104  25.871  19.682  1.00  1.00      F    C
ATOM   1338  CA  GLU F  93      -5.116  25.010  16.006  1.00  1.00      F    C
ATOM   1339  CA  ILE F  94      -1.460  23.784  16.265  1.00  1.00      F    C
ATOM   1340  CA  GLN F  95      -2.594  21.722  19.340  1.00  1.00      F    C
ATOM   1341  CA  THR F  96      -5.394  20.084  17.415  1.00  1.00      F    C
ATOM   1342  CA  ALA F  97      -3.127  19.554  14.343  1.00  1.00      F    C
ATOM   1343  CA  VAL F  98      -0.517  18.008  16.718  1.00  1.00      F    C
ATOM   1344  CA  ARG F  99      -3.073  15.490  17.948  1.00  1.00      F    C
ATOM   1345  CA  LEU F 100      -3.927  14.648  14.328  1.00  1.00      F    C
ATOM   1346  CA  LEU F 101      -0.323  14.283  13.319  1.00  1.00      F    C
ATOM   1347  CA  LEU F 102       1.353  12.549  16.289  1.00  1.00      F    C
ATOM   1348  CA  PRO F 103       0.632   8.938  17.373  1.00  1.00      F    C
ATOM   1349  CA  GLY F 104      -1.112   8.416  20.769  1.00  1.00      F    C
ATOM   1350  CA  GLU F 105       1.157   8.851  23.688  1.00  1.00      F    C
ATOM   1351  CA  LEU F 106       3.416  11.290  21.772  1.00  1.00      F    C
ATOM   1352  CA  ALA F 107       0.545  13.598  20.948  1.00  1.00      F    C
ATOM   1353  CA  LYS F 108      -0.524  13.398  24.685  1.00  1.00      F    C
ATOM   1354  CA  HIS F 109       2.931  14.312  25.907  1.00  1.00      F    C
ATOM   1355  CA  ALA F 110       3.335  16.891  23.020  1.00  1.00      F    C
ATOM   1356  CA  VAL F 111       0.009  18.602  23.958  1.00  1.00      F    C
ATOM   1357  CA  SER F 112       1.043  19.000  27.617  1.00  1.00      F    C
ATOM   1358  CA  GLU F 113       4.413  20.543  26.816  1.00  1.00      F    C
ATOM   1359  CA  GLY F 114       2.889  22.949  24.279  1.00  1.00      F    C
ATOM   1360  CA  THR F 115       0.252  24.024  26.966  1.00  1.00      F    C
ATOM   1361  CA  LYS F 116       2.784  24.288  29.636  1.00  1.00      F    C
ATOM   1362  CA  ALA F 117       4.911  26.590  27.593  1.00  1.00      F    C
ATOM   1363  CA  VAL F 118       2.166  29.117  26.918  1.00  1.00      F    C
ATOM   1364  CA  THR F 119       1.002  29.118  30.578  1.00  1.00      F    C
ATOM   1365  CA  LYS F 120       4.570  29.827  31.743  1.00  1.00      F    C
ATOM   1366  CA  TYR F 121       4.639  32.500  29.043  1.00  1.00      F    C
ATOM   1367  CA  THR F 122       1.464  34.121  30.333  1.00  1.00      F    C
ATOM   1368  CA  SER F 123       2.900  34.094  33.900  1.00  1.00      F    C
ATOM   1369  CA  ALA F 124       5.141  36.969  33.163  1.00  1.00      F    C
ATOM   1370  CA  LYS F 125       5.067  40.571  34.424  1.00  1.00      F    C
TER
ATOM   1371  CA  ALA G   1      51.987 -10.084 -24.272  1.00  1.00      G    C
ATOM   1372  CA  ARG G   2      51.974 -12.976 -26.891  1.00  1.00      G    C
ATOM   1373  CA  THR G   3      49.306 -15.687 -26.518  1.00  1.00      G    C
ATOM   1374  CA  LYS G   4      50.243 -19.196 -25.456  1.00  1.00      G    C
ATOM   1375  CA  GLN G   5      46.757 -20.788 -25.477  1.00  1.00      G    C
ATOM   1376  CA  THR G   6      45.091 -22.780 -28.204  1.00  1.00      G    C
ATOM   1377  CA  ALA G   7      43.216 -26.046 -27.526  1.00  1.00      G    C
ATOM   1378  CA  ARG G   8      41.149 -24.790 -24.760  1.00  1.00      G    C
ATOM   1379  CA  LYS G   9      41.443 -28.150 -23.117  1.00  1.00      G    C
ATOM   1380  CA  SER G  10      40.854 -28.459 -19.355  1.00  1.00      G    C
ATOM   1381  CA  THR G  11      40.912 -30.864 -16.431  1.00  1.00      G    C
ATOM   1382  CA  GLY G  12      43.380 -33.479 -17.668  1.00  1.00      G    C
ATOM   1383  CA  GLY G  13      40.489 -35.782 -17.293  1.00  1.00      G    C
ATOM   1384  CA  LYS G  14      39.535 -38.552 -19.718  1.00  1.00      G    C
ATOM   1385  CA  ALA G  15      41.502 -41.639 -18.852  1.00  1.00      G    C
ATOM   1386  CA  PRO G  16      43.227 -41.762 -22.255  1.00  1.00      G    C
ATOM   1387  CA  ARG G  17      40.103 -43.537 -23.510  1.00  1.00      G    C
ATOM   1388  CA  LYS G  18      42.044 -46.698 -24.385  1.00  1.00      G    C
ATOM   1389  CA  GLN G  19      40.301 -46.616 -27.846  1.00  1.00      G    C
ATOM   1390  CA  LEU G  20      36.823 -48.307 -27.940  1.00  1.00      G    C
ATOM   1391  CA  ALA G  21      33.714 -46.271 -28.919  1.00  1.00      G    C
ATOM   1392  CA  THR G  22      30.426 -47.963 -28.116  1.00  1.00      G    C
ATOM   1393  CA  LYS G  23      29.422 -45.369 -25.459  1.00  1.00      G    C
ATOM   1394  CA  ALA G  24      26.590 -45.794 -22.933  1.00  1.00      G    C
ATOM   1395  CA  ALA G  25      27.861 -42.539 -21.215  1.00  1.00      G    C
ATOM   1396  CA  ARG G  26      28.508 -43.299 -17.590  1.00  1.00      G    C
ATOM   1397  CA  LYS G  27      28.063 -42.061 -13.970  1.00  1.00      G    C
ATOM   1398  CA  SER G  28      27.667 -44.724 -11.401  1.00  1.00      G    C
ATOM   1399  CA  ALA G  29      25.661 -42.909  -8.869  1.00  1.00      G    C
ATOM   1400  CA  PRO G  30      27.666 -40.177  -7.197  1.00  1.00      G    C
ATOM   1401  CA  ALA G  31      26.049 -39.920  -3.693  1.00  1.00      G    C
ATOM   1402  CA  THR G  32      24.811 -43.071  -2.052  1.00  1.00      G    C
ATOM   1403  CA  GLY G  33      22.552 -44.067   0.859  1.00  1.00      G    C
ATOM   1404  CA  GLY G  34      23.706 -42.534   4.099  1.00  1.00      G    C
ATOM   1405  CA  VAL G  35      23.958 -38.958   5.247  1.00  1.00      G    C
ATOM   1406  CA  LYS G  36      27.038 -36.655   5.881  1.00  1.00      G    C
ATOM   1407  CA  LYS G  37      29.258 -36.801   2.835  1.00  1.00      G    C
ATOM   1408  CA  PRO G  38      32.749 -35.712   4.093  1.00  1.00      G    C
ATOM   1409  CA  HIS G  39      33.988 -32.398   2.945  1.00  1.00      G    C
ATOM   1410  CA  ARG G  40      33.917 -29.390   5.249  1.00  1.00      G    C
ATOM   1411  CA  TYR G  41      31.622 -26.401   5.519  1.00  1.00      G    C
ATOM   1412  CA  ARG G  42      28.010 -26.943   4.517  1.00  1.00      G    C
ATOM   1413  CA  PRO G  43      26.716 -25.712   1.091  1.00  1.00      G    C
ATOM   1414  CA  GLY G  44      25.099 -22.348   2.216  1.00  1.00      G    C
ATOM   1415  CA  THR G  45      27.459 -21.555   5.071  1.00  1.00      G    C
ATOM   1416  CA  VAL G  46      29.153 -18.703   3.183  1.00  1.00      G    C
ATOM   1417  CA  ALA G  47      25.846 -17.275   1.916  1.00  1.00      G    C
ATOM   1418  CA  LEU G  48      24.675 -17.077   5.535  1.00  1.00      G    C
ATOM   1419  CA  ARG G  49      27.870 -15.376   6.552  1.00  1.00      G    C
ATOM   1420  CA  GLU G  50      27.271 -12.763   3.787  1.00  1.00      G    C
ATOM   1421  CA  ILE G  51      23.725 -12.060   5.034  1.00  1.00      G    C
ATOM   1422  CA  ARG G  52      25.194 -11.167   8.444  1.00  1.00      G    C
ATOM   1423  CA  ARG G  53      28.053  -9.200   6.898  1.00  1.00      G    C
ATOM   1424  CA  TYR G  54      25.557  -7.187   4.728  1.00  1.00      G    C
ATOM   1425  CA  GLN G  55      22.886  -6.810   7.385  1.00  1.00      G    C
ATOM   1426  CA  LYS G  56      25.304  -5.223   9.756  1.00  1.00      G    C
ATOM   1427  CA  SER G  57      26.592  -2.680   7.307  1.00  1.00      G    C
ATOM   1428  CA  THR G  58      25.672   0.513   5.429  1.00  1.00      G    C
ATOM   1429  CA  GLU G  59      27.488   0.025   2.081  1.00  1.00      G    C
ATOM   1430  CA  LEU G  60      25.260   0.093  -0.941  1.00  1.00      G    C
ATOM   1431  CA  LEU G  61      25.797  -3.017  -3.067  1.00  1.00      G    C
ATOM   1432  CA  ILE G  62      25.633  -1.534  -6.515  1.00  1.00      G    C
ATOM   1433  CA  ARG G  63      28.910  -0.718  -8.373  1.00  1.00      G    C
ATOM   1434  CA  LYS G  64      29.162   3.064  -8.990  1.00  1.00      G    C
ATOM   1435  CA  LEU G  65      29.803   3.223 -12.744  1.00  1.00      G    C
ATOM   1436  CA  PRO G  66      27.209   0.882 -13.933  1.00  1.00      G    C
ATOM   1437  CA  PHE G  67      24.643   2.478 -11.662  1.00  1.00      G    C
ATOM   1438  CA  GLN G  68      25.476   5.991 -12.744  1.00  1.00      G    C
ATOM   1439  CA  ARG G  69      24.960   4.721 -16.292  1.00  1.00      G    C
ATOM   1440  CA  LEU G  70      21.509   3.390 -15.848  1.00  1.00      G    C
ATOM   1441  CA  VAL G  71      20.476   6.802 -14.387  1.00  1.00      G    C
ATOM   1442  CA  ARG G  72      22.406   8.888 -17.005  1.00  1.00      G    C
ATOM   1443  CA  GLU G  73      20.629   6.944 -19.729  1.00  1.00      G    C
ATOM   1444  CA  ILE G  74      17.249   7.305 -18.044  1.00  1.00      G    C
ATOM   1445  CA  ALA G  75      17.609  10.985 -17.649  1.00  1.00      G    C
ATOM   1446  CA  GLN G  76      19.112  11.319 -21.157  1.00  1.00      G    C
ATOM   1447  CA  ASP G  77      15.601  10.296 -22.348  1.00  1.00      G    C
ATOM   1448  CA  PHE G  78      14.236  13.445 -20.751  1.00  1.00      G    C
ATOM   1449  CA  LYS G  79      16.931  16.023 -21.144  1.00  1.00      G    C
ATOM   1450  CA  THR G  80      20.327  15.535 -22.798  1.00  1.00      G    C
ATOM   1451  CA  ASP G  81      23.716  16.639 -21.667  1.00  1.00      G    C
ATOM   1452  CA  LEU G  82      22.933  16.638 -17.907  1.00  1.00      G    C
ATOM   1453  CA  ARG G  83      25.603  17.056 -15.328  1.00  1.00      G    C
ATOM   1454  CA  PHE G  84      25.350  15.738 -11.757  1.00  1.00      G    C
ATOM   1455  CA  GLN G  85      26.074  17.087  -8.364  1.00  1.00      G    C
ATOM   1456  CA  SER G  86      27.556  14.131  -6.453  1.00  1.00      G    C
ATOM   1457  CA  SER G  87      24.766  14.396  -3.785  1.00  1.00      G    C
ATOM   1458  CA  ALA G  88      22.061  13.948  -6.457  1.00  1.00      G    C
ATOM   1459  CA  VAL G  89      23.639  10.708  -7.631  1.00  1.00      G    C
ATOM   1460  CA  MET G  90      24.168   9.702  -3.928  1.00  1.00      G    C
ATOM   1461  CA  ALA G  91      20.409  10.440  -3.169  1.00  1.00      G    C
ATOM   1462  CA  LEU G  92      19.490   8.351  -6.102  1.00  1.00      G    C
ATOM   1463  CA  GLN G  93      21.767   5.447  -5.083  1.00  1.00      G    C
ATOM   1464  CA  GLU G  94      20.501   5.333  -1.547  1.00  1.00      G    C
ATOM   1465  CA  ALA G  95      16.834   5.705  -2.741  1.00  1.00      G    C
ATOM   1466  CA  SER G  96      17.216   2.911  -5.365  1.00  1.00      G    C
ATOM   1467  CA  GLU G  97      18.869   0.553  -2.966  1.00  1.00      G    C
ATOM   1468  CA  ALA G  98      16.535   1.313   0.010  1.00  1.00      G    C
ATOM   1469  CA  TYR G  99      13.561   0.650  -2.451  1.00  1.00      G    C
ATOM   1470  CA  LEU G 100      14.884  -2.607  -3.448  1.00  1.00      G    C
ATOM   1471  CA  VAL G 101      15.938  -3.965  -0.130  1.00  1.00      G    C
ATOM   1472  CA  ALA G 102      12.600  -2.988   1.572  1.00  1.00      G    C
ATOM   1473  CA  LEU G 103      10.888  -4.741  -1.367  1.00  1.00      G    C
ATOM   1474  CA  PHE G 104      13.045  -7.875  -0.885  1.00  1.00      G    C
ATOM   1475  CA  GLU G 105      11.961  -7.974   2.763  1.00  1.00      G    C
ATOM   1476  CA  ASP G 106       8.292  -7.882   1.681  1.00  1.00      G    C
ATOM   1477  CA  THR G 107       8.945 -10.271  -1.257  1.00  1.00      G    C
ATOM   1478  CA  ASN G 108      10.631 -12.620   1.217  1.00  1.00      G    C
ATOM   1479  CA  LEU G 109       7.512 -12.666   3.485  1.00  1.00      G    C
ATOM   1480  CA  CYS G 110       5.376 -13.634   0.448  1.00  1.00      G    C
ATOM   1481  CA  ALA G 111       7.682 -16.536  -0.241  1.00  1.00      G    C
ATOM   1482  CA  ILE G 112       7.507 -17.626   3.374  1.00  1.00      G    C
ATOM   1483  CA  HIS G 113       3.803 -17.593   3.354  1.00  1.00      G    C
ATOM   1484  CA  ALA G 114       3.668 -20.108   0.613  1.00  1.00      G    C
ATOM   1485  CA  LYS G 115       6.192 -22.370   2.519  1.00  1.00      G    C
ATOM   1486  CA  ARG G 116       8.856 -21.839   0.081  1.00  1.00      G    C
ATOM   1487  CA  VAL G 117      12.313 -20.382   1.203  1.00  1.00      G    C
ATOM   1488  CA  THR G 118      13.467 -19.441  -2.202  1.00  1.00      G    C
ATOM   1489  CA  ILE G 119      11.983 -16.186  -3.564  1.00  1.00      G    C
ATOM   1490  CA  MET G 120      10.606 -16.052  -7.081  1.00  1.00      G    C
ATOM   1491  CA  PRO G 121       9.242 -13.510  -9.507  1.00  1.00      G    C
ATOM   1492  CA  LYS G 122       5.597 -14.248  -8.453  1.00  1.00      G    C
ATOM   1493  CA  ASP G 123       6.796 -13.200  -4.954  1.00  1.00      G    C
ATOM   1494  CA  ILE G 124       8.154  -9.902  -6.181  1.00  1.00      G    C
ATOM   1495  CA  GLN G 125       4.931  -9.457  -8.294  1.00  1.00      G    C
ATOM   1496  CA  LEU G 126       2.728 -10.297  -5.348  1.00  1.00      G    C
ATOM   1497  CA  ALA G 127       4.352  -7.679  -3.161  1.00  1.00      G    C
ATOM   1498  CA  ARG G 128       4.113  -5.018  -6.011  1.00  1.00      G    C
ATOM   1499  CA  ARG G 129       0.567  -5.706  -6.498  1.00  1.00      G    C
ATOM   1500  CA  ILE G 130      -0.285  -5.058  -2.777  1.00  1.00      G    C
ATOM   1501  CA  ARG G 131       1.846  -1.919  -2.893  1.00  1.00      G    C
ATOM   1502  CA  GLY G 132      -0.512  -0.736  -5.709  1.00  1.00      G    C
ATOM   1503  CA  GLU G 133       2.363  -0.803  -8.229  1.00  1.00      G    C
ATOM   1504  CA  ARG G 134       0.871  -3.558 -10.413  1.00  1.00      G    C
ATOM   1505  CA  ALA G 135      -2.562  -3.085  -8.986  1.00  1.00      G    C
TER
ATOM   1506  CA  SER H   1      22.112  31.773 -23.673  1.00  1.00      H    C
ATOM   1507  CA  GLY H   2      19.064  31.743 -26.028  1.00  1.00      H    C
ATOM   1508  CA  ARG H   3      15.659  30.381 -26.648  1.00  1.00      H    C
ATOM   1509  CA  GLY H   4      14.338  30.164 -30.259  1.00  1.00      H    C
ATOM   1510  CA  LYS H   5      15.806  26.704 -30.636  1.00  1.00      H    C
ATOM   1511  CA  GLY H   6      17.286  25.316 -27.498  1.00  1.00      H    C
ATOM   1512  CA  GLY H   7      20.507  23.682 -26.449  1.00  1.00      H    C
ATOM   1513  CA  LYS H   8      19.036  20.310 -26.571  1.00  1.00      H    C
ATOM   1514  CA  GLY H   9      19.584  19.492 -30.233  1.00  1.00      H    C
ATOM   1515  CA  LEU H  10      20.492  16.315 -32.015  1.00  1.00      H    C
ATOM   1516  CA  GLY H  11      24.080  16.219 -33.234  1.00  1.00      H    C
ATOM   1517  CA  LYS H  12      27.400  14.359 -33.298  1.00  1.00      H    C
ATOM   1518  CA  GLY H  13      27.162  12.731 -36.762  1.00  1.00      H    C
ATOM   1519  CA  GLY H  14      30.777  13.041 -37.570  1.00  1.00      H    C
ATOM   1520  CA  ALA H  15      33.633  14.165 -35.384  1.00  1.00      H    C
ATOM   1521  CA  LYS H  16      32.553  11.459 -33.085  1.00  1.00      H    C
ATOM   1522  CA  ARG H  17      32.030  11.427 -29.293  1.00  1.00      H    C
ATOM   1523  CA  HIS H  18      32.400   7.813 -28.349  1.00  1.00      H    C
ATOM   1524  CA  ARG H  19      30.339   4.895 -27.198  1.00  1.00      H    C
ATOM   1525  CA  LYS H  20      32.932   2.177 -26.772  1.00  1.00      H    C
ATOM   1526  CA  VAL H  21      31.350  -1.092 -27.988  1.00  1.00      H    C
ATOM   1527  CA  LEU H  22      29.708  -3.866 -25.842  1.00  1.00      H    C
ATOM   1528  CA  ARG H  23      28.310  -2.436 -22.707  1.00  1.00      H    C
ATOM   1529  CA  ASP H  24      25.146  -3.508 -20.911  1.00  1.00      H    C
ATOM   1530  CA  ASN H  25      23.362  -0.559 -19.213  1.00  1.00      H    C
ATOM   1531  CA  ILE H  26      20.490  -2.383 -17.741  1.00  1.00      H    C
ATOM   1532  CA  GLN H  27      22.650  -5.427 -18.033  1.00  1.00      H    C
ATOM   1533  CA  GLY H  28      25.098  -3.627 -15.843  1.00  1.00      H    C
ATOM   1534  CA  ILE H  29      22.852  -4.030 -12.846  1.00  1.00      H    C
ATOM   1535  CA  THR H  30      24.086  -7.457 -12.005  1.00  1.00      H    C
ATOM   1536  CA  LYS H  31      23.216 -10.788 -10.528  1.00  1.00      H    C
ATOM   1537  CA  PRO H  32      26.255 -10.198  -8.100  1.00  1.00      H    C
ATOM   1538  CA  ALA H  33      24.779  -6.838  -7.049  1.00  1.00      H    C
ATOM   1539  CA  ILE H  34      21.425  -8.560  -6.517  1.00  1.00      H    C
ATOM   1540  CA  ARG H  35      22.977 -11.356  -4.431  1.00  1.00      H    C
ATOM   1541  CA  ARG H  36      24.181  -8.576  -2.151  1.00  1.00      H    C
ATOM   1542  CA  LEU H  37      20.653  -6.915  -2.122  1.00  1.00      H    C
ATOM   1543  CA  ALA H  38      19.064 -10.183  -1.430  1.00  1.00      H    C
ATOM   1544  CA  ARG H  39      21.263 -11.053   1.531  1.00  1.00      H    C
ATOM   1545  CA  ARG H  40      20.790  -7.516   2.825  1.00  1.00      H    C
ATOM   1546  CA  GLY H  41      17.022  -8.237   2.347  1.00  1.00      H    C
ATOM   1547  CA  GLY H  42      17.041 -11.451   4.479  1.00  1.00      H    C
ATOM   1548  CA  VAL H  43      16.573 -13.792   1.447  1.00  1.00      H    C
ATOM   1549  CA  LYS H  44      19.017 -16.899   1.461  1.00  1.00      H    C
ATOM   1550  CA  ARG H  45      17.799 -18.661  -1.743  1.00  1.00      H    C
ATOM   1551  CA  ILE H  46      17.125 -16.912  -5.146  1.00  1.00      H    C
ATOM   1552  CA  SER H  47      15.266 -17.979  -8.227  1.00  1.00      H    C
ATOM   1553  CA  GLY H  48      17.027 -17.527 -11.526  1.00  1.00      H    C
ATOM   1554  CA  LEU H  49      14.241 -15.162 -12.687  1.00  1.00      H    C
ATOM   1555  CA  ILE H  50      14.939 -12.626 -10.041  1.00  1.00      H    C
ATOM   1556  CA  TYR H  51      17.492 -10.755 -11.965  1.00  1.00      H    C
ATOM   1557  CA  GLU H  52      15.402  -9.677 -14.875  1.00  1.00      H    C
ATOM   1558  CA  GLU H  53      12.474  -8.805 -12.719  1.00  1.00      H    C
ATOM   1559  CA  THR H  54      14.426  -6.343 -10.641  1.00  1.00      H    C
ATOM   1560  CA  ARG H  55      15.941  -4.562 -13.688  1.00  1.00      H    C
ATOM   1561  CA  GLY H  56      12.333  -4.152 -15.008  1.00  1.00      H    C
ATOM   1562  CA  VAL H  57      11.167  -2.909 -11.585  1.00  1.00      H    C
ATOM   1563  CA  LEU H  58      14.076  -0.628 -11.125  1.00  1.00      H    C
ATOM   1564  CA  LYS H  59      13.771   0.963 -14.571  1.00  1.00      H    C
ATOM   1565  CA  VAL H  60      10.114   1.931 -13.742  1.00  1.00      H    C
ATOM   1566  CA  PHE H  61      11.049   3.498 -10.419  1.00  1.00      H    C
ATOM   1567  CA  LEU H  62      13.797   5.620 -11.903  1.00  1.00      H    C
ATOM   1568  CA  GLU H  63      11.764   6.744 -14.776  1.00  1.00      H    C
ATOM   1569  CA  ASN H  64       9.091   8.081 -12.357  1.00  1.00      H    C
ATOM   1570  CA  VAL H  65      11.447   9.844  -9.933  1.00  1.00      H    C
ATOM   1571  CA  ILE H  66      13.751  11.239 -12.691  1.00  1.00      H    C
ATOM   1572  CA  ARG H  67      10.888  12.591 -14.758  1.00  1.00      H    C
ATOM   1573  CA  ASP H  68       9.981  14.894 -11.830  1.00  1.00      H    C
ATOM   1574  CA  ALA H  69      13.619  15.527 -10.914  1.00  1.00      H    C
ATOM   1575  CA  VAL H  70      14.547  16.567 -14.394  1.00  1.00      H    C
ATOM   1576  CA  THR H  71      11.349  18.578 -14.632  1.00  1.00      H    C
ATOM   1577  CA  TYR H  72      12.512  20.554 -11.574  1.00  1.00      H    C
ATOM   1578  CA  THR H  73      15.935  21.056 -13.106  1.00  1.00      H    C
ATOM   1579  CA  GLU H  74      14.443  22.406 -16.318  1.00  1.00      H    C
ATOM   1580  CA  HIS H  75      11.879  24.468 -14.393  1.00  1.00      H    C
ATOM   1581  CA  ALA H  76      14.842  26.249 -12.766  1.00  1.00      H    C
ATOM   1582  CA  LYS H  77      16.413  26.935 -16.100  1.00  1.00      H    C
ATOM   1583  CA  ARG H  78      19.451  24.783 -15.066  1.00  1.00      H    C
ATOM   1584  CA  LYS H  79      21.663  22.238 -16.736  1.00  1.00      H    C
ATOM   1585  CA  THR H  80      22.567  20.462 -13.532  1.00  1.00      H    C
ATOM   1586  CA  VAL H  81      20.639  17.669 -11.704  1.00  1.00      H    C
ATOM   1587  CA  THR H  82      20.270  18.603  -8.125  1.00  1.00      H    C
ATOM   1588  CA  ALA H  83      20.050  16.541  -5.039  1.00  1.00      H    C
ATOM   1589  CA  MET H  84      17.129  18.722  -3.914  1.00  1.00      H    C
ATOM   1590  CA  ASP H  85      15.494  17.860  -7.290  1.00  1.00      H    C
ATOM   1591  CA  VAL H  86      15.945  14.237  -6.348  1.00  1.00      H    C
ATOM   1592  CA  VAL H  87      14.749  14.770  -2.690  1.00  1.00      H    C
ATOM   1593  CA  TYR H  88      11.558  16.368  -3.985  1.00  1.00      H    C
ATOM   1594  CA  ALA H  89      10.842  13.714  -6.502  1.00  1.00      H    C
ATOM   1595  CA  LEU H  90      11.446  10.991  -3.838  1.00  1.00      H    C
ATOM   1596  CA  LYS H  91       9.159  12.780  -1.410  1.00  1.00      H    C
ATOM   1597  CA  ARG H  92       6.164  12.941  -3.682  1.00  1.00      H    C
ATOM   1598  CA  GLN H  93       6.625   9.067  -4.264  1.00  1.00      H    C
ATOM   1599  CA  GLY H  94       6.333   8.505  -0.677  1.00  1.00      H    C
ATOM   1600  CA  ARG H  95      10.037   7.818   0.005  1.00  1.00      H    C
ATOM   1601  CA  THR H  96      10.961  10.861   2.068  1.00  1.00      H    C
ATOM   1602  CA  LEU H  97      14.643  11.109   2.754  1.00  1.00      H    C
ATOM   1603  CA  TYR H  98      16.509  11.980   5.876  1.00  1.00      H    C
ATOM   1604  CA  GLY H  99      20.054  13.065   5.087  1.00  1.00      H    C
ATOM   1605  CA  PHE H 100      19.491  15.247   2.047  1.00  1.00      H    C
ATOM   1606  CA  GLY H 101      21.292  18.457   2.386  1.00  1.00      H    C
ATOM   1607  CA  GLY H 102      18.362  20.677   3.212  1.00  1.00      H    C
TER
ATOM   1608  CA  SER I   1      -2.114  49.674 -18.240  1.00  1.00      I    C
ATOM   1609  CA  GLY I   2      -3.704  48.385 -21.475  1.00  1.00      I    C
ATOM   1610  CA  ARG I   3      -6.970  49.748 -22.987  1.00  1.00      I    C
ATOM   1611  CA  GLY I   4      -5.229  53.010 -23.673  1.00  1.00      I    C
ATOM   1612  CA  LYS I   5      -3.181  51.630 -26.555  1.00  1.00      I    C
ATOM   1613  CA  GLN I   6      -3.061  47.991 -27.422  1.00  1.00      I    C
ATOM   1614  CA  GLY I   7      -6.560  48.043 -28.824  1.00  1.00      I    C
ATOM   1615  CA  GLY I   8      -8.407  51.250 -29.998  1.00  1.00      I    C
ATOM   1616  CA  LYS I   9     -10.669  51.052 -26.969  1.00  1.00      I    C
ATOM   1617  CA  THR I  10     -14.206  51.457 -28.352  1.00  1.00      I    C
ATOM   1618  CA  ARG I  11     -17.417  49.815 -27.088  1.00  1.00      I    C
ATOM   1619  CA  ALA I  12     -17.478  48.796 -23.398  1.00  1.00      I    C
ATOM   1620  CA  LYS I  13     -18.111  45.106 -24.216  1.00  1.00      I    C
ATOM   1621  CA  ALA I  14     -14.626  43.780 -24.009  1.00  1.00      I    C
ATOM   1622  CA  LYS I  15     -15.814  41.171 -21.447  1.00  1.00      I    C
ATOM   1623  CA  THR I  16     -14.672  37.915 -19.640  1.00  1.00      I    C
ATOM   1624  CA  ARG I  17     -11.075  36.656 -19.490  1.00  1.00      I    C
ATOM   1625  CA  SER I  18     -12.589  33.259 -20.417  1.00  1.00      I    C
ATOM   1626  CA  SER I  19     -14.183  34.845 -23.567  1.00  1.00      I    C
ATOM   1627  CA  ARG I  20     -10.920  36.495 -24.280  1.00  1.00      I    C
ATOM   1628  CA  ALA I  21      -9.071  33.168 -23.766  1.00  1.00      I    C
ATOM   1629  CA  GLY I  22     -11.655  31.086 -25.739  1.00  1.00      I    C
ATOM   1630  CA  LEU I  23     -12.310  28.988 -22.526  1.00  1.00      I    C
ATOM   1631  CA  GLN I  24     -15.633  27.743 -21.012  1.00  1.00      I    C
ATOM   1632  CA  PHE I  25     -14.299  27.402 -17.455  1.00  1.00      I    C
ATOM   1633  CA  PRO I  26     -14.640  30.612 -15.372  1.00  1.00      I    C
ATOM   1634  CA  VAL I  27     -11.195  32.313 -15.356  1.00  1.00      I    C
ATOM   1635  CA  GLY I  28     -12.423  34.929 -12.827  1.00  1.00      I    C
ATOM   1636  CA  ARG I  29     -13.503  32.329 -10.284  1.00  1.00      I    C
ATOM   1637  CA  VAL I  30     -10.239  30.479 -10.441  1.00  1.00      I    C
ATOM   1638  CA  HIS I  31      -8.419  33.764  -9.685  1.00  1.00      I    C
ATOM   1639  CA  ARG I  32     -10.475  34.340  -6.500  1.00  1.00      I    C
ATOM   1640  CA  LEU I  33     -10.092  30.728  -5.538  1.00  1.00      I    C
ATOM   1641  CA  LEU I  34      -6.308  30.860  -6.070  1.00  1.00      I    C
ATOM   1642  CA  ARG I  35      -6.076  33.970  -3.898  1.00  1.00      I    C
ATOM   1643  CA  LYS I  36      -8.292  32.676  -1.156  1.00  1.00      I    C
ATOM   1644  CA  GLY I  37      -6.463  29.428  -0.453  1.00  1.00      I    C
ATOM   1645  CA  ASN I  38      -3.050  30.978   0.706  1.00  1.00      I    C
ATOM   1646  CA  TYR I  39      -1.106  29.238  -1.956  1.00  1.00      I    C
ATOM   1647  CA  ALA I  40       0.872  32.408  -2.988  1.00  1.00      I    C
ATOM   1648  CA  GLU I  41       0.746  36.064  -2.346  1.00  1.00      I    C
ATOM   1649  CA  ARG I  42       0.290  36.720  -6.043  1.00  1.00      I    C
ATOM   1650  CA  VAL I  43      -1.305  35.124  -9.131  1.00  1.00      I    C
ATOM   1651  CA  GLY I  44      -0.373  36.475 -12.523  1.00  1.00      I    C
ATOM   1652  CA  ALA I  45      -3.000  36.969 -15.137  1.00  1.00      I    C
ATOM   1653  CA  GLY I  46      -2.225  33.833 -16.984  1.00  1.00      I    C
ATOM   1654  CA  ALA I  47      -2.348  31.599 -13.926  1.00  1.00      I    C
ATOM   1655  CA  PRO I  48      -6.104  31.336 -13.599  1.00  1.00      I    C
ATOM   1656  CA  VAL I  49      -6.364  30.988 -17.412  1.00  1.00      I    C
ATOM   1657  CA  TYR I  50      -3.789  28.169 -17.645  1.00  1.00      I    C
ATOM   1658  CA  LEU I  51      -5.330  26.545 -14.632  1.00  1.00      I    C
ATOM   1659  CA  ALA I  52      -8.890  26.867 -15.849  1.00  1.00      I    C
ATOM   1660  CA  ALA I  53      -7.831  25.372 -19.257  1.00  1.00      I    C
ATOM   1661  CA  VAL I  54      -6.317  22.265 -17.641  1.00  1.00      I    C
ATOM   1662  CA  LEU I  55      -9.492  21.728 -15.535  1.00  1.00      I    C
ATOM   1663  CA  GLU I  56     -11.622  22.094 -18.514  1.00  1.00      I    C
ATOM   1664  CA  TYR I  57      -9.447  19.619 -20.472  1.00  1.00      I    C
ATOM   1665  CA  LEU I  58      -9.658  16.907 -17.827  1.00  1.00      I    C
ATOM   1666  CA  THR I  59     -13.333  17.150 -17.670  1.00  1.00      I    C
ATOM   1667  CA  ALA I  60     -13.572  16.372 -21.369  1.00  1.00      I    C
ATOM   1668  CA  GLU I  61     -11.387  13.352 -21.148  1.00  1.00      I    C
ATOM   1669  CA  ILE I  62     -13.510  11.762 -18.276  1.00  1.00      I    C
ATOM   1670  CA  LEU I  63     -16.709  12.969 -19.935  1.00  1.00      I    C
ATOM   1671  CA  GLU I  64     -15.842  11.465 -23.392  1.00  1.00      I    C
ATOM   1672  CA  LEU I  65     -15.168   8.086 -21.902  1.00  1.00      I    C
ATOM   1673  CA  ALA I  66     -18.155   8.147 -19.505  1.00  1.00      I    C
ATOM   1674  CA  GLY I  67     -20.627   8.957 -22.221  1.00  1.00      I    C
ATOM   1675  CA  ASN I  68     -19.460   6.048 -24.269  1.00  1.00      I    C
ATOM   1676  CA  ALA I  69     -20.118   3.665 -21.382  1.00  1.00      I    C
ATOM   1677  CA  ALA I  70     -23.632   5.142 -20.907  1.00  1.00      I    C
ATOM   1678  CA  ARG I  71     -24.553   4.673 -24.496  1.00  1.00      I    C
ATOM   1679  CA  ASP I  72     -23.123   1.311 -24.612  1.00  1.00      I    C
ATOM   1680  CA  ASN I  73     -25.536   0.007 -22.019  1.00  1.00      I    C
ATOM   1681  CA  LYS I  74     -28.516   1.409 -23.878  1.00  1.00      I    C
ATOM   1682  CA  LYS I  75     -29.001   4.345 -21.507  1.00  1.00      I    C
ATOM   1683  CA  THR I  76     -28.662   8.080 -22.206  1.00  1.00      I    C
ATOM   1684  CA  ARG I  77     -28.163   9.164 -18.706  1.00  1.00      I    C
ATOM   1685  CA  ILE I  78     -24.628   9.290 -17.146  1.00  1.00      I    C
ATOM   1686  CA  ILE I  79     -24.558   7.613 -13.712  1.00  1.00      I    C
ATOM   1687  CA  PRO I  80     -21.591   7.016 -11.367  1.00  1.00      I    C
ATOM   1688  CA  ARG I  81     -21.065   3.485 -12.711  1.00  1.00      I    C
ATOM   1689  CA  HIS I  82     -20.322   4.801 -16.200  1.00  1.00      I    C
ATOM   1690  CA  LEU I  83     -17.832   7.359 -14.844  1.00  1.00      I    C
ATOM   1691  CA  GLN I  84     -16.007   4.610 -12.941  1.00  1.00      I    C
ATOM   1692  CA  LEU I  85     -15.849   2.148 -15.809  1.00  1.00      I    C
ATOM   1693  CA  ALA I  86     -14.282   4.848 -17.975  1.00  1.00      I    C
ATOM   1694  CA  VAL I  87     -11.530   5.803 -15.560  1.00  1.00      I    C
ATOM   1695  CA  ARG I  88     -10.378   2.340 -14.670  1.00  1.00      I    C
ATOM   1696  CA  ASN I  89     -10.391   1.044 -18.177  1.00  1.00      I    C
ATOM   1697  CA  ASP I  90      -8.040   3.894 -19.164  1.00  1.00      I    C
ATOM   1698  CA  GLU I  91      -4.531   2.900 -18.019  1.00  1.00      I    C
ATOM   1699  CA  GLU I  92      -3.309   6.535 -17.742  1.00  1.00      I    C
ATOM   1700  CA  LEU I  93      -6.472   8.042 -16.197  1.00  1.00      I    C
ATOM   1701  CA  ASN I  94      -6.121   5.319 -13.470  1.00  1.00      I    C
ATOM   1702  CA  LYS I  95      -2.859   6.931 -12.364  1.00  1.00      I    C
ATOM   1703  CA  LEU I  96      -4.671  10.358 -12.711  1.00  1.00      I    C
ATOM   1704  CA  LEU I  97      -7.310   8.917 -10.321  1.00  1.00      I    C
ATOM   1705  CA  GLY I  98      -4.778   7.002  -8.178  1.00  1.00      I    C
ATOM   1706  CA  ARG I  99      -5.936   8.467  -4.944  1.00  1.00      I    C
ATOM   1707  CA  VAL I 100      -9.630   8.731  -5.632  1.00  1.00      I    C
ATOM   1708  CA  THR I 101     -12.537   6.349  -4.868  1.00  1.00      I    C
ATOM   1709  CA  ILE I 102     -15.690   6.210  -7.000  1.00  1.00      I    C
ATOM   1710  CA  ALA I 103     -18.655   5.280  -4.855  1.00  1.00      I    C
ATOM   1711  CA  GLN I 104     -21.244   3.068  -6.437  1.00  1.00      I    C
ATOM   1712  CA  GLY I 105     -18.891   2.438  -9.237  1.00  1.00      I    C
ATOM   1713  CA  GLY I 106     -18.721  -1.416  -9.008  1.00  1.00      I    C
ATOM   1714  CA  VAL I 107     -15.419  -2.916 -10.516  1.00  1.00      I    C
ATOM   1715  CA  LEU I 108     -15.411  -4.756 -13.844  1.00  1.00      I    C
ATOM   1716  CA  PRO I 109     -12.863  -7.785 -13.876  1.00  1.00      I    C
ATOM   1717  CA  ASN I 110     -10.732  -7.044 -16.891  1.00  1.00      I    C
ATOM   1718  CA  ILE I 111      -7.254  -8.380 -17.640  1.00  1.00      I    C
ATOM   1719  CA  GLN I 112      -6.366  -9.211 -21.205  1.00  1.00      I    C
ATOM   1720  CA  SER I 113      -4.084 -12.306 -21.614  1.00  1.00      I    C
ATOM   1721  CA  VAL I 114      -6.716 -14.550 -23.215  1.00  1.00      I    C
ATOM   1722  CA  LEU I 115      -6.744 -12.375 -26.323  1.00  1.00      I    C
ATOM   1723  CA  LEU I 116      -3.099 -12.864 -27.090  1.00  1.00      I    C
ATOM   1724  CA  PRO I 117      -1.875 -11.844 -30.617  1.00  1.00      I    C
ATOM   1725  CA  LYS I 118       1.122  -9.517 -30.299  1.00  1.00      I    C
ATOM   1726  CA  LYS I 119       3.416  -9.423 -33.382  1.00  1.00      I    C
ATOM   1727  CA  THR I 120       1.232  -6.368 -33.842  1.00  1.00      I    C
ATOM   1728  CA  GLU I 121      -1.622  -5.468 -36.289  1.00  1.00      I    C
ATOM   1729  CA  SER I 122      -4.661  -4.059 -34.551  1.00  1.00      I    C
ATOM   1730  CA  SER I 123      -7.407  -5.087 -36.990  1.00  1.00      I    C
ATOM   1731  CA  LYS I 124      -7.901  -1.623 -38.376  1.00  1.00      I    C
ATOM   1732  CA  SER I 125     -10.514  -0.521 -35.910  1.00  1.00      I    C
ATOM   1733  CA  LYS I 126     -10.191   1.529 -32.660  1.00  1.00      I    C
ATOM   1734  CA  SER I 127      -6.844   0.726 -31.202  1.00  1.00      I    C
ATOM   1735  CA  LYS I 128      -4.979   2.968 -33.663  1.00  1.00      I    C
TER
ATOM   1736  CA  PRO J   1     -59.428  30.129  11.086  1.00  1.00      J    C
ATOM   1737  CA  GLU J   2     -61.192  30.109   7.803  1.00  1.00      J    C
ATOM   1738  CA  PRO J   3     -63.296  26.973   7.659  1.00  1.00      J    C
ATOM   1739  CA  ALA J   4     -61.473  26.214   4.410  1.00  1.00      J    C
ATOM   1740  CA  LYS J   5     -57.824  26.154   3.616  1.00  1.00      J    C
ATOM   1741  CA  SER J   6     -58.858  26.395  -0.093  1.00  1.00      J    C
ATOM   1742  CA  ALA J   7     -56.802  23.245  -0.703  1.00  1.00      J    C
ATOM   1743  CA  PRO J   8     -57.779  21.613   1.555  1.00  1.00      J    C
ATOM   1744  CA  ALA J   9     -54.208  20.338   2.221  1.00  1.00      J    C
ATOM   1745  CA  PRO J  10     -53.921  18.150   4.206  1.00  1.00      J    C
ATOM   1746  CA  LYS J  11     -52.291  20.569   6.608  1.00  1.00      J    C
ATOM   1747  CA  LYS J  12     -51.626  18.848   9.897  1.00  1.00      J    C
ATOM   1748  CA  GLY J  13     -52.295  19.540  13.623  1.00  1.00      J    C
ATOM   1749  CA  SER J  14     -50.118  22.533  14.688  1.00  1.00      J    C
ATOM   1750  CA  LYS J  15     -53.257  24.344  15.778  1.00  1.00      J    C
ATOM   1751  CA  LYS J  16     -53.843  27.466  13.832  1.00  1.00      J    C
ATOM   1752  CA  ALA J  17     -52.518  30.978  13.025  1.00  1.00      J    C
ATOM   1753  CA  VAL J  18     -55.338  33.356  11.899  1.00  1.00      J    C
ATOM   1754  CA  THR J  19     -52.590  34.803   9.734  1.00  1.00      J    C
ATOM   1755  CA  LYS J  20     -55.298  36.125   7.441  1.00  1.00      J    C
ATOM   1756  CA  THR J  21     -55.240  35.459   3.700  1.00  1.00      J    C
ATOM   1757  CA  GLN J  22     -52.008  36.900   2.435  1.00  1.00      J    C
ATOM   1758  CA  LYS J  23     -48.729  35.390   3.410  1.00  1.00      J    C
ATOM   1759  CA  LYS J  24     -46.937  34.665   0.101  1.00  1.00      J    C
ATOM   1760  CA  ASP J  25     -47.342  31.287  -1.716  1.00  1.00      J    C
ATOM   1761  CA  GLY J  26     -46.367  27.878  -0.181  1.00  1.00      J    C
ATOM   1762  CA  LYS J  27     -42.905  28.795   0.407  1.00  1.00      J    C
ATOM   1763  CA  LYS J  28     -39.599  29.369  -1.276  1.00  1.00      J    C
ATOM   1764  CA  ARG J  29     -37.397  31.042   1.377  1.00  1.00      J    C
ATOM   1765  CA  ARG J  30     -34.281  30.452  -0.433  1.00  1.00      J    C
ATOM   1766  CA  LYS J  31     -31.604  28.199   1.049  1.00  1.00      J    C
ATOM   1767  CA  THR J  32     -28.146  29.714   0.533  1.00  1.00      J    C
ATOM   1768  CA  ARG J  33     -26.315  27.610  -2.020  1.00  1.00      J    C
ATOM   1769  CA  LYS J  34     -22.586  28.083  -2.080  1.00  1.00      J    C
ATOM   1770  CA  GLU J  35     -21.477  28.128  -5.767  1.00  1.00      J    C
ATOM   1771  CA  SER J  36     -20.256  24.773  -7.011  1.00  1.00      J    C
ATOM   1772  CA  TYR J  37     -18.669  24.052 -10.337  1.00  1.00      J    C
ATOM   1773  CA  ALA J  38     -21.963  23.132 -11.931  1.00  1.00      J    C
ATOM   1774  CA  ILE J  39     -22.075  25.447 -14.938  1.00  1.00      J    C
ATOM   1775  CA  TYR J  40     -18.756  24.352 -16.330  1.00  1.00      J    C
ATOM   1776  CA  VAL J  41     -19.178  20.629 -15.884  1.00  1.00      J    C
ATOM   1777  CA  TYR J  42     -22.617  21.062 -17.592  1.00  1.00      J    C
ATOM   1778  CA  LYS J  43     -21.078  23.063 -20.370  1.00  1.00      J    C
ATOM   1779  CA  VAL J  44     -18.371  20.424 -21.022  1.00  1.00      J    C
ATOM   1780  CA  LEU J  45     -20.871  17.634 -20.863  1.00  1.00      J    C
ATOM   1781  CA  LYS J  46     -22.851  19.452 -23.648  1.00  1.00      J    C
ATOM   1782  CA  GLN J  47     -19.801  19.584 -25.842  1.00  1.00      J    C
ATOM   1783  CA  VAL J  48     -19.303  15.903 -25.839  1.00  1.00      J    C
ATOM   1784  CA  HIS J  49     -22.791  14.379 -25.501  1.00  1.00      J    C
ATOM   1785  CA  PRO J  50     -25.343  17.157 -26.225  1.00  1.00      J    C
ATOM   1786  CA  ASP J  51     -28.474  14.959 -25.771  1.00  1.00      J    C
ATOM   1787  CA  THR J  52     -27.274  13.065 -22.797  1.00  1.00      J    C
ATOM   1788  CA  GLY J  53     -28.119  14.195 -19.455  1.00  1.00      J    C
ATOM   1789  CA  ILE J  54     -26.262  13.494 -16.170  1.00  1.00      J    C
ATOM   1790  CA  SER J  55     -27.336  12.291 -12.781  1.00  1.00      J    C
ATOM   1791  CA  SER J  56     -27.068  14.058  -9.440  1.00  1.00      J    C
ATOM   1792  CA  LYS J  57     -24.788  11.317  -8.215  1.00  1.00      J    C
ATOM   1793  CA  ALA J  58     -22.595  11.862 -11.290  1.00  1.00      J    C
ATOM   1794  CA  MET J  59     -22.581  15.612 -11.019  1.00  1.00      J    C
ATOM   1795  CA  SER J  60     -21.358  15.406  -7.396  1.00  1.00      J    C
ATOM   1796  CA  ILE J  61     -18.661  13.011  -8.593  1.00  1.00      J    C
ATOM   1797  CA  MET J  62     -17.591  15.633 -11.311  1.00  1.00      J    C
ATOM   1798  CA  ASN J  63     -17.749  18.415  -8.743  1.00  1.00      J    C
ATOM   1799  CA  SER J  64     -15.183  16.463  -6.581  1.00  1.00      J    C
ATOM   1800  CA  PHE J  65     -13.000  15.856  -9.611  1.00  1.00      J    C
ATOM   1801  CA  VAL J  66     -12.796  19.540 -10.577  1.00  1.00      J    C
ATOM   1802  CA  ASN J  67     -12.228  20.650  -7.030  1.00  1.00      J    C
ATOM   1803  CA  ASP J  68      -9.599  18.000  -6.444  1.00  1.00      J    C
ATOM   1804  CA  VAL J  69      -7.596  18.657  -9.561  1.00  1.00      J    C
ATOM   1805  CA  PHE J  70      -7.871  22.375  -8.963  1.00  1.00      J    C
ATOM   1806  CA  GLU J  71      -6.480  21.747  -5.373  1.00  1.00      J    C
ATOM   1807  CA  ARG J  72      -3.835  19.298  -6.698  1.00  1.00      J    C
ATOM   1808  CA  ILE J  73      -2.467  21.511  -9.339  1.00  1.00      J    C
ATOM   1809  CA  ALA J  74      -2.755  24.444  -6.940  1.00  1.00      J    C
ATOM   1810  CA  GLY J  75      -0.675  22.574  -4.288  1.00  1.00      J    C
ATOM   1811  CA  GLU J  76       2.059  21.685  -6.757  1.00  1.00      J    C
ATOM   1812  CA  ALA J  77       2.197  25.229  -8.176  1.00  1.00      J    C
ATOM   1813  CA  SER J  78       2.702  26.629  -4.640  1.00  1.00      J    C
ATOM   1814  CA  ARG J  79       5.576  24.213  -3.978  1.00  1.00      J    C
ATOM   1815  CA  LEU J  80       7.263  25.121  -7.222  1.00  1.00      J    C
ATOM   1816  CA  ALA J  81       7.143  28.818  -6.484  1.00  1.00      J    C
ATOM   1817  CA  HIS J  82       8.280  28.295  -2.895  1.00  1.00      J    C
ATOM   1818  CA  TYR J  83      11.271  26.137  -3.901  1.00  1.00      J    C
ATOM   1819  CA  ASN J  84      12.340  29.098  -6.074  1.00  1.00      J    C
ATOM   1820  CA  LYS J  85      11.409  31.809  -3.462  1.00  1.00      J    C
ATOM   1821  CA  ARG J  86       8.998  33.619  -5.858  1.00  1.00      J    C
ATOM   1822  CA  SER J  87       5.921  35.361  -4.578  1.00  1.00      J    C
ATOM   1823  CA  THR J  88       3.850  34.658  -7.593  1.00  1.00      J    C
ATOM   1824  CA  ILE J  89       2.615  31.430  -9.156  1.00  1.00      J    C
ATOM   1825  CA  THR J  90       2.650  31.877 -12.830  1.00  1.00      J    C
ATOM   1826  CA  SER J  91       1.083  29.866 -15.572  1.00  1.00      J    C
ATOM   1827  CA  ARG J  92       4.495  28.491 -16.295  1.00  1.00      J    C
ATOM   1828  CA  GLU J  93       4.799  27.101 -12.667  1.00  1.00      J    C
ATOM   1829  CA  ILE J  94       1.212  25.731 -13.226  1.00  1.00      J    C
ATOM   1830  CA  GLN J  95       2.319  24.178 -16.524  1.00  1.00      J    C
ATOM   1831  CA  THR J  96       5.266  22.324 -14.936  1.00  1.00      J    C
ATOM   1832  CA  ALA J  97       2.944  21.340 -12.097  1.00  1.00      J    C
ATOM   1833  CA  VAL J  98       0.668  19.912 -14.886  1.00  1.00      J    C
ATOM   1834  CA  ARG J  99       3.678  17.873 -16.205  1.00  1.00      J    C
ATOM   1835  CA  LEU J 100       4.330  16.513 -12.739  1.00  1.00      J    C
ATOM   1836  CA  LEU J 101       0.682  15.610 -12.197  1.00  1.00      J    C
ATOM   1837  CA  LEU J 102      -0.627  14.164 -15.451  1.00  1.00      J    C
ATOM   1838  CA  PRO J 103       0.753  11.109 -17.020  1.00  1.00      J    C
ATOM   1839  CA  GLY J 104       2.384  11.215 -20.433  1.00  1.00      J    C
ATOM   1840  CA  GLU J 105      -0.003  11.690 -23.370  1.00  1.00      J    C
ATOM   1841  CA  LEU J 106      -2.569  13.353 -21.035  1.00  1.00      J    C
ATOM   1842  CA  ALA J 107      -0.072  15.863 -19.940  1.00  1.00      J    C
ATOM   1843  CA  LYS J 108       0.791  16.614 -23.571  1.00  1.00      J    C
ATOM   1844  CA  HIS J 109      -2.715  17.549 -24.700  1.00  1.00      J    C
ATOM   1845  CA  ALA J 110      -3.488  19.394 -21.276  1.00  1.00      J    C
ATOM   1846  CA  VAL J 111      -0.406  21.490 -21.731  1.00  1.00      J    C
ATOM   1847  CA  SER J 112      -1.363  22.124 -25.455  1.00  1.00      J    C
ATOM   1848  CA  GLU J 113      -4.839  23.262 -24.572  1.00  1.00      J    C
ATOM   1849  CA  GLY J 114      -3.599  25.173 -21.480  1.00  1.00      J    C
ATOM   1850  CA  THR J 115      -1.083  27.000 -23.810  1.00  1.00      J    C
ATOM   1851  CA  LYS J 116      -3.733  27.619 -26.384  1.00  1.00      J    C
ATOM   1852  CA  ALA J 117      -5.818  29.431 -23.777  1.00  1.00      J    C
ATOM   1853  CA  VAL J 118      -2.838  31.710 -22.584  1.00  1.00      J    C
ATOM   1854  CA  THR J 119      -1.327  32.855 -25.846  1.00  1.00      J    C
ATOM   1855  CA  LYS J 120      -4.619  33.857 -27.335  1.00  1.00      J    C
ATOM   1856  CA  TYR J 121      -5.905  35.699 -24.314  1.00  1.00      J    C
ATOM   1857  CA  THR J 122      -2.916  37.992 -24.041  1.00  1.00      J    C
ATOM   1858  CA  SER J 123      -2.827  38.721 -27.816  1.00  1.00      J    C
ATOM   1859  CA  ALA J 124      -6.434  39.797 -27.599  1.00  1.00      J    C
ATOM   1860  CA  LYS J 125      -7.622  42.724 -29.749  1.00  1.00      J    C
TER
