# Supplementary material for: The kinetic landscape of nucleosome assembly: A coarse-grained molecular dynamics study
Source: PLoS Comput Biol. 2021 Jul 27;17(7):e1009253. doi: 10.1371/journal.pcbi.1009253 (PMC8345847; doi:10.1371/journal.pcbi.1009253)
Supplement: S1 Data — For each of the 11 metastable states identified from our MSM at 400 mM using PCCA clustering, we deposited 4 representative coarse-grained nucleosome conformations in PDB format. The conformations are named “state*conf#.pdb”, where * corresponds to the state name as described in the text (T, TL, TR, HL0, HL1, HL2, HR0, HR1, HR2 and HR3, N), and # goes from 1 to 4. The file “msm_hmm11.dat” contains the equilibrium probabilities of the various basins and the transition probabilities between them. The data also contain 4 representative partially opened conformations for each of the left hexasome, right hexasome, and tetrasome states, named “partially-opened_*_conf#.pdb”, where * is HL, HR or T and # goes from 1 to 4. (ZIP) [file pcbi.1009253.s006.zip › S1_Data/stateHL2conf1.pdb]

ATOM      1 DS   DC  A   1      52.100 -34.950  18.859  1.00  1.00      A    S
ATOM      2 DB   DC  A   1      51.430 -35.460  14.479  1.00  1.00      A    B
ATOM      3 DP   DT  A   2      53.780 -32.030  19.869  1.00  1.00      A    P
ATOM      4 DS   DT  A   2      56.220 -31.690  16.579  1.00  1.00      A    S
ATOM      5 DB   DT  A   2      53.590 -32.220  13.559  1.00  1.00      A    B
ATOM      6 DP   DG  A   3      58.130 -27.491  16.099  1.00  1.00      A    P
ATOM      7 DS   DG  A   3      58.160 -27.510  12.079  1.00  1.00      A    S
ATOM      8 DB   DG  A   3      53.610 -29.450  10.169  1.00  1.00      A    B
ATOM      9 DP   DG  A   4      59.170 -24.461  10.209  1.00  1.00      A    P
ATOM     10 DS   DG  A   4      57.080 -24.820   7.269  1.00  1.00      A    S
ATOM     11 DB   DG  A   4      52.280 -26.440   8.199  1.00  1.00      A    B
ATOM     12 DP   DA  A   5      57.270 -22.110   4.149  1.00  1.00      A    P
ATOM     13 DS   DA  A   5      53.820 -23.270   2.149  1.00  1.00      A    S
ATOM     14 DB   DA  A   5      50.620 -24.300   5.919  1.00  1.00      A    B
ATOM     15 DP   DG  A   6      52.390 -20.650  -0.291  1.00  1.00      A    P
ATOM     16 DS   DG  A   6      49.200 -20.710   0.849  1.00  1.00      A    S
ATOM     17 DB   DG  A   6      48.790 -20.630   5.989  1.00  1.00      A    B
ATOM     18 DP   DA  A   7      46.090 -19.000  -0.961  1.00  1.00      A    P
ATOM     19 DS   DA  A   7      43.910 -18.460   2.049  1.00  1.00      A    S
ATOM     20 DB   DA  A   7      46.550 -17.980   6.079  1.00  1.00      A    B
ATOM     21 DP   DA  A   8      41.070 -16.270   1.589  1.00  1.00      A    P
ATOM     22 DS   DA  A   8      40.810 -15.290   5.399  1.00  1.00      A    S
ATOM     23 DB   DA  A   8      45.110 -14.730   7.189  1.00  1.00      A    B
ATOM     24 DP   DT  A   9      39.120 -12.870   6.029  1.00  1.00      A    P
ATOM     25 DS   DT  A   9      40.260 -12.430   9.249  1.00  1.00      A    S
ATOM     26 DB   DT  A   9      44.460 -11.430   8.209  1.00  1.00      A    B
ATOM     27 DP   DC  A  10      38.230  -9.770  11.089  1.00  1.00      A    P
ATOM     28 DS   DC  A  10      40.931  -8.480  13.149  1.00  1.00      A    S
ATOM     29 DB   DC  A  10      44.200  -8.090  10.309  1.00  1.00      A    B
ATOM     30 DP   DC  A  11      40.651  -5.850  15.249  1.00  1.00      A    P
ATOM     31 DS   DC  A  11      44.041  -4.800  15.139  1.00  1.00      A    S
ATOM     32 DB   DC  A  11      45.271  -4.530  11.319  1.00  1.00      A    B
ATOM     33 DP   DC  A  12      45.291  -2.210  17.259  1.00  1.00      A    P
ATOM     34 DS   DC  A  12      48.281  -1.500  15.479  1.00  1.00      A    S
ATOM     35 DB   DC  A  12      47.071  -0.780  11.249  1.00  1.00      A    B
ATOM     36 DP   DG  A  13      51.031   2.090  17.089  1.00  1.00      A    P
ATOM     37 DS   DG  A  13      52.681   2.700  13.669  1.00  1.00      A    S
ATOM     38 DB   DG  A  13      48.981   2.850  10.109  1.00  1.00      A    B
ATOM     39 DP   DG  A  14      55.161   5.630  13.169  1.00  1.00      A    P
ATOM     40 DS   DG  A  14      54.471   6.910   9.439  1.00  1.00      A    S
ATOM     41 DB   DG  A  14      50.081   6.410   8.199  1.00  1.00      A    B
ATOM     42 DP   DT  A  15      55.481  10.030   8.499  1.00  1.00      A    P
ATOM     43 DS   DT  A  15      52.741  10.630   5.549  1.00  1.00      A    S
ATOM     44 DB   DT  A  15      49.161   9.930   7.929  1.00  1.00      A    B
ATOM     45 DP   DC  A  16      53.131  14.390   3.899  1.00  1.00      A    P
ATOM     46 DS   DC  A  16      49.501  14.520   3.079  1.00  1.00      A    S
ATOM     47 DB   DC  A  16      47.471  13.250   6.799  1.00  1.00      A    B
ATOM     48 DP   DT  A  17      47.671  17.400   1.429  1.00  1.00      A    P
ATOM     49 DS   DT  A  17      44.221  16.250   2.259  1.00  1.00      A    S
ATOM     50 DB   DT  A  17      44.511  15.960   6.009  1.00  1.00      A    B
ATOM     51 DP   DG  A  18      41.071  19.650   1.279  1.00  1.00      A    P
ATOM     52 DS   DG  A  18      38.761  18.770   4.169  1.00  1.00      A    S
ATOM     53 DB   DG  A  18      41.951  18.540   8.529  1.00  1.00      A    B
ATOM     54 DP   DC  A  19      36.191  20.220   4.549  1.00  1.00      A    P
ATOM     55 DS   DC  A  19      36.071  18.800   8.249  1.00  1.00      A    S
ATOM     56 DB   DC  A  19      39.291  20.440   9.679  1.00  1.00      A    B
ATOM     57 DP   DA  A  20      32.181  19.520  10.799  1.00  1.00      A    P
ATOM     58 DS   DA  A  20      33.941  19.820  13.899  1.00  1.00      A    S
ATOM     59 DB   DA  A  20      37.701  22.900  12.879  1.00  1.00      A    B
ATOM     60 DP   DG  A  21      31.661  21.180  17.149  1.00  1.00      A    P
ATOM     61 DS   DG  A  21      33.981  23.430  18.199  1.00  1.00      A    S
ATOM     62 DB   DG  A  21      36.781  25.780  15.039  1.00  1.00      A    B
ATOM     63 DP   DG  A  22      32.921  25.800  21.049  1.00  1.00      A    P
ATOM     64 DS   DG  A  22      35.211  28.740  20.679  1.00  1.00      A    S
ATOM     65 DB   DG  A  22      36.871  29.180  16.239  1.00  1.00      A    B
ATOM     66 DP   DC  A  23      34.921  31.450  22.869  1.00  1.00      A    P
ATOM     67 DS   DC  A  23      36.791  33.860  20.489  1.00  1.00      A    S
ATOM     68 DB   DC  A  23      35.691  32.460  16.509  1.00  1.00      A    B
ATOM     69 DP   DC  A  24      37.111  37.380  21.029  1.00  1.00      A    P
ATOM     70 DS   DC  A  24      37.211  38.760  17.699  1.00  1.00      A    S
ATOM     71 DB   DC  A  24      34.661  36.230  15.399  1.00  1.00      A    B
ATOM     72 DP   DG  A  25      36.231  43.200  17.559  1.00  1.00      A    P
ATOM     73 DS   DG  A  25      35.241  43.070  14.209  1.00  1.00      A    S
ATOM     74 DB   DG  A  25      31.951  39.180  13.439  1.00  1.00      A    B
ATOM     75 DP   DC  A  26      34.921  46.020  12.259  1.00  1.00      A    P
ATOM     76 DS   DC  A  26      32.651  44.750   9.959  1.00  1.00      A    S
ATOM     77 DB   DC  A  26      30.411  42.000  12.500  1.00  1.00      A    B
ATOM     78 DP   DT  A  27      30.521  46.940   7.780  1.00  1.00      A    P
ATOM     79 DS   DT  A  27      27.851  44.410   7.180  1.00  1.00      A    S
ATOM     80 DB   DT  A  27      26.771  43.380  11.160  1.00  1.00      A    B
ATOM     81 DP   DC  A  28      24.701  45.420   4.990  1.00  1.00      A    P
ATOM     82 DS   DC  A  28      22.451  42.790   6.790  1.00  1.00      A    S
ATOM     83 DB   DC  A  28      22.821  43.500  11.090  1.00  1.00      A    B
ATOM     84 DP   DA  A  29      18.001  41.630   5.520  1.00  1.00      A    P
ATOM     85 DS   DA  A  29      17.271  39.900   8.630  1.00  1.00      A    S
ATOM     86 DB   DA  A  29      18.861  42.980  12.220  1.00  1.00      A    B
ATOM     87 DP   DA  A  30      14.251  38.500   9.210  1.00  1.00      A    P
ATOM     88 DS   DA  A  30      14.631  38.920  12.900  1.00  1.00      A    S
ATOM     89 DB   DA  A  30      15.821  43.650  14.030  1.00  1.00      A    B
ATOM     90 DP   DT  A  31      12.101  38.160  14.240  1.00  1.00      A    P
ATOM     91 DS   DT  A  31      12.381  39.830  17.550  1.00  1.00      A    S
ATOM     92 DB   DT  A  31      12.911  44.070  16.050  1.00  1.00      A    B
ATOM     93 DP   DT  A  32       9.281  39.590  20.150  1.00  1.00      A    P
ATOM     94 DS   DT  A  32       9.981  42.970  21.850  1.00  1.00      A    S
ATOM     95 DB   DT  A  32       9.841  45.570  18.020  1.00  1.00      A    B
ATOM     96 DP   DG  A  33       7.171  44.080  25.060  1.00  1.00      A    P
ATOM     97 DS   DG  A  33       7.141  47.780  24.580  1.00  1.00      A    S
ATOM     98 DB   DG  A  33       7.071  48.430  19.430  1.00  1.00      A    B
ATOM     99 DP   DG  A  34       4.881  50.210  26.270  1.00  1.00      A    P
ATOM    100 DS   DG  A  34       3.771  52.490  23.000  1.00  1.00      A    S
ATOM    101 DB   DG  A  34       3.971  50.140  18.610  1.00  1.00      A    B
ATOM    102 DP   DT  A  35       0.451  54.020  23.250  1.00  1.00      A    P
ATOM    103 DS   DT  A  35      -0.059  54.290  19.700  1.00  1.00      A    S
ATOM    104 DB   DT  A  35       0.571  49.860  18.490  1.00  1.00      A    B
ATOM    105 DP   DC  A  36      -3.519  55.880  18.900  1.00  1.00      A    P
ATOM    106 DS   DC  A  36      -3.709  54.260  15.540  1.00  1.00      A    S
ATOM    107 DB   DC  A  36      -2.869  50.360  16.360  1.00  1.00      A    B
ATOM    108 DP   DG  A  37      -8.129  54.720  13.730  1.00  1.00      A    P
ATOM    109 DS   DG  A  37      -7.979  51.140  11.980  1.00  1.00      A    S
ATOM    110 DB   DG  A  37      -6.159  48.030  14.930  1.00  1.00      A    B
ATOM    111 DP   DT  A  38     -10.329  50.120   9.780  1.00  1.00      A    P
ATOM    112 DS   DT  A  38      -9.499  46.600  10.060  1.00  1.00      A    S
ATOM    113 DB   DT  A  38      -9.259  46.560  14.360  1.00  1.00      A    B
ATOM    114 DP   DA  A  39     -11.939  43.970   8.610  1.00  1.00      A    P
ATOM    115 DS   DA  A  39     -10.799  41.260  10.780  1.00  1.00      A    S
ATOM    116 DB   DA  A  39     -11.459  42.880  15.330  1.00  1.00      A    B
ATOM    117 DP   DG  A  40     -12.549  37.850  10.010  1.00  1.00      A    P
ATOM    118 DS   DG  A  40     -12.409  36.480  13.730  1.00  1.00      A    S
ATOM    119 DB   DG  A  40     -13.699  40.110  17.450  1.00  1.00      A    B
ATOM    120 DP   DA  A  41     -12.709  33.090  14.790  1.00  1.00      A    P
ATOM    121 DS   DA  A  41     -13.419  33.840  18.220  1.00  1.00      A    S
ATOM    122 DB   DA  A  41     -16.369  37.660  18.300  1.00  1.00      A    B
ATOM    123 DP   DC  A  42     -14.069  31.740  19.760  1.00  1.00      A    P
ATOM    124 DS   DC  A  42     -16.189  33.840  22.360  1.00  1.00      A    S
ATOM    125 DB   DC  A  42     -18.849  36.140  20.270  1.00  1.00      A    B
ATOM    126 DP   DA  A  43     -18.479  31.590  25.770  1.00  1.00      A    P
ATOM    127 DS   DA  A  43     -20.909  34.260  26.390  1.00  1.00      A    S
ATOM    128 DB   DA  A  43     -22.619  35.490  21.920  1.00  1.00      A    B
ATOM    129 DP   DG  A  44     -23.359  33.810  28.810  1.00  1.00      A    P
ATOM    130 DS   DG  A  44     -26.519  35.390  26.920  1.00  1.00      A    S
ATOM    131 DB   DG  A  44     -26.449  35.010  21.570  1.00  1.00      A    B
ATOM    132 DP   DC  A  45     -29.439  36.120  28.810  1.00  1.00      A    P
ATOM    133 DS   DC  A  45     -31.549  36.581  25.320  1.00  1.00      A    S
ATOM    134 DB   DC  A  45     -29.889  34.051  22.270  1.00  1.00      A    B
ATOM    135 DP   DT  A  46     -36.099  36.991  25.180  1.00  1.00      A    P
ATOM    136 DS   DT  A  46     -36.719  35.611  21.390  1.00  1.00      A    S
ATOM    137 DB   DT  A  46     -33.729  33.031  21.050  1.00  1.00      A    B
ATOM    138 DP   DC  A  47     -40.019  34.491  20.771  1.00  1.00      A    P
ATOM    139 DS   DC  A  47     -38.729  32.281  17.701  1.00  1.00      A    S
ATOM    140 DB   DC  A  47     -35.869  30.261  19.260  1.00  1.00      A    B
ATOM    141 DP   DT  A  48     -40.979  29.751  15.161  1.00  1.00      A    P
ATOM    142 DS   DT  A  48     -38.059  27.941  13.711  1.00  1.00      A    S
ATOM    143 DB   DT  A  48     -36.299  26.881  17.110  1.00  1.00      A    B
ATOM    144 DP   DA  A  49     -38.919  24.591  10.831  1.00  1.00      A    P
ATOM    145 DS   DA  A  49     -35.979  22.051  12.010  1.00  1.00      A    S
ATOM    146 DB   DA  A  49     -36.099  21.321  16.560  1.00  1.00      A    B
ATOM    147 DP   DG  A  50     -35.439  18.601  10.140  1.00  1.00      A    P
ATOM    148 DS   DG  A  50     -33.219  17.301  12.850  1.00  1.00      A    S
ATOM    149 DB   DG  A  50     -35.649  17.521  17.180  1.00  1.00      A    B
ATOM    150 DP   DC  A  51     -31.069  14.501  12.080  1.00  1.00      A    P
ATOM    151 DS   DC  A  51     -31.219  13.401  15.550  1.00  1.00      A    S
ATOM    152 DB   DC  A  51     -34.979  14.251  17.070  1.00  1.00      A    B
ATOM    153 DP   DA  A  52     -29.879   9.651  16.420  1.00  1.00      A    P
ATOM    154 DS   DA  A  52     -31.859   8.791  19.780  1.00  1.00      A    S
ATOM    155 DB   DA  A  52     -36.519  10.771  18.630  1.00  1.00      A    B
ATOM    156 DP   DC  A  53     -31.839   5.661  21.110  1.00  1.00      A    P
ATOM    157 DS   DC  A  53     -35.139   5.621  22.160  1.00  1.00      A    S
ATOM    158 DB   DC  A  53     -37.319   7.361  18.790  1.00  1.00      A    B
ATOM    159 DP   DC  A  54     -36.629   2.651  23.390  1.00  1.00      A    P
ATOM    160 DS   DC  A  54     -39.919   3.351  22.940  1.00  1.00      A    S
ATOM    161 DB   DC  A  54     -40.009   4.631  18.800  1.00  1.00      A    B
ATOM    162 DP   DG  A  55     -42.739   0.371  24.651  1.00  1.00      A    P
ATOM    163 DS   DG  A  55     -45.549   0.951  21.751  1.00  1.00      A    S
ATOM    164 DB   DG  A  55     -43.419   2.191  17.351  1.00  1.00      A    B
ATOM    165 DP   DC  A  56     -48.189  -1.579  21.271  1.00  1.00      A    P
ATOM    166 DS   DC  A  56     -48.329  -1.219  17.071  1.00  1.00      A    S
ATOM    167 DB   DC  A  56     -43.999  -0.879  16.011  1.00  1.00      A    B
ATOM    168 DP   DT  A  57     -50.139  -4.389  14.821  1.00  1.00      A    P
ATOM    169 DS   DT  A  57     -47.959  -4.009  11.581  1.00  1.00      A    S
ATOM    170 DB   DT  A  57     -43.669  -3.919  13.321  1.00  1.00      A    B
ATOM    171 DP   DT  A  58     -48.450  -6.789   8.671  1.00  1.00      A    P
ATOM    172 DS   DT  A  58     -45.570  -5.649   6.841  1.00  1.00      A    S
ATOM    173 DB   DT  A  58     -42.920  -5.959  10.191  1.00  1.00      A    B
ATOM    174 DP   DA  A  59     -44.380  -7.419   3.041  1.00  1.00      A    P
ATOM    175 DS   DA  A  59     -40.430  -6.499   3.480  1.00  1.00      A    S
ATOM    176 DB   DA  A  59     -39.420  -7.969   8.130  1.00  1.00      A    B
ATOM    177 DP   DA  A  60     -38.060  -7.329   0.980  1.00  1.00      A    P
ATOM    178 DS   DA  A  60     -35.320  -8.099   3.660  1.00  1.00      A    S
ATOM    179 DB   DA  A  60     -37.060 -10.469   7.040  1.00  1.00      A    B
ATOM    180 DP   DA  A  61     -31.820  -8.849   2.880  1.00  1.00      A    P
ATOM    181 DS   DA  A  61     -30.890 -10.279   6.060  1.00  1.00      A    S
ATOM    182 DB   DA  A  61     -34.490 -13.329   7.340  1.00  1.00      A    B
ATOM    183 DP   DC  A  62     -28.410 -11.489   6.280  1.00  1.00      A    P
ATOM    184 DS   DC  A  62     -29.210 -13.449   9.180  1.00  1.00      A    S
ATOM    185 DB   DC  A  62     -32.470 -16.149   7.320  1.00  1.00      A    B
ATOM    186 DP   DG  A  63     -25.900 -15.800  10.370  1.00  1.00      A    P
ATOM    187 DS   DG  A  63     -28.300 -18.779  11.950  1.00  1.00      A    S
ATOM    188 DB   DG  A  63     -30.930 -20.199   8.560  1.00  1.00      A    B
ATOM    189 DP   DC  A  64     -27.600 -20.750  15.010  1.00  1.00      A    P
ATOM    190 DS   DC  A  64     -29.450 -23.429  14.130  1.00  1.00      A    S
ATOM    191 DB   DC  A  64     -29.950 -23.119   9.950  1.00  1.00      A    B
ATOM    192 DP   DA  A  65     -28.800 -27.529  15.870  1.00  1.00      A    P
ATOM    193 DS   DA  A  65     -30.390 -29.349  12.400  1.00  1.00      A    S
ATOM    194 DB   DA  A  65     -28.350 -26.869   8.750  1.00  1.00      A    B
ATOM    195 DP   DC  A  66     -30.200 -32.509  11.950  1.00  1.00      A    P
ATOM    196 DS   DC  A  66     -30.020 -32.399   8.680  1.00  1.00      A    S
ATOM    197 DB   DC  A  66     -26.860 -29.979   7.790  1.00  1.00      A    B
ATOM    198 DP   DG  A  67     -29.810 -36.689   6.910  1.00  1.00      A    P
ATOM    199 DS   DG  A  67     -27.950 -35.439   3.610  1.00  1.00      A    S
ATOM    200 DB   DG  A  67     -24.530 -32.050   4.810  1.00  1.00      A    B
ATOM    201 DP   DT  A  68     -27.050 -37.259   1.090  1.00  1.00      A    P
ATOM    202 DS   DT  A  68     -24.590 -34.270  -0.270  1.00  1.00      A    S
ATOM    203 DB   DT  A  68     -22.050 -33.900   3.160  1.00  1.00      A    B
ATOM    204 DP   DA  A  69     -22.600 -34.670  -3.980  1.00  1.00      A    P
ATOM    205 DS   DA  A  69     -19.970 -32.130  -2.840  1.00  1.00      A    S
ATOM    206 DB   DA  A  69     -18.150 -32.940   1.840  1.00  1.00      A    B
ATOM    207 DP   DC  A  70     -17.680 -31.270  -4.770  1.00  1.00      A    P
ATOM    208 DS   DC  A  70     -15.950 -29.680  -2.270  1.00  1.00      A    S
ATOM    209 DB   DC  A  70     -14.940 -33.130   0.500  1.00  1.00      A    B
ATOM    210 DP   DG  A  71     -12.210 -26.890  -3.690  1.00  1.00      A    P
ATOM    211 DS   DG  A  71     -10.220 -27.170  -0.430  1.00  1.00      A    S
ATOM    212 DB   DG  A  71     -10.250 -31.890   1.130  1.00  1.00      A    B
ATOM    213 DP   DC  A  72      -8.010 -25.430   0.450  1.00  1.00      A    P
ATOM    214 DS   DC  A  72      -6.930 -27.460   2.900  1.00  1.00      A    S
ATOM    215 DB   DC  A  72      -6.970 -31.470   0.960  1.00  1.00      A    B
ATOM    216 DP   DG  A  73      -3.170 -26.340   4.800  1.00  1.00      A    P
ATOM    217 DS   DG  A  73      -2.030 -29.840   5.860  1.00  1.00      A    S
ATOM    218 DB   DG  A  73      -2.370 -32.680   2.260  1.00  1.00      A    B
ATOM    219 DP   DC  A  74       1.080 -29.860   7.150  1.00  1.00      A    P
ATOM    220 DS   DC  A  74       1.680 -33.160   6.460  1.00  1.00      A    S
ATOM    221 DB   DC  A  74       0.850 -33.700   2.480  1.00  1.00      A    B
ATOM    222 DP   DT  A  75       5.050 -35.020   7.460  1.00  1.00      A    P
ATOM    223 DS   DT  A  75       4.960 -37.640   5.230  1.00  1.00      A    S
ATOM    224 DB   DT  A  75       4.670 -35.200   1.880  1.00  1.00      A    B
ATOM    225 DP   DG  A  76       8.560 -40.250   5.490  1.00  1.00      A    P
ATOM    226 DS   DG  A  76       9.180 -40.640   2.120  1.00  1.00      A    S
ATOM    227 DB   DG  A  76       8.200 -36.290  -0.960  1.00  1.00      A    B
ATOM    228 DP   DT  A  77      11.650 -42.370   0.840  1.00  1.00      A    P
ATOM    229 DS   DT  A  77      11.050 -41.250  -2.460  1.00  1.00      A    S
ATOM    230 DB   DT  A  77      11.390 -36.740  -1.660  1.00  1.00      A    B
ATOM    231 DP   DC  A  78      13.300 -42.810  -5.520  1.00  1.00      A    P
ATOM    232 DS   DC  A  78      12.700 -39.360  -7.860  1.00  1.00      A    S
ATOM    233 DB   DC  A  78      12.920 -36.140  -5.230  1.00  1.00      A    B
ATOM    234 DP   DC  A  79      13.830 -38.470 -11.160  1.00  1.00      A    P
ATOM    235 DS   DC  A  79      13.440 -34.480 -11.250  1.00  1.00      A    S
ATOM    236 DB   DC  A  79      15.010 -33.600  -7.090  1.00  1.00      A    B
ATOM    237 DP   DC  A  80      14.870 -32.410 -13.690  1.00  1.00      A    P
ATOM    238 DS   DC  A  80      15.040 -29.310 -11.710  1.00  1.00      A    S
ATOM    239 DB   DC  A  80      17.350 -30.790  -8.080  1.00  1.00      A    B
ATOM    240 DP   DC  A  81      16.650 -26.090 -12.880  1.00  1.00      A    P
ATOM    241 DS   DC  A  81      17.350 -25.120  -9.010  1.00  1.00      A    S
ATOM    242 DB   DC  A  81      20.650 -28.410  -7.990  1.00  1.00      A    B
ATOM    243 DP   DC  A  82      18.590 -21.600  -8.000  1.00  1.00      A    P
ATOM    244 DS   DC  A  82      20.570 -22.450  -5.290  1.00  1.00      A    S
ATOM    245 DB   DC  A  82      23.060 -25.290  -7.120  1.00  1.00      A    B
ATOM    246 DP   DG  A  83      22.260 -18.890  -3.470  1.00  1.00      A    P
ATOM    247 DS   DG  A  83      24.640 -21.070  -2.071  1.00  1.00      A    S
ATOM    248 DB   DG  A  83      26.770 -23.930  -5.691  1.00  1.00      A    B
ATOM    249 DP   DC  A  84      26.350 -20.110   0.689  1.00  1.00      A    P
ATOM    250 DS   DC  A  84      29.290 -22.720   0.139  1.00  1.00      A    S
ATOM    251 DB   DC  A  84      29.530 -23.030  -3.841  1.00  1.00      A    B
ATOM    252 DP   DG  A  85      32.720 -21.790   2.489  1.00  1.00      A    P
ATOM    253 DS   DG  A  85      35.250 -23.320  -0.431  1.00  1.00      A    S
ATOM    254 DB   DG  A  85      33.760 -22.290  -4.711  1.00  1.00      A    B
ATOM    255 DP   DT  A  86      38.540 -22.890  -0.181  1.00  1.00      A    P
ATOM    256 DS   DT  A  86      39.400 -23.160  -4.051  1.00  1.00      A    S
ATOM    257 DB   DT  A  86      36.230 -20.290  -5.421  1.00  1.00      A    B
ATOM    258 DP   DT  A  87      43.310 -22.390  -5.791  1.00  1.00      A    P
ATOM    259 DS   DT  A  87      41.680 -21.330  -9.521  1.00  1.00      A    S
ATOM    260 DB   DT  A  87      39.110 -18.140  -7.821  1.00  1.00      A    B
ATOM    261 DP   DT  A  88      44.000 -19.810 -12.581  1.00  1.00      A    P
ATOM    262 DS   DT  A  88      41.320 -17.520 -14.211  1.00  1.00      A    S
ATOM    263 DB   DT  A  88      40.260 -15.240 -10.421  1.00  1.00      A    B
ATOM    264 DP   DT  A  89      42.220 -15.030 -17.291  1.00  1.00      A    P
ATOM    265 DS   DT  A  89      39.310 -12.490 -16.321  1.00  1.00      A    S
ATOM    266 DB   DT  A  89      40.680 -11.620 -11.941  1.00  1.00      A    B
ATOM    267 DP   DA  A  90      38.390  -8.840 -19.121  1.00  1.00      A    P
ATOM    268 DS   DA  A  90      36.090  -7.560 -16.451  1.00  1.00      A    S
ATOM    269 DB   DA  A  90      38.650  -7.860 -12.751  1.00  1.00      A    B
ATOM    270 DP   DA  A  91      34.010  -4.460 -16.911  1.00  1.00      A    P
ATOM    271 DS   DA  A  91      34.360  -3.460 -13.581  1.00  1.00      A    S
ATOM    272 DB   DA  A  91      38.780  -4.320 -12.291  1.00  1.00      A    B
ATOM    273 DP   DC  A  92      33.160  -0.280 -13.001  1.00  1.00      A    P
ATOM    274 DS   DC  A  92      35.190  -0.080 -10.051  1.00  1.00      A    S
ATOM    275 DB   DC  A  92      39.300  -0.840 -11.721  1.00  1.00      A    B
ATOM    276 DP   DC  A  93      35.130   2.620  -8.091  1.00  1.00      A    P
ATOM    277 DS   DC  A  93      38.510   2.860  -6.971  1.00  1.00      A    S
ATOM    278 DB   DC  A  93      41.050   2.410 -10.541  1.00  1.00      A    B
ATOM    279 DP   DG  A  94      38.970   7.120  -5.181  1.00  1.00      A    P
ATOM    280 DS   DG  A  94      42.530   7.860  -6.491  1.00  1.00      A    S
ATOM    281 DB   DG  A  94      43.360   6.050 -10.991  1.00  1.00      A    B
ATOM    282 DP   DC  A  95      44.240  11.080  -5.631  1.00  1.00      A    P
ATOM    283 DS   DC  A  95      46.400  11.040  -8.401  1.00  1.00      A    S
ATOM    284 DB   DC  A  95      44.270   9.370 -11.731  1.00  1.00      A    B
ATOM    285 DP   DC  A  96      48.600  13.960  -9.731  1.00  1.00      A    P
ATOM    286 DS   DC  A  96      48.770  13.380 -13.321  1.00  1.00      A    S
ATOM    287 DB   DC  A  96      44.780  11.930 -14.611  1.00  1.00      A    B
ATOM    288 DP   DA  A  97      50.580  16.580 -15.831  1.00  1.00      A    P
ATOM    289 DS   DA  A  97      49.450  15.530 -18.821  1.00  1.00      A    S
ATOM    290 DB   DA  A  97      44.560  13.940 -18.161  1.00  1.00      A    B
ATOM    291 DP   DA  A  98      49.590  17.930 -21.781  1.00  1.00      A    P
ATOM    292 DS   DA  A  98      45.910  16.960 -23.411  1.00  1.00      A    S
ATOM    293 DB   DA  A  98      42.540  16.270 -20.101  1.00  1.00      A    B
ATOM    294 DP   DG  A  99      44.570  19.580 -25.421  1.00  1.00      A    P
ATOM    295 DS   DG  A  99      40.710  18.910 -24.701  1.00  1.00      A    S
ATOM    296 DB   DG  A  99      39.590  18.660 -20.191  1.00  1.00      A    B
ATOM    297 DP   DG  A 100      38.200  20.830 -26.231  1.00  1.00      A    P
ATOM    298 DS   DG  A 100      35.560  20.800 -23.631  1.00  1.00      A    S
ATOM    299 DB   DG  A 100      37.240  21.310 -19.141  1.00  1.00      A    B
ATOM    300 DP   DG  A 101      32.690  23.280 -24.171  1.00  1.00      A    P
ATOM    301 DS   DG  A 101      31.510  23.030 -20.551  1.00  1.00      A    S
ATOM    302 DB   DG  A 101      35.270  24.060 -17.551  1.00  1.00      A    B
ATOM    303 DP   DG  A 102      28.430  24.300 -19.580  1.00  1.00      A    P
ATOM    304 DS   DG  A 102      29.610  24.990 -15.910  1.00  1.00      A    S
ATOM    305 DB   DG  A 102      33.920  26.450 -15.081  1.00  1.00      A    B
ATOM    306 DP   DA  A 103      27.191  25.710 -13.190  1.00  1.00      A    P
ATOM    307 DS   DA  A 103      29.581  27.560 -11.270  1.00  1.00      A    S
ATOM    308 DB   DA  A 103      32.991  29.540 -13.671  1.00  1.00      A    B
ATOM    309 DP   DT  A 104      28.191  29.280  -9.370  1.00  1.00      A    P
ATOM    310 DS   DT  A 104      30.801  32.080  -9.171  1.00  1.00      A    S
ATOM    311 DB   DT  A 104      31.411  32.770 -13.611  1.00  1.00      A    B
ATOM    312 DP   DT  A 105      29.671  35.190  -7.250  1.00  1.00      A    P
ATOM    313 DS   DT  A 105      31.941  37.720  -8.741  1.00  1.00      A    S
ATOM    314 DB   DT  A 105      31.141  36.730 -13.000  1.00  1.00      A    B
ATOM    315 DP   DA  A 106      31.521  42.040  -7.430  1.00  1.00      A    P
ATOM    316 DS   DA  A 106      32.901  43.840 -10.801  1.00  1.00      A    S
ATOM    317 DB   DA  A 106      31.441  40.500 -14.560  1.00  1.00      A    B
ATOM    318 DP   DC  A 107      32.371  46.280 -11.370  1.00  1.00      A    P
ATOM    319 DS   DC  A 107      32.711  45.620 -15.341  1.00  1.00      A    S
ATOM    320 DB   DC  A 107      29.531  42.430 -16.610  1.00  1.00      A    B
ATOM    321 DP   DT  A 108      32.741  48.440 -17.591  1.00  1.00      A    P
ATOM    322 DS   DT  A 108      31.421  46.620 -20.920  1.00  1.00      A    S
ATOM    323 DB   DT  A 108      27.821  44.890 -19.250  1.00  1.00      A    B
ATOM    324 DP   DC  A 109      30.461  48.860 -23.960  1.00  1.00      A    P
ATOM    325 DS   DC  A 109      28.031  46.110 -25.370  1.00  1.00      A    S
ATOM    326 DB   DC  A 109      25.601  45.670 -22.330  1.00  1.00      A    B
ATOM    327 DP   DC  A 110      26.221  46.860 -28.140  1.00  1.00      A    P
ATOM    328 DS   DC  A 110      22.791  45.510 -27.000  1.00  1.00      A    S
ATOM    329 DB   DC  A 110      21.781  47.090 -22.890  1.00  1.00      A    B
ATOM    330 DP   DC  A 111      19.991  45.730 -29.160  1.00  1.00      A    P
ATOM    331 DS   DC  A 111      17.021  44.950 -26.280  1.00  1.00      A    S
ATOM    332 DB   DC  A 111      17.951  47.770 -22.400  1.00  1.00      A    B
ATOM    333 DP   DT  A 112      12.601  45.230 -26.890  1.00  1.00      A    P
ATOM    334 DS   DT  A 112      11.411  45.190 -23.280  1.00  1.00      A    S
ATOM    335 DB   DT  A 112      14.101  48.910 -21.600  1.00  1.00      A    B
ATOM    336 DP   DA  A 113       7.341  45.510 -22.110  1.00  1.00      A    P
ATOM    337 DS   DA  A 113       8.391  46.460 -18.370  1.00  1.00      A    S
ATOM    338 DB   DA  A 113      11.291  50.020 -18.610  1.00  1.00      A    B
ATOM    339 DP   DG  A 114       5.451  47.130 -15.860  1.00  1.00      A    P
ATOM    340 DS   DG  A 114       6.761  49.680 -14.120  1.00  1.00      A    S
ATOM    341 DB   DG  A 114       9.091  53.460 -17.150  1.00  1.00      A    B
ATOM    342 DP   DT  A 115       5.171  51.330 -11.280  1.00  1.00      A    P
ATOM    343 DS   DT  A 115       6.991  55.100 -11.600  1.00  1.00      A    S
ATOM    344 DB   DT  A 115       6.391  55.790 -15.930  1.00  1.00      A    B
ATOM    345 DP   DC  A 116       5.061  57.670  -9.580  1.00  1.00      A    P
ATOM    346 DS   DC  A 116       5.741  60.460 -11.600  1.00  1.00      A    S
ATOM    347 DB   DC  A 116       4.341  59.380 -15.840  1.00  1.00      A    B
ATOM    348 DP   DT  A 117       4.741  64.180 -10.750  1.00  1.00      A    P
ATOM    349 DS   DT  A 117       4.571  65.820 -14.140  1.00  1.00      A    S
ATOM    350 DB   DT  A 117       1.771  62.920 -16.190  1.00  1.00      A    B
ATOM    351 DP   DC  A 118       3.481  69.080 -14.190  1.00  1.00      A    P
ATOM    352 DS   DC  A 118       3.151  68.890 -18.130  1.00  1.00      A    S
ATOM    353 DB   DC  A 118       0.431  65.720 -18.420  1.00  1.00      A    B
ATOM    354 DP   DC  A 119       2.201  71.690 -20.200  1.00  1.00      A    P
ATOM    355 DS   DC  A 119       0.811  69.670 -23.260  1.00  1.00      A    S
ATOM    356 DB   DC  A 119      -2.269  66.940 -20.930  1.00  1.00      A    B
ATOM    357 DP   DA  A 120      -0.649  71.340 -26.850  1.00  1.00      A    P
ATOM    358 DS   DA  A 120      -2.329  67.980 -28.350  1.00  1.00      A    S
ATOM    359 DB   DA  A 120      -4.319  66.120 -24.710  1.00  1.00      A    B
ATOM    360 DP   DG  A 121      -4.989  68.210 -31.640  1.00  1.00      A    P
ATOM    361 DS   DG  A 121      -7.149  66.260 -30.280  1.00  1.00      A    S
ATOM    362 DB   DG  A 121      -7.979  67.350 -25.200  1.00  1.00      A    B
ATOM    363 DP   DG  A 122     -10.479  65.410 -31.770  1.00  1.00      A    P
ATOM    364 DS   DG  A 122     -12.519  65.320 -28.470  1.00  1.00      A    S
ATOM    365 DB   DG  A 122     -11.799  68.840 -25.140  1.00  1.00      A    B
ATOM    366 DP   DC  A 123     -15.409  63.670 -28.410  1.00  1.00      A    P
ATOM    367 DS   DC  A 123     -16.129  64.930 -24.950  1.00  1.00      A    S
ATOM    368 DB   DC  A 123     -15.379  68.920 -24.920  1.00  1.00      A    B
ATOM    369 DP   DA  A 124     -20.319  63.980 -23.310  1.00  1.00      A    P
ATOM    370 DS   DA  A 124     -20.109  66.790 -20.710  1.00  1.00      A    S
ATOM    371 DB   DA  A 124     -18.469  70.990 -23.250  1.00  1.00      A    B
ATOM    372 DP   DC  A 125     -22.759  67.221 -19.080  1.00  1.00      A    P
ATOM    373 DS   DC  A 125     -22.109  70.780 -18.920  1.00  1.00      A    S
ATOM    374 DB   DC  A 125     -21.729  72.111 -22.810  1.00  1.00      A    B
ATOM    375 DP   DG  A 126     -24.869  73.481 -15.840  1.00  1.00      A    P
ATOM    376 DS   DG  A 126     -23.979  76.971 -17.770  1.00  1.00      A    S
ATOM    377 DB   DG  A 126     -23.139  76.141 -22.580  1.00  1.00      A    B
ATOM    378 DP   DT  A 127     -25.739  79.741 -17.260  1.00  1.00      A    P
ATOM    379 DS   DT  A 127     -25.209  81.481 -20.720  1.00  1.00      A    S
ATOM    380 DB   DT  A 127     -25.999  77.721 -23.550  1.00  1.00      A    B
ATOM    381 DP   DG  A 128     -28.439  85.011 -21.240  1.00  1.00      A    P
ATOM    382 DS   DG  A 128     -28.459  84.621 -25.080  1.00  1.00      A    S
ATOM    383 DB   DG  A 128     -28.849  79.851 -26.450  1.00  1.00      A    B
ATOM    384 DP   DT  A 129     -30.259  86.421 -27.080  1.00  1.00      A    P
ATOM    385 DS   DT  A 129     -30.509  84.031 -29.950  1.00  1.00      A    S
ATOM    386 DB   DT  A 129     -31.989  81.001 -28.149  1.00  1.00      A    B
ATOM    387 DP   DC  A 130     -32.409  85.381 -32.519  1.00  1.00      A    P
ATOM    388 DS   DC  A 130     -33.859  82.271 -33.549  1.00  1.00      A    S
ATOM    389 DB   DC  A 130     -35.659  80.671 -30.069  1.00  1.00      A    B
ATOM    390 DP   DA  A 131     -35.889  81.591 -37.309  1.00  1.00      A    P
ATOM    391 DS   DA  A 131     -38.289  78.741 -36.109  1.00  1.00      A    S
ATOM    392 DB   DA  A 131     -39.499  79.241 -31.549  1.00  1.00      A    B
ATOM    393 DP   DG  A 132     -41.489  77.891 -38.229  1.00  1.00      A    P
ATOM    394 DS   DG  A 132     -43.209  75.621 -35.629  1.00  1.00      A    S
ATOM    395 DB   DG  A 132     -43.179  77.941 -31.369  1.00  1.00      A    B
ATOM    396 DP   DA  A 133     -46.199  73.901 -36.639  1.00  1.00      A    P
ATOM    397 DS   DA  A 133     -47.399  73.731 -32.949  1.00  1.00      A    S
ATOM    398 DB   DA  A 133     -46.829  78.501 -31.169  1.00  1.00      A    B
ATOM    399 DP   DT  A 134     -50.329  72.081 -32.559  1.00  1.00      A    P
ATOM    400 DS   DT  A 134     -51.149  73.791 -29.479  1.00  1.00      A    S
ATOM    401 DB   DT  A 134     -50.249  78.071 -30.199  1.00  1.00      A    B
ATOM    402 DP   DA  A 135     -55.179  73.151 -27.919  1.00  1.00      A    P
ATOM    403 DS   DA  A 135     -55.539  76.611 -26.039  1.00  1.00      A    S
ATOM    404 DB   DA  A 135     -53.859  80.081 -29.029  1.00  1.00      A    B
ATOM    405 DP   DT  A 136     -58.349  77.471 -24.809  1.00  1.00      A    P
ATOM    406 DS   DT  A 136     -57.639  81.521 -24.989  1.00  1.00      A    S
ATOM    407 DB   DT  A 136     -56.829  81.811 -29.879  1.00  1.00      A    B
ATOM    408 DP   DA  A 137     -60.429  83.981 -23.369  1.00  1.00      A    P
ATOM    409 DS   DA  A 137     -59.279  86.801 -25.389  1.00  1.00      A    S
ATOM    410 DB   DA  A 137     -59.179  85.301 -30.329  1.00  1.00      A    B
ATOM    411 DP   DT  A 138     -60.829  89.921 -25.119  1.00  1.00      A    P
ATOM    412 DS   DT  A 138     -60.059  90.931 -28.769  1.00  1.00      A    S
ATOM    413 DB   DT  A 138     -61.529  87.971 -30.889  1.00  1.00      A    B
ATOM    414 DP   DA  A 139     -60.809  94.641 -29.749  1.00  1.00      A    P
ATOM    415 DS   DA  A 139     -60.959  93.921 -32.969  1.00  1.00      A    S
ATOM    416 DB   DA  A 139     -63.819  89.971 -33.849  1.00  1.00      A    B
ATOM    417 DP   DC  A 140     -61.539  96.341 -34.939  1.00  1.00      A    P
ATOM    418 DS   DC  A 140     -62.729  94.091 -37.939  1.00  1.00      A    S
ATOM    419 DB   DC  A 140     -65.739  91.621 -36.209  1.00  1.00      A    B
ATOM    420 DP   DA  A 141     -63.549  96.291 -41.669  1.00  1.00      A    P
ATOM    421 DS   DA  A 141     -66.319  93.831 -42.889  1.00  1.00      A    S
ATOM    422 DB   DA  A 141     -68.739  92.031 -39.099  1.00  1.00      A    B
ATOM    423 DP   DT  A 142     -68.319  94.621 -45.619  1.00  1.00      A    P
ATOM    424 DS   DT  A 142     -70.979  92.091 -44.759  1.00  1.00      A    S
ATOM    425 DB   DT  A 142     -71.599  93.371 -40.799  1.00  1.00      A    B
ATOM    426 DP   DC  A 143     -74.009  92.241 -46.809  1.00  1.00      A    P
ATOM    427 DS   DC  A 143     -76.309  90.851 -43.699  1.00  1.00      A    S
ATOM    428 DB   DC  A 143     -75.419  93.931 -40.699  1.00  1.00      A    B
ATOM    429 DP   DC  A 144     -79.589  90.311 -43.909  1.00  1.00      A    P
ATOM    430 DS   DC  A 144     -80.529  90.681 -40.439  1.00  1.00      A    S
ATOM    431 DB   DC  A 144     -79.099  94.251 -39.379  1.00  1.00      A    B
ATOM    432 DP   DT  A 145     -84.399  90.021 -39.279  1.00  1.00      A    P
ATOM    433 DS   DT  A 145     -84.669  92.851 -36.209  1.00  1.00      A    S
ATOM    434 DB   DT  A 145     -82.479  95.861 -38.109  1.00  1.00      A    B
ATOM    435 DP   DG  A 146     -88.569  94.061 -35.249  1.00  1.00      A    P
ATOM    436 DS   DG  A 146     -87.809  97.281 -34.119  1.00  1.00      A    S
ATOM    437 DB   DG  A 146     -85.169  99.421 -37.269  1.00  1.00      A    B
ATOM    438 DP   DT  A 147     -89.859  99.261 -32.379  1.00  1.00      A    P
ATOM    439 DS   DT  A 147     -91.849 100.521 -35.549  1.00  1.00      A    S
ATOM    440 DB   DT  A 147     -88.649  99.831 -39.049  1.00  1.00      A    B
TER
ATOM    441 DS   DA  B   1     -80.699 106.991 -43.009  1.00  1.00      B    S
ATOM    442 DB   DA  B   1     -82.939 103.161 -41.889  1.00  1.00      B    B
ATOM    443 DP   DC  B   2     -78.169 107.701 -41.239  1.00  1.00      B    P
ATOM    444 DS   DC  B   2     -79.519 106.201 -37.949  1.00  1.00      B    S
ATOM    445 DB   DC  B   2     -80.749 102.561 -39.069  1.00  1.00      B    B
ATOM    446 DP   DA  B   3     -76.719 106.241 -33.749  1.00  1.00      B    P
ATOM    447 DS   DA  B   3     -78.559 102.961 -32.479  1.00  1.00      B    S
ATOM    448 DB   DA  B   3     -79.699 100.311 -35.829  1.00  1.00      B    B
ATOM    449 DP   DG  B   4     -76.549 101.141 -29.309  1.00  1.00      B    P
ATOM    450 DS   DG  B   4     -77.799  97.981 -29.979  1.00  1.00      B    S
ATOM    451 DB   DG  B   4     -77.879  96.871 -34.849  1.00  1.00      B    B
ATOM    452 DP   DG  B   5     -76.979  95.251 -28.299  1.00  1.00      B    P
ATOM    453 DS   DG  B   5     -77.799  92.741 -30.909  1.00  1.00      B    S
ATOM    454 DB   DG  B   5     -75.579  94.021 -35.229  1.00  1.00      B    B
ATOM    455 DP   DA  B   6     -77.659  88.891 -30.079  1.00  1.00      B    P
ATOM    456 DS   DA  B   6     -77.049  87.781 -33.779  1.00  1.00      B    S
ATOM    457 DB   DA  B   6     -74.139  90.981 -36.119  1.00  1.00      B    B
ATOM    458 DP   DT  B   7     -76.349  84.521 -34.389  1.00  1.00      B    P
ATOM    459 DS   DT  B   7     -74.319  85.101 -37.799  1.00  1.00      B    S
ATOM    460 DB   DT  B   7     -71.919  87.931 -36.369  1.00  1.00      B    B
ATOM    461 DP   DG  B   8     -72.219  80.991 -39.109  1.00  1.00      B    P
ATOM    462 DS   DG  B   8     -69.609  82.761 -40.429  1.00  1.00      B    S
ATOM    463 DB   DG  B   8     -67.899  86.631 -37.169  1.00  1.00      B    B
ATOM    464 DP   DT  B   9     -67.389  81.941 -42.279  1.00  1.00      B    P
ATOM    465 DS   DT  B   9     -65.039  85.031 -41.859  1.00  1.00      B    S
ATOM    466 DB   DT  B   9     -64.749  85.341 -37.439  1.00  1.00      B    B
ATOM    467 DP   DA  B  10     -61.309  85.191 -43.919  1.00  1.00      B    P
ATOM    468 DS   DA  B  10     -59.249  86.871 -40.939  1.00  1.00      B    S
ATOM    469 DB   DA  B  10     -60.889  85.931 -36.259  1.00  1.00      B    B
ATOM    470 DP   DT  B  11     -55.799  87.451 -41.289  1.00  1.00      B    P
ATOM    471 DS   DT  B  11     -55.479  89.201 -38.109  1.00  1.00      B    S
ATOM    472 DB   DT  B  11     -56.919  85.761 -35.599  1.00  1.00      B    B
ATOM    473 DP   DA  B  12     -51.709  90.341 -37.189  1.00  1.00      B    P
ATOM    474 DS   DA  B  12     -52.429  90.241 -33.829  1.00  1.00      B    S
ATOM    475 DB   DA  B  12     -53.929  85.821 -32.749  1.00  1.00      B    B
ATOM    476 DP   DT  B  13     -50.159  91.351 -31.599  1.00  1.00      B    P
ATOM    477 DS   DT  B  13     -51.369  89.361 -28.579  1.00  1.00      B    S
ATOM    478 DB   DT  B  13     -51.489  85.321 -30.379  1.00  1.00      B    B
ATOM    479 DP   DA  B  14     -49.029  89.881 -25.159  1.00  1.00      B    P
ATOM    480 DS   DA  B  14     -49.689  86.391 -23.879  1.00  1.00      B    S
ATOM    481 DB   DA  B  14     -49.639  83.071 -27.339  1.00  1.00      B    B
ATOM    482 DP   DT  B  15     -48.099  85.651 -21.339  1.00  1.00      B    P
ATOM    483 DS   DT  B  15     -48.089  81.861 -22.139  1.00  1.00      B    S
ATOM    484 DB   DT  B  15     -46.629  81.791 -26.259  1.00  1.00      B    B
ATOM    485 DP   DC  B  16     -45.759  80.041 -19.739  1.00  1.00      B    P
ATOM    486 DS   DC  B  16     -45.259  76.991 -22.399  1.00  1.00      B    S
ATOM    487 DB   DC  B  16     -43.539  79.301 -26.009  1.00  1.00      B    B
ATOM    488 DP   DT  B  17     -42.639  73.771 -21.539  1.00  1.00      B    P
ATOM    489 DS   DT  B  17     -41.919  72.551 -25.079  1.00  1.00      B    S
ATOM    490 DB   DT  B  17     -40.089  76.801 -26.369  1.00  1.00      B    B
ATOM    491 DP   DG  B  18     -38.979  68.931 -25.269  1.00  1.00      B    P
ATOM    492 DS   DG  B  18     -37.199  70.431 -28.279  1.00  1.00      B    S
ATOM    493 DB   DG  B  18     -36.319  75.121 -28.169  1.00  1.00      B    B
ATOM    494 DP   DA  B  19     -34.829  68.591 -29.859  1.00  1.00      B    P
ATOM    495 DS   DA  B  19     -33.709  71.491 -31.799  1.00  1.00      B    S
ATOM    496 DB   DA  B  19     -32.759  75.111 -28.809  1.00  1.00      B    B
ATOM    497 DP   DC  B  20     -31.319  70.701 -33.760  1.00  1.00      B    P
ATOM    498 DS   DC  B  20     -30.029  74.401 -33.810  1.00  1.00      B    S
ATOM    499 DB   DC  B  20     -29.389  75.271 -29.720  1.00  1.00      B    B
ATOM    500 DP   DA  B  21     -26.369  75.101 -35.890  1.00  1.00      B    P
ATOM    501 DS   DA  B  21     -24.569  78.001 -33.630  1.00  1.00      B    S
ATOM    502 DB   DA  B  21     -25.359  76.621 -29.220  1.00  1.00      B    B
ATOM    503 DP   DC  B  22     -21.759  79.081 -34.320  1.00  1.00      B    P
ATOM    504 DS   DC  B  22     -21.019  80.071 -30.330  1.00  1.00      B    S
ATOM    505 DB   DC  B  22     -22.069  76.881 -28.040  1.00  1.00      B    B
ATOM    506 DP   DG  B  23     -16.569  81.610 -29.740  1.00  1.00      B    P
ATOM    507 DS   DG  B  23     -16.559  80.660 -26.090  1.00  1.00      B    S
ATOM    508 DB   DG  B  23     -18.549  76.120 -25.180  1.00  1.00      B    B
ATOM    509 DP   DT  B  24     -14.269  81.690 -23.480  1.00  1.00      B    P
ATOM    510 DS   DT  B  24     -15.369  79.370 -21.170  1.00  1.00      B    S
ATOM    511 DB   DT  B  24     -15.439  75.910 -23.600  1.00  1.00      B    B
ATOM    512 DP   DG  B  25     -12.579  78.970 -17.430  1.00  1.00      B    P
ATOM    513 DS   DG  B  25     -13.739  75.270 -17.040  1.00  1.00      B    S
ATOM    514 DB   DG  B  25     -14.019  72.820 -21.110  1.00  1.00      B    B
ATOM    515 DP   DC  B  26     -13.519  73.650 -13.870  1.00  1.00      B    P
ATOM    516 DS   DC  B  26     -14.149  70.390 -15.630  1.00  1.00      B    S
ATOM    517 DB   DC  B  26     -11.419  70.690 -19.510  1.00  1.00      B    B
ATOM    518 DP   DC  B  27     -13.579  67.360 -13.990  1.00  1.00      B    P
ATOM    519 DS   DC  B  27     -13.049  64.930 -17.430  1.00  1.00      B    S
ATOM    520 DB   DC  B  27     -10.049  67.050 -19.740  1.00  1.00      B    B
ATOM    521 DP   DT  B  28     -12.659  61.440 -17.340  1.00  1.00      B    P
ATOM    522 DS   DT  B  28     -10.869  60.800 -20.890  1.00  1.00      B    S
ATOM    523 DB   DT  B  28      -7.999  63.680 -20.410  1.00  1.00      B    B
ATOM    524 DP   DG  B  29      -9.279  57.030 -21.620  1.00  1.00      B    P
ATOM    525 DS   DG  B  29      -6.779  58.100 -23.830  1.00  1.00      B    S
ATOM    526 DB   DG  B  29      -4.429  61.980 -21.910  1.00  1.00      B    B
ATOM    527 DP   DG  B  30      -4.389  55.750 -25.390  1.00  1.00      B    P
ATOM    528 DS   DG  B  30      -1.829  58.940 -26.120  1.00  1.00      B    S
ATOM    529 DB   DG  B  30      -0.839  61.410 -22.050  1.00  1.00      B    B
ATOM    530 DP   DA  B  31       0.861  58.690 -28.270  1.00  1.00      B    P
ATOM    531 DS   DA  B  31       2.691  61.200 -26.680  1.00  1.00      B    S
ATOM    532 DB   DA  B  31       2.501  60.560 -21.810  1.00  1.00      B    B
ATOM    533 DP   DG  B  32       6.581  61.060 -27.710  1.00  1.00      B    P
ATOM    534 DS   DG  B  32       7.831  62.820 -24.780  1.00  1.00      B    S
ATOM    535 DB   DG  B  32       6.221  60.670 -20.700  1.00  1.00      B    B
ATOM    536 DP   DA  B  33      11.951  63.500 -24.700  1.00  1.00      B    P
ATOM    537 DS   DA  B  33      12.351  63.330 -21.060  1.00  1.00      B    S
ATOM    538 DB   DA  B  33       9.351  59.330 -19.360  1.00  1.00      B    B
ATOM    539 DP   DC  B  34      15.451  63.420 -20.230  1.00  1.00      B    P
ATOM    540 DS   DC  B  34      14.791  61.330 -17.500  1.00  1.00      B    S
ATOM    541 DB   DC  B  34      12.321  57.590 -19.120  1.00  1.00      B    B
ATOM    542 DP   DT  B  35      17.341  60.510 -14.840  1.00  1.00      B    P
ATOM    543 DS   DT  B  35      15.471  57.430 -13.360  1.00  1.00      B    S
ATOM    544 DB   DT  B  35      14.651  54.790 -17.120  1.00  1.00      B    B
ATOM    545 DP   DA  B  36      16.871  55.520 -10.340  1.00  1.00      B    P
ATOM    546 DS   DA  B  36      15.471  52.130 -11.450  1.00  1.00      B    S
ATOM    547 DB   DA  B  36      15.801  50.990 -16.380  1.00  1.00      B    B
ATOM    548 DP   DG  B  37      16.961  49.300  -9.400  1.00  1.00      B    P
ATOM    549 DS   DG  B  37      15.811  46.600 -11.910  1.00  1.00      B    S
ATOM    550 DB   DG  B  37      17.351  47.580 -16.910  1.00  1.00      B    B
ATOM    551 DP   DG  B  38      16.301  43.130 -11.220  1.00  1.00      B    P
ATOM    552 DS   DG  B  38      16.641  41.880 -15.060  1.00  1.00      B    S
ATOM    553 DB   DG  B  38      19.761  44.980 -18.070  1.00  1.00      B    B
ATOM    554 DP   DG  B  39      17.241  38.020 -16.050  1.00  1.00      B    P
ATOM    555 DS   DG  B  39      18.901  38.350 -19.580  1.00  1.00      B    S
ATOM    556 DB   DG  B  39      21.781  42.540 -20.010  1.00  1.00      B    B
ATOM    557 DP   DA  B  40      20.210  35.280 -21.750  1.00  1.00      B    P
ATOM    558 DS   DA  B  40      22.360  37.290 -23.690  1.00  1.00      B    S
ATOM    559 DB   DA  B  40      24.471  40.560 -20.410  1.00  1.00      B    B
ATOM    560 DP   DG  B  41      25.250  34.810 -25.790  1.00  1.00      B    P
ATOM    561 DS   DG  B  41      28.200  36.830 -25.180  1.00  1.00      B    S
ATOM    562 DB   DG  B  41      28.221  38.580 -20.390  1.00  1.00      B    B
ATOM    563 DP   DT  B  42      31.370  36.180 -26.321  1.00  1.00      B    P
ATOM    564 DS   DT  B  42      33.591  38.360 -23.791  1.00  1.00      B    S
ATOM    565 DB   DT  B  42      31.471  37.110 -19.771  1.00  1.00      B    B
ATOM    566 DP   DA  B  43      38.010  38.440 -24.031  1.00  1.00      B    P
ATOM    567 DS   DA  B  43      39.291  37.940 -20.591  1.00  1.00      B    S
ATOM    568 DB   DA  B  43      35.081  36.740 -17.401  1.00  1.00      B    B
ATOM    569 DP   DA  B  44      42.671  36.630 -19.631  1.00  1.00      B    P
ATOM    570 DS   DA  B  44      41.731  36.070 -16.291  1.00  1.00      B    S
ATOM    571 DB   DA  B  44      37.021  33.920 -16.141  1.00  1.00      B    B
ATOM    572 DP   DT  B  45      43.851  34.780 -14.361  1.00  1.00      B    P
ATOM    573 DS   DT  B  45      41.341  32.730 -11.761  1.00  1.00      B    S
ATOM    574 DB   DT  B  45      38.421  30.990 -14.501  1.00  1.00      B    B
ATOM    575 DP   DC  B  46      43.281  30.140  -9.401  1.00  1.00      B    P
ATOM    576 DS   DC  B  46      40.261  28.580  -8.621  1.00  1.00      B    S
ATOM    577 DB   DC  B  46      38.591  27.810 -12.331  1.00  1.00      B    B
ATOM    578 DP   DC  B  47      40.031  25.710  -6.651  1.00  1.00      B    P
ATOM    579 DS   DC  B  47      37.181  24.200  -8.261  1.00  1.00      B    S
ATOM    580 DB   DC  B  47      38.160  24.100 -12.681  1.00  1.00      B    B
ATOM    581 DP   DC  B  48      35.721  21.340  -7.271  1.00  1.00      B    P
ATOM    582 DS   DC  B  48      34.120  19.880 -10.111  1.00  1.00      B    S
ATOM    583 DB   DC  B  48      37.600  20.450 -13.431  1.00  1.00      B    B
ATOM    584 DP   DC  B  49      32.840  16.960 -10.161  1.00  1.00      B    P
ATOM    585 DS   DC  B  49      33.060  16.300 -13.801  1.00  1.00      B    S
ATOM    586 DB   DC  B  49      37.180  17.200 -15.341  1.00  1.00      B    B
ATOM    587 DP   DT  B  50      32.010  12.580 -15.011  1.00  1.00      B    P
ATOM    588 DS   DT  B  50      33.820  13.080 -18.941  1.00  1.00      B    S
ATOM    589 DB   DT  B  50      37.550  14.260 -17.821  1.00  1.00      B    B
ATOM    590 DP   DT  B  51      33.770   9.970 -21.291  1.00  1.00      B    P
ATOM    591 DS   DT  B  51      37.740  10.390 -22.641  1.00  1.00      B    S
ATOM    592 DB   DT  B  51      39.540  11.300 -19.031  1.00  1.00      B    B
ATOM    593 DP   DG  B  52      39.170   6.850 -24.251  1.00  1.00      B    P
ATOM    594 DS   DG  B  52      43.080   7.870 -23.501  1.00  1.00      B    S
ATOM    595 DB   DG  B  52      43.310   9.000 -19.191  1.00  1.00      B    B
ATOM    596 DP   DG  B  53      45.760   5.840 -24.101  1.00  1.00      B    P
ATOM    597 DS   DG  B  53      47.730   6.280 -20.821  1.00  1.00      B    S
ATOM    598 DB   DG  B  53      45.010   6.920 -16.531  1.00  1.00      B    B
ATOM    599 DP   DC  B  54      50.650   4.320 -20.781  1.00  1.00      B    P
ATOM    600 DS   DC  B  54      50.640   4.430 -16.711  1.00  1.00      B    S
ATOM    601 DB   DC  B  54      46.380   3.990 -15.311  1.00  1.00      B    B
ATOM    602 DP   DG  B  55      53.610   1.200 -14.841  1.00  1.00      B    P
ATOM    603 DS   DG  B  55      51.600   0.760 -11.401  1.00  1.00      B    S
ATOM    604 DB   DG  B  55      46.360   1.470 -11.831  1.00  1.00      B    B
ATOM    605 DP   DG  B  56      52.460  -1.810  -8.361  1.00  1.00      B    P
ATOM    606 DS   DG  B  56      48.680  -1.480  -6.731  1.00  1.00      B    S
ATOM    607 DB   DG  B  56      45.290  -1.390  -9.761  1.00  1.00      B    B
ATOM    608 DP   DT  B  57      47.790  -2.770  -4.461  1.00  1.00      B    P
ATOM    609 DS   DT  B  57      43.960  -2.080  -4.631  1.00  1.00      B    S
ATOM    610 DB   DT  B  57      43.250  -4.540  -8.371  1.00  1.00      B    B
ATOM    611 DP   DT  B  58      41.400  -3.260  -1.621  1.00  1.00      B    P
ATOM    612 DS   DT  B  58      38.360  -3.900  -4.081  1.00  1.00      B    S
ATOM    613 DB   DT  B  58      40.180  -6.730  -7.161  1.00  1.00      B    B
ATOM    614 DP   DA  B  59      34.800  -5.460  -2.411  1.00  1.00      B    P
ATOM    615 DS   DA  B  59      33.800  -6.940  -5.621  1.00  1.00      B    S
ATOM    616 DB   DA  B  59      37.230  -9.450  -7.651  1.00  1.00      B    B
ATOM    617 DP   DA  B  60      30.270  -8.520  -6.261  1.00  1.00      B    P
ATOM    618 DS   DA  B  60      31.070 -10.160  -8.951  1.00  1.00      B    S
ATOM    619 DB   DA  B  60      35.510 -12.590  -8.251  1.00  1.00      B    B
ATOM    620 DP   DA  B  61      28.320 -12.260 -10.951  1.00  1.00      B    P
ATOM    621 DS   DA  B  61      30.600 -14.530 -12.541  1.00  1.00      B    S
ATOM    622 DB   DA  B  61      34.210 -15.650  -9.631  1.00  1.00      B    B
ATOM    623 DP   DA  B  62      29.660 -16.740 -15.331  1.00  1.00      B    P
ATOM    624 DS   DA  B  62      32.080 -19.160 -14.841  1.00  1.00      B    S
ATOM    625 DB   DA  B  62      33.280 -19.180 -10.151  1.00  1.00      B    B
ATOM    626 DP   DC  B  63      32.240 -22.030 -16.601  1.00  1.00      B    P
ATOM    627 DS   DC  B  63      33.980 -24.060 -13.781  1.00  1.00      B    S
ATOM    628 DB   DC  B  63      32.380 -22.390 -10.331  1.00  1.00      B    B
ATOM    629 DP   DG  B  64      33.100 -28.620 -14.411  1.00  1.00      B    P
ATOM    630 DS   DG  B  64      33.570 -29.430 -10.671  1.00  1.00      B    S
ATOM    631 DB   DG  B  64      31.260 -26.080  -8.171  1.00  1.00      B    B
ATOM    632 DP   DC  B  65      33.710 -32.920  -9.491  1.00  1.00      B    P
ATOM    633 DS   DC  B  65      32.160 -31.920  -6.261  1.00  1.00      B    S
ATOM    634 DB   DC  B  65      29.240 -28.650  -7.361  1.00  1.00      B    B
ATOM    635 DP   DG  B  66      30.560 -35.190  -3.881  1.00  1.00      B    P
ATOM    636 DS   DG  B  66      28.270 -32.890  -1.761  1.00  1.00      B    S
ATOM    637 DB   DG  B  66      25.850 -29.630  -4.691  1.00  1.00      B    B
ATOM    638 DP   DG  B  67      25.980 -33.970   1.479  1.00  1.00      B    P
ATOM    639 DS   DG  B  67      24.280 -30.260   1.359  1.00  1.00      B    S
ATOM    640 DB   DG  B  67      22.510 -30.310  -3.130  1.00  1.00      B    B
ATOM    641 DP   DG  B  68      21.860 -28.980   3.930  1.00  1.00      B    P
ATOM    642 DS   DG  B  68      19.600 -26.960   1.370  1.00  1.00      B    S
ATOM    643 DB   DG  B  68      19.000 -29.300  -2.480  1.00  1.00      B    B
ATOM    644 DP   DG  B  69      16.430 -25.260   2.510  1.00  1.00      B    P
ATOM    645 DS   DG  B  69      14.870 -25.380  -0.890  1.00  1.00      B    S
ATOM    646 DB   DG  B  69      15.170 -29.950  -2.680  1.00  1.00      B    B
ATOM    647 DP   DG  B  70      11.290 -23.510  -1.670  1.00  1.00      B    P
ATOM    648 DS   DG  B  70      10.670 -25.590  -4.830  1.00  1.00      B    S
ATOM    649 DB   DG  B  70      11.530 -30.600  -4.080  1.00  1.00      B    B
ATOM    650 DP   DA  B  71       7.540 -25.150  -7.100  1.00  1.00      B    P
ATOM    651 DS   DA  B  71       7.570 -29.110  -8.530  1.00  1.00      B    S
ATOM    652 DB   DA  B  71       8.530 -32.450  -4.790  1.00  1.00      B    B
ATOM    653 DP   DC  B  72       5.380 -29.670 -10.510  1.00  1.00      B    P
ATOM    654 DS   DC  B  72       4.770 -33.530  -9.150  1.00  1.00      B    S
ATOM    655 DB   DC  B  72       5.200 -33.420  -4.720  1.00  1.00      B    B
ATOM    656 DP   DA  B  73       0.870 -35.670 -10.430  1.00  1.00      B    P
ATOM    657 DS   DA  B  73       0.640 -38.050  -7.330  1.00  1.00      B    S
ATOM    658 DB   DA  B  73       1.690 -35.640  -3.410  1.00  1.00      B    B
ATOM    659 DP   DG  B  74      -2.540 -39.810  -7.070  1.00  1.00      B    P
ATOM    660 DS   DG  B  74      -1.860 -40.900  -3.820  1.00  1.00      B    S
ATOM    661 DB   DG  B  74      -0.980 -37.320  -0.970  1.00  1.00      B    B
ATOM    662 DP   DC  B  75      -3.470 -43.480  -2.410  1.00  1.00      B    P
ATOM    663 DS   DC  B  75      -3.830 -41.730   1.090  1.00  1.00      B    S
ATOM    664 DB   DC  B  75      -4.360 -37.550  -0.100  1.00  1.00      B    B
ATOM    665 DP   DG  B  76      -6.450 -43.450   3.990  1.00  1.00      B    P
ATOM    666 DS   DG  B  76      -6.510 -40.610   5.860  1.00  1.00      B    S
ATOM    667 DB   DG  B  76      -7.170 -36.640   2.950  1.00  1.00      B    B
ATOM    668 DP   DC  B  77      -7.990 -40.350   8.920  1.00  1.00      B    P
ATOM    669 DS   DC  B  77      -8.120 -36.870   8.800  1.00  1.00      B    S
ATOM    670 DB   DC  B  77      -9.970 -36.070   4.620  1.00  1.00      B    B
ATOM    671 DP   DG  B  78     -10.680 -35.580  12.320  1.00  1.00      B    P
ATOM    672 DS   DG  B  78     -11.480 -32.500  10.390  1.00  1.00      B    S
ATOM    673 DB   DG  B  78     -13.590 -33.710   5.860  1.00  1.00      B    B
ATOM    674 DP   DT  B  79     -12.680 -30.080  11.370  1.00  1.00      B    P
ATOM    675 DS   DT  B  79     -12.950 -28.630   8.440  1.00  1.00      B    S
ATOM    676 DB   DT  B  79     -15.800 -31.260   6.730  1.00  1.00      B    B
ATOM    677 DP   DA  B  80     -14.340 -24.460   8.070  1.00  1.00      B    P
ATOM    678 DS   DA  B  80     -16.410 -25.210   4.740  1.00  1.00      B    S
ATOM    679 DB   DA  B  80     -19.220 -29.310   5.570  1.00  1.00      B    B
ATOM    680 DP   DC  B  81     -17.630 -23.070   3.420  1.00  1.00      B    P
ATOM    681 DS   DC  B  81     -19.760 -24.890   1.730  1.00  1.00      B    S
ATOM    682 DB   DC  B  81     -21.690 -27.180   4.240  1.00  1.00      B    B
ATOM    683 DP   DG  B  82     -22.650 -22.260  -1.360  1.00  1.00      B    P
ATOM    684 DS   DG  B  82     -25.910 -24.539  -1.100  1.00  1.00      B    S
ATOM    685 DB   DG  B  82     -25.990 -26.560   3.750  1.00  1.00      B    B
ATOM    686 DP   DT  B  83     -29.150 -24.229  -2.700  1.00  1.00      B    P
ATOM    687 DS   DT  B  83     -31.080 -26.369  -0.690  1.00  1.00      B    S
ATOM    688 DB   DT  B  83     -29.270 -24.849   3.560  1.00  1.00      B    B
ATOM    689 DP   DG  B  84     -35.590 -25.639  -1.200  1.00  1.00      B    P
ATOM    690 DS   DG  B  84     -36.330 -26.519   2.610  1.00  1.00      B    S
ATOM    691 DB   DG  B  84     -33.080 -24.389   5.570  1.00  1.00      B    B
ATOM    692 DP   DC  B  85     -39.660 -26.629   3.870  1.00  1.00      B    P
ATOM    693 DS   DC  B  85     -38.530 -25.379   7.480  1.00  1.00      B    S
ATOM    694 DB   DC  B  85     -35.640 -22.239   6.440  1.00  1.00      B    B
ATOM    695 DP   DG  B  86     -42.220 -23.879  10.350  1.00  1.00      B    P
ATOM    696 DS   DG  B  86     -39.870 -21.579  12.330  1.00  1.00      B    S
ATOM    697 DB   DG  B  86     -36.990 -18.609   9.020  1.00  1.00      B    B
ATOM    698 DP   DT  B  87     -40.690 -19.849  14.840  1.00  1.00      B    P
ATOM    699 DS   DT  B  87     -37.930 -17.789  14.590  1.00  1.00      B    S
ATOM    700 DB   DT  B  87     -38.330 -15.899  10.810  1.00  1.00      B    B
ATOM    701 DP   DT  B  88     -36.640 -15.149  17.470  1.00  1.00      B    P
ATOM    702 DS   DT  B  88     -34.590 -13.549  15.390  1.00  1.00      B    S
ATOM    703 DB   DT  B  88     -37.820 -12.269  12.570  1.00  1.00      B    B
ATOM    704 DP   DT  B  89     -32.049 -10.529  16.650  1.00  1.00      B    P
ATOM    705 DS   DT  B  89     -32.139  -8.919  13.430  1.00  1.00      B    S
ATOM    706 DB   DT  B  89     -35.980  -8.809  12.720  1.00  1.00      B    B
ATOM    707 DP   DA  B  90     -30.079  -5.089  12.750  1.00  1.00      B    P
ATOM    708 DS   DA  B  90     -32.729  -3.809  10.350  1.00  1.00      B    S
ATOM    709 DB   DA  B  90     -37.379  -4.979  11.830  1.00  1.00      B    B
ATOM    710 DP   DA  B  91     -32.309  -0.369   8.640  1.00  1.00      B    P
ATOM    711 DS   DA  B  91     -36.049   0.481   7.760  1.00  1.00      B    S
ATOM    712 DB   DA  B  91     -38.949  -1.419  10.950  1.00  1.00      B    B
ATOM    713 DP   DG  B  92     -36.609   4.051   6.670  1.00  1.00      B    P
ATOM    714 DS   DG  B  92     -40.219   4.381   7.770  1.00  1.00      B    S
ATOM    715 DB   DG  B  92     -41.169   1.631  11.920  1.00  1.00      B    B
ATOM    716 DP   DC  B  93     -41.249   7.711   7.401  1.00  1.00      B    P
ATOM    717 DS   DC  B  93     -44.069   6.981   9.441  1.00  1.00      B    S
ATOM    718 DB   DC  B  93     -42.209   5.061  12.911  1.00  1.00      B    B
ATOM    719 DP   DG  B  94     -46.449  10.561  10.231  1.00  1.00      B    P
ATOM    720 DS   DG  B  94     -47.029   9.601  13.961  1.00  1.00      B    S
ATOM    721 DB   DG  B  94     -43.109   7.891  15.921  1.00  1.00      B    B
ATOM    722 DP   DG  B  95     -48.829  11.831  16.431  1.00  1.00      B    P
ATOM    723 DS   DG  B  95     -47.189  11.181  19.381  1.00  1.00      B    S
ATOM    724 DB   DG  B  95     -42.089  10.251  18.661  1.00  1.00      B    B
ATOM    725 DP   DT  B  96     -47.849  13.461  22.001  1.00  1.00      B    P
ATOM    726 DS   DT  B  96     -44.319  12.671  23.871  1.00  1.00      B    S
ATOM    727 DB   DT  B  96     -41.509  13.151  20.221  1.00  1.00      B    B
ATOM    728 DP   DG  B  97     -43.159  15.291  27.201  1.00  1.00      B    P
ATOM    729 DS   DG  B  97     -39.179  14.511  26.730  1.00  1.00      B    S
ATOM    730 DB   DG  B  97     -37.809  14.951  21.640  1.00  1.00      B    B
ATOM    731 DP   DC  B  98     -37.309  15.351  28.630  1.00  1.00      B    P
ATOM    732 DS   DC  B  98     -34.399  15.651  25.850  1.00  1.00      B    S
ATOM    733 DB   DC  B  98     -36.129  17.901  22.520  1.00  1.00      B    B
ATOM    734 DP   DT  B  99     -30.759  17.411  26.680  1.00  1.00      B    P
ATOM    735 DS   DT  B  99     -30.009  18.301  23.160  1.00  1.00      B    S
ATOM    736 DB   DT  B  99     -33.509  20.841  22.130  1.00  1.00      B    B
ATOM    737 DP   DA  B 100     -26.789  20.400  22.500  1.00  1.00      B    P
ATOM    738 DS   DA  B 100     -27.599  21.310  19.080  1.00  1.00      B    S
ATOM    739 DB   DA  B 100     -32.009  23.781  19.330  1.00  1.00      B    B
ATOM    740 DP   DG  B 101     -24.899  23.320  17.150  1.00  1.00      B    P
ATOM    741 DS   DG  B 101     -27.769  25.420  15.170  1.00  1.00      B    S
ATOM    742 DB   DG  B 101     -30.859  27.631  17.970  1.00  1.00      B    B
ATOM    743 DP   DA  B 102     -26.819  27.260  12.490  1.00  1.00      B    P
ATOM    744 DS   DA  B 102     -29.539  29.611  12.430  1.00  1.00      B    S
ATOM    745 DB   DA  B 102     -30.449  30.881  16.670  1.00  1.00      B    B
ATOM    746 DP   DG  B 103     -28.829  32.581   9.950  1.00  1.00      B    P
ATOM    747 DS   DG  B 103     -29.969  35.131  11.870  1.00  1.00      B    S
ATOM    748 DB   DG  B 103     -29.139  34.381  16.900  1.00  1.00      B    B
ATOM    749 DP   DC  B 104     -29.419  38.261  10.520  1.00  1.00      B    P
ATOM    750 DS   DC  B 104     -29.369  39.571  14.240  1.00  1.00      B    S
ATOM    751 DB   DC  B 104     -26.679  36.720  16.030  1.00  1.00      B    B
ATOM    752 DP   DT  B 105     -28.509  43.311  14.830  1.00  1.00      B    P
ATOM    753 DS   DT  B 105     -27.509  43.390  18.440  1.00  1.00      B    S
ATOM    754 DB   DT  B 105     -24.909  39.500  18.300  1.00  1.00      B    B
ATOM    755 DP   DG  B 106     -25.499  46.410  20.000  1.00  1.00      B    P
ATOM    756 DS   DG  B 106     -23.649  44.620  22.430  1.00  1.00      B    S
ATOM    757 DB   DG  B 106     -21.149  41.210  20.240  1.00  1.00      B    B
ATOM    758 DP   DT  B 107     -21.969  46.230  24.940  1.00  1.00      B    P
ATOM    759 DS   DT  B 107     -19.309  43.390  25.590  1.00  1.00      B    S
ATOM    760 DB   DT  B 107     -17.919  42.480  21.240  1.00  1.00      B    B
ATOM    761 DP   DC  B 108     -16.859  44.500  27.730  1.00  1.00      B    P
ATOM    762 DS   DC  B 108     -14.169  41.950  26.410  1.00  1.00      B    S
ATOM    763 DB   DC  B 108     -14.149  42.900  22.260  1.00  1.00      B    B
ATOM    764 DP   DT  B 109     -10.779  41.990  27.580  1.00  1.00      B    P
ATOM    765 DS   DT  B 109      -9.319  39.850  24.080  1.00  1.00      B    S
ATOM    766 DB   DT  B 109     -10.179  42.860  20.950  1.00  1.00      B    B
ATOM    767 DP   DA  B 110      -5.339  38.410  24.080  1.00  1.00      B    P
ATOM    768 DS   DA  B 110      -5.119  38.370  20.330  1.00  1.00      B    S
ATOM    769 DB   DA  B 110      -7.169  42.730  18.290  1.00  1.00      B    B
ATOM    770 DP   DC  B 111      -2.769  37.780  19.320  1.00  1.00      B    P
ATOM    771 DS   DC  B 111      -3.449  39.650  16.390  1.00  1.00      B    S
ATOM    772 DB   DC  B 111      -3.699  43.670  17.550  1.00  1.00      B    B
ATOM    773 DP   DG  B 112      -0.249  38.850  12.510  1.00  1.00      B    P
ATOM    774 DS   DG  B 112      -0.639  42.090  10.960  1.00  1.00      B    S
ATOM    775 DB   DG  B 112      -1.089  45.520  14.240  1.00  1.00      B    B
ATOM    776 DP   DA  B 113       1.131  43.450   7.730  1.00  1.00      B    P
ATOM    777 DS   DA  B 113       1.101  47.010   8.490  1.00  1.00      B    S
ATOM    778 DB   DA  B 113       1.671  47.610  13.180  1.00  1.00      B    B
ATOM    779 DP   DC  B 114       3.461  48.510   6.860  1.00  1.00      B    P
ATOM    780 DS   DC  B 114       4.191  50.970   9.260  1.00  1.00      B    S
ATOM    781 DB   DC  B 114       4.781  49.190  12.800  1.00  1.00      B    B
ATOM    782 DP   DC  B 115       6.911  53.660   8.600  1.00  1.00      B    P
ATOM    783 DS   DC  B 115       8.051  54.580  12.160  1.00  1.00      B    S
ATOM    784 DB   DC  B 115       8.081  50.500  14.310  1.00  1.00      B    B
ATOM    785 DP   DA  B 116      11.681  57.250  12.890  1.00  1.00      B    P
ATOM    786 DS   DA  B 116      12.351  55.570  16.270  1.00  1.00      B    S
ATOM    787 DB   DA  B 116      11.921  50.920  15.940  1.00  1.00      B    B
ATOM    788 DP   DA  B 117      15.581  56.480  18.380  1.00  1.00      B    P
ATOM    789 DS   DA  B 117      15.771  52.990  20.440  1.00  1.00      B    S
ATOM    790 DB   DA  B 117      14.591  49.350  17.660  1.00  1.00      B    B
ATOM    791 DP   DT  B 118      18.551  52.470  22.030  1.00  1.00      B    P
ATOM    792 DS   DT  B 118      18.071  48.780  21.780  1.00  1.00      B    S
ATOM    793 DB   DT  B 118      18.171  48.170  17.110  1.00  1.00      B    B
ATOM    794 DP   DT  B 119      20.671  46.240  23.590  1.00  1.00      B    P
ATOM    795 DS   DT  B 119      19.551  43.480  21.550  1.00  1.00      B    S
ATOM    796 DB   DT  B 119      20.381  44.910  17.610  1.00  1.00      B    B
ATOM    797 DP   DG  B 120      21.481  39.730  22.440  1.00  1.00      B    P
ATOM    798 DS   DG  B 120      21.351  38.440  19.240  1.00  1.00      B    S
ATOM    799 DB   DG  B 120      23.051  41.190  15.970  1.00  1.00      B    B
ATOM    800 DP   DA  B 121      20.921  34.650  18.440  1.00  1.00      B    P
ATOM    801 DS   DA  B 121      21.541  35.300  14.830  1.00  1.00      B    S
ATOM    802 DB   DA  B 121      24.681  38.730  14.180  1.00  1.00      B    B
ATOM    803 DP   DG  B 122      22.351  31.650  12.940  1.00  1.00      B    P
ATOM    804 DS   DG  B 122      24.351  33.570  10.320  1.00  1.00      B    S
ATOM    805 DB   DG  B 122      27.611  37.270  12.250  1.00  1.00      B    B
ATOM    806 DP   DC  B 123      25.711  31.650   7.760  1.00  1.00      B    P
ATOM    807 DS   DC  B 123      28.161  33.760   6.880  1.00  1.00      B    S
ATOM    808 DB   DC  B 123      29.521  34.970  10.610  1.00  1.00      B    B
ATOM    809 DP   DG  B 124      31.221  31.940   4.019  1.00  1.00      B    P
ATOM    810 DS   DG  B 124      34.301  33.700   5.479  1.00  1.00      B    S
ATOM    811 DB   DG  B 124      33.961  33.880  10.439  1.00  1.00      B    B
ATOM    812 DP   DG  B 125      37.941  33.370   4.169  1.00  1.00      B    P
ATOM    813 DS   DG  B 125      39.721  33.970   7.139  1.00  1.00      B    S
ATOM    814 DB   DG  B 125      37.111  32.150  11.089  1.00  1.00      B    B
ATOM    815 DP   DC  B 126      42.761  33.620   7.159  1.00  1.00      B    P
ATOM    816 DS   DC  B 126      43.101  33.550  10.939  1.00  1.00      B    S
ATOM    817 DB   DC  B 126      40.041  31.150  11.979  1.00  1.00      B    B
ATOM    818 DP   DC  B 127      45.791  32.390  12.039  1.00  1.00      B    P
ATOM    819 DS   DC  B 127      44.691  29.840  14.909  1.00  1.00      B    S
ATOM    820 DB   DC  B 127      41.501  28.000  13.469  1.00  1.00      B    B
ATOM    821 DP   DT  B 128      47.401  27.290  16.469  1.00  1.00      B    P
ATOM    822 DS   DT  B 128      45.151  24.930  17.629  1.00  1.00      B    S
ATOM    823 DB   DT  B 128      43.111  24.460  14.099  1.00  1.00      B    B
ATOM    824 DP   DG  B 129      46.761  21.520  19.799  1.00  1.00      B    P
ATOM    825 DS   DG  B 129      43.861  19.180  18.719  1.00  1.00      B    S
ATOM    826 DB   DG  B 129      42.471  20.130  14.009  1.00  1.00      B    B
ATOM    827 DP   DC  B 130      43.591  15.920  20.089  1.00  1.00      B    P
ATOM    828 DS   DC  B 130      40.861  15.260  17.659  1.00  1.00      B    S
ATOM    829 DB   DC  B 130      43.031  16.800  13.669  1.00  1.00      B    B
ATOM    830 DP   DA  B 131      39.131  11.530  17.269  1.00  1.00      B    P
ATOM    831 DS   DA  B 131      38.391  11.380  13.339  1.00  1.00      B    S
ATOM    832 DB   DA  B 131      41.951  13.180  10.849  1.00  1.00      B    B
ATOM    833 DP   DG  B 132      37.081   7.980  12.159  1.00  1.00      B    P
ATOM    834 DS   DG  B 132      38.361   8.460   8.689  1.00  1.00      B    S
ATOM    835 DB   DG  B 132      43.001  10.360   8.419  1.00  1.00      B    B
ATOM    836 DP   DA  B 133      37.291   6.180   5.639  1.00  1.00      B    P
ATOM    837 DS   DA  B 133      40.301   6.740   3.419  1.00  1.00      B    S
ATOM    838 DB   DA  B 133      44.131   7.880   6.349  1.00  1.00      B    B
ATOM    839 DP   DC  B 134      40.430   4.810   0.999  1.00  1.00      B    P
ATOM    840 DS   DC  B 134      44.490   4.810   0.729  1.00  1.00      B    S
ATOM    841 DB   DC  B 134      45.741   5.170   4.879  1.00  1.00      B    B
ATOM    842 DP   DC  B 135      45.930   2.250  -0.721  1.00  1.00      B    P
ATOM    843 DS   DC  B 135      48.800   1.920   1.359  1.00  1.00      B    S
ATOM    844 DB   DC  B 135      47.100   1.260   5.099  1.00  1.00      B    B
ATOM    845 DP   DG  B 136      52.180  -1.310  -0.161  1.00  1.00      B    P
ATOM    846 DS   DG  B 136      53.470  -1.230   3.579  1.00  1.00      B    S
ATOM    847 DB   DG  B 136      49.930  -1.730   6.659  1.00  1.00      B    B
ATOM    848 DP   DG  B 137      55.810  -3.110   4.469  1.00  1.00      B    P
ATOM    849 DS   DG  B 137      55.010  -4.270   7.729  1.00  1.00      B    S
ATOM    850 DB   DG  B 137      50.600  -4.620   8.789  1.00  1.00      B    B
ATOM    851 DP   DG  B 138      57.190  -6.780   9.309  1.00  1.00      B    P
ATOM    852 DS   DG  B 138      54.720  -7.690  12.159  1.00  1.00      B    S
ATOM    853 DB   DG  B 138      49.790  -8.040   9.979  1.00  1.00      B    B
ATOM    854 DP   DA  B 139      55.431 -10.040  14.749  1.00  1.00      B    P
ATOM    855 DS   DA  B 139      51.931 -10.830  15.639  1.00  1.00      B    S
ATOM    856 DB   DA  B 139      49.530 -11.310  11.379  1.00  1.00      B    B
ATOM    857 DP   DT  B 140      51.671 -13.360  17.629  1.00  1.00      B    P
ATOM    858 DS   DT  B 140      48.240 -14.730  16.399  1.00  1.00      B    S
ATOM    859 DB   DT  B 140      48.620 -14.760  11.909  1.00  1.00      B    B
ATOM    860 DP   DT  B 141      47.030 -17.500  17.839  1.00  1.00      B    P
ATOM    861 DS   DT  B 141      44.670 -18.320  14.859  1.00  1.00      B    S
ATOM    862 DB   DT  B 141      47.380 -18.400  11.759  1.00  1.00      B    B
ATOM    863 DP   DC  B 142      42.180 -21.360  15.339  1.00  1.00      B    P
ATOM    864 DS   DC  B 142      42.090 -21.820  12.049  1.00  1.00      B    S
ATOM    865 DB   DC  B 142      46.340 -22.110  10.839  1.00  1.00      B    B
ATOM    866 DP   DT  B 143      39.960 -25.350  10.489  1.00  1.00      B    P
ATOM    867 DS   DT  B 143      41.820 -25.710   6.949  1.00  1.00      B    S
ATOM    868 DB   DT  B 143      45.590 -25.410   8.389  1.00  1.00      B    B
ATOM    869 DP   DC  B 144      41.010 -28.480   5.329  1.00  1.00      B    P
ATOM    870 DS   DC  B 144      44.880 -29.130   4.079  1.00  1.00      B    S
ATOM    871 DB   DC  B 144      47.390 -28.670   7.339  1.00  1.00      B    B
ATOM    872 DP   DC  B 145      45.870 -31.880   2.149  1.00  1.00      B    P
ATOM    873 DS   DC  B 145      49.620 -31.650   2.409  1.00  1.00      B    S
ATOM    874 DB   DC  B 145      50.130 -31.230   6.409  1.00  1.00      B    B
ATOM    875 DP   DA  B 146      51.870 -35.060   0.949  1.00  1.00      B    P
ATOM    876 DS   DA  B 146      55.090 -34.770   3.819  1.00  1.00      B    S
ATOM    877 DB   DA  B 146      52.710 -34.020   8.159  1.00  1.00      B    B
ATOM    878 DP   DG  B 147      57.400 -37.720   4.319  1.00  1.00      B    P
ATOM    879 DS   DG  B 147      58.170 -37.270   7.409  1.00  1.00      B    S
ATOM    880 DB   DG  B 147      54.060 -36.980   9.909  1.00  1.00      B    B
TER
ATOM    881  CA  ALA C   1     -50.250  -9.739  12.821  1.00  1.00      C    C
ATOM    882  CA  ARG C   2     -48.670 -11.589   9.841  1.00  1.00      C    C
ATOM    883  CA  THR C   3     -49.180 -10.979   6.141  1.00  1.00      C    C
ATOM    884  CA  LYS C   4     -51.660 -13.699   5.461  1.00  1.00      C    C
ATOM    885  CA  GLN C   5     -54.290 -11.189   4.341  1.00  1.00      C    C
ATOM    886  CA  THR C   6     -52.370  -8.329   2.871  1.00  1.00      C    C
ATOM    887  CA  ALA C   7     -54.770  -6.519   0.411  1.00  1.00      C    C
ATOM    888  CA  ARG C   8     -52.690  -4.209  -1.899  1.00  1.00      C    C
ATOM    889  CA  LYS C   9     -50.490  -6.409  -4.019  1.00  1.00      C    C
ATOM    890  CA  SER C  10     -47.510  -5.129  -5.959  1.00  1.00      C    C
ATOM    891  CA  THR C  11     -46.900  -8.849  -6.839  1.00  1.00      C    C
ATOM    892  CA  GLY C  12     -47.030  -9.639 -10.459  1.00  1.00      C    C
ATOM    893  CA  GLY C  13     -44.650  -9.399 -13.349  1.00  1.00      C    C
ATOM    894  CA  LYS C  14     -46.450  -6.679 -15.309  1.00  1.00      C    C
ATOM    895  CA  ALA C  15     -47.370  -5.169 -18.689  1.00  1.00      C    C
ATOM    896  CA  PRO C  16     -50.920  -6.119 -19.999  1.00  1.00      C    C
ATOM    897  CA  ARG C  17     -50.270  -4.089 -23.199  1.00  1.00      C    C
ATOM    898  CA  LYS C  18     -52.460  -1.199 -24.379  1.00  1.00      C    C
ATOM    899  CA  GLN C  19     -50.900   1.461 -26.739  1.00  1.00      C    C
ATOM    900  CA  LEU C  20     -48.530  -1.339 -27.629  1.00  1.00      C    C
ATOM    901  CA  ALA C  21     -45.800  -0.769 -24.939  1.00  1.00      C    C
ATOM    902  CA  THR C  22     -44.030  -3.839 -26.449  1.00  1.00      C    C
ATOM    903  CA  LYS C  23     -42.090  -5.059 -23.449  1.00  1.00      C    C
ATOM    904  CA  ALA C  24     -42.820  -8.859 -23.719  1.00  1.00      C    C
ATOM    905  CA  ALA C  25     -44.790 -10.569 -21.049  1.00  1.00      C    C
ATOM    906  CA  ARG C  26     -43.520 -12.559 -18.029  1.00  1.00      C    C
ATOM    907  CA  LYS C  27     -40.060 -13.599 -16.560  1.00  1.00      C    C
ATOM    908  CA  SER C  28     -38.750 -13.919 -13.050  1.00  1.00      C    C
ATOM    909  CA  ALA C  29     -40.460 -13.869  -9.690  1.00  1.00      C    C
ATOM    910  CA  PRO C  30     -41.230 -17.349  -8.310  1.00  1.00      C    C
ATOM    911  CA  ALA C  31     -44.840 -18.159  -9.009  1.00  1.00      C    C
ATOM    912  CA  THR C  32     -46.440 -21.409 -10.269  1.00  1.00      C    C
ATOM    913  CA  GLY C  33     -45.940 -24.559  -8.409  1.00  1.00      C    C
ATOM    914  CA  GLY C  34     -43.650 -26.029 -11.080  1.00  1.00      C    C
ATOM    915  CA  VAL C  35     -42.010 -23.779 -13.590  1.00  1.00      C    C
ATOM    916  CA  LYS C  36     -38.550 -22.799 -12.380  1.00  1.00      C    C
ATOM    917  CA  LYS C  37     -37.570 -25.429  -9.710  1.00  1.00      C    C
ATOM    918  CA  PRO C  38     -33.910 -24.399  -9.660  1.00  1.00      C    C
ATOM    919  CA  HIS C  39     -31.360 -27.309 -10.270  1.00  1.00      C    C
ATOM    920  CA  ARG C  40     -27.770 -26.919  -8.900  1.00  1.00      C    C
ATOM    921  CA  TYR C  41     -26.430 -27.829  -5.450  1.00  1.00      C    C
ATOM    922  CA  ARG C  42     -22.810 -28.960  -5.290  1.00  1.00      C    C
ATOM    923  CA  PRO C  43     -20.470 -27.160  -2.710  1.00  1.00      C    C
ATOM    924  CA  GLY C  44     -19.020 -24.270  -4.660  1.00  1.00      C    C
ATOM    925  CA  THR C  45     -21.840 -23.620  -7.100  1.00  1.00      C    C
ATOM    926  CA  VAL C  46     -24.170 -20.970  -5.490  1.00  1.00      C    C
ATOM    927  CA  ALA C  47     -21.060 -19.010  -4.250  1.00  1.00      C    C
ATOM    928  CA  LEU C  48     -20.420 -18.180  -7.850  1.00  1.00      C    C
ATOM    929  CA  ARG C  49     -24.040 -17.250  -8.520  1.00  1.00      C    C
ATOM    930  CA  GLU C  50     -23.830 -14.640  -5.650  1.00  1.00      C    C
ATOM    931  CA  ILE C  51     -20.550 -13.280  -7.050  1.00  1.00      C    C
ATOM    932  CA  ARG C  52     -22.460 -12.510 -10.300  1.00  1.00      C    C
ATOM    933  CA  ARG C  53     -25.320 -10.979  -8.290  1.00  1.00      C    C
ATOM    934  CA  TYR C  54     -23.070  -8.810  -6.140  1.00  1.00      C    C
ATOM    935  CA  GLN C  55     -20.730  -7.680  -8.930  1.00  1.00      C    C
ATOM    936  CA  LYS C  56     -23.900  -6.230 -10.550  1.00  1.00      C    C
ATOM    937  CA  SER C  57     -25.820  -3.809  -8.300  1.00  1.00      C    C
ATOM    938  CA  THR C  58     -24.720  -1.009  -6.030  1.00  1.00      C    C
ATOM    939  CA  GLU C  59     -26.470  -1.759  -2.850  1.00  1.00      C    C
ATOM    940  CA  LEU C  60     -24.800  -1.720   0.530  1.00  1.00      C    C
ATOM    941  CA  LEU C  61     -24.220  -5.100   2.070  1.00  1.00      C    C
ATOM    942  CA  ILE C  62     -24.080  -4.610   5.810  1.00  1.00      C    C
ATOM    943  CA  ARG C  63     -27.330  -3.799   7.710  1.00  1.00      C    C
ATOM    944  CA  LYS C  64     -27.779  -0.089   8.530  1.00  1.00      C    C
ATOM    945  CA  LEU C  65     -28.849  -0.329  12.210  1.00  1.00      C    C
ATOM    946  CA  PRO C  66     -26.149  -2.810  13.200  1.00  1.00      C    C
ATOM    947  CA  PHE C  67     -23.539  -0.610  11.610  1.00  1.00      C    C
ATOM    948  CA  GLN C  68     -24.709   2.540  13.350  1.00  1.00      C    C
ATOM    949  CA  ARG C  69     -24.489   0.770  16.610  1.00  1.00      C    C
ATOM    950  CA  LEU C  70     -20.829  -0.130  16.250  1.00  1.00      C    C
ATOM    951  CA  VAL C  71     -19.909   3.390  15.060  1.00  1.00      C    C
ATOM    952  CA  ARG C  72     -21.669   5.160  17.900  1.00  1.00      C    C
ATOM    953  CA  GLU C  73     -20.479   2.740  20.490  1.00  1.00      C    C
ATOM    954  CA  ILE C  74     -16.899   3.380  19.320  1.00  1.00      C    C
ATOM    955  CA  ALA C  75     -17.469   7.160  19.270  1.00  1.00      C    C
ATOM    956  CA  GLN C  76     -18.739   7.430  22.760  1.00  1.00      C    C
ATOM    957  CA  ASP C  77     -15.199   6.290  23.940  1.00  1.00      C    C
ATOM    958  CA  PHE C  78     -13.529   9.420  22.320  1.00  1.00      C    C
ATOM    959  CA  LYS C  79     -16.299  12.040  22.820  1.00  1.00      C    C
ATOM    960  CA  THR C  80     -19.599  11.810  24.700  1.00  1.00      C    C
ATOM    961  CA  ASP C  81     -22.889  13.190  23.830  1.00  1.00      C    C
ATOM    962  CA  LEU C  82     -22.409  13.480  20.090  1.00  1.00      C    C
ATOM    963  CA  ARG C  83     -25.179  13.800  17.590  1.00  1.00      C    C
ATOM    964  CA  PHE C  84     -24.899  12.770  13.870  1.00  1.00      C    C
ATOM    965  CA  GLN C  85     -25.579  14.250  10.380  1.00  1.00      C    C
ATOM    966  CA  SER C  86     -27.179  11.521   8.420  1.00  1.00      C    C
ATOM    967  CA  SER C  87     -24.549  11.980   5.690  1.00  1.00      C    C
ATOM    968  CA  ALA C  88     -21.619  11.670   8.140  1.00  1.00      C    C
ATOM    969  CA  VAL C  89     -22.629   8.110   9.010  1.00  1.00      C    C
ATOM    970  CA  MET C  90     -23.089   7.320   5.280  1.00  1.00      C    C
ATOM    971  CA  ALA C  91     -19.509   8.560   4.550  1.00  1.00      C    C
ATOM    972  CA  LEU C  92     -18.359   5.960   7.110  1.00  1.00      C    C
ATOM    973  CA  GLN C  93     -20.539   3.270   5.410  1.00  1.00      C    C
ATOM    974  CA  GLU C  94     -19.350   4.380   1.940  1.00  1.00      C    C
ATOM    975  CA  ALA C  95     -15.660   4.080   2.970  1.00  1.00      C    C
ATOM    976  CA  SER C  96     -16.150   0.790   5.020  1.00  1.00      C    C
ATOM    977  CA  GLU C  97     -17.970  -0.950   2.200  1.00  1.00      C    C
ATOM    978  CA  ALA C  98     -15.180   0.100  -0.130  1.00  1.00      C    C
ATOM    979  CA  TYR C  99     -12.620  -0.910   2.470  1.00  1.00      C    C
ATOM    980  CA  LEU C 100     -13.970  -4.530   2.950  1.00  1.00      C    C
ATOM    981  CA  VAL C 101     -14.380  -5.100  -0.820  1.00  1.00      C    C
ATOM    982  CA  ALA C 102     -10.780  -3.970  -1.430  1.00  1.00      C    C
ATOM    983  CA  LEU C 103      -9.610  -6.110   1.520  1.00  1.00      C    C
ATOM    984  CA  PHE C 104     -11.360  -9.100   0.050  1.00  1.00      C    C
ATOM    985  CA  GLU C 105      -9.790  -8.490  -3.360  1.00  1.00      C    C
ATOM    986  CA  ASP C 106      -6.330  -8.530  -1.600  1.00  1.00      C    C
ATOM    987  CA  THR C 107      -7.120 -11.530   0.660  1.00  1.00      C    C
ATOM    988  CA  ASN C 108      -8.130 -13.510  -2.390  1.00  1.00      C    C
ATOM    989  CA  LEU C 109      -4.860 -12.880  -4.160  1.00  1.00      C    C
ATOM    990  CA  CYS C 110      -2.830 -13.760  -0.870  1.00  1.00      C    C
ATOM    991  CA  ALA C 111      -4.610 -17.160  -0.740  1.00  1.00      C    C
ATOM    992  CA  ILE C 112      -4.250 -17.740  -4.470  1.00  1.00      C    C
ATOM    993  CA  HIS C 113      -0.600 -16.750  -4.110  1.00  1.00      C    C
ATOM    994  CA  ALA C 114      -0.340 -19.790  -1.850  1.00  1.00      C    C
ATOM    995  CA  LYS C 115      -2.330 -21.770  -4.320  1.00  1.00      C    C
ATOM    996  CA  ARG C 116      -5.480 -21.980  -2.260  1.00  1.00      C    C
ATOM    997  CA  VAL C 117      -9.050 -20.770  -2.990  1.00  1.00      C    C
ATOM    998  CA  THR C 118     -10.020 -20.300   0.670  1.00  1.00      C    C
ATOM    999  CA  ILE C 119      -9.140 -17.070   2.430  1.00  1.00      C    C
ATOM   1000  CA  MET C 120      -7.650 -17.420   5.950  1.00  1.00      C    C
ATOM   1001  CA  PRO C 121      -6.870 -14.850   8.710  1.00  1.00      C    C
ATOM   1002  CA  LYS C 122      -3.180 -14.890   7.770  1.00  1.00      C    C
ATOM   1003  CA  ASP C 123      -4.190 -13.840   4.190  1.00  1.00      C    C
ATOM   1004  CA  ILE C 124      -6.060 -10.860   5.580  1.00  1.00      C    C
ATOM   1005  CA  GLN C 125      -3.070  -9.930   7.790  1.00  1.00      C    C
ATOM   1006  CA  LEU C 126      -0.640 -10.360   4.870  1.00  1.00      C    C
ATOM   1007  CA  ALA C 127      -2.560  -8.030   2.740  1.00  1.00      C    C
ATOM   1008  CA  ARG C 128      -2.680  -5.340   5.590  1.00  1.00      C    C
ATOM   1009  CA  ARG C 129       0.980  -5.750   6.400  1.00  1.00      C    C
ATOM   1010  CA  ILE C 130       1.790  -5.310   2.770  1.00  1.00      C    C
ATOM   1011  CA  ARG C 131      -0.570  -2.290   2.560  1.00  1.00      C    C
ATOM   1012  CA  GLY C 132       1.360  -0.700   5.280  1.00  1.00      C    C
ATOM   1013  CA  GLU C 133      -1.289  -0.700   7.840  1.00  1.00      C    C
ATOM   1014  CA  ARG C 134       0.511  -3.130  10.160  1.00  1.00      C    C
ATOM   1015  CA  ALA C 135       3.791  -2.670   8.590  1.00  1.00      C    C
TER
ATOM   1016  CA  SER D   1     -20.909   8.870  45.080  1.00  1.00      D    C
ATOM   1017  CA  GLY D   2     -23.849   8.040  42.790  1.00  1.00      D    C
ATOM   1018  CA  ARG D   3     -24.559   6.500  39.390  1.00  1.00      D    C
ATOM   1019  CA  GLY D   4     -23.959   8.750  36.520  1.00  1.00      D    C
ATOM   1020  CA  LYS D   5     -26.089   6.680  34.200  1.00  1.00      D    C
ATOM   1021  CA  GLY D   6     -23.789   3.860  33.050  1.00  1.00      D    C
ATOM   1022  CA  GLY D   7     -20.799   1.630  33.910  1.00  1.00      D    C
ATOM   1023  CA  LYS D   8     -21.689   0.710  37.480  1.00  1.00      D    C
ATOM   1024  CA  GLY D   9     -21.069  -2.450  39.470  1.00  1.00      D    C
ATOM   1025  CA  LEU D  10     -24.709  -3.420  39.320  1.00  1.00      D    C
ATOM   1026  CA  GLY D  11     -25.439  -4.250  35.760  1.00  1.00      D    C
ATOM   1027  CA  LYS D  12     -28.069  -1.630  34.670  1.00  1.00      D    C
ATOM   1028  CA  GLY D  13     -30.309  -2.380  37.580  1.00  1.00      D    C
ATOM   1029  CA  GLY D  14     -32.959  -4.949  36.840  1.00  1.00      D    C
ATOM   1030  CA  ALA D  15     -33.999  -8.459  35.700  1.00  1.00      D    C
ATOM   1031  CA  LYS D  16     -33.759 -10.079  32.200  1.00  1.00      D    C
ATOM   1032  CA  ARG D  17     -31.109 -10.259  29.570  1.00  1.00      D    C
ATOM   1033  CA  HIS D  18     -32.259  -9.359  26.170  1.00  1.00      D    C
ATOM   1034  CA  ARG D  19     -31.869 -10.779  22.670  1.00  1.00      D    C
ATOM   1035  CA  LYS D  20     -28.439 -12.290  21.750  1.00  1.00      D    C
ATOM   1036  CA  VAL D  21     -26.509 -12.700  24.960  1.00  1.00      D    C
ATOM   1037  CA  LEU D  22     -23.099 -11.370  26.100  1.00  1.00      D    C
ATOM   1038  CA  ARG D  23     -23.319  -8.220  23.950  1.00  1.00      D    C
ATOM   1039  CA  ASP D  24     -23.579  -8.000  20.120  1.00  1.00      D    C
ATOM   1040  CA  ASN D  25     -22.669  -4.650  18.410  1.00  1.00      D    C
ATOM   1041  CA  ILE D  26     -19.489  -5.700  16.690  1.00  1.00      D    C
ATOM   1042  CA  GLN D  27     -20.849  -9.150  16.920  1.00  1.00      D    C
ATOM   1043  CA  GLY D  28     -23.849  -7.890  14.950  1.00  1.00      D    C
ATOM   1044  CA  ILE D  29     -21.780  -7.650  11.830  1.00  1.00      D    C
ATOM   1045  CA  THR D  30     -23.150 -10.990  10.630  1.00  1.00      D    C
ATOM   1046  CA  LYS D  31     -21.280 -13.860   8.810  1.00  1.00      D    C
ATOM   1047  CA  PRO D  32     -23.930 -13.440   6.040  1.00  1.00      D    C
ATOM   1048  CA  ALA D  33     -22.950  -9.700   5.610  1.00  1.00      D    C
ATOM   1049  CA  ILE D  34     -19.330 -10.780   5.460  1.00  1.00      D    C
ATOM   1050  CA  ARG D  35     -20.100 -13.540   3.000  1.00  1.00      D    C
ATOM   1051  CA  ARG D  36     -21.740 -11.080   0.650  1.00  1.00      D    C
ATOM   1052  CA  LEU D  37     -19.000  -8.500   0.590  1.00  1.00      D    C
ATOM   1053  CA  ALA D  38     -16.410 -11.320  -0.120  1.00  1.00      D    C
ATOM   1054  CA  ARG D  39     -18.700 -12.510  -2.930  1.00  1.00      D    C
ATOM   1055  CA  ARG D  40     -18.430  -9.240  -4.650  1.00  1.00      D    C
ATOM   1056  CA  GLY D  41     -14.650  -9.490  -3.940  1.00  1.00      D    C
ATOM   1057  CA  GLY D  42     -14.480 -12.710  -6.100  1.00  1.00      D    C
ATOM   1058  CA  VAL D  43     -14.140 -15.050  -3.120  1.00  1.00      D    C
ATOM   1059  CA  LYS D  44     -15.410 -18.610  -3.620  1.00  1.00      D    C
ATOM   1060  CA  ARG D  45     -14.570 -20.110  -0.240  1.00  1.00      D    C
ATOM   1061  CA  ILE D  46     -14.140 -18.360   3.090  1.00  1.00      D    C
ATOM   1062  CA  SER D  47     -12.590 -20.110   6.120  1.00  1.00      D    C
ATOM   1063  CA  GLY D  48     -14.560 -20.150   9.270  1.00  1.00      D    C
ATOM   1064  CA  LEU D  49     -12.140 -17.760  10.950  1.00  1.00      D    C
ATOM   1065  CA  ILE D  50     -12.650 -14.840   8.710  1.00  1.00      D    C
ATOM   1066  CA  TYR D  51     -15.670 -13.460  10.640  1.00  1.00      D    C
ATOM   1067  CA  GLU D  52     -13.890 -12.720  13.770  1.00  1.00      D    C
ATOM   1068  CA  GLU D  53     -10.820 -11.470  11.780  1.00  1.00      D    C
ATOM   1069  CA  THR D  54     -13.050  -9.240   9.780  1.00  1.00      D    C
ATOM   1070  CA  ARG D  55     -14.699  -7.790  12.910  1.00  1.00      D    C
ATOM   1071  CA  GLY D  56     -11.279  -7.050  14.430  1.00  1.00      D    C
ATOM   1072  CA  VAL D  57     -10.239  -5.450  11.150  1.00  1.00      D    C
ATOM   1073  CA  LEU D  58     -13.489  -3.500  10.870  1.00  1.00      D    C
ATOM   1074  CA  LYS D  59     -13.369  -2.090  14.390  1.00  1.00      D    C
ATOM   1075  CA  VAL D  60      -9.779  -0.850  13.850  1.00  1.00      D    C
ATOM   1076  CA  PHE D  61     -10.919   0.870  10.660  1.00  1.00      D    C
ATOM   1077  CA  LEU D  62     -13.739   2.710  12.510  1.00  1.00      D    C
ATOM   1078  CA  GLU D  63     -11.889   3.450  15.740  1.00  1.00      D    C
ATOM   1079  CA  ASN D  64      -9.039   5.080  13.680  1.00  1.00      D    C
ATOM   1080  CA  VAL D  65     -11.209   7.000  11.350  1.00  1.00      D    C
ATOM   1081  CA  ILE D  66     -13.809   8.000  13.930  1.00  1.00      D    C
ATOM   1082  CA  ARG D  67     -11.219   9.330  16.330  1.00  1.00      D    C
ATOM   1083  CA  ASP D  68     -10.219  11.950  13.870  1.00  1.00      D    C
ATOM   1084  CA  ALA D  69     -13.409  13.270  12.500  1.00  1.00      D    C
ATOM   1085  CA  VAL D  70     -14.799  13.830  16.060  1.00  1.00      D    C
ATOM   1086  CA  THR D  71     -11.509  15.640  16.840  1.00  1.00      D    C
ATOM   1087  CA  TYR D  72     -12.489  18.070  14.100  1.00  1.00      D    C
ATOM   1088  CA  THR D  73     -15.989  18.140  15.460  1.00  1.00      D    C
ATOM   1089  CA  GLU D  74     -14.829  19.000  19.030  1.00  1.00      D    C
ATOM   1090  CA  HIS D  75     -12.339  21.550  18.020  1.00  1.00      D    C
ATOM   1091  CA  ALA D  76     -15.129  23.280  16.140  1.00  1.00      D    C
ATOM   1092  CA  LYS D  77     -17.199  23.310  19.320  1.00  1.00      D    C
ATOM   1093  CA  ARG D  78     -19.909  21.300  17.450  1.00  1.00      D    C
ATOM   1094  CA  LYS D  79     -21.739  18.490  19.170  1.00  1.00      D    C
ATOM   1095  CA  THR D  80     -22.989  17.120  15.820  1.00  1.00      D    C
ATOM   1096  CA  VAL D  81     -20.549  15.010  13.580  1.00  1.00      D    C
ATOM   1097  CA  THR D  82     -20.949  16.110  10.040  1.00  1.00      D    C
ATOM   1098  CA  ALA D  83     -20.359  14.740   6.670  1.00  1.00      D    C
ATOM   1099  CA  MET D  84     -17.519  17.170   6.200  1.00  1.00      D    C
ATOM   1100  CA  ASP D  85     -15.869  15.870   9.490  1.00  1.00      D    C
ATOM   1101  CA  VAL D  86     -15.929  12.400   7.940  1.00  1.00      D    C
ATOM   1102  CA  VAL D  87     -14.539  13.620   4.520  1.00  1.00      D    C
ATOM   1103  CA  TYR D  88     -11.549  15.180   6.370  1.00  1.00      D    C
ATOM   1104  CA  ALA D  89     -10.869  12.000   8.450  1.00  1.00      D    C
ATOM   1105  CA  LEU D  90     -10.749   9.790   5.420  1.00  1.00      D    C
ATOM   1106  CA  LYS D  91      -8.539  12.170   3.430  1.00  1.00      D    C
ATOM   1107  CA  ARG D  92      -5.759  12.330   6.010  1.00  1.00      D    C
ATOM   1108  CA  GLN D  93      -5.849   8.590   6.250  1.00  1.00      D    C
ATOM   1109  CA  GLY D  94      -5.299   8.330   2.490  1.00  1.00      D    C
ATOM   1110  CA  ARG D  95      -8.829   7.310   1.580  1.00  1.00      D    C
ATOM   1111  CA  THR D  96     -10.009  10.180  -0.700  1.00  1.00      D    C
ATOM   1112  CA  LEU D  97     -13.630   9.820  -1.640  1.00  1.00      D    C
ATOM   1113  CA  TYR D  98     -15.240  11.320  -4.680  1.00  1.00      D    C
ATOM   1114  CA  GLY D  99     -18.449  12.450  -2.980  1.00  1.00      D    C
ATOM   1115  CA  PHE D 100     -19.979  13.890   0.200  1.00  1.00      D    C
ATOM   1116  CA  GLY D 101     -20.919  17.540  -0.620  1.00  1.00      D    C
ATOM   1117  CA  GLY D 102     -19.669  17.350  -4.240  1.00  1.00      D    C
TER
ATOM   1118  CA  SER E   1      13.242  45.610  42.050  1.00  1.00      E    C
ATOM   1119  CA  GLY E   2      13.151  42.540  40.150  1.00  1.00      E    C
ATOM   1120  CA  ARG E   3      15.971  43.270  37.700  1.00  1.00      E    C
ATOM   1121  CA  GLY E   4      19.201  45.280  38.540  1.00  1.00      E    C
ATOM   1122  CA  LYS E   5      20.432  47.130  41.570  1.00  1.00      E    C
ATOM   1123  CA  GLN E   6      18.522  50.180  40.290  1.00  1.00      E    C
ATOM   1124  CA  GLY E   7      21.042  52.960  39.760  1.00  1.00      E    C
ATOM   1125  CA  GLY E   8      19.322  53.620  36.450  1.00  1.00      E    C
ATOM   1126  CA  LYS E   9      21.872  52.020  34.120  1.00  1.00      E    C
ATOM   1127  CA  THR E  10      23.371  48.470  33.390  1.00  1.00      E    C
ATOM   1128  CA  ARG E  11      21.621  45.280  32.410  1.00  1.00      E    C
ATOM   1129  CA  ALA E  12      19.301  47.000  30.110  1.00  1.00      E    C
ATOM   1130  CA  LYS E  13      16.651  44.700  28.760  1.00  1.00      E    C
ATOM   1131  CA  ALA E  14      14.851  41.370  29.320  1.00  1.00      E    C
ATOM   1132  CA  LYS E  15      13.411  41.180  25.750  1.00  1.00      E    C
ATOM   1133  CA  THR E  16      12.821  37.570  24.510  1.00  1.00      E    C
ATOM   1134  CA  ARG E  17       9.451  36.120  23.960  1.00  1.00      E    C
ATOM   1135  CA  SER E  18      11.381  32.870  24.050  1.00  1.00      E    C
ATOM   1136  CA  SER E  19      12.401  33.360  27.720  1.00  1.00      E    C
ATOM   1137  CA  ARG E  20       8.781  34.340  28.720  1.00  1.00      E    C
ATOM   1138  CA  ALA E  21       7.441  31.040  27.270  1.00  1.00      E    C
ATOM   1139  CA  GLY E  22      10.331  29.090  28.660  1.00  1.00      E    C
ATOM   1140  CA  LEU E  23      11.431  27.760  25.320  1.00  1.00      E    C
ATOM   1141  CA  GLN E  24      14.801  26.790  23.690  1.00  1.00      E    C
ATOM   1142  CA  PHE E  25      13.471  26.980  20.210  1.00  1.00      E    C
ATOM   1143  CA  PRO E  26      12.731  30.500  18.810  1.00  1.00      E    C
ATOM   1144  CA  VAL E  27       9.261  31.740  19.240  1.00  1.00      E    C
ATOM   1145  CA  GLY E  28       9.981  34.810  17.130  1.00  1.00      E    C
ATOM   1146  CA  ARG E  29      11.251  32.740  14.120  1.00  1.00      E    C
ATOM   1147  CA  VAL E  30       8.351  30.360  14.220  1.00  1.00      E    C
ATOM   1148  CA  HIS E  31       5.961  33.440  14.060  1.00  1.00      E    C
ATOM   1149  CA  ARG E  32       7.881  34.630  10.980  1.00  1.00      E    C
ATOM   1150  CA  LEU E  33       7.701  31.210   9.250  1.00  1.00      E    C
ATOM   1151  CA  LEU E  34       3.901  31.080  10.050  1.00  1.00      E    C
ATOM   1152  CA  ARG E  35       3.541  34.400   8.120  1.00  1.00      E    C
ATOM   1153  CA  LYS E  36       5.751  33.170   5.240  1.00  1.00      E    C
ATOM   1154  CA  GLY E  37       3.651  30.110   4.490  1.00  1.00      E    C
ATOM   1155  CA  ASN E  38       0.281  31.970   4.030  1.00  1.00      E    C
ATOM   1156  CA  TYR E  39      -1.679  29.570   6.170  1.00  1.00      E    C
ATOM   1157  CA  ALA E  40      -3.859  32.210   7.830  1.00  1.00      E    C
ATOM   1158  CA  GLU E  41      -4.789  35.860   7.470  1.00  1.00      E    C
ATOM   1159  CA  ARG E  42      -4.509  36.250  11.320  1.00  1.00      E    C
ATOM   1160  CA  VAL E  43      -1.859  34.560  13.400  1.00  1.00      E    C
ATOM   1161  CA  GLY E  44      -1.969  34.350  17.140  1.00  1.00      E    C
ATOM   1162  CA  ALA E  45       1.021  34.980  19.370  1.00  1.00      E    C
ATOM   1163  CA  GLY E  46       0.941  31.830  21.450  1.00  1.00      E    C
ATOM   1164  CA  ALA E  47       0.551  29.440  18.510  1.00  1.00      E    C
ATOM   1165  CA  PRO E  48       4.341  29.530  17.530  1.00  1.00      E    C
ATOM   1166  CA  VAL E  49       5.021  29.060  21.250  1.00  1.00      E    C
ATOM   1167  CA  TYR E  50       2.941  25.890  21.260  1.00  1.00      E    C
ATOM   1168  CA  LEU E  51       4.661  24.770  17.940  1.00  1.00      E    C
ATOM   1169  CA  ALA E  52       8.211  25.660  19.250  1.00  1.00      E    C
ATOM   1170  CA  ALA E  53       7.341  23.650  22.510  1.00  1.00      E    C
ATOM   1171  CA  VAL E  54       6.261  20.560  20.450  1.00  1.00      E    C
ATOM   1172  CA  LEU E  55       9.331  20.770  18.140  1.00  1.00      E    C
ATOM   1173  CA  GLU E  56      11.541  21.280  21.140  1.00  1.00      E    C
ATOM   1174  CA  TYR E  57       9.801  18.480  23.060  1.00  1.00      E    C
ATOM   1175  CA  LEU E  58      10.061  15.980  20.190  1.00  1.00      E    C
ATOM   1176  CA  THR E  59      13.701  16.840  19.440  1.00  1.00      E    C
ATOM   1177  CA  ALA E  60      14.841  16.270  22.980  1.00  1.00      E    C
ATOM   1178  CA  GLU E  61      13.001  12.940  23.340  1.00  1.00      E    C
ATOM   1179  CA  ILE E  62      14.711  11.540  20.160  1.00  1.00      E    C
ATOM   1180  CA  LEU E  63      18.061  13.010  21.250  1.00  1.00      E    C
ATOM   1181  CA  GLU E  64      17.791  11.600  24.790  1.00  1.00      E    C
ATOM   1182  CA  LEU E  65      16.891   8.160  23.410  1.00  1.00      E    C
ATOM   1183  CA  ALA E  66      19.351   8.360  20.420  1.00  1.00      E    C
ATOM   1184  CA  GLY E  67      22.021   9.830  22.640  1.00  1.00      E    C
ATOM   1185  CA  ASN E  68      21.511   6.970  25.120  1.00  1.00      E    C
ATOM   1186  CA  ALA E  69      22.131   4.400  22.370  1.00  1.00      E    C
ATOM   1187  CA  ALA E  70      25.251   6.230  21.220  1.00  1.00      E    C
ATOM   1188  CA  ARG E  71      26.621   6.050  24.800  1.00  1.00      E    C
ATOM   1189  CA  ASP E  72      25.541   2.360  24.830  1.00  1.00      E    C
ATOM   1190  CA  ASN E  73      27.891   1.820  21.829  1.00  1.00      E    C
ATOM   1191  CA  LYS E  74      30.661   3.820  23.559  1.00  1.00      E    C
ATOM   1192  CA  LYS E  75      30.231   6.870  21.269  1.00  1.00      E    C
ATOM   1193  CA  THR E  76      29.791  10.410  22.499  1.00  1.00      E    C
ATOM   1194  CA  ARG E  77      29.001  12.080  19.259  1.00  1.00      E    C
ATOM   1195  CA  ILE E  78      25.471  11.620  17.660  1.00  1.00      E    C
ATOM   1196  CA  ILE E  79      25.611   9.860  14.320  1.00  1.00      E    C
ATOM   1197  CA  PRO E  80      22.951   8.860  11.700  1.00  1.00      E    C
ATOM   1198  CA  ARG E  81      22.961   5.210  12.920  1.00  1.00      E    C
ATOM   1199  CA  HIS E  82      21.961   6.070  16.520  1.00  1.00      E    C
ATOM   1200  CA  LEU E  83      19.001   8.130  15.480  1.00  1.00      E    C
ATOM   1201  CA  GLN E  84      17.601   5.300  13.490  1.00  1.00      E    C
ATOM   1202  CA  LEU E  85      18.011   2.800  16.410  1.00  1.00      E    C
ATOM   1203  CA  ALA E  86      16.641   5.330  18.850  1.00  1.00      E    C
ATOM   1204  CA  VAL E  87      13.451   5.840  16.800  1.00  1.00      E    C
ATOM   1205  CA  ARG E  88      13.091   2.300  15.420  1.00  1.00      E    C
ATOM   1206  CA  ASN E  89      13.291   0.570  18.740  1.00  1.00      E    C
ATOM   1207  CA  ASP E  90      10.351   2.790  19.940  1.00  1.00      E    C
ATOM   1208  CA  GLU E  91       6.921   1.900  18.970  1.00  1.00      E    C
ATOM   1209  CA  GLU E  92       5.571   5.370  18.320  1.00  1.00      E    C
ATOM   1210  CA  LEU E  93       8.531   7.100  16.560  1.00  1.00      E    C
ATOM   1211  CA  ASN E  94       8.721   4.130  14.110  1.00  1.00      E    C
ATOM   1212  CA  LYS E  95       5.011   4.710  13.290  1.00  1.00      E    C
ATOM   1213  CA  LEU E  96       5.291   8.530  12.990  1.00  1.00      E    C
ATOM   1214  CA  LEU E  97       8.251   8.000  10.670  1.00  1.00      E    C
ATOM   1215  CA  GLY E  98       7.331   4.790   8.870  1.00  1.00      E    C
ATOM   1216  CA  ARG E  99       7.461   6.340   5.360  1.00  1.00      E    C
ATOM   1217  CA  VAL E 100      10.491   8.520   5.900  1.00  1.00      E    C
ATOM   1218  CA  THR E 101      13.931   7.070   5.070  1.00  1.00      E    C
ATOM   1219  CA  ILE E 102      16.801   8.320   7.270  1.00  1.00      E    C
ATOM   1220  CA  ALA E 103      19.981   7.940   5.080  1.00  1.00      E    C
ATOM   1221  CA  GLN E 104      22.651   5.880   6.780  1.00  1.00      E    C
ATOM   1222  CA  GLY E 105      20.211   4.840   9.410  1.00  1.00      E    C
ATOM   1223  CA  GLY E 106      20.781   1.080   8.930  1.00  1.00      E    C
ATOM   1224  CA  VAL E 107      17.711  -1.100   8.710  1.00  1.00      E    C
ATOM   1225  CA  LEU E 108      16.211  -2.340  11.900  1.00  1.00      E    C
ATOM   1226  CA  PRO E 109      14.971  -5.990  11.760  1.00  1.00      E    C
ATOM   1227  CA  ASN E 110      11.310  -6.080  11.030  1.00  1.00      E    C
ATOM   1228  CA  ILE E 111       8.261  -7.280  12.900  1.00  1.00      E    C
ATOM   1229  CA  GLN E 112       8.010 -11.050  13.370  1.00  1.00      E    C
ATOM   1230  CA  SER E 113       4.380 -12.090  14.410  1.00  1.00      E    C
ATOM   1231  CA  VAL E 114       5.370 -15.020  16.560  1.00  1.00      E    C
ATOM   1232  CA  LEU E 115       7.441 -12.730  18.700  1.00  1.00      E    C
ATOM   1233  CA  LEU E 116       4.371 -10.810  19.930  1.00  1.00      E    C
ATOM   1234  CA  PRO E 117       3.061 -11.610  23.410  1.00  1.00      E    C
ATOM   1235  CA  LYS E 118      -0.229 -13.490  24.130  1.00  1.00      E    C
ATOM   1236  CA  LYS E 119       0.951 -15.630  27.120  1.00  1.00      E    C
ATOM   1237  CA  THR E 120      -0.279 -12.400  28.650  1.00  1.00      E    C
ATOM   1238  CA  GLU E 121      -0.309 -13.230  32.410  1.00  1.00      E    C
ATOM   1239  CA  SER E 122      -0.549 -10.020  34.300  1.00  1.00      E    C
ATOM   1240  CA  SER E 123      -4.229 -10.760  34.720  1.00  1.00      E    C
ATOM   1241  CA  LYS E 124      -5.369 -12.660  37.750  1.00  1.00      E    C
ATOM   1242  CA  SER E 125      -5.329 -16.520  37.540  1.00  1.00      E    C
ATOM   1243  CA  LYS E 126      -1.739 -16.980  38.780  1.00  1.00      E    C
ATOM   1244  CA  SER E 127       0.111 -15.350  41.620  1.00  1.00      E    C
ATOM   1245  CA  LYS E 128       2.851 -13.160  40.150  1.00  1.00      E    C
TER
ATOM   1246  CA  PRO F   1      26.362  69.590  24.410  1.00  1.00      F    C
ATOM   1247  CA  GLU F   2      25.592  68.500  20.820  1.00  1.00      F    C
ATOM   1248  CA  PRO F   3      24.151  65.340  22.070  1.00  1.00      F    C
ATOM   1249  CA  ALA F   4      26.641  62.370  21.730  1.00  1.00      F    C
ATOM   1250  CA  LYS F   5      30.381  61.410  21.630  1.00  1.00      F    C
ATOM   1251  CA  SER F   6      31.421  61.160  18.050  1.00  1.00      F    C
ATOM   1252  CA  ALA F   7      31.111  57.470  17.050  1.00  1.00      F    C
ATOM   1253  CA  PRO F   8      33.981  57.080  17.569  1.00  1.00      F    C
ATOM   1254  CA  ALA F   9      35.581  53.550  16.869  1.00  1.00      F    C
ATOM   1255  CA  PRO F  10      34.441  52.940  14.169  1.00  1.00      F    C
ATOM   1256  CA  LYS F  11      32.211  50.100  13.160  1.00  1.00      F    C
ATOM   1257  CA  LYS F  12      29.861  50.790  16.070  1.00  1.00      F    C
ATOM   1258  CA  GLY F  13      28.521  53.950  14.220  1.00  1.00      F    C
ATOM   1259  CA  SER F  14      24.801  53.090  14.500  1.00  1.00      F    C
ATOM   1260  CA  LYS F  15      21.331  54.060  13.740  1.00  1.00      F    C
ATOM   1261  CA  LYS F  16      19.881  53.120  10.380  1.00  1.00      F    C
ATOM   1262  CA  ALA F  17      20.221  49.290  10.420  1.00  1.00      F    C
ATOM   1263  CA  VAL F  18      17.591  49.000   7.670  1.00  1.00      F    C
ATOM   1264  CA  THR F  19      18.811  46.980   4.650  1.00  1.00      F    C
ATOM   1265  CA  LYS F  20      17.861  49.490   1.950  1.00  1.00      F    C
ATOM   1266  CA  THR F  21      14.661  49.120  -0.120  1.00  1.00      F    C
ATOM   1267  CA  GLN F  22      12.781  47.900   2.910  1.00  1.00      F    C
ATOM   1268  CA  LYS F  23      11.371  44.370   3.130  1.00  1.00      F    C
ATOM   1269  CA  LYS F  24       8.071  43.960   5.030  1.00  1.00      F    C
ATOM   1270  CA  ASP F  25       5.591  42.030   2.890  1.00  1.00      F    C
ATOM   1271  CA  GLY F  26       5.841  38.340   1.930  1.00  1.00      F    C
ATOM   1272  CA  LYS F  27       6.811  36.830  -1.420  1.00  1.00      F    C
ATOM   1273  CA  LYS F  28       8.131  39.220  -4.060  1.00  1.00      F    C
ATOM   1274  CA  ARG F  29      11.481  37.820  -5.140  1.00  1.00      F    C
ATOM   1275  CA  ARG F  30      12.671  36.920  -1.660  1.00  1.00      F    C
ATOM   1276  CA  LYS F  31      16.411  36.090  -1.670  1.00  1.00      F    C
ATOM   1277  CA  THR F  32      17.341  33.590   0.970  1.00  1.00      F    C
ATOM   1278  CA  ARG F  33      19.041  34.290   4.290  1.00  1.00      F    C
ATOM   1279  CA  LYS F  34      19.271  32.630   7.720  1.00  1.00      F    C
ATOM   1280  CA  GLU F  35      18.751  28.920   7.330  1.00  1.00      F    C
ATOM   1281  CA  SER F  36      18.791  26.100   9.940  1.00  1.00      F    C
ATOM   1282  CA  TYR F  37      17.711  24.850  13.380  1.00  1.00      F    C
ATOM   1283  CA  ALA F  38      21.261  24.020  14.320  1.00  1.00      F    C
ATOM   1284  CA  ILE F  39      21.651  26.310  17.340  1.00  1.00      F    C
ATOM   1285  CA  TYR F  40      18.251  25.130  18.700  1.00  1.00      F    C
ATOM   1286  CA  VAL F  41      18.941  21.460  18.220  1.00  1.00      F    C
ATOM   1287  CA  TYR F  42      22.301  22.160  19.900  1.00  1.00      F    C
ATOM   1288  CA  LYS F  43      20.801  23.860  22.970  1.00  1.00      F    C
ATOM   1289  CA  VAL F  44      18.491  20.940  23.600  1.00  1.00      F    C
ATOM   1290  CA  LEU F  45      21.131  18.390  22.910  1.00  1.00      F    C
ATOM   1291  CA  LYS F  46      23.341  19.800  25.640  1.00  1.00      F    C
ATOM   1292  CA  GLN F  47      20.571  19.860  28.200  1.00  1.00      F    C
ATOM   1293  CA  VAL F  48      19.951  16.220  27.670  1.00  1.00      F    C
ATOM   1294  CA  HIS F  49      23.411  15.090  26.770  1.00  1.00      F    C
ATOM   1295  CA  PRO F  50      25.951  17.620  28.250  1.00  1.00      F    C
ATOM   1296  CA  ASP F  51      29.011  15.550  27.059  1.00  1.00      F    C
ATOM   1297  CA  THR F  52      27.561  14.410  23.770  1.00  1.00      F    C
ATOM   1298  CA  GLY F  53      28.301  16.000  20.410  1.00  1.00      F    C
ATOM   1299  CA  ILE F  54      26.421  16.400  17.030  1.00  1.00      F    C
ATOM   1300  CA  SER F  55      28.141  15.550  13.630  1.00  1.00      F    C
ATOM   1301  CA  SER F  56      27.331  17.600  10.480  1.00  1.00      F    C
ATOM   1302  CA  LYS F  57      25.501  14.680   9.000  1.00  1.00      F    C
ATOM   1303  CA  ALA F  58      23.401  14.090  12.030  1.00  1.00      F    C
ATOM   1304  CA  MET F  59      22.531  17.830  12.040  1.00  1.00      F    C
ATOM   1305  CA  SER F  60      21.101  17.390   8.550  1.00  1.00      F    C
ATOM   1306  CA  ILE F  61      18.941  14.580   9.820  1.00  1.00      F    C
ATOM   1307  CA  MET F  62      17.661  16.620  12.870  1.00  1.00      F    C
ATOM   1308  CA  ASN F  63      16.531  19.480  10.750  1.00  1.00      F    C
ATOM   1309  CA  SER F  64      14.471  17.190   8.390  1.00  1.00      F    C
ATOM   1310  CA  PHE F  65      12.531  15.910  11.350  1.00  1.00      F    C
ATOM   1311  CA  VAL F  66      11.961  19.320  12.830  1.00  1.00      F    C
ATOM   1312  CA  ASN F  67      10.851  20.910   9.610  1.00  1.00      F    C
ATOM   1313  CA  ASP F  68       8.601  17.970   8.690  1.00  1.00      F    C
ATOM   1314  CA  VAL F  69       6.421  18.220  11.830  1.00  1.00      F    C
ATOM   1315  CA  PHE F  70       6.371  21.960  11.310  1.00  1.00      F    C
ATOM   1316  CA  GLU F  71       5.081  21.550   7.730  1.00  1.00      F    C
ATOM   1317  CA  ARG F  72       2.551  18.860   8.770  1.00  1.00      F    C
ATOM   1318  CA  ILE F  73       1.061  20.780  11.700  1.00  1.00      F    C
ATOM   1319  CA  ALA F  74       1.001  24.140   9.780  1.00  1.00      F    C
ATOM   1320  CA  GLY F  75      -0.559  22.340   6.720  1.00  1.00      F    C
ATOM   1321  CA  GLU F  76      -3.129  20.520   9.030  1.00  1.00      F    C
ATOM   1322  CA  ALA F  77      -3.769  23.920  10.830  1.00  1.00      F    C
ATOM   1323  CA  SER F  78      -4.359  25.460   7.380  1.00  1.00      F    C
ATOM   1324  CA  ARG F  79      -6.869  22.780   6.240  1.00  1.00      F    C
ATOM   1325  CA  LEU F  80      -8.529  22.770   9.660  1.00  1.00      F    C
ATOM   1326  CA  ALA F  81      -8.889  26.560   9.630  1.00  1.00      F    C
ATOM   1327  CA  HIS F  82     -10.179  26.600   5.990  1.00  1.00      F    C
ATOM   1328  CA  TYR F  83     -12.689  23.800   6.780  1.00  1.00      F    C
ATOM   1329  CA  ASN F  84     -14.069  25.910   9.590  1.00  1.00      F    C
ATOM   1330  CA  LYS F  85     -13.949  29.190   7.730  1.00  1.00      F    C
ATOM   1331  CA  ARG F  86     -11.779  30.840  10.430  1.00  1.00      F    C
ATOM   1332  CA  SER F  87      -9.409  33.690   9.810  1.00  1.00      F    C
ATOM   1333  CA  THR F  88      -7.189  33.160  12.750  1.00  1.00      F    C
ATOM   1334  CA  ILE F  89      -4.489  30.460  13.270  1.00  1.00      F    C
ATOM   1335  CA  THR F  90      -4.159  30.050  16.990  1.00  1.00      F    C
ATOM   1336  CA  SER F  91      -2.789  27.720  19.460  1.00  1.00      F    C
ATOM   1337  CA  ARG F  92      -6.199  25.990  19.290  1.00  1.00      F    C
ATOM   1338  CA  GLU F  93      -5.539  25.140  15.580  1.00  1.00      F    C
ATOM   1339  CA  ILE F  94      -2.159  24.020  16.590  1.00  1.00      F    C
ATOM   1340  CA  GLN F  95      -3.459  21.730  19.350  1.00  1.00      F    C
ATOM   1341  CA  THR F  96      -5.809  19.790  17.150  1.00  1.00      F    C
ATOM   1342  CA  ALA F  97      -3.139  19.270  14.440  1.00  1.00      F    C
ATOM   1343  CA  VAL F  98      -0.939  17.950  17.230  1.00  1.00      F    C
ATOM   1344  CA  ARG F  99      -3.659  15.630  18.440  1.00  1.00      F    C
ATOM   1345  CA  LEU F 100      -4.469  14.250  15.130  1.00  1.00      F    C
ATOM   1346  CA  LEU F 101      -1.019  13.480  14.240  1.00  1.00      F    C
ATOM   1347  CA  LEU F 102       0.901  12.250  17.300  1.00  1.00      F    C
ATOM   1348  CA  PRO F 103       0.701   8.760  18.730  1.00  1.00      F    C
ATOM   1349  CA  GLY F 104      -0.799   8.200  22.100  1.00  1.00      F    C
ATOM   1350  CA  GLU F 105       1.811   8.600  24.940  1.00  1.00      F    C
ATOM   1351  CA  LEU F 106       3.791  11.000  22.580  1.00  1.00      F    C
ATOM   1352  CA  ALA F 107       0.701  13.280  22.310  1.00  1.00      F    C
ATOM   1353  CA  LYS F 108       0.401  13.330  26.070  1.00  1.00      F    C
ATOM   1354  CA  HIS F 109       3.831  14.560  26.810  1.00  1.00      F    C
ATOM   1355  CA  ALA F 110       3.771  16.800  23.730  1.00  1.00      F    C
ATOM   1356  CA  VAL F 111       0.421  18.350  24.860  1.00  1.00      F    C
ATOM   1357  CA  SER F 112       1.991  18.920  28.350  1.00  1.00      F    C
ATOM   1358  CA  GLU F 113       4.991  20.860  27.030  1.00  1.00      F    C
ATOM   1359  CA  GLY F 114       2.741  22.840  24.630  1.00  1.00      F    C
ATOM   1360  CA  THR F 115       0.251  23.780  27.250  1.00  1.00      F    C
ATOM   1361  CA  LYS F 116       2.811  24.650  29.830  1.00  1.00      F    C
ATOM   1362  CA  ALA F 117       4.661  27.010  27.500  1.00  1.00      F    C
ATOM   1363  CA  VAL F 118       1.421  28.930  26.510  1.00  1.00      F    C
ATOM   1364  CA  THR F 119       0.521  29.080  30.180  1.00  1.00      F    C
ATOM   1365  CA  LYS F 120       3.881  30.720  31.090  1.00  1.00      F    C
ATOM   1366  CA  TYR F 121       3.641  33.140  28.210  1.00  1.00      F    C
ATOM   1367  CA  THR F 122       0.071  34.040  29.210  1.00  1.00      F    C
ATOM   1368  CA  SER F 123       0.881  34.450  32.850  1.00  1.00      F    C
ATOM   1369  CA  ALA F 124       2.971  37.450  32.170  1.00  1.00      F    C
ATOM   1370  CA  LYS F 125       2.051  41.050  31.380  1.00  1.00      F    C
TER
ATOM   1371  CA  ALA G   1      20.000 -49.690  25.270  1.00  1.00      G    C
ATOM   1372  CA  ARG G   2      21.710 -52.290  27.549  1.00  1.00      G    C
ATOM   1373  CA  THR G   3      19.650 -55.290  26.320  1.00  1.00      G    C
ATOM   1374  CA  LYS G   4      19.560 -55.360  22.480  1.00  1.00      G    C
ATOM   1375  CA  GLN G   5      23.010 -54.420  21.009  1.00  1.00      G    C
ATOM   1376  CA  THR G   6      22.730 -51.170  19.229  1.00  1.00      G    C
ATOM   1377  CA  ALA G   7      21.380 -52.140  15.809  1.00  1.00      G    C
ATOM   1378  CA  ARG G   8      24.710 -53.570  14.449  1.00  1.00      G    C
ATOM   1379  CA  LYS G   9      26.090 -51.160  11.919  1.00  1.00      G    C
ATOM   1380  CA  SER G  10      29.820 -50.590  11.779  1.00  1.00      G    C
ATOM   1381  CA  THR G  11      32.790 -48.240  12.219  1.00  1.00      G    C
ATOM   1382  CA  GLY G  12      32.260 -46.230   8.979  1.00  1.00      G    C
ATOM   1383  CA  GLY G  13      29.760 -44.140   6.919  1.00  1.00      G    C
ATOM   1384  CA  LYS G  14      27.850 -47.210   5.559  1.00  1.00      G    C
ATOM   1385  CA  ALA G  15      24.370 -45.740   4.989  1.00  1.00      G    C
ATOM   1386  CA  PRO G  16      21.560 -48.310   4.159  1.00  1.00      G    C
ATOM   1387  CA  ARG G  17      18.210 -47.280   2.720  1.00  1.00      G    C
ATOM   1388  CA  LYS G  18      16.060 -47.870   5.840  1.00  1.00      G    C
ATOM   1389  CA  GLN G  19      18.620 -46.880   8.530  1.00  1.00      G    C
ATOM   1390  CA  LEU G  20      21.080 -43.980   8.980  1.00  1.00      G    C
ATOM   1391  CA  ALA G  21      24.330 -44.560  10.889  1.00  1.00      G    C
ATOM   1392  CA  THR G  22      27.020 -41.940  10.719  1.00  1.00      G    C
ATOM   1393  CA  LYS G  23      27.660 -38.330   9.639  1.00  1.00      G    C
ATOM   1394  CA  ALA G  24      30.520 -35.980  10.279  1.00  1.00      G    C
ATOM   1395  CA  ALA G  25      32.960 -36.320   7.369  1.00  1.00      G    C
ATOM   1396  CA  ARG G  26      35.890 -34.060   6.779  1.00  1.00      G    C
ATOM   1397  CA  LYS G  27      38.120 -35.490   9.579  1.00  1.00      G    C
ATOM   1398  CA  SER G  28      41.110 -37.640   9.569  1.00  1.00      G    C
ATOM   1399  CA  ALA G  29      41.070 -39.870   6.499  1.00  1.00      G    C
ATOM   1400  CA  PRO G  30      38.780 -40.070   3.469  1.00  1.00      G    C
ATOM   1401  CA  ALA G  31      39.730 -43.250   1.599  1.00  1.00      G    C
ATOM   1402  CA  THR G  32      40.000 -43.730  -2.161  1.00  1.00      G    C
ATOM   1403  CA  GLY G  33      41.370 -40.830  -4.241  1.00  1.00      G    C
ATOM   1404  CA  GLY G  34      38.300 -38.610  -4.641  1.00  1.00      G    C
ATOM   1405  CA  VAL G  35      37.060 -35.290  -3.541  1.00  1.00      G    C
ATOM   1406  CA  LYS G  36      35.040 -35.330  -0.241  1.00  1.00      G    C
ATOM   1407  CA  LYS G  37      33.060 -32.050  -0.661  1.00  1.00      G    C
ATOM   1408  CA  PRO G  38      35.440 -29.250   0.399  1.00  1.00      G    C
ATOM   1409  CA  HIS G  39      34.400 -26.960   3.299  1.00  1.00      G    C
ATOM   1410  CA  ARG G  40      31.930 -27.150   6.289  1.00  1.00      G    C
ATOM   1411  CA  TYR G  41      29.080 -24.820   7.379  1.00  1.00      G    C
ATOM   1412  CA  ARG G  42      25.600 -25.860   6.539  1.00  1.00      G    C
ATOM   1413  CA  PRO G  43      24.050 -24.610   3.209  1.00  1.00      G    C
ATOM   1414  CA  GLY G  44      22.980 -21.040   4.040  1.00  1.00      G    C
ATOM   1415  CA  THR G  45      25.440 -20.420   6.909  1.00  1.00      G    C
ATOM   1416  CA  VAL G  46      27.300 -17.870   4.769  1.00  1.00      G    C
ATOM   1417  CA  ALA G  47      24.090 -16.280   3.420  1.00  1.00      G    C
ATOM   1418  CA  LEU G  48      22.770 -15.800   6.950  1.00  1.00      G    C
ATOM   1419  CA  ARG G  49      26.150 -14.400   8.159  1.00  1.00      G    C
ATOM   1420  CA  GLU G  50      26.020 -11.920   5.139  1.00  1.00      G    C
ATOM   1421  CA  ILE G  51      22.520 -10.830   6.060  1.00  1.00      G    C
ATOM   1422  CA  ARG G  52      23.860  -9.920   9.550  1.00  1.00      G    C
ATOM   1423  CA  ARG G  53      26.930  -8.190   8.199  1.00  1.00      G    C
ATOM   1424  CA  TYR G  54      25.010  -6.080   5.760  1.00  1.00      G    C
ATOM   1425  CA  GLN G  55      22.070  -5.380   8.200  1.00  1.00      G    C
ATOM   1426  CA  LYS G  56      24.511  -3.810  10.530  1.00  1.00      G    C
ATOM   1427  CA  SER G  57      26.201  -1.550   8.070  1.00  1.00      G    C
ATOM   1428  CA  THR G  58      25.370   1.150   5.520  1.00  1.00      G    C
ATOM   1429  CA  GLU G  59      28.160   1.100   3.039  1.00  1.00      G    C
ATOM   1430  CA  LEU G  60      26.130   1.270  -0.220  1.00  1.00      G    C
ATOM   1431  CA  LEU G  61      25.800  -2.180  -1.730  1.00  1.00      G    C
ATOM   1432  CA  ILE G  62      25.800  -1.510  -5.470  1.00  1.00      G    C
ATOM   1433  CA  ARG G  63      29.260  -0.280  -6.701  1.00  1.00      G    C
ATOM   1434  CA  LYS G  64      29.340   3.420  -7.421  1.00  1.00      G    C
ATOM   1435  CA  LEU G  65      30.410   3.580 -11.111  1.00  1.00      G    C
ATOM   1436  CA  PRO G  66      27.890   0.950 -12.391  1.00  1.00      G    C
ATOM   1437  CA  PHE G  67      25.090   2.980 -10.740  1.00  1.00      G    C
ATOM   1438  CA  GLN G  68      26.430   6.230 -11.970  1.00  1.00      G    C
ATOM   1439  CA  ARG G  69      26.530   4.760 -15.510  1.00  1.00      G    C
ATOM   1440  CA  LEU G  70      22.950   3.480 -15.560  1.00  1.00      G    C
ATOM   1441  CA  VAL G  71      21.570   6.750 -14.280  1.00  1.00      G    C
ATOM   1442  CA  ARG G  72      23.400   8.800 -16.850  1.00  1.00      G    C
ATOM   1443  CA  GLU G  73      22.070   6.560 -19.760  1.00  1.00      G    C
ATOM   1444  CA  ILE G  74      18.510   6.560 -18.550  1.00  1.00      G    C
ATOM   1445  CA  ALA G  75      18.280  10.320 -18.370  1.00  1.00      G    C
ATOM   1446  CA  GLN G  76      19.850  10.750 -21.800  1.00  1.00      G    C
ATOM   1447  CA  ASP G  77      16.780   9.100 -23.240  1.00  1.00      G    C
ATOM   1448  CA  PHE G  78      14.540  12.080 -22.370  1.00  1.00      G    C
ATOM   1449  CA  LYS G  79      16.830  15.110 -22.810  1.00  1.00      G    C
ATOM   1450  CA  THR G  80      20.370  15.350 -24.080  1.00  1.00      G    C
ATOM   1451  CA  ASP G  81      23.530  16.950 -22.710  1.00  1.00      G    C
ATOM   1452  CA  LEU G  82      22.860  16.740 -19.080  1.00  1.00      G    C
ATOM   1453  CA  ARG G  83      25.690  16.680 -16.550  1.00  1.00      G    C
ATOM   1454  CA  PHE G  84      25.170  15.280 -12.940  1.00  1.00      G    C
ATOM   1455  CA  GLN G  85      25.860  17.050  -9.550  1.00  1.00      G    C
ATOM   1456  CA  SER G  86      28.090  14.580  -7.730  1.00  1.00      G    C
ATOM   1457  CA  SER G  87      25.761  14.670  -4.660  1.00  1.00      G    C
ATOM   1458  CA  ALA G  88      22.680  14.080  -6.920  1.00  1.00      G    C
ATOM   1459  CA  VAL G  89      23.970  10.630  -7.600  1.00  1.00      G    C
ATOM   1460  CA  MET G  90      24.660   9.980  -3.970  1.00  1.00      G    C
ATOM   1461  CA  ALA G  91      21.160  11.020  -3.030  1.00  1.00      G    C
ATOM   1462  CA  LEU G  92      19.680   8.700  -5.620  1.00  1.00      G    C
ATOM   1463  CA  GLN G  93      21.830   5.800  -4.590  1.00  1.00      G    C
ATOM   1464  CA  GLU G  94      20.770   6.260  -0.930  1.00  1.00      G    C
ATOM   1465  CA  ALA G  95      17.180   6.520  -2.130  1.00  1.00      G    C
ATOM   1466  CA  SER G  96      17.650   3.590  -4.650  1.00  1.00      G    C
ATOM   1467  CA  GLU G  97      19.100   1.330  -2.010  1.00  1.00      G    C
ATOM   1468  CA  ALA G  98      16.390   2.260   0.610  1.00  1.00      G    C
ATOM   1469  CA  TYR G  99      13.830   1.380  -2.110  1.00  1.00      G    C
ATOM   1470  CA  LEU G 100      15.290  -1.940  -2.830  1.00  1.00      G    C
ATOM   1471  CA  VAL G 101      15.670  -3.010   0.820  1.00  1.00      G    C
ATOM   1472  CA  ALA G 102      12.090  -2.160   1.450  1.00  1.00      G    C
ATOM   1473  CA  LEU G 103      11.000  -4.060  -1.640  1.00  1.00      G    C
ATOM   1474  CA  PHE G 104      13.050  -7.160  -0.510  1.00  1.00      G    C
ATOM   1475  CA  GLU G 105      11.350  -7.010   2.910  1.00  1.00      G    C
ATOM   1476  CA  ASP G 106       7.960  -7.340   1.220  1.00  1.00      G    C
ATOM   1477  CA  THR G 107       9.210  -9.900  -1.320  1.00  1.00      G    C
ATOM   1478  CA  ASN G 108      10.580 -11.990   1.580  1.00  1.00      G    C
ATOM   1479  CA  LEU G 109       7.200 -11.910   3.380  1.00  1.00      G    C
ATOM   1480  CA  CYS G 110       5.550 -13.000   0.100  1.00  1.00      G    C
ATOM   1481  CA  ALA G 111       7.790 -16.160  -0.100  1.00  1.00      G    C
ATOM   1482  CA  ILE G 112       7.080 -16.860   3.590  1.00  1.00      G    C
ATOM   1483  CA  HIS G 113       3.480 -16.370   3.050  1.00  1.00      G    C
ATOM   1484  CA  ALA G 114       3.550 -19.230   0.640  1.00  1.00      G    C
ATOM   1485  CA  LYS G 115       5.600 -21.330   3.150  1.00  1.00      G    C
ATOM   1486  CA  ARG G 116       8.690 -21.140   0.900  1.00  1.00      G    C
ATOM   1487  CA  VAL G 117      12.150 -19.670   1.680  1.00  1.00      G    C
ATOM   1488  CA  THR G 118      12.930 -19.120  -2.040  1.00  1.00      G    C
ATOM   1489  CA  ILE G 119      11.680 -15.970  -3.790  1.00  1.00      G    C
ATOM   1490  CA  MET G 120      10.530 -16.470  -7.360  1.00  1.00      G    C
ATOM   1491  CA  PRO G 121       9.400 -13.800 -10.010  1.00  1.00      G    C
ATOM   1492  CA  LYS G 122       5.770 -14.420  -8.950  1.00  1.00      G    C
ATOM   1493  CA  ASP G 123       6.850 -13.390  -5.330  1.00  1.00      G    C
ATOM   1494  CA  ILE G 124       8.470 -10.230  -6.280  1.00  1.00      G    C
ATOM   1495  CA  GLN G 125       5.460  -9.220  -8.360  1.00  1.00      G    C
ATOM   1496  CA  LEU G 126       2.890  -9.950  -5.710  1.00  1.00      G    C
ATOM   1497  CA  ALA G 127       4.300  -7.280  -3.320  1.00  1.00      G    C
ATOM   1498  CA  ARG G 128       4.070  -4.670  -6.170  1.00  1.00      G    C
ATOM   1499  CA  ARG G 129       0.390  -5.730  -6.790  1.00  1.00      G    C
ATOM   1500  CA  ILE G 130      -0.500  -4.870  -3.190  1.00  1.00      G    C
ATOM   1501  CA  ARG G 131       1.200  -1.520  -3.260  1.00  1.00      G    C
ATOM   1502  CA  GLY G 132      -0.730  -0.650  -6.310  1.00  1.00      G    C
ATOM   1503  CA  GLU G 133       2.450   0.080  -8.420  1.00  1.00      G    C
ATOM   1504  CA  ARG G 134       1.760  -2.630 -10.980  1.00  1.00      G    C
ATOM   1505  CA  ALA G 135      -1.910  -3.000 -10.280  1.00  1.00      G    C
TER
ATOM   1506  CA  SER H   1      47.960  -1.520 -26.191  1.00  1.00      H    C
ATOM   1507  CA  GLY H   2      45.230   0.790 -27.491  1.00  1.00      H    C
ATOM   1508  CA  ARG H   3      45.240   0.020 -31.291  1.00  1.00      H    C
ATOM   1509  CA  GLY H   4      48.240  -0.080 -33.511  1.00  1.00      H    C
ATOM   1510  CA  LYS H   5      50.780  -0.160 -30.701  1.00  1.00      H    C
ATOM   1511  CA  GLY H   6      54.340  -0.830 -31.781  1.00  1.00      H    C
ATOM   1512  CA  GLY H   7      54.510  -4.210 -30.111  1.00  1.00      H    C
ATOM   1513  CA  LYS H   8      56.120  -2.960 -26.801  1.00  1.00      H    C
ATOM   1514  CA  GLY H   9      52.700  -2.580 -25.151  1.00  1.00      H    C
ATOM   1515  CA  LEU H  10      53.830  -1.870 -21.621  1.00  1.00      H    C
ATOM   1516  CA  GLY H  11      54.560  -4.160 -18.701  1.00  1.00      H    C
ATOM   1517  CA  LYS H  12      51.890  -2.540 -16.691  1.00  1.00      H    C
ATOM   1518  CA  GLY H  13      48.500  -4.280 -17.121  1.00  1.00      H    C
ATOM   1519  CA  GLY H  14      47.980  -7.980 -17.921  1.00  1.00      H    C
ATOM   1520  CA  ALA H  15      46.400  -6.890 -21.211  1.00  1.00      H    C
ATOM   1521  CA  LYS H  16      43.280  -8.770 -22.401  1.00  1.00      H    C
ATOM   1522  CA  ARG H  17      42.190  -9.920 -25.761  1.00  1.00      H    C
ATOM   1523  CA  HIS H  18      38.800  -8.450 -26.581  1.00  1.00      H    C
ATOM   1524  CA  ARG H  19      37.470  -5.080 -27.571  1.00  1.00      H    C
ATOM   1525  CA  LYS H  20      37.180  -2.430 -24.931  1.00  1.00      H    C
ATOM   1526  CA  VAL H  21      34.150  -4.020 -23.371  1.00  1.00      H    C
ATOM   1527  CA  LEU H  22      32.140  -1.950 -20.811  1.00  1.00      H    C
ATOM   1528  CA  ARG H  23      29.410  -4.550 -20.071  1.00  1.00      H    C
ATOM   1529  CA  ASP H  24      25.540  -3.900 -20.140  1.00  1.00      H    C
ATOM   1530  CA  ASN H  25      24.950  -0.850 -18.010  1.00  1.00      H    C
ATOM   1531  CA  ILE H  26      21.650  -1.780 -16.310  1.00  1.00      H    C
ATOM   1532  CA  GLN H  27      22.820  -5.280 -17.050  1.00  1.00      H    C
ATOM   1533  CA  GLY H  28      25.930  -4.360 -15.060  1.00  1.00      H    C
ATOM   1534  CA  ILE H  29      23.860  -4.430 -11.840  1.00  1.00      H    C
ATOM   1535  CA  THR H  30      24.820  -7.980 -11.240  1.00  1.00      H    C
ATOM   1536  CA  LYS H  31      23.400 -10.910  -9.490  1.00  1.00      H    C
ATOM   1537  CA  PRO H  32      26.030 -10.580  -6.771  1.00  1.00      H    C
ATOM   1538  CA  ALA H  33      25.160  -6.800  -6.270  1.00  1.00      H    C
ATOM   1539  CA  ILE H  34      21.490  -7.790  -6.170  1.00  1.00      H    C
ATOM   1540  CA  ARG H  35      22.000 -10.370  -3.550  1.00  1.00      H    C
ATOM   1541  CA  ARG H  36      23.750  -8.090  -0.940  1.00  1.00      H    C
ATOM   1542  CA  LEU H  37      20.660  -5.690  -1.080  1.00  1.00      H    C
ATOM   1543  CA  ALA H  38      18.500  -8.790  -0.660  1.00  1.00      H    C
ATOM   1544  CA  ARG H  39      20.860  -9.980   2.170  1.00  1.00      H    C
ATOM   1545  CA  ARG H  40      20.150  -6.910   4.190  1.00  1.00      H    C
ATOM   1546  CA  GLY H  41      16.430  -7.690   3.520  1.00  1.00      H    C
ATOM   1547  CA  GLY H  42      16.910 -11.150   5.110  1.00  1.00      H    C
ATOM   1548  CA  VAL H  43      16.540 -13.280   1.900  1.00  1.00      H    C
ATOM   1549  CA  LYS H  44      18.110 -16.820   2.230  1.00  1.00      H    C
ATOM   1550  CA  ARG H  45      17.540 -18.390  -1.130  1.00  1.00      H    C
ATOM   1551  CA  ILE H  46      17.200 -16.430  -4.380  1.00  1.00      H    C
ATOM   1552  CA  SER H  47      16.070 -18.010  -7.740  1.00  1.00      H    C
ATOM   1553  CA  GLY H  48      18.200 -17.240 -10.790  1.00  1.00      H    C
ATOM   1554  CA  LEU H  49      15.330 -15.540 -12.450  1.00  1.00      H    C
ATOM   1555  CA  ILE H  50      14.770 -13.030  -9.820  1.00  1.00      H    C
ATOM   1556  CA  TYR H  51      17.730 -10.860 -10.820  1.00  1.00      H    C
ATOM   1557  CA  GLU H  52      16.480  -9.910 -14.240  1.00  1.00      H    C
ATOM   1558  CA  GLU H  53      13.010  -9.200 -12.970  1.00  1.00      H    C
ATOM   1559  CA  THR H  54      14.320  -6.830 -10.350  1.00  1.00      H    C
ATOM   1560  CA  ARG H  55      16.690  -5.080 -12.820  1.00  1.00      H    C
ATOM   1561  CA  GLY H  56      13.600  -4.240 -14.950  1.00  1.00      H    C
ATOM   1562  CA  VAL H  57      11.840  -2.600 -12.100  1.00  1.00      H    C
ATOM   1563  CA  LEU H  58      14.850  -0.580 -11.010  1.00  1.00      H    C
ATOM   1564  CA  LYS H  59      15.320   1.010 -14.410  1.00  1.00      H    C
ATOM   1565  CA  VAL H  60      11.590   1.920 -14.390  1.00  1.00      H    C
ATOM   1566  CA  PHE H  61      11.820   3.380 -10.930  1.00  1.00      H    C
ATOM   1567  CA  LEU H  62      14.850   5.540 -11.970  1.00  1.00      H    C
ATOM   1568  CA  GLU H  63      13.270   6.700 -15.230  1.00  1.00      H    C
ATOM   1569  CA  ASN H  64      10.310   8.260 -13.440  1.00  1.00      H    C
ATOM   1570  CA  VAL H  65      12.260  10.280 -10.960  1.00  1.00      H    C
ATOM   1571  CA  ILE H  66      15.020  11.190 -13.500  1.00  1.00      H    C
ATOM   1572  CA  ARG H  67      12.390  12.390 -15.900  1.00  1.00      H    C
ATOM   1573  CA  ASP H  68      10.930  14.880 -13.400  1.00  1.00      H    C
ATOM   1574  CA  ALA H  69      14.390  15.940 -12.160  1.00  1.00      H    C
ATOM   1575  CA  VAL H  70      15.430  16.640 -15.660  1.00  1.00      H    C
ATOM   1576  CA  THR H  71      12.010  18.580 -16.070  1.00  1.00      H    C
ATOM   1577  CA  TYR H  72      13.190  20.750 -13.120  1.00  1.00      H    C
ATOM   1578  CA  THR H  73      16.590  21.220 -14.910  1.00  1.00      H    C
ATOM   1579  CA  GLU H  74      14.940  22.480 -18.030  1.00  1.00      H    C
ATOM   1580  CA  HIS H  75      12.530  24.860 -16.240  1.00  1.00      H    C
ATOM   1581  CA  ALA H  76      15.550  26.510 -14.570  1.00  1.00      H    C
ATOM   1582  CA  LYS H  77      17.290  26.760 -17.970  1.00  1.00      H    C
ATOM   1583  CA  ARG H  78      20.140  24.780 -16.320  1.00  1.00      H    C
ATOM   1584  CA  LYS H  79      22.210  22.050 -17.860  1.00  1.00      H    C
ATOM   1585  CA  THR H  80      23.010  20.340 -14.660  1.00  1.00      H    C
ATOM   1586  CA  VAL H  81      20.790  18.010 -12.580  1.00  1.00      H    C
ATOM   1587  CA  THR H  82      21.270  19.160  -8.990  1.00  1.00      H    C
ATOM   1588  CA  ALA H  83      20.831  17.350  -5.730  1.00  1.00      H    C
ATOM   1589  CA  MET H  84      17.701  19.380  -4.960  1.00  1.00      H    C
ATOM   1590  CA  ASP H  85      16.240  18.520  -8.430  1.00  1.00      H    C
ATOM   1591  CA  VAL H  86      16.570  14.950  -7.360  1.00  1.00      H    C
ATOM   1592  CA  VAL H  87      15.241  15.600  -3.850  1.00  1.00      H    C
ATOM   1593  CA  TYR H  88      12.071  17.080  -5.350  1.00  1.00      H    C
ATOM   1594  CA  ALA H  89      11.680  14.340  -7.900  1.00  1.00      H    C
ATOM   1595  CA  LEU H  90      12.110  11.690  -5.090  1.00  1.00      H    C
ATOM   1596  CA  LYS H  91       9.631  13.590  -2.840  1.00  1.00      H    C
ATOM   1597  CA  ARG H  92       6.760  13.490  -5.400  1.00  1.00      H    C
ATOM   1598  CA  GLN H  93       7.360   9.710  -5.750  1.00  1.00      H    C
ATOM   1599  CA  GLY H  94       6.730   9.360  -1.980  1.00  1.00      H    C
ATOM   1600  CA  ARG H  95      10.490   9.140  -1.000  1.00  1.00      H    C
ATOM   1601  CA  THR H  96      11.241  12.500   0.740  1.00  1.00      H    C
ATOM   1602  CA  LEU H  97      15.031  12.580   1.510  1.00  1.00      H    C
ATOM   1603  CA  TYR H  98      17.021  13.830   4.420  1.00  1.00      H    C
ATOM   1604  CA  GLY H  99      20.671  14.800   4.500  1.00  1.00      H    C
ATOM   1605  CA  PHE H 100      21.361  16.110   1.040  1.00  1.00      H    C
ATOM   1606  CA  GLY H 101      24.921  15.180   0.100  1.00  1.00      H    C
ATOM   1607  CA  GLY H 102      25.001  11.750   1.760  1.00  1.00      H    C
TER
ATOM   1608  CA  SER I   1      62.691  14.819  30.839  1.00  1.00      I    C
ATOM   1609  CA  GLY I   2      59.971  15.399  28.239  1.00  1.00      I    C
ATOM   1610  CA  ARG I   3      58.751  12.469  26.169  1.00  1.00      I    C
ATOM   1611  CA  GLY I   4      55.871   9.990  25.369  1.00  1.00      I    C
ATOM   1612  CA  LYS I   5      56.991   7.109  27.629  1.00  1.00      I    C
ATOM   1613  CA  GLN I   6      57.611   3.779  25.909  1.00  1.00      I    C
ATOM   1614  CA  GLY I   7      54.201   2.270  26.689  1.00  1.00      I    C
ATOM   1615  CA  GLY I   8      51.951   2.700  29.669  1.00  1.00      I    C
ATOM   1616  CA  LYS I   9      50.191  -0.440  28.259  1.00  1.00      I    C
ATOM   1617  CA  THR I  10      49.991   0.880  24.789  1.00  1.00      I    C
ATOM   1618  CA  ARG I  11      48.831  -2.080  22.939  1.00  1.00      I    C
ATOM   1619  CA  ALA I  12      51.491  -4.150  21.419  1.00  1.00      I    C
ATOM   1620  CA  LYS I  13      51.001  -3.700  17.689  1.00  1.00      I    C
ATOM   1621  CA  ALA I  14      54.521  -3.250  16.219  1.00  1.00      I    C
ATOM   1622  CA  LYS I  15      57.311  -5.610  17.339  1.00  1.00      I    C
ATOM   1623  CA  THR I  16      59.311  -4.931  14.269  1.00  1.00      I    C
ATOM   1624  CA  ARG I  17      61.050  -7.531  12.179  1.00  1.00      I    C
ATOM   1625  CA  SER I  18      63.871  -5.031  11.999  1.00  1.00      I    C
ATOM   1626  CA  SER I  19      64.221  -4.891  15.709  1.00  1.00      I    C
ATOM   1627  CA  ARG I  20      63.891  -8.591  15.989  1.00  1.00      I    C
ATOM   1628  CA  ALA I  21      66.790  -9.171  13.609  1.00  1.00      I    C
ATOM   1629  CA  GLY I  22      69.081  -6.481  14.969  1.00  1.00      I    C
ATOM   1630  CA  LEU I  23      68.611  -4.181  11.939  1.00  1.00      I    C
ATOM   1631  CA  GLN I  24      68.621  -0.441  11.209  1.00  1.00      I    C
ATOM   1632  CA  PHE I  25      67.751  -0.961   7.529  1.00  1.00      I    C
ATOM   1633  CA  PRO I  26      64.010  -1.801   6.949  1.00  1.00      I    C
ATOM   1634  CA  VAL I  27      63.240  -5.501   6.639  1.00  1.00      I    C
ATOM   1635  CA  GLY I  28      59.670  -4.870   5.799  1.00  1.00      I    C
ATOM   1636  CA  ARG I  29      60.380  -2.551   2.859  1.00  1.00      I    C
ATOM   1637  CA  VAL I  30      62.990  -4.931   1.469  1.00  1.00      I    C
ATOM   1638  CA  HIS I  31      60.400  -7.771   1.759  1.00  1.00      I    C
ATOM   1639  CA  ARG I  32      57.820  -5.740  -0.311  1.00  1.00      I    C
ATOM   1640  CA  LEU I  33      60.280  -4.900  -3.041  1.00  1.00      I    C
ATOM   1641  CA  LEU I  34      61.270  -8.561  -3.511  1.00  1.00      I    C
ATOM   1642  CA  ARG I  35      57.520  -9.310  -3.851  1.00  1.00      I    C
ATOM   1643  CA  LYS I  36      56.840  -6.240  -5.931  1.00  1.00      I    C
ATOM   1644  CA  GLY I  37      59.390  -7.050  -8.481  1.00  1.00      I    C
ATOM   1645  CA  ASN I  38      58.230 -10.530  -9.551  1.00  1.00      I    C
ATOM   1646  CA  TYR I  39      61.540 -12.120  -8.881  1.00  1.00      I    C
ATOM   1647  CA  ALA I  40      60.320 -15.540  -7.731  1.00  1.00      I    C
ATOM   1648  CA  GLU I  41      56.780 -16.640  -6.781  1.00  1.00      I    C
ATOM   1649  CA  ARG I  42      57.820 -16.980  -3.171  1.00  1.00      I    C
ATOM   1650  CA  VAL I  43      60.440 -14.990  -1.251  1.00  1.00      I    C
ATOM   1651  CA  GLY I  44      61.480 -16.381   2.069  1.00  1.00      I    C
ATOM   1652  CA  ALA I  45      61.130 -14.671   5.529  1.00  1.00      I    C
ATOM   1653  CA  GLY I  46      64.910 -14.441   5.959  1.00  1.00      I    C
ATOM   1654  CA  ALA I  47      65.760 -13.131   2.539  1.00  1.00      I    C
ATOM   1655  CA  PRO I  48      64.710  -9.581   3.229  1.00  1.00      I    C
ATOM   1656  CA  VAL I  49      66.510  -9.681   6.529  1.00  1.00      I    C
ATOM   1657  CA  TYR I  50      69.610 -11.181   4.909  1.00  1.00      I    C
ATOM   1658  CA  LEU I  51      69.330  -8.721   1.979  1.00  1.00      I    C
ATOM   1659  CA  ALA I  52      68.660  -5.821   4.449  1.00  1.00      I    C
ATOM   1660  CA  ALA I  53      71.700  -6.841   6.479  1.00  1.00      I    C
ATOM   1661  CA  VAL I  54      73.970  -6.901   3.329  1.00  1.00      I    C
ATOM   1662  CA  LEU I  55      72.840  -3.301   2.349  1.00  1.00      I    C
ATOM   1663  CA  GLU I  56      73.520  -1.981   5.679  1.00  1.00      I    C
ATOM   1664  CA  TYR I  57      76.930  -3.601   5.889  1.00  1.00      I    C
ATOM   1665  CA  LEU I  58      78.050  -2.121   2.439  1.00  1.00      I    C
ATOM   1666  CA  THR I  59      76.690   1.259   3.659  1.00  1.00      I    C
ATOM   1667  CA  ALA I  60      78.981   1.129   6.819  1.00  1.00      I    C
ATOM   1668  CA  GLU I  61      81.970   0.139   4.729  1.00  1.00      I    C
ATOM   1669  CA  ILE I  62      81.680   2.889   2.239  1.00  1.00      I    C
ATOM   1670  CA  LEU I  63      80.731   5.369   4.979  1.00  1.00      I    C
ATOM   1671  CA  GLU I  64      83.671   4.399   7.169  1.00  1.00      I    C
ATOM   1672  CA  LEU I  65      86.191   5.169   4.419  1.00  1.00      I    C
ATOM   1673  CA  ALA I  66      84.331   8.369   3.329  1.00  1.00      I    C
ATOM   1674  CA  GLY I  67      84.361   9.719   6.819  1.00  1.00      I    C
ATOM   1675  CA  ASN I  68      88.041   9.049   6.849  1.00  1.00      I    C
ATOM   1676  CA  ALA I  69      88.661  10.829   3.489  1.00  1.00      I    C
ATOM   1677  CA  ALA I  70      86.711  13.809   4.799  1.00  1.00      I    C
ATOM   1678  CA  ARG I  71      88.771  13.959   8.009  1.00  1.00      I    C
ATOM   1679  CA  ASP I  72      92.111  13.599   6.129  1.00  1.00      I    C
ATOM   1680  CA  ASN I  73      91.011  16.619   3.969  1.00  1.00      I    C
ATOM   1681  CA  LYS I  74      90.301  18.499   7.199  1.00  1.00      I    C
ATOM   1682  CA  LYS I  75      86.511  18.569   6.499  1.00  1.00      I    C
ATOM   1683  CA  THR I  76      83.651  17.389   8.559  1.00  1.00      I    C
ATOM   1684  CA  ARG I  77      81.041  17.149   5.749  1.00  1.00      I    C
ATOM   1685  CA  ILE I  78      81.031  14.229   3.299  1.00  1.00      I    C
ATOM   1686  CA  ILE I  79      80.741  15.019  -0.361  1.00  1.00      I    C
ATOM   1687  CA  PRO I  80      80.830  12.749  -3.561  1.00  1.00      I    C
ATOM   1688  CA  ARG I  81      84.601  13.419  -3.851  1.00  1.00      I    C
ATOM   1689  CA  HIS I  82      85.311  11.779  -0.551  1.00  1.00      I    C
ATOM   1690  CA  LEU I  83      82.940   8.899  -1.341  1.00  1.00      I    C
ATOM   1691  CA  GLN I  84      84.620   8.379  -4.651  1.00  1.00      I    C
ATOM   1692  CA  LEU I  85      88.120   8.679  -3.011  1.00  1.00      I    C
ATOM   1693  CA  ALA I  86      87.000   5.969  -0.421  1.00  1.00      I    C
ATOM   1694  CA  VAL I  87      85.810   3.589  -3.071  1.00  1.00      I    C
ATOM   1695  CA  ARG I  88      88.400   4.089  -5.881  1.00  1.00      I    C
ATOM   1696  CA  ASN I  89      91.390   3.649  -3.441  1.00  1.00      I    C
ATOM   1697  CA  ASP I  90      89.790   0.469  -2.011  1.00  1.00      I    C
ATOM   1698  CA  GLU I  91      90.450  -2.601  -4.171  1.00  1.00      I    C
ATOM   1699  CA  GLU I  92      87.320  -4.431  -3.451  1.00  1.00      I    C
ATOM   1700  CA  LEU I  93      84.800  -1.551  -3.611  1.00  1.00      I    C
ATOM   1701  CA  ASN I  94      86.390  -0.291  -6.791  1.00  1.00      I    C
ATOM   1702  CA  LYS I  95      85.690  -3.551  -8.481  1.00  1.00      I    C
ATOM   1703  CA  LEU I  96      82.160  -3.861  -7.201  1.00  1.00      I    C
ATOM   1704  CA  LEU I  97      81.330  -0.441  -8.711  1.00  1.00      I    C
ATOM   1705  CA  GLY I  98      83.380  -0.961 -11.901  1.00  1.00      I    C
ATOM   1706  CA  ARG I  99      80.720   0.449 -14.381  1.00  1.00      I    C
ATOM   1707  CA  VAL I 100      79.640   3.169 -11.941  1.00  1.00      I    C
ATOM   1708  CA  THR I 101      80.100   6.979 -12.241  1.00  1.00      I    C
ATOM   1709  CA  ILE I 102      79.400   9.289  -9.381  1.00  1.00      I    C
ATOM   1710  CA  ALA I 103      79.510  12.829 -10.671  1.00  1.00      I    C
ATOM   1711  CA  GLN I 104      82.290  14.949  -9.341  1.00  1.00      I    C
ATOM   1712  CA  GLY I 105      83.900  11.919  -7.841  1.00  1.00      I    C
ATOM   1713  CA  GLY I 106      86.890  12.189 -10.261  1.00  1.00      I    C
ATOM   1714  CA  VAL I 107      90.630  12.839  -9.971  1.00  1.00      I    C
ATOM   1715  CA  LEU I 108      92.840  10.559  -7.681  1.00  1.00      I    C
ATOM   1716  CA  PRO I 109      96.490  11.899  -7.682  1.00  1.00      I    C
ATOM   1717  CA  ASN I 110      98.180   9.319  -9.972  1.00  1.00      I    C
ATOM   1718  CA  ILE I 111      97.110   8.569 -13.492  1.00  1.00      I    C
ATOM   1719  CA  GLN I 112      99.670   8.109 -16.162  1.00  1.00      I    C
ATOM   1720  CA  SER I 113      98.390   6.219 -19.112  1.00  1.00      I    C
ATOM   1721  CA  VAL I 114      95.180   8.189 -19.491  1.00  1.00      I    C
ATOM   1722  CA  LEU I 115      97.160  11.449 -19.822  1.00  1.00      I    C
ATOM   1723  CA  LEU I 116      99.310  10.049 -22.612  1.00  1.00      I    C
ATOM   1724  CA  PRO I 117     101.050  13.419 -23.522  1.00  1.00      I    C
ATOM   1725  CA  LYS I 118     102.680  13.979 -26.882  1.00  1.00      I    C
ATOM   1726  CA  LYS I 119     100.460  13.619 -29.952  1.00  1.00      I    C
ATOM   1727  CA  THR I 120      98.100  13.109 -27.062  1.00  1.00      I    C
ATOM   1728  CA  GLU I 121      94.750  14.979 -27.571  1.00  1.00      I    C
ATOM   1729  CA  SER I 122      95.640  15.779 -31.191  1.00  1.00      I    C
ATOM   1730  CA  SER I 123      96.550  19.249 -32.141  1.00  1.00      I    C
ATOM   1731  CA  LYS I 124      94.050  21.309 -34.161  1.00  1.00      I    C
ATOM   1732  CA  SER I 125      93.850  25.009 -34.661  1.00  1.00      I    C
ATOM   1733  CA  LYS I 126      94.700  27.099 -37.671  1.00  1.00      I    C
ATOM   1734  CA  SER I 127      91.180  28.749 -37.781  1.00  1.00      I    C
ATOM   1735  CA  LYS I 128      91.010  29.389 -34.051  1.00  1.00      I    C
TER
ATOM   1736  CA  PRO J   1      42.051  37.090   4.149  1.00  1.00      J    C
ATOM   1737  CA  GLU J   2      43.431  40.280   2.889  1.00  1.00      J    C
ATOM   1738  CA  PRO J   3      45.141  41.620  -0.011  1.00  1.00      J    C
ATOM   1739  CA  ALA J   4      49.001  41.980  -0.201  1.00  1.00      J    C
ATOM   1740  CA  LYS J   5      49.491  38.170  -0.101  1.00  1.00      J    C
ATOM   1741  CA  SER J   6      47.681  38.130  -3.341  1.00  1.00      J    C
ATOM   1742  CA  ALA J   7      48.521  34.490  -4.211  1.00  1.00      J    C
ATOM   1743  CA  PRO J   8      47.931  32.370  -6.151  1.00  1.00      J    C
ATOM   1744  CA  ALA J   9      46.401  29.780  -3.891  1.00  1.00      J    C
ATOM   1745  CA  PRO J  10      47.551  27.000  -3.781  1.00  1.00      J    C
ATOM   1746  CA  LYS J  11      45.041  24.540  -5.171  1.00  1.00      J    C
ATOM   1747  CA  LYS J  12      45.731  20.920  -4.391  1.00  1.00      J    C
ATOM   1748  CA  GLY J  13      48.921  19.220  -3.311  1.00  1.00      J    C
ATOM   1749  CA  SER J  14      50.541  19.790  -0.041  1.00  1.00      J    C
ATOM   1750  CA  LYS J  15      53.351  17.150  -0.541  1.00  1.00      J    C
ATOM   1751  CA  LYS J  16      53.141  17.260  -4.321  1.00  1.00      J    C
ATOM   1752  CA  ALA J  17      56.851  16.530  -5.221  1.00  1.00      J    C
ATOM   1753  CA  VAL J  18      59.391  18.670  -7.161  1.00  1.00      J    C
ATOM   1754  CA  THR J  19      63.141  17.919  -6.751  1.00  1.00      J    C
ATOM   1755  CA  LYS J  20      64.240  18.869 -10.171  1.00  1.00      J    C
ATOM   1756  CA  THR J  21      65.510  15.379 -10.891  1.00  1.00      J    C
ATOM   1757  CA  GLN J  22      63.650  12.979 -13.131  1.00  1.00      J    C
ATOM   1758  CA  LYS J  23      63.800   9.199 -13.541  1.00  1.00      J    C
ATOM   1759  CA  LYS J  24      64.830   8.689  -9.981  1.00  1.00      J    C
ATOM   1760  CA  ASP J  25      63.050  11.599  -8.291  1.00  1.00      J    C
ATOM   1761  CA  GLY J  26      59.630  11.250  -9.901  1.00  1.00      J    C
ATOM   1762  CA  LYS J  27      56.280   9.350 -10.381  1.00  1.00      J    C
ATOM   1763  CA  LYS J  28      55.560   5.590  -9.961  1.00  1.00      J    C
ATOM   1764  CA  ARG J  29      51.730   5.210 -10.451  1.00  1.00      J    C
ATOM   1765  CA  ARG J  30      50.920   3.990  -6.941  1.00  1.00      J    C
ATOM   1766  CA  LYS J  31      53.920   4.430  -4.441  1.00  1.00      J    C
ATOM   1767  CA  THR J  32      53.820   7.920  -2.751  1.00  1.00      J    C
ATOM   1768  CA  ARG J  33      56.600   9.890  -4.451  1.00  1.00      J    C
ATOM   1769  CA  LYS J  34      59.870  10.270  -2.681  1.00  1.00      J    C
ATOM   1770  CA  GLU J  35      61.550   7.049  -1.941  1.00  1.00      J    C
ATOM   1771  CA  SER J  36      64.970   6.759  -0.471  1.00  1.00      J    C
ATOM   1772  CA  TYR J  37      67.050   5.299   2.289  1.00  1.00      J    C
ATOM   1773  CA  ALA J  38      67.951   8.659   3.769  1.00  1.00      J    C
ATOM   1774  CA  ILE J  39      66.571   8.219   7.309  1.00  1.00      J    C
ATOM   1775  CA  TYR J  40      68.621   5.039   7.639  1.00  1.00      J    C
ATOM   1776  CA  VAL J  41      71.651   6.479   6.039  1.00  1.00      J    C
ATOM   1777  CA  TYR J  42      71.671   9.269   8.709  1.00  1.00      J    C
ATOM   1778  CA  LYS J  43      71.581   6.909  11.529  1.00  1.00      J    C
ATOM   1779  CA  VAL J  44      74.551   4.989  10.119  1.00  1.00      J    C
ATOM   1780  CA  LEU J  45      76.731   8.019   9.429  1.00  1.00      J    C
ATOM   1781  CA  LYS J  46      76.421   9.079  13.119  1.00  1.00      J    C
ATOM   1782  CA  GLN J  47      77.841   5.609  14.199  1.00  1.00      J    C
ATOM   1783  CA  VAL J  48      80.771   6.019  11.809  1.00  1.00      J    C
ATOM   1784  CA  HIS J  49      81.111   9.829  11.979  1.00  1.00      J    C
ATOM   1785  CA  PRO J  50      79.661  11.019  15.269  1.00  1.00      J    C
ATOM   1786  CA  ASP J  51      80.101  14.719  14.539  1.00  1.00      J    C
ATOM   1787  CA  THR J  52      79.471  14.669  10.819  1.00  1.00      J    C
ATOM   1788  CA  GLY J  53      77.221  15.779   8.069  1.00  1.00      J    C
ATOM   1789  CA  ILE J  54      76.851  14.979   4.329  1.00  1.00      J    C
ATOM   1790  CA  SER J  55      75.571  16.959   1.379  1.00  1.00      J    C
ATOM   1791  CA  SER J  56      72.401  15.859  -0.461  1.00  1.00      J    C
ATOM   1792  CA  LYS J  57      74.521  15.019  -3.681  1.00  1.00      J    C
ATOM   1793  CA  ALA J  58      76.491  12.599  -1.631  1.00  1.00      J    C
ATOM   1794  CA  MET J  59      73.431  11.339  -0.021  1.00  1.00      J    C
ATOM   1795  CA  SER J  60      71.730  10.739  -3.371  1.00  1.00      J    C
ATOM   1796  CA  ILE J  61      74.780   8.749  -4.511  1.00  1.00      J    C
ATOM   1797  CA  MET J  62      74.410   6.429  -1.401  1.00  1.00      J    C
ATOM   1798  CA  ASN J  63      70.750   5.949  -2.321  1.00  1.00      J    C
ATOM   1799  CA  SER J  64      71.710   4.809  -5.841  1.00  1.00      J    C
ATOM   1800  CA  PHE J  65      74.180   2.339  -4.421  1.00  1.00      J    C
ATOM   1801  CA  VAL J  66      71.630   0.799  -2.041  1.00  1.00      J    C
ATOM   1802  CA  ASN J  67      68.950   0.679  -4.711  1.00  1.00      J    C
ATOM   1803  CA  ASP J  68      71.640  -0.681  -7.181  1.00  1.00      J    C
ATOM   1804  CA  VAL J  69      72.920  -3.471  -5.051  1.00  1.00      J    C
ATOM   1805  CA  PHE J  70      69.390  -4.491  -4.151  1.00  1.00      J    C
ATOM   1806  CA  GLU J  71      68.510  -5.041  -7.771  1.00  1.00      J    C
ATOM   1807  CA  ARG J  72      71.900  -6.771  -8.551  1.00  1.00      J    C
ATOM   1808  CA  ILE J  73      71.630  -9.161  -5.551  1.00  1.00      J    C
ATOM   1809  CA  ALA J  74      67.970 -10.001  -6.081  1.00  1.00      J    C
ATOM   1810  CA  GLY J  75      68.450 -10.741  -9.801  1.00  1.00      J    C
ATOM   1811  CA  GLU J  76      71.260 -13.121  -9.021  1.00  1.00      J    C
ATOM   1812  CA  ALA J  77      69.280 -14.921  -6.251  1.00  1.00      J    C
ATOM   1813  CA  SER J  78      66.330 -15.181  -8.681  1.00  1.00      J    C
ATOM   1814  CA  ARG J  79      68.550 -16.721 -11.431  1.00  1.00      J    C
ATOM   1815  CA  LEU J  80      69.700 -19.301  -8.891  1.00  1.00      J    C
ATOM   1816  CA  ALA J  81      66.110 -20.261  -8.061  1.00  1.00      J    C
ATOM   1817  CA  HIS J  82      65.130 -20.541 -11.751  1.00  1.00      J    C
ATOM   1818  CA  TYR J  83      68.160 -22.661 -12.591  1.00  1.00      J    C
ATOM   1819  CA  ASN J  84      67.010 -25.051  -9.871  1.00  1.00      J    C
ATOM   1820  CA  LYS J  85      63.360 -24.741 -10.581  1.00  1.00      J    C
ATOM   1821  CA  ARG J  86      62.400 -23.611  -7.181  1.00  1.00      J    C
ATOM   1822  CA  SER J  87      59.440 -21.340  -6.591  1.00  1.00      J    C
ATOM   1823  CA  THR J  88      60.940 -19.700  -3.571  1.00  1.00      J    C
ATOM   1824  CA  ILE J  89      63.910 -17.491  -3.151  1.00  1.00      J    C
ATOM   1825  CA  THR J  90      65.640 -18.471  -0.011  1.00  1.00      J    C
ATOM   1826  CA  SER J  91      68.180 -16.931   2.149  1.00  1.00      J    C
ATOM   1827  CA  ARG J  92      70.540 -19.591   0.789  1.00  1.00      J    C
ATOM   1828  CA  GLU J  93      70.180 -18.221  -2.751  1.00  1.00      J    C
ATOM   1829  CA  ILE J  94      70.870 -14.771  -1.321  1.00  1.00      J    C
ATOM   1830  CA  GLN J  95      74.060 -15.971   0.189  1.00  1.00      J    C
ATOM   1831  CA  THR J  96      75.330 -17.671  -3.001  1.00  1.00      J    C
ATOM   1832  CA  ALA J  97      74.400 -14.641  -5.091  1.00  1.00      J    C
ATOM   1833  CA  VAL J  98      76.500 -12.541  -2.621  1.00  1.00      J    C
ATOM   1834  CA  ARG J  99      79.520 -14.891  -2.901  1.00  1.00      J    C
ATOM   1835  CA  LEU J 100      79.280 -14.631  -6.721  1.00  1.00      J    C
ATOM   1836  CA  LEU J 101      78.870 -10.951  -6.741  1.00  1.00      J    C
ATOM   1837  CA  LEU J 102      80.920  -9.291  -4.091  1.00  1.00      J    C
ATOM   1838  CA  PRO J 103      84.750  -9.601  -4.211  1.00  1.00      J    C
ATOM   1839  CA  GLY J 104      86.400 -11.641  -1.501  1.00  1.00      J    C
ATOM   1840  CA  GLU J 105      86.290 -10.001   1.889  1.00  1.00      J    C
ATOM   1841  CA  LEU J 106      83.190  -8.121   1.029  1.00  1.00      J    C
ATOM   1842  CA  ALA J 107      81.260 -11.281   0.389  1.00  1.00      J    C
ATOM   1843  CA  LYS J 108      82.610 -12.901   3.529  1.00  1.00      J    C
ATOM   1844  CA  HIS J 109      81.820 -10.111   5.959  1.00  1.00      J    C
ATOM   1845  CA  ALA J 110      78.410  -9.351   4.319  1.00  1.00      J    C
ATOM   1846  CA  VAL J 111      77.430 -13.001   4.379  1.00  1.00      J    C
ATOM   1847  CA  SER J 112      78.330 -13.311   8.129  1.00  1.00      J    C
ATOM   1848  CA  GLU J 113      76.280 -10.361   9.349  1.00  1.00      J    C
ATOM   1849  CA  GLY J 114      73.250 -11.451   7.219  1.00  1.00      J    C
ATOM   1850  CA  THR J 115      73.510 -14.981   8.739  1.00  1.00      J    C
ATOM   1851  CA  LYS J 116      73.870 -13.711  12.289  1.00  1.00      J    C
ATOM   1852  CA  ALA J 117      70.970 -11.261  11.749  1.00  1.00      J    C
ATOM   1853  CA  VAL J 118      68.580 -13.891  10.269  1.00  1.00      J    C
ATOM   1854  CA  THR J 119      69.590 -16.411  12.899  1.00  1.00      J    C
ATOM   1855  CA  LYS J 120      68.520 -13.961  15.649  1.00  1.00      J    C
ATOM   1856  CA  TYR J 121      65.280 -13.101  13.749  1.00  1.00      J    C
ATOM   1857  CA  THR J 122      64.310 -16.761  13.719  1.00  1.00      J    C
ATOM   1858  CA  SER J 123      65.180 -17.301  17.369  1.00  1.00      J    C
ATOM   1859  CA  ALA J 124      62.851 -14.601  18.419  1.00  1.00      J    C
ATOM   1860  CA  LYS J 125      59.711 -15.451  20.279  1.00  1.00      J    C
TER
