# Supplementary material for: The kinetic landscape of nucleosome assembly: A coarse-grained molecular dynamics study
Source: PLoS Comput Biol. 2021 Jul 27;17(7):e1009253. doi: 10.1371/journal.pcbi.1009253 (PMC8345847; doi:10.1371/journal.pcbi.1009253)
Supplement: S1 Data — For each of the 11 metastable states identified from our MSM at 400 mM using PCCA clustering, we deposited 4 representative coarse-grained nucleosome conformations in PDB format. The conformations are named “state*conf#.pdb”, where * corresponds to the state name as described in the text (T, TL, TR, HL0, HL1, HL2, HR0, HR1, HR2 and HR3, N), and # goes from 1 to 4. The file “msm_hmm11.dat” contains the equilibrium probabilities of the various basins and the transition probabilities between them. The data also contain 4 representative partially opened conformations for each of the left hexasome, right hexasome, and tetrasome states, named “partially-opened_*_conf#.pdb”, where * is HL, HR or T and # goes from 1 to 4. (ZIP) [file pcbi.1009253.s006.zip › S1_Data/stateHR2conf4.pdb]

ATOM      1 DS   DC  A   1      -7.807 168.571 -25.458  1.00  1.00      A    S
ATOM      2 DB   DC  A   1      -7.507 166.491 -29.248  1.00  1.00      A    B
ATOM      3 DP   DT  A   2     -11.487 167.611 -23.368  1.00  1.00      A    P
ATOM      4 DS   DT  A   2     -13.287 166.631 -26.018  1.00  1.00      A    S
ATOM      5 DB   DT  A   2     -10.187 163.871 -27.908  1.00  1.00      A    B
ATOM      6 DP   DG  A   3     -17.477 164.731 -25.448  1.00  1.00      A    P
ATOM      7 DS   DG  A   3     -17.077 162.101 -28.538  1.00  1.00      A    S
ATOM      8 DB   DG  A   3     -12.597 160.471 -29.158  1.00  1.00      A    B
ATOM      9 DP   DG  A   4     -19.267 159.601 -29.138  1.00  1.00      A    P
ATOM     10 DS   DG  A   4     -17.287 157.521 -31.158  1.00  1.00      A    S
ATOM     11 DB   DG  A   4     -12.827 156.781 -29.328  1.00  1.00      A    B
ATOM     12 DP   DA  A   5     -18.527 154.921 -32.858  1.00  1.00      A    P
ATOM     13 DS   DA  A   5     -15.067 153.131 -33.448  1.00  1.00      A    S
ATOM     14 DB   DA  A   5     -12.987 153.371 -29.148  1.00  1.00      A    B
ATOM     15 DP   DG  A   6     -15.507 149.191 -34.338  1.00  1.00      A    P
ATOM     16 DS   DG  A   6     -12.577 147.981 -32.288  1.00  1.00      A    S
ATOM     17 DB   DG  A   6     -12.267 149.721 -27.978  1.00  1.00      A    B
ATOM     18 DP   DA  A   7     -11.487 144.601 -32.798  1.00  1.00      A    P
ATOM     19 DS   DA  A   7      -9.477 144.601 -29.688  1.00  1.00      A    S
ATOM     20 DB   DA  A   7     -11.937 146.441 -26.028  1.00  1.00      A    B
ATOM     21 DP   DA  A   8      -7.747 140.991 -28.538  1.00  1.00      A    P
ATOM     22 DS   DA  A   8      -7.687 142.111 -24.538  1.00  1.00      A    S
ATOM     23 DB   DA  A   8     -11.907 143.861 -23.358  1.00  1.00      A    B
ATOM     24 DP   DT  A   9      -6.497 140.171 -22.508  1.00  1.00      A    P
ATOM     25 DS   DT  A   9      -8.107 141.421 -19.528  1.00  1.00      A    S
ATOM     26 DB   DT  A   9     -12.207 141.311 -20.928  1.00  1.00      A    B
ATOM     27 DP   DC  A  10      -7.257 139.651 -16.688  1.00  1.00      A    P
ATOM     28 DS   DC  A  10     -10.407 140.651 -15.008  1.00  1.00      A    S
ATOM     29 DB   DC  A  10     -13.327 139.331 -17.848  1.00  1.00      A    B
ATOM     30 DP   DC  A  11     -10.857 139.521 -11.638  1.00  1.00      A    P
ATOM     31 DS   DC  A  11     -14.897 139.631 -11.658  1.00  1.00      A    S
ATOM     32 DB   DC  A  11     -15.837 137.881 -15.318  1.00  1.00      A    B
ATOM     33 DP   DC  A  12     -17.107 138.621  -8.898  1.00  1.00      A    P
ATOM     34 DS   DC  A  12     -20.297 137.561 -10.768  1.00  1.00      A    S
ATOM     35 DB   DC  A  12     -18.577 135.391 -14.138  1.00  1.00      A    B
ATOM     36 DP   DG  A  13     -23.267 135.211  -8.549  1.00  1.00      A    P
ATOM     37 DS   DG  A  13     -24.467 133.671 -11.109  1.00  1.00      A    S
ATOM     38 DB   DG  A  13     -20.967 131.691 -14.069  1.00  1.00      A    B
ATOM     39 DP   DG  A  14     -27.237 131.401 -11.259  1.00  1.00      A    P
ATOM     40 DS   DG  A  14     -26.297 129.091 -14.439  1.00  1.00      A    S
ATOM     41 DB   DG  A  14     -21.718 127.891 -14.279  1.00  1.00      A    B
ATOM     42 DP   DT  A  15     -28.168 126.741 -15.299  1.00  1.00      A    P
ATOM     43 DS   DT  A  15     -25.148 124.501 -16.769  1.00  1.00      A    S
ATOM     44 DB   DT  A  15     -22.208 124.711 -13.519  1.00  1.00      A    B
ATOM     45 DP   DC  A  16     -25.958 120.681 -17.679  1.00  1.00      A    P
ATOM     46 DS   DC  A  16     -22.058 119.761 -17.079  1.00  1.00      A    S
ATOM     47 DB   DC  A  16     -21.458 120.951 -13.539  1.00  1.00      A    B
ATOM     48 DP   DT  A  17     -20.298 115.691 -17.529  1.00  1.00      A    P
ATOM     49 DS   DT  A  17     -17.128 116.031 -15.069  1.00  1.00      A    S
ATOM     50 DB   DT  A  17     -19.108 118.221 -11.769  1.00  1.00      A    B
ATOM     51 DP   DG  A  18     -15.158 112.671 -14.269  1.00  1.00      A    P
ATOM     52 DS   DG  A  18     -14.118 114.041 -10.719  1.00  1.00      A    S
ATOM     53 DB   DG  A  18     -17.588 115.961  -8.369  1.00  1.00      A    B
ATOM     54 DP   DC  A  19     -11.458 112.941  -9.029  1.00  1.00      A    P
ATOM     55 DS   DC  A  19     -12.498 114.591  -5.769  1.00  1.00      A    S
ATOM     56 DB   DC  A  19     -16.558 113.851  -5.639  1.00  1.00      A    B
ATOM     57 DP   DA  A  20     -10.338 113.910  -1.519  1.00  1.00      A    P
ATOM     58 DS   DA  A  20     -13.388 113.571   0.811  1.00  1.00      A    S
ATOM     59 DB   DA  A  20     -17.178 111.811  -1.969  1.00  1.00      A    B
ATOM     60 DP   DG  A  21     -12.558 111.420   4.231  1.00  1.00      A    P
ATOM     61 DS   DG  A  21     -16.018 110.881   4.831  1.00  1.00      A    S
ATOM     62 DB   DG  A  21     -18.388 108.921   0.521  1.00  1.00      A    B
ATOM     63 DP   DG  A  22     -17.208 108.841   7.861  1.00  1.00      A    P
ATOM     64 DS   DG  A  22     -20.568 107.671   6.731  1.00  1.00      A    S
ATOM     65 DB   DG  A  22     -20.718 106.331   1.701  1.00  1.00      A    B
ATOM     66 DP   DC  A  23     -22.798 106.221   9.021  1.00  1.00      A    P
ATOM     67 DS   DC  A  23     -24.728 105.041   6.241  1.00  1.00      A    S
ATOM     68 DB   DC  A  23     -21.458 103.321   3.231  1.00  1.00      A    B
ATOM     69 DP   DC  A  24     -27.998 102.811   6.871  1.00  1.00      A    P
ATOM     70 DS   DC  A  24     -27.938 101.141   3.311  1.00  1.00      A    S
ATOM     71 DB   DC  A  24     -23.308 100.111   2.671  1.00  1.00      A    B
ATOM     72 DP   DG  A  25     -31.288  98.291   2.571  1.00  1.00      A    P
ATOM     73 DS   DG  A  25     -29.398  96.351   0.321  1.00  1.00      A    S
ATOM     74 DB   DG  A  25     -24.398  95.661   2.031  1.00  1.00      A    B
ATOM     75 DP   DC  A  26     -30.638  94.401  -1.499  1.00  1.00      A    P
ATOM     76 DS   DC  A  26     -27.118  92.871  -2.379  1.00  1.00      A    S
ATOM     77 DB   DC  A  26     -25.478  92.471   1.571  1.00  1.00      A    B
ATOM     78 DP   DT  A  27     -26.818  89.151  -4.509  1.00  1.00      A    P
ATOM     79 DS   DT  A  27     -23.538  88.011  -3.089  1.00  1.00      A    S
ATOM     80 DB   DT  A  27     -24.098  88.651   1.221  1.00  1.00      A    B
ATOM     81 DP   DC  A  28     -22.268  84.231  -4.169  1.00  1.00      A    P
ATOM     82 DS   DC  A  28     -20.508  84.271  -1.159  1.00  1.00      A    S
ATOM     83 DB   DC  A  28     -23.338  85.121   2.451  1.00  1.00      A    B
ATOM     84 DP   DA  A  29     -17.169  81.291  -0.159  1.00  1.00      A    P
ATOM     85 DS   DA  A  29     -17.519  81.311   3.711  1.00  1.00      A    S
ATOM     86 DB   DA  A  29     -21.829  82.281   5.011  1.00  1.00      A    B
ATOM     87 DP   DA  A  30     -15.799  78.581   5.871  1.00  1.00      A    P
ATOM     88 DS   DA  A  30     -18.029  78.741   8.651  1.00  1.00      A    S
ATOM     89 DB   DA  A  30     -22.249  79.521   7.041  1.00  1.00      A    B
ATOM     90 DP   DT  A  31     -17.849  76.920  11.151  1.00  1.00      A    P
ATOM     91 DS   DT  A  31     -21.139  77.261  12.491  1.00  1.00      A    S
ATOM     92 DB   DT  A  31     -23.199  76.331   9.031  1.00  1.00      A    B
ATOM     93 DP   DT  A  32     -22.139  74.741  15.631  1.00  1.00      A    P
ATOM     94 DS   DT  A  32     -25.929  74.811  14.701  1.00  1.00      A    S
ATOM     95 DB   DT  A  32     -25.539  73.441  10.741  1.00  1.00      A    B
ATOM     96 DP   DG  A  33     -28.739  72.361  17.121  1.00  1.00      A    P
ATOM     97 DS   DG  A  33     -30.829  71.241  14.091  1.00  1.00      A    S
ATOM     98 DB   DG  A  33     -28.449  70.331  10.421  1.00  1.00      A    B
ATOM     99 DP   DG  A  34     -34.769  70.881  13.631  1.00  1.00      A    P
ATOM    100 DS   DG  A  34     -34.839  69.071  10.381  1.00  1.00      A    S
ATOM    101 DB   DG  A  34     -30.699  67.811   8.751  1.00  1.00      A    B
ATOM    102 DP   DT  A  35     -37.249  66.661   9.401  1.00  1.00      A    P
ATOM    103 DS   DT  A  35     -35.539  65.141   6.221  1.00  1.00      A    S
ATOM    104 DB   DT  A  35     -31.579  64.401   7.851  1.00  1.00      A    B
ATOM    105 DP   DC  A  36     -37.469  61.621   5.361  1.00  1.00      A    P
ATOM    106 DS   DC  A  36     -33.849  59.771   4.061  1.00  1.00      A    S
ATOM    107 DB   DC  A  36     -31.139  60.731   7.061  1.00  1.00      A    B
ATOM    108 DP   DG  A  37     -34.369  55.781   2.890  1.00  1.00      A    P
ATOM    109 DS   DG  A  37     -31.129  55.241   3.760  1.00  1.00      A    S
ATOM    110 DB   DG  A  37     -30.099  56.601   7.850  1.00  1.00      A    B
ATOM    111 DP   DT  A  38     -29.279  52.431   2.790  1.00  1.00      A    P
ATOM    112 DS   DT  A  38     -26.619  52.481   5.230  1.00  1.00      A    S
ATOM    113 DB   DT  A  38     -29.029  53.411   8.700  1.00  1.00      A    B
ATOM    114 DP   DA  A  39     -24.099  48.921   5.410  1.00  1.00      A    P
ATOM    115 DS   DA  A  39     -23.819  49.081   8.990  1.00  1.00      A    S
ATOM    116 DB   DA  A  39     -28.119  49.751  10.170  1.00  1.00      A    B
ATOM    117 DP   DG  A  40     -21.999  46.161  10.990  1.00  1.00      A    P
ATOM    118 DS   DG  A  40     -23.889  46.501  14.290  1.00  1.00      A    S
ATOM    119 DB   DG  A  40     -28.679  48.211  13.710  1.00  1.00      A    B
ATOM    120 DP   DA  A  41     -23.749  43.731  16.810  1.00  1.00      A    P
ATOM    121 DS   DA  A  41     -26.809  44.771  18.390  1.00  1.00      A    S
ATOM    122 DB   DA  A  41     -30.069  45.321  14.950  1.00  1.00      A    B
ATOM    123 DP   DC  A  42     -27.819  42.831  20.940  1.00  1.00      A    P
ATOM    124 DS   DC  A  42     -31.649  43.401  20.260  1.00  1.00      A    S
ATOM    125 DB   DC  A  42     -32.079  42.841  16.280  1.00  1.00      A    B
ATOM    126 DP   DA  A  43     -34.499  41.111  23.080  1.00  1.00      A    P
ATOM    127 DS   DA  A  43     -37.109  40.491  20.710  1.00  1.00      A    S
ATOM    128 DB   DA  A  43     -35.009  39.811  16.260  1.00  1.00      A    B
ATOM    129 DP   DG  A  44     -39.239  37.591  21.810  1.00  1.00      A    P
ATOM    130 DS   DG  A  44     -40.559  36.891  18.230  1.00  1.00      A    S
ATOM    131 DB   DG  A  44     -36.969  36.761  14.880  1.00  1.00      A    B
ATOM    132 DP   DC  A  45     -43.240  34.871  17.760  1.00  1.00      A    P
ATOM    133 DS   DC  A  45     -42.180  34.251  13.920  1.00  1.00      A    S
ATOM    134 DB   DC  A  45     -37.620  33.331  14.290  1.00  1.00      A    B
ATOM    135 DP   DT  A  46     -44.340  31.701  11.690  1.00  1.00      A    P
ATOM    136 DS   DT  A  46     -41.390  30.941   8.990  1.00  1.00      A    S
ATOM    137 DB   DT  A  46     -38.280  30.131  11.680  1.00  1.00      A    B
ATOM    138 DP   DC  A  47     -42.190  28.381   6.710  1.00  1.00      A    P
ATOM    139 DS   DC  A  47     -38.900  27.751   6.190  1.00  1.00      A    S
ATOM    140 DB   DC  A  47     -37.540  26.601   9.860  1.00  1.00      A    B
ATOM    141 DP   DT  A  48     -37.730  24.721   3.240  1.00  1.00      A    P
ATOM    142 DS   DT  A  48     -34.790  22.861   5.070  1.00  1.00      A    S
ATOM    143 DB   DT  A  48     -36.300  22.961   8.800  1.00  1.00      A    B
ATOM    144 DP   DA  A  49     -33.680  19.081   3.820  1.00  1.00      A    P
ATOM    145 DS   DA  A  49     -32.150  18.531   7.380  1.00  1.00      A    S
ATOM    146 DB   DA  A  49     -35.340  19.591  10.890  1.00  1.00      A    B
ATOM    147 DP   DG  A  50     -30.290  14.731   7.880  1.00  1.00      A    P
ATOM    148 DS   DG  A  50     -31.070  14.771  11.480  1.00  1.00      A    S
ATOM    149 DB   DG  A  50     -35.490  16.121  12.430  1.00  1.00      A    B
ATOM    150 DP   DC  A  51     -29.580  12.341  13.360  1.00  1.00      A    P
ATOM    151 DS   DC  A  51     -31.950  12.521  15.820  1.00  1.00      A    S
ATOM    152 DB   DC  A  51     -35.630  12.771  13.790  1.00  1.00      A    B
ATOM    153 DP   DA  A  52     -32.210   9.531  19.300  1.00  1.00      A    P
ATOM    154 DS   DA  A  52     -35.250  10.151  20.090  1.00  1.00      A    S
ATOM    155 DB   DA  A  52     -37.960   9.871  16.100  1.00  1.00      A    B
ATOM    156 DP   DC  A  53     -36.450   8.481  22.410  1.00  1.00      A    P
ATOM    157 DS   DC  A  53     -40.280   8.021  21.120  1.00  1.00      A    S
ATOM    158 DB   DC  A  53     -39.950   7.271  16.690  1.00  1.00      A    B
ATOM    159 DP   DC  A  54     -42.640   5.701  22.440  1.00  1.00      A    P
ATOM    160 DS   DC  A  54     -45.050   4.951  19.130  1.00  1.00      A    S
ATOM    161 DB   DC  A  54     -42.350   3.931  16.170  1.00  1.00      A    B
ATOM    162 DP   DG  A  55     -48.520   1.961  19.410  1.00  1.00      A    P
ATOM    163 DS   DG  A  55     -48.110   0.481  15.910  1.00  1.00      A    S
ATOM    164 DB   DG  A  55     -43.670   0.311  14.170  1.00  1.00      A    B
ATOM    165 DP   DC  A  56     -50.200  -1.489  14.650  1.00  1.00      A    P
ATOM    166 DS   DC  A  56     -48.180  -2.369  11.240  1.00  1.00      A    S
ATOM    167 DB   DC  A  56     -44.170  -2.609  12.340  1.00  1.00      A    B
ATOM    168 DP   DT  A  57     -48.960  -5.699   9.730  1.00  1.00      A    P
ATOM    169 DS   DT  A  57     -46.170  -5.819   7.700  1.00  1.00      A    S
ATOM    170 DB   DT  A  57     -43.020  -6.359  11.290  1.00  1.00      A    B
ATOM    171 DP   DT  A  58     -45.560  -8.539   5.150  1.00  1.00      A    P
ATOM    172 DS   DT  A  58     -41.700  -7.999   5.430  1.00  1.00      A    S
ATOM    173 DB   DT  A  58     -41.000  -9.439   9.830  1.00  1.00      A    B
ATOM    174 DP   DA  A  59     -39.140  -9.649   2.600  1.00  1.00      A    P
ATOM    175 DS   DA  A  59     -36.460  -9.289   4.770  1.00  1.00      A    S
ATOM    176 DB   DA  A  59     -37.720 -11.899   9.020  1.00  1.00      A    B
ATOM    177 DP   DA  A  60     -33.120 -10.079   3.720  1.00  1.00      A    P
ATOM    178 DS   DA  A  60     -32.140 -10.729   6.940  1.00  1.00      A    S
ATOM    179 DB   DA  A  60     -34.830 -13.969   8.490  1.00  1.00      A    B
ATOM    180 DP   DA  A  61     -28.280 -10.979   8.040  1.00  1.00      A    P
ATOM    181 DS   DA  A  61     -28.970 -12.959  11.210  1.00  1.00      A    S
ATOM    182 DB   DA  A  61     -32.640 -16.579   9.680  1.00  1.00      A    B
ATOM    183 DP   DC  A  62     -26.500 -14.419  12.040  1.00  1.00      A    P
ATOM    184 DS   DC  A  62     -28.071 -17.119  13.790  1.00  1.00      A    S
ATOM    185 DB   DC  A  62     -30.261 -18.859  10.880  1.00  1.00      A    B
ATOM    186 DP   DG  A  63     -24.871 -19.979  16.430  1.00  1.00      A    P
ATOM    187 DS   DG  A  63     -26.791 -22.879  16.130  1.00  1.00      A    S
ATOM    188 DB   DG  A  63     -29.141 -23.189  11.510  1.00  1.00      A    B
ATOM    189 DP   DC  A  64     -25.921 -25.659  17.880  1.00  1.00      A    P
ATOM    190 DS   DC  A  64     -27.911 -27.989  15.689  1.00  1.00      A    S
ATOM    191 DB   DC  A  64     -27.111 -25.929  11.580  1.00  1.00      A    B
ATOM    192 DP   DA  A  65     -27.351 -32.009  15.889  1.00  1.00      A    P
ATOM    193 DS   DA  A  65     -28.071 -32.629  11.859  1.00  1.00      A    S
ATOM    194 DB   DA  A  65     -26.301 -29.219   9.389  1.00  1.00      A    B
ATOM    195 DP   DC  A  66     -27.221 -34.979  11.039  1.00  1.00      A    P
ATOM    196 DS   DC  A  66     -26.991 -33.989   7.309  1.00  1.00      A    S
ATOM    197 DB   DC  A  66     -23.741 -30.959   7.439  1.00  1.00      A    B
ATOM    198 DP   DG  A  67     -26.321 -37.559   3.959  1.00  1.00      A    P
ATOM    199 DS   DG  A  67     -24.561 -34.849   1.369  1.00  1.00      A    S
ATOM    200 DB   DG  A  67     -20.941 -32.389   4.229  1.00  1.00      A    B
ATOM    201 DP   DT  A  68     -23.321 -35.329  -1.671  1.00  1.00      A    P
ATOM    202 DS   DT  A  68     -21.141 -32.539  -1.711  1.00  1.00      A    S
ATOM    203 DB   DT  A  68     -18.351 -33.509   2.089  1.00  1.00      A    B
ATOM    204 DP   DA  A  69     -18.751 -31.769  -4.461  1.00  1.00      A    P
ATOM    205 DS   DA  A  69     -16.201 -29.899  -2.320  1.00  1.00      A    S
ATOM    206 DB   DA  A  69     -14.591 -32.519   0.849  1.00  1.00      A    B
ATOM    207 DP   DC  A  70     -13.811 -28.489  -4.370  1.00  1.00      A    P
ATOM    208 DS   DC  A  70     -11.711 -27.969  -1.820  1.00  1.00      A    S
ATOM    209 DB   DC  A  70     -11.521 -31.559  -0.260  1.00  1.00      A    B
ATOM    210 DP   DG  A  71      -8.191 -25.720  -2.360  1.00  1.00      A    P
ATOM    211 DS   DG  A  71      -6.691 -27.160   0.800  1.00  1.00      A    S
ATOM    212 DB   DG  A  71      -7.601 -32.290   1.380  1.00  1.00      A    B
ATOM    213 DP   DC  A  72      -4.301 -26.320   1.790  1.00  1.00      A    P
ATOM    214 DS   DC  A  72      -3.301 -29.650   3.840  1.00  1.00      A    S
ATOM    215 DB   DC  A  72      -4.151 -32.790   0.600  1.00  1.00      A    B
ATOM    216 DP   DG  A  73       0.759 -29.230   5.630  1.00  1.00      A    P
ATOM    217 DS   DG  A  73       1.249 -32.880   5.540  1.00  1.00      A    S
ATOM    218 DB   DG  A  73      -0.221 -34.750   1.100  1.00  1.00      A    B
ATOM    219 DP   DC  A  74       3.999 -34.240   7.340  1.00  1.00      A    P
ATOM    220 DS   DC  A  74       3.909 -37.740   5.770  1.00  1.00      A    S
ATOM    221 DB   DC  A  74       2.679 -36.520   1.850  1.00  1.00      A    B
ATOM    222 DP   DT  A  75       7.269 -39.870   5.730  1.00  1.00      A    P
ATOM    223 DS   DT  A  75       6.769 -41.380   2.490  1.00  1.00      A    S
ATOM    224 DB   DT  A  75       5.749 -37.980  -0.350  1.00  1.00      A    B
ATOM    225 DP   DG  A  76      10.359 -44.050   1.179  1.00  1.00      A    P
ATOM    226 DS   DG  A  76       9.949 -43.710  -2.381  1.00  1.00      A    S
ATOM    227 DB   DG  A  76       8.899 -38.940  -3.940  1.00  1.00      A    B
ATOM    228 DP   DT  A  77      12.329 -45.060  -4.541  1.00  1.00      A    P
ATOM    229 DS   DT  A  77      11.619 -42.580  -7.490  1.00  1.00      A    S
ATOM    230 DB   DT  A  77      12.019 -39.020  -5.430  1.00  1.00      A    B
ATOM    231 DP   DC  A  78      13.499 -43.180 -10.310  1.00  1.00      A    P
ATOM    232 DS   DC  A  78      12.949 -39.290 -11.710  1.00  1.00      A    S
ATOM    233 DB   DC  A  78      14.049 -37.160  -7.960  1.00  1.00      A    B
ATOM    234 DP   DC  A  79      14.119 -37.980 -14.380  1.00  1.00      A    P
ATOM    235 DS   DC  A  79      14.049 -34.450 -13.380  1.00  1.00      A    S
ATOM    236 DB   DC  A  79      15.859 -34.280  -9.710  1.00  1.00      A    B
ATOM    237 DP   DC  A  80      15.329 -32.180 -15.370  1.00  1.00      A    P
ATOM    238 DS   DC  A  80      15.769 -29.740 -12.230  1.00  1.00      A    S
ATOM    239 DB   DC  A  80      18.719 -31.470 -10.020  1.00  1.00      A    B
ATOM    240 DP   DC  A  81      16.309 -26.690 -12.940  1.00  1.00      A    P
ATOM    241 DS   DC  A  81      17.519 -25.670  -9.850  1.00  1.00      A    S
ATOM    242 DB   DC  A  81      21.019 -28.400  -9.230  1.00  1.00      A    B
ATOM    243 DP   DC  A  82      18.409 -22.610  -9.580  1.00  1.00      A    P
ATOM    244 DS   DC  A  82      20.339 -23.130  -6.870  1.00  1.00      A    S
ATOM    245 DB   DC  A  82      23.229 -25.470  -8.330  1.00  1.00      A    B
ATOM    246 DP   DG  A  83      21.840 -19.060  -4.730  1.00  1.00      A    P
ATOM    247 DS   DG  A  83      24.409 -21.090  -3.190  1.00  1.00      A    S
ATOM    248 DB   DG  A  83      26.699 -24.110  -6.230  1.00  1.00      A    B
ATOM    249 DP   DC  A  84      26.149 -19.890  -0.530  1.00  1.00      A    P
ATOM    250 DS   DC  A  84      28.619 -22.360  -1.170  1.00  1.00      A    S
ATOM    251 DB   DC  A  84      29.349 -22.140  -5.400  1.00  1.00      A    B
ATOM    252 DP   DG  A  85      32.529 -22.000   1.350  1.00  1.00      A    P
ATOM    253 DS   DG  A  85      34.869 -23.360  -1.310  1.00  1.00      A    S
ATOM    254 DB   DG  A  85      33.779 -21.960  -5.700  1.00  1.00      A    B
ATOM    255 DP   DT  A  86      38.229 -23.610  -0.970  1.00  1.00      A    P
ATOM    256 DS   DT  A  86      39.489 -23.050  -4.820  1.00  1.00      A    S
ATOM    257 DB   DT  A  86      36.220 -19.520  -5.980  1.00  1.00      A    B
ATOM    258 DP   DT  A  87      42.949 -22.141  -5.360  1.00  1.00      A    P
ATOM    259 DS   DT  A  87      42.380 -20.530  -8.800  1.00  1.00      A    S
ATOM    260 DB   DT  A  87      39.350 -17.720  -7.620  1.00  1.00      A    B
ATOM    261 DP   DT  A  88      45.420 -18.630 -10.960  1.00  1.00      A    P
ATOM    262 DS   DT  A  88      42.770 -17.080 -12.930  1.00  1.00      A    S
ATOM    263 DB   DT  A  88      40.710 -14.980  -9.900  1.00  1.00      A    B
ATOM    264 DP   DT  A  89      43.560 -14.950 -16.380  1.00  1.00      A    P
ATOM    265 DS   DT  A  89      40.240 -12.840 -15.900  1.00  1.00      A    S
ATOM    266 DB   DT  A  89      41.050 -11.450 -12.220  1.00  1.00      A    B
ATOM    267 DP   DA  A  90      39.060 -10.000 -18.380  1.00  1.00      A    P
ATOM    268 DS   DA  A  90      36.940  -8.140 -15.430  1.00  1.00      A    S
ATOM    269 DB   DA  A  90      40.090  -6.940 -11.920  1.00  1.00      A    B
ATOM    270 DP   DA  A  91      34.530  -5.480 -16.070  1.00  1.00      A    P
ATOM    271 DS   DA  A  91      34.550  -4.070 -12.300  1.00  1.00      A    S
ATOM    272 DB   DA  A  91      39.260  -3.680 -10.930  1.00  1.00      A    B
ATOM    273 DP   DC  A  92      33.030  -1.850 -12.090  1.00  1.00      A    P
ATOM    274 DS   DC  A  92      34.740  -0.580  -9.480  1.00  1.00      A    S
ATOM    275 DB   DC  A  92      39.090  -0.320 -11.200  1.00  1.00      A    B
ATOM    276 DP   DC  A  93      33.900   2.420  -8.150  1.00  1.00      A    P
ATOM    277 DS   DC  A  93      37.540   3.570  -6.870  1.00  1.00      A    S
ATOM    278 DB   DC  A  93      40.430   2.970 -10.150  1.00  1.00      A    B
ATOM    279 DP   DG  A  94      37.700   8.080  -4.590  1.00  1.00      A    P
ATOM    280 DS   DG  A  94      41.170   8.510  -5.120  1.00  1.00      A    S
ATOM    281 DB   DG  A  94      42.500   6.900  -9.820  1.00  1.00      A    B
ATOM    282 DP   DC  A  95      42.530  11.229  -4.330  1.00  1.00      A    P
ATOM    283 DS   DC  A  95      44.940  11.389  -6.980  1.00  1.00      A    S
ATOM    284 DB   DC  A  95      42.810  10.290 -10.540  1.00  1.00      A    B
ATOM    285 DP   DC  A  96      47.010  14.549  -7.500  1.00  1.00      A    P
ATOM    286 DS   DC  A  96      47.450  14.429 -11.320  1.00  1.00      A    S
ATOM    287 DB   DC  A  96      43.750  12.810 -12.950  1.00  1.00      A    B
ATOM    288 DP   DA  A  97      49.260  18.149 -13.400  1.00  1.00      A    P
ATOM    289 DS   DA  A  97      47.650  17.400 -16.740  1.00  1.00      A    S
ATOM    290 DB   DA  A  97      43.230  15.450 -16.260  1.00  1.00      A    B
ATOM    291 DP   DA  A  98      47.840  20.100 -19.890  1.00  1.00      A    P
ATOM    292 DS   DA  A  98      45.010  18.890 -21.650  1.00  1.00      A    S
ATOM    293 DB   DA  A  98      41.520  18.090 -18.560  1.00  1.00      A    B
ATOM    294 DP   DG  A  99      43.850  21.060 -24.500  1.00  1.00      A    P
ATOM    295 DS   DG  A  99      40.020  19.750 -24.030  1.00  1.00      A    S
ATOM    296 DB   DG  A  99      38.480  20.070 -19.330  1.00  1.00      A    B
ATOM    297 DP   DG  A 100      37.220  20.850 -26.380  1.00  1.00      A    P
ATOM    298 DS   DG  A 100      34.500  20.680 -24.180  1.00  1.00      A    S
ATOM    299 DB   DG  A 100      35.670  22.390 -19.350  1.00  1.00      A    B
ATOM    300 DP   DG  A 101      31.230  21.950 -25.330  1.00  1.00      A    P
ATOM    301 DS   DG  A 101      29.760  22.640 -22.000  1.00  1.00      A    S
ATOM    302 DB   DG  A 101      32.920  24.860 -18.640  1.00  1.00      A    B
ATOM    303 DP   DG  A 102      26.030  24.040 -21.390  1.00  1.00      A    P
ATOM    304 DS   DG  A 102      26.820  24.600 -17.780  1.00  1.00      A    S
ATOM    305 DB   DG  A 102      30.841  27.490 -17.310  1.00  1.00      A    B
ATOM    306 DP   DA  A 103      23.960  25.690 -15.370  1.00  1.00      A    P
ATOM    307 DS   DA  A 103      26.280  26.910 -13.020  1.00  1.00      A    S
ATOM    308 DB   DA  A 103      29.081  30.020 -15.580  1.00  1.00      A    B
ATOM    309 DP   DT  A 104      25.041  28.300 -10.370  1.00  1.00      A    P
ATOM    310 DS   DT  A 104      27.441  31.170 -10.130  1.00  1.00      A    S
ATOM    311 DB   DT  A 104      27.031  32.930 -14.309  1.00  1.00      A    B
ATOM    312 DP   DT  A 105      26.511  33.520  -7.489  1.00  1.00      A    P
ATOM    313 DS   DT  A 105      27.971  36.920  -9.139  1.00  1.00      A    S
ATOM    314 DB   DT  A 105      26.041  36.750 -13.139  1.00  1.00      A    B
ATOM    315 DP   DA  A 106      27.461  40.610  -7.149  1.00  1.00      A    P
ATOM    316 DS   DA  A 106      27.131  42.800 -10.319  1.00  1.00      A    S
ATOM    317 DB   DA  A 106      24.301  40.590 -13.839  1.00  1.00      A    B
ATOM    318 DP   DC  A 107      25.811  45.850  -9.339  1.00  1.00      A    P
ATOM    319 DS   DC  A 107      24.531  46.850 -12.939  1.00  1.00      A    S
ATOM    320 DB   DC  A 107      22.091  43.300 -13.999  1.00  1.00      A    B
ATOM    321 DP   DT  A 108      22.531  50.170 -13.489  1.00  1.00      A    P
ATOM    322 DS   DT  A 108      20.621  48.980 -16.569  1.00  1.00      A    S
ATOM    323 DB   DT  A 108      18.771  45.720 -14.849  1.00  1.00      A    B
ATOM    324 DP   DC  A 109      18.211  51.520 -18.079  1.00  1.00      A    P
ATOM    325 DS   DC  A 109      16.351  49.110 -19.619  1.00  1.00      A    S
ATOM    326 DB   DC  A 109      15.651  46.690 -16.749  1.00  1.00      A    B
ATOM    327 DP   DC  A 110      13.711  49.970 -21.649  1.00  1.00      A    P
ATOM    328 DS   DC  A 110      11.551  46.930 -20.809  1.00  1.00      A    S
ATOM    329 DB   DC  A 110      11.951  46.740 -16.209  1.00  1.00      A    B
ATOM    330 DP   DC  A 111       8.321  46.600 -22.069  1.00  1.00      A    P
ATOM    331 DS   DC  A 111       7.591  44.080 -19.709  1.00  1.00      A    S
ATOM    332 DB   DC  A 111       8.291  46.180 -16.029  1.00  1.00      A    B
ATOM    333 DP   DT  A 112       4.121  41.570 -19.600  1.00  1.00      A    P
ATOM    334 DS   DT  A 112       4.091  40.700 -16.390  1.00  1.00      A    S
ATOM    335 DB   DT  A 112       4.711  44.860 -14.789  1.00  1.00      A    B
ATOM    336 DP   DA  A 113       0.761  38.880 -14.920  1.00  1.00      A    P
ATOM    337 DS   DA  A 113       1.161  40.380 -11.290  1.00  1.00      A    S
ATOM    338 DB   DA  A 113       1.671  45.040 -12.019  1.00  1.00      A    B
ATOM    339 DP   DG  A 114      -2.069  39.410  -8.790  1.00  1.00      A    P
ATOM    340 DS   DG  A 114      -1.579  42.580  -6.870  1.00  1.00      A    S
ATOM    341 DB   DG  A 114      -1.009  46.750  -9.789  1.00  1.00      A    B
ATOM    342 DP   DT  A 115      -3.639  43.220  -4.390  1.00  1.00      A    P
ATOM    343 DS   DT  A 115      -3.759  47.220  -4.589  1.00  1.00      A    S
ATOM    344 DB   DT  A 115      -4.199  47.860  -9.279  1.00  1.00      A    B
ATOM    345 DP   DC  A 116      -6.729  48.620  -2.469  1.00  1.00      A    P
ATOM    346 DS   DC  A 116      -7.629  51.600  -4.829  1.00  1.00      A    S
ATOM    347 DB   DC  A 116      -7.149  50.131  -8.479  1.00  1.00      A    B
ATOM    348 DP   DT  A 117     -11.279  53.511  -4.239  1.00  1.00      A    P
ATOM    349 DS   DT  A 117     -11.689  54.711  -7.749  1.00  1.00      A    S
ATOM    350 DB   DT  A 117     -10.809  50.651  -9.719  1.00  1.00      A    B
ATOM    351 DP   DC  A 118     -15.399  56.291  -8.309  1.00  1.00      A    P
ATOM    352 DS   DC  A 118     -15.339  55.111 -11.989  1.00  1.00      A    S
ATOM    353 DB   DC  A 118     -13.969  51.501 -11.699  1.00  1.00      A    B
ATOM    354 DP   DC  A 119     -18.189  55.361 -14.139  1.00  1.00      A    P
ATOM    355 DS   DC  A 119     -17.669  52.501 -16.289  1.00  1.00      A    S
ATOM    356 DB   DC  A 119     -16.399  49.311 -13.610  1.00  1.00      A    B
ATOM    357 DP   DA  A 120     -20.609  51.361 -19.640  1.00  1.00      A    P
ATOM    358 DS   DA  A 120     -19.299  47.561 -19.650  1.00  1.00      A    S
ATOM    359 DB   DA  A 120     -18.499  45.931 -15.010  1.00  1.00      A    B
ATOM    360 DP   DG  A 121     -20.859  44.851 -21.870  1.00  1.00      A    P
ATOM    361 DS   DG  A 121     -19.629  41.861 -19.560  1.00  1.00      A    S
ATOM    362 DB   DG  A 121     -20.369  42.581 -14.690  1.00  1.00      A    B
ATOM    363 DP   DG  A 122     -19.709  38.531 -20.860  1.00  1.00      A    P
ATOM    364 DS   DG  A 122     -19.639  36.871 -17.270  1.00  1.00      A    S
ATOM    365 DB   DG  A 122     -22.239  39.651 -14.180  1.00  1.00      A    B
ATOM    366 DP   DC  A 123     -20.169  33.221 -17.090  1.00  1.00      A    P
ATOM    367 DS   DC  A 123     -21.449  33.891 -13.490  1.00  1.00      A    S
ATOM    368 DB   DC  A 123     -24.759  37.061 -14.280  1.00  1.00      A    B
ATOM    369 DP   DA  A 124     -22.339  30.681 -11.050  1.00  1.00      A    P
ATOM    370 DS   DA  A 124     -24.839  32.751  -8.690  1.00  1.00      A    S
ATOM    371 DB   DA  A 124     -27.339  35.281 -11.500  1.00  1.00      A    B
ATOM    372 DP   DC  A 125     -26.559  30.711  -6.890  1.00  1.00      A    P
ATOM    373 DS   DC  A 125     -29.809  33.021  -6.540  1.00  1.00      A    S
ATOM    374 DB   DC  A 125     -30.649  34.221 -10.670  1.00  1.00      A    B
ATOM    375 DP   DG  A 126     -33.029  31.051  -4.520  1.00  1.00      A    P
ATOM    376 DS   DG  A 126     -35.619  33.361  -6.410  1.00  1.00      A    S
ATOM    377 DB   DG  A 126     -34.769  33.511 -11.630  1.00  1.00      A    B
ATOM    378 DP   DT  A 127     -38.629  33.661  -5.710  1.00  1.00      A    P
ATOM    379 DS   DT  A 127     -39.809  34.821  -9.260  1.00  1.00      A    S
ATOM    380 DB   DT  A 127     -37.779  31.781 -11.880  1.00  1.00      A    B
ATOM    381 DP   DG  A 128     -44.599  34.711  -9.520  1.00  1.00      A    P
ATOM    382 DS   DG  A 128     -45.089  33.671 -13.340  1.00  1.00      A    S
ATOM    383 DB   DG  A 128     -41.089  30.561 -14.960  1.00  1.00      A    B
ATOM    384 DP   DT  A 129     -47.909  32.931 -15.140  1.00  1.00      A    P
ATOM    385 DS   DT  A 129     -46.159  30.891 -18.130  1.00  1.00      A    S
ATOM    386 DB   DT  A 129     -43.509  28.131 -15.530  1.00  1.00      A    B
ATOM    387 DP   DC  A 130     -48.629  28.811 -20.340  1.00  1.00      A    P
ATOM    388 DS   DC  A 130     -45.989  26.031 -21.130  1.00  1.00      A    S
ATOM    389 DB   DC  A 130     -44.920  24.591 -16.990  1.00  1.00      A    B
ATOM    390 DP   DA  A 131     -46.820  22.401 -23.650  1.00  1.00      A    P
ATOM    391 DS   DA  A 131     -44.170  20.191 -22.170  1.00  1.00      A    S
ATOM    392 DB   DA  A 131     -44.150  20.661 -17.640  1.00  1.00      A    B
ATOM    393 DP   DG  A 132     -44.410  16.501 -23.150  1.00  1.00      A    P
ATOM    394 DS   DG  A 132     -43.240  15.121 -19.860  1.00  1.00      A    S
ATOM    395 DB   DG  A 132     -45.420  17.211 -16.150  1.00  1.00      A    B
ATOM    396 DP   DA  A 133     -42.040  11.431 -18.870  1.00  1.00      A    P
ATOM    397 DS   DA  A 133     -42.090  11.961 -15.370  1.00  1.00      A    S
ATOM    398 DB   DA  A 133     -46.070  14.301 -14.220  1.00  1.00      A    B
ATOM    399 DP   DT  A 134     -41.910   9.161 -13.810  1.00  1.00      A    P
ATOM    400 DS   DT  A 134     -43.860  10.181 -10.860  1.00  1.00      A    S
ATOM    401 DB   DT  A 134     -47.430  11.611 -12.540  1.00  1.00      A    B
ATOM    402 DP   DA  A 135     -44.190   7.391  -8.050  1.00  1.00      A    P
ATOM    403 DS   DA  A 135     -47.470   8.391  -6.920  1.00  1.00      A    S
ATOM    404 DB   DA  A 135     -50.740   9.321 -10.620  1.00  1.00      A    B
ATOM    405 DP   DT  A 136     -48.700   6.161  -4.370  1.00  1.00      A    P
ATOM    406 DS   DT  A 136     -52.330   7.001  -4.990  1.00  1.00      A    S
ATOM    407 DB   DT  A 136     -52.810   6.701  -9.230  1.00  1.00      A    B
ATOM    408 DP   DA  A 137     -55.270   4.861  -2.780  1.00  1.00      A    P
ATOM    409 DS   DA  A 137     -57.940   6.551  -4.380  1.00  1.00      A    S
ATOM    410 DB   DA  A 137     -56.660   5.422  -9.050  1.00  1.00      A    B
ATOM    411 DP   DT  A 138     -60.870   6.202  -3.860  1.00  1.00      A    P
ATOM    412 DS   DT  A 138     -61.930   6.342  -7.590  1.00  1.00      A    S
ATOM    413 DB   DT  A 138     -59.070   2.972  -9.820  1.00  1.00      A    B
ATOM    414 DP   DA  A 139     -66.230   5.492  -8.590  1.00  1.00      A    P
ATOM    415 DS   DA  A 139     -65.220   4.942 -12.260  1.00  1.00      A    S
ATOM    416 DB   DA  A 139     -62.120   1.602 -12.390  1.00  1.00      A    B
ATOM    417 DP   DC  A 140     -67.910   4.412 -14.190  1.00  1.00      A    P
ATOM    418 DS   DC  A 140     -66.040   1.722 -16.400  1.00  1.00      A    S
ATOM    419 DB   DC  A 140     -64.200  -0.968 -13.960  1.00  1.00      A    B
ATOM    420 DP   DA  A 141     -67.600   0.122 -20.200  1.00  1.00      A    P
ATOM    421 DS   DA  A 141     -65.890  -3.128 -20.230  1.00  1.00      A    S
ATOM    422 DB   DA  A 141     -65.400  -4.488 -15.810  1.00  1.00      A    B
ATOM    423 DP   DT  A 142     -67.020  -5.968 -22.310  1.00  1.00      A    P
ATOM    424 DS   DT  A 142     -65.990  -9.358 -20.020  1.00  1.00      A    S
ATOM    425 DB   DT  A 142     -66.770  -7.708 -16.260  1.00  1.00      A    B
ATOM    426 DP   DC  A 143     -67.790 -12.048 -20.761  1.00  1.00      A    P
ATOM    427 DS   DC  A 143     -67.530 -13.498 -16.921  1.00  1.00      A    S
ATOM    428 DB   DC  A 143     -69.300 -10.288 -14.881  1.00  1.00      A    B
ATOM    429 DP   DC  A 144     -68.170 -16.588 -15.911  1.00  1.00      A    P
ATOM    430 DS   DC  A 144     -69.070 -15.698 -12.171  1.00  1.00      A    S
ATOM    431 DB   DC  A 144     -71.220 -12.308 -11.971  1.00  1.00      A    B
ATOM    432 DP   DT  A 145     -70.660 -18.878  -9.701  1.00  1.00      A    P
ATOM    433 DS   DT  A 145     -72.900 -16.578  -7.231  1.00  1.00      A    S
ATOM    434 DB   DT  A 145     -75.090 -13.628 -10.091  1.00  1.00      A    B
ATOM    435 DP   DG  A 146     -75.830 -18.868  -4.551  1.00  1.00      A    P
ATOM    436 DS   DG  A 146     -77.580 -16.298  -3.981  1.00  1.00      A    S
ATOM    437 DB   DG  A 146     -78.940 -13.838  -8.391  1.00  1.00      A    B
ATOM    438 DP   DT  A 147     -80.130 -16.058  -1.631  1.00  1.00      A    P
ATOM    439 DS   DT  A 147     -81.550 -13.238  -2.681  1.00  1.00      A    S
ATOM    440 DB   DT  A 147     -82.230 -14.698  -7.141  1.00  1.00      A    B
TER
ATOM    441 DS   DA  B   1     -84.580  -7.918 -14.891  1.00  1.00      B    S
ATOM    442 DB   DA  B   1     -82.280 -11.418 -11.961  1.00  1.00      B    B
ATOM    443 DP   DC  B   2     -82.770  -5.558 -15.671  1.00  1.00      B    P
ATOM    444 DS   DC  B   2     -81.660  -5.318 -12.321  1.00  1.00      B    S
ATOM    445 DB   DC  B   2     -79.420  -9.288 -11.541  1.00  1.00      B    B
ATOM    446 DP   DA  B   3     -79.150  -1.478 -10.850  1.00  1.00      B    P
ATOM    447 DS   DA  B   3     -77.490  -3.408  -7.650  1.00  1.00      B    S
ATOM    448 DB   DA  B   3     -75.830  -7.718  -9.921  1.00  1.00      B    B
ATOM    449 DP   DG  B   4     -74.500  -1.658  -5.750  1.00  1.00      B    P
ATOM    450 DS   DG  B   4     -72.760  -4.518  -5.000  1.00  1.00      B    S
ATOM    451 DB   DG  B   4     -72.170  -7.688  -8.811  1.00  1.00      B    B
ATOM    452 DP   DG  B   5     -69.750  -4.648  -3.230  1.00  1.00      B    P
ATOM    453 DS   DG  B   5     -67.810  -7.618  -4.960  1.00  1.00      B    S
ATOM    454 DB   DG  B   5     -68.620  -8.268  -9.760  1.00  1.00      B    B
ATOM    455 DP   DA  B   6     -64.450  -9.018  -3.750  1.00  1.00      B    P
ATOM    456 DS   DA  B   6     -63.430 -10.708  -7.260  1.00  1.00      B    S
ATOM    457 DB   DA  B   6     -65.390  -8.338 -10.630  1.00  1.00      B    B
ATOM    458 DP   DT  B   7     -60.040 -11.298  -7.590  1.00  1.00      B    P
ATOM    459 DS   DT  B   7     -59.800 -10.548 -11.090  1.00  1.00      B    S
ATOM    460 DB   DT  B   7     -62.530  -6.708 -11.420  1.00  1.00      B    B
ATOM    461 DP   DG  B   8     -55.290 -10.048 -12.500  1.00  1.00      B    P
ATOM    462 DS   DG  B   8     -56.000  -7.528 -15.470  1.00  1.00      B    S
ATOM    463 DB   DG  B   8     -59.970  -4.248 -13.980  1.00  1.00      B    B
ATOM    464 DP   DT  B   9     -53.720  -5.828 -17.310  1.00  1.00      B    P
ATOM    465 DS   DT  B   9     -56.150  -3.188 -18.190  1.00  1.00      B    S
ATOM    466 DB   DT  B   9     -57.200  -2.088 -14.510  1.00  1.00      B    B
ATOM    467 DP   DA  B  10     -54.770  -0.198 -20.910  1.00  1.00      B    P
ATOM    468 DS   DA  B  10     -57.270   1.992 -19.860  1.00  1.00      B    S
ATOM    469 DB   DA  B  10     -57.120   2.012 -15.110  1.00  1.00      B    B
ATOM    470 DP   DT  B  11     -57.530   4.752 -21.010  1.00  1.00      B    P
ATOM    471 DS   DT  B  11     -59.240   6.512 -17.970  1.00  1.00      B    S
ATOM    472 DB   DT  B  11     -56.310   5.562 -14.870  1.00  1.00      B    B
ATOM    473 DP   DA  B  12     -60.380  10.472 -18.040  1.00  1.00      B    P
ATOM    474 DS   DA  B  12     -60.390  11.072 -15.020  1.00  1.00      B    S
ATOM    475 DB   DA  B  12     -56.450   9.262 -13.040  1.00  1.00      B    B
ATOM    476 DP   DT  B  13     -60.480  14.422 -14.120  1.00  1.00      B    P
ATOM    477 DS   DT  B  13     -58.670  13.882 -10.830  1.00  1.00      B    S
ATOM    478 DB   DT  B  13     -55.060  12.602 -12.530  1.00  1.00      B    B
ATOM    479 DP   DA  B  14     -58.530  17.402  -8.350  1.00  1.00      B    P
ATOM    480 DS   DA  B  14     -54.790  17.061  -7.400  1.00  1.00      B    S
ATOM    481 DB   DA  B  14     -52.040  14.961 -11.020  1.00  1.00      B    B
ATOM    482 DP   DT  B  15     -53.050  19.501  -5.770  1.00  1.00      B    P
ATOM    483 DS   DT  B  15     -49.540  17.911  -5.810  1.00  1.00      B    S
ATOM    484 DB   DT  B  15     -49.350  17.101 -10.490  1.00  1.00      B    B
ATOM    485 DP   DC  B  16     -46.800  20.081  -4.510  1.00  1.00      B    P
ATOM    486 DS   DC  B  16     -44.210  18.411  -7.080  1.00  1.00      B    S
ATOM    487 DB   DC  B  16     -45.930  19.211 -11.230  1.00  1.00      B    B
ATOM    488 DP   DT  B  17     -40.140  18.921  -6.770  1.00  1.00      B    P
ATOM    489 DS   DT  B  17     -39.090  17.941 -10.390  1.00  1.00      B    S
ATOM    490 DB   DT  B  17     -42.150  20.001 -12.420  1.00  1.00      B    B
ATOM    491 DP   DG  B  18     -34.710  19.041 -11.350  1.00  1.00      B    P
ATOM    492 DS   DG  B  18     -35.630  19.951 -14.330  1.00  1.00      B    S
ATOM    493 DB   DG  B  18     -40.250  22.701 -15.020  1.00  1.00      B    B
ATOM    494 DP   DA  B  19     -33.220  20.381 -16.810  1.00  1.00      B    P
ATOM    495 DS   DA  B  19     -35.580  22.641 -19.430  1.00  1.00      B    S
ATOM    496 DB   DA  B  19     -38.250  25.331 -16.590  1.00  1.00      B    B
ATOM    497 DP   DC  B  20     -34.190  24.041 -21.750  1.00  1.00      B    P
ATOM    498 DS   DC  B  20     -36.419  27.161 -21.730  1.00  1.00      B    S
ATOM    499 DB   DC  B  20     -36.829  28.301 -17.640  1.00  1.00      B    B
ATOM    500 DP   DA  B  21     -35.459  30.391 -24.300  1.00  1.00      B    P
ATOM    501 DS   DA  B  21     -36.959  33.471 -22.220  1.00  1.00      B    S
ATOM    502 DB   DA  B  21     -35.969  32.241 -17.290  1.00  1.00      B    B
ATOM    503 DP   DC  B  22     -36.089  35.991 -23.190  1.00  1.00      B    P
ATOM    504 DS   DC  B  22     -36.539  37.681 -19.690  1.00  1.00      B    S
ATOM    505 DB   DC  B  22     -34.259  35.221 -16.910  1.00  1.00      B    B
ATOM    506 DP   DG  B  23     -35.709  42.621 -19.420  1.00  1.00      B    P
ATOM    507 DS   DG  B  23     -35.519  42.491 -15.440  1.00  1.00      B    S
ATOM    508 DB   DG  B  23     -32.919  38.141 -14.070  1.00  1.00      B    B
ATOM    509 DP   DT  B  24     -34.589  44.841 -13.650  1.00  1.00      B    P
ATOM    510 DS   DT  B  24     -33.399  42.821 -11.000  1.00  1.00      B    S
ATOM    511 DB   DT  B  24     -30.309  40.171 -13.100  1.00  1.00      B    B
ATOM    512 DP   DG  B  25     -31.529  45.441  -8.000  1.00  1.00      B    P
ATOM    513 DS   DG  B  25     -28.689  42.641  -6.820  1.00  1.00      B    S
ATOM    514 DB   DG  B  25     -26.649  40.971 -11.040  1.00  1.00      B    B
ATOM    515 DP   DC  B  26     -26.849  42.771  -3.970  1.00  1.00      B    P
ATOM    516 DS   DC  B  26     -24.599  40.251  -5.380  1.00  1.00      B    S
ATOM    517 DB   DC  B  26     -23.899  41.541  -9.340  1.00  1.00      B    B
ATOM    518 DP   DC  B  27     -21.369  39.371  -3.660  1.00  1.00      B    P
ATOM    519 DS   DC  B  27     -19.139  39.041  -6.470  1.00  1.00      B    S
ATOM    520 DB   DC  B  27     -20.109  42.491  -9.150  1.00  1.00      B    B
ATOM    521 DP   DT  B  28     -15.219  38.321  -6.070  1.00  1.00      B    P
ATOM    522 DS   DT  B  28     -14.479  38.561 -10.190  1.00  1.00      B    S
ATOM    523 DB   DT  B  28     -16.419  42.501 -10.740  1.00  1.00      B    B
ATOM    524 DP   DG  B  29      -9.949  38.341 -11.570  1.00  1.00      B    P
ATOM    525 DS   DG  B  29     -11.069  40.451 -14.830  1.00  1.00      B    S
ATOM    526 DB   DG  B  29     -13.459  44.641 -13.480  1.00  1.00      B    B
ATOM    527 DP   DG  B  30      -8.439  41.341 -17.780  1.00  1.00      B    P
ATOM    528 DS   DG  B  30      -9.999  44.721 -18.410  1.00  1.00      B    S
ATOM    529 DB   DG  B  30     -11.219  47.451 -14.430  1.00  1.00      B    B
ATOM    530 DP   DA  B  31      -8.649  46.961 -21.550  1.00  1.00      B    P
ATOM    531 DS   DA  B  31      -8.759  50.591 -19.729  1.00  1.00      B    S
ATOM    532 DB   DA  B  31      -8.889  50.151 -15.059  1.00  1.00      B    B
ATOM    533 DP   DG  B  32      -5.909  53.141 -21.019  1.00  1.00      B    P
ATOM    534 DS   DG  B  32      -4.949  54.471 -17.259  1.00  1.00      B    S
ATOM    535 DB   DG  B  32      -5.629  51.371 -13.569  1.00  1.00      B    B
ATOM    536 DP   DA  B  33      -2.649  57.981 -16.889  1.00  1.00      B    P
ATOM    537 DS   DA  B  33      -1.849  57.270 -13.329  1.00  1.00      B    S
ATOM    538 DB   DA  B  33      -2.709  52.710 -12.189  1.00  1.00      B    B
ATOM    539 DP   DC  B  34       1.151  58.190 -12.639  1.00  1.00      B    P
ATOM    540 DS   DC  B  34       1.361  55.460 -10.059  1.00  1.00      B    S
ATOM    541 DB   DC  B  34       0.461  51.860 -11.929  1.00  1.00      B    B
ATOM    542 DP   DT  B  35       4.771  55.500  -7.589  1.00  1.00      B    P
ATOM    543 DS   DT  B  35       4.281  52.160  -6.139  1.00  1.00      B    S
ATOM    544 DB   DT  B  35       3.551  50.190 -10.199  1.00  1.00      B    B
ATOM    545 DP   DA  B  36       7.151  50.690  -3.789  1.00  1.00      B    P
ATOM    546 DS   DA  B  36       6.421  46.980  -4.909  1.00  1.00      B    S
ATOM    547 DB   DA  B  36       6.171  46.970  -9.359  1.00  1.00      B    B
ATOM    548 DP   DG  B  37       9.161  44.190  -3.379  1.00  1.00      B    P
ATOM    549 DS   DG  B  37       9.191  42.080  -6.319  1.00  1.00      B    S
ATOM    550 DB   DG  B  37       9.331  44.370 -10.579  1.00  1.00      B    B
ATOM    551 DP   DG  B  38      11.401  38.860  -5.950  1.00  1.00      B    P
ATOM    552 DS   DG  B  38      12.611  38.740  -9.859  1.00  1.00      B    S
ATOM    553 DB   DG  B  38      12.241  42.960 -12.309  1.00  1.00      B    B
ATOM    554 DP   DG  B  39      12.061  35.740 -11.930  1.00  1.00      B    P
ATOM    555 DS   DG  B  39      12.391  37.070 -15.180  1.00  1.00      B    S
ATOM    556 DB   DG  B  39      14.511  41.770 -15.099  1.00  1.00      B    B
ATOM    557 DP   DA  B  40      13.381  34.750 -18.190  1.00  1.00      B    P
ATOM    558 DS   DA  B  40      14.461  37.610 -20.149  1.00  1.00      B    S
ATOM    559 DB   DA  B  40      17.261  40.580 -16.829  1.00  1.00      B    B
ATOM    560 DP   DG  B  41      16.751  36.740 -23.499  1.00  1.00      B    P
ATOM    561 DS   DG  B  41      19.461  38.740 -22.979  1.00  1.00      B    S
ATOM    562 DB   DG  B  41      20.981  39.770 -18.199  1.00  1.00      B    B
ATOM    563 DP   DT  B  42      22.131  39.150 -25.579  1.00  1.00      B    P
ATOM    564 DS   DT  B  42      24.961  40.550 -23.329  1.00  1.00      B    S
ATOM    565 DB   DT  B  42      24.001  38.670 -19.559  1.00  1.00      B    B
ATOM    566 DP   DA  B  43      28.721  40.570 -25.109  1.00  1.00      B    P
ATOM    567 DS   DA  B  43      30.361  40.310 -21.909  1.00  1.00      B    S
ATOM    568 DB   DA  B  43      27.921  37.420 -19.079  1.00  1.00      B    B
ATOM    569 DP   DA  B  44      33.811  40.210 -21.569  1.00  1.00      B    P
ATOM    570 DS   DA  B  44      33.801  39.600 -18.039  1.00  1.00      B    S
ATOM    571 DB   DA  B  44      30.701  35.910 -17.459  1.00  1.00      B    B
ATOM    572 DP   DT  B  45      36.611  38.970 -16.809  1.00  1.00      B    P
ATOM    573 DS   DT  B  45      35.341  36.780 -14.409  1.00  1.00      B    S
ATOM    574 DB   DT  B  45      33.351  33.600 -16.879  1.00  1.00      B    B
ATOM    575 DP   DC  B  46      37.891  35.370 -12.069  1.00  1.00      B    P
ATOM    576 DS   DC  B  46      35.801  32.750 -11.189  1.00  1.00      B    S
ATOM    577 DB   DC  B  46      34.851  30.560 -15.309  1.00  1.00      B    B
ATOM    578 DP   DC  B  47      36.291  30.620  -8.539  1.00  1.00      B    P
ATOM    579 DS   DC  B  47      33.870  27.690  -9.980  1.00  1.00      B    S
ATOM    580 DB   DC  B  47      35.150  26.760 -13.920  1.00  1.00      B    B
ATOM    581 DP   DC  B  48      33.310  24.780  -8.060  1.00  1.00      B    P
ATOM    582 DS   DC  B  48      31.930  22.660 -10.640  1.00  1.00      B    S
ATOM    583 DB   DC  B  48      35.010  22.780 -13.770  1.00  1.00      B    B
ATOM    584 DP   DC  B  49      30.890  19.270  -9.870  1.00  1.00      B    P
ATOM    585 DS   DC  B  49      31.590  18.120 -13.380  1.00  1.00      B    S
ATOM    586 DB   DC  B  49      36.030  19.060 -14.430  1.00  1.00      B    B
ATOM    587 DP   DT  B  50      30.510  14.120 -14.820  1.00  1.00      B    P
ATOM    588 DS   DT  B  50      32.920  13.920 -18.040  1.00  1.00      B    S
ATOM    589 DB   DT  B  50      36.320  15.350 -16.100  1.00  1.00      B    B
ATOM    590 DP   DT  B  51      33.370  10.400 -20.000  1.00  1.00      B    P
ATOM    591 DS   DT  B  51      36.420  11.050 -21.360  1.00  1.00      B    S
ATOM    592 DB   DT  B  51      38.390  12.320 -17.360  1.00  1.00      B    B
ATOM    593 DP   DG  B  52      38.230   7.630 -23.130  1.00  1.00      B    P
ATOM    594 DS   DG  B  52      42.080   8.280 -21.610  1.00  1.00      B    S
ATOM    595 DB   DG  B  52      42.200   9.810 -17.290  1.00  1.00      B    B
ATOM    596 DP   DG  B  53      44.930   5.690 -22.430  1.00  1.00      B    P
ATOM    597 DS   DG  B  53      47.010   6.260 -19.050  1.00  1.00      B    S
ATOM    598 DB   DG  B  53      44.390   7.670 -15.390  1.00  1.00      B    B
ATOM    599 DP   DC  B  54      49.460   4.660 -18.580  1.00  1.00      B    P
ATOM    600 DS   DC  B  54      49.730   5.069 -14.930  1.00  1.00      B    S
ATOM    601 DB   DC  B  54      45.810   5.100 -13.690  1.00  1.00      B    B
ATOM    602 DP   DG  B  55      52.310   1.779 -13.050  1.00  1.00      B    P
ATOM    603 DS   DG  B  55      50.800   2.019 -10.280  1.00  1.00      B    S
ATOM    604 DB   DG  B  55      45.930   2.049 -10.710  1.00  1.00      B    B
ATOM    605 DP   DG  B  56      51.850   0.379  -7.250  1.00  1.00      B    P
ATOM    606 DS   DG  B  56      48.360  -0.401  -5.520  1.00  1.00      B    S
ATOM    607 DB   DG  B  56      44.600  -1.101  -9.010  1.00  1.00      B    B
ATOM    608 DP   DT  B  57      47.760  -2.501  -2.740  1.00  1.00      B    P
ATOM    609 DS   DT  B  57      44.070  -2.351  -2.870  1.00  1.00      B    S
ATOM    610 DB   DT  B  57      43.630  -3.931  -7.120  1.00  1.00      B    B
ATOM    611 DP   DT  B  58      41.860  -4.001  -0.670  1.00  1.00      B    P
ATOM    612 DS   DT  B  58      39.030  -3.940  -3.370  1.00  1.00      B    S
ATOM    613 DB   DT  B  58      40.980  -6.700  -6.340  1.00  1.00      B    B
ATOM    614 DP   DA  B  59      35.490  -5.600  -2.670  1.00  1.00      B    P
ATOM    615 DS   DA  B  59      34.700  -6.130  -6.070  1.00  1.00      B    S
ATOM    616 DB   DA  B  59      38.020  -9.060  -8.060  1.00  1.00      B    B
ATOM    617 DP   DA  B  60      31.120  -6.910  -7.170  1.00  1.00      B    P
ATOM    618 DS   DA  B  60      32.520  -8.810 -10.560  1.00  1.00      B    S
ATOM    619 DB   DA  B  60      36.030 -11.970  -8.960  1.00  1.00      B    B
ATOM    620 DP   DA  B  61      29.900 -10.530 -13.230  1.00  1.00      B    P
ATOM    621 DS   DA  B  61      32.440 -13.130 -14.330  1.00  1.00      B    S
ATOM    622 DB   DA  B  61      34.920 -15.080 -10.210  1.00  1.00      B    B
ATOM    623 DP   DA  B  62      31.350 -15.650 -17.360  1.00  1.00      B    P
ATOM    624 DS   DA  B  62      33.540 -18.220 -16.390  1.00  1.00      B    S
ATOM    625 DB   DA  B  62      33.580 -18.000 -11.640  1.00  1.00      B    B
ATOM    626 DP   DC  B  63      32.710 -21.100 -17.750  1.00  1.00      B    P
ATOM    627 DS   DC  B  63      33.909 -23.480 -14.780  1.00  1.00      B    S
ATOM    628 DB   DC  B  63      32.690 -21.580 -10.990  1.00  1.00      B    B
ATOM    629 DP   DG  B  64      33.649 -28.250 -15.540  1.00  1.00      B    P
ATOM    630 DS   DG  B  64      33.949 -28.880 -11.830  1.00  1.00      B    S
ATOM    631 DB   DG  B  64      31.539 -25.350  -9.270  1.00  1.00      B    B
ATOM    632 DP   DC  B  65      34.829 -31.180 -10.640  1.00  1.00      B    P
ATOM    633 DS   DC  B  65      32.979 -30.470  -7.340  1.00  1.00      B    S
ATOM    634 DB   DC  B  65      29.779 -28.000  -8.200  1.00  1.00      B    B
ATOM    635 DP   DG  B  66      32.609 -33.820  -4.330  1.00  1.00      B    P
ATOM    636 DS   DG  B  66      29.709 -31.800  -2.370  1.00  1.00      B    S
ATOM    637 DB   DG  B  66      26.539 -29.220  -5.720  1.00  1.00      B    B
ATOM    638 DP   DG  B  67      27.529 -32.950   0.050  1.00  1.00      B    P
ATOM    639 DS   DG  B  67      25.019 -30.570  -0.190  1.00  1.00      B    S
ATOM    640 DB   DG  B  67      23.359 -30.530  -4.710  1.00  1.00      B    B
ATOM    641 DP   DG  B  68      21.989 -30.670   2.410  1.00  1.00      B    P
ATOM    642 DS   DG  B  68      20.059 -28.740   0.340  1.00  1.00      B    S
ATOM    643 DB   DG  B  68      19.709 -31.130  -4.420  1.00  1.00      B    B
ATOM    644 DP   DG  B  69      17.139 -27.940   1.700  1.00  1.00      B    P
ATOM    645 DS   DG  B  69      15.739 -26.920  -2.070  1.00  1.00      B    S
ATOM    646 DB   DG  B  69      15.729 -30.620  -5.080  1.00  1.00      B    B
ATOM    647 DP   DG  B  70      12.309 -25.400  -2.300  1.00  1.00      B    P
ATOM    648 DS   DG  B  70      11.129 -27.440  -5.290  1.00  1.00      B    S
ATOM    649 DB   DG  B  70      12.509 -32.490  -5.680  1.00  1.00      B    B
ATOM    650 DP   DA  B  71       8.009 -26.740  -6.840  1.00  1.00      B    P
ATOM    651 DS   DA  B  71       7.899 -29.500  -8.780  1.00  1.00      B    S
ATOM    652 DB   DA  B  71       9.379 -33.980  -6.370  1.00  1.00      B    B
ATOM    653 DP   DC  B  72       5.309 -29.820 -10.710  1.00  1.00      B    P
ATOM    654 DS   DC  B  72       5.139 -33.590 -10.590  1.00  1.00      B    S
ATOM    655 DB   DC  B  72       6.109 -34.660  -6.780  1.00  1.00      B    B
ATOM    656 DP   DA  B  73       1.599 -35.280 -12.430  1.00  1.00      B    P
ATOM    657 DS   DA  B  73       1.399 -38.370  -9.840  1.00  1.00      B    S
ATOM    658 DB   DA  B  73       3.059 -37.200  -5.720  1.00  1.00      B    B
ATOM    659 DP   DG  B  74      -1.701 -40.530  -9.661  1.00  1.00      B    P
ATOM    660 DS   DG  B  74      -0.911 -41.970  -6.621  1.00  1.00      B    S
ATOM    661 DB   DG  B  74       0.629 -38.440  -2.970  1.00  1.00      B    B
ATOM    662 DP   DC  B  75      -2.931 -44.010  -6.001  1.00  1.00      B    P
ATOM    663 DS   DC  B  75      -3.061 -42.980  -2.411  1.00  1.00      B    S
ATOM    664 DB   DC  B  75      -2.561 -38.300  -2.241  1.00  1.00      B    B
ATOM    665 DP   DG  B  76      -6.501 -45.090   0.109  1.00  1.00      B    P
ATOM    666 DS   DG  B  76      -6.271 -42.640   2.589  1.00  1.00      B    S
ATOM    667 DB   DG  B  76      -5.261 -38.110   1.139  1.00  1.00      B    B
ATOM    668 DP   DC  B  77      -8.061 -42.970   5.539  1.00  1.00      B    P
ATOM    669 DS   DC  B  77      -7.261 -39.930   6.609  1.00  1.00      B    S
ATOM    670 DB   DC  B  77      -8.031 -37.430   3.399  1.00  1.00      B    B
ATOM    671 DP   DG  B  78      -9.121 -38.880  10.489  1.00  1.00      B    P
ATOM    672 DS   DG  B  78      -8.841 -35.750   9.739  1.00  1.00      B    S
ATOM    673 DB   DG  B  78     -10.641 -34.460   4.719  1.00  1.00      B    B
ATOM    674 DP   DT  B  79      -9.861 -33.080  11.900  1.00  1.00      B    P
ATOM    675 DS   DT  B  79     -10.031 -30.690   9.120  1.00  1.00      B    S
ATOM    676 DB   DT  B  79     -12.821 -32.640   6.700  1.00  1.00      B    B
ATOM    677 DP   DA  B  80     -11.091 -27.010   9.920  1.00  1.00      B    P
ATOM    678 DS   DA  B  80     -12.361 -26.300   6.940  1.00  1.00      B    S
ATOM    679 DB   DA  B  80     -15.481 -29.779   5.640  1.00  1.00      B    B
ATOM    680 DP   DC  B  81     -13.511 -23.860   6.840  1.00  1.00      B    P
ATOM    681 DS   DC  B  81     -15.881 -24.909   4.340  1.00  1.00      B    S
ATOM    682 DB   DC  B  81     -18.361 -27.999   6.330  1.00  1.00      B    B
ATOM    683 DP   DG  B  82     -18.121 -21.529   2.550  1.00  1.00      B    P
ATOM    684 DS   DG  B  82     -20.881 -23.699   1.520  1.00  1.00      B    S
ATOM    685 DB   DG  B  82     -22.191 -26.389   4.870  1.00  1.00      B    B
ATOM    686 DP   DT  B  83     -23.731 -22.539  -0.370  1.00  1.00      B    P
ATOM    687 DS   DT  B  83     -26.491 -25.489   0.940  1.00  1.00      B    S
ATOM    688 DB   DT  B  83     -25.601 -25.159   4.850  1.00  1.00      B    B
ATOM    689 DP   DG  B  84     -30.511 -24.209  -0.420  1.00  1.00      B    P
ATOM    690 DS   DG  B  84     -32.391 -25.939   2.239  1.00  1.00      B    S
ATOM    691 DB   DG  B  84     -29.651 -25.469   6.740  1.00  1.00      B    B
ATOM    692 DP   DC  B  85     -35.431 -25.979   2.229  1.00  1.00      B    P
ATOM    693 DS   DC  B  85     -35.641 -26.799   5.829  1.00  1.00      B    S
ATOM    694 DB   DC  B  85     -32.621 -23.909   7.280  1.00  1.00      B    B
ATOM    695 DP   DG  B  86     -39.951 -26.659   7.469  1.00  1.00      B    P
ATOM    696 DS   DG  B  86     -38.831 -25.359  11.129  1.00  1.00      B    S
ATOM    697 DB   DG  B  86     -34.921 -21.849  10.450  1.00  1.00      B    B
ATOM    698 DP   DT  B  87     -40.641 -24.549  13.299  1.00  1.00      B    P
ATOM    699 DS   DT  B  87     -38.171 -22.049  14.849  1.00  1.00      B    S
ATOM    700 DB   DT  B  87     -37.431 -19.729  11.480  1.00  1.00      B    B
ATOM    701 DP   DT  B  88     -38.771 -20.119  17.490  1.00  1.00      B    P
ATOM    702 DS   DT  B  88     -35.941 -17.999  16.880  1.00  1.00      B    S
ATOM    703 DB   DT  B  88     -37.691 -16.179  13.350  1.00  1.00      B    B
ATOM    704 DP   DT  B  89     -34.341 -15.699  19.520  1.00  1.00      B    P
ATOM    705 DS   DT  B  89     -32.740 -13.489  16.880  1.00  1.00      B    S
ATOM    706 DB   DT  B  89     -36.590 -12.639  14.620  1.00  1.00      B    B
ATOM    707 DP   DA  B  90     -30.930 -10.129  18.010  1.00  1.00      B    P
ATOM    708 DS   DA  B  90     -31.820  -8.219  14.640  1.00  1.00      B    S
ATOM    709 DB   DA  B  90     -37.020  -8.559  13.730  1.00  1.00      B    B
ATOM    710 DP   DA  B  91     -30.430  -5.199  13.710  1.00  1.00      B    P
ATOM    711 DS   DA  B  91     -32.590  -4.679  10.850  1.00  1.00      B    S
ATOM    712 DB   DA  B  91     -37.280  -5.199  12.490  1.00  1.00      B    B
ATOM    713 DP   DG  B  92     -32.010  -1.699   8.770  1.00  1.00      B    P
ATOM    714 DS   DG  B  92     -35.670  -1.479   7.490  1.00  1.00      B    S
ATOM    715 DB   DG  B  92     -39.080  -2.099  10.580  1.00  1.00      B    B
ATOM    716 DP   DC  B  93     -36.310   0.741   4.990  1.00  1.00      B    P
ATOM    717 DS   DC  B  93     -39.870   1.121   5.560  1.00  1.00      B    S
ATOM    718 DB   DC  B  93     -40.070   1.091  10.110  1.00  1.00      B    B
ATOM    719 DP   DG  B  94     -41.380   4.861   3.480  1.00  1.00      B    P
ATOM    720 DS   DG  B  94     -44.020   5.371   5.790  1.00  1.00      B    S
ATOM    721 DB   DG  B  94     -42.360   4.731  10.640  1.00  1.00      B    B
ATOM    722 DP   DG  B  95     -46.500   8.571   5.680  1.00  1.00      B    P
ATOM    723 DS   DG  B  95     -46.660   9.371   9.190  1.00  1.00      B    S
ATOM    724 DB   DG  B  95     -42.720   8.061  11.900  1.00  1.00      B    B
ATOM    725 DP   DT  B  96     -47.790  12.121   9.910  1.00  1.00      B    P
ATOM    726 DS   DT  B  96     -46.470  12.311  13.580  1.00  1.00      B    S
ATOM    727 DB   DT  B  96     -42.460  11.591  12.950  1.00  1.00      B    B
ATOM    728 DP   DG  B  97     -47.450  16.471  15.560  1.00  1.00      B    P
ATOM    729 DS   DG  B  97     -44.510  16.441  17.540  1.00  1.00      B    S
ATOM    730 DB   DG  B  97     -40.490  14.791  15.150  1.00  1.00      B    B
ATOM    731 DP   DC  B  98     -43.980  18.611  19.640  1.00  1.00      B    P
ATOM    732 DS   DC  B  98     -40.270  18.291  19.920  1.00  1.00      B    S
ATOM    733 DB   DC  B  98     -39.380  17.931  15.770  1.00  1.00      B    B
ATOM    734 DP   DT  B  99     -38.230  20.901  22.120  1.00  1.00      B    P
ATOM    735 DS   DT  B  99     -34.830  20.821  20.310  1.00  1.00      B    S
ATOM    736 DB   DT  B  99     -36.630  20.991  16.370  1.00  1.00      B    B
ATOM    737 DP   DA  B 100     -32.040  23.991  21.590  1.00  1.00      B    P
ATOM    738 DS   DA  B 100     -30.690  23.861  17.910  1.00  1.00      B    S
ATOM    739 DB   DA  B 100     -34.020  23.421  14.100  1.00  1.00      B    B
ATOM    740 DP   DG  B 101     -27.620  25.841  17.080  1.00  1.00      B    P
ATOM    741 DS   DG  B 101     -28.380  26.341  13.240  1.00  1.00      B    S
ATOM    742 DB   DG  B 101     -32.770  26.641  12.190  1.00  1.00      B    B
ATOM    743 DP   DA  B 102     -26.050  27.961  10.940  1.00  1.00      B    P
ATOM    744 DS   DA  B 102     -28.680  29.451   8.920  1.00  1.00      B    S
ATOM    745 DB   DA  B 102     -32.590  30.101  11.460  1.00  1.00      B    B
ATOM    746 DP   DG  B 103     -27.490  32.751   7.070  1.00  1.00      B    P
ATOM    747 DS   DG  B 103     -30.849  33.871   6.340  1.00  1.00      B    S
ATOM    748 DB   DG  B 103     -33.470  33.741  10.530  1.00  1.00      B    B
ATOM    749 DP   DC  B 104     -31.089  36.271   4.570  1.00  1.00      B    P
ATOM    750 DS   DC  B 104     -34.649  37.151   5.900  1.00  1.00      B    S
ATOM    751 DB   DC  B 104     -34.099  37.131  10.050  1.00  1.00      B    B
ATOM    752 DP   DT  B 105     -36.409  40.631   4.480  1.00  1.00      B    P
ATOM    753 DS   DT  B 105     -38.219  41.461   7.310  1.00  1.00      B    S
ATOM    754 DB   DT  B 105     -34.489  41.161  10.410  1.00  1.00      B    B
ATOM    755 DP   DG  B 106     -40.209  45.441   7.280  1.00  1.00      B    P
ATOM    756 DS   DG  B 106     -40.079  45.901  11.180  1.00  1.00      B    S
ATOM    757 DB   DG  B 106     -35.729  44.521  12.720  1.00  1.00      B    B
ATOM    758 DP   DT  B 107     -41.229  48.371  12.680  1.00  1.00      B    P
ATOM    759 DS   DT  B 107     -39.019  48.101  15.850  1.00  1.00      B    S
ATOM    760 DB   DT  B 107     -35.179  47.951  13.650  1.00  1.00      B    B
ATOM    761 DP   DC  B 108     -39.449  51.251  18.510  1.00  1.00      B    P
ATOM    762 DS   DC  B 108     -35.559  51.681  19.430  1.00  1.00      B    S
ATOM    763 DB   DC  B 108     -33.529  50.831  15.640  1.00  1.00      B    B
ATOM    764 DP   DT  B 109     -33.949  55.031  21.240  1.00  1.00      B    P
ATOM    765 DS   DT  B 109     -30.029  54.511  20.010  1.00  1.00      B    S
ATOM    766 DB   DT  B 109     -30.799  53.801  15.340  1.00  1.00      B    B
ATOM    767 DP   DA  B 110     -27.449  57.431  20.431  1.00  1.00      B    P
ATOM    768 DS   DA  B 110     -25.199  56.731  17.331  1.00  1.00      B    S
ATOM    769 DB   DA  B 110     -27.619  56.041  13.700  1.00  1.00      B    B
ATOM    770 DP   DC  B 111     -22.789  58.751  16.761  1.00  1.00      B    P
ATOM    771 DS   DC  B 111     -22.829  57.921  13.201  1.00  1.00      B    S
ATOM    772 DB   DC  B 111     -27.009  58.821  11.891  1.00  1.00      B    B
ATOM    773 DP   DG  B 112     -18.859  60.241  10.831  1.00  1.00      B    P
ATOM    774 DS   DG  B 112     -20.489  60.621   7.521  1.00  1.00      B    S
ATOM    775 DB   DG  B 112     -25.759  61.031   8.401  1.00  1.00      B    B
ATOM    776 DP   DA  B 113     -18.849  62.721   4.551  1.00  1.00      B    P
ATOM    777 DS   DA  B 113     -22.029  62.811   2.621  1.00  1.00      B    S
ATOM    778 DB   DA  B 113     -25.839  63.411   5.781  1.00  1.00      B    B
ATOM    779 DP   DC  B 114     -21.859  64.961   0.321  1.00  1.00      B    P
ATOM    780 DS   DC  B 114     -25.649  66.041   0.701  1.00  1.00      B    S
ATOM    781 DB   DC  B 114     -26.339  66.861   4.691  1.00  1.00      B    B
ATOM    782 DP   DC  B 115     -27.079  69.031  -1.459  1.00  1.00      B    P
ATOM    783 DS   DC  B 115     -29.979  70.141   1.101  1.00  1.00      B    S
ATOM    784 DB   DC  B 115     -27.509  70.691   4.771  1.00  1.00      B    B
ATOM    785 DP   DA  B 116     -32.189  73.641   0.101  1.00  1.00      B    P
ATOM    786 DS   DA  B 116     -32.639  75.311   3.571  1.00  1.00      B    S
ATOM    787 DB   DA  B 116     -28.739  74.541   6.081  1.00  1.00      B    B
ATOM    788 DP   DA  B 117     -34.799  78.461   4.351  1.00  1.00      B    P
ATOM    789 DS   DA  B 117     -33.139  79.021   7.891  1.00  1.00      B    S
ATOM    790 DB   DA  B 117     -28.619  77.911   7.621  1.00  1.00      B    B
ATOM    791 DP   DT  B 118     -33.449  81.781   9.111  1.00  1.00      B    P
ATOM    792 DS   DT  B 118     -30.409  81.481  11.481  1.00  1.00      B    S
ATOM    793 DB   DT  B 118     -27.789  81.391   7.941  1.00  1.00      B    B
ATOM    794 DP   DT  B 119     -29.599  84.471  13.851  1.00  1.00      B    P
ATOM    795 DS   DT  B 119     -25.729  84.451  13.231  1.00  1.00      B    S
ATOM    796 DB   DT  B 119     -25.478  84.421   9.081  1.00  1.00      B    B
ATOM    797 DP   DG  B 120     -23.788  87.881  15.031  1.00  1.00      B    P
ATOM    798 DS   DG  B 120     -20.878  88.141  12.151  1.00  1.00      B    S
ATOM    799 DB   DG  B 120     -22.478  87.061   7.521  1.00  1.00      B    B
ATOM    800 DP   DA  B 121     -17.458  90.390  12.021  1.00  1.00      B    P
ATOM    801 DS   DA  B 121     -16.748  89.411   8.371  1.00  1.00      B    S
ATOM    802 DB   DA  B 121     -21.058  89.821   5.991  1.00  1.00      B    B
ATOM    803 DP   DG  B 122     -14.198  91.620   6.971  1.00  1.00      B    P
ATOM    804 DS   DG  B 122     -15.438  91.031   3.711  1.00  1.00      B    S
ATOM    805 DB   DG  B 122     -20.238  92.441   3.481  1.00  1.00      B    B
ATOM    806 DP   DC  B 123     -13.798  91.311   1.331  1.00  1.00      B    P
ATOM    807 DS   DC  B 123     -16.608  92.251  -0.949  1.00  1.00      B    S
ATOM    808 DB   DC  B 123     -18.938  94.841   1.511  1.00  1.00      B    B
ATOM    809 DP   DG  B 124     -14.938  94.051  -4.879  1.00  1.00      B    P
ATOM    810 DS   DG  B 124     -18.408  95.631  -5.669  1.00  1.00      B    S
ATOM    811 DB   DG  B 124     -20.188  98.021  -1.369  1.00  1.00      B    B
ATOM    812 DP   DG  B 125     -19.168  97.781  -8.519  1.00  1.00      B    P
ATOM    813 DS   DG  B 125     -21.648  99.511  -6.849  1.00  1.00      B    S
ATOM    814 DB   DG  B 125     -20.638 101.581  -1.969  1.00  1.00      B    B
ATOM    815 DP   DC  B 126     -23.798 101.061  -8.869  1.00  1.00      B    P
ATOM    816 DS   DC  B 126     -25.498 102.991  -6.029  1.00  1.00      B    S
ATOM    817 DB   DC  B 126     -21.978 104.281  -3.519  1.00  1.00      B    B
ATOM    818 DP   DC  B 127     -27.198 105.831  -6.829  1.00  1.00      B    P
ATOM    819 DS   DC  B 127     -26.958 107.821  -4.039  1.00  1.00      B    S
ATOM    820 DB   DC  B 127     -22.278 108.171  -3.589  1.00  1.00      B    B
ATOM    821 DP   DT  B 128     -28.978 111.711  -3.759  1.00  1.00      B    P
ATOM    822 DS   DT  B 128     -26.448 113.371  -1.599  1.00  1.00      B    S
ATOM    823 DB   DT  B 128     -22.878 112.241  -3.929  1.00  1.00      B    B
ATOM    824 DP   DG  B 129     -27.098 118.081  -1.099  1.00  1.00      B    P
ATOM    825 DS   DG  B 129     -23.978 118.951  -0.749  1.00  1.00      B    S
ATOM    826 DB   DG  B 129     -21.058 116.171  -3.429  1.00  1.00      B    B
ATOM    827 DP   DC  B 130     -23.068 121.441   0.641  1.00  1.00      B    P
ATOM    828 DS   DC  B 130     -19.708 121.011  -0.669  1.00  1.00      B    S
ATOM    829 DB   DC  B 130     -20.668 119.171  -4.859  1.00  1.00      B    B
ATOM    830 DP   DA  B 131     -17.018 124.491  -0.629  1.00  1.00      B    P
ATOM    831 DS   DA  B 131     -14.968 123.421  -3.869  1.00  1.00      B    S
ATOM    832 DB   DA  B 131     -17.708 121.491  -7.279  1.00  1.00      B    B
ATOM    833 DP   DG  B 132     -11.858 125.761  -5.579  1.00  1.00      B    P
ATOM    834 DS   DG  B 132     -12.478 124.691  -9.139  1.00  1.00      B    S
ATOM    835 DB   DG  B 132     -17.458 123.371 -10.609  1.00  1.00      B    B
ATOM    836 DP   DA  B 133      -9.768 124.241 -11.849  1.00  1.00      B    P
ATOM    837 DS   DA  B 133     -12.238 123.571 -14.749  1.00  1.00      B    S
ATOM    838 DB   DA  B 133     -16.618 125.271 -13.439  1.00  1.00      B    B
ATOM    839 DP   DC  B 134     -11.198 124.621 -17.979  1.00  1.00      B    P
ATOM    840 DS   DC  B 134     -14.238 125.381 -19.079  1.00  1.00      B    S
ATOM    841 DB   DC  B 134     -16.288 127.541 -15.999  1.00  1.00      B    B
ATOM    842 DP   DC  B 135     -14.757 126.531 -22.249  1.00  1.00      B    P
ATOM    843 DS   DC  B 135     -17.907 128.121 -21.849  1.00  1.00      B    S
ATOM    844 DB   DC  B 135     -17.547 130.351 -18.369  1.00  1.00      B    B
ATOM    845 DP   DG  B 136     -19.707 130.501 -25.609  1.00  1.00      B    P
ATOM    846 DS   DG  B 136     -22.407 132.291 -23.389  1.00  1.00      B    S
ATOM    847 DB   DG  B 136     -19.967 133.821 -19.179  1.00  1.00      B    B
ATOM    848 DP   DG  B 137     -24.197 135.181 -24.779  1.00  1.00      B    P
ATOM    849 DS   DG  B 137     -24.457 137.561 -21.508  1.00  1.00      B    S
ATOM    850 DB   DG  B 137     -19.937 137.471 -19.158  1.00  1.00      B    B
ATOM    851 DP   DG  B 138     -25.547 141.111 -22.188  1.00  1.00      B    P
ATOM    852 DS   DG  B 138     -23.377 142.561 -19.508  1.00  1.00      B    S
ATOM    853 DB   DG  B 138     -18.477 140.731 -19.398  1.00  1.00      B    B
ATOM    854 DP   DA  B 139     -23.597 146.551 -18.318  1.00  1.00      B    P
ATOM    855 DS   DA  B 139     -20.397 146.721 -16.538  1.00  1.00      B    S
ATOM    856 DB   DA  B 139     -17.057 144.011 -19.488  1.00  1.00      B    B
ATOM    857 DP   DT  B 140     -19.177 149.511 -16.048  1.00  1.00      B    P
ATOM    858 DS   DT  B 140     -15.457 148.321 -15.858  1.00  1.00      B    S
ATOM    859 DB   DT  B 140     -15.397 146.931 -19.768  1.00  1.00      B    B
ATOM    860 DP   DT  B 141     -12.227 151.291 -15.098  1.00  1.00      B    P
ATOM    861 DS   DT  B 141      -9.727 149.921 -17.328  1.00  1.00      B    S
ATOM    862 DB   DT  B 141     -12.457 149.191 -20.938  1.00  1.00      B    B
ATOM    863 DP   DC  B 142      -6.747 152.301 -17.818  1.00  1.00      B    P
ATOM    864 DS   DC  B 142      -5.877 150.711 -21.218  1.00  1.00      B    S
ATOM    865 DB   DC  B 142      -9.847 150.981 -23.248  1.00  1.00      B    B
ATOM    866 DP   DT  B 143      -2.617 151.531 -23.718  1.00  1.00      B    P
ATOM    867 DS   DT  B 143      -4.067 150.671 -26.948  1.00  1.00      B    S
ATOM    868 DB   DT  B 143      -8.067 152.941 -26.428  1.00  1.00      B    B
ATOM    869 DP   DC  B 144      -1.917 152.171 -29.958  1.00  1.00      B    P
ATOM    870 DS   DC  B 144      -5.007 153.081 -31.928  1.00  1.00      B    S
ATOM    871 DB   DC  B 144      -7.397 155.621 -29.198  1.00  1.00      B    B
ATOM    872 DP   DC  B 145      -4.747 154.621 -35.578  1.00  1.00      B    P
ATOM    873 DS   DC  B 145      -7.747 156.061 -35.658  1.00  1.00      B    S
ATOM    874 DB   DC  B 145      -8.287 158.201 -31.818  1.00  1.00      B    B
ATOM    875 DP   DA  B 146      -9.697 158.011 -39.368  1.00  1.00      B    P
ATOM    876 DS   DA  B 146     -12.437 159.871 -37.478  1.00  1.00      B    S
ATOM    877 DB   DA  B 146     -10.687 161.361 -32.888  1.00  1.00      B    B
ATOM    878 DP   DG  B 147     -14.397 162.321 -39.328  1.00  1.00      B    P
ATOM    879 DS   DG  B 147     -14.867 164.641 -36.138  1.00  1.00      B    S
ATOM    880 DB   DG  B 147     -10.947 165.191 -33.308  1.00  1.00      B    B
TER
ATOM    881  CA  ALA C   1      11.190 -25.039 -44.610  1.00  1.00      C    C
ATOM    882  CA  ARG C   2      10.560 -24.369 -48.280  1.00  1.00      C    C
ATOM    883  CA  THR C   3       6.820 -23.459 -48.270  1.00  1.00      C    C
ATOM    884  CA  LYS C   4       5.610 -25.229 -51.380  1.00  1.00      C    C
ATOM    885  CA  GLN C   5       3.870 -28.249 -49.740  1.00  1.00      C    C
ATOM    886  CA  THR C   6       1.130 -26.409 -47.890  1.00  1.00      C    C
ATOM    887  CA  ALA C   7      -0.530 -27.129 -44.610  1.00  1.00      C    C
ATOM    888  CA  ARG C   8       0.740 -30.089 -42.480  1.00  1.00      C    C
ATOM    889  CA  LYS C   9      -1.980 -29.589 -39.870  1.00  1.00      C    C
ATOM    890  CA  SER C  10      -3.851 -32.639 -38.790  1.00  1.00      C    C
ATOM    891  CA  THR C  11      -7.471 -33.729 -38.550  1.00  1.00      C    C
ATOM    892  CA  GLY C  12      -9.101 -36.939 -37.471  1.00  1.00      C    C
ATOM    893  CA  GLY C  13     -11.621 -36.609 -40.201  1.00  1.00      C    C
ATOM    894  CA  LYS C  14     -11.791 -37.779 -43.771  1.00  1.00      C    C
ATOM    895  CA  ALA C  15     -15.221 -39.199 -44.311  1.00  1.00      C    C
ATOM    896  CA  PRO C  16     -16.401 -35.739 -43.171  1.00  1.00      C    C
ATOM    897  CA  ARG C  17     -18.421 -35.789 -39.881  1.00  1.00      C    C
ATOM    898  CA  LYS C  18     -18.661 -32.179 -38.801  1.00  1.00      C    C
ATOM    899  CA  GLN C  19     -18.891 -32.419 -35.001  1.00  1.00      C    C
ATOM    900  CA  LEU C  20     -19.361 -35.179 -32.391  1.00  1.00      C    C
ATOM    901  CA  ALA C  21     -22.541 -33.819 -30.661  1.00  1.00      C    C
ATOM    902  CA  THR C  22     -21.011 -34.519 -27.271  1.00  1.00      C    C
ATOM    903  CA  LYS C  23     -23.641 -36.729 -25.431  1.00  1.00      C    C
ATOM    904  CA  ALA C  24     -25.431 -35.029 -22.421  1.00  1.00      C    C
ATOM    905  CA  ALA C  25     -26.941 -35.489 -19.031  1.00  1.00      C    C
ATOM    906  CA  ARG C  26     -24.081 -37.739 -17.951  1.00  1.00      C    C
ATOM    907  CA  LYS C  27     -25.331 -38.629 -14.451  1.00  1.00      C    C
ATOM    908  CA  SER C  28     -28.681 -40.179 -13.511  1.00  1.00      C    C
ATOM    909  CA  ALA C  29     -31.721 -40.699 -15.611  1.00  1.00      C    C
ATOM    910  CA  PRO C  30     -34.021 -38.709 -13.411  1.00  1.00      C    C
ATOM    911  CA  ALA C  31     -37.811 -38.269 -13.591  1.00  1.00      C    C
ATOM    912  CA  THR C  32     -39.181 -34.729 -13.261  1.00  1.00      C    C
ATOM    913  CA  GLY C  33     -40.031 -32.369 -16.111  1.00  1.00      C    C
ATOM    914  CA  GLY C  34     -42.391 -30.389 -13.981  1.00  1.00      C    C
ATOM    915  CA  VAL C  35     -40.481 -27.179 -13.921  1.00  1.00      C    C
ATOM    916  CA  LYS C  36     -37.511 -27.289 -11.451  1.00  1.00      C    C
ATOM    917  CA  LYS C  37     -34.861 -24.839 -12.791  1.00  1.00      C    C
ATOM    918  CA  PRO C  38     -31.651 -26.749 -12.731  1.00  1.00      C    C
ATOM    919  CA  HIS C  39     -29.131 -25.729 -10.280  1.00  1.00      C    C
ATOM    920  CA  ARG C  40     -25.371 -25.969 -11.040  1.00  1.00      C    C
ATOM    921  CA  TYR C  41     -22.721 -28.419 -10.130  1.00  1.00      C    C
ATOM    922  CA  ARG C  42     -19.261 -26.779  -9.720  1.00  1.00      C    C
ATOM    923  CA  PRO C  43     -17.781 -26.719  -6.140  1.00  1.00      C    C
ATOM    924  CA  GLY C  44     -19.381 -23.799  -4.520  1.00  1.00      C    C
ATOM    925  CA  THR C  45     -22.451 -23.419  -6.810  1.00  1.00      C    C
ATOM    926  CA  VAL C  46     -24.071 -20.879  -4.480  1.00  1.00      C    C
ATOM    927  CA  ALA C  47     -20.770 -19.249  -3.620  1.00  1.00      C    C
ATOM    928  CA  LEU C  48     -20.270 -18.429  -7.330  1.00  1.00      C    C
ATOM    929  CA  ARG C  49     -23.840 -17.179  -7.680  1.00  1.00      C    C
ATOM    930  CA  GLU C  50     -23.430 -14.799  -4.740  1.00  1.00      C    C
ATOM    931  CA  ILE C  51     -20.070 -13.579  -6.120  1.00  1.00      C    C
ATOM    932  CA  ARG C  52     -21.860 -13.139  -9.500  1.00  1.00      C    C
ATOM    933  CA  ARG C  53     -24.790 -11.229  -7.890  1.00  1.00      C    C
ATOM    934  CA  TYR C  54     -22.530  -8.859  -5.960  1.00  1.00      C    C
ATOM    935  CA  GLN C  55     -20.080  -8.069  -8.760  1.00  1.00      C    C
ATOM    936  CA  LYS C  56     -22.960  -6.759 -10.810  1.00  1.00      C    C
ATOM    937  CA  SER C  57     -24.470  -4.579  -8.210  1.00  1.00      C    C
ATOM    938  CA  THR C  58     -23.790  -1.369  -6.510  1.00  1.00      C    C
ATOM    939  CA  GLU C  59     -25.760  -1.539  -3.280  1.00  1.00      C    C
ATOM    940  CA  LEU C  60     -23.910  -1.039  -0.010  1.00  1.00      C    C
ATOM    941  CA  LEU C  61     -23.990  -4.039   2.190  1.00  1.00      C    C
ATOM    942  CA  ILE C  62     -23.600  -4.019   6.020  1.00  1.00      C    C
ATOM    943  CA  ARG C  63     -26.850  -3.619   7.950  1.00  1.00      C    C
ATOM    944  CA  LYS C  64     -27.710   0.051   8.580  1.00  1.00      C    C
ATOM    945  CA  LEU C  65     -28.380  -0.289  12.460  1.00  1.00      C    C
ATOM    946  CA  PRO C  66     -25.590  -2.569  13.270  1.00  1.00      C    C
ATOM    947  CA  PHE C  67     -23.110  -0.299  11.480  1.00  1.00      C    C
ATOM    948  CA  GLN C  68     -24.410   2.881  13.020  1.00  1.00      C    C
ATOM    949  CA  ARG C  69     -24.010   1.461  16.480  1.00  1.00      C    C
ATOM    950  CA  LEU C  70     -20.410   0.650  16.050  1.00  1.00      C    C
ATOM    951  CA  VAL C  71     -19.470   4.190  14.830  1.00  1.00      C    C
ATOM    952  CA  ARG C  72     -21.350   5.960  17.580  1.00  1.00      C    C
ATOM    953  CA  GLU C  73     -19.730   4.020  20.310  1.00  1.00      C    C
ATOM    954  CA  ILE C  74     -16.290   4.680  18.890  1.00  1.00      C    C
ATOM    955  CA  ALA C  75     -17.110   8.490  18.560  1.00  1.00      C    C
ATOM    956  CA  GLN C  76     -18.510   8.720  22.160  1.00  1.00      C    C
ATOM    957  CA  ASP C  77     -14.850   7.810  23.260  1.00  1.00      C    C
ATOM    958  CA  PHE C  78     -13.760  11.150  21.850  1.00  1.00      C    C
ATOM    959  CA  LYS C  79     -17.090  13.100  22.640  1.00  1.00      C    C
ATOM    960  CA  THR C  80     -20.590  12.700  24.180  1.00  1.00      C    C
ATOM    961  CA  ASP C  81     -23.750  14.390  23.210  1.00  1.00      C    C
ATOM    962  CA  LEU C  82     -23.130  14.730  19.570  1.00  1.00      C    C
ATOM    963  CA  ARG C  83     -25.600  14.381  16.740  1.00  1.00      C    C
ATOM    964  CA  PHE C  84     -24.740  12.651  13.450  1.00  1.00      C    C
ATOM    965  CA  GLN C  85     -25.860  13.791  10.040  1.00  1.00      C    C
ATOM    966  CA  SER C  86     -27.370  10.831   8.300  1.00  1.00      C    C
ATOM    967  CA  SER C  87     -24.990  11.311   5.330  1.00  1.00      C    C
ATOM    968  CA  ALA C  88     -22.050  11.391   7.850  1.00  1.00      C    C
ATOM    969  CA  VAL C  89     -22.930   7.881   8.870  1.00  1.00      C    C
ATOM    970  CA  MET C  90     -23.620   6.801   5.220  1.00  1.00      C    C
ATOM    971  CA  ALA C  91     -20.390   8.431   4.100  1.00  1.00      C    C
ATOM    972  CA  LEU C  92     -18.360   6.461   6.640  1.00  1.00      C    C
ATOM    973  CA  GLN C  93     -19.860   3.251   5.540  1.00  1.00      C    C
ATOM    974  CA  GLU C  94     -19.270   3.721   1.750  1.00  1.00      C    C
ATOM    975  CA  ALA C  95     -15.570   4.381   2.450  1.00  1.00      C    C
ATOM    976  CA  SER C  96     -15.280   1.621   4.980  1.00  1.00      C    C
ATOM    977  CA  GLU C  97     -16.960  -0.829   2.550  1.00  1.00      C    C
ATOM    978  CA  ALA C  98     -14.570   0.131  -0.260  1.00  1.00      C    C
ATOM    979  CA  TYR C  99     -11.710  -0.290   2.290  1.00  1.00      C    C
ATOM    980  CA  LEU C 100     -12.980  -3.850   3.250  1.00  1.00      C    C
ATOM    981  CA  VAL C 101     -13.790  -4.949  -0.290  1.00  1.00      C    C
ATOM    982  CA  ALA C 102     -10.400  -3.730  -1.630  1.00  1.00      C    C
ATOM    983  CA  LEU C 103      -8.670  -5.640   1.250  1.00  1.00      C    C
ATOM    984  CA  PHE C 104     -10.430  -8.820   0.270  1.00  1.00      C    C
ATOM    985  CA  GLU C 105      -9.380  -8.540  -3.280  1.00  1.00      C    C
ATOM    986  CA  ASP C 106      -5.710  -8.130  -2.270  1.00  1.00      C    C
ATOM    987  CA  THR C 107      -5.950 -10.930   0.340  1.00  1.00      C    C
ATOM    988  CA  ASN C 108      -7.560 -13.200  -2.250  1.00  1.00      C    C
ATOM    989  CA  LEU C 109      -4.450 -12.850  -4.520  1.00  1.00      C    C
ATOM    990  CA  CYS C 110      -2.370 -13.840  -1.440  1.00  1.00      C    C
ATOM    991  CA  ALA C 111      -4.350 -17.010  -0.820  1.00  1.00      C    C
ATOM    992  CA  ILE C 112      -4.110 -18.190  -4.330  1.00  1.00      C    C
ATOM    993  CA  HIS C 113      -0.350 -18.020  -4.540  1.00  1.00      C    C
ATOM    994  CA  ALA C 114      -0.041 -20.730  -2.040  1.00  1.00      C    C
ATOM    995  CA  LYS C 115      -2.471 -22.970  -4.070  1.00  1.00      C    C
ATOM    996  CA  ARG C 116      -5.441 -22.120  -1.660  1.00  1.00      C    C
ATOM    997  CA  VAL C 117      -9.001 -21.170  -2.400  1.00  1.00      C    C
ATOM    998  CA  THR C 118      -9.881 -20.150   1.110  1.00  1.00      C    C
ATOM    999  CA  ILE C 119      -8.710 -16.830   2.460  1.00  1.00      C    C
ATOM   1000  CA  MET C 120      -6.890 -17.090   5.770  1.00  1.00      C    C
ATOM   1001  CA  PRO C 121      -5.620 -14.800   8.610  1.00  1.00      C    C
ATOM   1002  CA  LYS C 122      -1.990 -15.080   7.050  1.00  1.00      C    C
ATOM   1003  CA  ASP C 123      -3.390 -13.840   3.740  1.00  1.00      C    C
ATOM   1004  CA  ILE C 124      -4.840 -10.840   5.520  1.00  1.00      C    C
ATOM   1005  CA  GLN C 125      -1.520 -10.380   7.340  1.00  1.00      C    C
ATOM   1006  CA  LEU C 126       0.480 -10.330   4.060  1.00  1.00      C    C
ATOM   1007  CA  ALA C 127      -1.880  -7.780   2.510  1.00  1.00      C    C
ATOM   1008  CA  ARG C 128      -1.900  -5.520   5.590  1.00  1.00      C    C
ATOM   1009  CA  ARG C 129       1.900  -5.680   5.790  1.00  1.00      C    C
ATOM   1010  CA  ILE C 130       2.560  -4.700   2.190  1.00  1.00      C    C
ATOM   1011  CA  ARG C 131       0.070  -1.890   2.340  1.00  1.00      C    C
ATOM   1012  CA  GLY C 132       2.070  -0.430   5.220  1.00  1.00      C    C
ATOM   1013  CA  GLU C 133      -0.450  -1.170   7.880  1.00  1.00      C    C
ATOM   1014  CA  ARG C 134       1.650  -3.750   9.600  1.00  1.00      C    C
ATOM   1015  CA  ALA C 135       4.810  -2.450   8.040  1.00  1.00      C    C
TER
ATOM   1016  CA  SER D   1     -46.121 -24.619  19.469  1.00  1.00      D    C
ATOM   1017  CA  GLY D   2     -48.261 -24.089  16.439  1.00  1.00      D    C
ATOM   1018  CA  ARG D   3     -49.841 -21.019  17.939  1.00  1.00      D    C
ATOM   1019  CA  GLY D   4     -48.641 -18.999  15.019  1.00  1.00      D    C
ATOM   1020  CA  LYS D   5     -47.051 -15.989  16.700  1.00  1.00      D    C
ATOM   1021  CA  GLY D   6     -44.361 -18.309  18.000  1.00  1.00      D    C
ATOM   1022  CA  GLY D   7     -43.901 -17.039  21.550  1.00  1.00      D    C
ATOM   1023  CA  LYS D   8     -46.231 -15.359  23.980  1.00  1.00      D    C
ATOM   1024  CA  GLY D   9     -46.160 -11.659  23.720  1.00  1.00      D    C
ATOM   1025  CA  LEU D  10     -43.700  -9.699  25.740  1.00  1.00      D    C
ATOM   1026  CA  GLY D  11     -42.240  -6.539  24.020  1.00  1.00      D    C
ATOM   1027  CA  LYS D  12     -42.790  -6.039  20.270  1.00  1.00      D    C
ATOM   1028  CA  GLY D  13     -46.610  -6.569  20.290  1.00  1.00      D    C
ATOM   1029  CA  GLY D  14     -47.300  -4.289  23.150  1.00  1.00      D    C
ATOM   1030  CA  ALA D  15     -45.210  -1.189  23.810  1.00  1.00      D    C
ATOM   1031  CA  LYS D  16     -42.110  -1.249  26.000  1.00  1.00      D    C
ATOM   1032  CA  ARG D  17     -38.670  -0.729  24.460  1.00  1.00      D    C
ATOM   1033  CA  HIS D  18     -36.000  -3.129  25.650  1.00  1.00      D    C
ATOM   1034  CA  ARG D  19     -33.970  -2.699  22.450  1.00  1.00      D    C
ATOM   1035  CA  LYS D  20     -31.030  -0.989  24.030  1.00  1.00      D    C
ATOM   1036  CA  VAL D  21     -27.770  -2.369  25.450  1.00  1.00      D    C
ATOM   1037  CA  LEU D  22     -25.170  -4.020  23.220  1.00  1.00      D    C
ATOM   1038  CA  ARG D  23     -23.060  -7.220  23.380  1.00  1.00      D    C
ATOM   1039  CA  ASP D  24     -23.150  -7.160  19.610  1.00  1.00      D    C
ATOM   1040  CA  ASN D  25     -21.530  -3.890  18.310  1.00  1.00      D    C
ATOM   1041  CA  ILE D  26     -18.160  -5.290  17.130  1.00  1.00      D    C
ATOM   1042  CA  GLN D  27     -20.050  -8.500  17.350  1.00  1.00      D    C
ATOM   1043  CA  GLY D  28     -22.550  -7.009  15.060  1.00  1.00      D    C
ATOM   1044  CA  ILE D  29     -20.310  -7.189  12.070  1.00  1.00      D    C
ATOM   1045  CA  THR D  30     -21.530 -10.689  11.330  1.00  1.00      D    C
ATOM   1046  CA  LYS D  31     -19.860 -13.579   9.720  1.00  1.00      D    C
ATOM   1047  CA  PRO D  32     -22.570 -13.289   6.910  1.00  1.00      D    C
ATOM   1048  CA  ALA D  33     -22.060  -9.659   6.370  1.00  1.00      D    C
ATOM   1049  CA  ILE D  34     -18.260 -10.249   5.930  1.00  1.00      D    C
ATOM   1050  CA  ARG D  35     -19.200 -12.819   3.260  1.00  1.00      D    C
ATOM   1051  CA  ARG D  36     -21.350 -10.229   1.460  1.00  1.00      D    C
ATOM   1052  CA  LEU D  37     -18.410  -7.809   1.480  1.00  1.00      D    C
ATOM   1053  CA  ALA D  38     -16.140 -10.739   0.540  1.00  1.00      D    C
ATOM   1054  CA  ARG D  39     -18.430 -11.769  -2.450  1.00  1.00      D    C
ATOM   1055  CA  ARG D  40     -18.100  -8.289  -3.820  1.00  1.00      D    C
ATOM   1056  CA  GLY D  41     -14.310  -8.789  -3.120  1.00  1.00      D    C
ATOM   1057  CA  GLY D  42     -14.550 -12.069  -5.200  1.00  1.00      D    C
ATOM   1058  CA  VAL D  43     -14.280 -14.539  -2.410  1.00  1.00      D    C
ATOM   1059  CA  LYS D  44     -15.560 -18.119  -2.960  1.00  1.00      D    C
ATOM   1060  CA  ARG D  45     -14.441 -19.869   0.210  1.00  1.00      D    C
ATOM   1061  CA  ILE D  46     -14.051 -18.369   3.660  1.00  1.00      D    C
ATOM   1062  CA  SER D  47     -11.931 -19.470   6.500  1.00  1.00      D    C
ATOM   1063  CA  GLY D  48     -13.311 -19.710   9.970  1.00  1.00      D    C
ATOM   1064  CA  LEU D  49     -10.641 -17.290  11.310  1.00  1.00      D    C
ATOM   1065  CA  ILE D  50     -11.620 -14.400   8.920  1.00  1.00      D    C
ATOM   1066  CA  TYR D  51     -14.460 -13.210  11.150  1.00  1.00      D    C
ATOM   1067  CA  GLU D  52     -12.010 -12.320  14.000  1.00  1.00      D    C
ATOM   1068  CA  GLU D  53      -9.650 -10.860  11.500  1.00  1.00      D    C
ATOM   1069  CA  THR D  54     -12.440  -8.700  10.130  1.00  1.00      D    C
ATOM   1070  CA  ARG D  55     -13.370  -7.360  13.570  1.00  1.00      D    C
ATOM   1071  CA  GLY D  56      -9.590  -6.570  14.040  1.00  1.00      D    C
ATOM   1072  CA  VAL D  57      -9.570  -4.800  10.700  1.00  1.00      D    C
ATOM   1073  CA  LEU D  58     -12.620  -2.800  11.220  1.00  1.00      D    C
ATOM   1074  CA  LYS D  59     -12.080  -1.340  14.610  1.00  1.00      D    C
ATOM   1075  CA  VAL D  60      -8.630  -0.150  13.700  1.00  1.00      D    C
ATOM   1076  CA  PHE D  61     -10.030   1.340  10.430  1.00  1.00      D    C
ATOM   1077  CA  LEU D  62     -12.640   3.270  12.310  1.00  1.00      D    C
ATOM   1078  CA  GLU D  63     -10.640   4.640  15.230  1.00  1.00      D    C
ATOM   1079  CA  ASN D  64      -8.330   6.300  12.690  1.00  1.00      D    C
ATOM   1080  CA  VAL D  65     -10.890   7.900  10.510  1.00  1.00      D    C
ATOM   1081  CA  ILE D  66     -13.420   8.540  13.200  1.00  1.00      D    C
ATOM   1082  CA  ARG D  67     -10.840  10.120  15.510  1.00  1.00      D    C
ATOM   1083  CA  ASP D  68      -9.960  12.790  12.880  1.00  1.00      D    C
ATOM   1084  CA  ALA D  69     -13.540  13.690  11.900  1.00  1.00      D    C
ATOM   1085  CA  VAL D  70     -14.350  14.320  15.610  1.00  1.00      D    C
ATOM   1086  CA  THR D  71     -11.380  16.660  15.870  1.00  1.00      D    C
ATOM   1087  CA  TYR D  72     -12.670  18.720  12.960  1.00  1.00      D    C
ATOM   1088  CA  THR D  73     -16.180  18.690  14.320  1.00  1.00      D    C
ATOM   1089  CA  GLU D  74     -15.090  19.930  17.730  1.00  1.00      D    C
ATOM   1090  CA  HIS D  75     -12.980  22.710  16.330  1.00  1.00      D    C
ATOM   1091  CA  ALA D  76     -16.080  24.140  14.600  1.00  1.00      D    C
ATOM   1092  CA  LYS D  77     -17.670  24.260  18.060  1.00  1.00      D    C
ATOM   1093  CA  ARG D  78     -20.370  21.920  16.900  1.00  1.00      D    C
ATOM   1094  CA  LYS D  79     -22.990  19.521  18.170  1.00  1.00      D    C
ATOM   1095  CA  THR D  80     -23.280  17.591  14.960  1.00  1.00      D    C
ATOM   1096  CA  VAL D  81     -20.880  15.391  13.070  1.00  1.00      D    C
ATOM   1097  CA  THR D  82     -21.240  16.331   9.340  1.00  1.00      D    C
ATOM   1098  CA  ALA D  83     -20.570  14.421   6.150  1.00  1.00      D    C
ATOM   1099  CA  MET D  84     -17.980  17.191   5.410  1.00  1.00      D    C
ATOM   1100  CA  ASP D  85     -16.130  16.430   8.780  1.00  1.00      D    C
ATOM   1101  CA  VAL D  86     -15.820  12.870   7.370  1.00  1.00      D    C
ATOM   1102  CA  VAL D  87     -14.800  14.091   3.950  1.00  1.00      D    C
ATOM   1103  CA  TYR D  88     -12.010  16.340   5.250  1.00  1.00      D    C
ATOM   1104  CA  ALA D  89     -10.820  13.570   7.510  1.00  1.00      D    C
ATOM   1105  CA  LEU D  90     -10.700  10.800   4.980  1.00  1.00      D    C
ATOM   1106  CA  LYS D  91      -8.890  12.800   2.400  1.00  1.00      D    C
ATOM   1107  CA  ARG D  92      -5.850  13.580   4.560  1.00  1.00      D    C
ATOM   1108  CA  GLN D  93      -5.460   9.900   5.330  1.00  1.00      D    C
ATOM   1109  CA  GLY D  94      -5.370   8.830   1.740  1.00  1.00      D    C
ATOM   1110  CA  ARG D  95      -8.970   7.500   1.940  1.00  1.00      D    C
ATOM   1111  CA  THR D  96     -10.970   9.940  -0.300  1.00  1.00      D    C
ATOM   1112  CA  LEU D  97     -14.710   9.851  -0.880  1.00  1.00      D    C
ATOM   1113  CA  TYR D  98     -16.490  11.771  -3.450  1.00  1.00      D    C
ATOM   1114  CA  GLY D  99     -20.260  12.001  -3.860  1.00  1.00      D    C
ATOM   1115  CA  PHE D 100     -21.360  13.251  -0.590  1.00  1.00      D    C
ATOM   1116  CA  GLY D 101     -24.950  14.551  -0.860  1.00  1.00      D    C
ATOM   1117  CA  GLY D 102     -26.890  17.161   1.180  1.00  1.00      D    C
TER
ATOM   1118  CA  SER E   1     -59.670  22.282 -10.790  1.00  1.00      E    C
ATOM   1119  CA  GLY E   2     -58.800  25.952 -11.420  1.00  1.00      E    C
ATOM   1120  CA  ARG E   3     -57.320  26.082 -14.900  1.00  1.00      E    C
ATOM   1121  CA  GLY E   4     -53.590  26.162 -15.160  1.00  1.00      E    C
ATOM   1122  CA  LYS E   5     -53.359  27.342 -18.780  1.00  1.00      E    C
ATOM   1123  CA  GLN E   6     -55.660  24.532 -19.700  1.00  1.00      E    C
ATOM   1124  CA  GLY E   7     -58.089  26.742 -21.700  1.00  1.00      E    C
ATOM   1125  CA  GLY E   8     -60.829  27.922 -19.380  1.00  1.00      E    C
ATOM   1126  CA  LYS E   9     -63.439  26.792 -21.960  1.00  1.00      E    C
ATOM   1127  CA  THR E  10     -64.950  23.402 -22.150  1.00  1.00      E    C
ATOM   1128  CA  ARG E  11     -66.570  21.732 -19.000  1.00  1.00      E    C
ATOM   1129  CA  ALA E  12     -68.960  18.832 -18.900  1.00  1.00      E    C
ATOM   1130  CA  LYS E  13     -66.380  15.942 -18.940  1.00  1.00      E    C
ATOM   1131  CA  ALA E  14     -66.680  13.072 -16.460  1.00  1.00      E    C
ATOM   1132  CA  LYS E  15     -65.000  10.302 -14.450  1.00  1.00      E    C
ATOM   1133  CA  THR E  16     -65.160   9.962 -10.720  1.00  1.00      E    C
ATOM   1134  CA  ARG E  17     -68.400   9.422  -8.940  1.00  1.00      E    C
ATOM   1135  CA  SER E  18     -67.220  12.192  -6.660  1.00  1.00      E    C
ATOM   1136  CA  SER E  19     -66.660  14.632  -9.420  1.00  1.00      E    C
ATOM   1137  CA  ARG E  20     -70.060  13.592 -10.820  1.00  1.00      E    C
ATOM   1138  CA  ALA E  21     -71.660  14.662  -7.400  1.00  1.00      E    C
ATOM   1139  CA  GLY E  22     -69.570  17.862  -7.320  1.00  1.00      E    C
ATOM   1140  CA  LEU E  23     -67.840  16.602  -4.080  1.00  1.00      E    C
ATOM   1141  CA  GLN E  24     -64.160  16.382  -2.950  1.00  1.00      E    C
ATOM   1142  CA  PHE E  25     -64.650  13.452  -0.450  1.00  1.00      E    C
ATOM   1143  CA  PRO E  26     -64.110   9.902  -2.110  1.00  1.00      E    C
ATOM   1144  CA  VAL E  27     -67.290   8.262  -3.400  1.00  1.00      E    C
ATOM   1145  CA  GLY E  28     -65.520   5.052  -4.140  1.00  1.00      E    C
ATOM   1146  CA  ARG E  29     -63.980   4.862  -0.670  1.00  1.00      E    C
ATOM   1147  CA  VAL E  30     -67.020   5.862   1.070  1.00  1.00      E    C
ATOM   1148  CA  HIS E  31     -69.200   3.332  -0.920  1.00  1.00      E    C
ATOM   1149  CA  ARG E  32     -66.680   0.562  -0.250  1.00  1.00      E    C
ATOM   1150  CA  LEU E  33     -66.540   1.142   3.480  1.00  1.00      E    C
ATOM   1151  CA  LEU E  34     -70.370   1.332   3.680  1.00  1.00      E    C
ATOM   1152  CA  ARG E  35     -70.680  -2.078   2.070  1.00  1.00      E    C
ATOM   1153  CA  LYS E  36     -67.720  -3.568   4.170  1.00  1.00      E    C
ATOM   1154  CA  GLY E  37     -69.030  -2.318   7.500  1.00  1.00      E    C
ATOM   1155  CA  ASN E  38     -72.250  -4.458   7.710  1.00  1.00      E    C
ATOM   1156  CA  TYR E  39     -74.610  -1.558   8.090  1.00  1.00      E    C
ATOM   1157  CA  ALA E  40     -77.420  -2.968   5.940  1.00  1.00      E    C
ATOM   1158  CA  GLU E  41     -77.340  -5.988   3.449  1.00  1.00      E    C
ATOM   1159  CA  ARG E  42     -77.910  -3.418   0.620  1.00  1.00      E    C
ATOM   1160  CA  VAL E  43     -76.580   0.012  -0.100  1.00  1.00      E    C
ATOM   1161  CA  GLY E  44     -77.960   2.352  -2.730  1.00  1.00      E    C
ATOM   1162  CA  ALA E  45     -75.710   4.102  -5.220  1.00  1.00      E    C
ATOM   1163  CA  GLY E  46     -76.760   7.562  -3.960  1.00  1.00      E    C
ATOM   1164  CA  ALA E  47     -76.030   6.892  -0.220  1.00  1.00      E    C
ATOM   1165  CA  PRO E  48     -72.300   7.112  -0.500  1.00  1.00      E    C
ATOM   1166  CA  VAL E  49     -72.530  10.322  -2.350  1.00  1.00      E    C
ATOM   1167  CA  TYR E  50     -74.770  12.082   0.100  1.00  1.00      E    C
ATOM   1168  CA  LEU E  51     -72.830  10.712   3.060  1.00  1.00      E    C
ATOM   1169  CA  ALA E  52     -69.430  11.632   1.500  1.00  1.00      E    C
ATOM   1170  CA  ALA E  53     -71.010  15.292   0.950  1.00  1.00      E    C
ATOM   1171  CA  VAL E  54     -72.030  15.372   4.580  1.00  1.00      E    C
ATOM   1172  CA  LEU E  55     -68.500  14.302   5.790  1.00  1.00      E    C
ATOM   1173  CA  GLU E  56     -66.860  16.682   3.410  1.00  1.00      E    C
ATOM   1174  CA  TYR E  57     -69.380  19.392   4.450  1.00  1.00      E    C
ATOM   1175  CA  LEU E  58     -68.610  19.122   8.170  1.00  1.00      E    C
ATOM   1176  CA  THR E  59     -64.940  19.091   7.430  1.00  1.00      E    C
ATOM   1177  CA  ALA E  60     -65.060  22.331   5.600  1.00  1.00      E    C
ATOM   1178  CA  GLU E  61     -67.120  23.992   8.280  1.00  1.00      E    C
ATOM   1179  CA  ILE E  62     -64.830  23.041  11.080  1.00  1.00      E    C
ATOM   1180  CA  LEU E  63     -61.670  23.741   8.930  1.00  1.00      E    C
ATOM   1181  CA  GLU E  64     -62.830  27.251   8.040  1.00  1.00      E    C
ATOM   1182  CA  LEU E  65     -63.470  28.221  11.670  1.00  1.00      E    C
ATOM   1183  CA  ALA E  66     -60.210  26.561  12.750  1.00  1.00      E    C
ATOM   1184  CA  GLY E  67     -58.160  28.541  10.230  1.00  1.00      E    C
ATOM   1185  CA  ASN E  68     -59.680  31.741  11.580  1.00  1.00      E    C
ATOM   1186  CA  ALA E  69     -58.540  30.851  15.140  1.00  1.00      E    C
ATOM   1187  CA  ALA E  70     -55.020  30.451  13.880  1.00  1.00      E    C
ATOM   1188  CA  ARG E  71     -55.300  33.891  12.040  1.00  1.00      E    C
ATOM   1189  CA  ASP E  72     -56.729  35.831  14.960  1.00  1.00      E    C
ATOM   1190  CA  ASN E  73     -53.830  34.501  17.090  1.00  1.00      E    C
ATOM   1191  CA  LYS E  74     -51.439  35.441  14.170  1.00  1.00      E    C
ATOM   1192  CA  LYS E  75     -50.530  31.911  13.160  1.00  1.00      E    C
ATOM   1193  CA  THR E  76     -50.960  30.381   9.640  1.00  1.00      E    C
ATOM   1194  CA  ARG E  77     -50.840  26.811  10.780  1.00  1.00      E    C
ATOM   1195  CA  ILE E  78     -53.700  25.011  12.450  1.00  1.00      E    C
ATOM   1196  CA  ILE E  79     -52.820  22.991  15.580  1.00  1.00      E    C
ATOM   1197  CA  PRO E  80     -55.120  21.081  18.030  1.00  1.00      E    C
ATOM   1198  CA  ARG E  81     -55.710  24.251  19.970  1.00  1.00      E    C
ATOM   1199  CA  HIS E  82     -57.410  25.781  16.910  1.00  1.00      E    C
ATOM   1200  CA  LEU E  83     -59.790  22.811  16.420  1.00  1.00      E    C
ATOM   1201  CA  GLN E  84     -60.910  23.141  20.010  1.00  1.00      E    C
ATOM   1202  CA  LEU E  85     -61.560  26.871  20.090  1.00  1.00      E    C
ATOM   1203  CA  ALA E  86     -63.670  26.641  17.050  1.00  1.00      E    C
ATOM   1204  CA  VAL E  87     -65.530  23.631  18.300  1.00  1.00      E    C
ATOM   1205  CA  ARG E  88     -65.920  24.531  21.980  1.00  1.00      E    C
ATOM   1206  CA  ASN E  89     -67.000  28.021  21.320  1.00  1.00      E    C
ATOM   1207  CA  ASP E  90     -69.890  26.791  19.060  1.00  1.00      E    C
ATOM   1208  CA  GLU E  91     -73.120  25.781  20.440  1.00  1.00      E    C
ATOM   1209  CA  GLU E  92     -73.830  23.002  17.890  1.00  1.00      E    C
ATOM   1210  CA  LEU E  93     -70.330  21.641  17.390  1.00  1.00      E    C
ATOM   1211  CA  ASN E  94     -69.660  21.681  21.060  1.00  1.00      E    C
ATOM   1212  CA  LYS E  95     -72.670  19.431  21.630  1.00  1.00      E    C
ATOM   1213  CA  LEU E  96     -71.970  17.091  18.630  1.00  1.00      E    C
ATOM   1214  CA  LEU E  97     -68.550  16.641  20.030  1.00  1.00      E    C
ATOM   1215  CA  GLY E  98     -69.400  16.721  23.770  1.00  1.00      E    C
ATOM   1216  CA  ARG E  99     -67.520  13.551  24.590  1.00  1.00      E    C
ATOM   1217  CA  VAL E 100     -64.680  14.021  22.080  1.00  1.00      E    C
ATOM   1218  CA  THR E 101     -61.020  14.161  23.140  1.00  1.00      E    C
ATOM   1219  CA  ILE E 102     -59.030  17.131  21.720  1.00  1.00      E    C
ATOM   1220  CA  ALA E 103     -55.580  16.721  23.110  1.00  1.00      E    C
ATOM   1221  CA  GLN E 104     -53.580  19.811  23.710  1.00  1.00      E    C
ATOM   1222  CA  GLY E 105     -56.820  21.761  23.040  1.00  1.00      E    C
ATOM   1223  CA  GLY E 106     -57.060  23.821  26.250  1.00  1.00      E    C
ATOM   1224  CA  VAL E 107     -59.970  21.571  27.370  1.00  1.00      E    C
ATOM   1225  CA  LEU E 108     -61.180  21.791  30.990  1.00  1.00      E    C
ATOM   1226  CA  PRO E 109     -64.090  24.241  31.600  1.00  1.00      E    C
ATOM   1227  CA  ASN E 110     -62.690  26.391  34.430  1.00  1.00      E    C
ATOM   1228  CA  ILE E 111     -65.000  25.031  37.090  1.00  1.00      E    C
ATOM   1229  CA  GLN E 112     -66.970  27.491  39.310  1.00  1.00      E    C
ATOM   1230  CA  SER E 113     -70.170  26.051  40.910  1.00  1.00      E    C
ATOM   1231  CA  VAL E 114     -72.650  28.321  39.370  1.00  1.00      E    C
ATOM   1232  CA  LEU E 115     -71.570  27.171  35.920  1.00  1.00      E    C
ATOM   1233  CA  LEU E 116     -72.470  23.531  36.360  1.00  1.00      E    C
ATOM   1234  CA  PRO E 117     -75.750  22.271  35.100  1.00  1.00      E    C
ATOM   1235  CA  LYS E 118     -77.150  19.251  36.940  1.00  1.00      E    C
ATOM   1236  CA  LYS E 119     -79.190  18.071  33.920  1.00  1.00      E    C
ATOM   1237  CA  THR E 120     -76.670  15.931  31.830  1.00  1.00      E    C
ATOM   1238  CA  GLU E 121     -74.190  16.691  29.070  1.00  1.00      E    C
ATOM   1239  CA  SER E 122     -72.910  13.891  26.760  1.00  1.00      E    C
ATOM   1240  CA  SER E 123     -76.440  12.491  26.370  1.00  1.00      E    C
ATOM   1241  CA  LYS E 124     -77.430   9.971  29.000  1.00  1.00      E    C
ATOM   1242  CA  SER E 125     -75.500   6.991  27.790  1.00  1.00      E    C
ATOM   1243  CA  LYS E 126     -72.740   7.861  25.250  1.00  1.00      E    C
ATOM   1244  CA  SER E 127     -69.880   7.891  27.600  1.00  1.00      E    C
ATOM   1245  CA  LYS E 128     -69.880   5.151  30.190  1.00  1.00      E    C
TER
ATOM   1246  CA  PRO F   1     -79.961 -20.578  10.669  1.00  1.00      F    C
ATOM   1247  CA  GLU F   2     -76.541 -22.308  10.769  1.00  1.00      F    C
ATOM   1248  CA  PRO F   3     -74.631 -20.258  13.269  1.00  1.00      F    C
ATOM   1249  CA  ALA F   4     -71.091 -19.118  12.309  1.00  1.00      F    C
ATOM   1250  CA  LYS F   5     -67.831 -20.749  13.069  1.00  1.00      F    C
ATOM   1251  CA  SER F   6     -66.111 -19.099  10.059  1.00  1.00      F    C
ATOM   1252  CA  ALA F   7     -65.591 -21.089   6.909  1.00  1.00      F    C
ATOM   1253  CA  PRO F   8     -63.941 -20.259   4.519  1.00  1.00      F    C
ATOM   1254  CA  ALA F   9     -64.980 -17.708   1.869  1.00  1.00      F    C
ATOM   1255  CA  PRO F  10     -67.530 -17.068   3.359  1.00  1.00      F    C
ATOM   1256  CA  LYS F  11     -69.900 -17.868   0.489  1.00  1.00      F    C
ATOM   1257  CA  LYS F  12     -69.631 -21.518  -0.651  1.00  1.00      F    C
ATOM   1258  CA  GLY F  13     -68.351 -20.508  -4.071  1.00  1.00      F    C
ATOM   1259  CA  SER F  14     -70.731 -21.688  -6.761  1.00  1.00      F    C
ATOM   1260  CA  LYS F  15     -67.901 -23.558  -8.431  1.00  1.00      F    C
ATOM   1261  CA  LYS F  16     -66.381 -24.278 -11.811  1.00  1.00      F    C
ATOM   1262  CA  ALA F  17     -66.130 -21.888 -14.681  1.00  1.00      F    C
ATOM   1263  CA  VAL F  18     -63.091 -23.928 -15.741  1.00  1.00      F    C
ATOM   1264  CA  THR F  19     -60.280 -21.578 -14.331  1.00  1.00      F    C
ATOM   1265  CA  LYS F  20     -60.470 -18.028 -12.781  1.00  1.00      F    C
ATOM   1266  CA  THR F  21     -60.130 -17.748  -8.971  1.00  1.00      F    C
ATOM   1267  CA  GLN F  22     -57.110 -19.439  -7.201  1.00  1.00      F    C
ATOM   1268  CA  LYS F  23     -55.330 -16.039  -7.041  1.00  1.00      F    C
ATOM   1269  CA  LYS F  24     -52.900 -15.279  -4.190  1.00  1.00      F    C
ATOM   1270  CA  ASP F  25     -49.300 -14.289  -4.840  1.00  1.00      F    C
ATOM   1271  CA  GLY F  26     -49.160 -11.149  -7.040  1.00  1.00      F    C
ATOM   1272  CA  LYS F  27     -51.350  -8.389  -8.420  1.00  1.00      F    C
ATOM   1273  CA  LYS F  28     -51.860  -5.179  -6.340  1.00  1.00      F    C
ATOM   1274  CA  ARG F  29     -53.660  -6.249  -3.270  1.00  1.00      F    C
ATOM   1275  CA  ARG F  30     -53.380  -3.059  -1.400  1.00  1.00      F    C
ATOM   1276  CA  LYS F  31     -50.420  -2.399   0.810  1.00  1.00      F    C
ATOM   1277  CA  THR F  32     -49.760   1.331   1.460  1.00  1.00      F    C
ATOM   1278  CA  ARG F  33     -49.960   1.721   5.210  1.00  1.00      F    C
ATOM   1279  CA  LYS F  34     -51.460   5.041   6.130  1.00  1.00      F    C
ATOM   1280  CA  GLU F  35     -55.120   4.641   5.680  1.00  1.00      F    C
ATOM   1281  CA  SER F  36     -56.510   8.091   6.270  1.00  1.00      F    C
ATOM   1282  CA  TYR F  37     -58.210  10.851   4.290  1.00  1.00      F    C
ATOM   1283  CA  ALA F  38     -55.240  13.221   4.860  1.00  1.00      F    C
ATOM   1284  CA  ILE F  39     -54.710  14.131   1.210  1.00  1.00      F    C
ATOM   1285  CA  TYR F  40     -58.480  14.851   1.060  1.00  1.00      F    C
ATOM   1286  CA  VAL F  41     -58.350  16.661   4.370  1.00  1.00      F    C
ATOM   1287  CA  TYR F  42     -55.410  18.531   2.850  1.00  1.00      F    C
ATOM   1288  CA  LYS F  43     -57.440  19.391  -0.300  1.00  1.00      F    C
ATOM   1289  CA  VAL F  44     -60.280  20.801   1.760  1.00  1.00      F    C
ATOM   1290  CA  LEU F  45     -57.800  22.921   3.710  1.00  1.00      F    C
ATOM   1291  CA  LYS F  46     -56.710  24.451   0.390  1.00  1.00      F    C
ATOM   1292  CA  GLN F  47     -60.280  25.291  -0.440  1.00  1.00      F    C
ATOM   1293  CA  VAL F  48     -61.090  27.181   2.610  1.00  1.00      F    C
ATOM   1294  CA  HIS F  49     -57.810  28.601   3.530  1.00  1.00      F    C
ATOM   1295  CA  PRO F  50     -55.310  28.641   0.630  1.00  1.00      F    C
ATOM   1296  CA  ASP F  51     -52.200  29.771   2.270  1.00  1.00      F    C
ATOM   1297  CA  THR F  52     -52.880  28.101   5.630  1.00  1.00      F    C
ATOM   1298  CA  GLY F  53     -50.990  24.931   6.490  1.00  1.00      F    C
ATOM   1299  CA  ILE F  54     -51.870  22.151   9.040  1.00  1.00      F    C
ATOM   1300  CA  SER F  55     -49.630  20.171  11.320  1.00  1.00      F    C
ATOM   1301  CA  SER F  56     -49.450  16.411  11.490  1.00  1.00      F    C
ATOM   1302  CA  LYS F  57     -51.380  16.141  14.660  1.00  1.00      F    C
ATOM   1303  CA  ALA F  58     -54.150  18.391  13.270  1.00  1.00      F    C
ATOM   1304  CA  MET F  59     -54.270  16.241  10.150  1.00  1.00      F    C
ATOM   1305  CA  SER F  60     -54.460  13.191  12.440  1.00  1.00      F    C
ATOM   1306  CA  ILE F  61     -57.320  14.851  14.260  1.00  1.00      F    C
ATOM   1307  CA  MET F  62     -59.240  15.931  11.090  1.00  1.00      F    C
ATOM   1308  CA  ASN F  63     -58.900  12.461   9.670  1.00  1.00      F    C
ATOM   1309  CA  SER F  64     -60.200  10.881  12.950  1.00  1.00      F    C
ATOM   1310  CA  PHE F  65     -63.120  13.321  12.980  1.00  1.00      F    C
ATOM   1311  CA  VAL F  66     -64.160  12.401   9.300  1.00  1.00      F    C
ATOM   1312  CA  ASN F  67     -63.920   8.611  10.320  1.00  1.00      F    C
ATOM   1313  CA  ASP F  68     -65.930   9.191  13.630  1.00  1.00      F    C
ATOM   1314  CA  VAL F  69     -68.750  11.061  11.890  1.00  1.00      F    C
ATOM   1315  CA  PHE F  70     -68.770   8.552   9.050  1.00  1.00      F    C
ATOM   1316  CA  GLU F  71     -69.300   5.792  11.620  1.00  1.00      F    C
ATOM   1317  CA  ARG F  72     -71.730   7.752  13.660  1.00  1.00      F    C
ATOM   1318  CA  ILE F  73     -74.050   8.782  10.760  1.00  1.00      F    C
ATOM   1319  CA  ALA F  74     -73.840   5.212   9.170  1.00  1.00      F    C
ATOM   1320  CA  GLY F  75     -74.780   3.572  12.490  1.00  1.00      F    C
ATOM   1321  CA  GLU F  76     -77.800   5.652  13.260  1.00  1.00      F    C
ATOM   1322  CA  ALA F  77     -78.950   4.992   9.500  1.00  1.00      F    C
ATOM   1323  CA  SER F  78     -78.260   1.222  10.140  1.00  1.00      F    C
ATOM   1324  CA  ARG F  79     -80.500   1.272  13.190  1.00  1.00      F    C
ATOM   1325  CA  LEU F  80     -83.030   3.282  11.280  1.00  1.00      F    C
ATOM   1326  CA  ALA F  81     -83.180   0.752   8.470  1.00  1.00      F    C
ATOM   1327  CA  HIS F  82     -83.710  -2.168  10.889  1.00  1.00      F    C
ATOM   1328  CA  TYR F  83     -86.290  -0.308  12.850  1.00  1.00      F    C
ATOM   1329  CA  ASN F  84     -88.200   0.182   9.630  1.00  1.00      F    C
ATOM   1330  CA  LYS F  85     -87.420  -3.258   8.299  1.00  1.00      F    C
ATOM   1331  CA  ARG F  86     -85.480  -1.818   5.319  1.00  1.00      F    C
ATOM   1332  CA  SER F  87     -82.380  -3.558   3.989  1.00  1.00      F    C
ATOM   1333  CA  THR F  88     -80.970  -0.678   2.290  1.00  1.00      F    C
ATOM   1334  CA  ILE F  89     -79.290   2.542   3.400  1.00  1.00      F    C
ATOM   1335  CA  THR F  90     -80.480   5.022   0.760  1.00  1.00      F    C
ATOM   1336  CA  SER F  91     -80.190   8.662   0.750  1.00  1.00      F    C
ATOM   1337  CA  ARG F  92     -83.580   8.742   2.490  1.00  1.00      F    C
ATOM   1338  CA  GLU F  93     -82.140   7.042   5.570  1.00  1.00      F    C
ATOM   1339  CA  ILE F  94     -78.860   9.112   5.540  1.00  1.00      F    C
ATOM   1340  CA  GLN F  95     -81.010  12.192   5.310  1.00  1.00      F    C
ATOM   1341  CA  THR F  96     -83.300  11.012   8.120  1.00  1.00      F    C
ATOM   1342  CA  ALA F  97     -80.200   9.862  10.100  1.00  1.00      F    C
ATOM   1343  CA  VAL F  98     -78.700  13.392   9.690  1.00  1.00      F    C
ATOM   1344  CA  ARG F  99     -81.830  15.032  11.230  1.00  1.00      F    C
ATOM   1345  CA  LEU F 100     -81.480  12.702  14.230  1.00  1.00      F    C
ATOM   1346  CA  LEU F 101     -77.650  13.072  14.460  1.00  1.00      F    C
ATOM   1347  CA  LEU F 102     -76.860  16.662  13.870  1.00  1.00      F    C
ATOM   1348  CA  PRO F 103     -77.900  19.652  15.850  1.00  1.00      F    C
ATOM   1349  CA  GLY F 104     -80.270  22.272  14.740  1.00  1.00      F    C
ATOM   1350  CA  GLU F 105     -78.440  24.562  12.170  1.00  1.00      F    C
ATOM   1351  CA  LEU F 106     -75.890  22.002  11.030  1.00  1.00      F    C
ATOM   1352  CA  ALA F 107     -78.560  19.382  10.290  1.00  1.00      F    C
ATOM   1353  CA  LYS F 108     -80.370  21.852   8.160  1.00  1.00      F    C
ATOM   1354  CA  HIS F 109     -77.250  22.902   6.100  1.00  1.00      F    C
ATOM   1355  CA  ALA F 110     -76.060  19.282   6.020  1.00  1.00      F    C
ATOM   1356  CA  VAL F 111     -79.330  18.072   4.450  1.00  1.00      F    C
ATOM   1357  CA  SER F 112     -79.020  20.782   1.800  1.00  1.00      F    C
ATOM   1358  CA  GLU F 113     -75.450  19.692   0.920  1.00  1.00      F    C
ATOM   1359  CA  GLY F 114     -76.330  16.032   0.780  1.00  1.00      F    C
ATOM   1360  CA  THR F 115     -79.450  16.492  -1.240  1.00  1.00      F    C
ATOM   1361  CA  LYS F 116     -77.610  18.862  -3.630  1.00  1.00      F    C
ATOM   1362  CA  ALA F 117     -74.940  16.282  -4.070  1.00  1.00      F    C
ATOM   1363  CA  VAL F 118     -77.330  13.392  -4.910  1.00  1.00      F    C
ATOM   1364  CA  THR F 119     -79.460  15.432  -7.190  1.00  1.00      F    C
ATOM   1365  CA  LYS F 120     -76.440  16.752  -9.280  1.00  1.00      F    C
ATOM   1366  CA  TYR F 121     -74.820  13.362  -9.390  1.00  1.00      F    C
ATOM   1367  CA  THR F 122     -77.890  11.772 -11.020  1.00  1.00      F    C
ATOM   1368  CA  SER F 123     -78.450  14.862 -13.200  1.00  1.00      F    C
ATOM   1369  CA  ALA F 124     -75.190  14.112 -15.080  1.00  1.00      F    C
ATOM   1370  CA  LYS F 125     -75.060  12.292 -18.450  1.00  1.00      F    C
TER
ATOM   1371  CA  ALA G   1     -13.191 -31.350  53.850  1.00  1.00      G    C
ATOM   1372  CA  ARG G   2     -11.701 -27.970  52.960  1.00  1.00      G    C
ATOM   1373  CA  THR G   3      -8.371 -27.260  51.310  1.00  1.00      G    C
ATOM   1374  CA  LYS G   4      -8.351 -24.950  48.390  1.00  1.00      G    C
ATOM   1375  CA  GLN G   5     -11.531 -25.180  46.270  1.00  1.00      G    C
ATOM   1376  CA  THR G   6     -13.221 -23.770  49.340  1.00  1.00      G    C
ATOM   1377  CA  ALA G   7     -10.621 -21.030  50.090  1.00  1.00      G    C
ATOM   1378  CA  ARG G   8     -11.781 -18.960  47.010  1.00  1.00      G    C
ATOM   1379  CA  LYS G   9      -9.481 -16.050  45.980  1.00  1.00      G    C
ATOM   1380  CA  SER G  10     -11.541 -16.080  42.810  1.00  1.00      G    C
ATOM   1381  CA  THR G  11      -8.931 -17.050  40.130  1.00  1.00      G    C
ATOM   1382  CA  GLY G  12      -9.531 -13.800  38.300  1.00  1.00      G    C
ATOM   1383  CA  GLY G  13      -6.351 -11.780  38.160  1.00  1.00      G    C
ATOM   1384  CA  LYS G  14      -4.001 -14.150  39.890  1.00  1.00      G    C
ATOM   1385  CA  ALA G  15      -1.741 -11.450  41.120  1.00  1.00      G    C
ATOM   1386  CA  PRO G  16       1.499 -10.610  39.110  1.00  1.00      G    C
ATOM   1387  CA  ARG G  17       4.199 -13.170  38.450  1.00  1.00      G    C
ATOM   1388  CA  LYS G  18       4.939 -13.710  42.140  1.00  1.00      G    C
ATOM   1389  CA  GLN G  19       5.819 -16.710  44.260  1.00  1.00      G    C
ATOM   1390  CA  LEU G  20       7.849 -18.640  41.690  1.00  1.00      G    C
ATOM   1391  CA  ALA G  21       6.539 -22.240  42.120  1.00  1.00      G    C
ATOM   1392  CA  THR G  22       9.669 -24.150  43.050  1.00  1.00      G    C
ATOM   1393  CA  LYS G  23      12.849 -25.660  41.650  1.00  1.00      G    C
ATOM   1394  CA  ALA G  24      10.559 -27.530  39.270  1.00  1.00      G    C
ATOM   1395  CA  ALA G  25      11.729 -27.120  35.630  1.00  1.00      G    C
ATOM   1396  CA  ARG G  26      14.769 -29.310  36.280  1.00  1.00      G    C
ATOM   1397  CA  LYS G  27      13.689 -32.400  38.310  1.00  1.00      G    C
ATOM   1398  CA  SER G  28      15.479 -35.160  36.190  1.00  1.00      G    C
ATOM   1399  CA  ALA G  29      12.869 -36.500  33.800  1.00  1.00      G    C
ATOM   1400  CA  PRO G  30      13.929 -38.570  30.750  1.00  1.00      G    C
ATOM   1401  CA  ALA G  31      14.009 -36.890  27.390  1.00  1.00      G    C
ATOM   1402  CA  THR G  32      16.289 -33.910  27.080  1.00  1.00      G    C
ATOM   1403  CA  GLY G  33      16.319 -31.150  24.450  1.00  1.00      G    C
ATOM   1404  CA  GLY G  34      18.679 -29.470  22.020  1.00  1.00      G    C
ATOM   1405  CA  VAL G  35      20.999 -26.480  21.910  1.00  1.00      G    C
ATOM   1406  CA  LYS G  36      20.139 -22.940  20.680  1.00  1.00      G    C
ATOM   1407  CA  LYS G  37      23.379 -21.590  19.150  1.00  1.00      G    C
ATOM   1408  CA  PRO G  38      22.479 -20.800  15.470  1.00  1.00      G    C
ATOM   1409  CA  HIS G  39      23.619 -23.360  12.820  1.00  1.00      G    C
ATOM   1410  CA  ARG G  40      21.369 -24.260   9.920  1.00  1.00      G    C
ATOM   1411  CA  TYR G  41      21.029 -27.310   7.770  1.00  1.00      G    C
ATOM   1412  CA  ARG G  42      24.059 -27.600   5.310  1.00  1.00      G    C
ATOM   1413  CA  PRO G  43      23.249 -26.220   1.810  1.00  1.00      G    C
ATOM   1414  CA  GLY G  44      22.109 -22.720   2.830  1.00  1.00      G    C
ATOM   1415  CA  THR G  45      24.189 -22.260   5.890  1.00  1.00      G    C
ATOM   1416  CA  VAL G  46      26.359 -19.450   4.510  1.00  1.00      G    C
ATOM   1417  CA  ALA G  47      23.440 -17.700   2.820  1.00  1.00      G    C
ATOM   1418  CA  LEU G  48      21.600 -17.690   6.190  1.00  1.00      G    C
ATOM   1419  CA  ARG G  49      24.770 -16.490   7.890  1.00  1.00      G    C
ATOM   1420  CA  GLU G  50      25.070 -13.780   5.180  1.00  1.00      G    C
ATOM   1421  CA  ILE G  51      21.590 -12.430   5.760  1.00  1.00      G    C
ATOM   1422  CA  ARG G  52      22.450 -11.810   9.430  1.00  1.00      G    C
ATOM   1423  CA  ARG G  53      25.870 -10.450   8.580  1.00  1.00      G    C
ATOM   1424  CA  TYR G  54      24.450  -8.040   5.880  1.00  1.00      G    C
ATOM   1425  CA  GLN G  55      21.280  -7.030   7.980  1.00  1.00      G    C
ATOM   1426  CA  LYS G  56      23.740  -5.590  10.500  1.00  1.00      G    C
ATOM   1427  CA  SER G  57      25.670  -3.510   7.870  1.00  1.00      G    C
ATOM   1428  CA  THR G  58      24.700  -0.230   6.190  1.00  1.00      G    C
ATOM   1429  CA  GLU G  59      27.130   0.010   3.190  1.00  1.00      G    C
ATOM   1430  CA  LEU G  60      25.500   0.770  -0.150  1.00  1.00      G    C
ATOM   1431  CA  LEU G  61      25.180  -2.390  -2.150  1.00  1.00      G    C
ATOM   1432  CA  ILE G  62      25.320  -1.560  -5.730  1.00  1.00      G    C
ATOM   1433  CA  ARG G  63      28.870  -0.610  -7.150  1.00  1.00      G    C
ATOM   1434  CA  LYS G  64      28.750   3.270  -7.110  1.00  1.00      G    C
ATOM   1435  CA  LEU G  65      29.940   4.090 -10.700  1.00  1.00      G    C
ATOM   1436  CA  PRO G  66      27.820   1.760 -12.660  1.00  1.00      G    C
ATOM   1437  CA  PHE G  67      24.790   2.910 -10.540  1.00  1.00      G    C
ATOM   1438  CA  GLN G  68      25.700   6.540 -11.240  1.00  1.00      G    C
ATOM   1439  CA  ARG G  69      26.110   5.660 -14.880  1.00  1.00      G    C
ATOM   1440  CA  LEU G  70      22.780   3.870 -15.060  1.00  1.00      G    C
ATOM   1441  CA  VAL G  71      21.000   6.770 -13.510  1.00  1.00      G    C
ATOM   1442  CA  ARG G  72      22.550   9.340 -15.960  1.00  1.00      G    C
ATOM   1443  CA  GLU G  73      21.840   7.020 -18.870  1.00  1.00      G    C
ATOM   1444  CA  ILE G  74      18.150   6.790 -17.670  1.00  1.00      G    C
ATOM   1445  CA  ALA G  75      17.960  10.600 -17.340  1.00  1.00      G    C
ATOM   1446  CA  GLN G  76      19.210  11.240 -20.860  1.00  1.00      G    C
ATOM   1447  CA  ASP G  77      16.180   9.620 -22.280  1.00  1.00      G    C
ATOM   1448  CA  PHE G  78      13.950  12.410 -20.830  1.00  1.00      G    C
ATOM   1449  CA  LYS G  79      16.220  15.360 -21.370  1.00  1.00      G    C
ATOM   1450  CA  THR G  80      19.650  15.510 -23.150  1.00  1.00      G    C
ATOM   1451  CA  ASP G  81      23.100  16.830 -22.290  1.00  1.00      G    C
ATOM   1452  CA  LEU G  82      22.500  16.850 -18.500  1.00  1.00      G    C
ATOM   1453  CA  ARG G  83      25.170  17.220 -15.860  1.00  1.00      G    C
ATOM   1454  CA  PHE G  84      24.980  15.810 -12.320  1.00  1.00      G    C
ATOM   1455  CA  GLN G  85      25.860  17.170  -8.920  1.00  1.00      G    C
ATOM   1456  CA  SER G  86      27.800  14.660  -6.880  1.00  1.00      G    C
ATOM   1457  CA  SER G  87      25.170  14.730  -4.230  1.00  1.00      G    C
ATOM   1458  CA  ALA G  88      22.400  14.170  -6.850  1.00  1.00      G    C
ATOM   1459  CA  VAL G  89      23.600  10.650  -7.480  1.00  1.00      G    C
ATOM   1460  CA  MET G  90      24.130   9.840  -3.780  1.00  1.00      G    C
ATOM   1461  CA  ALA G  91      20.590  10.900  -3.020  1.00  1.00      G    C
ATOM   1462  CA  LEU G  92      19.390   8.400  -5.490  1.00  1.00      G    C
ATOM   1463  CA  GLN G  93      21.620   5.630  -4.250  1.00  1.00      G    C
ATOM   1464  CA  GLU G  94      20.680   6.040  -0.610  1.00  1.00      G    C
ATOM   1465  CA  ALA G  95      17.000   6.270  -1.380  1.00  1.00      G    C
ATOM   1466  CA  SER G  96      16.960   3.520  -4.100  1.00  1.00      G    C
ATOM   1467  CA  GLU G  97      18.550   0.860  -2.030  1.00  1.00      G    C
ATOM   1468  CA  ALA G  98      16.070   1.100   0.860  1.00  1.00      G    C
ATOM   1469  CA  TYR G  99      13.310   0.620  -1.620  1.00  1.00      G    C
ATOM   1470  CA  LEU G 100      14.610  -2.680  -3.120  1.00  1.00      G    C
ATOM   1471  CA  VAL G 101      15.710  -4.080   0.230  1.00  1.00      G    C
ATOM   1472  CA  ALA G 102      12.200  -3.550   1.650  1.00  1.00      G    C
ATOM   1473  CA  LEU G 103      10.730  -5.250  -1.540  1.00  1.00      G    C
ATOM   1474  CA  PHE G 104      13.150  -8.100  -1.090  1.00  1.00      G    C
ATOM   1475  CA  GLU G 105      11.830  -8.470   2.440  1.00  1.00      G    C
ATOM   1476  CA  ASP G 106       8.220  -8.650   1.050  1.00  1.00      G    C
ATOM   1477  CA  THR G 107       9.260 -10.960  -1.740  1.00  1.00      G    C
ATOM   1478  CA  ASN G 108      10.510 -13.500   0.750  1.00  1.00      G    C
ATOM   1479  CA  LEU G 109       7.240 -13.390   2.780  1.00  1.00      G    C
ATOM   1480  CA  CYS G 110       5.420 -14.100  -0.530  1.00  1.00      G    C
ATOM   1481  CA  ALA G 111       7.680 -17.040  -1.260  1.00  1.00      G    C
ATOM   1482  CA  ILE G 112       7.100 -18.320   2.310  1.00  1.00      G    C
ATOM   1483  CA  HIS G 113       3.400 -17.950   1.930  1.00  1.00      G    C
ATOM   1484  CA  ALA G 114       3.759 -20.530  -0.960  1.00  1.00      G    C
ATOM   1485  CA  LYS G 115       5.829 -22.880   1.140  1.00  1.00      G    C
ATOM   1486  CA  ARG G 116       9.079 -22.070  -0.620  1.00  1.00      G    C
ATOM   1487  CA  VAL G 117      12.129 -20.140   0.490  1.00  1.00      G    C
ATOM   1488  CA  THR G 118      13.300 -19.630  -3.050  1.00  1.00      G    C
ATOM   1489  CA  ILE G 119      11.900 -16.480  -4.590  1.00  1.00      G    C
ATOM   1490  CA  MET G 120      11.080 -16.550  -8.280  1.00  1.00      G    C
ATOM   1491  CA  PRO G 121       9.940 -13.530 -10.290  1.00  1.00      G    C
ATOM   1492  CA  LYS G 122       6.290 -14.380  -9.530  1.00  1.00      G    C
ATOM   1493  CA  ASP G 123       6.990 -13.690  -5.840  1.00  1.00      G    C
ATOM   1494  CA  ILE G 124       8.550 -10.350  -6.530  1.00  1.00      G    C
ATOM   1495  CA  GLN G 125       5.650  -9.630  -8.960  1.00  1.00      G    C
ATOM   1496  CA  LEU G 126       2.950 -10.460  -6.390  1.00  1.00      G    C
ATOM   1497  CA  ALA G 127       4.710  -8.150  -3.860  1.00  1.00      G    C
ATOM   1498  CA  ARG G 128       4.750  -5.390  -6.630  1.00  1.00      G    C
ATOM   1499  CA  ARG G 129       1.090  -5.960  -7.380  1.00  1.00      G    C
ATOM   1500  CA  ILE G 130       0.030  -5.670  -3.700  1.00  1.00      G    C
ATOM   1501  CA  ARG G 131       2.110  -2.570  -3.310  1.00  1.00      G    C
ATOM   1502  CA  GLY G 132       0.140  -1.030  -6.020  1.00  1.00      G    C
ATOM   1503  CA  GLU G 133       3.150  -0.610  -8.310  1.00  1.00      G    C
ATOM   1504  CA  ARG G 134       1.950  -3.280 -10.720  1.00  1.00      G    C
ATOM   1505  CA  ALA G 135      -1.670  -2.890  -9.690  1.00  1.00      G    C
TER
ATOM   1506  CA  SER H   1      35.010  -9.380 -22.780  1.00  1.00      H    C
ATOM   1507  CA  GLY H   2      36.920 -12.070 -24.720  1.00  1.00      H    C
ATOM   1508  CA  ARG H   3      36.090 -15.240 -22.660  1.00  1.00      H    C
ATOM   1509  CA  GLY H   4      34.160 -16.840 -25.410  1.00  1.00      H    C
ATOM   1510  CA  LYS H   5      31.040 -15.710 -23.660  1.00  1.00      H    C
ATOM   1511  CA  GLY H   6      29.340 -14.940 -27.050  1.00  1.00      H    C
ATOM   1512  CA  GLY H   7      29.370 -15.910 -30.630  1.00  1.00      H    C
ATOM   1513  CA  LYS H   8      26.210 -16.470 -32.670  1.00  1.00      H    C
ATOM   1514  CA  GLY H   9      26.750 -13.560 -35.040  1.00  1.00      H    C
ATOM   1515  CA  LEU H  10      26.720 -12.270 -38.720  1.00  1.00      H    C
ATOM   1516  CA  GLY H  11      25.080  -8.910 -39.860  1.00  1.00      H    C
ATOM   1517  CA  LYS H  12      21.870 -10.130 -41.200  1.00  1.00      H    C
ATOM   1518  CA  GLY H  13      22.650  -8.300 -44.490  1.00  1.00      H    C
ATOM   1519  CA  GLY H  14      19.960  -5.920 -43.290  1.00  1.00      H    C
ATOM   1520  CA  ALA H  15      18.210  -7.970 -40.650  1.00  1.00      H    C
ATOM   1521  CA  LYS H  16      20.200  -6.200 -37.930  1.00  1.00      H    C
ATOM   1522  CA  ARG H  17      20.460  -8.880 -35.200  1.00  1.00      H    C
ATOM   1523  CA  HIS H  18      24.200  -8.660 -34.600  1.00  1.00      H    C
ATOM   1524  CA  ARG H  19      24.780  -9.400 -30.880  1.00  1.00      H    C
ATOM   1525  CA  LYS H  20      23.580  -6.960 -28.180  1.00  1.00      H    C
ATOM   1526  CA  VAL H  21      27.290  -6.530 -27.070  1.00  1.00      H    C
ATOM   1527  CA  LEU H  22      26.380  -3.520 -24.780  1.00  1.00      H    C
ATOM   1528  CA  ARG H  23      28.740  -1.580 -22.440  1.00  1.00      H    C
ATOM   1529  CA  ASP H  24      26.370  -2.720 -19.660  1.00  1.00      H    C
ATOM   1530  CA  ASN H  25      24.840   0.130 -17.480  1.00  1.00      H    C
ATOM   1531  CA  ILE H  26      21.760  -1.820 -16.220  1.00  1.00      H    C
ATOM   1532  CA  GLN H  27      23.790  -4.780 -17.050  1.00  1.00      H    C
ATOM   1533  CA  GLY H  28      26.500  -3.150 -14.840  1.00  1.00      H    C
ATOM   1534  CA  ILE H  29      24.260  -3.870 -11.790  1.00  1.00      H    C
ATOM   1535  CA  THR H  30      25.790  -7.240 -11.390  1.00  1.00      H    C
ATOM   1536  CA  LYS H  31      24.740 -10.640 -10.150  1.00  1.00      H    C
ATOM   1537  CA  PRO H  32      26.870  -9.960  -7.060  1.00  1.00      H    C
ATOM   1538  CA  ALA H  33      25.420  -6.640  -5.960  1.00  1.00      H    C
ATOM   1539  CA  ILE H  34      21.810  -7.810  -6.520  1.00  1.00      H    C
ATOM   1540  CA  ARG H  35      22.430 -10.990  -4.550  1.00  1.00      H    C
ATOM   1541  CA  ARG H  36      23.730  -8.900  -1.660  1.00  1.00      H    C
ATOM   1542  CA  LEU H  37      20.670  -6.630  -1.910  1.00  1.00      H    C
ATOM   1543  CA  ALA H  38      18.410  -9.720  -1.580  1.00  1.00      H    C
ATOM   1544  CA  ARG H  39      20.490 -11.170   1.360  1.00  1.00      H    C
ATOM   1545  CA  ARG H  40      20.380  -7.910   3.170  1.00  1.00      H    C
ATOM   1546  CA  GLY H  41      16.660  -8.060   2.210  1.00  1.00      H    C
ATOM   1547  CA  GLY H  42      16.300 -11.420   4.160  1.00  1.00      H    C
ATOM   1548  CA  VAL H  43      16.400 -13.760   1.200  1.00  1.00      H    C
ATOM   1549  CA  LYS H  44      18.260 -17.160   1.380  1.00  1.00      H    C
ATOM   1550  CA  ARG H  45      17.630 -18.780  -1.960  1.00  1.00      H    C
ATOM   1551  CA  ILE H  46      17.360 -16.900  -5.240  1.00  1.00      H    C
ATOM   1552  CA  SER H  47      15.990 -18.110  -8.640  1.00  1.00      H    C
ATOM   1553  CA  GLY H  48      18.510 -18.100 -11.390  1.00  1.00      H    C
ATOM   1554  CA  LEU H  49      16.200 -15.950 -13.580  1.00  1.00      H    C
ATOM   1555  CA  ILE H  50      15.810 -13.330 -10.800  1.00  1.00      H    C
ATOM   1556  CA  TYR H  51      18.800 -11.440 -11.950  1.00  1.00      H    C
ATOM   1557  CA  GLU H  52      17.340 -10.250 -15.240  1.00  1.00      H    C
ATOM   1558  CA  GLU H  53      13.880  -9.740 -13.610  1.00  1.00      H    C
ATOM   1559  CA  THR H  54      15.480  -7.580 -10.900  1.00  1.00      H    C
ATOM   1560  CA  ARG H  55      17.190  -5.260 -13.430  1.00  1.00      H    C
ATOM   1561  CA  GLY H  56      13.810  -4.720 -15.190  1.00  1.00      H    C
ATOM   1562  CA  VAL H  57      12.200  -3.610 -11.950  1.00  1.00      H    C
ATOM   1563  CA  LEU H  58      14.980  -1.290 -10.770  1.00  1.00      H    C
ATOM   1564  CA  LYS H  59      14.830   0.740 -14.030  1.00  1.00      H    C
ATOM   1565  CA  VAL H  60      11.090   1.370 -13.390  1.00  1.00      H    C
ATOM   1566  CA  PHE H  61      11.710   2.410  -9.790  1.00  1.00      H    C
ATOM   1567  CA  LEU H  62      14.300   5.060 -10.910  1.00  1.00      H    C
ATOM   1568  CA  GLU H  63      12.440   6.000 -13.950  1.00  1.00      H    C
ATOM   1569  CA  ASN H  64       9.850   7.660 -11.570  1.00  1.00      H    C
ATOM   1570  CA  VAL H  65      12.150   9.570  -9.470  1.00  1.00      H    C
ATOM   1571  CA  ILE H  66      14.620  10.600 -12.190  1.00  1.00      H    C
ATOM   1572  CA  ARG H  67      11.770  11.530 -14.670  1.00  1.00      H    C
ATOM   1573  CA  ASP H  68      10.480  14.080 -12.040  1.00  1.00      H    C
ATOM   1574  CA  ALA H  69      13.970  15.350 -11.220  1.00  1.00      H    C
ATOM   1575  CA  VAL H  70      14.370  16.270 -14.950  1.00  1.00      H    C
ATOM   1576  CA  THR H  71      11.010  18.110 -15.020  1.00  1.00      H    C
ATOM   1577  CA  TYR H  72      12.260  20.360 -12.260  1.00  1.00      H    C
ATOM   1578  CA  THR H  73      15.640  20.730 -13.850  1.00  1.00      H    C
ATOM   1579  CA  GLU H  74      14.450  21.810 -17.210  1.00  1.00      H    C
ATOM   1580  CA  HIS H  75      11.700  24.050 -15.930  1.00  1.00      H    C
ATOM   1581  CA  ALA H  76      14.390  25.980 -14.100  1.00  1.00      H    C
ATOM   1582  CA  LYS H  77      16.420  26.240 -17.290  1.00  1.00      H    C
ATOM   1583  CA  ARG H  78      19.200  24.160 -15.550  1.00  1.00      H    C
ATOM   1584  CA  LYS H  79      21.760  22.010 -17.150  1.00  1.00      H    C
ATOM   1585  CA  THR H  80      22.910  20.470 -13.980  1.00  1.00      H    C
ATOM   1586  CA  VAL H  81      20.740  18.070 -11.830  1.00  1.00      H    C
ATOM   1587  CA  THR H  82      21.080  18.950  -8.220  1.00  1.00      H    C
ATOM   1588  CA  ALA H  83      20.560  16.850  -5.040  1.00  1.00      H    C
ATOM   1589  CA  MET H  84      17.810  19.360  -4.150  1.00  1.00      H    C
ATOM   1590  CA  ASP H  85      16.020  18.680  -7.490  1.00  1.00      H    C
ATOM   1591  CA  VAL H  86      15.910  15.040  -6.480  1.00  1.00      H    C
ATOM   1592  CA  VAL H  87      14.930  15.830  -2.900  1.00  1.00      H    C
ATOM   1593  CA  TYR H  88      11.970  18.020  -4.170  1.00  1.00      H    C
ATOM   1594  CA  ALA H  89      10.810  15.330  -6.660  1.00  1.00      H    C
ATOM   1595  CA  LEU H  90      10.990  12.750  -3.960  1.00  1.00      H    C
ATOM   1596  CA  LYS H  91       9.060  14.640  -1.230  1.00  1.00      H    C
ATOM   1597  CA  ARG H  92       5.980  14.930  -3.600  1.00  1.00      H    C
ATOM   1598  CA  GLN H  93       6.210  11.210  -4.310  1.00  1.00      H    C
ATOM   1599  CA  GLY H  94       5.680  10.540  -0.590  1.00  1.00      H    C
ATOM   1600  CA  ARG H  95       9.360   9.500  -0.100  1.00  1.00      H    C
ATOM   1601  CA  THR H  96      10.650  11.600   2.840  1.00  1.00      H    C
ATOM   1602  CA  LEU H  97      14.030  12.940   2.410  1.00  1.00      H    C
ATOM   1603  CA  TYR H  98      15.260  16.220   3.750  1.00  1.00      H    C
ATOM   1604  CA  GLY H  99      18.790  17.270   4.570  1.00  1.00      H    C
ATOM   1605  CA  PHE H 100      20.820  16.390   1.470  1.00  1.00      H    C
ATOM   1606  CA  GLY H 101      24.180  18.210   0.750  1.00  1.00      H    C
ATOM   1607  CA  GLY H 102      24.770  21.620   2.200  1.00  1.00      H    C
TER
ATOM   1608  CA  SER I   1      -8.539  65.281 -27.869  1.00  1.00      I    C
ATOM   1609  CA  GLY I   2      -6.139  65.811 -24.959  1.00  1.00      I    C
ATOM   1610  CA  ARG I   3      -4.089  62.661 -26.119  1.00  1.00      I    C
ATOM   1611  CA  GLY I   4      -3.749  59.071 -24.899  1.00  1.00      I    C
ATOM   1612  CA  LYS I   5      -5.489  59.941 -21.529  1.00  1.00      I    C
ATOM   1613  CA  GLN I   6      -7.289  63.171 -22.219  1.00  1.00      I    C
ATOM   1614  CA  GLY I   7     -10.929  61.981 -21.709  1.00  1.00      I    C
ATOM   1615  CA  GLY I   8     -11.819  58.991 -19.549  1.00  1.00      I    C
ATOM   1616  CA  LYS I   9     -14.129  57.591 -22.269  1.00  1.00      I    C
ATOM   1617  CA  THR I  10     -14.939  53.911 -21.789  1.00  1.00      I    C
ATOM   1618  CA  ARG I  11     -14.069  51.521 -24.629  1.00  1.00      I    C
ATOM   1619  CA  ALA I  12     -17.359  49.741 -25.570  1.00  1.00      I    C
ATOM   1620  CA  LYS I  13     -17.619  46.331 -23.860  1.00  1.00      I    C
ATOM   1621  CA  ALA I  14     -16.239  44.121 -20.930  1.00  1.00      I    C
ATOM   1622  CA  LYS I  15     -15.249  41.081 -22.850  1.00  1.00      I    C
ATOM   1623  CA  THR I  16     -14.869  38.461 -20.160  1.00  1.00      I    C
ATOM   1624  CA  ARG I  17     -11.709  36.821 -19.430  1.00  1.00      I    C
ATOM   1625  CA  SER I  18     -13.269  33.651 -20.750  1.00  1.00      I    C
ATOM   1626  CA  SER I  19     -14.319  34.951 -24.160  1.00  1.00      I    C
ATOM   1627  CA  ARG I  20     -10.849  36.441 -24.490  1.00  1.00      I    C
ATOM   1628  CA  ALA I  21      -9.199  33.011 -23.650  1.00  1.00      I    C
ATOM   1629  CA  GLY I  22     -11.839  31.241 -25.910  1.00  1.00      I    C
ATOM   1630  CA  LEU I  23     -12.879  28.921 -23.030  1.00  1.00      I    C
ATOM   1631  CA  GLN I  24     -15.949  27.041 -21.820  1.00  1.00      I    C
ATOM   1632  CA  PHE I  25     -14.839  26.921 -18.240  1.00  1.00      I    C
ATOM   1633  CA  PRO I  26     -14.729  30.191 -16.270  1.00  1.00      I    C
ATOM   1634  CA  VAL I  27     -11.369  31.901 -15.950  1.00  1.00      I    C
ATOM   1635  CA  GLY I  28     -12.309  34.591 -13.600  1.00  1.00      I    C
ATOM   1636  CA  ARG I  29     -13.749  32.201 -11.060  1.00  1.00      I    C
ATOM   1637  CA  VAL I  30     -10.659  29.981 -11.530  1.00  1.00      I    C
ATOM   1638  CA  HIS I  31      -8.289  33.081 -10.750  1.00  1.00      I    C
ATOM   1639  CA  ARG I  32     -10.229  33.711  -7.500  1.00  1.00      I    C
ATOM   1640  CA  LEU I  33     -10.179  30.161  -6.390  1.00  1.00      I    C
ATOM   1641  CA  LEU I  34      -6.329  30.100  -6.730  1.00  1.00      I    C
ATOM   1642  CA  ARG I  35      -6.229  33.250  -4.650  1.00  1.00      I    C
ATOM   1643  CA  LYS I  36      -8.759  31.900  -2.070  1.00  1.00      I    C
ATOM   1644  CA  GLY I  37      -6.820  28.600  -1.440  1.00  1.00      I    C
ATOM   1645  CA  ASN I  38      -3.550  30.110  -0.140  1.00  1.00      I    C
ATOM   1646  CA  TYR I  39      -1.470  28.730  -2.960  1.00  1.00      I    C
ATOM   1647  CA  ALA I  40       0.681  31.910  -3.310  1.00  1.00      I    C
ATOM   1648  CA  GLU I  41       0.291  35.600  -2.530  1.00  1.00      I    C
ATOM   1649  CA  ARG I  42      -0.099  36.180  -6.280  1.00  1.00      I    C
ATOM   1650  CA  VAL I  43      -1.469  34.550  -9.420  1.00  1.00      I    C
ATOM   1651  CA  GLY I  44      -0.319  35.740 -12.820  1.00  1.00      I    C
ATOM   1652  CA  ALA I  45      -3.089  36.641 -15.320  1.00  1.00      I    C
ATOM   1653  CA  GLY I  46      -2.039  33.851 -17.670  1.00  1.00      I    C
ATOM   1654  CA  ALA I  47      -2.149  31.070 -15.080  1.00  1.00      I    C
ATOM   1655  CA  PRO I  48      -5.889  30.851 -14.440  1.00  1.00      I    C
ATOM   1656  CA  VAL I  49      -6.459  30.861 -18.230  1.00  1.00      I    C
ATOM   1657  CA  TYR I  50      -4.089  27.991 -18.760  1.00  1.00      I    C
ATOM   1658  CA  LEU I  51      -5.420  26.151 -15.570  1.00  1.00      I    C
ATOM   1659  CA  ALA I  52      -9.050  26.561 -16.760  1.00  1.00      I    C
ATOM   1660  CA  ALA I  53      -8.110  25.161 -20.140  1.00  1.00      I    C
ATOM   1661  CA  VAL I  54      -6.710  22.011 -18.540  1.00  1.00      I    C
ATOM   1662  CA  LEU I  55      -9.480  21.331 -16.150  1.00  1.00      I    C
ATOM   1663  CA  GLU I  56     -11.990  22.081 -18.860  1.00  1.00      I    C
ATOM   1664  CA  TYR I  57     -10.250  19.731 -21.240  1.00  1.00      I    C
ATOM   1665  CA  LEU I  58     -10.150  17.151 -18.610  1.00  1.00      I    C
ATOM   1666  CA  THR I  59     -13.990  17.381 -18.140  1.00  1.00      I    C
ATOM   1667  CA  ALA I  60     -14.460  16.811 -21.840  1.00  1.00      I    C
ATOM   1668  CA  GLU I  61     -12.200  13.661 -21.740  1.00  1.00      I    C
ATOM   1669  CA  ILE I  62     -13.990  12.131 -18.770  1.00  1.00      I    C
ATOM   1670  CA  LEU I  63     -17.350  12.941 -20.360  1.00  1.00      I    C
ATOM   1671  CA  GLU I  64     -16.130  11.741 -23.780  1.00  1.00      I    C
ATOM   1672  CA  LEU I  65     -15.270   8.361 -22.520  1.00  1.00      I    C
ATOM   1673  CA  ALA I  66     -18.190   8.081 -20.190  1.00  1.00      I    C
ATOM   1674  CA  GLY I  67     -20.770   8.731 -22.820  1.00  1.00      I    C
ATOM   1675  CA  ASN I  68     -19.260   5.971 -24.810  1.00  1.00      I    C
ATOM   1676  CA  ALA I  69     -19.630   3.601 -21.880  1.00  1.00      I    C
ATOM   1677  CA  ALA I  70     -23.310   4.461 -21.500  1.00  1.00      I    C
ATOM   1678  CA  ARG I  71     -23.910   4.001 -25.260  1.00  1.00      I    C
ATOM   1679  CA  ASP I  72     -21.760   0.781 -25.280  1.00  1.00      I    C
ATOM   1680  CA  ASN I  73     -24.140  -0.599 -22.640  1.00  1.00      I    C
ATOM   1681  CA  LYS I  74     -27.150   0.601 -24.500  1.00  1.00      I    C
ATOM   1682  CA  LYS I  75     -28.170   3.331 -21.940  1.00  1.00      I    C
ATOM   1683  CA  THR I  76     -28.880   7.021 -22.600  1.00  1.00      I    C
ATOM   1684  CA  ARG I  77     -28.190   8.221 -19.100  1.00  1.00      I    C
ATOM   1685  CA  ILE I  78     -24.670   8.551 -17.640  1.00  1.00      I    C
ATOM   1686  CA  ILE I  79     -24.550   7.351 -14.000  1.00  1.00      I    C
ATOM   1687  CA  PRO I  80     -21.360   6.751 -11.800  1.00  1.00      I    C
ATOM   1688  CA  ARG I  81     -20.960   3.311 -13.100  1.00  1.00      I    C
ATOM   1689  CA  HIS I  82     -20.590   4.591 -16.660  1.00  1.00      I    C
ATOM   1690  CA  LEU I  83     -17.850   7.091 -15.430  1.00  1.00      I    C
ATOM   1691  CA  GLN I  84     -16.240   4.241 -13.660  1.00  1.00      I    C
ATOM   1692  CA  LEU I  85     -16.370   1.991 -16.720  1.00  1.00      I    C
ATOM   1693  CA  ALA I  86     -15.100   4.981 -18.830  1.00  1.00      I    C
ATOM   1694  CA  VAL I  87     -12.230   5.651 -16.400  1.00  1.00      I    C
ATOM   1695  CA  ARG I  88     -11.310   2.061 -15.650  1.00  1.00      I    C
ATOM   1696  CA  ASN I  89     -11.220   1.081 -19.350  1.00  1.00      I    C
ATOM   1697  CA  ASP I  90      -8.930   4.061 -20.160  1.00  1.00      I    C
ATOM   1698  CA  GLU I  91      -5.320   3.851 -18.920  1.00  1.00      I    C
ATOM   1699  CA  GLU I  92      -4.800   7.421 -18.130  1.00  1.00      I    C
ATOM   1700  CA  LEU I  93      -8.090   8.271 -16.420  1.00  1.00      I    C
ATOM   1701  CA  ASN I  94      -7.350   5.091 -14.330  1.00  1.00      I    C
ATOM   1702  CA  LYS I  95      -4.050   6.561 -13.320  1.00  1.00      I    C
ATOM   1703  CA  LEU I  96      -5.330  10.051 -12.660  1.00  1.00      I    C
ATOM   1704  CA  LEU I  97      -8.190   8.501 -10.580  1.00  1.00      I    C
ATOM   1705  CA  GLY I  98      -6.280   5.481  -9.240  1.00  1.00      I    C
ATOM   1706  CA  ARG I  99      -6.480   6.640  -5.610  1.00  1.00      I    C
ATOM   1707  CA  VAL I 100      -9.970   8.141  -5.900  1.00  1.00      I    C
ATOM   1708  CA  THR I 101     -13.120   6.361  -4.910  1.00  1.00      I    C
ATOM   1709  CA  ILE I 102     -16.160   6.171  -7.290  1.00  1.00      I    C
ATOM   1710  CA  ALA I 103     -19.220   5.631  -5.050  1.00  1.00      I    C
ATOM   1711  CA  GLN I 104     -22.010   3.591  -6.410  1.00  1.00      I    C
ATOM   1712  CA  GLY I 105     -19.780   2.681  -9.230  1.00  1.00      I    C
ATOM   1713  CA  GLY I 106     -20.240  -1.069  -9.140  1.00  1.00      I    C
ATOM   1714  CA  VAL I 107     -17.170  -3.319  -9.720  1.00  1.00      I    C
ATOM   1715  CA  LEU I 108     -15.450  -4.659 -12.810  1.00  1.00      I    C
ATOM   1716  CA  PRO I 109     -16.140  -8.429 -13.440  1.00  1.00      I    C
ATOM   1717  CA  ASN I 110     -13.270 -10.189 -11.710  1.00  1.00      I    C
ATOM   1718  CA  ILE I 111     -12.770 -13.589 -13.300  1.00  1.00      I    C
ATOM   1719  CA  GLN I 112     -12.570 -13.839 -17.150  1.00  1.00      I    C
ATOM   1720  CA  SER I 113     -14.100 -17.189 -18.200  1.00  1.00      I    C
ATOM   1721  CA  VAL I 114     -11.440 -18.459 -20.370  1.00  1.00      I    C
ATOM   1722  CA  LEU I 115      -8.710 -17.849 -17.740  1.00  1.00      I    C
ATOM   1723  CA  LEU I 116     -10.100 -20.279 -15.160  1.00  1.00      I    C
ATOM   1724  CA  PRO I 117      -8.730 -19.179 -11.810  1.00  1.00      I    C
ATOM   1725  CA  LYS I 118      -5.710 -20.909 -10.180  1.00  1.00      I    C
ATOM   1726  CA  LYS I 119      -7.081 -23.369  -7.530  1.00  1.00      I    C
ATOM   1727  CA  THR I 120      -8.041 -24.999 -10.760  1.00  1.00      I    C
ATOM   1728  CA  GLU I 121      -4.781 -24.289 -12.320  1.00  1.00      I    C
ATOM   1729  CA  SER I 122      -1.541 -25.630 -10.810  1.00  1.00      I    C
ATOM   1730  CA  SER I 123       0.799 -27.610 -13.070  1.00  1.00      I    C
ATOM   1731  CA  LYS I 124       2.929 -25.370 -15.470  1.00  1.00      I    C
ATOM   1732  CA  SER I 125       5.789 -26.160 -13.200  1.00  1.00      I    C
ATOM   1733  CA  LYS I 126       9.169 -24.470 -13.440  1.00  1.00      I    C
ATOM   1734  CA  SER I 127       9.490 -20.810 -12.540  1.00  1.00      I    C
ATOM   1735  CA  LYS I 128      13.380 -20.610 -12.230  1.00  1.00      I    C
TER
ATOM   1736  CA  PRO J   1     -19.969  71.231 -16.889  1.00  1.00      J    C
ATOM   1737  CA  GLU J   2     -19.829  69.971 -20.389  1.00  1.00      J    C
ATOM   1738  CA  PRO J   3     -20.759  66.441 -20.899  1.00  1.00      J    C
ATOM   1739  CA  ALA J   4     -24.189  64.841 -20.149  1.00  1.00      J    C
ATOM   1740  CA  LYS J   5     -27.239  66.201 -18.409  1.00  1.00      J    C
ATOM   1741  CA  SER J   6     -28.659  69.541 -19.459  1.00  1.00      J    C
ATOM   1742  CA  ALA J   7     -30.739  70.671 -22.259  1.00  1.00      J    C
ATOM   1743  CA  PRO J   8     -32.759  69.031 -21.189  1.00  1.00      J    C
ATOM   1744  CA  ALA J   9     -33.839  66.151 -23.459  1.00  1.00      J    C
ATOM   1745  CA  PRO J  10     -36.409  64.711 -22.569  1.00  1.00      J    C
ATOM   1746  CA  LYS J  11     -36.629  60.801 -22.679  1.00  1.00      J    C
ATOM   1747  CA  LYS J  12     -40.269  61.591 -23.759  1.00  1.00      J    C
ATOM   1748  CA  GLY J  13     -42.349  58.781 -22.200  1.00  1.00      J    C
ATOM   1749  CA  SER J  14     -39.029  57.901 -20.420  1.00  1.00      J    C
ATOM   1750  CA  LYS J  15     -37.089  54.831 -19.380  1.00  1.00      J    C
ATOM   1751  CA  LYS J  16     -33.809  55.161 -17.460  1.00  1.00      J    C
ATOM   1752  CA  ALA J  17     -34.629  58.431 -15.690  1.00  1.00      J    C
ATOM   1753  CA  VAL J  18     -35.639  58.611 -12.040  1.00  1.00      J    C
ATOM   1754  CA  THR J  19     -34.739  57.241  -8.470  1.00  1.00      J    C
ATOM   1755  CA  LYS J  20     -31.579  55.421  -9.140  1.00  1.00      J    C
ATOM   1756  CA  THR J  21     -29.699  52.121  -9.290  1.00  1.00      J    C
ATOM   1757  CA  GLN J  22     -32.649  50.131  -8.020  1.00  1.00      J    C
ATOM   1758  CA  LYS J  23     -30.599  48.351  -5.430  1.00  1.00      J    C
ATOM   1759  CA  LYS J  24     -33.629  46.151  -4.350  1.00  1.00      J    C
ATOM   1760  CA  ASP J  25     -35.059  48.711  -2.000  1.00  1.00      J    C
ATOM   1761  CA  GLY J  26     -35.539  47.301   1.320  1.00  1.00      J    C
ATOM   1762  CA  LYS J  27     -32.159  45.691   1.050  1.00  1.00      J    C
ATOM   1763  CA  LYS J  28     -32.849  41.931   1.040  1.00  1.00      J    C
ATOM   1764  CA  ARG J  29     -29.529  40.381   2.210  1.00  1.00      J    C
ATOM   1765  CA  ARG J  30     -29.189  37.941  -0.510  1.00  1.00      J    C
ATOM   1766  CA  LYS J  31     -26.399  35.621   0.720  1.00  1.00      J    C
ATOM   1767  CA  THR J  32     -24.379  34.131  -2.030  1.00  1.00      J    C
ATOM   1768  CA  ARG J  33     -25.180  30.531  -2.240  1.00  1.00      J    C
ATOM   1769  CA  LYS J  34     -22.540  27.831  -2.450  1.00  1.00      J    C
ATOM   1770  CA  GLU J  35     -21.720  27.581  -6.170  1.00  1.00      J    C
ATOM   1771  CA  SER J  36     -19.900  24.761  -7.970  1.00  1.00      J    C
ATOM   1772  CA  TYR J  37     -19.080  23.941 -11.600  1.00  1.00      J    C
ATOM   1773  CA  ALA J  38     -22.480  22.871 -12.430  1.00  1.00      J    C
ATOM   1774  CA  ILE J  39     -23.460  25.431 -15.060  1.00  1.00      J    C
ATOM   1775  CA  TYR J  40     -20.200  24.651 -16.950  1.00  1.00      J    C
ATOM   1776  CA  VAL J  41     -20.400  20.901 -16.580  1.00  1.00      J    C
ATOM   1777  CA  TYR J  42     -23.750  21.181 -18.350  1.00  1.00      J    C
ATOM   1778  CA  LYS J  43     -22.070  23.201 -21.230  1.00  1.00      J    C
ATOM   1779  CA  VAL J  44     -19.270  20.681 -21.580  1.00  1.00      J    C
ATOM   1780  CA  LEU J  45     -21.430  17.571 -21.520  1.00  1.00      J    C
ATOM   1781  CA  LYS J  46     -23.650  18.891 -24.290  1.00  1.00      J    C
ATOM   1782  CA  GLN J  47     -20.650  19.561 -26.570  1.00  1.00      J    C
ATOM   1783  CA  VAL J  48     -19.370  16.081 -26.110  1.00  1.00      J    C
ATOM   1784  CA  HIS J  49     -22.540  14.041 -25.730  1.00  1.00      J    C
ATOM   1785  CA  PRO J  50     -25.520  16.101 -27.180  1.00  1.00      J    C
ATOM   1786  CA  ASP J  51     -28.180  13.511 -25.950  1.00  1.00      J    C
ATOM   1787  CA  THR J  52     -26.830  12.831 -22.500  1.00  1.00      J    C
ATOM   1788  CA  GLY J  53     -29.260  12.231 -19.600  1.00  1.00      J    C
ATOM   1789  CA  ILE J  54     -26.550  12.711 -16.950  1.00  1.00      J    C
ATOM   1790  CA  SER J  55     -27.580  11.331 -13.590  1.00  1.00      J    C
ATOM   1791  CA  SER J  56     -27.130  13.801 -10.660  1.00  1.00      J    C
ATOM   1792  CA  LYS J  57     -24.910  11.271  -8.700  1.00  1.00      J    C
ATOM   1793  CA  ALA J  58     -22.400  11.111 -11.540  1.00  1.00      J    C
ATOM   1794  CA  MET J  59     -22.650  14.901 -11.740  1.00  1.00      J    C
ATOM   1795  CA  SER J  60     -21.890  15.111  -7.980  1.00  1.00      J    C
ATOM   1796  CA  ILE J  61     -18.830  12.921  -8.620  1.00  1.00      J    C
ATOM   1797  CA  MET J  62     -17.800  15.071 -11.730  1.00  1.00      J    C
ATOM   1798  CA  ASN J  63     -17.990  18.191  -9.560  1.00  1.00      J    C
ATOM   1799  CA  SER J  64     -15.900  16.381  -6.860  1.00  1.00      J    C
ATOM   1800  CA  PHE J  65     -13.360  15.351  -9.500  1.00  1.00      J    C
ATOM   1801  CA  VAL J  66     -13.000  18.881 -10.950  1.00  1.00      J    C
ATOM   1802  CA  ASN J  67     -12.250  20.391  -7.460  1.00  1.00      J    C
ATOM   1803  CA  ASP J  68      -9.860  17.511  -6.740  1.00  1.00      J    C
ATOM   1804  CA  VAL J  69      -7.680  17.891  -9.930  1.00  1.00      J    C
ATOM   1805  CA  PHE J  70      -7.800  21.671  -9.630  1.00  1.00      J    C
ATOM   1806  CA  GLU J  71      -6.500  21.400  -6.020  1.00  1.00      J    C
ATOM   1807  CA  ARG J  72      -3.910  18.880  -6.820  1.00  1.00      J    C
ATOM   1808  CA  ILE J  73      -2.340  20.950  -9.660  1.00  1.00      J    C
ATOM   1809  CA  ALA J  74      -2.650  24.230  -7.700  1.00  1.00      J    C
ATOM   1810  CA  GLY J  75      -0.900  22.590  -4.780  1.00  1.00      J    C
ATOM   1811  CA  GLU J  76       1.860  21.150  -6.900  1.00  1.00      J    C
ATOM   1812  CA  ALA J  77       2.300  24.550  -8.690  1.00  1.00      J    C
ATOM   1813  CA  SER J  78       2.420  26.420  -5.410  1.00  1.00      J    C
ATOM   1814  CA  ARG J  79       5.280  24.030  -4.130  1.00  1.00      J    C
ATOM   1815  CA  LEU J  80       7.160  24.440  -7.270  1.00  1.00      J    C
ATOM   1816  CA  ALA J  81       6.930  28.270  -7.070  1.00  1.00      J    C
ATOM   1817  CA  HIS J  82       7.920  28.210  -3.370  1.00  1.00      J    C
ATOM   1818  CA  TYR J  83      10.890  25.990  -4.120  1.00  1.00      J    C
ATOM   1819  CA  ASN J  84      12.180  28.600  -6.470  1.00  1.00      J    C
ATOM   1820  CA  LYS J  85      11.561  31.480  -4.040  1.00  1.00      J    C
ATOM   1821  CA  ARG J  86       8.681  32.850  -6.090  1.00  1.00      J    C
ATOM   1822  CA  SER J  87       5.601  34.400  -4.490  1.00  1.00      J    C
ATOM   1823  CA  THR J  88       3.521  34.360  -7.610  1.00  1.00      J    C
ATOM   1824  CA  ILE J  89       2.541  31.270  -9.480  1.00  1.00      J    C
ATOM   1825  CA  THR J  90       2.391  31.790 -13.130  1.00  1.00      J    C
ATOM   1826  CA  SER J  91       1.091  29.860 -16.140  1.00  1.00      J    C
ATOM   1827  CA  ARG J  92       4.521  28.300 -16.270  1.00  1.00      J    C
ATOM   1828  CA  GLU J  93       3.990  26.570 -12.850  1.00  1.00      J    C
ATOM   1829  CA  ILE J  94       0.570  25.540 -14.030  1.00  1.00      J    C
ATOM   1830  CA  GLN J  95       2.130  23.990 -17.100  1.00  1.00      J    C
ATOM   1831  CA  THR J  96       4.980  22.270 -15.200  1.00  1.00      J    C
ATOM   1832  CA  ALA J  97       2.590  21.220 -12.430  1.00  1.00      J    C
ATOM   1833  CA  VAL J  98       0.350  19.840 -15.110  1.00  1.00      J    C
ATOM   1834  CA  ARG J  99       3.020  17.750 -16.950  1.00  1.00      J    C
ATOM   1835  CA  LEU J 100       3.990  16.210 -13.580  1.00  1.00      J    C
ATOM   1836  CA  LEU J 101       0.350  15.620 -12.610  1.00  1.00      J    C
ATOM   1837  CA  LEU J 102      -1.250  14.310 -15.870  1.00  1.00      J    C
ATOM   1838  CA  PRO J 103      -0.160  11.060 -17.540  1.00  1.00      J    C
ATOM   1839  CA  GLY J 104       1.300  11.081 -21.090  1.00  1.00      J    C
ATOM   1840  CA  GLU J 105      -1.410  11.951 -23.630  1.00  1.00      J    C
ATOM   1841  CA  LEU J 106      -3.730  13.651 -21.160  1.00  1.00      J    C
ATOM   1842  CA  ALA J 107      -0.840  16.081 -20.190  1.00  1.00      J    C
ATOM   1843  CA  LYS J 108       0.090  16.671 -23.860  1.00  1.00      J    C
ATOM   1844  CA  HIS J 109      -3.590  17.481 -24.960  1.00  1.00      J    C
ATOM   1845  CA  ALA J 110      -4.250  19.401 -21.700  1.00  1.00      J    C
ATOM   1846  CA  VAL J 111      -1.140  21.491 -22.190  1.00  1.00      J    C
ATOM   1847  CA  SER J 112      -1.970  21.841 -25.910  1.00  1.00      J    C
ATOM   1848  CA  GLU J 113      -5.480  23.331 -25.310  1.00  1.00      J    C
ATOM   1849  CA  GLY J 114      -4.099  25.331 -22.490  1.00  1.00      J    C
ATOM   1850  CA  THR J 115      -1.339  26.821 -24.640  1.00  1.00      J    C
ATOM   1851  CA  LYS J 116      -3.809  27.711 -27.430  1.00  1.00      J    C
ATOM   1852  CA  ALA J 117      -6.109  29.461 -24.950  1.00  1.00      J    C
ATOM   1853  CA  VAL J 118      -3.219  31.331 -23.360  1.00  1.00      J    C
ATOM   1854  CA  THR J 119      -1.809  32.531 -26.730  1.00  1.00      J    C
ATOM   1855  CA  LYS J 120      -5.349  33.951 -27.570  1.00  1.00      J    C
ATOM   1856  CA  TYR J 121      -5.679  35.581 -24.150  1.00  1.00      J    C
ATOM   1857  CA  THR J 122      -2.349  37.231 -24.550  1.00  1.00      J    C
ATOM   1858  CA  SER J 123      -3.089  38.331 -28.050  1.00  1.00      J    C
ATOM   1859  CA  ALA J 124       0.381  39.931 -28.280  1.00  1.00      J    C
ATOM   1860  CA  LYS J 125       3.541  38.941 -26.180  1.00  1.00      J    C
TER
