# Supplementary material for: The kinetic landscape of nucleosome assembly: A coarse-grained molecular dynamics study
Source: PLoS Comput Biol. 2021 Jul 27;17(7):e1009253. doi: 10.1371/journal.pcbi.1009253 (PMC8345847; doi:10.1371/journal.pcbi.1009253)
Supplement: S1 Data — For each of the 11 metastable states identified from our MSM at 400 mM using PCCA clustering, we deposited 4 representative coarse-grained nucleosome conformations in PDB format. The conformations are named “state*conf#.pdb”, where * corresponds to the state name as described in the text (T, TL, TR, HL0, HL1, HL2, HR0, HR1, HR2 and HR3, N), and # goes from 1 to 4. The file “msm_hmm11.dat” contains the equilibrium probabilities of the various basins and the transition probabilities between them. The data also contain 4 representative partially opened conformations for each of the left hexasome, right hexasome, and tetrasome states, named “partially-opened_*_conf#.pdb”, where * is HL, HR or T and # goes from 1 to 4. (ZIP) [file pcbi.1009253.s006.zip › S1_Data/stateHR3conf4.pdb]

ATOM      1 DS   DC  A   1      41.620 123.810 -54.259  1.00  1.00      A    S
ATOM      2 DB   DC  A   1      41.460 121.330 -57.759  1.00  1.00      A    B
ATOM      3 DP   DT  A   2      37.690 124.730 -52.699  1.00  1.00      A    P
ATOM      4 DS   DT  A   2      35.620 124.710 -55.859  1.00  1.00      A    S
ATOM      5 DB   DT  A   2      37.380 121.250 -57.319  1.00  1.00      A    B
ATOM      6 DP   DG  A   3      30.940 124.400 -55.119  1.00  1.00      A    P
ATOM      7 DS   DG  A   3      30.660 122.321 -58.189  1.00  1.00      A    S
ATOM      8 DB   DG  A   3      33.890 119.101 -58.969  1.00  1.00      A    B
ATOM      9 DP   DG  A   4      27.390 121.201 -59.489  1.00  1.00      A    P
ATOM     10 DS   DG  A   4      28.500 117.841 -61.049  1.00  1.00      A    S
ATOM     11 DB   DG  A   4      32.280 115.631 -58.819  1.00  1.00      A    B
ATOM     12 DP   DA  A   5      26.010 115.531 -63.029  1.00  1.00      A    P
ATOM     13 DS   DA  A   5      28.470 112.221 -63.029  1.00  1.00      A    S
ATOM     14 DB   DA  A   5      30.790 112.351 -58.799  1.00  1.00      A    B
ATOM     15 DP   DG  A   6      26.920 109.191 -63.769  1.00  1.00      A    P
ATOM     16 DS   DG  A   6      29.080 106.971 -61.379  1.00  1.00      A    S
ATOM     17 DB   DG  A   6      29.960 108.890 -57.109  1.00  1.00      A    B
ATOM     18 DP   DA  A   7      28.970 103.031 -61.699  1.00  1.00      A    P
ATOM     19 DS   DA  A   7      30.370 102.351 -58.269  1.00  1.00      A    S
ATOM     20 DB   DA  A   7      28.670 105.970 -55.299  1.00  1.00      A    B
ATOM     21 DP   DA  A   8      30.070  98.720 -56.409  1.00  1.00      A    P
ATOM     22 DS   DA  A   8      29.950 100.410 -52.939  1.00  1.00      A    S
ATOM     23 DB   DA  A   8      26.680 104.290 -53.059  1.00  1.00      A    B
ATOM     24 DP   DT  A   9      29.200  98.400 -50.479  1.00  1.00      A    P
ATOM     25 DS   DT  A   9      27.540 100.680 -47.999  1.00  1.00      A    S
ATOM     26 DB   DT  A   9      24.720 102.480 -50.429  1.00  1.00      A    B
ATOM     27 DP   DC  A  10      26.190  98.820 -44.399  1.00  1.00      A    P
ATOM     28 DS   DC  A  10      23.200 101.320 -43.959  1.00  1.00      A    S
ATOM     29 DB   DC  A  10      21.720 101.730 -48.129  1.00  1.00      A    B
ATOM     30 DP   DC  A  11      20.730 100.440 -42.219  1.00  1.00      A    P
ATOM     31 DS   DC  A  11      17.970 101.890 -43.549  1.00  1.00      A    S
ATOM     32 DB   DC  A  11      18.290 100.400 -47.859  1.00  1.00      A    B
ATOM     33 DP   DC  A  12      14.820 101.450 -42.109  1.00  1.00      A    P
ATOM     34 DS   DC  A  12      12.770 101.820 -45.059  1.00  1.00      A    S
ATOM     35 DB   DC  A  12      14.610  99.630 -48.109  1.00  1.00      A    B
ATOM     36 DP   DG  A  13       8.190 101.120 -44.469  1.00  1.00      A    P
ATOM     37 DS   DG  A  13       7.500 100.940 -48.199  1.00  1.00      A    S
ATOM     38 DB   DG  A  13      11.020  97.920 -49.759  1.00  1.00      A    B
ATOM     39 DP   DG  A  14       4.230 100.211 -49.659  1.00  1.00      A    P
ATOM     40 DS   DG  A  14       5.170  98.051 -52.439  1.00  1.00      A    S
ATOM     41 DB   DG  A  14       9.510  94.941 -51.529  1.00  1.00      A    B
ATOM     42 DP   DT  A  15       2.780  96.481 -54.049  1.00  1.00      A    P
ATOM     43 DS   DT  A  15       4.870  93.481 -55.329  1.00  1.00      A    S
ATOM     44 DB   DT  A  15       6.890  92.391 -51.869  1.00  1.00      A    B
ATOM     45 DP   DC  A  16       2.550  90.801 -57.209  1.00  1.00      A    P
ATOM     46 DS   DC  A  16       5.110  88.121 -56.579  1.00  1.00      A    S
ATOM     47 DB   DC  A  16       6.190  88.771 -52.139  1.00  1.00      A    B
ATOM     48 DP   DT  A  17       4.810  84.121 -57.699  1.00  1.00      A    P
ATOM     49 DS   DT  A  17       7.250  82.551 -54.939  1.00  1.00      A    S
ATOM     50 DB   DT  A  17       5.500  84.821 -51.669  1.00  1.00      A    B
ATOM     51 DP   DG  A  18       7.170  78.131 -54.359  1.00  1.00      A    P
ATOM     52 DS   DG  A  18       7.920  78.211 -50.609  1.00  1.00      A    S
ATOM     53 DB   DG  A  18       5.520  82.071 -48.219  1.00  1.00      A    B
ATOM     54 DP   DC  A  19       8.550  75.520 -48.999  1.00  1.00      A    P
ATOM     55 DS   DC  A  19       7.950  77.360 -45.809  1.00  1.00      A    S
ATOM     56 DB   DC  A  19       3.920  79.050 -46.959  1.00  1.00      A    B
ATOM     57 DP   DA  A  20       7.650  74.560 -41.919  1.00  1.00      A    P
ATOM     58 DS   DA  A  20       5.330  76.960 -40.309  1.00  1.00      A    S
ATOM     59 DB   DA  A  20       2.100  78.000 -43.269  1.00  1.00      A    B
ATOM     60 DP   DG  A  21       3.880  75.960 -36.619  1.00  1.00      A    P
ATOM     61 DS   DG  A  21      -0.090  77.080 -37.409  1.00  1.00      A    S
ATOM     62 DB   DG  A  21      -1.330  76.430 -41.789  1.00  1.00      A    B
ATOM     63 DP   DG  A  22      -2.820  75.710 -35.119  1.00  1.00      A    P
ATOM     64 DS   DG  A  22      -5.320  76.090 -37.139  1.00  1.00      A    S
ATOM     65 DB   DG  A  22      -4.360  74.000 -41.789  1.00  1.00      A    B
ATOM     66 DP   DC  A  23      -8.020  76.400 -36.199  1.00  1.00      A    P
ATOM     67 DS   DC  A  23      -9.750  75.450 -39.219  1.00  1.00      A    S
ATOM     68 DB   DC  A  23      -7.420  72.770 -40.969  1.00  1.00      A    B
ATOM     69 DP   DC  A  24     -13.490  74.020 -39.199  1.00  1.00      A    P
ATOM     70 DS   DC  A  24     -13.160  71.681 -41.979  1.00  1.00      A    S
ATOM     71 DB   DC  A  24      -9.490  69.450 -41.239  1.00  1.00      A    B
ATOM     72 DP   DG  A  25     -17.010  69.731 -43.649  1.00  1.00      A    P
ATOM     73 DS   DG  A  25     -15.090  66.151 -44.809  1.00  1.00      A    S
ATOM     74 DB   DG  A  25     -10.440  65.421 -42.499  1.00  1.00      A    B
ATOM     75 DP   DC  A  26     -16.730  63.611 -45.799  1.00  1.00      A    P
ATOM     76 DS   DC  A  26     -13.480  61.261 -45.439  1.00  1.00      A    S
ATOM     77 DB   DC  A  26     -11.780  62.380 -41.859  1.00  1.00      A    B
ATOM     78 DP   DT  A  27     -14.180  57.081 -45.590  1.00  1.00      A    P
ATOM     79 DS   DT  A  27     -11.560  56.031 -43.510  1.00  1.00      A    S
ATOM     80 DB   DT  A  27     -11.680  58.900 -40.119  1.00  1.00      A    B
ATOM     81 DP   DC  A  28     -11.880  52.921 -42.680  1.00  1.00      A    P
ATOM     82 DS   DC  A  28      -9.730  53.170 -39.650  1.00  1.00      A    S
ATOM     83 DB   DC  A  28     -11.830  56.270 -37.240  1.00  1.00      A    B
ATOM     84 DP   DA  A  29      -9.060  49.540 -37.460  1.00  1.00      A    P
ATOM     85 DS   DA  A  29      -8.180  51.980 -34.440  1.00  1.00      A    S
ATOM     86 DB   DA  A  29     -12.060  54.870 -33.070  1.00  1.00      A    B
ATOM     87 DP   DA  A  30      -6.230  50.800 -31.310  1.00  1.00      A    P
ATOM     88 DS   DA  A  30      -7.440  53.460 -29.110  1.00  1.00      A    S
ATOM     89 DB   DA  A  30     -12.430  53.880 -29.700  1.00  1.00      A    B
ATOM     90 DP   DT  A  31      -6.790  53.160 -25.780  1.00  1.00      A    P
ATOM     91 DS   DT  A  31      -9.240  55.660 -25.070  1.00  1.00      A    S
ATOM     92 DB   DT  A  31     -12.240  53.210 -26.310  1.00  1.00      A    B
ATOM     93 DP   DT  A  32      -9.420  57.070 -21.440  1.00  1.00      A    P
ATOM     94 DS   DT  A  32     -13.450  57.270 -21.200  1.00  1.00      A    S
ATOM     95 DB   DT  A  32     -14.560  53.170 -22.760  1.00  1.00      A    B
ATOM     96 DP   DG  A  33     -15.250  57.560 -17.360  1.00  1.00      A    P
ATOM     97 DS   DG  A  33     -18.880  55.830 -18.250  1.00  1.00      A    S
ATOM     98 DB   DG  A  33     -18.050  51.740 -20.560  1.00  1.00      A    B
ATOM     99 DP   DG  A  34     -21.580  55.800 -16.180  1.00  1.00      A    P
ATOM    100 DS   DG  A  34     -23.050  52.800 -17.230  1.00  1.00      A    S
ATOM    101 DB   DG  A  34     -19.470  49.000 -18.510  1.00  1.00      A    B
ATOM    102 DP   DT  A  35     -25.610  51.490 -15.460  1.00  1.00      A    P
ATOM    103 DS   DT  A  35     -25.910  48.370 -17.210  1.00  1.00      A    S
ATOM    104 DB   DT  A  35     -21.690  46.950 -16.480  1.00  1.00      A    B
ATOM    105 DP   DC  A  36     -28.240  45.870 -16.050  1.00  1.00      A    P
ATOM    106 DS   DC  A  36     -25.900  42.690 -16.560  1.00  1.00      A    S
ATOM    107 DB   DC  A  36     -22.350  43.430 -14.800  1.00  1.00      A    B
ATOM    108 DP   DG  A  37     -28.280  38.620 -15.440  1.00  1.00      A    P
ATOM    109 DS   DG  A  37     -25.230  36.710 -15.270  1.00  1.00      A    S
ATOM    110 DB   DG  A  37     -21.650  39.540 -12.860  1.00  1.00      A    B
ATOM    111 DP   DT  A  38     -24.980  33.140 -14.580  1.00  1.00      A    P
ATOM    112 DS   DT  A  38     -21.790  33.000 -12.720  1.00  1.00      A    S
ATOM    113 DB   DT  A  38     -21.830  36.380 -10.830  1.00  1.00      A    B
ATOM    114 DP   DA  A  39     -20.960  29.320 -10.500  1.00  1.00      A    P
ATOM    115 DS   DA  A  39     -18.960  31.520  -7.670  1.00  1.00      A    S
ATOM    116 DB   DA  A  39     -20.970  35.570  -6.910  1.00  1.00      A    B
ATOM    117 DP   DG  A  40     -18.090  29.690  -4.150  1.00  1.00      A    P
ATOM    118 DS   DG  A  40     -17.480  33.300  -2.360  1.00  1.00      A    S
ATOM    119 DB   DG  A  40     -21.150  36.010  -3.100  1.00  1.00      A    B
ATOM    120 DP   DA  A  41     -16.260  33.320   0.960  1.00  1.00      A    P
ATOM    121 DS   DA  A  41     -18.290  36.070   1.820  1.00  1.00      A    S
ATOM    122 DB   DA  A  41     -22.380  35.470   0.110  1.00  1.00      A    B
ATOM    123 DP   DC  A  42     -18.430  36.450   5.450  1.00  1.00      A    P
ATOM    124 DS   DC  A  42     -22.150  37.980   5.590  1.00  1.00      A    S
ATOM    125 DB   DC  A  42     -24.390  35.820   3.010  1.00  1.00      A    B
ATOM    126 DP   DA  A  43     -23.530  38.460   9.230  1.00  1.00      A    P
ATOM    127 DS   DA  A  43     -27.010  38.170   8.500  1.00  1.00      A    S
ATOM    128 DB   DA  A  43     -27.350  34.250   5.190  1.00  1.00      A    B
ATOM    129 DP   DG  A  44     -29.300  37.650  11.420  1.00  1.00      A    P
ATOM    130 DS   DG  A  44     -31.890  36.100   9.400  1.00  1.00      A    S
ATOM    131 DB   DG  A  44     -29.990  32.000   6.910  1.00  1.00      A    B
ATOM    132 DP   DC  A  45     -35.260  35.630  11.010  1.00  1.00      A    P
ATOM    133 DS   DC  A  45     -36.260  33.220   8.600  1.00  1.00      A    S
ATOM    134 DB   DC  A  45     -32.980  30.540   8.230  1.00  1.00      A    B
ATOM    135 DP   DT  A  46     -39.400  30.910   8.800  1.00  1.00      A    P
ATOM    136 DS   DT  A  46     -38.150  28.440   6.820  1.00  1.00      A    S
ATOM    137 DB   DT  A  46     -34.820  26.810   9.470  1.00  1.00      A    B
ATOM    138 DP   DC  A  47     -40.740  26.060   5.660  1.00  1.00      A    P
ATOM    139 DS   DC  A  47     -38.190  23.100   4.960  1.00  1.00      A    S
ATOM    140 DB   DC  A  47     -35.820  22.960   8.930  1.00  1.00      A    B
ATOM    141 DP   DT  A  48     -39.210  19.630   3.810  1.00  1.00      A    P
ATOM    142 DS   DT  A  48     -35.790  17.840   5.440  1.00  1.00      A    S
ATOM    143 DB   DT  A  48     -36.530  18.970   9.510  1.00  1.00      A    B
ATOM    144 DP   DA  A  49     -35.090  13.540   4.980  1.00  1.00      A    P
ATOM    145 DS   DA  A  49     -32.780  13.370   8.120  1.00  1.00      A    S
ATOM    146 DB   DA  A  49     -35.320  15.600  11.750  1.00  1.00      A    B
ATOM    147 DP   DG  A  50     -31.350   9.750   9.370  1.00  1.00      A    P
ATOM    148 DS   DG  A  50     -31.130  10.770  12.660  1.00  1.00      A    S
ATOM    149 DB   DG  A  50     -35.460  12.960  14.440  1.00  1.00      A    B
ATOM    150 DP   DC  A  51     -29.480   8.610  14.660  1.00  1.00      A    P
ATOM    151 DS   DC  A  51     -30.810  10.020  17.540  1.00  1.00      A    S
ATOM    152 DB   DC  A  51     -35.250  10.430  16.670  1.00  1.00      A    B
ATOM    153 DP   DA  A  52     -29.610   8.330  20.970  1.00  1.00      A    P
ATOM    154 DS   DA  A  52     -33.130   8.090  22.830  1.00  1.00      A    S
ATOM    155 DB   DA  A  52     -36.850   7.820  19.260  1.00  1.00      A    B
ATOM    156 DP   DC  A  53     -33.270   5.940  25.040  1.00  1.00      A    P
ATOM    157 DS   DC  A  53     -37.370   5.000  24.530  1.00  1.00      A    S
ATOM    158 DB   DC  A  53     -38.400   4.730  20.010  1.00  1.00      A    B
ATOM    159 DP   DC  A  54     -38.260   1.890  25.700  1.00  1.00      A    P
ATOM    160 DS   DC  A  54     -41.670   0.960  23.510  1.00  1.00      A    S
ATOM    161 DB   DC  A  54     -40.370   1.720  19.080  1.00  1.00      A    B
ATOM    162 DP   DG  A  55     -43.270  -3.610  24.310  1.00  1.00      A    P
ATOM    163 DS   DG  A  55     -44.950  -3.860  20.990  1.00  1.00      A    S
ATOM    164 DB   DG  A  55     -42.050  -1.970  17.340  1.00  1.00      A    B
ATOM    165 DP   DC  A  56     -47.270  -6.730  20.020  1.00  1.00      A    P
ATOM    166 DS   DC  A  56     -47.080  -5.960  16.670  1.00  1.00      A    S
ATOM    167 DB   DC  A  56     -42.960  -4.990  16.100  1.00  1.00      A    B
ATOM    168 DP   DT  A  57     -48.590  -8.900  13.750  1.00  1.00      A    P
ATOM    169 DS   DT  A  57     -46.060  -8.150  10.750  1.00  1.00      A    S
ATOM    170 DB   DT  A  57     -42.330  -7.660  13.130  1.00  1.00      A    B
ATOM    171 DP   DT  A  58     -45.940 -10.120   7.830  1.00  1.00      A    P
ATOM    172 DS   DT  A  58     -42.320  -9.290   7.260  1.00  1.00      A    S
ATOM    173 DB   DT  A  58     -40.760 -10.420  10.560  1.00  1.00      A    B
ATOM    174 DP   DA  A  59     -40.250 -11.000   3.860  1.00  1.00      A    P
ATOM    175 DS   DA  A  59     -37.080 -10.950   5.550  1.00  1.00      A    S
ATOM    176 DB   DA  A  59     -37.530 -12.790   9.970  1.00  1.00      A    B
ATOM    177 DP   DA  A  60     -34.110 -11.660   4.010  1.00  1.00      A    P
ATOM    178 DS   DA  A  60     -32.300 -12.210   7.030  1.00  1.00      A    S
ATOM    179 DB   DA  A  60     -34.770 -15.000  10.370  1.00  1.00      A    B
ATOM    180 DP   DA  A  61     -28.670 -12.750   6.840  1.00  1.00      A    P
ATOM    181 DS   DA  A  61     -28.320 -13.850  10.270  1.00  1.00      A    S
ATOM    182 DB   DA  A  61     -31.750 -16.790  11.250  1.00  1.00      A    B
ATOM    183 DP   DC  A  62     -25.820 -14.730  10.920  1.00  1.00      A    P
ATOM    184 DS   DC  A  62     -26.970 -16.740  13.400  1.00  1.00      A    S
ATOM    185 DB   DC  A  62     -29.780 -19.610  11.530  1.00  1.00      A    B
ATOM    186 DP   DG  A  63     -23.320 -18.540  15.680  1.00  1.00      A    P
ATOM    187 DS   DG  A  63     -25.240 -22.200  16.040  1.00  1.00      A    S
ATOM    188 DB   DG  A  63     -28.120 -23.470  12.040  1.00  1.00      A    B
ATOM    189 DP   DC  A  64     -23.740 -24.740  18.150  1.00  1.00      A    P
ATOM    190 DS   DC  A  64     -25.740 -27.710  16.700  1.00  1.00      A    S
ATOM    191 DB   DC  A  64     -26.130 -26.480  12.370  1.00  1.00      A    B
ATOM    192 DP   DA  A  65     -24.500 -32.010  17.370  1.00  1.00      A    P
ATOM    193 DS   DA  A  65     -25.810 -33.380  14.240  1.00  1.00      A    S
ATOM    194 DB   DA  A  65     -25.020 -30.130  11.010  1.00  1.00      A    B
ATOM    195 DP   DC  A  66     -24.850 -36.270  13.540  1.00  1.00      A    P
ATOM    196 DS   DC  A  66     -25.040 -35.920   9.860  1.00  1.00      A    S
ATOM    197 DB   DC  A  66     -23.450 -32.090   8.820  1.00  1.00      A    B
ATOM    198 DP   DG  A  67     -23.490 -39.150   7.510  1.00  1.00      A    P
ATOM    199 DS   DG  A  67     -22.960 -37.060   4.230  1.00  1.00      A    S
ATOM    200 DB   DG  A  67     -20.930 -32.880   5.270  1.00  1.00      A    B
ATOM    201 DP   DT  A  68     -21.600 -38.390   1.240  1.00  1.00      A    P
ATOM    202 DS   DT  A  68     -19.950 -35.200   0.020  1.00  1.00      A    S
ATOM    203 DB   DT  A  68     -18.350 -34.150   3.520  1.00  1.00      A    B
ATOM    204 DP   DA  A  69     -17.650 -34.990  -3.610  1.00  1.00      A    P
ATOM    205 DS   DA  A  69     -16.070 -31.650  -2.370  1.00  1.00      A    S
ATOM    206 DB   DA  A  69     -14.560 -32.690   2.240  1.00  1.00      A    B
ATOM    207 DP   DC  A  70     -13.970 -30.440  -4.300  1.00  1.00      A    P
ATOM    208 DS   DC  A  70     -11.780 -28.990  -1.450  1.00  1.00      A    S
ATOM    209 DB   DC  A  70     -11.280 -32.240   1.230  1.00  1.00      A    B
ATOM    210 DP   DG  A  71      -7.970 -27.170  -3.280  1.00  1.00      A    P
ATOM    211 DS   DG  A  71      -6.330 -27.780  -0.030  1.00  1.00      A    S
ATOM    212 DB   DG  A  71      -6.890 -32.270   1.760  1.00  1.00      A    B
ATOM    213 DP   DC  A  72      -3.580 -25.870   0.970  1.00  1.00      A    P
ATOM    214 DS   DC  A  72      -2.440 -28.600   3.400  1.00  1.00      A    S
ATOM    215 DB   DC  A  72      -3.360 -32.140   1.520  1.00  1.00      A    B
ATOM    216 DP   DG  A  73       2.030 -27.940   5.520  1.00  1.00      A    P
ATOM    217 DS   DG  A  73       1.700 -31.230   6.840  1.00  1.00      A    S
ATOM    218 DB   DG  A  73       0.020 -33.970   3.800  1.00  1.00      A    B
ATOM    219 DP   DC  A  74       3.760 -32.360   9.300  1.00  1.00      A    P
ATOM    220 DS   DC  A  74       3.930 -35.660   7.730  1.00  1.00      A    S
ATOM    221 DB   DC  A  74       3.330 -34.940   3.640  1.00  1.00      A    B
ATOM    222 DP   DT  A  75       7.380 -38.020   8.650  1.00  1.00      A    P
ATOM    223 DS   DT  A  75       7.610 -39.740   4.900  1.00  1.00      A    S
ATOM    224 DB   DT  A  75       6.600 -36.480   1.850  1.00  1.00      A    B
ATOM    225 DP   DG  A  76      11.310 -41.950   3.950  1.00  1.00      A    P
ATOM    226 DS   DG  A  76      10.500 -42.050   0.010  1.00  1.00      A    S
ATOM    227 DB   DG  A  76       8.660 -37.610  -1.700  1.00  1.00      A    B
ATOM    228 DP   DT  A  77      12.190 -43.870  -2.380  1.00  1.00      A    P
ATOM    229 DS   DT  A  77      11.420 -41.900  -5.240  1.00  1.00      A    S
ATOM    230 DB   DT  A  77      11.340 -38.020  -3.780  1.00  1.00      A    B
ATOM    231 DP   DC  A  78      13.270 -42.300  -7.890  1.00  1.00      A    P
ATOM    232 DS   DC  A  78      12.510 -39.130  -9.180  1.00  1.00      A    S
ATOM    233 DB   DC  A  78      14.060 -36.380  -6.020  1.00  1.00      A    B
ATOM    234 DP   DC  A  79      13.580 -38.570 -12.350  1.00  1.00      A    P
ATOM    235 DS   DC  A  79      13.520 -34.750 -12.230  1.00  1.00      A    S
ATOM    236 DB   DC  A  79      15.480 -33.620  -8.700  1.00  1.00      A    B
ATOM    237 DP   DC  A  80      14.950 -32.890 -14.930  1.00  1.00      A    P
ATOM    238 DS   DC  A  80      15.390 -29.620 -12.730  1.00  1.00      A    S
ATOM    239 DB   DC  A  80      18.080 -30.860  -9.530  1.00  1.00      A    B
ATOM    240 DP   DC  A  81      16.550 -26.560 -14.000  1.00  1.00      A    P
ATOM    241 DS   DC  A  81      17.170 -25.370 -10.820  1.00  1.00      A    S
ATOM    242 DB   DC  A  81      20.300 -27.790  -9.690  1.00  1.00      A    B
ATOM    243 DP   DC  A  82      18.200 -21.940 -10.240  1.00  1.00      A    P
ATOM    244 DS   DC  A  82      19.960 -22.340  -7.190  1.00  1.00      A    S
ATOM    245 DB   DC  A  82      22.790 -25.080  -8.410  1.00  1.00      A    B
ATOM    246 DP   DG  A  83      21.610 -18.160  -5.130  1.00  1.00      A    P
ATOM    247 DS   DG  A  83      24.390 -20.070  -3.850  1.00  1.00      A    S
ATOM    248 DB   DG  A  83      26.370 -22.500  -7.750  1.00  1.00      A    B
ATOM    249 DP   DC  A  84      26.670 -18.660  -1.600  1.00  1.00      A    P
ATOM    250 DS   DC  A  84      29.440 -21.350  -2.930  1.00  1.00      A    S
ATOM    251 DB   DC  A  84      29.350 -20.910  -7.530  1.00  1.00      A    B
ATOM    252 DP   DG  A  85      33.870 -21.040  -0.540  1.00  1.00      A    P
ATOM    253 DS   DG  A  85      36.080 -22.130  -3.810  1.00  1.00      A    S
ATOM    254 DB   DG  A  85      33.660 -21.430  -7.950  1.00  1.00      A    B
ATOM    255 DP   DT  A  86      39.230 -22.210  -4.160  1.00  1.00      A    P
ATOM    256 DS   DT  A  86      39.400 -22.170  -7.770  1.00  1.00      A    S
ATOM    257 DB   DT  A  86      36.280 -19.250  -8.720  1.00  1.00      A    B
ATOM    258 DP   DT  A  87      42.770 -21.300  -9.420  1.00  1.00      A    P
ATOM    259 DS   DT  A  87      41.520 -20.090 -12.240  1.00  1.00      A    S
ATOM    260 DB   DT  A  87      39.050 -16.770 -10.250  1.00  1.00      A    B
ATOM    261 DP   DT  A  88      44.160 -18.610 -15.050  1.00  1.00      A    P
ATOM    262 DS   DT  A  88      41.170 -16.330 -16.570  1.00  1.00      A    S
ATOM    263 DB   DT  A  88      40.240 -13.980 -12.820  1.00  1.00      A    B
ATOM    264 DP   DT  A  89      41.860 -13.870 -20.150  1.00  1.00      A    P
ATOM    265 DS   DT  A  89      38.810 -11.690 -19.520  1.00  1.00      A    S
ATOM    266 DB   DT  A  89      39.690 -10.450 -14.890  1.00  1.00      A    B
ATOM    267 DP   DA  A  90      38.220  -8.240 -22.000  1.00  1.00      A    P
ATOM    268 DS   DA  A  90      36.420  -6.110 -19.120  1.00  1.00      A    S
ATOM    269 DB   DA  A  90      39.040  -6.480 -15.060  1.00  1.00      A    B
ATOM    270 DP   DA  A  91      35.060  -3.170 -19.350  1.00  1.00      A    P
ATOM    271 DS   DA  A  91      35.040  -2.160 -15.880  1.00  1.00      A    S
ATOM    272 DB   DA  A  91      39.630  -2.720 -13.920  1.00  1.00      A    B
ATOM    273 DP   DC  A  92      33.750   0.680 -15.490  1.00  1.00      A    P
ATOM    274 DS   DC  A  92      35.730   1.630 -12.050  1.00  1.00      A    S
ATOM    275 DB   DC  A  92      40.260   0.650 -13.350  1.00  1.00      A    B
ATOM    276 DP   DC  A  93      35.580   5.090 -10.380  1.00  1.00      A    P
ATOM    277 DS   DC  A  93      39.010   4.800  -8.280  1.00  1.00      A    S
ATOM    278 DB   DC  A  93      41.580   3.840 -11.400  1.00  1.00      A    B
ATOM    279 DP   DG  A  94      40.070   8.600  -5.480  1.00  1.00      A    P
ATOM    280 DS   DG  A  94      43.950   8.080  -5.750  1.00  1.00      A    S
ATOM    281 DB   DG  A  94      44.930   6.730 -10.870  1.00  1.00      A    B
ATOM    282 DP   DC  A  95      46.270  10.170  -3.940  1.00  1.00      A    P
ATOM    283 DS   DC  A  95      48.960   9.680  -6.630  1.00  1.00      A    S
ATOM    284 DB   DC  A  95      46.810   9.630 -10.360  1.00  1.00      A    B
ATOM    285 DP   DC  A  96      52.220  11.530  -6.670  1.00  1.00      A    P
ATOM    286 DS   DC  A  96      52.600  11.540 -10.400  1.00  1.00      A    S
ATOM    287 DB   DC  A  96      48.490  12.650 -11.820  1.00  1.00      A    B
ATOM    288 DP   DA  A  97      56.150  13.790 -12.660  1.00  1.00      A    P
ATOM    289 DS   DA  A  97      54.800  13.330 -16.130  1.00  1.00      A    S
ATOM    290 DB   DA  A  97      50.890  15.230 -15.710  1.00  1.00      A    B
ATOM    291 DP   DA  A  98      56.070  14.330 -18.880  1.00  1.00      A    P
ATOM    292 DS   DA  A  98      52.670  14.940 -20.860  1.00  1.00      A    S
ATOM    293 DB   DA  A  98      50.140  18.010 -17.610  1.00  1.00      A    B
ATOM    294 DP   DG  A  99      53.290  16.660 -24.160  1.00  1.00      A    P
ATOM    295 DS   DG  A  99      49.760  18.700 -24.170  1.00  1.00      A    S
ATOM    296 DB   DG  A  99      48.940  21.310 -19.570  1.00  1.00      A    B
ATOM    297 DP   DG  A 100      48.660  20.920 -26.710  1.00  1.00      A    P
ATOM    298 DS   DG  A 100      46.300  23.210 -24.980  1.00  1.00      A    S
ATOM    299 DB   DG  A 100      47.980  24.630 -20.830  1.00  1.00      A    B
ATOM    300 DP   DG  A 101      44.670  26.470 -26.850  1.00  1.00      A    P
ATOM    301 DS   DG  A 101      44.180  28.210 -23.950  1.00  1.00      A    S
ATOM    302 DB   DG  A 101      48.520  28.440 -21.230  1.00  1.00      A    B
ATOM    303 DP   DG  A 102      42.630  31.520 -23.800  1.00  1.00      A    P
ATOM    304 DS   DG  A 102      44.260  32.490 -20.400  1.00  1.00      A    S
ATOM    305 DB   DG  A 102      49.270  32.240 -20.720  1.00  1.00      A    B
ATOM    306 DP   DA  A 103      43.040  35.780 -18.630  1.00  1.00      A    P
ATOM    307 DS   DA  A 103      46.610  36.850 -17.040  1.00  1.00      A    S
ATOM    308 DB   DA  A 103      50.420  35.590 -20.120  1.00  1.00      A    B
ATOM    309 DP   DT  A 104      47.190  39.980 -15.430  1.00  1.00      A    P
ATOM    310 DS   DT  A 104      50.640  40.220 -16.030  1.00  1.00      A    S
ATOM    311 DB   DT  A 104      50.910  39.070 -20.060  1.00  1.00      A    B
ATOM    312 DP   DT  A 105      52.350  43.320 -15.480  1.00  1.00      A    P
ATOM    313 DS   DT  A 105      55.420  42.490 -17.460  1.00  1.00      A    S
ATOM    314 DB   DT  A 105      53.600  41.880 -21.580  1.00  1.00      A    B
ATOM    315 DP   DA  A 106      58.160  45.690 -17.710  1.00  1.00      A    P
ATOM    316 DS   DA  A 106      59.610  44.740 -21.110  1.00  1.00      A    S
ATOM    317 DB   DA  A 106      56.040  43.870 -24.090  1.00  1.00      A    B
ATOM    318 DP   DC  A 107      61.690  46.210 -22.060  1.00  1.00      A    P
ATOM    319 DS   DC  A 107      61.200  45.640 -25.610  1.00  1.00      A    S
ATOM    320 DB   DC  A 107      56.720  46.480 -26.340  1.00  1.00      A    B
ATOM    321 DP   DT  A 108      63.530  47.730 -28.210  1.00  1.00      A    P
ATOM    322 DS   DT  A 108      60.770  47.980 -31.260  1.00  1.00      A    S
ATOM    323 DB   DT  A 108      57.380  49.410 -28.900  1.00  1.00      A    B
ATOM    324 DP   DC  A 109      61.800  50.130 -34.200  1.00  1.00      A    P
ATOM    325 DS   DC  A 109      58.430  50.980 -34.960  1.00  1.00      A    S
ATOM    326 DB   DC  A 109      57.130  52.450 -31.140  1.00  1.00      A    B
ATOM    327 DP   DC  A 110      57.540  53.310 -37.660  1.00  1.00      A    P
ATOM    328 DS   DC  A 110      54.260  54.990 -36.079  1.00  1.00      A    S
ATOM    329 DB   DC  A 110      55.440  55.760 -31.859  1.00  1.00      A    B
ATOM    330 DP   DC  A 111      52.550  57.670 -37.899  1.00  1.00      A    P
ATOM    331 DS   DC  A 111      50.450  58.670 -34.879  1.00  1.00      A    S
ATOM    332 DB   DC  A 111      53.190  58.860 -31.799  1.00  1.00      A    B
ATOM    333 DP   DT  A 112      48.060  61.960 -34.909  1.00  1.00      A    P
ATOM    334 DS   DT  A 112      48.130  62.370 -31.229  1.00  1.00      A    S
ATOM    335 DB   DT  A 112      52.130  62.430 -30.329  1.00  1.00      A    B
ATOM    336 DP   DA  A 113      46.810  65.860 -29.589  1.00  1.00      A    P
ATOM    337 DS   DA  A 113      48.830  65.770 -26.839  1.00  1.00      A    S
ATOM    338 DB   DA  A 113      53.030  65.690 -27.929  1.00  1.00      A    B
ATOM    339 DP   DG  A 114      48.070  68.790 -24.669  1.00  1.00      A    P
ATOM    340 DS   DG  A 114      51.140  69.520 -23.599  1.00  1.00      A    S
ATOM    341 DB   DG  A 114      54.420  69.080 -26.949  1.00  1.00      A    B
ATOM    342 DP   DT  A 115      51.830  71.670 -21.839  1.00  1.00      A    P
ATOM    343 DS   DT  A 115      55.590  72.300 -23.169  1.00  1.00      A    S
ATOM    344 DB   DT  A 115      55.280  72.300 -26.969  1.00  1.00      A    B
ATOM    345 DP   DC  A 116      57.230  75.250 -21.599  1.00  1.00      A    P
ATOM    346 DS   DC  A 116      59.450  75.500 -24.259  1.00  1.00      A    S
ATOM    347 DB   DC  A 116      57.030  75.820 -27.619  1.00  1.00      A    B
ATOM    348 DP   DT  A 117      62.170  77.920 -24.089  1.00  1.00      A    P
ATOM    349 DS   DT  A 117      62.640  77.500 -27.999  1.00  1.00      A    S
ATOM    350 DB   DT  A 117      58.740  78.910 -29.289  1.00  1.00      A    B
ATOM    351 DP   DC  A 118      65.750  79.370 -29.459  1.00  1.00      A    P
ATOM    352 DS   DC  A 118      64.580  79.650 -32.609  1.00  1.00      A    S
ATOM    353 DB   DC  A 118      60.710  80.910 -31.929  1.00  1.00      A    B
ATOM    354 DP   DC  A 119      66.310  81.910 -35.039  1.00  1.00      A    P
ATOM    355 DS   DC  A 119      63.550  82.820 -37.229  1.00  1.00      A    S
ATOM    356 DB   DC  A 119      60.590  84.000 -34.449  1.00  1.00      A    B
ATOM    357 DP   DA  A 120      63.670  86.080 -40.549  1.00  1.00      A    P
ATOM    358 DS   DA  A 120      60.400  86.730 -40.549  1.00  1.00      A    S
ATOM    359 DB   DA  A 120      59.240  87.670 -35.849  1.00  1.00      A    B
ATOM    360 DP   DG  A 121      59.210  89.720 -43.189  1.00  1.00      A    P
ATOM    361 DS   DG  A 121      56.100  90.840 -40.809  1.00  1.00      A    S
ATOM    362 DB   DG  A 121      57.350  91.160 -36.439  1.00  1.00      A    B
ATOM    363 DP   DG  A 122      53.900  93.660 -41.689  1.00  1.00      A    P
ATOM    364 DS   DG  A 122      53.640  95.510 -38.339  1.00  1.00      A    S
ATOM    365 DB   DG  A 122      57.320  94.780 -35.509  1.00  1.00      A    B
ATOM    366 DP   DC  A 123      51.930  97.860 -38.059  1.00  1.00      A    P
ATOM    367 DS   DC  A 123      52.670  98.170 -34.859  1.00  1.00      A    S
ATOM    368 DB   DC  A 123      57.050  98.070 -34.729  1.00  1.00      A    B
ATOM    369 DP   DA  A 124      51.040 101.680 -32.599  1.00  1.00      A    P
ATOM    370 DS   DA  A 124      54.110 101.620 -29.679  1.00  1.00      A    S
ATOM    371 DB   DA  A 124      57.750 101.680 -32.319  1.00  1.00      A    B
ATOM    372 DP   DC  A 125      54.270 104.220 -27.799  1.00  1.00      A    P
ATOM    373 DS   DC  A 125      58.180 104.490 -27.549  1.00  1.00      A    S
ATOM    374 DB   DC  A 125      59.350 104.670 -31.569  1.00  1.00      A    B
ATOM    375 DP   DG  A 126      59.560 108.910 -25.569  1.00  1.00      A    P
ATOM    376 DS   DG  A 126      62.850 108.860 -27.749  1.00  1.00      A    S
ATOM    377 DB   DG  A 126      61.630 108.090 -32.799  1.00  1.00      A    B
ATOM    378 DP   DT  A 127      65.240 111.230 -27.539  1.00  1.00      A    P
ATOM    379 DS   DT  A 127      66.690 110.420 -30.509  1.00  1.00      A    S
ATOM    380 DB   DT  A 127      63.170 111.210 -33.389  1.00  1.00      A    B
ATOM    381 DP   DG  A 128      69.970 113.120 -31.439  1.00  1.00      A    P
ATOM    382 DS   DG  A 128      69.080 113.140 -35.279  1.00  1.00      A    S
ATOM    383 DB   DG  A 128      64.280 113.640 -36.749  1.00  1.00      A    B
ATOM    384 DP   DT  A 129      71.100 114.790 -37.489  1.00  1.00      A    P
ATOM    385 DS   DT  A 129      68.810 115.420 -40.419  1.00  1.00      A    S
ATOM    386 DB   DT  A 129      65.190 116.520 -38.419  1.00  1.00      A    B
ATOM    387 DP   DC  A 130      70.510 117.590 -42.299  1.00  1.00      A    P
ATOM    388 DS   DC  A 130      67.220 119.200 -43.639  1.00  1.00      A    S
ATOM    389 DB   DC  A 130      64.760 120.150 -39.719  1.00  1.00      A    B
ATOM    390 DP   DA  A 131      67.460 122.420 -46.359  1.00  1.00      A    P
ATOM    391 DS   DA  A 131      63.790 123.720 -45.529  1.00  1.00      A    S
ATOM    392 DB   DA  A 131      63.090 123.770 -40.999  1.00  1.00      A    B
ATOM    393 DP   DG  A 132      63.170 127.280 -47.359  1.00  1.00      A    P
ATOM    394 DS   DG  A 132      60.350 128.310 -44.869  1.00  1.00      A    S
ATOM    395 DB   DG  A 132      61.910 127.390 -39.909  1.00  1.00      A    B
ATOM    396 DP   DA  A 133      57.930 131.580 -45.329  1.00  1.00      A    P
ATOM    397 DS   DA  A 133      57.180 131.730 -42.119  1.00  1.00      A    S
ATOM    398 DB   DA  A 133      61.670 131.000 -39.569  1.00  1.00      A    B
ATOM    399 DP   DT  A 134      55.780 134.180 -41.049  1.00  1.00      A    P
ATOM    400 DS   DT  A 134      57.280 134.260 -37.929  1.00  1.00      A    S
ATOM    401 DB   DT  A 134      61.100 134.580 -39.219  1.00  1.00      A    B
ATOM    402 DP   DA  A 135      56.170 137.320 -35.169  1.00  1.00      A    P
ATOM    403 DS   DA  A 135      59.620 137.430 -32.829  1.00  1.00      A    S
ATOM    404 DB   DA  A 135      63.030 136.590 -36.479  1.00  1.00      A    B
ATOM    405 DP   DT  A 136      60.310 139.860 -31.159  1.00  1.00      A    P
ATOM    406 DS   DT  A 136      63.390 139.300 -31.709  1.00  1.00      A    S
ATOM    407 DB   DT  A 136      63.690 140.160 -35.809  1.00  1.00      A    B
ATOM    408 DP   DA  A 137      66.240 141.260 -29.409  1.00  1.00      A    P
ATOM    409 DS   DA  A 137      68.970 140.890 -31.799  1.00  1.00      A    S
ATOM    410 DB   DA  A 137      67.250 142.050 -36.169  1.00  1.00      A    B
ATOM    411 DP   DT  A 138      72.060 142.290 -30.979  1.00  1.00      A    P
ATOM    412 DS   DT  A 138      72.860 142.670 -34.399  1.00  1.00      A    S
ATOM    413 DB   DT  A 138      69.300 144.970 -35.569  1.00  1.00      A    B
ATOM    414 DP   DA  A 139      76.750 144.470 -35.319  1.00  1.00      A    P
ATOM    415 DS   DA  A 139      75.671 145.890 -38.559  1.00  1.00      A    S
ATOM    416 DB   DA  A 139      71.271 148.490 -37.789  1.00  1.00      A    B
ATOM    417 DP   DC  A 140      77.611 147.490 -39.709  1.00  1.00      A    P
ATOM    418 DS   DC  A 140      75.261 149.850 -41.799  1.00  1.00      A    S
ATOM    419 DB   DC  A 140      72.111 151.550 -39.089  1.00  1.00      A    B
ATOM    420 DP   DA  A 141      76.861 152.960 -43.839  1.00  1.00      A    P
ATOM    421 DS   DA  A 141      73.631 155.140 -44.109  1.00  1.00      A    S
ATOM    422 DB   DA  A 141      71.291 155.580 -39.528  1.00  1.00      A    B
ATOM    423 DP   DT  A 142      73.801 158.590 -45.328  1.00  1.00      A    P
ATOM    424 DS   DT  A 142      70.441 159.770 -43.548  1.00  1.00      A    S
ATOM    425 DB   DT  A 142      71.401 159.040 -39.418  1.00  1.00      A    B
ATOM    426 DP   DC  A 143      69.571 163.180 -44.418  1.00  1.00      A    P
ATOM    427 DS   DC  A 143      67.771 163.690 -41.348  1.00  1.00      A    S
ATOM    428 DB   DC  A 143      70.761 162.580 -37.958  1.00  1.00      A    B
ATOM    429 DP   DC  A 144      65.711 167.150 -40.558  1.00  1.00      A    P
ATOM    430 DS   DC  A 144      65.691 166.730 -36.608  1.00  1.00      A    S
ATOM    431 DB   DC  A 144      69.821 165.470 -35.478  1.00  1.00      A    B
ATOM    432 DP   DT  A 145      63.491 169.400 -33.708  1.00  1.00      A    P
ATOM    433 DS   DT  A 145      65.711 168.930 -30.588  1.00  1.00      A    S
ATOM    434 DB   DT  A 145      69.771 168.300 -32.748  1.00  1.00      A    B
ATOM    435 DP   DG  A 146      65.361 171.720 -27.858  1.00  1.00      A    P
ATOM    436 DS   DG  A 146      69.131 173.430 -28.238  1.00  1.00      A    S
ATOM    437 DB   DG  A 146      72.151 171.530 -31.688  1.00  1.00      A    B
ATOM    438 DP   DT  A 147      69.881 176.740 -27.318  1.00  1.00      A    P
ATOM    439 DS   DT  A 147      73.151 176.630 -28.358  1.00  1.00      A    S
ATOM    440 DB   DT  A 147      73.031 174.800 -31.668  1.00  1.00      A    B
TER
ATOM    441 DS   DA  B   1      81.281 171.210 -37.288  1.00  1.00      B    S
ATOM    442 DB   DA  B   1      76.611 172.450 -35.798  1.00  1.00      B    B
ATOM    443 DP   DC  B   2      82.221 168.550 -36.788  1.00  1.00      B    P
ATOM    444 DS   DC  B   2      80.471 167.900 -33.888  1.00  1.00      B    S
ATOM    445 DB   DC  B   2      76.251 168.840 -34.518  1.00  1.00      B    B
ATOM    446 DP   DA  B   3      82.011 164.160 -31.528  1.00  1.00      B    P
ATOM    447 DS   DA  B   3      78.821 164.300 -29.158  1.00  1.00      B    S
ATOM    448 DB   DA  B   3      74.911 165.920 -31.638  1.00  1.00      B    B
ATOM    449 DP   DG  B   4      77.751 160.670 -27.128  1.00  1.00      B    P
ATOM    450 DS   DG  B   4      74.161 161.540 -27.248  1.00  1.00      B    S
ATOM    451 DB   DG  B   4      72.681 162.740 -31.328  1.00  1.00      B    B
ATOM    452 DP   DG  B   5      71.591 159.210 -25.838  1.00  1.00      B    P
ATOM    453 DS   DG  B   5      68.861 160.170 -27.988  1.00  1.00      B    S
ATOM    454 DB   DG  B   5      70.391 160.460 -33.078  1.00  1.00      B    B
ATOM    455 DP   DA  B   6      65.421 158.490 -27.748  1.00  1.00      B    P
ATOM    456 DS   DA  B   6      64.191 159.130 -31.288  1.00  1.00      B    S
ATOM    457 DB   DA  B   6      68.101 158.290 -34.408  1.00  1.00      B    B
ATOM    458 DP   DT  B   7      61.651 157.310 -32.188  1.00  1.00      B    P
ATOM    459 DS   DT  B   7      62.601 157.440 -36.018  1.00  1.00      B    S
ATOM    460 DB   DT  B   7      66.641 155.350 -35.918  1.00  1.00      B    B
ATOM    461 DP   DG  B   8      59.831 155.550 -37.909  1.00  1.00      B    P
ATOM    462 DS   DG  B   8      62.181 153.880 -40.519  1.00  1.00      B    S
ATOM    463 DB   DG  B   8      66.551 152.580 -39.079  1.00  1.00      B    B
ATOM    464 DP   DT  B   9      61.051 151.890 -42.629  1.00  1.00      B    P
ATOM    465 DS   DT  B   9      64.521 150.600 -43.739  1.00  1.00      B    S
ATOM    466 DB   DT  B   9      65.901 149.070 -39.459  1.00  1.00      B    B
ATOM    467 DP   DA  B  10      64.431 147.850 -46.899  1.00  1.00      B    P
ATOM    468 DS   DA  B  10      68.001 146.320 -46.109  1.00  1.00      B    S
ATOM    469 DB   DA  B  10      67.251 145.410 -41.019  1.00  1.00      B    B
ATOM    470 DP   DT  B  11      68.820 143.720 -47.689  1.00  1.00      B    P
ATOM    471 DS   DT  B  11      71.060 142.700 -44.729  1.00  1.00      B    S
ATOM    472 DB   DT  B  11      67.610 142.070 -41.949  1.00  1.00      B    B
ATOM    473 DP   DA  B  12      73.170 138.980 -45.169  1.00  1.00      B    P
ATOM    474 DS   DA  B  12      72.490 137.970 -41.479  1.00  1.00      B    S
ATOM    475 DB   DA  B  12      68.100 138.640 -39.659  1.00  1.00      B    B
ATOM    476 DP   DT  B  13      73.590 134.950 -40.059  1.00  1.00      B    P
ATOM    477 DS   DT  B  13      71.720 135.170 -37.089  1.00  1.00      B    S
ATOM    478 DB   DT  B  13      67.950 134.820 -38.769  1.00  1.00      B    B
ATOM    479 DP   DA  B  14      72.200 131.870 -34.239  1.00  1.00      B    P
ATOM    480 DS   DA  B  14      69.170 132.590 -32.209  1.00  1.00      B    S
ATOM    481 DB   DA  B  14      66.320 132.920 -35.549  1.00  1.00      B    B
ATOM    482 DP   DT  B  15      68.310 130.540 -29.949  1.00  1.00      B    P
ATOM    483 DS   DT  B  15      64.890 130.870 -30.569  1.00  1.00      B    S
ATOM    484 DB   DT  B  15      64.950 129.770 -34.579  1.00  1.00      B    B
ATOM    485 DP   DC  B  16      62.580 128.540 -28.309  1.00  1.00      B    P
ATOM    486 DS   DC  B  16      59.920 127.970 -31.219  1.00  1.00      B    S
ATOM    487 DB   DC  B  16      62.080 127.120 -34.449  1.00  1.00      B    B
ATOM    488 DP   DT  B  17      57.040 125.450 -30.839  1.00  1.00      B    P
ATOM    489 DS   DT  B  17      56.420 124.400 -34.749  1.00  1.00      B    S
ATOM    490 DB   DT  B  17      60.620 123.590 -35.889  1.00  1.00      B    B
ATOM    491 DP   DG  B  18      53.490 120.720 -34.569  1.00  1.00      B    P
ATOM    492 DS   DG  B  18      54.130 119.770 -37.689  1.00  1.00      B    S
ATOM    493 DB   DG  B  18      59.470 119.520 -38.299  1.00  1.00      B    B
ATOM    494 DP   DA  B  19      52.240 117.420 -40.139  1.00  1.00      B    P
ATOM    495 DS   DA  B  19      55.400 116.090 -42.029  1.00  1.00      B    S
ATOM    496 DB   DA  B  19      59.370 116.220 -39.099  1.00  1.00      B    B
ATOM    497 DP   DC  B  20      55.120 113.820 -43.619  1.00  1.00      B    P
ATOM    498 DS   DC  B  20      58.800 112.610 -43.259  1.00  1.00      B    S
ATOM    499 DB   DC  B  20      59.640 112.840 -39.619  1.00  1.00      B    B
ATOM    500 DP   DA  B  21      60.160 108.940 -45.709  1.00  1.00      B    P
ATOM    501 DS   DA  B  21      63.540 108.380 -43.469  1.00  1.00      B    S
ATOM    502 DB   DA  B  21      62.310 109.390 -38.749  1.00  1.00      B    B
ATOM    503 DP   DC  B  22      64.660 105.590 -43.639  1.00  1.00      B    P
ATOM    504 DS   DC  B  22      65.950 105.570 -40.469  1.00  1.00      B    S
ATOM    505 DB   DC  B  22      62.700 106.070 -37.909  1.00  1.00      B    B
ATOM    506 DP   DG  B  23      69.140 101.560 -39.699  1.00  1.00      B    P
ATOM    507 DS   DG  B  23      68.510 101.670 -35.869  1.00  1.00      B    S
ATOM    508 DB   DG  B  23      63.580 103.160 -34.569  1.00  1.00      B    B
ATOM    509 DP   DT  B  24      69.740  99.480 -33.469  1.00  1.00      B    P
ATOM    510 DS   DT  B  24      67.010  99.680 -30.589  1.00  1.00      B    S
ATOM    511 DB   DT  B  24      63.480 100.210 -32.949  1.00  1.00      B    B
ATOM    512 DP   DG  B  25      67.280  95.870 -27.999  1.00  1.00      B    P
ATOM    513 DS   DG  B  25      64.220  95.980 -26.979  1.00  1.00      B    S
ATOM    514 DB   DG  B  25      61.440  96.880 -31.099  1.00  1.00      B    B
ATOM    515 DP   DC  B  26      63.120  94.160 -25.119  1.00  1.00      B    P
ATOM    516 DS   DC  B  26      59.520  94.600 -26.429  1.00  1.00      B    S
ATOM    517 DB   DC  B  26      59.760  93.820 -30.579  1.00  1.00      B    B
ATOM    518 DP   DC  B  27      56.570  92.550 -25.039  1.00  1.00      B    P
ATOM    519 DS   DC  B  27      54.210  92.870 -28.319  1.00  1.00      B    S
ATOM    520 DB   DC  B  27      56.690  91.320 -30.919  1.00  1.00      B    B
ATOM    521 DP   DT  B  28      50.420  91.110 -28.459  1.00  1.00      B    P
ATOM    522 DS   DT  B  28      51.000  90.120 -32.329  1.00  1.00      B    S
ATOM    523 DB   DT  B  28      54.650  88.110 -32.039  1.00  1.00      B    B
ATOM    524 DP   DG  B  29      47.840  87.470 -33.819  1.00  1.00      B    P
ATOM    525 DS   DG  B  29      50.080  85.290 -36.099  1.00  1.00      B    S
ATOM    526 DB   DG  B  29      55.040  84.450 -34.219  1.00  1.00      B    B
ATOM    527 DP   DG  B  30      49.060  82.470 -37.029  1.00  1.00      B    P
ATOM    528 DS   DG  B  30      51.850  80.590 -38.079  1.00  1.00      B    S
ATOM    529 DB   DG  B  30      55.700  80.710 -34.599  1.00  1.00      B    B
ATOM    530 DP   DA  B  31      52.040  77.410 -40.039  1.00  1.00      B    P
ATOM    531 DS   DA  B  31      55.700  76.600 -39.009  1.00  1.00      B    S
ATOM    532 DB   DA  B  31      55.890  77.260 -34.379  1.00  1.00      B    B
ATOM    533 DP   DG  B  32      57.130  72.840 -40.269  1.00  1.00      B    P
ATOM    534 DS   DG  B  32      59.590  72.710 -37.369  1.00  1.00      B    S
ATOM    535 DB   DG  B  32      57.670  74.170 -32.739  1.00  1.00      B    B
ATOM    536 DP   DA  B  33      62.910  70.260 -37.349  1.00  1.00      B    P
ATOM    537 DS   DA  B  33      63.070  69.880 -33.459  1.00  1.00      B    S
ATOM    538 DB   DA  B  33      58.390  70.980 -31.579  1.00  1.00      B    B
ATOM    539 DP   DC  B  34      64.050  67.280 -32.529  1.00  1.00      B    P
ATOM    540 DS   DC  B  34      63.050  67.750 -29.309  1.00  1.00      B    S
ATOM    541 DB   DC  B  34      58.860  68.020 -29.799  1.00  1.00      B    B
ATOM    542 DP   DT  B  35      64.040  65.230 -26.309  1.00  1.00      B    P
ATOM    543 DS   DT  B  35      61.060  65.420 -24.509  1.00  1.00      B    S
ATOM    544 DB   DT  B  35      58.600  64.640 -27.589  1.00  1.00      B    B
ATOM    545 DP   DA  B  36      60.570  63.090 -21.079  1.00  1.00      B    P
ATOM    546 DS   DA  B  36      56.970  63.220 -20.919  1.00  1.00      B    S
ATOM    547 DB   DA  B  36      55.600  62.600 -25.659  1.00  1.00      B    B
ATOM    548 DP   DG  B  37      55.330  60.170 -18.479  1.00  1.00      B    P
ATOM    549 DS   DG  B  37      52.180  59.400 -20.779  1.00  1.00      B    S
ATOM    550 DB   DG  B  37      53.360  59.160 -26.139  1.00  1.00      B    B
ATOM    551 DP   DG  B  38      50.090  56.350 -20.119  1.00  1.00      B    P
ATOM    552 DS   DG  B  38      48.730  55.820 -23.489  1.00  1.00      B    S
ATOM    553 DB   DG  B  38      52.720  55.500 -26.949  1.00  1.00      B    B
ATOM    554 DP   DG  B  39      46.380  53.240 -23.970  1.00  1.00      B    P
ATOM    555 DS   DG  B  39      47.220  52.250 -27.660  1.00  1.00      B    S
ATOM    556 DB   DG  B  39      52.260  52.320 -28.800  1.00  1.00      B    B
ATOM    557 DP   DA  B  40      44.780  50.530 -30.490  1.00  1.00      B    P
ATOM    558 DS   DA  B  40      47.420  48.450 -32.130  1.00  1.00      B    S
ATOM    559 DB   DA  B  40      51.650  48.790 -29.720  1.00  1.00      B    B
ATOM    560 DP   DG  B  41      46.400  45.290 -33.820  1.00  1.00      B    P
ATOM    561 DS   DG  B  41      50.080  43.570 -33.830  1.00  1.00      B    S
ATOM    562 DB   DG  B  41      52.560  44.830 -29.350  1.00  1.00      B    B
ATOM    563 DP   DT  B  42      50.580  40.420 -34.110  1.00  1.00      B    P
ATOM    564 DS   DT  B  42      53.880  40.300 -32.410  1.00  1.00      B    S
ATOM    565 DB   DT  B  42      52.830  41.510 -28.310  1.00  1.00      B    B
ATOM    566 DP   DA  B  43      56.560  37.160 -33.080  1.00  1.00      B    P
ATOM    567 DS   DA  B  43      57.880  37.490 -29.620  1.00  1.00      B    S
ATOM    568 DB   DA  B  43      54.780  38.500 -26.150  1.00  1.00      B    B
ATOM    569 DP   DA  B  44      60.630  35.460 -28.490  1.00  1.00      B    P
ATOM    570 DS   DA  B  44      60.350  36.120 -24.400  1.00  1.00      B    S
ATOM    571 DB   DA  B  44      55.330  36.730 -23.050  1.00  1.00      B    B
ATOM    572 DP   DT  B  45      61.710  33.440 -22.490  1.00  1.00      B    P
ATOM    573 DS   DT  B  45      59.550  34.130 -19.770  1.00  1.00      B    S
ATOM    574 DB   DT  B  45      55.610  33.450 -21.430  1.00  1.00      B    B
ATOM    575 DP   DC  B  46      60.220  31.790 -16.660  1.00  1.00      B    P
ATOM    576 DS   DC  B  46      56.760  32.180 -15.340  1.00  1.00      B    S
ATOM    577 DB   DC  B  46      54.110  30.930 -18.740  1.00  1.00      B    B
ATOM    578 DP   DC  B  47      55.580  31.100 -12.170  1.00  1.00      B    P
ATOM    579 DS   DC  B  47      51.710  31.680 -13.160  1.00  1.00      B    S
ATOM    580 DB   DC  B  47      51.400  29.350 -16.690  1.00  1.00      B    B
ATOM    581 DP   DC  B  48      49.580  30.760 -10.830  1.00  1.00      B    P
ATOM    582 DS   DC  B  48      46.660  29.550 -12.960  1.00  1.00      B    S
ATOM    583 DB   DC  B  48      48.710  26.550 -15.510  1.00  1.00      B    B
ATOM    584 DP   DC  B  49      43.770  28.110 -11.610  1.00  1.00      B    P
ATOM    585 DS   DC  B  49      42.910  25.420 -14.580  1.00  1.00      B    S
ATOM    586 DB   DC  B  49      46.600  23.490 -15.060  1.00  1.00      B    B
ATOM    587 DP   DT  B  50      39.830  22.620 -14.320  1.00  1.00      B    P
ATOM    588 DS   DT  B  50      41.130  20.640 -16.800  1.00  1.00      B    S
ATOM    589 DB   DT  B  50      45.380  19.810 -14.840  1.00  1.00      B    B
ATOM    590 DP   DT  B  51      39.260  17.670 -18.060  1.00  1.00      B    P
ATOM    591 DS   DT  B  51      42.340  16.360 -19.950  1.00  1.00      B    S
ATOM    592 DB   DT  B  51      44.960  15.950 -16.100  1.00  1.00      B    B
ATOM    593 DP   DG  B  52      42.050  12.310 -22.040  1.00  1.00      B    P
ATOM    594 DS   DG  B  52      45.430  11.540 -21.650  1.00  1.00      B    S
ATOM    595 DB   DG  B  52      46.020  11.690 -16.700  1.00  1.00      B    B
ATOM    596 DP   DG  B  53      46.730   8.680 -23.210  1.00  1.00      B    P
ATOM    597 DS   DG  B  53      49.120   7.560 -20.310  1.00  1.00      B    S
ATOM    598 DB   DG  B  53      47.300   8.400 -15.790  1.00  1.00      B    B
ATOM    599 DP   DC  B  54      51.230   5.350 -20.730  1.00  1.00      B    P
ATOM    600 DS   DC  B  54      51.590   4.830 -17.030  1.00  1.00      B    S
ATOM    601 DB   DC  B  54      47.270   5.040 -15.640  1.00  1.00      B    B
ATOM    602 DP   DG  B  55      53.790   0.500 -15.480  1.00  1.00      B    P
ATOM    603 DS   DG  B  55      52.110   0.730 -11.790  1.00  1.00      B    S
ATOM    604 DB   DG  B  55      46.920   2.060 -12.490  1.00  1.00      B    B
ATOM    605 DP   DG  B  56      52.390  -2.400  -9.570  1.00  1.00      B    P
ATOM    606 DS   DG  B  56      48.940  -1.750  -8.150  1.00  1.00      B    S
ATOM    607 DB   DG  B  56      44.970  -1.380 -11.760  1.00  1.00      B    B
ATOM    608 DP   DT  B  57      47.690  -3.560  -5.410  1.00  1.00      B    P
ATOM    609 DS   DT  B  57      44.160  -2.590  -5.840  1.00  1.00      B    S
ATOM    610 DB   DT  B  57      43.750  -4.020  -9.900  1.00  1.00      B    B
ATOM    611 DP   DT  B  58      41.670  -4.020  -3.380  1.00  1.00      B    P
ATOM    612 DS   DT  B  58      38.970  -3.770  -5.800  1.00  1.00      B    S
ATOM    613 DB   DT  B  58      40.830  -6.420  -9.210  1.00  1.00      B    B
ATOM    614 DP   DA  B  59      34.870  -5.010  -4.350  1.00  1.00      B    P
ATOM    615 DS   DA  B  59      33.610  -6.140  -7.890  1.00  1.00      B    S
ATOM    616 DB   DA  B  59      37.260  -8.670 -10.010  1.00  1.00      B    B
ATOM    617 DP   DA  B  60      30.400  -7.700  -8.620  1.00  1.00      B    P
ATOM    618 DS   DA  B  60      31.350  -9.000 -11.760  1.00  1.00      B    S
ATOM    619 DB   DA  B  60      35.130 -11.300 -11.310  1.00  1.00      B    B
ATOM    620 DP   DA  B  61      28.730 -10.430 -14.420  1.00  1.00      B    P
ATOM    621 DS   DA  B  61      31.090 -12.780 -15.910  1.00  1.00      B    S
ATOM    622 DB   DA  B  61      34.080 -14.680 -12.210  1.00  1.00      B    B
ATOM    623 DP   DA  B  62      29.860 -15.320 -18.640  1.00  1.00      B    P
ATOM    624 DS   DA  B  62      32.510 -17.560 -18.350  1.00  1.00      B    S
ATOM    625 DB   DA  B  62      33.320 -18.170 -13.400  1.00  1.00      B    B
ATOM    626 DP   DC  B  63      32.360 -20.160 -20.120  1.00  1.00      B    P
ATOM    627 DS   DC  B  63      33.090 -22.850 -17.090  1.00  1.00      B    S
ATOM    628 DB   DC  B  63      32.090 -21.250 -13.180  1.00  1.00      B    B
ATOM    629 DP   DG  B  64      32.210 -27.030 -17.890  1.00  1.00      B    P
ATOM    630 DS   DG  B  64      32.340 -27.930 -14.090  1.00  1.00      B    S
ATOM    631 DB   DG  B  64      30.160 -24.610 -11.440  1.00  1.00      B    B
ATOM    632 DP   DC  B  65      32.750 -30.520 -13.070  1.00  1.00      B    P
ATOM    633 DS   DC  B  65      32.370 -29.650  -9.700  1.00  1.00      B    S
ATOM    634 DB   DC  B  65      29.050 -27.390 -10.030  1.00  1.00      B    B
ATOM    635 DP   DG  B  66      31.880 -33.430  -6.780  1.00  1.00      B    P
ATOM    636 DS   DG  B  66      29.650 -31.330  -4.510  1.00  1.00      B    S
ATOM    637 DB   DG  B  66      26.570 -28.910  -6.710  1.00  1.00      B    B
ATOM    638 DP   DG  B  67      28.190 -32.410  -1.010  1.00  1.00      B    P
ATOM    639 DS   DG  B  67      25.730 -29.730  -1.100  1.00  1.00      B    S
ATOM    640 DB   DG  B  67      23.120 -29.990  -5.380  1.00  1.00      B    B
ATOM    641 DP   DG  B  68      23.190 -29.590   1.780  1.00  1.00      B    P
ATOM    642 DS   DG  B  68      20.950 -27.820  -0.110  1.00  1.00      B    S
ATOM    643 DB   DG  B  68      19.520 -30.110  -4.190  1.00  1.00      B    B
ATOM    644 DP   DG  B  69      18.050 -26.020   1.600  1.00  1.00      B    P
ATOM    645 DS   DG  B  69      15.770 -25.570  -1.580  1.00  1.00      B    S
ATOM    646 DB   DG  B  69      15.880 -29.390  -4.230  1.00  1.00      B    B
ATOM    647 DP   DG  B  70      12.820 -24.350  -1.560  1.00  1.00      B    P
ATOM    648 DS   DG  B  70      11.320 -26.460  -4.670  1.00  1.00      B    S
ATOM    649 DB   DG  B  70      12.580 -31.360  -4.360  1.00  1.00      B    B
ATOM    650 DP   DA  B  71       8.120 -25.420  -6.650  1.00  1.00      B    P
ATOM    651 DS   DA  B  71       7.710 -28.900  -8.350  1.00  1.00      B    S
ATOM    652 DB   DA  B  71       9.440 -32.540  -5.390  1.00  1.00      B    B
ATOM    653 DP   DC  B  72       5.000 -29.340  -9.590  1.00  1.00      B    P
ATOM    654 DS   DC  B  72       4.910 -32.840  -8.850  1.00  1.00      B    S
ATOM    655 DB   DC  B  72       6.200 -33.270  -4.530  1.00  1.00      B    B
ATOM    656 DP   DA  B  73       1.300 -35.050  -9.750  1.00  1.00      B    P
ATOM    657 DS   DA  B  73       1.660 -38.060  -7.200  1.00  1.00      B    S
ATOM    658 DB   DA  B  73       3.270 -36.410  -3.120  1.00  1.00      B    B
ATOM    659 DP   DG  B  74      -1.520 -39.900  -6.830  1.00  1.00      B    P
ATOM    660 DS   DG  B  74      -0.800 -41.170  -3.350  1.00  1.00      B    S
ATOM    661 DB   DG  B  74       0.710 -37.600  -0.440  1.00  1.00      B    B
ATOM    662 DP   DC  B  75      -2.800 -43.710  -2.120  1.00  1.00      B    P
ATOM    663 DS   DC  B  75      -2.180 -42.420   1.570  1.00  1.00      B    S
ATOM    664 DB   DC  B  75      -1.980 -38.220   1.220  1.00  1.00      B    B
ATOM    665 DP   DG  B  76      -5.510 -43.990   4.800  1.00  1.00      B    P
ATOM    666 DS   DG  B  76      -5.060 -41.180   6.660  1.00  1.00      B    S
ATOM    667 DB   DG  B  76      -5.390 -36.860   3.560  1.00  1.00      B    B
ATOM    668 DP   DC  B  77      -6.510 -40.950   9.910  1.00  1.00      B    P
ATOM    669 DS   DC  B  77      -6.320 -37.010   9.550  1.00  1.00      B    S
ATOM    670 DB   DC  B  77      -8.200 -36.410   5.730  1.00  1.00      B    B
ATOM    671 DP   DG  B  78      -8.250 -34.300  13.510  1.00  1.00      B    P
ATOM    672 DS   DG  B  78      -9.030 -31.480  11.350  1.00  1.00      B    S
ATOM    673 DB   DG  B  78     -10.540 -32.960   6.500  1.00  1.00      B    B
ATOM    674 DP   DT  B  79     -10.200 -28.620  12.130  1.00  1.00      B    P
ATOM    675 DS   DT  B  79     -10.980 -27.470   9.110  1.00  1.00      B    S
ATOM    676 DB   DT  B  79     -13.210 -31.040   7.930  1.00  1.00      B    B
ATOM    677 DP   DA  B  80     -12.610 -23.670   8.580  1.00  1.00      B    P
ATOM    678 DS   DA  B  80     -13.930 -24.460   5.220  1.00  1.00      B    S
ATOM    679 DB   DA  B  80     -15.700 -29.050   5.220  1.00  1.00      B    B
ATOM    680 DP   DC  B  81     -15.600 -22.430   3.910  1.00  1.00      B    P
ATOM    681 DS   DC  B  81     -18.100 -25.330   1.970  1.00  1.00      B    S
ATOM    682 DB   DC  B  81     -19.010 -27.660   5.180  1.00  1.00      B    B
ATOM    683 DP   DG  B  82     -22.080 -23.340  -0.690  1.00  1.00      B    P
ATOM    684 DS   DG  B  82     -24.500 -26.320   0.080  1.00  1.00      B    S
ATOM    685 DB   DG  B  82     -23.560 -28.550   4.730  1.00  1.00      B    B
ATOM    686 DP   DT  B  83     -27.980 -26.420  -0.440  1.00  1.00      B    P
ATOM    687 DS   DT  B  83     -28.690 -29.060   2.210  1.00  1.00      B    S
ATOM    688 DB   DT  B  83     -26.460 -27.290   5.940  1.00  1.00      B    B
ATOM    689 DP   DG  B  84     -33.260 -29.330   1.960  1.00  1.00      B    P
ATOM    690 DS   DG  B  84     -33.430 -29.810   5.790  1.00  1.00      B    S
ATOM    691 DB   DG  B  84     -29.850 -27.190   8.300  1.00  1.00      B    B
ATOM    692 DP   DC  B  85     -36.150 -29.850   7.150  1.00  1.00      B    P
ATOM    693 DS   DC  B  85     -35.190 -29.090  10.220  1.00  1.00      B    S
ATOM    694 DB   DC  B  85     -32.610 -25.620   9.700  1.00  1.00      B    B
ATOM    695 DP   DG  B  86     -38.710 -28.700  13.300  1.00  1.00      B    P
ATOM    696 DS   DG  B  86     -36.710 -26.380  15.710  1.00  1.00      B    S
ATOM    697 DB   DG  B  86     -33.890 -23.150  12.800  1.00  1.00      B    B
ATOM    698 DP   DT  B  87     -37.780 -25.130  18.040  1.00  1.00      B    P
ATOM    699 DS   DT  B  87     -34.730 -22.410  18.590  1.00  1.00      B    S
ATOM    700 DB   DT  B  87     -34.990 -20.310  14.450  1.00  1.00      B    B
ATOM    701 DP   DT  B  88     -34.700 -20.030  21.190  1.00  1.00      B    P
ATOM    702 DS   DT  B  88     -32.860 -16.990  19.360  1.00  1.00      B    S
ATOM    703 DB   DT  B  88     -35.720 -16.810  15.740  1.00  1.00      B    B
ATOM    704 DP   DT  B  89     -32.710 -13.640  21.250  1.00  1.00      B    P
ATOM    705 DS   DT  B  89     -31.870 -12.200  18.230  1.00  1.00      B    S
ATOM    706 DB   DT  B  89     -36.030 -12.960  15.610  1.00  1.00      B    B
ATOM    707 DP   DA  B  90     -30.580  -8.430  18.450  1.00  1.00      B    P
ATOM    708 DS   DA  B  90     -31.160  -7.670  14.510  1.00  1.00      B    S
ATOM    709 DB   DA  B  90     -35.800  -9.100  13.630  1.00  1.00      B    B
ATOM    710 DP   DA  B  91     -29.980  -4.180  12.680  1.00  1.00      B    P
ATOM    711 DS   DA  B  91     -32.710  -4.140  10.330  1.00  1.00      B    S
ATOM    712 DB   DA  B  91     -36.870  -5.700  12.940  1.00  1.00      B    B
ATOM    713 DP   DG  B  92     -33.070  -1.130   8.250  1.00  1.00      B    P
ATOM    714 DS   DG  B  92     -36.870  -1.190   8.040  1.00  1.00      B    S
ATOM    715 DB   DG  B  92     -39.110  -2.560  12.310  1.00  1.00      B    B
ATOM    716 DP   DC  B  93     -38.590   0.980   5.950  1.00  1.00      B    P
ATOM    717 DS   DC  B  93     -41.900   0.770   8.560  1.00  1.00      B    S
ATOM    718 DB   DC  B  93     -40.350   0.650  12.610  1.00  1.00      B    B
ATOM    719 DP   DG  B  94     -45.150   3.790   7.460  1.00  1.00      B    P
ATOM    720 DS   DG  B  94     -46.230   4.320  11.150  1.00  1.00      B    S
ATOM    721 DB   DG  B  94     -42.990   3.580  14.720  1.00  1.00      B    B
ATOM    722 DP   DG  B  95     -48.750   6.610  12.330  1.00  1.00      B    P
ATOM    723 DS   DG  B  95     -47.780   7.450  15.690  1.00  1.00      B    S
ATOM    724 DB   DG  B  95     -42.750   6.220  17.110  1.00  1.00      B    B
ATOM    725 DP   DT  B  96     -48.680  10.500  17.080  1.00  1.00      B    P
ATOM    726 DS   DT  B  96     -45.690  10.700  19.870  1.00  1.00      B    S
ATOM    727 DB   DT  B  96     -42.110   9.710  17.650  1.00  1.00      B    B
ATOM    728 DP   DG  B  97     -46.120  14.900  21.670  1.00  1.00      B    P
ATOM    729 DS   DG  B  97     -42.660  15.320  22.070  1.00  1.00      B    S
ATOM    730 DB   DG  B  97     -39.640  12.850  18.680  1.00  1.00      B    B
ATOM    731 DP   DC  B  98     -41.430  18.000  23.500  1.00  1.00      B    P
ATOM    732 DS   DC  B  98     -37.940  17.260  22.220  1.00  1.00      B    S
ATOM    733 DB   DC  B  98     -38.450  15.970  18.040  1.00  1.00      B    B
ATOM    734 DP   DT  B  99     -34.900  20.150  22.820  1.00  1.00      B    P
ATOM    735 DS   DT  B  99     -32.300  18.810  20.760  1.00  1.00      B    S
ATOM    736 DB   DT  B  99     -35.030  19.100  16.760  1.00  1.00      B    B
ATOM    737 DP   DA  B 100     -28.660  20.650  20.410  1.00  1.00      B    P
ATOM    738 DS   DA  B 100     -28.120  19.120  16.640  1.00  1.00      B    S
ATOM    739 DB   DA  B 100     -32.480  19.760  13.510  1.00  1.00      B    B
ATOM    740 DP   DG  B 101     -24.720  20.540  14.740  1.00  1.00      B    P
ATOM    741 DS   DG  B 101     -26.180  19.960  11.260  1.00  1.00      B    S
ATOM    742 DB   DG  B 101     -30.890  22.470  10.950  1.00  1.00      B    B
ATOM    743 DP   DA  B 102     -24.270  19.840   8.390  1.00  1.00      B    P
ATOM    744 DS   DA  B 102     -27.080  20.450   6.360  1.00  1.00      B    S
ATOM    745 DB   DA  B 102     -29.390  24.440   8.400  1.00  1.00      B    B
ATOM    746 DP   DG  B 103     -26.110  20.980   2.220  1.00  1.00      B    P
ATOM    747 DS   DG  B 103     -29.470  22.940   1.620  1.00  1.00      B    S
ATOM    748 DB   DG  B 103     -30.400  26.670   5.180  1.00  1.00      B    B
ATOM    749 DP   DC  B 104     -30.420  23.250  -1.720  1.00  1.00      B    P
ATOM    750 DS   DC  B 104     -32.180  26.540  -0.730  1.00  1.00      B    S
ATOM    751 DB   DC  B 104     -29.460  28.720   2.460  1.00  1.00      B    B
ATOM    752 DP   DT  B 105     -33.940  28.660  -3.020  1.00  1.00      B    P
ATOM    753 DS   DT  B 105     -33.760  32.240  -1.090  1.00  1.00      B    S
ATOM    754 DB   DT  B 105     -29.700  32.030   0.340  1.00  1.00      B    B
ATOM    755 DP   DG  B 106     -35.420  35.740  -3.420  1.00  1.00      B    P
ATOM    756 DS   DG  B 106     -33.070  38.530  -2.120  1.00  1.00      B    S
ATOM    757 DB   DG  B 106     -29.070  36.250   0.150  1.00  1.00      B    B
ATOM    758 DP   DT  B 107     -32.210  41.240  -3.800  1.00  1.00      B    P
ATOM    759 DS   DT  B 107     -29.440  41.810  -1.470  1.00  1.00      B    S
ATOM    760 DB   DT  B 107     -27.290  37.760  -2.390  1.00  1.00      B    B
ATOM    761 DP   DC  B 108     -27.620  45.130  -2.050  1.00  1.00      B    P
ATOM    762 DS   DC  B 108     -24.720  43.730  -1.270  1.00  1.00      B    S
ATOM    763 DB   DC  B 108     -24.170  40.670  -3.690  1.00  1.00      B    B
ATOM    764 DP   DT  B 109     -21.400  46.150  -1.050  1.00  1.00      B    P
ATOM    765 DS   DT  B 109     -18.270  43.500  -2.510  1.00  1.00      B    S
ATOM    766 DB   DT  B 109     -20.750  41.480  -5.560  1.00  1.00      B    B
ATOM    767 DP   DA  B 110     -14.680  45.100  -3.830  1.00  1.00      B    P
ATOM    768 DS   DA  B 110     -13.970  42.030  -6.470  1.00  1.00      B    S
ATOM    769 DB   DA  B 110     -18.220  40.400  -8.610  1.00  1.00      B    B
ATOM    770 DP   DC  B 111     -11.650  42.250  -8.210  1.00  1.00      B    P
ATOM    771 DS   DC  B 111     -12.980  40.060 -10.570  1.00  1.00      B    S
ATOM    772 DB   DC  B 111     -16.830  41.450 -11.420  1.00  1.00      B    B
ATOM    773 DP   DG  B 112     -10.350  39.690 -14.030  1.00  1.00      B    P
ATOM    774 DS   DG  B 112     -13.280  39.030 -16.680  1.00  1.00      B    S
ATOM    775 DB   DG  B 112     -17.080  41.890 -15.710  1.00  1.00      B    B
ATOM    776 DP   DA  B 113     -12.570  38.610 -20.100  1.00  1.00      B    P
ATOM    777 DS   DA  B 113     -15.880  39.390 -21.370  1.00  1.00      B    S
ATOM    778 DB   DA  B 113     -17.700  43.530 -18.750  1.00  1.00      B    B
ATOM    779 DP   DC  B 114     -15.780  39.440 -23.840  1.00  1.00      B    P
ATOM    780 DS   DC  B 114     -18.390  41.370 -24.070  1.00  1.00      B    S
ATOM    781 DB   DC  B 114     -17.380  44.890 -21.890  1.00  1.00      B    B
ATOM    782 DP   DC  B 115     -19.960  42.170 -27.220  1.00  1.00      B    P
ATOM    783 DS   DC  B 115     -21.630  45.330 -26.310  1.00  1.00      B    S
ATOM    784 DB   DC  B 115     -18.240  47.890 -24.410  1.00  1.00      B    B
ATOM    785 DP   DA  B 116     -24.410  47.650 -29.440  1.00  1.00      B    P
ATOM    786 DS   DA  B 116     -23.760  51.420 -28.130  1.00  1.00      B    S
ATOM    787 DB   DA  B 116     -18.780  51.580 -26.490  1.00  1.00      B    B
ATOM    788 DP   DA  B 117     -24.940  54.470 -29.750  1.00  1.00      B    P
ATOM    789 DS   DA  B 117     -22.360  56.800 -28.080  1.00  1.00      B    S
ATOM    790 DB   DA  B 117     -17.510  54.600 -28.200  1.00  1.00      B    B
ATOM    791 DP   DT  B 118     -22.430  60.420 -28.559  1.00  1.00      B    P
ATOM    792 DS   DT  B 118     -18.760  60.710 -27.419  1.00  1.00      B    S
ATOM    793 DB   DT  B 118     -16.830  57.600 -29.830  1.00  1.00      B    B
ATOM    794 DP   DT  B 119     -17.300  63.730 -27.899  1.00  1.00      B    P
ATOM    795 DS   DT  B 119     -13.940  62.160 -27.949  1.00  1.00      B    S
ATOM    796 DB   DT  B 119     -14.350  59.970 -31.779  1.00  1.00      B    B
ATOM    797 DP   DG  B 120     -10.570  65.100 -27.859  1.00  1.00      B    P
ATOM    798 DS   DG  B 120      -8.180  62.790 -29.799  1.00  1.00      B    S
ATOM    799 DB   DG  B 120     -10.690  60.400 -33.959  1.00  1.00      B    B
ATOM    800 DP   DA  B 121      -4.380  63.370 -30.379  1.00  1.00      B    P
ATOM    801 DS   DA  B 121      -3.950  61.000 -33.059  1.00  1.00      B    S
ATOM    802 DB   DA  B 121      -7.960  60.820 -35.929  1.00  1.00      B    B
ATOM    803 DP   DG  B 122      -0.590  62.010 -35.249  1.00  1.00      B    P
ATOM    804 DS   DG  B 122      -1.930  60.770 -38.569  1.00  1.00      B    S
ATOM    805 DB   DG  B 122      -6.840  61.990 -39.539  1.00  1.00      B    B
ATOM    806 DP   DC  B 123       0.240  60.530 -41.349  1.00  1.00      B    P
ATOM    807 DS   DC  B 123      -2.510  60.880 -43.679  1.00  1.00      B    S
ATOM    808 DB   DC  B 123      -5.140  63.680 -41.769  1.00  1.00      B    B
ATOM    809 DP   DG  B 124      -1.010  62.671 -47.699  1.00  1.00      B    P
ATOM    810 DS   DG  B 124      -4.130  64.111 -48.229  1.00  1.00      B    S
ATOM    811 DB   DG  B 124      -5.600  67.021 -44.449  1.00  1.00      B    B
ATOM    812 DP   DG  B 125      -4.510  66.081 -51.269  1.00  1.00      B    P
ATOM    813 DS   DG  B 125      -7.110  68.601 -50.329  1.00  1.00      B    S
ATOM    814 DB   DG  B 125      -6.430  70.081 -46.069  1.00  1.00      B    B
ATOM    815 DP   DC  B 126      -7.360  70.941 -52.669  1.00  1.00      B    P
ATOM    816 DS   DC  B 126      -8.440  73.331 -50.109  1.00  1.00      B    S
ATOM    817 DB   DC  B 126      -5.130  73.041 -47.089  1.00  1.00      B    B
ATOM    818 DP   DC  B 127      -9.110  76.991 -51.369  1.00  1.00      B    P
ATOM    819 DS   DC  B 127      -7.990  78.661 -47.949  1.00  1.00      B    S
ATOM    820 DB   DC  B 127      -4.180  76.671 -46.599  1.00  1.00      B    B
ATOM    821 DP   DT  B 128      -7.510  82.921 -47.479  1.00  1.00      B    P
ATOM    822 DS   DT  B 128      -5.950  82.801 -44.329  1.00  1.00      B    S
ATOM    823 DB   DT  B 128      -2.660  80.401 -45.469  1.00  1.00      B    B
ATOM    824 DP   DG  B 129      -4.960  86.780 -43.119  1.00  1.00      B    P
ATOM    825 DS   DG  B 129      -1.010  86.030 -41.929  1.00  1.00      B    S
ATOM    826 DB   DG  B 129       0.990  83.240 -44.899  1.00  1.00      B    B
ATOM    827 DP   DC  B 130       1.140  88.310 -39.779  1.00  1.00      B    P
ATOM    828 DS   DC  B 130       4.210  86.080 -40.599  1.00  1.00      B    S
ATOM    829 DB   DC  B 130       3.590  85.380 -44.389  1.00  1.00      B    B
ATOM    830 DP   DA  B 131       8.040  87.220 -39.309  1.00  1.00      B    P
ATOM    831 DS   DA  B 131       9.910  85.300 -42.189  1.00  1.00      B    S
ATOM    832 DB   DA  B 131       7.190  86.400 -45.999  1.00  1.00      B    B
ATOM    833 DP   DG  B 132      13.910  86.220 -42.449  1.00  1.00      B    P
ATOM    834 DS   DG  B 132      14.020  85.820 -46.329  1.00  1.00      B    S
ATOM    835 DB   DG  B 132      10.080  87.930 -48.469  1.00  1.00      B    B
ATOM    836 DP   DA  B 133      16.930  85.260 -47.869  1.00  1.00      B    P
ATOM    837 DS   DA  B 133      15.310  86.430 -51.499  1.00  1.00      B    S
ATOM    838 DB   DA  B 133      11.710  89.651 -50.979  1.00  1.00      B    B
ATOM    839 DP   DC  B 134      17.480  86.961 -53.809  1.00  1.00      B    P
ATOM    840 DS   DC  B 134      15.720  89.751 -55.279  1.00  1.00      B    S
ATOM    841 DB   DC  B 134      14.070  92.101 -52.109  1.00  1.00      B    B
ATOM    842 DP   DC  B 135      17.390  92.021 -57.549  1.00  1.00      B    P
ATOM    843 DS   DC  B 135      14.960  94.801 -57.869  1.00  1.00      B    S
ATOM    844 DB   DC  B 135      14.420  95.671 -53.719  1.00  1.00      B    B
ATOM    845 DP   DG  B 136      16.070  98.051 -60.619  1.00  1.00      B    P
ATOM    846 DS   DG  B 136      14.550 100.551 -58.739  1.00  1.00      B    S
ATOM    847 DB   DG  B 136      15.400  99.971 -53.569  1.00  1.00      B    B
ATOM    848 DP   DG  B 137      14.750 104.101 -59.549  1.00  1.00      B    P
ATOM    849 DS   DG  B 137      14.390 105.861 -55.839  1.00  1.00      B    S
ATOM    850 DB   DG  B 137      17.220 103.001 -52.689  1.00  1.00      B    B
ATOM    851 DP   DG  B 138      14.850 109.561 -55.599  1.00  1.00      B    P
ATOM    852 DS   DG  B 138      16.360 110.041 -52.099  1.00  1.00      B    S
ATOM    853 DB   DG  B 138      18.740 105.840 -50.699  1.00  1.00      B    B
ATOM    854 DP   DA  B 139      18.240 113.770 -51.219  1.00  1.00      B    P
ATOM    855 DS   DA  B 139      20.820 112.370 -48.789  1.00  1.00      B    S
ATOM    856 DB   DA  B 139      22.440 107.830 -50.339  1.00  1.00      B    B
ATOM    857 DP   DT  B 140      23.280 114.200 -47.879  1.00  1.00      B    P
ATOM    858 DS   DT  B 140      25.550 111.800 -47.299  1.00  1.00      B    S
ATOM    859 DB   DT  B 140      25.500 109.480 -51.039  1.00  1.00      B    B
ATOM    860 DP   DT  B 141      29.290 112.580 -45.639  1.00  1.00      B    P
ATOM    861 DS   DT  B 141      31.180 109.730 -47.399  1.00  1.00      B    S
ATOM    862 DB   DT  B 141      29.560 109.890 -51.149  1.00  1.00      B    B
ATOM    863 DP   DC  B 142      35.110 109.620 -46.879  1.00  1.00      B    P
ATOM    864 DS   DC  B 142      35.630 108.040 -50.239  1.00  1.00      B    S
ATOM    865 DB   DC  B 142      33.050 109.710 -52.539  1.00  1.00      B    B
ATOM    866 DP   DT  B 143      39.340 107.460 -52.189  1.00  1.00      B    P
ATOM    867 DS   DT  B 143      38.070 107.090 -56.099  1.00  1.00      B    S
ATOM    868 DB   DT  B 143      35.190 110.520 -55.689  1.00  1.00      B    B
ATOM    869 DP   DC  B 144      40.950 107.310 -58.789  1.00  1.00      B    P
ATOM    870 DS   DC  B 144      38.510 109.051 -61.239  1.00  1.00      B    S
ATOM    871 DB   DC  B 144      36.690 112.500 -58.689  1.00  1.00      B    B
ATOM    872 DP   DC  B 145      39.590 110.161 -63.989  1.00  1.00      B    P
ATOM    873 DS   DC  B 145      36.990 113.161 -64.559  1.00  1.00      B    S
ATOM    874 DB   DC  B 145      37.200 115.381 -61.109  1.00  1.00      B    B
ATOM    875 DP   DA  B 146      37.300 115.561 -68.609  1.00  1.00      B    P
ATOM    876 DS   DA  B 146      35.820 118.541 -67.499  1.00  1.00      B    S
ATOM    877 DB   DA  B 146      37.630 118.781 -63.209  1.00  1.00      B    B
ATOM    878 DP   DG  B 147      36.430 122.011 -69.739  1.00  1.00      B    P
ATOM    879 DS   DG  B 147      36.510 124.341 -66.549  1.00  1.00      B    S
ATOM    880 DB   DG  B 147      39.090 122.331 -62.849  1.00  1.00      B    B
TER
ATOM    881  CA  ALA C   1     -15.680 -45.800 -16.441  1.00  1.00      C    C
ATOM    882  CA  ARG C   2     -12.630 -46.480 -14.341  1.00  1.00      C    C
ATOM    883  CA  THR C   3     -13.450 -49.910 -12.761  1.00  1.00      C    C
ATOM    884  CA  LYS C   4     -15.860 -51.020 -15.471  1.00  1.00      C    C
ATOM    885  CA  GLN C   5     -15.090 -54.720 -15.571  1.00  1.00      C    C
ATOM    886  CA  THR C   6     -16.500 -55.540 -12.121  1.00  1.00      C    C
ATOM    887  CA  ALA C   7     -13.320 -57.630 -11.441  1.00  1.00      C    C
ATOM    888  CA  ARG C   8     -12.200 -60.490 -13.691  1.00  1.00      C    C
ATOM    889  CA  LYS C   9     -13.000 -59.600 -17.211  1.00  1.00      C    C
ATOM    890  CA  SER C  10     -16.420 -61.030 -17.571  1.00  1.00      C    C
ATOM    891  CA  THR C  11     -19.970 -59.850 -16.941  1.00  1.00      C    C
ATOM    892  CA  GLY C  12     -22.870 -60.220 -14.451  1.00  1.00      C    C
ATOM    893  CA  GLY C  13     -23.460 -56.700 -13.081  1.00  1.00      C    C
ATOM    894  CA  LYS C  14     -22.690 -58.390  -9.841  1.00  1.00      C    C
ATOM    895  CA  ALA C  15     -24.870 -60.580  -7.801  1.00  1.00      C    C
ATOM    896  CA  PRO C  16     -26.600 -62.500 -10.701  1.00  1.00      C    C
ATOM    897  CA  ARG C  17     -30.220 -62.100  -9.671  1.00  1.00      C    C
ATOM    898  CA  LYS C  18     -31.440 -65.560  -8.401  1.00  1.00      C    C
ATOM    899  CA  GLN C  19     -34.380 -66.570  -6.141  1.00  1.00      C    C
ATOM    900  CA  LEU C  20     -36.860 -69.360  -6.591  1.00  1.00      C    C
ATOM    901  CA  ALA C  21     -39.450 -68.520  -4.011  1.00  1.00      C    C
ATOM    902  CA  THR C  22     -39.180 -65.050  -2.281  1.00  1.00      C    C
ATOM    903  CA  LYS C  23     -36.600 -64.470   0.349  1.00  1.00      C    C
ATOM    904  CA  ALA C  24     -36.050 -60.740  -0.551  1.00  1.00      C    C
ATOM    905  CA  ALA C  25     -32.820 -58.770  -0.591  1.00  1.00      C    C
ATOM    906  CA  ARG C  26     -29.500 -59.180   1.179  1.00  1.00      C    C
ATOM    907  CA  LYS C  27     -26.620 -60.120  -1.041  1.00  1.00      C    C
ATOM    908  CA  SER C  28     -27.610 -58.320  -4.231  1.00  1.00      C    C
ATOM    909  CA  ALA C  29     -30.500 -56.020  -5.091  1.00  1.00      C    C
ATOM    910  CA  PRO C  30     -29.120 -52.870  -3.531  1.00  1.00      C    C
ATOM    911  CA  ALA C  31     -29.900 -52.200   0.109  1.00  1.00      C    C
ATOM    912  CA  THR C  32     -29.470 -48.430   0.129  1.00  1.00      C    C
ATOM    913  CA  GLY C  33     -26.490 -46.070   0.799  1.00  1.00      C    C
ATOM    914  CA  GLY C  34     -24.300 -47.480  -1.931  1.00  1.00      C    C
ATOM    915  CA  VAL C  35     -24.520 -44.470  -4.211  1.00  1.00      C    C
ATOM    916  CA  LYS C  36     -22.860 -41.270  -2.780  1.00  1.00      C    C
ATOM    917  CA  LYS C  37     -23.020 -38.650  -5.510  1.00  1.00      C    C
ATOM    918  CA  PRO C  38     -24.490 -35.450  -3.960  1.00  1.00      C    C
ATOM    919  CA  HIS C  39     -27.560 -34.160  -5.580  1.00  1.00      C    C
ATOM    920  CA  ARG C  40     -27.820 -30.440  -6.330  1.00  1.00      C    C
ATOM    921  CA  TYR C  41     -25.370 -27.580  -5.900  1.00  1.00      C    C
ATOM    922  CA  ARG C  42     -21.740 -28.770  -5.700  1.00  1.00      C    C
ATOM    923  CA  PRO C  43     -19.310 -26.810  -3.440  1.00  1.00      C    C
ATOM    924  CA  GLY C  44     -18.200 -23.830  -5.490  1.00  1.00      C    C
ATOM    925  CA  THR C  45     -21.440 -23.370  -7.530  1.00  1.00      C    C
ATOM    926  CA  VAL C  46     -23.160 -21.180  -5.120  1.00  1.00      C    C
ATOM    927  CA  ALA C  47     -20.080 -19.130  -4.140  1.00  1.00      C    C
ATOM    928  CA  LEU C  48     -19.460 -18.600  -7.920  1.00  1.00      C    C
ATOM    929  CA  ARG C  49     -22.990 -17.510  -8.430  1.00  1.00      C    C
ATOM    930  CA  GLU C  50     -22.740 -15.000  -5.540  1.00  1.00      C    C
ATOM    931  CA  ILE C  51     -19.500 -13.530  -6.680  1.00  1.00      C    C
ATOM    932  CA  ARG C  52     -20.910 -13.140 -10.280  1.00  1.00      C    C
ATOM    933  CA  ARG C  53     -24.100 -11.680  -9.040  1.00  1.00      C    C
ATOM    934  CA  TYR C  54     -22.550  -9.060  -6.650  1.00  1.00      C    C
ATOM    935  CA  GLN C  55     -19.630  -7.940  -8.930  1.00  1.00      C    C
ATOM    936  CA  LYS C  56     -22.130  -6.830 -11.360  1.00  1.00      C    C
ATOM    937  CA  SER C  57     -24.270  -4.650  -9.150  1.00  1.00      C    C
ATOM    938  CA  THR C  58     -23.080  -1.740  -6.960  1.00  1.00      C    C
ATOM    939  CA  GLU C  59     -25.300  -1.950  -3.920  1.00  1.00      C    C
ATOM    940  CA  LEU C  60     -23.890  -1.470  -0.390  1.00  1.00      C    C
ATOM    941  CA  LEU C  61     -23.560  -4.880   1.380  1.00  1.00      C    C
ATOM    942  CA  ILE C  62     -23.510  -4.040   5.060  1.00  1.00      C    C
ATOM    943  CA  ARG C  63     -26.830  -2.920   6.680  1.00  1.00      C    C
ATOM    944  CA  LYS C  64     -27.240   0.930   7.100  1.00  1.00      C    C
ATOM    945  CA  LEU C  65     -28.840   0.640  10.570  1.00  1.00      C    C
ATOM    946  CA  PRO C  66     -26.270  -1.850  11.950  1.00  1.00      C    C
ATOM    947  CA  PHE C  67     -23.590   0.290  10.550  1.00  1.00      C    C
ATOM    948  CA  GLN C  68     -24.760   3.370  12.230  1.00  1.00      C    C
ATOM    949  CA  ARG C  69     -25.090   1.390  15.500  1.00  1.00      C    C
ATOM    950  CA  LEU C  70     -21.490   0.460  15.530  1.00  1.00      C    C
ATOM    951  CA  VAL C  71     -20.390   4.050  14.710  1.00  1.00      C    C
ATOM    952  CA  ARG C  72     -22.500   5.480  17.460  1.00  1.00      C    C
ATOM    953  CA  GLU C  73     -20.800   3.260  19.950  1.00  1.00      C    C
ATOM    954  CA  ILE C  74     -17.310   3.920  18.560  1.00  1.00      C    C
ATOM    955  CA  ALA C  75     -17.670   7.670  18.520  1.00  1.00      C    C
ATOM    956  CA  GLN C  76     -18.890   7.940  22.210  1.00  1.00      C    C
ATOM    957  CA  ASP C  77     -15.520   6.590  23.210  1.00  1.00      C    C
ATOM    958  CA  PHE C  78     -13.920   9.760  21.800  1.00  1.00      C    C
ATOM    959  CA  LYS C  79     -16.530  12.220  22.790  1.00  1.00      C    C
ATOM    960  CA  THR C  80     -19.960  11.960  24.590  1.00  1.00      C    C
ATOM    961  CA  ASP C  81     -23.220  13.540  23.540  1.00  1.00      C    C
ATOM    962  CA  LEU C  82     -22.560  13.950  19.860  1.00  1.00      C    C
ATOM    963  CA  ARG C  83     -25.040  13.730  17.080  1.00  1.00      C    C
ATOM    964  CA  PHE C  84     -24.080  12.530  13.560  1.00  1.00      C    C
ATOM    965  CA  GLN C  85     -25.520  14.100  10.370  1.00  1.00      C    C
ATOM    966  CA  SER C  86     -26.710  11.240   8.120  1.00  1.00      C    C
ATOM    967  CA  SER C  87     -24.060  12.340   5.410  1.00  1.00      C    C
ATOM    968  CA  ALA C  88     -21.320  11.960   8.060  1.00  1.00      C    C
ATOM    969  CA  VAL C  89     -22.110   8.270   8.500  1.00  1.00      C    C
ATOM    970  CA  MET C  90     -22.700   7.780   4.870  1.00  1.00      C    C
ATOM    971  CA  ALA C  91     -19.260   9.040   3.940  1.00  1.00      C    C
ATOM    972  CA  LEU C  92     -17.850   6.500   6.450  1.00  1.00      C    C
ATOM    973  CA  GLN C  93     -20.070   3.630   5.020  1.00  1.00      C    C
ATOM    974  CA  GLU C  94     -18.990   4.230   1.490  1.00  1.00      C    C
ATOM    975  CA  ALA C  95     -15.280   4.580   2.400  1.00  1.00      C    C
ATOM    976  CA  SER C  96     -15.220   1.600   4.750  1.00  1.00      C    C
ATOM    977  CA  GLU C  97     -17.010  -0.700   2.540  1.00  1.00      C    C
ATOM    978  CA  ALA C  98     -14.920   0.070  -0.570  1.00  1.00      C    C
ATOM    979  CA  TYR C  99     -11.770  -0.490   1.500  1.00  1.00      C    C
ATOM    980  CA  LEU C 100     -12.980  -3.790   2.930  1.00  1.00      C    C
ATOM    981  CA  VAL C 101     -14.160  -5.100  -0.430  1.00  1.00      C    C
ATOM    982  CA  ALA C 102     -10.850  -3.960  -2.070  1.00  1.00      C    C
ATOM    983  CA  LEU C 103      -8.960  -5.400   0.830  1.00  1.00      C    C
ATOM    984  CA  PHE C 104     -10.690  -8.730   0.360  1.00  1.00      C    C
ATOM    985  CA  GLU C 105      -9.770  -8.650  -3.320  1.00  1.00      C    C
ATOM    986  CA  ASP C 106      -6.100  -8.230  -2.370  1.00  1.00      C    C
ATOM    987  CA  THR C 107      -6.360 -10.820   0.400  1.00  1.00      C    C
ATOM    988  CA  ASN C 108      -7.860 -13.290  -2.140  1.00  1.00      C    C
ATOM    989  CA  LEU C 109      -4.760 -12.940  -4.350  1.00  1.00      C    C
ATOM    990  CA  CYS C 110      -2.620 -13.890  -1.430  1.00  1.00      C    C
ATOM    991  CA  ALA C 111      -4.660 -17.010  -0.420  1.00  1.00      C    C
ATOM    992  CA  ILE C 112      -4.400 -18.270  -4.000  1.00  1.00      C    C
ATOM    993  CA  HIS C 113      -0.690 -17.670  -4.000  1.00  1.00      C    C
ATOM    994  CA  ALA C 114      -0.580 -20.120  -1.030  1.00  1.00      C    C
ATOM    995  CA  LYS C 115      -2.680 -22.450  -3.220  1.00  1.00      C    C
ATOM    996  CA  ARG C 116      -5.500 -22.340  -0.740  1.00  1.00      C    C
ATOM    997  CA  VAL C 117      -8.800 -21.090  -2.140  1.00  1.00      C    C
ATOM    998  CA  THR C 118     -10.140 -20.050   1.250  1.00  1.00      C    C
ATOM    999  CA  ILE C 119      -9.130 -16.690   2.630  1.00  1.00      C    C
ATOM   1000  CA  MET C 120      -7.940 -16.780   6.230  1.00  1.00      C    C
ATOM   1001  CA  PRO C 121      -6.970 -13.920   8.640  1.00  1.00      C    C
ATOM   1002  CA  LYS C 122      -3.310 -14.690   8.180  1.00  1.00      C    C
ATOM   1003  CA  ASP C 123      -3.870 -14.020   4.440  1.00  1.00      C    C
ATOM   1004  CA  ILE C 124      -5.490 -10.680   5.230  1.00  1.00      C    C
ATOM   1005  CA  GLN C 125      -2.750  -9.950   7.790  1.00  1.00      C    C
ATOM   1006  CA  LEU C 126      -0.110 -10.690   5.180  1.00  1.00      C    C
ATOM   1007  CA  ALA C 127      -1.540  -8.110   2.810  1.00  1.00      C    C
ATOM   1008  CA  ARG C 128      -1.990  -5.570   5.560  1.00  1.00      C    C
ATOM   1009  CA  ARG C 129       1.690  -6.000   6.530  1.00  1.00      C    C
ATOM   1010  CA  ILE C 130       2.720  -5.460   2.920  1.00  1.00      C    C
ATOM   1011  CA  ARG C 131       0.320  -2.670   2.360  1.00  1.00      C    C
ATOM   1012  CA  GLY C 132       1.850  -0.660   5.130  1.00  1.00      C    C
ATOM   1013  CA  GLU C 133      -1.280  -0.740   7.200  1.00  1.00      C    C
ATOM   1014  CA  ARG C 134       0.110  -3.350   9.640  1.00  1.00      C    C
ATOM   1015  CA  ALA C 135       3.690  -2.870   8.810  1.00  1.00      C    C
TER
ATOM   1016  CA  SER D   1      -4.840  -6.670  40.750  1.00  1.00      D    C
ATOM   1017  CA  GLY D   2      -5.710  -3.340  39.240  1.00  1.00      D    C
ATOM   1018  CA  ARG D   3      -9.060  -4.670  38.070  1.00  1.00      D    C
ATOM   1019  CA  GLY D   4     -12.060  -4.350  40.380  1.00  1.00      D    C
ATOM   1020  CA  LYS D   5     -13.980  -2.930  43.320  1.00  1.00      D    C
ATOM   1021  CA  GLY D   6     -17.250  -1.150  44.060  1.00  1.00      D    C
ATOM   1022  CA  GLY D   7     -16.510   2.140  42.490  1.00  1.00      D    C
ATOM   1023  CA  LYS D   8     -13.980   0.480  40.120  1.00  1.00      D    C
ATOM   1024  CA  GLY D   9     -16.420  -1.150  37.650  1.00  1.00      D    C
ATOM   1025  CA  LEU D  10     -18.090   2.090  36.610  1.00  1.00      D    C
ATOM   1026  CA  GLY D  11     -21.310   0.370  37.450  1.00  1.00      D    C
ATOM   1027  CA  LYS D  12     -23.670  -1.450  35.030  1.00  1.00      D    C
ATOM   1028  CA  GLY D  13     -25.960   1.190  36.530  1.00  1.00      D    C
ATOM   1029  CA  GLY D  14     -29.210  -0.690  36.010  1.00  1.00      D    C
ATOM   1030  CA  ALA D  15     -29.840  -4.440  35.750  1.00  1.00      D    C
ATOM   1031  CA  LYS D  16     -33.580  -4.050  36.500  1.00  1.00      D    C
ATOM   1032  CA  ARG D  17     -33.630  -2.680  33.040  1.00  1.00      D    C
ATOM   1033  CA  HIS D  18     -31.820  -5.720  31.650  1.00  1.00      D    C
ATOM   1034  CA  ARG D  19     -29.950  -3.360  29.450  1.00  1.00      D    C
ATOM   1035  CA  LYS D  20     -26.620  -4.730  28.220  1.00  1.00      D    C
ATOM   1036  CA  VAL D  21     -26.430  -8.120  26.530  1.00  1.00      D    C
ATOM   1037  CA  LEU D  22     -27.600  -9.020  23.080  1.00  1.00      D    C
ATOM   1038  CA  ARG D  23     -27.970  -6.250  20.450  1.00  1.00      D    C
ATOM   1039  CA  ASP D  24     -24.370  -7.420  19.770  1.00  1.00      D    C
ATOM   1040  CA  ASN D  25     -22.770  -4.200  18.650  1.00  1.00      D    C
ATOM   1041  CA  ILE D  26     -19.670  -5.360  16.840  1.00  1.00      D    C
ATOM   1042  CA  GLN D  27     -21.500  -8.570  16.370  1.00  1.00      D    C
ATOM   1043  CA  GLY D  28     -24.150  -6.640  14.650  1.00  1.00      D    C
ATOM   1044  CA  ILE D  29     -21.740  -6.200  11.660  1.00  1.00      D    C
ATOM   1045  CA  THR D  30     -23.040  -9.620  10.210  1.00  1.00      D    C
ATOM   1046  CA  LYS D  31     -21.300 -12.640   9.050  1.00  1.00      D    C
ATOM   1047  CA  PRO D  32     -23.500 -12.620   5.920  1.00  1.00      D    C
ATOM   1048  CA  ALA D  33     -22.740  -9.010   5.100  1.00  1.00      D    C
ATOM   1049  CA  ILE D  34     -18.990  -9.820   5.390  1.00  1.00      D    C
ATOM   1050  CA  ARG D  35     -19.420 -12.890   3.210  1.00  1.00      D    C
ATOM   1051  CA  ARG D  36     -21.360 -10.900   0.740  1.00  1.00      D    C
ATOM   1052  CA  LEU D  37     -18.720  -8.200   0.630  1.00  1.00      D    C
ATOM   1053  CA  ALA D  38     -15.980 -10.790   0.190  1.00  1.00      D    C
ATOM   1054  CA  ARG D  39     -17.940 -12.230  -2.810  1.00  1.00      D    C
ATOM   1055  CA  ARG D  40     -17.850  -8.860  -4.440  1.00  1.00      D    C
ATOM   1056  CA  GLY D  41     -14.010  -8.880  -3.840  1.00  1.00      D    C
ATOM   1057  CA  GLY D  42     -13.920 -12.260  -5.710  1.00  1.00      D    C
ATOM   1058  CA  VAL D  43     -13.740 -14.660  -2.760  1.00  1.00      D    C
ATOM   1059  CA  LYS D  44     -15.070 -18.320  -3.470  1.00  1.00      D    C
ATOM   1060  CA  ARG D  45     -14.500 -19.990  -0.180  1.00  1.00      D    C
ATOM   1061  CA  ILE D  46     -14.590 -18.620   3.330  1.00  1.00      D    C
ATOM   1062  CA  SER D  47     -13.340 -19.750   6.720  1.00  1.00      D    C
ATOM   1063  CA  GLY D  48     -15.850 -19.110   9.520  1.00  1.00      D    C
ATOM   1064  CA  LEU D  49     -13.060 -17.470  11.520  1.00  1.00      D    C
ATOM   1065  CA  ILE D  50     -12.550 -14.730   8.840  1.00  1.00      D    C
ATOM   1066  CA  TYR D  51     -15.570 -13.020  10.250  1.00  1.00      D    C
ATOM   1067  CA  GLU D  52     -14.270 -12.150  13.680  1.00  1.00      D    C
ATOM   1068  CA  GLU D  53     -10.940 -11.240  12.170  1.00  1.00      D    C
ATOM   1069  CA  THR D  54     -12.860  -8.920   9.910  1.00  1.00      D    C
ATOM   1070  CA  ARG D  55     -14.600  -7.240  12.890  1.00  1.00      D    C
ATOM   1071  CA  GLY D  56     -11.220  -6.660  14.480  1.00  1.00      D    C
ATOM   1072  CA  VAL D  57      -9.670  -5.090  11.380  1.00  1.00      D    C
ATOM   1073  CA  LEU D  58     -12.920  -3.140  10.830  1.00  1.00      D    C
ATOM   1074  CA  LYS D  59     -13.160  -1.940  14.480  1.00  1.00      D    C
ATOM   1075  CA  VAL D  60      -9.590  -0.440  14.200  1.00  1.00      D    C
ATOM   1076  CA  PHE D  61     -10.560   1.200  10.950  1.00  1.00      D    C
ATOM   1077  CA  LEU D  62     -13.720   2.880  12.400  1.00  1.00      D    C
ATOM   1078  CA  GLU D  63     -12.020   4.180  15.530  1.00  1.00      D    C
ATOM   1079  CA  ASN D  64      -9.340   5.680  13.440  1.00  1.00      D    C
ATOM   1080  CA  VAL D  65     -11.630   7.570  11.110  1.00  1.00      D    C
ATOM   1081  CA  ILE D  66     -14.010   8.680  13.950  1.00  1.00      D    C
ATOM   1082  CA  ARG D  67     -11.040   9.580  16.200  1.00  1.00      D    C
ATOM   1083  CA  ASP D  68      -9.810  12.130  13.750  1.00  1.00      D    C
ATOM   1084  CA  ALA D  69     -13.350  13.220  12.700  1.00  1.00      D    C
ATOM   1085  CA  VAL D  70     -14.250  13.840  16.320  1.00  1.00      D    C
ATOM   1086  CA  THR D  71     -10.990  15.780  16.860  1.00  1.00      D    C
ATOM   1087  CA  TYR D  72     -12.020  18.090  14.140  1.00  1.00      D    C
ATOM   1088  CA  THR D  73     -15.640  18.350  15.560  1.00  1.00      D    C
ATOM   1089  CA  GLU D  74     -14.240  19.870  18.850  1.00  1.00      D    C
ATOM   1090  CA  HIS D  75     -11.860  22.090  16.900  1.00  1.00      D    C
ATOM   1091  CA  ALA D  76     -14.840  23.600  15.140  1.00  1.00      D    C
ATOM   1092  CA  LYS D  77     -16.500  24.260  18.430  1.00  1.00      D    C
ATOM   1093  CA  ARG D  78     -19.320  21.780  17.600  1.00  1.00      D    C
ATOM   1094  CA  LYS D  79     -21.250  19.000  19.380  1.00  1.00      D    C
ATOM   1095  CA  THR D  80     -22.120  17.290  16.080  1.00  1.00      D    C
ATOM   1096  CA  VAL D  81     -19.860  15.130  13.760  1.00  1.00      D    C
ATOM   1097  CA  THR D  82     -20.120  16.390  10.220  1.00  1.00      D    C
ATOM   1098  CA  ALA D  83     -19.360  15.080   6.830  1.00  1.00      D    C
ATOM   1099  CA  MET D  84     -16.660  17.830   6.680  1.00  1.00      D    C
ATOM   1100  CA  ASP D  85     -14.990  16.420   9.710  1.00  1.00      D    C
ATOM   1101  CA  VAL D  86     -15.110  12.960   8.060  1.00  1.00      D    C
ATOM   1102  CA  VAL D  87     -13.880  14.230   4.670  1.00  1.00      D    C
ATOM   1103  CA  TYR D  88     -10.840  15.780   6.590  1.00  1.00      D    C
ATOM   1104  CA  ALA D  89     -10.220  12.620   8.650  1.00  1.00      D    C
ATOM   1105  CA  LEU D  90     -10.340  10.400   5.540  1.00  1.00      D    C
ATOM   1106  CA  LYS D  91      -7.870  12.420   3.410  1.00  1.00      D    C
ATOM   1107  CA  ARG D  92      -5.110  12.430   6.160  1.00  1.00      D    C
ATOM   1108  CA  GLN D  93      -5.590   8.560   6.470  1.00  1.00      D    C
ATOM   1109  CA  GLY D  94      -4.910   8.150   2.790  1.00  1.00      D    C
ATOM   1110  CA  ARG D  95      -8.440   7.470   1.770  1.00  1.00      D    C
ATOM   1111  CA  THR D  96      -9.630  10.560  -0.170  1.00  1.00      D    C
ATOM   1112  CA  LEU D  97     -13.470  10.140  -0.580  1.00  1.00      D    C
ATOM   1113  CA  TYR D  98     -15.570  11.760  -3.290  1.00  1.00      D    C
ATOM   1114  CA  GLY D  99     -19.260  12.560  -2.530  1.00  1.00      D    C
ATOM   1115  CA  PHE D 100     -18.500  14.220   0.750  1.00  1.00      D    C
ATOM   1116  CA  GLY D 101     -18.090  17.810  -0.540  1.00  1.00      D    C
ATOM   1117  CA  GLY D 102     -20.250  17.590  -3.580  1.00  1.00      D    C
TER
ATOM   1118  CA  SER E   1      78.670 141.410  -2.449  1.00  1.00      E    C
ATOM   1119  CA  GLY E   2      75.820 141.250  -4.959  1.00  1.00      E    C
ATOM   1120  CA  ARG E   3      74.490 138.160  -6.969  1.00  1.00      E    C
ATOM   1121  CA  GLY E   4      74.190 135.910  -3.989  1.00  1.00      E    C
ATOM   1122  CA  LYS E   5      70.570 136.710  -3.129  1.00  1.00      E    C
ATOM   1123  CA  GLN E   6      69.030 140.140  -2.509  1.00  1.00      E    C
ATOM   1124  CA  GLY E   7      69.650 141.510  -6.089  1.00  1.00      E    C
ATOM   1125  CA  GLY E   8      67.420 141.660  -9.219  1.00  1.00      E    C
ATOM   1126  CA  LYS E   9      69.880 143.470 -11.479  1.00  1.00      E    C
ATOM   1127  CA  THR E  10      69.760 140.320 -13.559  1.00  1.00      E    C
ATOM   1128  CA  ARG E  11      71.840 138.070 -16.029  1.00  1.00      E    C
ATOM   1129  CA  ALA E  12      71.610 136.780 -19.579  1.00  1.00      E    C
ATOM   1130  CA  LYS E  13      70.620 133.190 -20.679  1.00  1.00      E    C
ATOM   1131  CA  ALA E  14      73.400 133.330 -23.379  1.00  1.00      E    C
ATOM   1132  CA  LYS E  15      72.810 131.330 -26.579  1.00  1.00      E    C
ATOM   1133  CA  THR E  16      74.720 131.840 -29.709  1.00  1.00      E    C
ATOM   1134  CA  ARG E  17      76.130 129.010 -31.769  1.00  1.00      E    C
ATOM   1135  CA  SER E  18      79.300 130.960 -32.109  1.00  1.00      E    C
ATOM   1136  CA  SER E  19      79.870 131.200 -28.359  1.00  1.00      E    C
ATOM   1137  CA  ARG E  20      78.720 127.770 -27.869  1.00  1.00      E    C
ATOM   1138  CA  ALA E  21      81.440 126.310 -30.059  1.00  1.00      E    C
ATOM   1139  CA  GLY E  22      84.180 128.530 -28.619  1.00  1.00      E    C
ATOM   1140  CA  LEU E  23      84.710 130.330 -31.999  1.00  1.00      E    C
ATOM   1141  CA  GLN E  24      85.330 133.820 -33.179  1.00  1.00      E    C
ATOM   1142  CA  PHE E  25      84.020 133.120 -36.879  1.00  1.00      E    C
ATOM   1143  CA  PRO E  26      80.200 133.030 -37.089  1.00  1.00      E    C
ATOM   1144  CA  VAL E  27      78.420 129.700 -37.189  1.00  1.00      E    C
ATOM   1145  CA  GLY E  28      75.120 131.320 -38.319  1.00  1.00      E    C
ATOM   1146  CA  ARG E  29      76.870 132.990 -41.329  1.00  1.00      E    C
ATOM   1147  CA  VAL E  30      78.910 129.890 -42.059  1.00  1.00      E    C
ATOM   1148  CA  HIS E  31      75.580 127.950 -42.019  1.00  1.00      E    C
ATOM   1149  CA  ARG E  32      73.630 130.300 -44.199  1.00  1.00      E    C
ATOM   1150  CA  LEU E  33      76.220 130.550 -46.939  1.00  1.00      E    C
ATOM   1151  CA  LEU E  34      76.640 126.630 -46.869  1.00  1.00      E    C
ATOM   1152  CA  ARG E  35      72.860 126.380 -47.389  1.00  1.00      E    C
ATOM   1153  CA  LYS E  36      72.780 129.200 -49.869  1.00  1.00      E    C
ATOM   1154  CA  GLY E  37      75.570 127.680 -52.039  1.00  1.00      E    C
ATOM   1155  CA  ASN E  38      73.810 124.540 -53.179  1.00  1.00      E    C
ATOM   1156  CA  TYR E  39      76.360 122.250 -51.919  1.00  1.00      E    C
ATOM   1157  CA  ALA E  40      74.200 119.350 -50.829  1.00  1.00      E    C
ATOM   1158  CA  GLU E  41      70.440 119.260 -50.549  1.00  1.00      E    C
ATOM   1159  CA  ARG E  42      70.850 119.080 -46.719  1.00  1.00      E    C
ATOM   1160  CA  VAL E  43      73.400 120.740 -44.419  1.00  1.00      E    C
ATOM   1161  CA  GLY E  44      73.600 119.440 -40.799  1.00  1.00      E    C
ATOM   1162  CA  ALA E  45      74.030 121.900 -37.819  1.00  1.00      E    C
ATOM   1163  CA  GLY E  46      77.340 120.390 -37.019  1.00  1.00      E    C
ATOM   1164  CA  ALA E  47      78.870 121.140 -40.519  1.00  1.00      E    C
ATOM   1165  CA  PRO E  48      79.160 124.830 -40.099  1.00  1.00      E    C
ATOM   1166  CA  VAL E  49      80.610 124.420 -36.669  1.00  1.00      E    C
ATOM   1167  CA  TYR E  50      83.370 122.140 -37.779  1.00  1.00      E    C
ATOM   1168  CA  LEU E  51      83.990 124.270 -40.929  1.00  1.00      E    C
ATOM   1169  CA  ALA E  52      84.070 127.540 -38.869  1.00  1.00      E    C
ATOM   1170  CA  ALA E  53      86.730 126.050 -36.519  1.00  1.00      E    C
ATOM   1171  CA  VAL E  54      88.770 125.380 -39.659  1.00  1.00      E    C
ATOM   1172  CA  LEU E  55      88.500 128.860 -41.089  1.00  1.00      E    C
ATOM   1173  CA  GLU E  56      89.460 130.450 -37.759  1.00  1.00      E    C
ATOM   1174  CA  TYR E  57      92.500 128.270 -37.509  1.00  1.00      E    C
ATOM   1175  CA  LEU E  58      93.730 129.080 -41.059  1.00  1.00      E    C
ATOM   1176  CA  THR E  59      93.510 132.700 -40.499  1.00  1.00      E    C
ATOM   1177  CA  ALA E  60      95.590 132.360 -37.219  1.00  1.00      E    C
ATOM   1178  CA  GLU E  61      98.420 130.530 -39.079  1.00  1.00      E    C
ATOM   1179  CA  ILE E  62      98.820 133.030 -41.759  1.00  1.00      E    C
ATOM   1180  CA  LEU E  63      98.510 136.070 -39.499  1.00  1.00      E    C
ATOM   1181  CA  GLU E  64     100.960 134.700 -36.929  1.00  1.00      E    C
ATOM   1182  CA  LEU E  65     103.730 134.310 -39.589  1.00  1.00      E    C
ATOM   1183  CA  ALA E  66     102.780 137.660 -41.189  1.00  1.00      E    C
ATOM   1184  CA  GLY E  67     102.900 139.360 -37.829  1.00  1.00      E    C
ATOM   1185  CA  ASN E  68     106.290 137.980 -37.269  1.00  1.00      E    C
ATOM   1186  CA  ALA E  69     107.570 139.290 -40.649  1.00  1.00      E    C
ATOM   1187  CA  ALA E  70     105.810 142.600 -40.119  1.00  1.00      E    C
ATOM   1188  CA  ARG E  71     107.530 142.950 -36.749  1.00  1.00      E    C
ATOM   1189  CA  ASP E  72     110.980 141.920 -38.269  1.00  1.00      E    C
ATOM   1190  CA  ASN E  73     110.400 144.880 -40.709  1.00  1.00      E    C
ATOM   1191  CA  LYS E  74     109.491 146.990 -37.529  1.00  1.00      E    C
ATOM   1192  CA  LYS E  75     105.871 147.500 -38.529  1.00  1.00      E    C
ATOM   1193  CA  THR E  76     102.840 146.640 -36.379  1.00  1.00      E    C
ATOM   1194  CA  ARG E  77     100.401 146.690 -39.179  1.00  1.00      E    C
ATOM   1195  CA  ILE E  78      99.660 143.690 -41.479  1.00  1.00      E    C
ATOM   1196  CA  ILE E  79      99.941 144.800 -45.129  1.00  1.00      E    C
ATOM   1197  CA  PRO E  80      99.700 142.930 -48.489  1.00  1.00      E    C
ATOM   1198  CA  ARG E  81     103.530 142.730 -48.639  1.00  1.00      E    C
ATOM   1199  CA  HIS E  82     103.650 141.050 -45.229  1.00  1.00      E    C
ATOM   1200  CA  LEU E  83     100.990 138.430 -46.159  1.00  1.00      E    C
ATOM   1201  CA  GLN E  84     102.850 137.580 -49.369  1.00  1.00      E    C
ATOM   1202  CA  LEU E  85     106.260 137.130 -47.469  1.00  1.00      E    C
ATOM   1203  CA  ALA E  86     104.410 134.940 -44.869  1.00  1.00      E    C
ATOM   1204  CA  VAL E  87     102.850 132.750 -47.509  1.00  1.00      E    C
ATOM   1205  CA  ARG E  88     105.780 132.360 -49.839  1.00  1.00      E    C
ATOM   1206  CA  ASN E  89     108.150 131.570 -47.049  1.00  1.00      E    C
ATOM   1207  CA  ASP E  90     105.870 128.700 -45.809  1.00  1.00      E    C
ATOM   1208  CA  GLU E  91     105.710 125.500 -47.739  1.00  1.00      E    C
ATOM   1209  CA  GLU E  92     102.010 124.760 -47.019  1.00  1.00      E    C
ATOM   1210  CA  LEU E  93     100.620 128.300 -47.539  1.00  1.00      E    C
ATOM   1211  CA  ASN E  94     102.840 128.350 -50.679  1.00  1.00      E    C
ATOM   1212  CA  LYS E  95     101.260 124.990 -51.669  1.00  1.00      E    C
ATOM   1213  CA  LEU E  96      97.790 126.000 -50.689  1.00  1.00      E    C
ATOM   1214  CA  LEU E  97      98.300 129.330 -52.649  1.00  1.00      E    C
ATOM   1215  CA  GLY E  98     100.450 127.720 -55.489  1.00  1.00      E    C
ATOM   1216  CA  ARG E  99      98.580 129.460 -58.249  1.00  1.00      E    C
ATOM   1217  CA  VAL E 100      97.540 132.600 -56.609  1.00  1.00      E    C
ATOM   1218  CA  THR E 101      98.930 136.130 -57.179  1.00  1.00      E    C
ATOM   1219  CA  ILE E 102      98.750 138.530 -54.229  1.00  1.00      E    C
ATOM   1220  CA  ALA E 103      98.590 142.070 -55.399  1.00  1.00      E    C
ATOM   1221  CA  GLN E 104     101.201 144.400 -54.089  1.00  1.00      E    C
ATOM   1222  CA  GLY E 105     103.000 141.280 -52.759  1.00  1.00      E    C
ATOM   1223  CA  GLY E 106     105.840 141.390 -55.149  1.00  1.00      E    C
ATOM   1224  CA  VAL E 107     108.100 138.380 -55.299  1.00  1.00      E    C
ATOM   1225  CA  LEU E 108     111.250 137.240 -57.139  1.00  1.00      E    C
ATOM   1226  CA  PRO E 109     111.250 133.630 -58.639  1.00  1.00      E    C
ATOM   1227  CA  ASN E 110     114.490 132.200 -57.219  1.00  1.00      E    C
ATOM   1228  CA  ILE E 111     115.210 131.070 -53.749  1.00  1.00      E    C
ATOM   1229  CA  GLN E 112     117.730 128.200 -53.049  1.00  1.00      E    C
ATOM   1230  CA  SER E 113     115.850 125.370 -51.259  1.00  1.00      E    C
ATOM   1231  CA  VAL E 114     118.720 124.280 -48.949  1.00  1.00      E    C
ATOM   1232  CA  LEU E 115     118.830 127.680 -47.469  1.00  1.00      E    C
ATOM   1233  CA  LEU E 116     115.280 127.510 -45.919  1.00  1.00      E    C
ATOM   1234  CA  PRO E 117     115.020 125.020 -43.049  1.00  1.00      E    C
ATOM   1235  CA  LYS E 118     111.890 122.800 -42.329  1.00  1.00      E    C
ATOM   1236  CA  LYS E 119     112.240 121.530 -38.869  1.00  1.00      E    C
ATOM   1237  CA  THR E 120     111.060 118.440 -40.689  1.00  1.00      E    C
ATOM   1238  CA  GLU E 121     107.820 118.200 -42.749  1.00  1.00      E    C
ATOM   1239  CA  SER E 122     105.430 115.220 -42.449  1.00  1.00      E    C
ATOM   1240  CA  SER E 123     103.640 112.840 -40.159  1.00  1.00      E    C
ATOM   1241  CA  LYS E 124     104.910 111.040 -37.009  1.00  1.00      E    C
ATOM   1242  CA  SER E 125     107.240 108.270 -38.109  1.00  1.00      E    C
ATOM   1243  CA  LYS E 126     108.640 108.690 -41.619  1.00  1.00      E    C
ATOM   1244  CA  SER E 127     108.810 105.750 -44.019  1.00  1.00      E    C
ATOM   1245  CA  LYS E 128     112.090 104.350 -45.179  1.00  1.00      E    C
TER
ATOM   1246  CA  PRO F   1      47.011 161.330 -58.648  1.00  1.00      F    C
ATOM   1247  CA  GLU F   2      46.931 164.980 -57.918  1.00  1.00      F    C
ATOM   1248  CA  PRO F   3      48.441 166.950 -60.728  1.00  1.00      F    C
ATOM   1249  CA  ALA F   4      46.931 170.310 -61.558  1.00  1.00      F    C
ATOM   1250  CA  LYS F   5      47.591 173.720 -60.078  1.00  1.00      F    C
ATOM   1251  CA  SER F   6      50.991 173.650 -61.788  1.00  1.00      F    C
ATOM   1252  CA  ALA F   7      52.031 177.020 -60.478  1.00  1.00      F    C
ATOM   1253  CA  PRO F   8      53.391 177.630 -62.988  1.00  1.00      F    C
ATOM   1254  CA  ALA F   9      57.051 178.770 -63.268  1.00  1.00      F    C
ATOM   1255  CA  PRO F  10      58.601 176.510 -62.178  1.00  1.00      F    C
ATOM   1256  CA  LYS F  11      61.681 176.410 -64.318  1.00  1.00      F    C
ATOM   1257  CA  LYS F  12      61.061 173.020 -65.878  1.00  1.00      F    C
ATOM   1258  CA  GLY F  13      64.091 170.970 -66.658  1.00  1.00      F    C
ATOM   1259  CA  SER F  14      65.431 169.350 -69.738  1.00  1.00      F    C
ATOM   1260  CA  LYS F  15      65.621 171.790 -72.598  1.00  1.00      F    C
ATOM   1261  CA  LYS F  16      69.171 173.131 -73.368  1.00  1.00      F    C
ATOM   1262  CA  ALA F  17      71.411 171.870 -70.518  1.00  1.00      F    C
ATOM   1263  CA  VAL F  18      70.081 168.770 -68.768  1.00  1.00      F    C
ATOM   1264  CA  THR F  19      71.881 165.490 -69.548  1.00  1.00      F    C
ATOM   1265  CA  LYS F  20      69.181 163.330 -67.978  1.00  1.00      F    C
ATOM   1266  CA  THR F  21      71.221 160.670 -66.218  1.00  1.00      F    C
ATOM   1267  CA  GLN F  22      73.981 158.450 -67.478  1.00  1.00      F    C
ATOM   1268  CA  LYS F  23      76.571 157.160 -64.928  1.00  1.00      F    C
ATOM   1269  CA  LYS F  24      79.751 159.160 -64.858  1.00  1.00      F    C
ATOM   1270  CA  ASP F  25      78.251 161.710 -62.408  1.00  1.00      F    C
ATOM   1271  CA  GLY F  26      79.501 161.360 -58.888  1.00  1.00      F    C
ATOM   1272  CA  LYS F  27      83.071 160.220 -57.648  1.00  1.00      F    C
ATOM   1273  CA  LYS F  28      81.321 158.720 -54.608  1.00  1.00      F    C
ATOM   1274  CA  ARG F  29      81.831 154.980 -55.218  1.00  1.00      F    C
ATOM   1275  CA  ARG F  30      78.861 153.820 -53.279  1.00  1.00      F    C
ATOM   1276  CA  LYS F  31      79.301 150.980 -50.699  1.00  1.00      F    C
ATOM   1277  CA  THR F  32      76.671 148.360 -51.239  1.00  1.00      F    C
ATOM   1278  CA  ARG F  33      78.351 145.090 -50.049  1.00  1.00      F    C
ATOM   1279  CA  LYS F  34      78.691 144.740 -46.289  1.00  1.00      F    C
ATOM   1280  CA  GLU F  35      79.450 141.060 -45.949  1.00  1.00      F    C
ATOM   1281  CA  SER F  36      82.690 141.290 -43.849  1.00  1.00      F    C
ATOM   1282  CA  TYR F  37      85.020 139.010 -42.049  1.00  1.00      F    C
ATOM   1283  CA  ALA F  38      87.020 141.980 -40.729  1.00  1.00      F    C
ATOM   1284  CA  ILE F  39      86.090 141.950 -37.039  1.00  1.00      F    C
ATOM   1285  CA  TYR F  40      86.870 138.270 -36.799  1.00  1.00      F    C
ATOM   1286  CA  VAL F  41      90.160 138.590 -38.629  1.00  1.00      F    C
ATOM   1287  CA  TYR F  42      90.970 141.310 -36.129  1.00  1.00      F    C
ATOM   1288  CA  LYS F  43      89.830 139.170 -33.159  1.00  1.00      F    C
ATOM   1289  CA  VAL F  44      92.240 136.360 -34.309  1.00  1.00      F    C
ATOM   1290  CA  LEU F  45      95.070 138.970 -34.699  1.00  1.00      F    C
ATOM   1291  CA  LYS F  46      94.660 140.070 -31.129  1.00  1.00      F    C
ATOM   1292  CA  GLN F  47      95.010 136.440 -29.909  1.00  1.00      F    C
ATOM   1293  CA  VAL F  48      98.250 135.980 -31.679  1.00  1.00      F    C
ATOM   1294  CA  HIS F  49      99.810 139.480 -31.659  1.00  1.00      F    C
ATOM   1295  CA  PRO F  50      98.220 141.530 -28.909  1.00  1.00      F    C
ATOM   1296  CA  ASP F  51      99.500 144.930 -30.079  1.00  1.00      F    C
ATOM   1297  CA  THR F  52      99.170 144.590 -33.759  1.00  1.00      F    C
ATOM   1298  CA  GLY F  53      96.901 146.360 -36.209  1.00  1.00      F    C
ATOM   1299  CA  ILE F  54      95.471 145.190 -39.549  1.00  1.00      F    C
ATOM   1300  CA  SER F  55      95.571 147.100 -42.929  1.00  1.00      F    C
ATOM   1301  CA  SER F  56      92.261 147.330 -44.819  1.00  1.00      F    C
ATOM   1302  CA  LYS F  57      94.021 146.320 -48.089  1.00  1.00      F    C
ATOM   1303  CA  ALA F  58      95.470 143.380 -46.219  1.00  1.00      F    C
ATOM   1304  CA  MET F  59      92.010 142.630 -44.679  1.00  1.00      F    C
ATOM   1305  CA  SER F  60      90.670 142.420 -48.349  1.00  1.00      F    C
ATOM   1306  CA  ILE F  61      93.370 139.770 -48.959  1.00  1.00      F    C
ATOM   1307  CA  MET F  62      92.210 138.060 -45.699  1.00  1.00      F    C
ATOM   1308  CA  ASN F  63      88.620 138.140 -46.729  1.00  1.00      F    C
ATOM   1309  CA  SER F  64      89.520 136.750 -50.229  1.00  1.00      F    C
ATOM   1310  CA  PHE F  65      91.630 134.170 -48.539  1.00  1.00      F    C
ATOM   1311  CA  VAL F  66      88.790 133.010 -46.359  1.00  1.00      F    C
ATOM   1312  CA  ASN F  67      86.310 133.020 -49.299  1.00  1.00      F    C
ATOM   1313  CA  ASP F  68      88.800 131.050 -51.489  1.00  1.00      F    C
ATOM   1314  CA  VAL F  69      89.220 128.250 -49.059  1.00  1.00      F    C
ATOM   1315  CA  PHE F  70      85.470 128.060 -48.369  1.00  1.00      F    C
ATOM   1316  CA  GLU F  71      84.890 127.280 -52.039  1.00  1.00      F    C
ATOM   1317  CA  ARG F  72      87.740 124.830 -52.239  1.00  1.00      F    C
ATOM   1318  CA  ILE F  73      86.720 122.940 -49.069  1.00  1.00      F    C
ATOM   1319  CA  ALA F  74      82.940 123.490 -49.599  1.00  1.00      F    C
ATOM   1320  CA  GLY F  75      83.310 122.170 -53.149  1.00  1.00      F    C
ATOM   1321  CA  GLU F  76      85.340 119.090 -52.139  1.00  1.00      F    C
ATOM   1322  CA  ALA F  77      82.740 118.300 -49.489  1.00  1.00      F    C
ATOM   1323  CA  SER F  78      79.980 118.750 -52.099  1.00  1.00      F    C
ATOM   1324  CA  ARG F  79      81.800 116.270 -54.409  1.00  1.00      F    C
ATOM   1325  CA  LEU F  80      82.690 113.920 -51.629  1.00  1.00      F    C
ATOM   1326  CA  ALA F  81      79.090 113.590 -50.519  1.00  1.00      F    C
ATOM   1327  CA  HIS F  82      77.650 112.980 -53.889  1.00  1.00      F    C
ATOM   1328  CA  TYR F  83      80.090 110.260 -55.039  1.00  1.00      F    C
ATOM   1329  CA  ASN F  84      79.070 108.170 -52.089  1.00  1.00      F    C
ATOM   1330  CA  LYS F  85      75.360 108.630 -52.379  1.00  1.00      F    C
ATOM   1331  CA  ARG F  86      75.160 110.870 -49.369  1.00  1.00      F    C
ATOM   1332  CA  SER F  87      72.910 113.860 -49.869  1.00  1.00      F    C
ATOM   1333  CA  THR F  88      73.730 115.590 -46.619  1.00  1.00      F    C
ATOM   1334  CA  ILE F  89      76.940 117.260 -45.509  1.00  1.00      F    C
ATOM   1335  CA  THR F  90      77.860 116.270 -41.989  1.00  1.00      F    C
ATOM   1336  CA  SER F  91      80.940 117.090 -39.869  1.00  1.00      F    C
ATOM   1337  CA  ARG F  92      82.210 113.830 -41.119  1.00  1.00      F    C
ATOM   1338  CA  GLU F  93      82.120 115.030 -44.729  1.00  1.00      F    C
ATOM   1339  CA  ILE F  94      83.590 118.370 -43.629  1.00  1.00      F    C
ATOM   1340  CA  GLN F  95      86.360 116.590 -41.759  1.00  1.00      F    C
ATOM   1341  CA  THR F  96      87.390 114.340 -44.479  1.00  1.00      F    C
ATOM   1342  CA  ALA F  97      87.400 117.220 -46.989  1.00  1.00      F    C
ATOM   1343  CA  VAL F  98      89.960 118.840 -44.869  1.00  1.00      F    C
ATOM   1344  CA  ARG F  99      92.300 115.950 -44.879  1.00  1.00      F    C
ATOM   1345  CA  LEU F 100      92.090 115.970 -48.759  1.00  1.00      F    C
ATOM   1346  CA  LEU F 101      92.480 119.590 -49.319  1.00  1.00      F    C
ATOM   1347  CA  LEU F 102      94.780 121.010 -46.709  1.00  1.00      F    C
ATOM   1348  CA  PRO F 103      98.480 120.590 -46.529  1.00  1.00      F    C
ATOM   1349  CA  GLY F 104     100.060 118.500 -43.839  1.00  1.00      F    C
ATOM   1350  CA  GLU F 105     100.470 120.280 -40.569  1.00  1.00      F    C
ATOM   1351  CA  LEU F 106      97.570 122.510 -41.129  1.00  1.00      F    C
ATOM   1352  CA  ALA F 107      95.060 119.720 -41.769  1.00  1.00      F    C
ATOM   1353  CA  LYS F 108      96.240 117.900 -38.629  1.00  1.00      F    C
ATOM   1354  CA  HIS F 109      95.570 120.760 -36.369  1.00  1.00      F    C
ATOM   1355  CA  ALA F 110      92.490 121.910 -38.349  1.00  1.00      F    C
ATOM   1356  CA  VAL F 111      90.970 118.320 -37.949  1.00  1.00      F    C
ATOM   1357  CA  SER F 112      91.630 118.330 -34.289  1.00  1.00      F    C
ATOM   1358  CA  GLU F 113      90.140 121.920 -33.699  1.00  1.00      F    C
ATOM   1359  CA  GLY F 114      87.110 121.080 -35.769  1.00  1.00      F    C
ATOM   1360  CA  THR F 115      86.440 117.780 -33.769  1.00  1.00      F    C
ATOM   1361  CA  LYS F 116      86.840 119.680 -30.549  1.00  1.00      F    C
ATOM   1362  CA  ALA F 117      84.420 122.320 -31.709  1.00  1.00      F    C
ATOM   1363  CA  VAL F 118      81.490 119.920 -32.379  1.00  1.00      F    C
ATOM   1364  CA  THR F 119      82.280 118.140 -29.149  1.00  1.00      F    C
ATOM   1365  CA  LYS F 120      82.080 121.560 -27.299  1.00  1.00      F    C
ATOM   1366  CA  TYR F 121      78.820 122.350 -29.209  1.00  1.00      F    C
ATOM   1367  CA  THR F 122      77.250 119.090 -28.069  1.00  1.00      F    C
ATOM   1368  CA  SER F 123      78.440 119.560 -24.489  1.00  1.00      F    C
ATOM   1369  CA  ALA F 124      75.930 122.450 -24.149  1.00  1.00      F    C
ATOM   1370  CA  LYS F 125      72.160 122.350 -24.599  1.00  1.00      F    C
TER
ATOM   1371  CA  ALA G   1      -2.510 -63.020 -10.031  1.00  1.00      G    C
ATOM   1372  CA  ARG G   2       0.210 -62.390  -7.371  1.00  1.00      G    C
ATOM   1373  CA  THR G   3       0.900 -58.640  -7.911  1.00  1.00      G    C
ATOM   1374  CA  LYS G   4       4.690 -58.460  -8.071  1.00  1.00      G    C
ATOM   1375  CA  GLN G   5       5.270 -55.090  -6.241  1.00  1.00      G    C
ATOM   1376  CA  THR G   6       3.350 -55.150  -3.001  1.00  1.00      G    C
ATOM   1377  CA  ALA G   7       6.130 -53.640  -0.731  1.00  1.00      G    C
ATOM   1378  CA  ARG G   8       6.210 -55.190   2.819  1.00  1.00      G    C
ATOM   1379  CA  LYS G   9       9.390 -53.920   4.659  1.00  1.00      G    C
ATOM   1380  CA  SER G  10      12.050 -52.330   2.489  1.00  1.00      G    C
ATOM   1381  CA  THR G  11      14.740 -52.300   5.209  1.00  1.00      G    C
ATOM   1382  CA  GLY G  12      17.580 -51.940   2.699  1.00  1.00      G    C
ATOM   1383  CA  GLY G  13      18.200 -55.630   2.469  1.00  1.00      G    C
ATOM   1384  CA  LYS G  14      20.990 -58.180   2.679  1.00  1.00      G    C
ATOM   1385  CA  ALA G  15      24.710 -58.240   2.289  1.00  1.00      G    C
ATOM   1386  CA  PRO G  16      24.590 -57.170  -1.371  1.00  1.00      G    C
ATOM   1387  CA  ARG G  17      22.000 -54.760  -2.841  1.00  1.00      G    C
ATOM   1388  CA  LYS G  18      21.900 -51.280  -1.601  1.00  1.00      G    C
ATOM   1389  CA  GLN G  19      22.600 -48.520  -4.041  1.00  1.00      G    C
ATOM   1390  CA  LEU G  20      26.130 -49.380  -5.061  1.00  1.00      G    C
ATOM   1391  CA  ALA G  21      28.250 -46.860  -7.071  1.00  1.00      G    C
ATOM   1392  CA  THR G  22      31.860 -48.050  -6.991  1.00  1.00      G    C
ATOM   1393  CA  LYS G  23      31.970 -51.790  -6.991  1.00  1.00      G    C
ATOM   1394  CA  ALA G  24      33.880 -51.790  -3.631  1.00  1.00      G    C
ATOM   1395  CA  ALA G  25      32.940 -49.120  -1.151  1.00  1.00      G    C
ATOM   1396  CA  ARG G  26      35.350 -47.850   1.519  1.00  1.00      G    C
ATOM   1397  CA  LYS G  27      38.990 -46.980   0.929  1.00  1.00      G    C
ATOM   1398  CA  SER G  28      40.150 -43.510   1.780  1.00  1.00      G    C
ATOM   1399  CA  ALA G  29      43.680 -43.240   2.850  1.00  1.00      G    C
ATOM   1400  CA  PRO G  30      44.370 -46.450   4.700  1.00  1.00      G    C
ATOM   1401  CA  ALA G  31      45.300 -44.750   8.000  1.00  1.00      G    C
ATOM   1402  CA  THR G  32      42.560 -42.180   7.700  1.00  1.00      G    C
ATOM   1403  CA  GLY G  33      39.520 -43.510   5.800  1.00  1.00      G    C
ATOM   1404  CA  GLY G  34      38.620 -40.340   3.980  1.00  1.00      G    C
ATOM   1405  CA  VAL G  35      38.570 -36.510   4.090  1.00  1.00      G    C
ATOM   1406  CA  LYS G  36      40.380 -34.770   1.050  1.00  1.00      G    C
ATOM   1407  CA  LYS G  37      38.730 -31.340   1.600  1.00  1.00      G    C
ATOM   1408  CA  PRO G  38      38.530 -30.910   5.390  1.00  1.00      G    C
ATOM   1409  CA  HIS G  39      35.560 -29.050   6.810  1.00  1.00      G    C
ATOM   1410  CA  ARG G  40      33.040 -28.500   3.990  1.00  1.00      G    C
ATOM   1411  CA  TYR G  41      30.800 -25.420   3.490  1.00  1.00      G    C
ATOM   1412  CA  ARG G  42      27.030 -26.330   3.550  1.00  1.00      G    C
ATOM   1413  CA  PRO G  43      24.660 -24.500   1.200  1.00  1.00      G    C
ATOM   1414  CA  GLY G  44      23.170 -21.680   3.120  1.00  1.00      G    C
ATOM   1415  CA  THR G  45      25.580 -21.560   5.960  1.00  1.00      G    C
ATOM   1416  CA  VAL G  46      27.640 -18.910   4.250  1.00  1.00      G    C
ATOM   1417  CA  ALA G  47      24.480 -17.190   2.930  1.00  1.00      G    C
ATOM   1418  CA  LEU G  48      23.040 -16.850   6.470  1.00  1.00      G    C
ATOM   1419  CA  ARG G  49      26.410 -15.550   7.770  1.00  1.00      G    C
ATOM   1420  CA  GLU G  50      26.260 -12.820   5.040  1.00  1.00      G    C
ATOM   1421  CA  ILE G  51      22.720 -11.860   5.930  1.00  1.00      G    C
ATOM   1422  CA  ARG G  52      23.970 -10.800   9.270  1.00  1.00      G    C
ATOM   1423  CA  ARG G  53      27.020  -8.940   7.720  1.00  1.00      G    C
ATOM   1424  CA  TYR G  54      25.050  -6.890   5.240  1.00  1.00      G    C
ATOM   1425  CA  GLN G  55      22.230  -6.200   7.560  1.00  1.00      G    C
ATOM   1426  CA  LYS G  56      24.380  -4.590  10.160  1.00  1.00      G    C
ATOM   1427  CA  SER G  57      26.070  -2.040   7.680  1.00  1.00      G    C
ATOM   1428  CA  THR G  58      24.510   1.030   6.130  1.00  1.00      G    C
ATOM   1429  CA  GLU G  59      26.810   1.810   3.110  1.00  1.00      G    C
ATOM   1430  CA  LEU G  60      25.510   1.570  -0.400  1.00  1.00      G    C
ATOM   1431  CA  LEU G  61      26.180  -1.830  -1.860  1.00  1.00      G    C
ATOM   1432  CA  ILE G  62      25.480  -0.690  -5.480  1.00  1.00      G    C
ATOM   1433  CA  ARG G  63      28.860  -0.430  -7.320  1.00  1.00      G    C
ATOM   1434  CA  LYS G  64      29.170   3.300  -7.240  1.00  1.00      G    C
ATOM   1435  CA  LEU G  65      30.730   4.280 -10.580  1.00  1.00      G    C
ATOM   1436  CA  PRO G  66      28.750   1.920 -12.780  1.00  1.00      G    C
ATOM   1437  CA  PHE G  67      25.550   3.130 -11.020  1.00  1.00      G    C
ATOM   1438  CA  GLN G  68      26.440   6.760 -11.740  1.00  1.00      G    C
ATOM   1439  CA  ARG G  69      26.790   5.830 -15.480  1.00  1.00      G    C
ATOM   1440  CA  LEU G  70      23.320   4.080 -15.440  1.00  1.00      G    C
ATOM   1441  CA  VAL G  71      21.740   7.220 -14.240  1.00  1.00      G    C
ATOM   1442  CA  ARG G  72      23.520   9.560 -16.810  1.00  1.00      G    C
ATOM   1443  CA  GLU G  73      22.590   7.080 -19.620  1.00  1.00      G    C
ATOM   1444  CA  ILE G  74      18.900   6.990 -18.550  1.00  1.00      G    C
ATOM   1445  CA  ALA G  75      18.710  10.820 -18.410  1.00  1.00      G    C
ATOM   1446  CA  GLN G  76      20.080  11.340 -22.030  1.00  1.00      G    C
ATOM   1447  CA  ASP G  77      16.920   9.710 -23.350  1.00  1.00      G    C
ATOM   1448  CA  PHE G  78      14.740  12.320 -21.730  1.00  1.00      G    C
ATOM   1449  CA  LYS G  79      16.760  15.510 -22.330  1.00  1.00      G    C
ATOM   1450  CA  THR G  80      20.210  15.680 -23.770  1.00  1.00      G    C
ATOM   1451  CA  ASP G  81      23.380  17.450 -22.440  1.00  1.00      G    C
ATOM   1452  CA  LEU G  82      22.450  17.440 -18.820  1.00  1.00      G    C
ATOM   1453  CA  ARG G  83      24.880  17.470 -15.910  1.00  1.00      G    C
ATOM   1454  CA  PHE G  84      24.170  16.090 -12.430  1.00  1.00      G    C
ATOM   1455  CA  GLN G  85      25.070  17.550  -9.070  1.00  1.00      G    C
ATOM   1456  CA  SER G  86      27.090  14.950  -7.240  1.00  1.00      G    C
ATOM   1457  CA  SER G  87      24.580  14.880  -4.350  1.00  1.00      G    C
ATOM   1458  CA  ALA G  88      21.570  14.330  -6.770  1.00  1.00      G    C
ATOM   1459  CA  VAL G  89      23.160  11.100  -7.910  1.00  1.00      G    C
ATOM   1460  CA  MET G  90      23.840  10.030  -4.380  1.00  1.00      G    C
ATOM   1461  CA  ALA G  91      20.180  10.910  -3.430  1.00  1.00      G    C
ATOM   1462  CA  LEU G  92      18.940   8.580  -6.120  1.00  1.00      G    C
ATOM   1463  CA  GLN G  93      21.130   5.730  -4.920  1.00  1.00      G    C
ATOM   1464  CA  GLU G  94      20.020   6.000  -1.320  1.00  1.00      G    C
ATOM   1465  CA  ALA G  95      16.460   5.880  -2.570  1.00  1.00      G    C
ATOM   1466  CA  SER G  96      16.960   3.160  -5.140  1.00  1.00      G    C
ATOM   1467  CA  GLU G  97      18.670   0.750  -2.710  1.00  1.00      G    C
ATOM   1468  CA  ALA G  98      16.270   1.380   0.100  1.00  1.00      G    C
ATOM   1469  CA  TYR G  99      13.330   0.740  -2.090  1.00  1.00      G    C
ATOM   1470  CA  LEU G 100      14.970  -2.590  -3.340  1.00  1.00      G    C
ATOM   1471  CA  VAL G 101      15.830  -3.730   0.180  1.00  1.00      G    C
ATOM   1472  CA  ALA G 102      12.230  -3.150   1.280  1.00  1.00      G    C
ATOM   1473  CA  LEU G 103      10.940  -5.070  -1.650  1.00  1.00      G    C
ATOM   1474  CA  PHE G 104      12.810  -8.220  -0.900  1.00  1.00      G    C
ATOM   1475  CA  GLU G 105      11.480  -8.070   2.730  1.00  1.00      G    C
ATOM   1476  CA  ASP G 106       7.940  -8.110   1.310  1.00  1.00      G    C
ATOM   1477  CA  THR G 107       8.910 -10.710  -1.350  1.00  1.00      G    C
ATOM   1478  CA  ASN G 108      10.290 -12.830   1.600  1.00  1.00      G    C
ATOM   1479  CA  LEU G 109       7.030 -12.650   3.470  1.00  1.00      G    C
ATOM   1480  CA  CYS G 110       5.380 -13.720   0.180  1.00  1.00      G    C
ATOM   1481  CA  ALA G 111       7.860 -16.680  -0.190  1.00  1.00      G    C
ATOM   1482  CA  ILE G 112       7.280 -18.050   3.290  1.00  1.00      G    C
ATOM   1483  CA  HIS G 113       3.540 -17.850   2.790  1.00  1.00      G    C
ATOM   1484  CA  ALA G 114       4.060 -20.170  -0.150  1.00  1.00      G    C
ATOM   1485  CA  LYS G 115       5.910 -22.540   2.190  1.00  1.00      G    C
ATOM   1486  CA  ARG G 116       9.180 -21.950   0.400  1.00  1.00      G    C
ATOM   1487  CA  VAL G 117      12.540 -20.600   1.530  1.00  1.00      G    C
ATOM   1488  CA  THR G 118      13.470 -19.580  -1.960  1.00  1.00      G    C
ATOM   1489  CA  ILE G 119      11.970 -16.250  -3.300  1.00  1.00      G    C
ATOM   1490  CA  MET G 120      11.000 -16.240  -6.950  1.00  1.00      G    C
ATOM   1491  CA  PRO G 121       9.730 -13.510  -9.330  1.00  1.00      G    C
ATOM   1492  CA  LYS G 122       6.080 -14.560  -8.900  1.00  1.00      G    C
ATOM   1493  CA  ASP G 123       6.340 -13.580  -5.190  1.00  1.00      G    C
ATOM   1494  CA  ILE G 124       7.810 -10.190  -6.230  1.00  1.00      G    C
ATOM   1495  CA  GLN G 125       4.780  -9.860  -8.630  1.00  1.00      G    C
ATOM   1496  CA  LEU G 126       2.250 -10.650  -5.950  1.00  1.00      G    C
ATOM   1497  CA  ALA G 127       3.950  -8.190  -3.500  1.00  1.00      G    C
ATOM   1498  CA  ARG G 128       4.130  -5.490  -6.180  1.00  1.00      G    C
ATOM   1499  CA  ARG G 129       0.420  -5.650  -6.970  1.00  1.00      G    C
ATOM   1500  CA  ILE G 130      -0.440  -5.450  -3.180  1.00  1.00      G    C
ATOM   1501  CA  ARG G 131       1.940  -2.540  -2.760  1.00  1.00      G    C
ATOM   1502  CA  GLY G 132      -0.090  -0.620  -5.330  1.00  1.00      G    C
ATOM   1503  CA  GLU G 133       2.890  -0.280  -7.690  1.00  1.00      G    C
ATOM   1504  CA  ARG G 134       1.240  -2.600 -10.300  1.00  1.00      G    C
ATOM   1505  CA  ALA G 135      -2.200  -1.760  -9.220  1.00  1.00      G    C
TER
ATOM   1506  CA  SER H   1      55.970  23.420 -44.460  1.00  1.00      H    C
ATOM   1507  CA  GLY H   2      55.350  25.760 -41.560  1.00  1.00      H    C
ATOM   1508  CA  ARG H   3      53.680  23.460 -38.910  1.00  1.00      H    C
ATOM   1509  CA  GLY H   4      50.470  25.470 -38.320  1.00  1.00      H    C
ATOM   1510  CA  LYS H   5      49.860  24.300 -34.760  1.00  1.00      H    C
ATOM   1511  CA  GLY H   6      49.240  21.540 -32.270  1.00  1.00      H    C
ATOM   1512  CA  GLY H   7      46.080  19.600 -32.890  1.00  1.00      H    C
ATOM   1513  CA  LYS H   8      47.750  16.390 -33.920  1.00  1.00      H    C
ATOM   1514  CA  GLY H   9      45.280  15.970 -36.780  1.00  1.00      H    C
ATOM   1515  CA  LEU H  10      45.690  12.340 -37.370  1.00  1.00      H    C
ATOM   1516  CA  GLY H  11      42.180  12.250 -38.730  1.00  1.00      H    C
ATOM   1517  CA  LYS H  12      41.690  15.680 -37.190  1.00  1.00      H    C
ATOM   1518  CA  GLY H  13      40.110  14.670 -33.960  1.00  1.00      H    C
ATOM   1519  CA  GLY H  14      40.560  11.540 -31.990  1.00  1.00      H    C
ATOM   1520  CA  ALA H  15      36.930  10.710 -31.430  1.00  1.00      H    C
ATOM   1521  CA  LYS H  16      35.600   8.640 -34.380  1.00  1.00      H    C
ATOM   1522  CA  ARG H  17      32.210   6.940 -34.050  1.00  1.00      H    C
ATOM   1523  CA  HIS H  18      33.450   3.630 -35.410  1.00  1.00      H    C
ATOM   1524  CA  ARG H  19      33.110   1.010 -32.570  1.00  1.00      H    C
ATOM   1525  CA  LYS H  20      31.940   0.570 -29.050  1.00  1.00      H    C
ATOM   1526  CA  VAL H  21      28.520   0.490 -27.360  1.00  1.00      H    C
ATOM   1527  CA  LEU H  22      26.580  -2.230 -25.320  1.00  1.00      H    C
ATOM   1528  CA  ARG H  23      28.060  -3.680 -22.020  1.00  1.00      H    C
ATOM   1529  CA  ASP H  24      24.920  -3.050 -19.960  1.00  1.00      H    C
ATOM   1530  CA  ASN H  25      24.050  -0.240 -17.550  1.00  1.00      H    C
ATOM   1531  CA  ILE H  26      21.090  -1.820 -15.660  1.00  1.00      H    C
ATOM   1532  CA  GLN H  27      22.900  -5.050 -16.560  1.00  1.00      H    C
ATOM   1533  CA  GLY H  28      25.850  -3.430 -15.010  1.00  1.00      H    C
ATOM   1534  CA  ILE H  29      24.340  -3.930 -11.490  1.00  1.00      H    C
ATOM   1535  CA  THR H  30      25.690  -7.440 -11.400  1.00  1.00      H    C
ATOM   1536  CA  LYS H  31      24.560 -10.690 -10.060  1.00  1.00      H    C
ATOM   1537  CA  PRO H  32      26.720 -10.180  -7.010  1.00  1.00      H    C
ATOM   1538  CA  ALA H  33      25.570  -6.690  -6.390  1.00  1.00      H    C
ATOM   1539  CA  ILE H  34      22.000  -7.950  -6.420  1.00  1.00      H    C
ATOM   1540  CA  ARG H  35      22.950 -10.930  -4.300  1.00  1.00      H    C
ATOM   1541  CA  ARG H  36      24.280  -8.450  -1.580  1.00  1.00      H    C
ATOM   1542  CA  LEU H  37      20.950  -6.490  -1.830  1.00  1.00      H    C
ATOM   1543  CA  ALA H  38      19.100  -9.740  -1.310  1.00  1.00      H    C
ATOM   1544  CA  ARG H  39      21.330 -10.710   1.630  1.00  1.00      H    C
ATOM   1545  CA  ARG H  40      20.730  -7.350   3.260  1.00  1.00      H    C
ATOM   1546  CA  GLY H  41      17.040  -8.110   2.640  1.00  1.00      H    C
ATOM   1547  CA  GLY H  42      17.200 -11.210   4.700  1.00  1.00      H    C
ATOM   1548  CA  VAL H  43      16.600 -13.810   1.880  1.00  1.00      H    C
ATOM   1549  CA  LYS H  44      18.380 -17.200   2.190  1.00  1.00      H    C
ATOM   1550  CA  ARG H  45      17.780 -18.920  -1.170  1.00  1.00      H    C
ATOM   1551  CA  ILE H  46      17.530 -16.890  -4.400  1.00  1.00      H    C
ATOM   1552  CA  SER H  47      15.810 -18.030  -7.770  1.00  1.00      H    C
ATOM   1553  CA  GLY H  48      17.840 -17.750 -11.010  1.00  1.00      H    C
ATOM   1554  CA  LEU H  49      15.080 -15.630 -12.540  1.00  1.00      H    C
ATOM   1555  CA  ILE H  50      15.300 -13.050  -9.770  1.00  1.00      H    C
ATOM   1556  CA  TYR H  51      18.170 -11.040 -11.490  1.00  1.00      H    C
ATOM   1557  CA  GLU H  52      16.180 -10.050 -14.480  1.00  1.00      H    C
ATOM   1558  CA  GLU H  53      13.130  -9.610 -12.380  1.00  1.00      H    C
ATOM   1559  CA  THR H  54      15.010  -7.040 -10.370  1.00  1.00      H    C
ATOM   1560  CA  ARG H  55      16.280  -5.270 -13.520  1.00  1.00      H    C
ATOM   1561  CA  GLY H  56      12.630  -4.970 -14.750  1.00  1.00      H    C
ATOM   1562  CA  VAL H  57      11.420  -3.630 -11.390  1.00  1.00      H    C
ATOM   1563  CA  LEU H  58      14.240  -1.190 -11.010  1.00  1.00      H    C
ATOM   1564  CA  LYS H  59      13.560  -0.040 -14.610  1.00  1.00      H    C
ATOM   1565  CA  VAL H  60      10.140   1.280 -13.390  1.00  1.00      H    C
ATOM   1566  CA  PHE H  61      11.570   2.870 -10.240  1.00  1.00      H    C
ATOM   1567  CA  LEU H  62      14.260   4.710 -12.220  1.00  1.00      H    C
ATOM   1568  CA  GLU H  63      11.820   5.750 -14.960  1.00  1.00      H    C
ATOM   1569  CA  ASN H  64       9.470   7.140 -12.190  1.00  1.00      H    C
ATOM   1570  CA  VAL H  65      12.240   8.910 -10.310  1.00  1.00      H    C
ATOM   1571  CA  ILE H  66      13.970  10.220 -13.440  1.00  1.00      H    C
ATOM   1572  CA  ARG H  67      10.720  11.320 -15.000  1.00  1.00      H    C
ATOM   1573  CA  ASP H  68       9.920  13.640 -12.150  1.00  1.00      H    C
ATOM   1574  CA  ALA H  69      13.400  14.970 -11.740  1.00  1.00      H    C
ATOM   1575  CA  VAL H  70      13.440  15.960 -15.380  1.00  1.00      H    C
ATOM   1576  CA  THR H  71      10.250  17.950 -14.850  1.00  1.00      H    C
ATOM   1577  CA  TYR H  72      11.740  20.140 -12.280  1.00  1.00      H    C
ATOM   1578  CA  THR H  73      14.820  20.800 -14.490  1.00  1.00      H    C
ATOM   1579  CA  GLU H  74      12.950  21.910 -17.540  1.00  1.00      H    C
ATOM   1580  CA  HIS H  75      10.580  24.150 -15.750  1.00  1.00      H    C
ATOM   1581  CA  ALA H  76      13.490  26.090 -14.230  1.00  1.00      H    C
ATOM   1582  CA  LYS H  77      15.000  26.550 -17.650  1.00  1.00      H    C
ATOM   1583  CA  ARG H  78      18.110  24.690 -16.490  1.00  1.00      H    C
ATOM   1584  CA  LYS H  79      20.600  22.370 -17.990  1.00  1.00      H    C
ATOM   1585  CA  THR H  80      21.640  20.870 -14.720  1.00  1.00      H    C
ATOM   1586  CA  VAL H  81      19.820  18.260 -12.450  1.00  1.00      H    C
ATOM   1587  CA  THR H  82      19.860  19.600  -8.930  1.00  1.00      H    C
ATOM   1588  CA  ALA H  83      19.830  17.920  -5.580  1.00  1.00      H    C
ATOM   1589  CA  MET H  84      16.450  19.570  -4.910  1.00  1.00      H    C
ATOM   1590  CA  ASP H  85      14.890  18.130  -8.060  1.00  1.00      H    C
ATOM   1591  CA  VAL H  86      15.860  14.650  -6.820  1.00  1.00      H    C
ATOM   1592  CA  VAL H  87      14.580  15.400  -3.140  1.00  1.00      H    C
ATOM   1593  CA  TYR H  88      11.380  16.800  -4.630  1.00  1.00      H    C
ATOM   1594  CA  ALA H  89      11.030  14.080  -7.190  1.00  1.00      H    C
ATOM   1595  CA  LEU H  90      11.470  11.470  -4.530  1.00  1.00      H    C
ATOM   1596  CA  LYS H  91       9.000  13.100  -2.160  1.00  1.00      H    C
ATOM   1597  CA  ARG H  92       6.110  12.920  -4.590  1.00  1.00      H    C
ATOM   1598  CA  GLN H  93       6.870   9.160  -5.080  1.00  1.00      H    C
ATOM   1599  CA  GLY H  94       6.280   8.650  -1.330  1.00  1.00      H    C
ATOM   1600  CA  ARG H  95       9.980   8.320  -0.470  1.00  1.00      H    C
ATOM   1601  CA  THR H  96      11.240  11.740   0.930  1.00  1.00      H    C
ATOM   1602  CA  LEU H  97      14.790  11.160   2.010  1.00  1.00      H    C
ATOM   1603  CA  TYR H  98      16.420  12.170   5.210  1.00  1.00      H    C
ATOM   1604  CA  GLY H  99      19.910  13.610   5.760  1.00  1.00      H    C
ATOM   1605  CA  PHE H 100      21.040  16.080   3.210  1.00  1.00      H    C
ATOM   1606  CA  GLY H 101      22.580  19.080   4.910  1.00  1.00      H    C
ATOM   1607  CA  GLY H 102      21.650  21.810   2.390  1.00  1.00      H    C
TER
ATOM   1608  CA  SER I   1       8.300  43.600  -2.930  1.00  1.00      I    C
ATOM   1609  CA  GLY I   2       6.500  46.210  -5.060  1.00  1.00      I    C
ATOM   1610  CA  ARG I   3       9.280  46.610  -7.560  1.00  1.00      I    C
ATOM   1611  CA  GLY I   4       7.430  45.100 -10.570  1.00  1.00      I    C
ATOM   1612  CA  LYS I   5       4.100  44.650 -12.180  1.00  1.00      I    C
ATOM   1613  CA  GLN I   6       5.490  46.930 -14.940  1.00  1.00      I    C
ATOM   1614  CA  GLY I   7       2.600  49.050 -16.010  1.00  1.00      I    C
ATOM   1615  CA  GLY I   8      -0.280  51.370 -15.510  1.00  1.00      I    C
ATOM   1616  CA  LYS I   9      -3.030  49.470 -17.440  1.00  1.00      I    C
ATOM   1617  CA  THR I  10      -4.000  48.000 -20.840  1.00  1.00      I    C
ATOM   1618  CA  ARG I  11      -4.580  44.410 -22.320  1.00  1.00      I    C
ATOM   1619  CA  ALA I  12      -8.090  44.640 -23.790  1.00  1.00      I    C
ATOM   1620  CA  LYS I  13      -8.830  41.370 -25.610  1.00  1.00      I    C
ATOM   1621  CA  ALA I  14     -12.460  41.570 -26.730  1.00  1.00      I    C
ATOM   1622  CA  LYS I  15     -12.380  39.180 -29.590  1.00  1.00      I    C
ATOM   1623  CA  THR I  16     -13.190  36.280 -27.260  1.00  1.00      I    C
ATOM   1624  CA  ARG I  17     -10.230  34.610 -25.670  1.00  1.00      I    C
ATOM   1625  CA  SER I  18     -11.540  31.420 -26.990  1.00  1.00      I    C
ATOM   1626  CA  SER I  19     -11.520  32.530 -30.630  1.00  1.00      I    C
ATOM   1627  CA  ARG I  20      -8.100  33.900 -30.220  1.00  1.00      I    C
ATOM   1628  CA  ALA I  21      -6.730  30.620 -29.110  1.00  1.00      I    C
ATOM   1629  CA  GLY I  22      -8.880  28.620 -31.560  1.00  1.00      I    C
ATOM   1630  CA  LEU I  23     -10.810  26.820 -28.830  1.00  1.00      I    C
ATOM   1631  CA  GLN I  24     -14.080  24.850 -28.270  1.00  1.00      I    C
ATOM   1632  CA  PHE I  25     -13.800  24.890 -24.490  1.00  1.00      I    C
ATOM   1633  CA  PRO I  26     -14.950  28.210 -22.830  1.00  1.00      I    C
ATOM   1634  CA  VAL I  27     -12.030  30.440 -21.950  1.00  1.00      I    C
ATOM   1635  CA  GLY I  28     -14.280  33.010 -20.330  1.00  1.00      I    C
ATOM   1636  CA  ARG I  29     -16.030  30.560 -18.120  1.00  1.00      I    C
ATOM   1637  CA  VAL I  30     -12.890  28.940 -17.070  1.00  1.00      I    C
ATOM   1638  CA  HIS I  31     -11.460  32.410 -16.260  1.00  1.00      I    C
ATOM   1639  CA  ARG I  32     -14.540  33.150 -14.060  1.00  1.00      I    C
ATOM   1640  CA  LEU I  33     -14.400  29.810 -12.240  1.00  1.00      I    C
ATOM   1641  CA  LEU I  34     -10.670  30.220 -11.620  1.00  1.00      I    C
ATOM   1642  CA  ARG I  35     -11.070  33.570  -9.820  1.00  1.00      I    C
ATOM   1643  CA  LYS I  36     -14.170  32.530  -7.880  1.00  1.00      I    C
ATOM   1644  CA  GLY I  37     -12.410  29.240  -6.580  1.00  1.00      I    C
ATOM   1645  CA  ASN I  38      -9.890  30.960  -4.370  1.00  1.00      I    C
ATOM   1646  CA  TYR I  39      -6.760  29.370  -5.710  1.00  1.00      I    C
ATOM   1647  CA  ALA I  40      -4.360  32.210  -5.290  1.00  1.00      I    C
ATOM   1648  CA  GLU I  41      -5.490  35.740  -4.670  1.00  1.00      I    C
ATOM   1649  CA  ARG I  42      -4.710  36.650  -8.260  1.00  1.00      I    C
ATOM   1650  CA  VAL I  43      -5.070  34.670 -11.570  1.00  1.00      I    C
ATOM   1651  CA  GLY I  44      -3.340  35.850 -14.670  1.00  1.00      I    C
ATOM   1652  CA  ALA I  45      -5.190  36.160 -17.990  1.00  1.00      I    C
ATOM   1653  CA  GLY I  46      -3.380  33.060 -19.390  1.00  1.00      I    C
ATOM   1654  CA  ALA I  47      -4.260  30.640 -16.720  1.00  1.00      I    C
ATOM   1655  CA  PRO I  48      -7.770  29.840 -17.830  1.00  1.00      I    C
ATOM   1656  CA  VAL I  49      -6.540  29.600 -21.430  1.00  1.00      I    C
ATOM   1657  CA  TYR I  50      -3.860  26.990 -20.700  1.00  1.00      I    C
ATOM   1658  CA  LEU I  51      -6.140  25.000 -18.470  1.00  1.00      I    C
ATOM   1659  CA  ALA I  52      -9.060  25.010 -20.930  1.00  1.00      I    C
ATOM   1660  CA  ALA I  53      -6.760  23.800 -23.730  1.00  1.00      I    C
ATOM   1661  CA  VAL I  54      -5.510  20.930 -21.670  1.00  1.00      I    C
ATOM   1662  CA  LEU I  55      -8.990  20.110 -20.500  1.00  1.00      I    C
ATOM   1663  CA  GLU I  56     -10.280  20.420 -24.000  1.00  1.00      I    C
ATOM   1664  CA  TYR I  57      -7.460  18.050 -25.150  1.00  1.00      I    C
ATOM   1665  CA  LEU I  58      -8.280  15.490 -22.550  1.00  1.00      I    C
ATOM   1666  CA  THR I  59     -11.970  15.720 -23.370  1.00  1.00      I    C
ATOM   1667  CA  ALA I  60     -11.300  15.000 -27.050  1.00  1.00      I    C
ATOM   1668  CA  GLU I  61      -9.090  12.060 -26.340  1.00  1.00      I    C
ATOM   1669  CA  ILE I  62     -11.370  10.120 -24.240  1.00  1.00      I    C
ATOM   1670  CA  LEU I  63     -14.380  10.870 -26.320  1.00  1.00      I    C
ATOM   1671  CA  GLU I  64     -12.660   9.920 -29.630  1.00  1.00      I    C
ATOM   1672  CA  LEU I  65     -11.740   6.380 -28.250  1.00  1.00      I    C
ATOM   1673  CA  ALA I  66     -15.190   5.810 -26.780  1.00  1.00      I    C
ATOM   1674  CA  GLY I  67     -16.950   6.630 -30.060  1.00  1.00      I    C
ATOM   1675  CA  ASN I  68     -14.490   4.200 -31.690  1.00  1.00      I    C
ATOM   1676  CA  ALA I  69     -15.570   1.500 -29.130  1.00  1.00      I    C
ATOM   1677  CA  ALA I  70     -19.190   2.230 -30.070  1.00  1.00      I    C
ATOM   1678  CA  ARG I  71     -18.490   1.660 -33.790  1.00  1.00      I    C
ATOM   1679  CA  ASP I  72     -16.630  -1.690 -34.100  1.00  1.00      I    C
ATOM   1680  CA  ASN I  73     -19.470  -3.310 -31.960  1.00  1.00      I    C
ATOM   1681  CA  LYS I  74     -22.030  -1.780 -34.390  1.00  1.00      I    C
ATOM   1682  CA  LYS I  75     -23.360   0.640 -31.760  1.00  1.00      I    C
ATOM   1683  CA  THR I  76     -23.920   4.310 -32.370  1.00  1.00      I    C
ATOM   1684  CA  ARG I  77     -24.720   5.560 -29.010  1.00  1.00      I    C
ATOM   1685  CA  ILE I  78     -21.800   6.010 -26.550  1.00  1.00      I    C
ATOM   1686  CA  ILE I  79     -22.580   4.460 -23.120  1.00  1.00      I    C
ATOM   1687  CA  PRO I  80     -20.450   3.940 -19.920  1.00  1.00      I    C
ATOM   1688  CA  ARG I  81     -19.360   0.510 -21.230  1.00  1.00      I    C
ATOM   1689  CA  HIS I  82     -17.970   2.210 -24.400  1.00  1.00      I    C
ATOM   1690  CA  LEU I  83     -16.120   4.830 -22.210  1.00  1.00      I    C
ATOM   1691  CA  GLN I  84     -14.820   2.010 -19.990  1.00  1.00      I    C
ATOM   1692  CA  LEU I  85     -13.410   0.010 -22.930  1.00  1.00      I    C
ATOM   1693  CA  ALA I  86     -11.700   3.150 -24.320  1.00  1.00      I    C
ATOM   1694  CA  VAL I  87     -10.230   4.100 -20.950  1.00  1.00      I    C
ATOM   1695  CA  ARG I  88      -9.000   0.730 -19.770  1.00  1.00      I    C
ATOM   1696  CA  ASN I  89      -7.510  -0.150 -23.100  1.00  1.00      I    C
ATOM   1697  CA  ASP I  90      -5.480   3.030 -23.000  1.00  1.00      I    C
ATOM   1698  CA  GLU I  91      -2.380   2.760 -20.630  1.00  1.00      I    C
ATOM   1699  CA  GLU I  92      -1.820   6.470 -20.130  1.00  1.00      I    C
ATOM   1700  CA  LEU I  93      -5.540   7.140 -19.660  1.00  1.00      I    C
ATOM   1701  CA  ASN I  94      -5.760   4.090 -17.370  1.00  1.00      I    C
ATOM   1702  CA  LYS I  95      -3.210   5.770 -15.040  1.00  1.00      I    C
ATOM   1703  CA  LEU I  96      -5.090   9.140 -15.240  1.00  1.00      I    C
ATOM   1704  CA  LEU I  97      -8.210   7.070 -14.300  1.00  1.00      I    C
ATOM   1705  CA  GLY I  98      -6.380   4.620 -12.030  1.00  1.00      I    C
ATOM   1706  CA  ARG I  99      -8.580   5.380  -8.940  1.00  1.00      I    C
ATOM   1707  CA  VAL I 100     -11.740   6.320 -10.720  1.00  1.00      I    C
ATOM   1708  CA  THR I 101     -14.770   4.140 -11.240  1.00  1.00      I    C
ATOM   1709  CA  ILE I 102     -16.690   4.270 -14.420  1.00  1.00      I    C
ATOM   1710  CA  ALA I 103     -19.980   2.640 -13.720  1.00  1.00      I    C
ATOM   1711  CA  GLN I 104     -20.660  -0.740 -15.370  1.00  1.00      I    C
ATOM   1712  CA  GLY I 105     -17.150  -0.860 -16.540  1.00  1.00      I    C
ATOM   1713  CA  GLY I 106     -16.680  -4.630 -17.210  1.00  1.00      I    C
ATOM   1714  CA  VAL I 107     -13.190  -6.020 -16.220  1.00  1.00      I    C
ATOM   1715  CA  LEU I 108     -10.460  -5.810 -18.990  1.00  1.00      I    C
ATOM   1716  CA  PRO I 109     -10.340  -9.190 -20.860  1.00  1.00      I    C
ATOM   1717  CA  ASN I 110      -8.990  -8.340 -24.240  1.00  1.00      I    C
ATOM   1718  CA  ILE I 111     -10.080  -9.340 -27.730  1.00  1.00      I    C
ATOM   1719  CA  GLN I 112      -7.620 -11.810 -29.340  1.00  1.00      I    C
ATOM   1720  CA  SER I 113      -9.070 -14.320 -31.560  1.00  1.00      I    C
ATOM   1721  CA  VAL I 114      -8.000 -17.490 -29.840  1.00  1.00      I    C
ATOM   1722  CA  LEU I 115      -9.960 -16.630 -26.700  1.00  1.00      I    C
ATOM   1723  CA  LEU I 116     -13.450 -16.670 -28.260  1.00  1.00      I    C
ATOM   1724  CA  PRO I 117     -14.950 -19.810 -29.480  1.00  1.00      I    C
ATOM   1725  CA  LYS I 118     -16.530 -20.300 -32.890  1.00  1.00      I    C
ATOM   1726  CA  LYS I 119     -19.180 -22.350 -34.640  1.00  1.00      I    C
ATOM   1727  CA  THR I 120     -21.200 -25.340 -33.330  1.00  1.00      I    C
ATOM   1728  CA  GLU I 121     -18.840 -25.870 -30.360  1.00  1.00      I    C
ATOM   1729  CA  SER I 122     -16.780 -28.060 -28.060  1.00  1.00      I    C
ATOM   1730  CA  SER I 123     -13.700 -27.740 -30.270  1.00  1.00      I    C
ATOM   1731  CA  LYS I 124     -11.470 -26.640 -27.430  1.00  1.00      I    C
ATOM   1732  CA  SER I 125     -12.830 -25.110 -24.250  1.00  1.00      I    C
ATOM   1733  CA  LYS I 126     -12.460 -25.670 -20.550  1.00  1.00      I    C
ATOM   1734  CA  SER I 127      -9.630 -27.180 -18.600  1.00  1.00      I    C
ATOM   1735  CA  LYS I 128      -6.340 -25.310 -18.170  1.00  1.00      I    C
TER
ATOM   1736  CA  PRO J   1       2.480  53.300  -4.630  1.00  1.00      J    C
ATOM   1737  CA  GLU J   2      -0.250  54.590  -6.880  1.00  1.00      J    C
ATOM   1738  CA  PRO J   3      -1.810  57.220  -4.649  1.00  1.00      J    C
ATOM   1739  CA  ALA J   4      -4.760  55.780  -2.490  1.00  1.00      J    C
ATOM   1740  CA  LYS J   5      -8.290  56.520  -3.580  1.00  1.00      J    C
ATOM   1741  CA  SER J   6      -9.540  60.110  -2.839  1.00  1.00      J    C
ATOM   1742  CA  ALA J   7     -12.260  58.920  -0.469  1.00  1.00      J    C
ATOM   1743  CA  PRO J   8     -13.680  57.500  -2.660  1.00  1.00      J    C
ATOM   1744  CA  ALA J   9     -17.420  58.250  -2.509  1.00  1.00      J    C
ATOM   1745  CA  PRO J  10     -18.720  55.560  -1.920  1.00  1.00      J    C
ATOM   1746  CA  LYS J  11     -20.630  53.940  -4.760  1.00  1.00      J    C
ATOM   1747  CA  LYS J  12     -20.970  53.830  -8.590  1.00  1.00      J    C
ATOM   1748  CA  GLY J  13     -17.280  53.790  -8.810  1.00  1.00      J    C
ATOM   1749  CA  SER J  14     -16.270  50.600 -10.730  1.00  1.00      J    C
ATOM   1750  CA  LYS J  15     -16.990  48.740  -7.530  1.00  1.00      J    C
ATOM   1751  CA  LYS J  16     -20.390  48.190  -5.780  1.00  1.00      J    C
ATOM   1752  CA  ALA J  17     -21.500  47.270  -9.300  1.00  1.00      J    C
ATOM   1753  CA  VAL J  18     -25.100  47.660  -8.200  1.00  1.00      J    C
ATOM   1754  CA  THR J  19     -27.380  48.280 -11.170  1.00  1.00      J    C
ATOM   1755  CA  LYS J  20     -26.940  52.040 -11.000  1.00  1.00      J    C
ATOM   1756  CA  THR J  21     -29.240  52.560 -13.930  1.00  1.00      J    C
ATOM   1757  CA  GLN J  22     -32.130  53.620 -11.640  1.00  1.00      J    C
ATOM   1758  CA  LYS J  23     -34.110  50.650 -10.800  1.00  1.00      J    C
ATOM   1759  CA  LYS J  24     -34.190  47.090  -9.280  1.00  1.00      J    C
ATOM   1760  CA  ASP J  25     -35.500  44.860 -12.090  1.00  1.00      J    C
ATOM   1761  CA  GLY J  26     -32.850  45.000 -14.810  1.00  1.00      J    C
ATOM   1762  CA  LYS J  27     -34.990  43.210 -17.320  1.00  1.00      J    C
ATOM   1763  CA  LYS J  28     -32.790  41.760 -19.970  1.00  1.00      J    C
ATOM   1764  CA  ARG J  29     -32.730  38.040 -19.310  1.00  1.00      J    C
ATOM   1765  CA  ARG J  30     -32.110  38.200 -15.550  1.00  1.00      J    C
ATOM   1766  CA  LYS J  31     -33.180  34.970 -14.050  1.00  1.00      J    C
ATOM   1767  CA  THR J  32     -30.360  32.940 -12.540  1.00  1.00      J    C
ATOM   1768  CA  ARG J  33     -28.900  30.670 -15.170  1.00  1.00      J    C
ATOM   1769  CA  LYS J  34     -25.850  28.540 -14.210  1.00  1.00      J    C
ATOM   1770  CA  GLU J  35     -24.440  26.840 -17.310  1.00  1.00      J    C
ATOM   1771  CA  SER J  36     -22.760  23.490 -17.900  1.00  1.00      J    C
ATOM   1772  CA  TYR J  37     -19.950  21.690 -19.670  1.00  1.00      J    C
ATOM   1773  CA  ALA J  38     -22.540  19.840 -21.840  1.00  1.00      J    C
ATOM   1774  CA  ILE J  39     -22.630  22.000 -24.940  1.00  1.00      J    C
ATOM   1775  CA  TYR J  40     -18.870  21.720 -25.220  1.00  1.00      J    C
ATOM   1776  CA  VAL J  41     -18.980  18.120 -24.350  1.00  1.00      J    C
ATOM   1777  CA  TYR J  42     -21.480  17.700 -27.150  1.00  1.00      J    C
ATOM   1778  CA  LYS J  43     -19.520  19.890 -29.510  1.00  1.00      J    C
ATOM   1779  CA  VAL J  44     -16.440  17.830 -29.120  1.00  1.00      J    C
ATOM   1780  CA  LEU J  45     -18.280  14.670 -29.740  1.00  1.00      J    C
ATOM   1781  CA  LYS J  46     -19.550  16.100 -33.100  1.00  1.00      J    C
ATOM   1782  CA  GLN J  47     -16.010  17.120 -34.150  1.00  1.00      J    C
ATOM   1783  CA  VAL J  48     -14.710  13.530 -33.830  1.00  1.00      J    C
ATOM   1784  CA  HIS J  49     -17.680  11.390 -34.670  1.00  1.00      J    C
ATOM   1785  CA  PRO J  50     -20.350  13.360 -36.580  1.00  1.00      J    C
ATOM   1786  CA  ASP J  51     -23.040  10.630 -36.340  1.00  1.00      J    C
ATOM   1787  CA  THR J  52     -22.540   9.230 -32.870  1.00  1.00      J    C
ATOM   1788  CA  GLY J  53     -24.630  10.160 -29.850  1.00  1.00      J    C
ATOM   1789  CA  ILE J  54     -23.890   9.530 -26.160  1.00  1.00      J    C
ATOM   1790  CA  SER J  55     -26.360   8.680 -23.490  1.00  1.00      J    C
ATOM   1791  CA  SER J  56     -26.920  11.010 -20.580  1.00  1.00      J    C
ATOM   1792  CA  LYS J  57     -25.200   8.590 -18.130  1.00  1.00      J    C
ATOM   1793  CA  ALA J  58     -21.940   8.470 -20.070  1.00  1.00      J    C
ATOM   1794  CA  MET J  59     -22.130  12.260 -20.470  1.00  1.00      J    C
ATOM   1795  CA  SER J  60     -22.720  12.500 -16.750  1.00  1.00      J    C
ATOM   1796  CA  ILE J  61     -19.450  10.390 -16.230  1.00  1.00      J    C
ATOM   1797  CA  MET J  62     -17.570  12.870 -18.530  1.00  1.00      J    C
ATOM   1798  CA  ASN J  63     -18.780  15.920 -16.670  1.00  1.00      J    C
ATOM   1799  CA  SER J  64     -17.590  14.410 -13.400  1.00  1.00      J    C
ATOM   1800  CA  PHE J  65     -14.320  13.400 -15.000  1.00  1.00      J    C
ATOM   1801  CA  VAL J  66     -13.750  16.820 -16.510  1.00  1.00      J    C
ATOM   1802  CA  ASN J  67     -14.410  18.470 -13.080  1.00  1.00      J    C
ATOM   1803  CA  ASP J  68     -11.960  16.130 -11.370  1.00  1.00      J    C
ATOM   1804  CA  VAL J  69      -9.070  16.700 -13.860  1.00  1.00      J    C
ATOM   1805  CA  PHE J  70      -9.940  20.460 -13.630  1.00  1.00      J    C
ATOM   1806  CA  GLU J  71      -9.530  20.260  -9.840  1.00  1.00      J    C
ATOM   1807  CA  ARG J  72      -6.290  18.290  -9.980  1.00  1.00      J    C
ATOM   1808  CA  ILE J  73      -4.380  20.740 -12.280  1.00  1.00      J    C
ATOM   1809  CA  ALA J  74      -5.960  23.770 -10.420  1.00  1.00      J    C
ATOM   1810  CA  GLY J  75      -5.170  22.040  -7.080  1.00  1.00      J    C
ATOM   1811  CA  GLU J  76      -1.540  21.360  -8.090  1.00  1.00      J    C
ATOM   1812  CA  ALA J  77      -1.230  24.840  -9.370  1.00  1.00      J    C
ATOM   1813  CA  SER J  78      -2.460  26.210  -6.020  1.00  1.00      J    C
ATOM   1814  CA  ARG J  79       0.380  24.360  -4.100  1.00  1.00      J    C
ATOM   1815  CA  LEU J  80       3.000  25.460  -6.660  1.00  1.00      J    C
ATOM   1816  CA  ALA J  81       1.960  29.060  -6.320  1.00  1.00      J    C
ATOM   1817  CA  HIS J  82       2.070  28.690  -2.440  1.00  1.00      J    C
ATOM   1818  CA  TYR J  83       5.390  26.890  -2.610  1.00  1.00      J    C
ATOM   1819  CA  ASN J  84       6.970  29.730  -4.640  1.00  1.00      J    C
ATOM   1820  CA  LYS J  85       5.490  32.520  -2.630  1.00  1.00      J    C
ATOM   1821  CA  ARG J  86       3.570  33.910  -5.530  1.00  1.00      J    C
ATOM   1822  CA  SER J  87       0.120  35.660  -5.400  1.00  1.00      J    C
ATOM   1823  CA  THR J  88      -0.820  34.630  -8.940  1.00  1.00      J    C
ATOM   1824  CA  ILE J  89      -1.520  31.440 -10.530  1.00  1.00      J    C
ATOM   1825  CA  THR J  90      -0.300  31.940 -14.240  1.00  1.00      J    C
ATOM   1826  CA  SER J  91      -0.450  29.490 -17.050  1.00  1.00      J    C
ATOM   1827  CA  ARG J  92       3.110  28.760 -16.260  1.00  1.00      J    C
ATOM   1828  CA  GLU J  93       2.290  27.400 -12.770  1.00  1.00      J    C
ATOM   1829  CA  ILE J  94      -0.550  25.520 -14.400  1.00  1.00      J    C
ATOM   1830  CA  GLN J  95       1.820  24.000 -16.970  1.00  1.00      J    C
ATOM   1831  CA  THR J  96       4.250  22.770 -14.350  1.00  1.00      J    C
ATOM   1832  CA  ALA J  97       1.280  21.200 -12.310  1.00  1.00      J    C
ATOM   1833  CA  VAL J  98       0.260  19.500 -15.630  1.00  1.00      J    C
ATOM   1834  CA  ARG J  99       3.820  18.150 -15.990  1.00  1.00      J    C
ATOM   1835  CA  LEU J 100       4.050  16.780 -12.450  1.00  1.00      J    C
ATOM   1836  CA  LEU J 101       0.660  15.240 -12.350  1.00  1.00      J    C
ATOM   1837  CA  LEU J 102      -0.070  13.880 -15.830  1.00  1.00      J    C
ATOM   1838  CA  PRO J 103       1.210  10.760 -17.230  1.00  1.00      J    C
ATOM   1839  CA  GLY J 104       3.960  10.970 -19.760  1.00  1.00      J    C
ATOM   1840  CA  GLU J 105       2.500  11.430 -23.230  1.00  1.00      J    C
ATOM   1841  CA  LEU J 106      -0.740  13.090 -22.180  1.00  1.00      J    C
ATOM   1842  CA  ALA J 107       1.120  15.800 -20.250  1.00  1.00      J    C
ATOM   1843  CA  LYS J 108       3.460  16.080 -23.250  1.00  1.00      J    C
ATOM   1844  CA  HIS J 109       0.800  16.700 -25.820  1.00  1.00      J    C
ATOM   1845  CA  ALA J 110      -1.410  18.660 -23.480  1.00  1.00      J    C
ATOM   1846  CA  VAL J 111       1.560  21.000 -22.540  1.00  1.00      J    C
ATOM   1847  CA  SER J 112       2.160  21.550 -26.250  1.00  1.00      J    C
ATOM   1848  CA  GLU J 113      -1.420  22.590 -26.910  1.00  1.00      J    C
ATOM   1849  CA  GLY J 114      -1.340  24.950 -23.750  1.00  1.00      J    C
ATOM   1850  CA  THR J 115       1.950  26.410 -24.930  1.00  1.00      J    C
ATOM   1851  CA  LYS J 116       0.740  26.640 -28.590  1.00  1.00      J    C
ATOM   1852  CA  ALA J 117      -2.410  28.220 -27.400  1.00  1.00      J    C
ATOM   1853  CA  VAL J 118      -0.730  30.580 -24.990  1.00  1.00      J    C
ATOM   1854  CA  THR J 119       1.800  31.800 -27.450  1.00  1.00      J    C
ATOM   1855  CA  LYS J 120      -1.080  32.040 -30.050  1.00  1.00      J    C
ATOM   1856  CA  TYR J 121      -3.220  34.040 -27.520  1.00  1.00      J    C
ATOM   1857  CA  THR J 122      -0.570  36.520 -27.050  1.00  1.00      J    C
ATOM   1858  CA  SER J 123       0.080  36.800 -30.830  1.00  1.00      J    C
ATOM   1859  CA  ALA J 124      -3.240  38.570 -31.330  1.00  1.00      J    C
ATOM   1860  CA  LYS J 125      -1.590  41.990 -32.150  1.00  1.00      J    C
TER
