# Supplementary material for: The kinetic landscape of nucleosome assembly: A coarse-grained molecular dynamics study
Source: PLoS Comput Biol. 2021 Jul 27;17(7):e1009253. doi: 10.1371/journal.pcbi.1009253 (PMC8345847; doi:10.1371/journal.pcbi.1009253)
Supplement: S1 Data — For each of the 11 metastable states identified from our MSM at 400 mM using PCCA clustering, we deposited 4 representative coarse-grained nucleosome conformations in PDB format. The conformations are named “state*conf#.pdb”, where * corresponds to the state name as described in the text (T, TL, TR, HL0, HL1, HL2, HR0, HR1, HR2 and HR3, N), and # goes from 1 to 4. The file “msm_hmm11.dat” contains the equilibrium probabilities of the various basins and the transition probabilities between them. The data also contain 4 representative partially opened conformations for each of the left hexasome, right hexasome, and tetrasome states, named “partially-opened_*_conf#.pdb”, where * is HL, HR or T and # goes from 1 to 4. (ZIP) [file pcbi.1009253.s006.zip › S1_Data/stateHL2conf2.pdb]

ATOM      1 DS   DC  A   1      62.260 -16.581  58.479  1.00  1.00      A    S
ATOM      2 DB   DC  A   1      65.430 -18.301  56.019  1.00  1.00      A    B
ATOM      3 DP   DT  A   2      62.450 -12.381  58.789  1.00  1.00      A    P
ATOM      4 DS   DT  A   2      66.370 -12.021  57.599  1.00  1.00      A    S
ATOM      5 DB   DT  A   2      66.460 -14.781  54.649  1.00  1.00      A    B
ATOM      6 DP   DG  A   3      67.910  -7.911  57.209  1.00  1.00      A    P
ATOM      7 DS   DG  A   3      70.150  -8.571  54.569  1.00  1.00      A    S
ATOM      8 DB   DG  A   3      68.000 -12.261  51.209  1.00  1.00      A    B
ATOM      9 DP   DG  A   4      72.640  -5.831  53.159  1.00  1.00      A    P
ATOM     10 DS   DG  A   4      73.070  -7.311  49.549  1.00  1.00      A    S
ATOM     11 DB   DG  A   4      69.330 -10.220  47.939  1.00  1.00      A    B
ATOM     12 DP   DA  A   5      74.460  -5.690  46.949  1.00  1.00      A    P
ATOM     13 DS   DA  A   5      73.210  -8.200  44.439  1.00  1.00      A    S
ATOM     14 DB   DA  A   5      68.490  -8.520  44.939  1.00  1.00      A    B
ATOM     15 DP   DG  A   6      74.140  -6.860  40.989  1.00  1.00      A    P
ATOM     16 DS   DG  A   6      70.970  -8.220  39.159  1.00  1.00      A    S
ATOM     17 DB   DG  A   6      66.560  -7.030  41.859  1.00  1.00      A    B
ATOM     18 DP   DA  A   7      70.450  -8.240  35.139  1.00  1.00      A    P
ATOM     19 DS   DA  A   7      66.410  -8.550  35.139  1.00  1.00      A    S
ATOM     20 DB   DA  A   7      64.730  -6.420  38.860  1.00  1.00      A    B
ATOM     21 DP   DA  A   8      64.290  -8.650  32.099  1.00  1.00      A    P
ATOM     22 DS   DA  A   8      61.340  -8.060  33.760  1.00  1.00      A    S
ATOM     23 DB   DA  A   8      62.300  -4.240  37.010  1.00  1.00      A    B
ATOM     24 DP   DT  A   9      58.660  -7.510  31.820  1.00  1.00      A    P
ATOM     25 DS   DT  A   9      56.950  -5.870  34.180  1.00  1.00      A    S
ATOM     26 DB   DT  A   9      59.890  -2.630  34.750  1.00  1.00      A    B
ATOM     27 DP   DC  A  10      53.250  -4.670  32.830  1.00  1.00      A    P
ATOM     28 DS   DC  A  10      53.400  -1.840  34.700  1.00  1.00      A    S
ATOM     29 DB   DC  A  10      57.420   0.060  33.470  1.00  1.00      A    B
ATOM     30 DP   DC  A  11      50.740   0.470  34.500  1.00  1.00      A    P
ATOM     31 DS   DC  A  11      52.250   3.290  35.400  1.00  1.00      A    S
ATOM     32 DB   DC  A  11      55.900   3.470  32.650  1.00  1.00      A    B
ATOM     33 DP   DC  A  12      50.350   6.680  35.570  1.00  1.00      A    P
ATOM     34 DS   DC  A  12      53.770   8.300  34.860  1.00  1.00      A    S
ATOM     35 DB   DC  A  12      54.830   6.850  31.230  1.00  1.00      A    B
ATOM     36 DP   DG  A  13      53.720  13.240  35.130  1.00  1.00      A    P
ATOM     37 DS   DG  A  13      56.370  13.510  32.890  1.00  1.00      A    S
ATOM     38 DB   DG  A  13      55.670  10.980  29.270  1.00  1.00      A    B
ATOM     39 DP   DG  A  14      57.830  16.810  31.920  1.00  1.00      A    P
ATOM     40 DS   DG  A  14      58.540  16.010  28.220  1.00  1.00      A    S
ATOM     41 DB   DG  A  14      55.020  12.450  25.880  1.00  1.00      A    B
ATOM     42 DP   DT  A  15      59.360  18.310  26.280  1.00  1.00      A    P
ATOM     43 DS   DT  A  15      58.160  16.830  22.760  1.00  1.00      A    S
ATOM     44 DB   DT  A  15      54.440  15.070  23.840  1.00  1.00      A    B
ATOM     45 DP   DC  A  16      58.080  19.650  20.370  1.00  1.00      A    P
ATOM     46 DS   DC  A  16      55.220  17.710  18.360  1.00  1.00      A    S
ATOM     47 DB   DC  A  16      52.230  16.490  21.110  1.00  1.00      A    B
ATOM     48 DP   DT  A  17      53.420  19.350  14.860  1.00  1.00      A    P
ATOM     49 DS   DT  A  17      50.710  17.010  14.350  1.00  1.00      A    S
ATOM     50 DB   DT  A  17      49.130  17.350  18.440  1.00  1.00      A    B
ATOM     51 DP   DG  A  18      47.990  18.220  10.820  1.00  1.00      A    P
ATOM     52 DS   DG  A  18      44.690  16.860  12.570  1.00  1.00      A    S
ATOM     53 DB   DG  A  18      44.760  18.250  17.780  1.00  1.00      A    B
ATOM     54 DP   DC  A  19      42.150  16.130  11.130  1.00  1.00      A    P
ATOM     55 DS   DC  A  19      40.120  15.990  14.450  1.00  1.00      A    S
ATOM     56 DB   DC  A  19      41.640  19.290  16.720  1.00  1.00      A    B
ATOM     57 DP   DA  A  20      36.050  16.360  14.430  1.00  1.00      A    P
ATOM     58 DS   DA  A  20      35.610  17.940  18.040  1.00  1.00      A    S
ATOM     59 DB   DA  A  20      38.500  21.620  18.300  1.00  1.00      A    B
ATOM     60 DP   DG  A  21      31.940  18.760  18.990  1.00  1.00      A    P
ATOM     61 DS   DG  A  21      32.850  21.750  20.920  1.00  1.00      A    S
ATOM     62 DB   DG  A  21      36.550  24.760  18.810  1.00  1.00      A    B
ATOM     63 DP   DG  A  22      30.440  24.110  22.710  1.00  1.00      A    P
ATOM     64 DS   DG  A  22      32.180  27.810  22.000  1.00  1.00      A    S
ATOM     65 DB   DG  A  22      35.200  27.860  17.480  1.00  1.00      A    B
ATOM     66 DP   DC  A  23      33.150  29.800  24.750  1.00  1.00      A    P
ATOM     67 DS   DC  A  23      35.340  32.380  22.500  1.00  1.00      A    S
ATOM     68 DB   DC  A  23      34.420  31.030  18.470  1.00  1.00      A    B
ATOM     69 DP   DC  A  24      35.140  35.500  22.810  1.00  1.00      A    P
ATOM     70 DS   DC  A  24      36.030  36.710  19.180  1.00  1.00      A    S
ATOM     71 DB   DC  A  24      33.530  34.430  16.820  1.00  1.00      A    B
ATOM     72 DP   DG  A  25      35.460  41.240  18.420  1.00  1.00      A    P
ATOM     73 DS   DG  A  25      35.540  41.110  14.680  1.00  1.00      A    S
ATOM     74 DB   DG  A  25      32.380  37.240  13.490  1.00  1.00      A    B
ATOM     75 DP   DC  A  26      34.830  44.030  12.940  1.00  1.00      A    P
ATOM     76 DS   DC  A  26      33.150  41.930  10.160  1.00  1.00      A    S
ATOM     77 DB   DC  A  26      30.300  39.690  12.520  1.00  1.00      A    B
ATOM     78 DP   DT  A  27      31.600  43.260   6.770  1.00  1.00      A    P
ATOM     79 DS   DT  A  27      28.890  40.400   6.170  1.00  1.00      A    S
ATOM     80 DB   DT  A  27      27.200  40.730  10.020  1.00  1.00      A    B
ATOM     81 DP   DC  A  28      26.520  41.000   3.160  1.00  1.00      A    P
ATOM     82 DS   DC  A  28      23.830  39.250   4.830  1.00  1.00      A    S
ATOM     83 DB   DC  A  28      23.490  40.930   9.100  1.00  1.00      A    B
ATOM     84 DP   DA  A  29      19.830  38.060   3.080  1.00  1.00      A    P
ATOM     85 DS   DA  A  29      18.250  37.120   6.680  1.00  1.00      A    S
ATOM     86 DB   DA  A  29      19.390  41.230   9.710  1.00  1.00      A    B
ATOM     87 DP   DA  A  30      14.580  36.020   7.080  1.00  1.00      A    P
ATOM     88 DS   DA  A  30      14.460  37.420  10.830  1.00  1.00      A    S
ATOM     89 DB   DA  A  30      16.000  42.440  10.940  1.00  1.00      A    B
ATOM     90 DP   DT  A  31      12.000  36.850  12.710  1.00  1.00      A    P
ATOM     91 DS   DT  A  31      13.080  39.200  15.190  1.00  1.00      A    S
ATOM     92 DB   DT  A  31      13.000  43.040  12.760  1.00  1.00      A    B
ATOM     93 DP   DT  A  32      11.200  39.670  18.780  1.00  1.00      A    P
ATOM     94 DS   DT  A  32      11.890  43.670  19.100  1.00  1.00      A    S
ATOM     95 DB   DT  A  32      10.570  45.000  15.610  1.00  1.00      A    B
ATOM     96 DP   DG  A  33      10.250  45.170  22.400  1.00  1.00      A    P
ATOM     97 DS   DG  A  33       8.910  48.700  20.970  1.00  1.00      A    S
ATOM     98 DB   DG  A  33       8.140  48.410  15.940  1.00  1.00      A    B
ATOM     99 DP   DG  A  34       6.390  51.230  22.680  1.00  1.00      A    P
ATOM    100 DS   DG  A  34       4.590  52.700  19.400  1.00  1.00      A    S
ATOM    101 DB   DG  A  34       4.620  49.360  15.140  1.00  1.00      A    B
ATOM    102 DP   DT  A  35       2.050  54.910  19.440  1.00  1.00      A    P
ATOM    103 DS   DT  A  35       1.060  54.550  15.710  1.00  1.00      A    S
ATOM    104 DB   DT  A  35       1.230  50.270  15.470  1.00  1.00      A    B
ATOM    105 DP   DC  A  36      -2.290  56.260  14.600  1.00  1.00      A    P
ATOM    106 DS   DC  A  36      -2.950  53.550  11.780  1.00  1.00      A    S
ATOM    107 DB   DC  A  36      -2.070  50.070  13.570  1.00  1.00      A    B
ATOM    108 DP   DG  A  37      -6.460  54.240   8.550  1.00  1.00      A    P
ATOM    109 DS   DG  A  37      -6.200  50.850   7.360  1.00  1.00      A    S
ATOM    110 DB   DG  A  37      -5.470  47.840  10.710  1.00  1.00      A    B
ATOM    111 DP   DT  A  38      -7.790  49.660   5.030  1.00  1.00      A    P
ATOM    112 DS   DT  A  38      -7.770  45.780   6.120  1.00  1.00      A    S
ATOM    113 DB   DT  A  38      -8.520  46.270  10.190  1.00  1.00      A    B
ATOM    114 DP   DA  A  39      -9.710  42.930   4.140  1.00  1.00      A    P
ATOM    115 DS   DA  A  39      -9.760  40.710   7.260  1.00  1.00      A    S
ATOM    116 DB   DA  A  39     -11.700  43.170  11.210  1.00  1.00      A    B
ATOM    117 DP   DG  A  40     -11.170  37.490   6.680  1.00  1.00      A    P
ATOM    118 DS   DG  A  40     -11.130  36.810  10.050  1.00  1.00      A    S
ATOM    119 DB   DG  A  40     -13.730  40.500  12.890  1.00  1.00      A    B
ATOM    120 DP   DA  A  41     -11.280  33.410  11.470  1.00  1.00      A    P
ATOM    121 DS   DA  A  41     -12.780  34.380  14.890  1.00  1.00      A    S
ATOM    122 DB   DA  A  41     -16.350  38.260  14.000  1.00  1.00      A    B
ATOM    123 DP   DC  A  42     -13.780  32.070  16.270  1.00  1.00      A    P
ATOM    124 DS   DC  A  42     -16.430  34.200  18.320  1.00  1.00      A    S
ATOM    125 DB   DC  A  42     -18.570  36.120  15.560  1.00  1.00      A    B
ATOM    126 DP   DA  A  43     -18.790  32.070  21.770  1.00  1.00      A    P
ATOM    127 DS   DA  A  43     -21.700  34.500  21.820  1.00  1.00      A    S
ATOM    128 DB   DA  A  43     -22.710  35.530  17.210  1.00  1.00      A    B
ATOM    129 DP   DG  A  44     -24.920  33.980  23.910  1.00  1.00      A    P
ATOM    130 DS   DG  A  44     -27.420  35.260  21.820  1.00  1.00      A    S
ATOM    131 DB   DG  A  44     -26.510  34.720  17.280  1.00  1.00      A    B
ATOM    132 DP   DC  A  45     -31.040  35.560  22.940  1.00  1.00      A    P
ATOM    133 DS   DC  A  45     -32.130  35.910  19.320  1.00  1.00      A    S
ATOM    134 DB   DC  A  45     -29.500  33.220  17.370  1.00  1.00      A    B
ATOM    135 DP   DT  A  46     -35.930  35.540  18.500  1.00  1.00      A    P
ATOM    136 DS   DT  A  46     -35.590  34.330  15.360  1.00  1.00      A    S
ATOM    137 DB   DT  A  46     -32.800  31.370  16.110  1.00  1.00      A    B
ATOM    138 DP   DC  A  47     -38.850  33.420  13.550  1.00  1.00      A    P
ATOM    139 DS   DC  A  47     -36.870  31.070  11.070  1.00  1.00      A    S
ATOM    140 DB   DC  A  47     -34.680  28.840  13.750  1.00  1.00      A    B
ATOM    141 DP   DT  A  48     -38.860  28.740   8.640  1.00  1.00      A    P
ATOM    142 DS   DT  A  48     -35.770  25.970   8.450  1.00  1.00      A    S
ATOM    143 DB   DT  A  48     -35.290  25.060  12.190  1.00  1.00      A    B
ATOM    144 DP   DA  A  49     -36.300  22.390   5.500  1.00  1.00      A    P
ATOM    145 DS   DA  A  49     -34.340  20.480   7.880  1.00  1.00      A    S
ATOM    146 DB   DA  A  49     -35.280  20.900  12.500  1.00  1.00      A    B
ATOM    147 DP   DG  A  50     -33.420  17.130   6.930  1.00  1.00      A    P
ATOM    148 DS   DG  A  50     -32.420  16.310  10.400  1.00  1.00      A    S
ATOM    149 DB   DG  A  50     -35.540  17.230  13.790  1.00  1.00      A    B
ATOM    150 DP   DC  A  51     -30.860  13.840  10.880  1.00  1.00      A    P
ATOM    151 DS   DC  A  51     -31.830  13.010  14.030  1.00  1.00      A    S
ATOM    152 DB   DC  A  51     -36.310  13.620  14.200  1.00  1.00      A    B
ATOM    153 DP   DA  A  52     -30.620   9.110  15.680  1.00  1.00      A    P
ATOM    154 DS   DA  A  52     -33.320   8.780  18.280  1.00  1.00      A    S
ATOM    155 DB   DA  A  52     -37.910  10.640  16.780  1.00  1.00      A    B
ATOM    156 DP   DC  A  53     -33.400   5.770  19.980  1.00  1.00      A    P
ATOM    157 DS   DC  A  53     -37.320   6.440  20.970  1.00  1.00      A    S
ATOM    158 DB   DC  A  53     -39.210   7.650  17.670  1.00  1.00      A    B
ATOM    159 DP   DC  A  54     -39.580   3.570  22.880  1.00  1.00      A    P
ATOM    160 DS   DC  A  54     -42.350   3.830  21.410  1.00  1.00      A    S
ATOM    161 DB   DC  A  54     -41.760   4.790  17.590  1.00  1.00      A    B
ATOM    162 DP   DG  A  55     -45.430   0.400  22.370  1.00  1.00      A    P
ATOM    163 DS   DG  A  55     -47.260   0.540  19.220  1.00  1.00      A    S
ATOM    164 DB   DG  A  55     -44.090   1.710  15.670  1.00  1.00      A    B
ATOM    165 DP   DC  A  56     -49.320  -1.640  18.590  1.00  1.00      A    P
ATOM    166 DS   DC  A  56     -48.840  -1.780  14.810  1.00  1.00      A    S
ATOM    167 DB   DC  A  56     -44.520  -1.320  14.040  1.00  1.00      A    B
ATOM    168 DP   DT  A  57     -50.410  -4.720  12.570  1.00  1.00      A    P
ATOM    169 DS   DT  A  57     -48.360  -4.420   9.670  1.00  1.00      A    S
ATOM    170 DB   DT  A  57     -44.420  -4.410  11.610  1.00  1.00      A    B
ATOM    171 DP   DT  A  58     -48.890  -6.890   6.390  1.00  1.00      A    P
ATOM    172 DS   DT  A  58     -45.290  -6.200   4.970  1.00  1.00      A    S
ATOM    173 DB   DT  A  58     -42.890  -6.730   8.890  1.00  1.00      A    B
ATOM    174 DP   DA  A  59     -43.910  -8.140   1.430  1.00  1.00      A    P
ATOM    175 DS   DA  A  59     -40.170  -8.010   2.700  1.00  1.00      A    S
ATOM    176 DB   DA  A  59     -39.700  -9.130   7.750  1.00  1.00      A    B
ATOM    177 DP   DA  A  60     -37.530  -9.060   1.030  1.00  1.00      A    P
ATOM    178 DS   DA  A  60     -35.210  -8.710   3.950  1.00  1.00      A    S
ATOM    179 DB   DA  A  60     -36.890 -11.400   7.580  1.00  1.00      A    B
ATOM    180 DP   DA  A  61     -31.200  -9.270   3.700  1.00  1.00      A    P
ATOM    181 DS   DA  A  61     -30.930 -10.370   7.240  1.00  1.00      A    S
ATOM    182 DB   DA  A  61     -34.110 -13.450   8.530  1.00  1.00      A    B
ATOM    183 DP   DC  A  62     -27.940 -11.080   8.230  1.00  1.00      A    P
ATOM    184 DS   DC  A  62     -29.280 -13.430  11.200  1.00  1.00      A    S
ATOM    185 DB   DC  A  62     -31.910 -15.860   9.660  1.00  1.00      A    B
ATOM    186 DP   DG  A  63     -25.510 -15.260  14.030  1.00  1.00      A    P
ATOM    187 DS   DG  A  63     -27.490 -18.540  14.680  1.00  1.00      A    S
ATOM    188 DB   DG  A  63     -30.400 -19.710  10.770  1.00  1.00      A    B
ATOM    189 DP   DC  A  64     -26.170 -21.190  16.420  1.00  1.00      A    P
ATOM    190 DS   DC  A  64     -28.310 -23.180  15.180  1.00  1.00      A    S
ATOM    191 DB   DC  A  64     -28.090 -22.500  11.080  1.00  1.00      A    B
ATOM    192 DP   DA  A  65     -28.400 -27.080  16.600  1.00  1.00      A    P
ATOM    193 DS   DA  A  65     -30.360 -28.790  13.790  1.00  1.00      A    S
ATOM    194 DB   DA  A  65     -28.450 -26.330   9.810  1.00  1.00      A    B
ATOM    195 DP   DC  A  66     -30.070 -31.680  13.810  1.00  1.00      A    P
ATOM    196 DS   DC  A  66     -29.730 -32.000   9.990  1.00  1.00      A    S
ATOM    197 DB   DC  A  66     -27.170 -29.250   8.830  1.00  1.00      A    B
ATOM    198 DP   DG  A  67     -28.850 -36.750   8.480  1.00  1.00      A    P
ATOM    199 DS   DG  A  67     -27.210 -35.650   5.720  1.00  1.00      A    S
ATOM    200 DB   DG  A  67     -24.360 -31.550   6.180  1.00  1.00      A    B
ATOM    201 DP   DT  A  68     -25.860 -37.920   3.500  1.00  1.00      A    P
ATOM    202 DS   DT  A  68     -24.210 -35.500   1.520  1.00  1.00      A    S
ATOM    203 DB   DT  A  68     -22.130 -33.560   4.570  1.00  1.00      A    B
ATOM    204 DP   DA  A  69     -22.110 -36.520  -2.220  1.00  1.00      A    P
ATOM    205 DS   DA  A  69     -20.370 -32.930  -2.130  1.00  1.00      A    S
ATOM    206 DB   DA  A  69     -18.190 -32.810   2.070  1.00  1.00      A    B
ATOM    207 DP   DC  A  70     -18.480 -32.170  -4.210  1.00  1.00      A    P
ATOM    208 DS   DC  A  70     -16.530 -30.360  -2.110  1.00  1.00      A    S
ATOM    209 DB   DC  A  70     -15.140 -33.730   0.620  1.00  1.00      A    B
ATOM    210 DP   DG  A  71     -13.430 -27.350  -3.990  1.00  1.00      A    P
ATOM    211 DS   DG  A  71     -11.360 -27.650  -0.940  1.00  1.00      A    S
ATOM    212 DB   DG  A  71     -11.020 -32.180   0.540  1.00  1.00      A    B
ATOM    213 DP   DC  A  72      -9.000 -25.450  -0.090  1.00  1.00      A    P
ATOM    214 DS   DC  A  72      -7.230 -27.790   2.670  1.00  1.00      A    S
ATOM    215 DB   DC  A  72      -7.510 -31.820   0.720  1.00  1.00      A    B
ATOM    216 DP   DG  A  73      -2.850 -26.550   3.820  1.00  1.00      A    P
ATOM    217 DS   DG  A  73      -2.150 -30.280   5.110  1.00  1.00      A    S
ATOM    218 DB   DG  A  73      -3.430 -33.390   1.410  1.00  1.00      A    B
ATOM    219 DP   DC  A  74       0.650 -30.940   6.920  1.00  1.00      A    P
ATOM    220 DS   DC  A  74       0.820 -34.210   6.270  1.00  1.00      A    S
ATOM    221 DB   DC  A  74      -0.210 -34.230   2.190  1.00  1.00      A    B
ATOM    222 DP   DT  A  75       4.300 -36.720   6.790  1.00  1.00      A    P
ATOM    223 DS   DT  A  75       3.920 -39.190   4.230  1.00  1.00      A    S
ATOM    224 DB   DT  A  75       3.030 -36.540   1.120  1.00  1.00      A    B
ATOM    225 DP   DG  A  76       7.320 -41.690   3.539  1.00  1.00      A    P
ATOM    226 DS   DG  A  76       6.990 -41.810  -0.051  1.00  1.00      A    S
ATOM    227 DB   DG  A  76       5.760 -37.030  -2.140  1.00  1.00      A    B
ATOM    228 DP   DT  A  77       9.160 -43.690  -1.921  1.00  1.00      A    P
ATOM    229 DS   DT  A  77       8.850 -41.370  -5.381  1.00  1.00      A    S
ATOM    230 DB   DT  A  77       8.930 -37.200  -3.840  1.00  1.00      A    B
ATOM    231 DP   DC  A  78      11.530 -41.980  -7.941  1.00  1.00      A    P
ATOM    232 DS   DC  A  78      10.900 -38.850  -9.750  1.00  1.00      A    S
ATOM    233 DB   DC  A  78      11.210 -35.880  -6.650  1.00  1.00      A    B
ATOM    234 DP   DC  A  79      12.810 -37.800 -12.670  1.00  1.00      A    P
ATOM    235 DS   DC  A  79      11.670 -34.010 -12.350  1.00  1.00      A    S
ATOM    236 DB   DC  A  79      13.430 -33.170  -8.300  1.00  1.00      A    B
ATOM    237 DP   DC  A  80      12.870 -31.280 -14.790  1.00  1.00      A    P
ATOM    238 DS   DC  A  80      13.450 -28.780 -12.260  1.00  1.00      A    S
ATOM    239 DB   DC  A  80      16.000 -30.470  -9.420  1.00  1.00      A    B
ATOM    240 DP   DC  A  81      13.850 -25.240 -13.370  1.00  1.00      A    P
ATOM    241 DS   DC  A  81      15.410 -24.070  -9.950  1.00  1.00      A    S
ATOM    242 DB   DC  A  81      18.370 -27.420  -9.010  1.00  1.00      A    B
ATOM    243 DP   DC  A  82      16.560 -21.270  -9.360  1.00  1.00      A    P
ATOM    244 DS   DC  A  82      18.810 -22.240  -6.280  1.00  1.00      A    S
ATOM    245 DB   DC  A  82      21.050 -25.000  -7.500  1.00  1.00      A    B
ATOM    246 DP   DG  A  83      21.340 -18.970  -4.270  1.00  1.00      A    P
ATOM    247 DS   DG  A  83      23.670 -21.450  -2.730  1.00  1.00      A    S
ATOM    248 DB   DG  A  83      25.450 -24.250  -5.920  1.00  1.00      A    B
ATOM    249 DP   DC  A  84      25.920 -20.530   0.080  1.00  1.00      A    P
ATOM    250 DS   DC  A  84      28.370 -23.260  -0.450  1.00  1.00      A    S
ATOM    251 DB   DC  A  84      28.530 -23.440  -4.500  1.00  1.00      A    B
ATOM    252 DP   DG  A  85      31.860 -22.930   2.100  1.00  1.00      A    P
ATOM    253 DS   DG  A  85      34.170 -24.480  -0.980  1.00  1.00      A    S
ATOM    254 DB   DG  A  85      32.640 -23.050  -5.250  1.00  1.00      A    B
ATOM    255 DP   DT  A  86      37.270 -24.590  -1.101  1.00  1.00      A    P
ATOM    256 DS   DT  A  86      37.660 -24.540  -4.801  1.00  1.00      A    S
ATOM    257 DB   DT  A  86      35.360 -21.000  -5.680  1.00  1.00      A    B
ATOM    258 DP   DT  A  87      41.850 -24.060  -6.341  1.00  1.00      A    P
ATOM    259 DS   DT  A  87      40.580 -22.760  -9.581  1.00  1.00      A    S
ATOM    260 DB   DT  A  87      37.780 -19.400  -8.190  1.00  1.00      A    B
ATOM    261 DP   DT  A  88      42.840 -21.900 -12.221  1.00  1.00      A    P
ATOM    262 DS   DT  A  88      40.570 -19.610 -13.860  1.00  1.00      A    S
ATOM    263 DB   DT  A  88      39.580 -16.650 -10.230  1.00  1.00      A    B
ATOM    264 DP   DT  A  89      41.150 -18.200 -17.430  1.00  1.00      A    P
ATOM    265 DS   DT  A  89      38.940 -14.890 -16.770  1.00  1.00      A    S
ATOM    266 DB   DT  A  89      40.050 -13.630 -12.760  1.00  1.00      A    B
ATOM    267 DP   DA  A  90      38.440 -11.760 -19.580  1.00  1.00      A    P
ATOM    268 DS   DA  A  90      36.800  -9.820 -17.220  1.00  1.00      A    S
ATOM    269 DB   DA  A  90      39.630  -9.570 -13.140  1.00  1.00      A    B
ATOM    270 DP   DA  A  91      35.470  -6.120 -17.940  1.00  1.00      A    P
ATOM    271 DS   DA  A  91      35.550  -5.010 -14.150  1.00  1.00      A    S
ATOM    272 DB   DA  A  91      40.100  -6.070 -12.290  1.00  1.00      A    B
ATOM    273 DP   DC  A  92      34.390  -2.060 -13.400  1.00  1.00      A    P
ATOM    274 DS   DC  A  92      36.250  -1.810 -10.380  1.00  1.00      A    S
ATOM    275 DB   DC  A  92      40.420  -2.690 -11.640  1.00  1.00      A    B
ATOM    276 DP   DC  A  93      36.040   1.060  -8.500  1.00  1.00      A    P
ATOM    277 DS   DC  A  93      39.570   1.220  -6.620  1.00  1.00      A    S
ATOM    278 DB   DC  A  93      42.120   0.620  -9.950  1.00  1.00      A    B
ATOM    279 DP   DG  A  94      40.120   4.870  -3.980  1.00  1.00      A    P
ATOM    280 DS   DG  A  94      43.690   4.660  -4.380  1.00  1.00      A    S
ATOM    281 DB   DG  A  94      44.990   3.880  -8.740  1.00  1.00      A    B
ATOM    282 DP   DC  A  95      45.910   6.510  -2.480  1.00  1.00      A    P
ATOM    283 DS   DC  A  95      48.620   5.650  -5.180  1.00  1.00      A    S
ATOM    284 DB   DC  A  95      46.590   7.090  -9.230  1.00  1.00      A    B
ATOM    285 DP   DC  A  96      51.880   7.090  -4.660  1.00  1.00      A    P
ATOM    286 DS   DC  A  96      52.980   7.200  -8.690  1.00  1.00      A    S
ATOM    287 DB   DC  A  96      49.870   9.620 -10.500  1.00  1.00      A    B
ATOM    288 DP   DA  A  97      56.800   8.700  -9.770  1.00  1.00      A    P
ATOM    289 DS   DA  A  97      56.100   9.030 -13.260  1.00  1.00      A    S
ATOM    290 DB   DA  A  97      51.770  11.820 -13.600  1.00  1.00      A    B
ATOM    291 DP   DA  A  98      58.830   9.910 -16.040  1.00  1.00      A    P
ATOM    292 DS   DA  A  98      55.880  11.650 -18.680  1.00  1.00      A    S
ATOM    293 DB   DA  A  98      52.840  14.140 -16.460  1.00  1.00      A    B
ATOM    294 DP   DG  A  99      56.930  13.300 -22.250  1.00  1.00      A    P
ATOM    295 DS   DG  A  99      53.750  15.820 -22.480  1.00  1.00      A    S
ATOM    296 DB   DG  A  99      52.860  17.590 -18.300  1.00  1.00      A    B
ATOM    297 DP   DG  A 100      53.180  17.800 -25.000  1.00  1.00      A    P
ATOM    298 DS   DG  A 100      51.230  20.250 -23.060  1.00  1.00      A    S
ATOM    299 DB   DG  A 100      53.360  21.260 -18.490  1.00  1.00      A    B
ATOM    300 DP   DG  A 101      50.160  23.190 -24.530  1.00  1.00      A    P
ATOM    301 DS   DG  A 101      49.940  25.490 -21.480  1.00  1.00      A    S
ATOM    302 DB   DG  A 101      54.150  25.210 -18.480  1.00  1.00      A    B
ATOM    303 DP   DG  A 102      49.280  29.100 -22.290  1.00  1.00      A    P
ATOM    304 DS   DG  A 102      51.560  30.770 -19.150  1.00  1.00      A    S
ATOM    305 DB   DG  A 102      56.160  28.360 -18.400  1.00  1.00      A    B
ATOM    306 DP   DA  A 103      51.770  34.270 -18.990  1.00  1.00      A    P
ATOM    307 DS   DA  A 103      54.770  34.130 -17.300  1.00  1.00      A    S
ATOM    308 DB   DA  A 103      57.670  30.970 -20.260  1.00  1.00      A    B
ATOM    309 DP   DT  A 104      56.080  37.070 -17.050  1.00  1.00      A    P
ATOM    310 DS   DT  A 104      59.170  35.870 -16.400  1.00  1.00      A    S
ATOM    311 DB   DT  A 104      60.330  33.460 -20.180  1.00  1.00      A    B
ATOM    312 DP   DT  A 105      61.690  38.120 -15.710  1.00  1.00      A    P
ATOM    313 DS   DT  A 105      64.650  35.700 -16.190  1.00  1.00      A    S
ATOM    314 DB   DT  A 105      64.090  34.960 -20.330  1.00  1.00      A    B
ATOM    315 DP   DA  A 106      68.930  37.080 -15.460  1.00  1.00      A    P
ATOM    316 DS   DA  A 106      70.210  34.120 -17.340  1.00  1.00      A    S
ATOM    317 DB   DA  A 106      68.090  35.010 -21.990  1.00  1.00      A    B
ATOM    318 DP   DC  A 107      73.170  33.910 -17.350  1.00  1.00      A    P
ATOM    319 DS   DC  A 107      73.300  32.770 -20.900  1.00  1.00      A    S
ATOM    320 DB   DC  A 107      71.320  35.920 -23.070  1.00  1.00      A    B
ATOM    321 DP   DT  A 108      77.180  32.100 -22.400  1.00  1.00      A    P
ATOM    322 DS   DT  A 108      76.330  32.490 -25.840  1.00  1.00      A    S
ATOM    323 DB   DT  A 108      74.350  36.270 -25.650  1.00  1.00      A    B
ATOM    324 DP   DC  A 109      79.310  32.760 -27.720  1.00  1.00      A    P
ATOM    325 DS   DC  A 109      77.690  35.080 -30.350  1.00  1.00      A    S
ATOM    326 DB   DC  A 109      76.620  38.560 -28.210  1.00  1.00      A    B
ATOM    327 DP   DC  A 110      79.280  35.760 -33.630  1.00  1.00      A    P
ATOM    328 DS   DC  A 110      77.270  38.930 -34.370  1.00  1.00      A    S
ATOM    329 DB   DC  A 110      77.890  41.290 -30.570  1.00  1.00      A    B
ATOM    330 DP   DC  A 111      77.790  41.110 -37.470  1.00  1.00      A    P
ATOM    331 DS   DC  A 111      75.960  44.280 -35.740  1.00  1.00      A    S
ATOM    332 DB   DC  A 111      78.290  44.710 -32.140  1.00  1.00      A    B
ATOM    333 DP   DT  A 112      75.710  47.150 -37.650  1.00  1.00      A    P
ATOM    334 DS   DT  A 112      75.950  49.840 -35.220  1.00  1.00      A    S
ATOM    335 DB   DT  A 112      79.180  48.540 -33.090  1.00  1.00      A    B
ATOM    336 DP   DA  A 113      76.090  54.040 -36.760  1.00  1.00      A    P
ATOM    337 DS   DA  A 113      78.170  55.390 -33.570  1.00  1.00      A    S
ATOM    338 DB   DA  A 113      81.500  51.800 -31.970  1.00  1.00      A    B
ATOM    339 DP   DG  A 114      79.710  59.390 -33.800  1.00  1.00      A    P
ATOM    340 DS   DG  A 114      81.830  58.680 -31.320  1.00  1.00      A    S
ATOM    341 DB   DG  A 114      84.500  54.210 -31.940  1.00  1.00      A    B
ATOM    342 DP   DT  A 115      83.890  61.190 -30.040  1.00  1.00      A    P
ATOM    343 DS   DT  A 115      86.610  58.830 -28.430  1.00  1.00      A    S
ATOM    344 DB   DT  A 115      87.270  56.170 -32.050  1.00  1.00      A    B
ATOM    345 DP   DC  A 116      89.350  60.650 -27.280  1.00  1.00      A    P
ATOM    346 DS   DC  A 116      91.670  58.160 -28.020  1.00  1.00      A    S
ATOM    347 DB   DC  A 116      90.980  57.260 -31.910  1.00  1.00      A    B
ATOM    348 DP   DT  A 117      95.730  58.980 -27.710  1.00  1.00      A    P
ATOM    349 DS   DT  A 117      96.950  56.470 -30.240  1.00  1.00      A    S
ATOM    350 DB   DT  A 117      94.280  57.870 -34.190  1.00  1.00      A    B
ATOM    351 DP   DC  A 118     100.600  56.300 -30.980  1.00  1.00      A    P
ATOM    352 DS   DC  A 118      99.940  54.980 -34.930  1.00  1.00      A    S
ATOM    353 DB   DC  A 118      97.220  58.170 -36.610  1.00  1.00      A    B
ATOM    354 DP   DC  A 119     102.930  54.850 -37.310  1.00  1.00      A    P
ATOM    355 DS   DC  A 119     100.630  55.160 -40.670  1.00  1.00      A    S
ATOM    356 DB   DC  A 119      98.800  59.230 -39.940  1.00  1.00      A    B
ATOM    357 DP   DA  A 120     102.230  54.550 -44.800  1.00  1.00      A    P
ATOM    358 DS   DA  A 120      99.620  56.760 -46.530  1.00  1.00      A    S
ATOM    359 DB   DA  A 120      98.920  60.410 -43.830  1.00  1.00      A    B
ATOM    360 DP   DG  A 121      99.760  57.370 -50.380  1.00  1.00      A    P
ATOM    361 DS   DG  A 121      98.060  60.840 -49.920  1.00  1.00      A    S
ATOM    362 DB   DG  A 121      99.890  63.790 -46.250  1.00  1.00      A    B
ATOM    363 DP   DG  A 122      96.530  63.100 -52.760  1.00  1.00      A    P
ATOM    364 DS   DG  A 122      95.890  66.640 -50.880  1.00  1.00      A    S
ATOM    365 DB   DG  A 122      99.500  67.310 -47.380  1.00  1.00      A    B
ATOM    366 DP   DC  A 123      95.090  69.510 -52.770  1.00  1.00      A    P
ATOM    367 DS   DC  A 123      97.050  71.840 -50.400  1.00  1.00      A    S
ATOM    368 DB   DC  A 123     100.900  69.380 -49.810  1.00  1.00      A    B
ATOM    369 DP   DA  A 124      97.950  75.950 -51.580  1.00  1.00      A    P
ATOM    370 DS   DA  A 124     101.330  76.040 -50.440  1.00  1.00      A    S
ATOM    371 DB   DA  A 124     103.820  72.130 -50.540  1.00  1.00      A    B
ATOM    372 DP   DC  A 125     102.750  78.340 -50.990  1.00  1.00      A    P
ATOM    373 DS   DC  A 125     106.130  76.580 -50.320  1.00  1.00      A    S
ATOM    374 DB   DC  A 125     106.360  73.370 -52.780  1.00  1.00      A    B
ATOM    375 DP   DG  A 126     109.790  79.900 -50.300  1.00  1.00      A    P
ATOM    376 DS   DG  A 126     112.450  77.390 -50.960  1.00  1.00      A    S
ATOM    377 DB   DG  A 126     110.810  73.930 -54.370  1.00  1.00      A    B
ATOM    378 DP   DT  A 127     116.000  77.750 -51.300  1.00  1.00      A    P
ATOM    379 DS   DT  A 127     116.760  74.190 -52.650  1.00  1.00      A    S
ATOM    380 DB   DT  A 127     114.080  74.200 -55.840  1.00  1.00      A    B
ATOM    381 DP   DG  A 128     120.690  73.890 -54.420  1.00  1.00      A    P
ATOM    382 DS   DG  A 128     119.800  71.540 -57.240  1.00  1.00      A    S
ATOM    383 DB   DG  A 128     115.630  73.050 -59.690  1.00  1.00      A    B
ATOM    384 DP   DT  A 129     121.830  70.220 -59.360  1.00  1.00      A    P
ATOM    385 DS   DT  A 129     119.230  69.920 -62.490  1.00  1.00      A    S
ATOM    386 DB   DT  A 129     117.440  73.810 -62.820  1.00  1.00      A    B
ATOM    387 DP   DC  A 130     120.890  68.530 -65.720  1.00  1.00      A    P
ATOM    388 DS   DC  A 130     117.990  70.460 -67.860  1.00  1.00      A    S
ATOM    389 DB   DC  A 130     118.270  74.220 -66.540  1.00  1.00      A    B
ATOM    390 DP   DA  A 131     117.530  70.300 -72.180  1.00  1.00      A    P
ATOM    391 DS   DA  A 131     115.450  73.040 -72.400  1.00  1.00      A    S
ATOM    392 DB   DA  A 131     117.600  76.720 -69.860  1.00  1.00      A    B
ATOM    393 DP   DG  A 132     114.400  74.330 -76.130  1.00  1.00      A    P
ATOM    394 DS   DG  A 132     114.050  77.670 -75.440  1.00  1.00      A    S
ATOM    395 DB   DG  A 132     118.020  79.590 -72.280  1.00  1.00      A    B
ATOM    396 DP   DA  A 133     112.800  79.960 -78.280  1.00  1.00      A    P
ATOM    397 DS   DA  A 133     113.690  82.670 -76.750  1.00  1.00      A    S
ATOM    398 DB   DA  A 133     118.420  82.050 -74.810  1.00  1.00      A    B
ATOM    399 DP   DT  A 134     113.620  85.480 -78.250  1.00  1.00      A    P
ATOM    400 DS   DT  A 134     116.160  87.270 -76.480  1.00  1.00      A    S
ATOM    401 DB   DT  A 134     119.530  84.930 -77.000  1.00  1.00      A    B
ATOM    402 DP   DA  A 135     116.460  91.500 -77.180  1.00  1.00      A    P
ATOM    403 DS   DA  A 135     120.070  91.780 -75.660  1.00  1.00      A    S
ATOM    404 DB   DA  A 135     122.780  87.770 -77.310  1.00  1.00      A    B
ATOM    405 DP   DT  A 136     121.900  94.910 -75.840  1.00  1.00      A    P
ATOM    406 DS   DT  A 136     124.870  92.750 -75.720  1.00  1.00      A    S
ATOM    407 DB   DT  A 136     123.910  90.170 -79.590  1.00  1.00      A    B
ATOM    408 DP   DA  A 137     128.380  94.360 -76.340  1.00  1.00      A    P
ATOM    409 DS   DA  A 137     129.830  91.450 -77.370  1.00  1.00      A    S
ATOM    410 DB   DA  A 137     127.670  89.660 -81.740  1.00  1.00      A    B
ATOM    411 DP   DT  A 138     133.070  91.500 -77.920  1.00  1.00      A    P
ATOM    412 DS   DT  A 138     133.440  88.640 -80.530  1.00  1.00      A    S
ATOM    413 DB   DT  A 138     130.710  90.210 -83.740  1.00  1.00      A    B
ATOM    414 DP   DA  A 139     137.110  88.140 -82.190  1.00  1.00      A    P
ATOM    415 DS   DA  A 139     135.920  86.250 -85.070  1.00  1.00      A    S
ATOM    416 DB   DA  A 139     132.530  89.340 -87.380  1.00  1.00      A    B
ATOM    417 DP   DC  A 140     138.210  85.580 -86.840  1.00  1.00      A    P
ATOM    418 DS   DC  A 140     136.590  86.570 -90.290  1.00  1.00      A    S
ATOM    419 DB   DC  A 140     134.750  90.780 -89.470  1.00  1.00      A    B
ATOM    420 DP   DA  A 141     138.770  86.051 -94.120  1.00  1.00      A    P
ATOM    421 DS   DA  A 141     136.170  88.351 -96.440  1.00  1.00      A    S
ATOM    422 DB   DA  A 141     135.110  92.301 -93.430  1.00  1.00      A    B
ATOM    423 DP   DT  A 142     136.520  89.341 -99.720  1.00  1.00      A    P
ATOM    424 DS   DT  A 142     134.800  92.431 -99.020  1.00  1.00      A    S
ATOM    425 DB   DT  A 142     137.160  93.711 -95.970  1.00  1.00      A    B
ATOM    426 DP   DC  A 143     134.600  94.451-101.950  1.00  1.00      A    P
ATOM    427 DS   DC  A 143     134.550  97.971-100.060  1.00  1.00      A    S
ATOM    428 DB   DC  A 143     137.450  97.231 -97.330  1.00  1.00      A    B
ATOM    429 DP   DC  A 144     135.030 101.371-101.680  1.00  1.00      A    P
ATOM    430 DS   DC  A 144     137.710 103.241 -99.440  1.00  1.00      A    S
ATOM    431 DB   DC  A 144     140.370  99.791 -98.290  1.00  1.00      A    B
ATOM    432 DP   DT  A 145     139.910 106.141-101.000  1.00  1.00      A    P
ATOM    433 DS   DT  A 145     142.880 105.801 -98.370  1.00  1.00      A    S
ATOM    434 DB   DT  A 145     144.010 101.071 -98.580  1.00  1.00      A    B
ATOM    435 DP   DG  A 146     146.490 108.521 -98.560  1.00  1.00      A    P
ATOM    436 DS   DG  A 146     149.250 105.911 -96.950  1.00  1.00      A    S
ATOM    437 DB   DG  A 146     148.370 101.091 -98.040  1.00  1.00      A    B
ATOM    438 DP   DT  A 147     151.830 106.561 -96.590  1.00  1.00      A    P
ATOM    439 DS   DT  A 147     153.390 102.851 -96.630  1.00  1.00      A    S
ATOM    440 DB   DT  A 147     151.310 100.761 -99.890  1.00  1.00      A    B
TER
ATOM    441 DS   DA  B   1     151.650  90.631-100.290  1.00  1.00      B    S
ATOM    442 DB   DA  B   1     150.070  95.211-100.900  1.00  1.00      B    B
ATOM    443 DP   DC  B   2     150.010  89.201 -98.030  1.00  1.00      B    P
ATOM    444 DS   DC  B   2     150.580  92.221 -95.780  1.00  1.00      B    S
ATOM    445 DB   DC  B   2     148.440  95.701 -97.940  1.00  1.00      B    B
ATOM    446 DP   DA  B   3     149.610  91.830 -91.640  1.00  1.00      B    P
ATOM    447 DS   DA  B   3     148.780  95.620 -91.340  1.00  1.00      B    S
ATOM    448 DB   DA  B   3     146.050  96.911 -94.800  1.00  1.00      B    B
ATOM    449 DP   DG  B   4     147.360  96.420 -88.020  1.00  1.00      B    P
ATOM    450 DS   DG  B   4     144.860  98.990 -89.000  1.00  1.00      B    S
ATOM    451 DB   DG  B   4     142.570  98.431 -93.450  1.00  1.00      B    B
ATOM    452 DP   DG  B   5     142.590  99.930 -86.640  1.00  1.00      B    P
ATOM    453 DS   DG  B   5     140.010 101.280 -88.580  1.00  1.00      B    S
ATOM    454 DB   DG  B   5     138.850  98.350 -92.280  1.00  1.00      B    B
ATOM    455 DP   DA  B   6     137.180 102.610 -87.160  1.00  1.00      B    P
ATOM    456 DS   DA  B   6     134.510 101.650 -90.100  1.00  1.00      B    S
ATOM    457 DB   DA  B   6     135.510  97.630 -92.030  1.00  1.00      B    B
ATOM    458 DP   DT  B   7     130.840 102.160 -89.590  1.00  1.00      B    P
ATOM    459 DS   DT  B   7     129.990 100.360 -92.130  1.00  1.00      B    S
ATOM    460 DB   DT  B   7     132.210  96.950 -91.120  1.00  1.00      B    B
ATOM    461 DP   DG  B   8     125.540  99.240 -92.690  1.00  1.00      B    P
ATOM    462 DS   DG  B   8     126.350  95.631 -93.880  1.00  1.00      B    S
ATOM    463 DB   DG  B   8     130.170  93.370 -91.130  1.00  1.00      B    B
ATOM    464 DP   DT  B   9     124.010  93.001 -94.640  1.00  1.00      B    P
ATOM    465 DS   DT  B   9     126.390  89.711 -94.120  1.00  1.00      B    S
ATOM    466 DB   DT  B   9     127.900  90.860 -90.360  1.00  1.00      B    B
ATOM    467 DP   DA  B  10     124.480  85.581 -93.980  1.00  1.00      B    P
ATOM    468 DS   DA  B  10     126.980  84.280 -91.560  1.00  1.00      B    S
ATOM    469 DB   DA  B  10     127.990  87.440 -88.110  1.00  1.00      B    B
ATOM    470 DP   DT  B  11     126.510  81.100 -90.490  1.00  1.00      B    P
ATOM    471 DS   DT  B  11     128.770  82.090 -87.470  1.00  1.00      B    S
ATOM    472 DB   DT  B  11     126.410  85.350 -85.590  1.00  1.00      B    B
ATOM    473 DP   DA  B  12     129.320  79.370 -84.440  1.00  1.00      B    P
ATOM    474 DS   DA  B  12     130.400  81.500 -82.080  1.00  1.00      B    S
ATOM    475 DB   DA  B  12     126.380  84.830 -81.340  1.00  1.00      B    B
ATOM    476 DP   DT  B  13     131.850  80.240 -79.070  1.00  1.00      B    P
ATOM    477 DS   DT  B  13     131.130  83.430 -77.030  1.00  1.00      B    S
ATOM    478 DB   DT  B  13     127.100  83.700 -77.880  1.00  1.00      B    B
ATOM    479 DP   DA  B  14     132.540  83.680 -73.190  1.00  1.00      B    P
ATOM    480 DS   DA  B  14     129.220  85.800 -72.070  1.00  1.00      B    S
ATOM    481 DB   DA  B  14     124.860  84.190 -74.350  1.00  1.00      B    B
ATOM    482 DP   DT  B  15     128.550  86.470 -68.640  1.00  1.00      B    P
ATOM    483 DS   DT  B  15     124.670  87.410 -69.110  1.00  1.00      B    S
ATOM    484 DB   DT  B  15     123.010  83.620 -71.330  1.00  1.00      B    B
ATOM    485 DP   DC  B  16     123.190  88.100 -66.010  1.00  1.00      B    P
ATOM    486 DS   DC  B  16     119.850  87.430 -67.280  1.00  1.00      B    S
ATOM    487 DB   DC  B  16     120.170  83.400 -68.870  1.00  1.00      B    B
ATOM    488 DP   DT  B  17     116.390  87.520 -64.580  1.00  1.00      B    P
ATOM    489 DS   DT  B  17     114.150  85.290 -66.800  1.00  1.00      B    S
ATOM    490 DB   DT  B  17     117.230  81.660 -66.830  1.00  1.00      B    B
ATOM    491 DP   DG  B  18     110.560  84.570 -65.320  1.00  1.00      B    P
ATOM    492 DS   DG  B  18     110.370  81.320 -67.190  1.00  1.00      B    S
ATOM    493 DB   DG  B  18     114.390  78.260 -66.130  1.00  1.00      B    B
ATOM    494 DP   DA  B  19     107.300  79.450 -67.500  1.00  1.00      B    P
ATOM    495 DS   DA  B  19     108.810  75.850 -67.590  1.00  1.00      B    S
ATOM    496 DB   DA  B  19     112.460  75.770 -64.690  1.00  1.00      B    B
ATOM    497 DP   DC  B  20     106.760  73.900 -67.400  1.00  1.00      B    P
ATOM    498 DS   DC  B  20     109.240  71.280 -66.100  1.00  1.00      B    S
ATOM    499 DB   DC  B  20     110.980  73.410 -62.600  1.00  1.00      B    B
ATOM    500 DP   DA  B  21     107.660  67.320 -65.050  1.00  1.00      B    P
ATOM    501 DS   DA  B  21     110.330  66.370 -62.190  1.00  1.00      B    S
ATOM    502 DB   DA  B  21     110.990  70.630 -59.410  1.00  1.00      B    B
ATOM    503 DP   DC  B  22     109.770  63.610 -60.450  1.00  1.00      B    P
ATOM    504 DS   DC  B  22     111.330  64.960 -57.320  1.00  1.00      B    S
ATOM    505 DB   DC  B  22     109.630  68.860 -56.630  1.00  1.00      B    B
ATOM    506 DP   DG  B  23     112.180  62.150 -53.380  1.00  1.00      B    P
ATOM    507 DS   DG  B  23     112.810  65.130 -51.150  1.00  1.00      B    S
ATOM    508 DB   DG  B  23     109.230  68.560 -52.060  1.00  1.00      B    B
ATOM    509 DP   DT  B  24     113.540  65.370 -48.090  1.00  1.00      B    P
ATOM    510 DS   DT  B  24     111.480  68.730 -47.040  1.00  1.00      B    S
ATOM    511 DB   DT  B  24     107.780  68.170 -49.030  1.00  1.00      B    B
ATOM    512 DP   DG  B  25     111.650  70.130 -42.590  1.00  1.00      B    P
ATOM    513 DS   DG  B  25     107.920  71.520 -42.500  1.00  1.00      B    S
ATOM    514 DB   DG  B  25     104.820  69.610 -45.920  1.00  1.00      B    B
ATOM    515 DP   DC  B  26     106.350  72.200 -39.370  1.00  1.00      B    P
ATOM    516 DS   DC  B  26     102.750  72.500 -40.990  1.00  1.00      B    S
ATOM    517 DB   DC  B  26     102.630  69.020 -43.060  1.00  1.00      B    B
ATOM    518 DP   DC  B  27      99.560  73.060 -38.780  1.00  1.00      B    P
ATOM    519 DS   DC  B  27      97.250  71.230 -41.130  1.00  1.00      B    S
ATOM    520 DB   DC  B  27      99.470  67.440 -41.810  1.00  1.00      B    B
ATOM    521 DP   DT  B  28      93.620  70.910 -40.730  1.00  1.00      B    P
ATOM    522 DS   DT  B  28      93.100  67.890 -43.300  1.00  1.00      B    S
ATOM    523 DB   DT  B  28      96.370  65.120 -41.860  1.00  1.00      B    B
ATOM    524 DP   DG  B  29      88.740  65.960 -43.900  1.00  1.00      B    P
ATOM    525 DS   DG  B  29      90.030  62.420 -44.620  1.00  1.00      B    S
ATOM    526 DB   DG  B  29      93.990  61.280 -41.600  1.00  1.00      B    B
ATOM    527 DP   DG  B  30      88.180  59.610 -45.230  1.00  1.00      B    P
ATOM    528 DS   DG  B  30      90.860  56.850 -44.520  1.00  1.00      B    S
ATOM    529 DB   DG  B  30      93.500  57.930 -40.640  1.00  1.00      B    B
ATOM    530 DP   DA  B  31      90.310  53.220 -45.350  1.00  1.00      B    P
ATOM    531 DS   DA  B  31      92.560  51.880 -42.690  1.00  1.00      B    S
ATOM    532 DB   DA  B  31      92.100  54.930 -38.670  1.00  1.00      B    B
ATOM    533 DP   DG  B  32      92.180  48.570 -41.880  1.00  1.00      B    P
ATOM    534 DS   DG  B  32      93.280  48.700 -37.790  1.00  1.00      B    S
ATOM    535 DB   DG  B  32      91.760  52.860 -35.360  1.00  1.00      B    B
ATOM    536 DP   DA  B  33      93.370  45.630 -35.760  1.00  1.00      B    P
ATOM    537 DS   DA  B  33      93.230  47.590 -32.300  1.00  1.00      B    S
ATOM    538 DB   DA  B  33      90.090  51.110 -32.830  1.00  1.00      B    B
ATOM    539 DP   DC  B  34      92.790  45.870 -29.890  1.00  1.00      B    P
ATOM    540 DS   DC  B  34      90.850  48.360 -28.150  1.00  1.00      B    S
ATOM    541 DB   DC  B  34      87.320  49.600 -31.130  1.00  1.00      B    B
ATOM    542 DP   DT  B  35      89.270  47.520 -24.330  1.00  1.00      B    P
ATOM    543 DS   DT  B  35      87.210  50.230 -24.260  1.00  1.00      B    S
ATOM    544 DB   DT  B  35      85.020  49.380 -28.070  1.00  1.00      B    B
ATOM    545 DP   DA  B  36      84.420  50.170 -21.200  1.00  1.00      B    P
ATOM    546 DS   DA  B  36      81.170  51.580 -23.490  1.00  1.00      B    S
ATOM    547 DB   DA  B  36      80.820  48.720 -27.510  1.00  1.00      B    B
ATOM    548 DP   DG  B  37      77.910  51.740 -21.410  1.00  1.00      B    P
ATOM    549 DS   DG  B  37      75.980  51.330 -24.200  1.00  1.00      B    S
ATOM    550 DB   DG  B  37      77.280  47.140 -27.140  1.00  1.00      B    B
ATOM    551 DP   DG  B  38      72.510  51.550 -23.930  1.00  1.00      B    P
ATOM    552 DS   DG  B  38      71.450  49.150 -27.240  1.00  1.00      B    S
ATOM    553 DB   DG  B  38      74.400  45.000 -28.060  1.00  1.00      B    B
ATOM    554 DP   DG  B  39      68.040  48.480 -27.140  1.00  1.00      B    P
ATOM    555 DS   DG  B  39      68.370  45.540 -29.820  1.00  1.00      B    S
ATOM    556 DB   DG  B  39      72.180  42.110 -27.990  1.00  1.00      B    B
ATOM    557 DP   DA  B  40      65.090  43.790 -30.710  1.00  1.00      B    P
ATOM    558 DS   DA  B  40      66.620  40.880 -31.970  1.00  1.00      B    S
ATOM    559 DB   DA  B  40      70.220  39.390 -28.410  1.00  1.00      B    B
ATOM    560 DP   DG  B  41      64.360  38.170 -32.840  1.00  1.00      B    P
ATOM    561 DS   DG  B  41      67.050  35.390 -32.150  1.00  1.00      B    S
ATOM    562 DB   DG  B  41      68.410  36.120 -27.640  1.00  1.00      B    B
ATOM    563 DP   DT  B  42      66.230  32.410 -32.690  1.00  1.00      B    P
ATOM    564 DS   DT  B  42      67.910  31.140 -29.990  1.00  1.00      B    S
ATOM    565 DB   DT  B  42      66.160  33.230 -27.080  1.00  1.00      B    B
ATOM    566 DP   DA  B  43      67.870  27.230 -29.600  1.00  1.00      B    P
ATOM    567 DS   DA  B  43      68.570  27.320 -25.970  1.00  1.00      B    S
ATOM    568 DB   DA  B  43      65.200  30.440 -24.030  1.00  1.00      B    B
ATOM    569 DP   DA  B  44      68.970  24.440 -23.950  1.00  1.00      B    P
ATOM    570 DS   DA  B  44      68.150  26.470 -20.750  1.00  1.00      B    S
ATOM    571 DB   DA  B  44      63.570  28.810 -21.270  1.00  1.00      B    B
ATOM    572 DP   DT  B  45      68.470  24.900 -17.520  1.00  1.00      B    P
ATOM    573 DS   DT  B  45      65.600  27.100 -15.410  1.00  1.00      B    S
ATOM    574 DB   DT  B  45      62.650  26.870 -18.140  1.00  1.00      B    B
ATOM    575 DP   DC  B  46      65.330  25.610 -11.780  1.00  1.00      B    P
ATOM    576 DS   DC  B  46      61.790  26.450 -11.260  1.00  1.00      B    S
ATOM    577 DB   DC  B  46      60.020  26.000 -14.880  1.00  1.00      B    B
ATOM    578 DP   DC  B  47      59.950  25.900  -8.640  1.00  1.00      B    P
ATOM    579 DS   DC  B  47      56.610  26.610  -9.940  1.00  1.00      B    S
ATOM    580 DB   DC  B  47      56.760  24.830 -13.580  1.00  1.00      B    B
ATOM    581 DP   DC  B  48      53.600  26.170  -8.100  1.00  1.00      B    P
ATOM    582 DS   DC  B  48      51.340  25.530 -10.500  1.00  1.00      B    S
ATOM    583 DB   DC  B  48      53.370  22.300 -12.890  1.00  1.00      B    B
ATOM    584 DP   DC  B  49      48.130  24.590  -9.650  1.00  1.00      B    P
ATOM    585 DS   DC  B  49      47.240  23.030 -13.060  1.00  1.00      B    S
ATOM    586 DB   DC  B  49      50.370  19.740 -14.020  1.00  1.00      B    B
ATOM    587 DP   DT  B  50      43.530  21.580 -14.340  1.00  1.00      B    P
ATOM    588 DS   DT  B  50      44.990  18.990 -17.290  1.00  1.00      B    S
ATOM    589 DB   DT  B  50      47.950  16.980 -15.300  1.00  1.00      B    B
ATOM    590 DP   DT  B  51      42.440  16.350 -19.400  1.00  1.00      B    P
ATOM    591 DS   DT  B  51      44.720  14.040 -20.060  1.00  1.00      B    S
ATOM    592 DB   DT  B  51      46.340  13.580 -15.690  1.00  1.00      B    B
ATOM    593 DP   DG  B  52      43.570  10.500 -21.770  1.00  1.00      B    P
ATOM    594 DS   DG  B  52      46.180   8.480 -20.610  1.00  1.00      B    S
ATOM    595 DB   DG  B  52      47.060   9.290 -15.480  1.00  1.00      B    B
ATOM    596 DP   DG  B  53      46.670   4.930 -21.330  1.00  1.00      B    P
ATOM    597 DS   DG  B  53      49.120   4.670 -18.550  1.00  1.00      B    S
ATOM    598 DB   DG  B  53      47.370   5.700 -14.250  1.00  1.00      B    B
ATOM    599 DP   DC  B  54      51.260   2.480 -18.710  1.00  1.00      B    P
ATOM    600 DS   DC  B  54      51.600   1.880 -14.900  1.00  1.00      B    S
ATOM    601 DB   DC  B  54      47.840   2.300 -13.490  1.00  1.00      B    B
ATOM    602 DP   DG  B  55      54.060  -2.110 -13.930  1.00  1.00      B    P
ATOM    603 DS   DG  B  55      52.050  -2.550 -10.680  1.00  1.00      B    S
ATOM    604 DB   DG  B  55      47.180  -1.320 -10.880  1.00  1.00      B    B
ATOM    605 DP   DG  B  56      52.440  -5.180  -8.470  1.00  1.00      B    P
ATOM    606 DS   DG  B  56      49.170  -5.010  -6.650  1.00  1.00      B    S
ATOM    607 DB   DG  B  56      45.420  -4.220  -9.550  1.00  1.00      B    B
ATOM    608 DP   DT  B  57      48.500  -6.700  -4.080  1.00  1.00      B    P
ATOM    609 DS   DT  B  57      44.880  -5.980  -4.430  1.00  1.00      B    S
ATOM    610 DB   DT  B  57      44.390  -7.450  -8.600  1.00  1.00      B    B
ATOM    611 DP   DT  B  58      42.240  -7.590  -2.100  1.00  1.00      B    P
ATOM    612 DS   DT  B  58      39.620  -6.740  -4.140  1.00  1.00      B    S
ATOM    613 DB   DT  B  58      40.980  -8.800  -7.290  1.00  1.00      B    B
ATOM    614 DP   DA  B  59      35.410  -7.260  -2.980  1.00  1.00      B    P
ATOM    615 DS   DA  B  59      34.210  -7.750  -6.390  1.00  1.00      B    S
ATOM    616 DB   DA  B  59      37.460 -10.490  -8.350  1.00  1.00      B    B
ATOM    617 DP   DA  B  60      30.930  -8.290  -7.210  1.00  1.00      B    P
ATOM    618 DS   DA  B  60      31.850 -10.100 -10.700  1.00  1.00      B    S
ATOM    619 DB   DA  B  60      35.220 -12.940  -9.620  1.00  1.00      B    B
ATOM    620 DP   DA  B  61      29.450 -11.260 -13.370  1.00  1.00      B    P
ATOM    621 DS   DA  B  61      31.350 -14.380 -14.440  1.00  1.00      B    S
ATOM    622 DB   DA  B  61      33.400 -16.500 -10.450  1.00  1.00      B    B
ATOM    623 DP   DA  B  62      30.100 -16.780 -17.000  1.00  1.00      B    P
ATOM    624 DS   DA  B  62      32.070 -19.880 -15.830  1.00  1.00      B    S
ATOM    625 DB   DA  B  62      32.140 -19.820 -10.580  1.00  1.00      B    B
ATOM    626 DP   DC  B  63      30.790 -22.300 -17.050  1.00  1.00      B    P
ATOM    627 DS   DC  B  63      32.410 -24.730 -14.180  1.00  1.00      B    S
ATOM    628 DB   DC  B  63      30.990 -23.090 -10.560  1.00  1.00      B    B
ATOM    629 DP   DG  B  64      32.170 -29.480 -14.791  1.00  1.00      B    P
ATOM    630 DS   DG  B  64      31.830 -30.310 -11.171  1.00  1.00      B    S
ATOM    631 DB   DG  B  64      29.720 -26.800  -9.200  1.00  1.00      B    B
ATOM    632 DP   DC  B  65      30.650 -33.490 -10.331  1.00  1.00      B    P
ATOM    633 DS   DC  B  65      29.720 -32.080  -7.121  1.00  1.00      B    S
ATOM    634 DB   DC  B  65      27.140 -28.750  -8.290  1.00  1.00      B    B
ATOM    635 DP   DG  B  66      27.950 -35.110  -4.461  1.00  1.00      B    P
ATOM    636 DS   DG  B  66      26.370 -32.570  -2.471  1.00  1.00      B    S
ATOM    637 DB   DG  B  66      23.780 -29.450  -5.860  1.00  1.00      B    B
ATOM    638 DP   DG  B  67      23.850 -33.440   0.709  1.00  1.00      B    P
ATOM    639 DS   DG  B  67      21.890 -30.290   0.200  1.00  1.00      B    S
ATOM    640 DB   DG  B  67      20.170 -29.940  -4.440  1.00  1.00      B    B
ATOM    641 DP   DG  B  68      19.320 -29.390   2.820  1.00  1.00      B    P
ATOM    642 DS   DG  B  68      17.360 -27.370   0.350  1.00  1.00      B    S
ATOM    643 DB   DG  B  68      16.530 -29.740  -4.170  1.00  1.00      B    B
ATOM    644 DP   DG  B  69      14.850 -25.140   1.410  1.00  1.00      B    P
ATOM    645 DS   DG  B  69      13.130 -25.080  -1.750  1.00  1.00      B    S
ATOM    646 DB   DG  B  69      12.980 -29.500  -3.760  1.00  1.00      B    B
ATOM    647 DP   DG  B  70      10.400 -23.600  -2.230  1.00  1.00      B    P
ATOM    648 DS   DG  B  70       8.880 -25.920  -5.240  1.00  1.00      B    S
ATOM    649 DB   DG  B  70       9.750 -30.710  -5.030  1.00  1.00      B    B
ATOM    650 DP   DA  B  71       5.960 -25.140  -7.260  1.00  1.00      B    P
ATOM    651 DS   DA  B  71       5.380 -28.400  -8.700  1.00  1.00      B    S
ATOM    652 DB   DA  B  71       6.620 -32.100  -5.390  1.00  1.00      B    B
ATOM    653 DP   DC  B  72       2.560 -28.900 -10.110  1.00  1.00      B    P
ATOM    654 DS   DC  B  72       2.500 -32.640  -9.470  1.00  1.00      B    S
ATOM    655 DB   DC  B  72       3.450 -33.210  -4.980  1.00  1.00      B    B
ATOM    656 DP   DA  B  73      -0.970 -35.220 -11.520  1.00  1.00      B    P
ATOM    657 DS   DA  B  73      -0.620 -37.990  -8.920  1.00  1.00      B    S
ATOM    658 DB   DA  B  73       0.680 -36.300  -4.280  1.00  1.00      B    B
ATOM    659 DP   DG  B  74      -3.400 -41.060  -8.900  1.00  1.00      B    P
ATOM    660 DS   DG  B  74      -3.330 -41.460  -4.940  1.00  1.00      B    S
ATOM    661 DB   DG  B  74      -2.180 -37.570  -2.100  1.00  1.00      B    B
ATOM    662 DP   DC  B  75      -5.230 -43.330  -3.680  1.00  1.00      B    P
ATOM    663 DS   DC  B  75      -4.870 -42.170  -0.410  1.00  1.00      B    S
ATOM    664 DB   DC  B  75      -5.370 -37.830  -1.200  1.00  1.00      B    B
ATOM    665 DP   DG  B  76      -8.100 -44.100   2.890  1.00  1.00      B    P
ATOM    666 DS   DG  B  76      -7.650 -41.280   4.820  1.00  1.00      B    S
ATOM    667 DB   DG  B  76      -7.940 -37.060   2.240  1.00  1.00      B    B
ATOM    668 DP   DC  B  77      -8.640 -41.320   7.800  1.00  1.00      B    P
ATOM    669 DS   DC  B  77      -8.060 -37.650   8.110  1.00  1.00      B    S
ATOM    670 DB   DC  B  77     -10.470 -36.230   4.220  1.00  1.00      B    B
ATOM    671 DP   DG  B  78      -9.360 -35.640  11.710  1.00  1.00      B    P
ATOM    672 DS   DG  B  78     -10.040 -32.260   9.460  1.00  1.00      B    S
ATOM    673 DB   DG  B  78     -13.320 -33.490   6.150  1.00  1.00      B    B
ATOM    674 DP   DT  B  79     -10.640 -29.590  10.480  1.00  1.00      B    P
ATOM    675 DS   DT  B  79     -11.910 -28.320   7.270  1.00  1.00      B    S
ATOM    676 DB   DT  B  79     -15.340 -30.690   6.570  1.00  1.00      B    B
ATOM    677 DP   DA  B  80     -13.130 -24.580   6.930  1.00  1.00      B    P
ATOM    678 DS   DA  B  80     -15.280 -25.490   4.130  1.00  1.00      B    S
ATOM    679 DB   DA  B  80     -18.820 -28.970   5.270  1.00  1.00      B    B
ATOM    680 DP   DC  B  81     -16.760 -23.090   2.360  1.00  1.00      B    P
ATOM    681 DS   DC  B  81     -19.450 -25.070   1.310  1.00  1.00      B    S
ATOM    682 DB   DC  B  81     -21.350 -26.870   5.400  1.00  1.00      B    B
ATOM    683 DP   DG  B  82     -22.430 -23.090  -1.530  1.00  1.00      B    P
ATOM    684 DS   DG  B  82     -25.030 -25.050  -0.700  1.00  1.00      B    S
ATOM    685 DB   DG  B  82     -25.290 -25.940   3.980  1.00  1.00      B    B
ATOM    686 DP   DT  B  83     -27.860 -24.420  -2.030  1.00  1.00      B    P
ATOM    687 DS   DT  B  83     -30.200 -26.380   0.550  1.00  1.00      B    S
ATOM    688 DB   DT  B  83     -28.580 -24.970   3.990  1.00  1.00      B    B
ATOM    689 DP   DG  B  84     -34.130 -25.710  -0.190  1.00  1.00      B    P
ATOM    690 DS   DG  B  84     -35.170 -25.720   3.650  1.00  1.00      B    S
ATOM    691 DB   DG  B  84     -31.600 -23.540   6.650  1.00  1.00      B    B
ATOM    692 DP   DC  B  85     -38.490 -25.300   4.810  1.00  1.00      B    P
ATOM    693 DS   DC  B  85     -37.490 -24.910   8.000  1.00  1.00      B    S
ATOM    694 DB   DC  B  85     -34.390 -21.470   7.620  1.00  1.00      B    B
ATOM    695 DP   DG  B  86     -41.360 -23.940  11.040  1.00  1.00      B    P
ATOM    696 DS   DG  B  86     -39.040 -21.990  13.370  1.00  1.00      B    S
ATOM    697 DB   DG  B  86     -36.180 -18.930  10.650  1.00  1.00      B    B
ATOM    698 DP   DT  B  87     -39.930 -20.500  16.490  1.00  1.00      B    P
ATOM    699 DS   DT  B  87     -37.560 -17.920  16.280  1.00  1.00      B    S
ATOM    700 DB   DT  B  87     -38.250 -16.370  11.970  1.00  1.00      B    B
ATOM    701 DP   DT  B  88     -37.380 -14.930  18.820  1.00  1.00      B    P
ATOM    702 DS   DT  B  88     -35.330 -12.710  16.880  1.00  1.00      B    S
ATOM    703 DB   DT  B  88     -38.090 -12.700  12.980  1.00  1.00      B    B
ATOM    704 DP   DT  B  89     -34.350  -9.440  18.200  1.00  1.00      B    P
ATOM    705 DS   DT  B  89     -33.920  -8.120  14.990  1.00  1.00      B    S
ATOM    706 DB   DT  B  89     -37.830  -8.730  13.050  1.00  1.00      B    B
ATOM    707 DP   DA  B  90     -32.070  -4.660  14.760  1.00  1.00      B    P
ATOM    708 DS   DA  B  90     -33.140  -3.900  11.130  1.00  1.00      B    S
ATOM    709 DB   DA  B  90     -37.680  -5.260  10.960  1.00  1.00      B    B
ATOM    710 DP   DA  B  91     -32.170  -0.910   8.810  1.00  1.00      B    P
ATOM    711 DS   DA  B  91     -35.490  -0.850   7.060  1.00  1.00      B    S
ATOM    712 DB   DA  B  91     -38.830  -2.130   9.910  1.00  1.00      B    B
ATOM    713 DP   DG  B  92     -36.060   2.330   5.370  1.00  1.00      B    P
ATOM    714 DS   DG  B  92     -39.800   2.590   5.920  1.00  1.00      B    S
ATOM    715 DB   DG  B  92     -41.120   1.080  10.260  1.00  1.00      B    B
ATOM    716 DP   DC  B  93     -41.650   5.200   4.450  1.00  1.00      B    P
ATOM    717 DS   DC  B  93     -44.510   4.970   7.040  1.00  1.00      B    S
ATOM    718 DB   DC  B  93     -42.740   4.020  10.970  1.00  1.00      B    B
ATOM    719 DP   DG  B  94     -47.520   8.730   6.710  1.00  1.00      B    P
ATOM    720 DS   DG  B  94     -48.410   8.450  10.660  1.00  1.00      B    S
ATOM    721 DB   DG  B  94     -44.790   6.910  13.650  1.00  1.00      B    B
ATOM    722 DP   DG  B  95     -50.630  10.870  12.590  1.00  1.00      B    P
ATOM    723 DS   DG  B  95     -48.490  10.680  16.330  1.00  1.00      B    S
ATOM    724 DB   DG  B  95     -43.960   9.760  15.810  1.00  1.00      B    B
ATOM    725 DP   DT  B  96     -48.990  12.930  18.580  1.00  1.00      B    P
ATOM    726 DS   DT  B  96     -45.730  12.820  20.350  1.00  1.00      B    S
ATOM    727 DB   DT  B  96     -43.180  13.010  17.340  1.00  1.00      B    B
ATOM    728 DP   DG  B  97     -45.000  15.880  23.250  1.00  1.00      B    P
ATOM    729 DS   DG  B  97     -40.920  15.950  22.980  1.00  1.00      B    S
ATOM    730 DB   DG  B  97     -39.770  15.380  18.310  1.00  1.00      B    B
ATOM    731 DP   DC  B  98     -39.400  17.950  24.670  1.00  1.00      B    P
ATOM    732 DS   DC  B  98     -36.720  17.110  23.150  1.00  1.00      B    S
ATOM    733 DB   DC  B  98     -37.470  17.900  18.950  1.00  1.00      B    B
ATOM    734 DP   DT  B  99     -33.200  18.900  23.910  1.00  1.00      B    P
ATOM    735 DS   DT  B  99     -31.640  18.000  20.690  1.00  1.00      B    S
ATOM    736 DB   DT  B  99     -34.170  20.280  18.110  1.00  1.00      B    B
ATOM    737 DP   DA  B 100     -27.430  19.210  20.650  1.00  1.00      B    P
ATOM    738 DS   DA  B 100     -27.300  19.980  17.050  1.00  1.00      B    S
ATOM    739 DB   DA  B 100     -31.370  22.500  15.680  1.00  1.00      B    B
ATOM    740 DP   DG  B 101     -24.370  21.920  15.980  1.00  1.00      B    P
ATOM    741 DS   DG  B 101     -25.950  23.200  12.940  1.00  1.00      B    S
ATOM    742 DB   DG  B 101     -29.760  25.930  14.060  1.00  1.00      B    B
ATOM    743 DP   DA  B 102     -24.000  24.310   9.940  1.00  1.00      B    P
ATOM    744 DS   DA  B 102     -27.020  26.980   8.710  1.00  1.00      B    S
ATOM    745 DB   DA  B 102     -28.600  29.050  12.660  1.00  1.00      B    B
ATOM    746 DP   DG  B 103     -25.870  29.710   6.150  1.00  1.00      B    P
ATOM    747 DS   DG  B 103     -28.230  32.420   7.560  1.00  1.00      B    S
ATOM    748 DB   DG  B 103     -27.740  32.790  12.260  1.00  1.00      B    B
ATOM    749 DP   DC  B 104     -28.660  34.860   6.010  1.00  1.00      B    P
ATOM    750 DS   DC  B 104     -28.940  37.330   8.960  1.00  1.00      B    S
ATOM    751 DB   DC  B 104     -26.090  35.710  11.850  1.00  1.00      B    B
ATOM    752 DP   DT  B 105     -28.820  41.330   8.650  1.00  1.00      B    P
ATOM    753 DS   DT  B 105     -28.160  42.020  12.680  1.00  1.00      B    S
ATOM    754 DB   DT  B 105     -24.910  39.370  13.160  1.00  1.00      B    B
ATOM    755 DP   DG  B 106     -27.860  45.750  14.060  1.00  1.00      B    P
ATOM    756 DS   DG  B 106     -24.590  45.010  16.440  1.00  1.00      B    S
ATOM    757 DB   DG  B 106     -21.370  40.920  14.950  1.00  1.00      B    B
ATOM    758 DP   DT  B 107     -22.930  47.290  18.070  1.00  1.00      B    P
ATOM    759 DS   DT  B 107     -20.680  44.810  19.940  1.00  1.00      B    S
ATOM    760 DB   DT  B 107     -18.780  42.950  15.990  1.00  1.00      B    B
ATOM    761 DP   DC  B 108     -17.950  46.670  22.430  1.00  1.00      B    P
ATOM    762 DS   DC  B 108     -15.500  44.310  21.500  1.00  1.00      B    S
ATOM    763 DB   DC  B 108     -15.380  44.300  16.880  1.00  1.00      B    B
ATOM    764 DP   DT  B 109     -11.860  44.170  22.910  1.00  1.00      B    P
ATOM    765 DS   DT  B 109     -10.320  41.800  20.150  1.00  1.00      B    S
ATOM    766 DB   DT  B 109     -10.790  44.670  16.670  1.00  1.00      B    B
ATOM    767 DP   DA  B 110      -6.230  39.950  20.870  1.00  1.00      B    P
ATOM    768 DS   DA  B 110      -5.560  39.550  17.780  1.00  1.00      B    S
ATOM    769 DB   DA  B 110      -7.470  43.130  14.890  1.00  1.00      B    B
ATOM    770 DP   DC  B 111      -2.500  38.480  16.920  1.00  1.00      B    P
ATOM    771 DS   DC  B 111      -3.020  39.600  13.420  1.00  1.00      B    S
ATOM    772 DB   DC  B 111      -3.880  43.580  13.780  1.00  1.00      B    B
ATOM    773 DP   DG  B 112       0.480  38.490  10.440  1.00  1.00      B    P
ATOM    774 DS   DG  B 112      -0.090  41.370   8.540  1.00  1.00      B    S
ATOM    775 DB   DG  B 112      -0.730  45.380  11.360  1.00  1.00      B    B
ATOM    776 DP   DA  B 113       0.840  41.860   4.950  1.00  1.00      B    P
ATOM    777 DS   DA  B 113       1.350  45.940   5.320  1.00  1.00      B    S
ATOM    778 DB   DA  B 113       2.140  46.950  10.330  1.00  1.00      B    B
ATOM    779 DP   DC  B 114       3.630  46.730   3.570  1.00  1.00      B    P
ATOM    780 DS   DC  B 114       5.090  49.630   5.940  1.00  1.00      B    S
ATOM    781 DB   DC  B 114       5.440  47.440   9.920  1.00  1.00      B    B
ATOM    782 DP   DC  B 115       7.960  51.270   4.850  1.00  1.00      B    P
ATOM    783 DS   DC  B 115       9.030  52.730   7.980  1.00  1.00      B    S
ATOM    784 DB   DC  B 115       8.690  49.630  10.590  1.00  1.00      B    B
ATOM    785 DP   DA  B 116      13.190  54.890   8.410  1.00  1.00      B    P
ATOM    786 DS   DA  B 116      13.710  54.190  11.750  1.00  1.00      B    S
ATOM    787 DB   DA  B 116      12.470  49.820  11.960  1.00  1.00      B    B
ATOM    788 DP   DA  B 117      16.890  55.070  13.680  1.00  1.00      B    P
ATOM    789 DS   DA  B 117      16.430  52.410  15.920  1.00  1.00      B    S
ATOM    790 DB   DA  B 117      15.450  48.090  13.400  1.00  1.00      B    B
ATOM    791 DP   DT  B 118      18.730  52.050  17.950  1.00  1.00      B    P
ATOM    792 DS   DT  B 118      17.510  48.260  18.020  1.00  1.00      B    S
ATOM    793 DB   DT  B 118      18.690  46.900  14.270  1.00  1.00      B    B
ATOM    794 DP   DT  B 119      19.240  46.060  20.980  1.00  1.00      B    P
ATOM    795 DS   DT  B 119      18.030  42.790  19.170  1.00  1.00      B    S
ATOM    796 DB   DT  B 119      19.910  43.190  15.290  1.00  1.00      B    B
ATOM    797 DP   DG  B 120      19.200  38.930  21.160  1.00  1.00      B    P
ATOM    798 DS   DG  B 120      19.320  37.160  17.990  1.00  1.00      B    S
ATOM    799 DB   DG  B 120      21.970  39.760  14.060  1.00  1.00      B    B
ATOM    800 DP   DA  B 121      19.520  33.400  17.480  1.00  1.00      B    P
ATOM    801 DS   DA  B 121      21.080  33.460  13.930  1.00  1.00      B    S
ATOM    802 DB   DA  B 121      24.230  36.790  13.530  1.00  1.00      B    B
ATOM    803 DP   DG  B 122      22.280  29.840  12.580  1.00  1.00      B    P
ATOM    804 DS   DG  B 122      24.930  31.160  10.330  1.00  1.00      B    S
ATOM    805 DB   DG  B 122      27.350  35.000  12.200  1.00  1.00      B    B
ATOM    806 DP   DC  B 123      26.460  28.900   8.270  1.00  1.00      B    P
ATOM    807 DS   DC  B 123      29.030  31.430   7.320  1.00  1.00      B    S
ATOM    808 DB   DC  B 123      29.770  32.970  11.090  1.00  1.00      B    B
ATOM    809 DP   DG  B 124      32.840  29.300   4.920  1.00  1.00      B    P
ATOM    810 DS   DG  B 124      35.320  30.720   6.800  1.00  1.00      B    S
ATOM    811 DB   DG  B 124      33.820  31.680  11.710  1.00  1.00      B    B
ATOM    812 DP   DG  B 125      38.970  29.880   6.810  1.00  1.00      B    P
ATOM    813 DS   DG  B 125      39.780  31.720   9.590  1.00  1.00      B    S
ATOM    814 DB   DG  B 125      36.930  30.970  13.410  1.00  1.00      B    B
ATOM    815 DP   DC  B 126      42.600  32.250  10.000  1.00  1.00      B    P
ATOM    816 DS   DC  B 126      41.860  32.570  13.720  1.00  1.00      B    S
ATOM    817 DB   DC  B 126      39.530  29.240  14.540  1.00  1.00      B    B
ATOM    818 DP   DC  B 127      44.270  32.740  16.390  1.00  1.00      B    P
ATOM    819 DS   DC  B 127      42.480  31.040  19.600  1.00  1.00      B    S
ATOM    820 DB   DC  B 127      41.140  27.740  17.970  1.00  1.00      B    B
ATOM    821 DP   DT  B 128      44.160  30.300  23.290  1.00  1.00      B    P
ATOM    822 DS   DT  B 128      42.160  27.610  24.190  1.00  1.00      B    S
ATOM    823 DB   DT  B 128      42.270  25.190  20.640  1.00  1.00      B    B
ATOM    824 DP   DG  B 129      43.480  25.130  27.630  1.00  1.00      B    P
ATOM    825 DS   DG  B 129      41.550  21.910  26.530  1.00  1.00      B    S
ATOM    826 DB   DG  B 129      42.460  21.160  21.990  1.00  1.00      B    B
ATOM    827 DP   DC  B 130      41.130  19.040  28.690  1.00  1.00      B    P
ATOM    828 DS   DC  B 130      40.620  17.210  25.910  1.00  1.00      B    S
ATOM    829 DB   DC  B 130      44.150  18.090  23.180  1.00  1.00      B    B
ATOM    830 DP   DA  B 131      39.850  12.790  26.240  1.00  1.00      B    P
ATOM    831 DS   DA  B 131      41.780  11.770  23.080  1.00  1.00      B    S
ATOM    832 DB   DA  B 131      45.690  14.220  22.490  1.00  1.00      B    B
ATOM    833 DP   DG  B 132      42.540   7.970  22.630  1.00  1.00      B    P
ATOM    834 DS   DG  B 132      45.710   8.390  20.490  1.00  1.00      B    S
ATOM    835 DB   DG  B 132      48.720  12.090  21.500  1.00  1.00      B    B
ATOM    836 DP   DA  B 133      47.550   5.260  18.920  1.00  1.00      B    P
ATOM    837 DS   DA  B 133      50.580   6.580  18.490  1.00  1.00      B    S
ATOM    838 DB   DA  B 133      51.670  10.050  21.860  1.00  1.00      B    B
ATOM    839 DP   DC  B 134      52.650   4.300  18.030  1.00  1.00      B    P
ATOM    840 DS   DC  B 134      55.500   6.160  19.090  1.00  1.00      B    S
ATOM    841 DB   DC  B 134      54.010   7.780  22.870  1.00  1.00      B    B
ATOM    842 DP   DC  B 135      58.960   4.660  19.840  1.00  1.00      B    P
ATOM    843 DS   DC  B 135      60.140   6.960  21.930  1.00  1.00      B    S
ATOM    844 DB   DC  B 135      57.130   7.540  25.030  1.00  1.00      B    B
ATOM    845 DP   DG  B 136      64.880   6.230  23.820  1.00  1.00      B    P
ATOM    846 DS   DG  B 136      64.200   8.070  26.710  1.00  1.00      B    S
ATOM    847 DB   DG  B 136      59.750   6.890  28.310  1.00  1.00      B    B
ATOM    848 DP   DG  B 137      66.270   8.800  28.970  1.00  1.00      B    P
ATOM    849 DS   DG  B 137      63.740   9.220  32.050  1.00  1.00      B    S
ATOM    850 DB   DG  B 137      60.630   6.000  31.860  1.00  1.00      B    B
ATOM    851 DP   DG  B 138      64.990   9.270  35.690  1.00  1.00      B    P
ATOM    852 DS   DG  B 138      62.300   8.080  37.250  1.00  1.00      B    S
ATOM    853 DB   DG  B 138      60.410   4.230  35.170  1.00  1.00      B    B
ATOM    854 DP   DA  B 139      61.650   8.450  41.010  1.00  1.00      B    P
ATOM    855 DS   DA  B 139      59.090   5.420  41.190  1.00  1.00      B    S
ATOM    856 DB   DA  B 139      60.300   2.090  38.070  1.00  1.00      B    B
ATOM    857 DP   DT  B 140      58.500   4.200  43.930  1.00  1.00      B    P
ATOM    858 DS   DT  B 140      57.470   0.610  42.610  1.00  1.00      B    S
ATOM    859 DB   DT  B 140      61.270  -0.710  41.370  1.00  1.00      B    B
ATOM    860 DP   DT  B 141      55.770  -2.140  45.340  1.00  1.00      B    P
ATOM    861 DS   DT  B 141      56.530  -4.860  43.110  1.00  1.00      B    S
ATOM    862 DB   DT  B 141      61.100  -4.320  43.060  1.00  1.00      B    B
ATOM    863 DP   DC  B 142      55.520  -8.470  44.750  1.00  1.00      B    P
ATOM    864 DS   DC  B 142      57.800 -10.080  42.740  1.00  1.00      B    S
ATOM    865 DB   DC  B 142      61.490  -8.140  44.060  1.00  1.00      B    B
ATOM    866 DP   DT  B 143      58.260 -14.380  42.969  1.00  1.00      B    P
ATOM    867 DS   DT  B 143      62.230 -14.450  41.869  1.00  1.00      B    S
ATOM    868 DB   DT  B 143      63.570 -11.540  44.599  1.00  1.00      B    B
ATOM    869 DP   DC  B 144      63.560 -17.340  41.699  1.00  1.00      B    P
ATOM    870 DS   DC  B 144      66.830 -16.470  42.469  1.00  1.00      B    S
ATOM    871 DB   DC  B 144      66.650 -14.410  45.549  1.00  1.00      B    B
ATOM    872 DP   DC  B 145      69.210 -18.610  42.839  1.00  1.00      B    P
ATOM    873 DS   DC  B 145      71.240 -17.210  45.059  1.00  1.00      B    S
ATOM    874 DB   DC  B 145      68.940 -16.411  47.909  1.00  1.00      B    B
ATOM    875 DP   DA  B 146      74.540 -19.610  46.579  1.00  1.00      B    P
ATOM    876 DS   DA  B 146      74.660 -18.041  50.049  1.00  1.00      B    S
ATOM    877 DB   DA  B 146      70.500 -17.861  51.509  1.00  1.00      B    B
ATOM    878 DP   DG  B 147      77.240 -19.741  52.939  1.00  1.00      B    P
ATOM    879 DS   DG  B 147      75.490 -18.601  55.959  1.00  1.00      B    S
ATOM    880 DB   DG  B 147      70.740 -18.511  55.379  1.00  1.00      B    B
TER
ATOM    881  CA  ALA C   1     -27.520 -45.990 -12.310  1.00  1.00      C    C
ATOM    882  CA  ARG C   2     -30.140 -43.990 -10.350  1.00  1.00      C    C
ATOM    883  CA  THR C   3     -28.530 -40.850  -9.030  1.00  1.00      C    C
ATOM    884  CA  LYS C   4     -30.640 -38.200 -10.660  1.00  1.00      C    C
ATOM    885  CA  GLN C   5     -33.860 -39.580  -9.170  1.00  1.00      C    C
ATOM    886  CA  THR C   6     -34.880 -38.180  -5.800  1.00  1.00      C    C
ATOM    887  CA  ALA C   7     -32.980 -35.040  -4.980  1.00  1.00      C    C
ATOM    888  CA  ARG C   8     -35.970 -32.780  -5.540  1.00  1.00      C    C
ATOM    889  CA  LYS C   9     -36.820 -30.470  -8.370  1.00  1.00      C    C
ATOM    890  CA  SER C  10     -36.520 -31.760 -11.890  1.00  1.00      C    C
ATOM    891  CA  THR C  11     -38.070 -35.170 -11.290  1.00  1.00      C    C
ATOM    892  CA  GLY C  12     -40.240 -35.260 -14.420  1.00  1.00      C    C
ATOM    893  CA  GLY C  13     -42.830 -37.630 -13.090  1.00  1.00      C    C
ATOM    894  CA  LYS C  14     -45.670 -35.120 -13.540  1.00  1.00      C    C
ATOM    895  CA  ALA C  15     -45.460 -33.180 -10.230  1.00  1.00      C    C
ATOM    896  CA  PRO C  16     -48.610 -34.960  -8.980  1.00  1.00      C    C
ATOM    897  CA  ARG C  17     -48.310 -33.170  -5.630  1.00  1.00      C    C
ATOM    898  CA  LYS C  18     -48.940 -35.260  -2.560  1.00  1.00      C    C
ATOM    899  CA  GLN C  19     -46.380 -34.780   0.220  1.00  1.00      C    C
ATOM    900  CA  LEU C  20     -42.780 -35.460  -0.340  1.00  1.00      C    C
ATOM    901  CA  ALA C  21     -41.360 -38.130   1.940  1.00  1.00      C    C
ATOM    902  CA  THR C  22     -37.960 -37.160   3.260  1.00  1.00      C    C
ATOM    903  CA  LYS C  23     -36.190 -33.930   4.290  1.00  1.00      C    C
ATOM    904  CA  ALA C  24     -38.680 -31.610   6.190  1.00  1.00      C    C
ATOM    905  CA  ALA C  25     -40.830 -33.410   8.720  1.00  1.00      C    C
ATOM    906  CA  ARG C  26     -44.170 -32.410  10.420  1.00  1.00      C    C
ATOM    907  CA  LYS C  27     -45.950 -30.060   8.060  1.00  1.00      C    C
ATOM    908  CA  SER C  28     -48.850 -30.310   5.640  1.00  1.00      C    C
ATOM    909  CA  ALA C  29     -49.860 -26.630   5.920  1.00  1.00      C    C
ATOM    910  CA  PRO C  30     -49.990 -23.930   3.160  1.00  1.00      C    C
ATOM    911  CA  ALA C  31     -47.640 -20.920   3.050  1.00  1.00      C    C
ATOM    912  CA  THR C  32     -44.230 -21.450   1.510  1.00  1.00      C    C
ATOM    913  CA  GLY C  33     -43.540 -19.370  -1.500  1.00  1.00      C    C
ATOM    914  CA  GLY C  34     -43.480 -22.310  -4.000  1.00  1.00      C    C
ATOM    915  CA  VAL C  35     -41.050 -23.410  -6.710  1.00  1.00      C    C
ATOM    916  CA  LYS C  36     -38.300 -20.750  -7.180  1.00  1.00      C    C
ATOM    917  CA  LYS C  37     -35.020 -22.530  -7.060  1.00  1.00      C    C
ATOM    918  CA  PRO C  38     -32.260 -19.820  -7.210  1.00  1.00      C    C
ATOM    919  CA  HIS C  39     -30.000 -22.410  -8.940  1.00  1.00      C    C
ATOM    920  CA  ARG C  40     -27.520 -24.360  -6.870  1.00  1.00      C    C
ATOM    921  CA  TYR C  41     -26.010 -27.780  -6.930  1.00  1.00      C    C
ATOM    922  CA  ARG C  42     -22.230 -27.870  -6.320  1.00  1.00      C    C
ATOM    923  CA  PRO C  43     -20.660 -26.320  -3.150  1.00  1.00      C    C
ATOM    924  CA  GLY C  44     -19.160 -23.110  -4.590  1.00  1.00      C    C
ATOM    925  CA  THR C  45     -21.550 -22.810  -7.490  1.00  1.00      C    C
ATOM    926  CA  VAL C  46     -24.050 -20.710  -5.490  1.00  1.00      C    C
ATOM    927  CA  ALA C  47     -21.040 -18.730  -3.960  1.00  1.00      C    C
ATOM    928  CA  LEU C  48     -19.970 -17.920  -7.540  1.00  1.00      C    C
ATOM    929  CA  ARG C  49     -23.510 -16.900  -8.200  1.00  1.00      C    C
ATOM    930  CA  GLU C  50     -23.320 -14.460  -5.270  1.00  1.00      C    C
ATOM    931  CA  ILE C  51     -19.940 -13.040  -6.390  1.00  1.00      C    C
ATOM    932  CA  ARG C  52     -21.460 -12.220  -9.820  1.00  1.00      C    C
ATOM    933  CA  ARG C  53     -24.660 -10.790  -8.340  1.00  1.00      C    C
ATOM    934  CA  TYR C  54     -22.700  -8.410  -6.010  1.00  1.00      C    C
ATOM    935  CA  GLN C  55     -20.400  -7.270  -8.790  1.00  1.00      C    C
ATOM    936  CA  LYS C  56     -23.550  -6.130 -10.580  1.00  1.00      C    C
ATOM    937  CA  SER C  57     -24.850  -4.070  -7.670  1.00  1.00      C    C
ATOM    938  CA  THR C  58     -24.330  -1.180  -5.320  1.00  1.00      C    C
ATOM    939  CA  GLU C  59     -26.790  -1.720  -2.520  1.00  1.00      C    C
ATOM    940  CA  LEU C  60     -24.980  -1.340   0.830  1.00  1.00      C    C
ATOM    941  CA  LEU C  61     -24.150  -4.880   2.170  1.00  1.00      C    C
ATOM    942  CA  ILE C  62     -24.030  -4.320   5.960  1.00  1.00      C    C
ATOM    943  CA  ARG C  63     -27.310  -3.420   7.700  1.00  1.00      C    C
ATOM    944  CA  LYS C  64     -27.770   0.200   8.630  1.00  1.00      C    C
ATOM    945  CA  LEU C  65     -28.760  -0.030  12.300  1.00  1.00      C    C
ATOM    946  CA  PRO C  66     -26.220  -2.580  13.450  1.00  1.00      C    C
ATOM    947  CA  PHE C  67     -23.630  -0.220  11.810  1.00  1.00      C    C
ATOM    948  CA  GLN C  68     -24.980   2.860  13.390  1.00  1.00      C    C
ATOM    949  CA  ARG C  69     -24.750   1.470  16.860  1.00  1.00      C    C
ATOM    950  CA  LEU C  70     -21.120   0.520  16.450  1.00  1.00      C    C
ATOM    951  CA  VAL C  71     -20.210   3.950  15.150  1.00  1.00      C    C
ATOM    952  CA  ARG C  72     -22.160   5.810  17.970  1.00  1.00      C    C
ATOM    953  CA  GLU C  73     -20.370   3.560  20.530  1.00  1.00      C    C
ATOM    954  CA  ILE C  74     -17.000   4.590  19.140  1.00  1.00      C    C
ATOM    955  CA  ALA C  75     -17.930   8.340  19.420  1.00  1.00      C    C
ATOM    956  CA  GLN C  76     -18.950   7.880  23.170  1.00  1.00      C    C
ATOM    957  CA  ASP C  77     -15.250   7.180  23.690  1.00  1.00      C    C
ATOM    958  CA  PHE C  78     -14.460  10.660  22.500  1.00  1.00      C    C
ATOM    959  CA  LYS C  79     -17.400  12.790  23.730  1.00  1.00      C    C
ATOM    960  CA  THR C  80     -20.580  11.510  25.470  1.00  1.00      C    C
ATOM    961  CA  ASP C  81     -24.030  12.450  24.220  1.00  1.00      C    C
ATOM    962  CA  LEU C  82     -23.250  12.930  20.510  1.00  1.00      C    C
ATOM    963  CA  ARG C  83     -25.880  13.010  17.780  1.00  1.00      C    C
ATOM    964  CA  PHE C  84     -25.090  11.960  14.110  1.00  1.00      C    C
ATOM    965  CA  GLN C  85     -26.530  13.390  10.920  1.00  1.00      C    C
ATOM    966  CA  SER C  86     -28.130  10.630   8.930  1.00  1.00      C    C
ATOM    967  CA  SER C  87     -25.790  11.380   5.970  1.00  1.00      C    C
ATOM    968  CA  ALA C  88     -22.870  11.080   8.590  1.00  1.00      C    C
ATOM    969  CA  VAL C  89     -23.650   7.440   9.080  1.00  1.00      C    C
ATOM    970  CA  MET C  90     -24.200   6.900   5.400  1.00  1.00      C    C
ATOM    971  CA  ALA C  91     -20.750   8.370   4.540  1.00  1.00      C    C
ATOM    972  CA  LEU C  92     -19.130   5.990   7.020  1.00  1.00      C    C
ATOM    973  CA  GLN C  93     -21.230   3.090   5.740  1.00  1.00      C    C
ATOM    974  CA  GLU C  94     -20.250   3.670   2.020  1.00  1.00      C    C
ATOM    975  CA  ALA C  95     -16.700   4.260   3.080  1.00  1.00      C    C
ATOM    976  CA  SER C  96     -16.260   1.290   5.430  1.00  1.00      C    C
ATOM    977  CA  GLU C  97     -17.780  -1.150   2.910  1.00  1.00      C    C
ATOM    978  CA  ALA C  98     -15.510   0.040   0.030  1.00  1.00      C    C
ATOM    979  CA  TYR C  99     -12.510  -0.380   2.480  1.00  1.00      C    C
ATOM    980  CA  LEU C 100     -13.580  -4.010   3.370  1.00  1.00      C    C
ATOM    981  CA  VAL C 101     -14.590  -4.980  -0.050  1.00  1.00      C    C
ATOM    982  CA  ALA C 102     -11.400  -3.670  -1.740  1.00  1.00      C    C
ATOM    983  CA  LEU C 103      -9.400  -5.480   0.860  1.00  1.00      C    C
ATOM    984  CA  PHE C 104     -11.240  -8.770   0.080  1.00  1.00      C    C
ATOM    985  CA  GLU C 105      -9.890  -8.350  -3.530  1.00  1.00      C    C
ATOM    986  CA  ASP C 106      -6.330  -8.130  -2.140  1.00  1.00      C    C
ATOM    987  CA  THR C 107      -6.870 -10.910   0.340  1.00  1.00      C    C
ATOM    988  CA  ASN C 108      -8.050 -13.120  -2.580  1.00  1.00      C    C
ATOM    989  CA  LEU C 109      -4.950 -12.610  -4.710  1.00  1.00      C    C
ATOM    990  CA  CYS C 110      -2.840 -13.290  -1.610  1.00  1.00      C    C
ATOM    991  CA  ALA C 111      -4.690 -16.630  -0.940  1.00  1.00      C    C
ATOM    992  CA  ILE C 112      -4.230 -17.720  -4.570  1.00  1.00      C    C
ATOM    993  CA  HIS C 113      -0.500 -17.080  -4.480  1.00  1.00      C    C
ATOM    994  CA  ALA C 114      -0.370 -19.850  -1.770  1.00  1.00      C    C
ATOM    995  CA  LYS C 115      -2.270 -22.220  -4.080  1.00  1.00      C    C
ATOM    996  CA  ARG C 116      -5.390 -21.700  -1.950  1.00  1.00      C    C
ATOM    997  CA  VAL C 117      -9.090 -20.940  -2.550  1.00  1.00      C    C
ATOM    998  CA  THR C 118      -9.720 -20.120   1.150  1.00  1.00      C    C
ATOM    999  CA  ILE C 119      -8.810 -16.710   2.440  1.00  1.00      C    C
ATOM   1000  CA  MET C 120      -7.350 -16.570   5.890  1.00  1.00      C    C
ATOM   1001  CA  PRO C 121      -6.070 -14.250   8.650  1.00  1.00      C    C
ATOM   1002  CA  LYS C 122      -2.530 -14.560   7.040  1.00  1.00      C    C
ATOM   1003  CA  ASP C 123      -3.840 -12.920   3.850  1.00  1.00      C    C
ATOM   1004  CA  ILE C 124      -5.220  -9.980   5.840  1.00  1.00      C    C
ATOM   1005  CA  GLN C 125      -1.940  -9.880   7.780  1.00  1.00      C    C
ATOM   1006  CA  LEU C 126       0.360 -10.010   4.780  1.00  1.00      C    C
ATOM   1007  CA  ALA C 127      -1.660  -7.660   2.650  1.00  1.00      C    C
ATOM   1008  CA  ARG C 128      -1.890  -5.180   5.540  1.00  1.00      C    C
ATOM   1009  CA  ARG C 129       1.950  -5.230   6.140  1.00  1.00      C    C
ATOM   1010  CA  ILE C 130       2.620  -4.390   2.470  1.00  1.00      C    C
ATOM   1011  CA  ARG C 131      -0.180  -1.780   2.380  1.00  1.00      C    C
ATOM   1012  CA  GLY C 132       1.590  -0.070   5.290  1.00  1.00      C    C
ATOM   1013  CA  GLU C 133      -1.380  -0.320   7.590  1.00  1.00      C    C
ATOM   1014  CA  ARG C 134       0.350  -2.730  10.070  1.00  1.00      C    C
ATOM   1015  CA  ALA C 135       3.760  -1.860   9.030  1.00  1.00      C    C
TER
ATOM   1016  CA  SER D   1     -17.900   6.760  31.750  1.00  1.00      D    C
ATOM   1017  CA  GLY D   2     -17.900   4.120  34.390  1.00  1.00      D    C
ATOM   1018  CA  ARG D   3     -20.880   1.670  34.110  1.00  1.00      D    C
ATOM   1019  CA  GLY D   4     -20.720  -1.760  35.630  1.00  1.00      D    C
ATOM   1020  CA  LYS D   5     -18.960  -1.760  38.920  1.00  1.00      D    C
ATOM   1021  CA  GLY D   6     -20.410  -2.140  42.400  1.00  1.00      D    C
ATOM   1022  CA  GLY D   7     -19.920  -4.200  45.530  1.00  1.00      D    C
ATOM   1023  CA  LYS D   8     -16.760  -6.380  44.830  1.00  1.00      D    C
ATOM   1024  CA  GLY D   9     -18.210  -9.040  42.610  1.00  1.00      D    C
ATOM   1025  CA  LEU D  10     -19.210 -12.360  44.330  1.00  1.00      D    C
ATOM   1026  CA  GLY D  11     -18.080 -15.900  43.640  1.00  1.00      D    C
ATOM   1027  CA  LYS D  12     -20.760 -17.860  41.660  1.00  1.00      D    C
ATOM   1028  CA  GLY D  13     -21.960 -16.530  38.290  1.00  1.00      D    C
ATOM   1029  CA  GLY D  14     -19.810 -19.110  36.630  1.00  1.00      D    C
ATOM   1030  CA  ALA D  15     -21.860 -20.110  33.680  1.00  1.00      D    C
ATOM   1031  CA  LYS D  16     -19.460 -18.240  31.500  1.00  1.00      D    C
ATOM   1032  CA  ARG D  17     -18.840 -15.030  29.570  1.00  1.00      D    C
ATOM   1033  CA  HIS D  18     -18.450 -16.700  26.220  1.00  1.00      D    C
ATOM   1034  CA  ARG D  19     -21.530 -16.740  23.910  1.00  1.00      D    C
ATOM   1035  CA  LYS D  20     -19.110 -16.570  20.870  1.00  1.00      D    C
ATOM   1036  CA  VAL D  21     -20.360 -13.790  18.560  1.00  1.00      D    C
ATOM   1037  CA  LEU D  22     -23.350 -12.640  20.770  1.00  1.00      D    C
ATOM   1038  CA  ARG D  23     -21.530  -9.550  22.040  1.00  1.00      D    C
ATOM   1039  CA  ASP D  24     -23.970  -7.180  20.480  1.00  1.00      D    C
ATOM   1040  CA  ASN D  25     -22.570  -4.040  18.890  1.00  1.00      D    C
ATOM   1041  CA  ILE D  26     -19.370  -5.290  17.190  1.00  1.00      D    C
ATOM   1042  CA  GLN D  27     -21.150  -8.620  17.210  1.00  1.00      D    C
ATOM   1043  CA  GLY D  28     -23.840  -6.900  15.210  1.00  1.00      D    C
ATOM   1044  CA  ILE D  29     -21.700  -6.960  12.090  1.00  1.00      D    C
ATOM   1045  CA  THR D  30     -23.050 -10.330  10.970  1.00  1.00      D    C
ATOM   1046  CA  LYS D  31     -21.610 -13.330   9.170  1.00  1.00      D    C
ATOM   1047  CA  PRO D  32     -24.050 -12.830   6.350  1.00  1.00      D    C
ATOM   1048  CA  ALA D  33     -23.060  -9.170   5.900  1.00  1.00      D    C
ATOM   1049  CA  ILE D  34     -19.310  -9.990   5.770  1.00  1.00      D    C
ATOM   1050  CA  ARG D  35     -20.100 -12.850   3.380  1.00  1.00      D    C
ATOM   1051  CA  ARG D  36     -21.900 -10.440   1.090  1.00  1.00      D    C
ATOM   1052  CA  LEU D  37     -18.980  -8.030   1.210  1.00  1.00      D    C
ATOM   1053  CA  ALA D  38     -16.490 -10.790   0.470  1.00  1.00      D    C
ATOM   1054  CA  ARG D  39     -18.620 -11.770  -2.560  1.00  1.00      D    C
ATOM   1055  CA  ARG D  40     -18.630  -8.170  -3.700  1.00  1.00      D    C
ATOM   1056  CA  GLY D  41     -14.940  -8.310  -3.420  1.00  1.00      D    C
ATOM   1057  CA  GLY D  42     -14.720 -11.460  -5.670  1.00  1.00      D    C
ATOM   1058  CA  VAL D  43     -14.040 -14.000  -3.040  1.00  1.00      D    C
ATOM   1059  CA  LYS D  44     -15.270 -17.570  -3.490  1.00  1.00      D    C
ATOM   1060  CA  ARG D  45     -14.450 -19.330  -0.350  1.00  1.00      D    C
ATOM   1061  CA  ILE D  46     -14.020 -18.020   3.240  1.00  1.00      D    C
ATOM   1062  CA  SER D  47     -12.140 -19.720   6.130  1.00  1.00      D    C
ATOM   1063  CA  GLY D  48     -13.830 -19.820   9.430  1.00  1.00      D    C
ATOM   1064  CA  LEU D  49     -11.560 -17.220  10.850  1.00  1.00      D    C
ATOM   1065  CA  ILE D  50     -12.480 -14.500   8.370  1.00  1.00      D    C
ATOM   1066  CA  TYR D  51     -15.570 -13.290  10.210  1.00  1.00      D    C
ATOM   1067  CA  GLU D  52     -13.710 -12.600  13.490  1.00  1.00      D    C
ATOM   1068  CA  GLU D  53     -10.720 -11.000  11.730  1.00  1.00      D    C
ATOM   1069  CA  THR D  54     -13.050  -8.700   9.840  1.00  1.00      D    C
ATOM   1070  CA  ARG D  55     -14.730  -7.540  13.000  1.00  1.00      D    C
ATOM   1071  CA  GLY D  56     -11.290  -6.770  14.540  1.00  1.00      D    C
ATOM   1072  CA  VAL D  57     -10.110  -4.960  11.410  1.00  1.00      D    C
ATOM   1073  CA  LEU D  58     -13.250  -2.800  11.100  1.00  1.00      D    C
ATOM   1074  CA  LYS D  59     -12.690  -1.750  14.680  1.00  1.00      D    C
ATOM   1075  CA  VAL D  60      -9.170  -0.410  13.820  1.00  1.00      D    C
ATOM   1076  CA  PHE D  61     -10.240   1.660  10.820  1.00  1.00      D    C
ATOM   1077  CA  LEU D  62     -13.360   3.090  12.590  1.00  1.00      D    C
ATOM   1078  CA  GLU D  63     -11.470   3.840  15.780  1.00  1.00      D    C
ATOM   1079  CA  ASN D  64      -9.070   5.940  13.840  1.00  1.00      D    C
ATOM   1080  CA  VAL D  65     -11.470   7.800  11.580  1.00  1.00      D    C
ATOM   1081  CA  ILE D  66     -14.150   8.510  14.190  1.00  1.00      D    C
ATOM   1082  CA  ARG D  67     -11.600   9.880  16.520  1.00  1.00      D    C
ATOM   1083  CA  ASP D  68     -10.600  12.620  13.800  1.00  1.00      D    C
ATOM   1084  CA  ALA D  69     -14.130  13.020  12.670  1.00  1.00      D    C
ATOM   1085  CA  VAL D  70     -15.090  13.980  16.280  1.00  1.00      D    C
ATOM   1086  CA  THR D  71     -11.860  16.120  16.430  1.00  1.00      D    C
ATOM   1087  CA  TYR D  72     -13.240  17.970  13.370  1.00  1.00      D    C
ATOM   1088  CA  THR D  73     -16.620  18.070  15.140  1.00  1.00      D    C
ATOM   1089  CA  GLU D  74     -15.080  19.560  18.250  1.00  1.00      D    C
ATOM   1090  CA  HIS D  75     -12.940  22.180  16.420  1.00  1.00      D    C
ATOM   1091  CA  ALA D  76     -16.050  23.450  14.870  1.00  1.00      D    C
ATOM   1092  CA  LYS D  77     -17.910  23.870  18.200  1.00  1.00      D    C
ATOM   1093  CA  ARG D  78     -20.590  21.520  16.820  1.00  1.00      D    C
ATOM   1094  CA  LYS D  79     -22.340  18.870  18.910  1.00  1.00      D    C
ATOM   1095  CA  THR D  80     -23.500  17.090  15.770  1.00  1.00      D    C
ATOM   1096  CA  VAL D  81     -21.370  14.680  13.730  1.00  1.00      D    C
ATOM   1097  CA  THR D  82     -21.780  15.930  10.160  1.00  1.00      D    C
ATOM   1098  CA  ALA D  83     -21.290  14.390   6.850  1.00  1.00      D    C
ATOM   1099  CA  MET D  84     -18.490  16.980   6.090  1.00  1.00      D    C
ATOM   1100  CA  ASP D  85     -16.620  15.960   9.170  1.00  1.00      D    C
ATOM   1101  CA  VAL D  86     -16.690  12.350   8.060  1.00  1.00      D    C
ATOM   1102  CA  VAL D  87     -15.310  13.090   4.540  1.00  1.00      D    C
ATOM   1103  CA  TYR D  88     -12.430  15.080   6.130  1.00  1.00      D    C
ATOM   1104  CA  ALA D  89     -11.560  12.540   8.730  1.00  1.00      D    C
ATOM   1105  CA  LEU D  90     -11.500   9.840   5.950  1.00  1.00      D    C
ATOM   1106  CA  LYS D  91      -9.670  12.110   3.590  1.00  1.00      D    C
ATOM   1107  CA  ARG D  92      -6.670  12.730   5.910  1.00  1.00      D    C
ATOM   1108  CA  GLN D  93      -6.140   8.920   6.430  1.00  1.00      D    C
ATOM   1109  CA  GLY D  94      -5.520   8.630   2.690  1.00  1.00      D    C
ATOM   1110  CA  ARG D  95      -8.800   6.990   1.830  1.00  1.00      D    C
ATOM   1111  CA  THR D  96     -10.740   9.760   0.230  1.00  1.00      D    C
ATOM   1112  CA  LEU D  97     -13.880   8.290  -1.530  1.00  1.00      D    C
ATOM   1113  CA  TYR D  98     -15.770  10.520  -3.960  1.00  1.00      D    C
ATOM   1114  CA  GLY D  99     -19.390  11.630  -3.290  1.00  1.00      D    C
ATOM   1115  CA  PHE D 100     -20.560  13.120  -0.020  1.00  1.00      D    C
ATOM   1116  CA  GLY D 101     -20.530  16.870  -0.120  1.00  1.00      D    C
ATOM   1117  CA  GLY D 102     -24.140  17.590   0.610  1.00  1.00      D    C
TER
ATOM   1118  CA  SER E   1      14.060  48.040  44.960  1.00  1.00      E    C
ATOM   1119  CA  GLY E   2      12.280  44.940  46.000  1.00  1.00      E    C
ATOM   1120  CA  ARG E   3      15.420  42.819  46.450  1.00  1.00      E    C
ATOM   1121  CA  GLY E   4      15.890  42.560  42.620  1.00  1.00      E    C
ATOM   1122  CA  LYS E   5      18.870  44.810  42.210  1.00  1.00      E    C
ATOM   1123  CA  GLN E   6      21.310  42.650  40.090  1.00  1.00      E    C
ATOM   1124  CA  GLY E   7      22.080  43.390  36.540  1.00  1.00      E    C
ATOM   1125  CA  GLY E   8      20.600  41.990  33.290  1.00  1.00      E    C
ATOM   1126  CA  LYS E   9      16.810  42.070  33.040  1.00  1.00      E    C
ATOM   1127  CA  THR E  10      16.830  45.720  32.340  1.00  1.00      E    C
ATOM   1128  CA  ARG E  11      17.510  48.560  29.850  1.00  1.00      E    C
ATOM   1129  CA  ALA E  12      16.620  47.540  26.340  1.00  1.00      E    C
ATOM   1130  CA  LYS E  13      14.510  44.360  26.630  1.00  1.00      E    C
ATOM   1131  CA  ALA E  14      15.040  42.450  23.510  1.00  1.00      E    C
ATOM   1132  CA  LYS E  15      14.410  39.250  25.350  1.00  1.00      E    C
ATOM   1133  CA  THR E  16      13.150  37.320  22.400  1.00  1.00      E    C
ATOM   1134  CA  ARG E  17       9.650  35.860  22.240  1.00  1.00      E    C
ATOM   1135  CA  SER E  18      11.330  32.430  22.430  1.00  1.00      E    C
ATOM   1136  CA  SER E  19      13.100  33.420  25.600  1.00  1.00      E    C
ATOM   1137  CA  ARG E  20       9.810  34.790  26.980  1.00  1.00      E    C
ATOM   1138  CA  ALA E  21       8.020  31.470  26.140  1.00  1.00      E    C
ATOM   1139  CA  GLY E  22      10.900  29.420  27.670  1.00  1.00      E    C
ATOM   1140  CA  LEU E  23      11.640  27.660  24.430  1.00  1.00      E    C
ATOM   1141  CA  GLN E  24      15.070  26.940  22.790  1.00  1.00      E    C
ATOM   1142  CA  PHE E  25      13.690  26.900  19.170  1.00  1.00      E    C
ATOM   1143  CA  PRO E  26      13.070  30.380  17.600  1.00  1.00      E    C
ATOM   1144  CA  VAL E  27       9.450  31.650  17.770  1.00  1.00      E    C
ATOM   1145  CA  GLY E  28      10.310  34.560  15.430  1.00  1.00      E    C
ATOM   1146  CA  ARG E  29      12.130  32.260  13.010  1.00  1.00      E    C
ATOM   1147  CA  VAL E  30       9.400  29.770  12.730  1.00  1.00      E    C
ATOM   1148  CA  HIS E  31       6.760  32.520  12.110  1.00  1.00      E    C
ATOM   1149  CA  ARG E  32       8.610  33.700   8.980  1.00  1.00      E    C
ATOM   1150  CA  LEU E  33       8.830  30.200   7.510  1.00  1.00      E    C
ATOM   1151  CA  LEU E  34       5.120  29.900   8.340  1.00  1.00      E    C
ATOM   1152  CA  ARG E  35       4.520  33.180   6.510  1.00  1.00      E    C
ATOM   1153  CA  LYS E  36       6.880  32.190   3.590  1.00  1.00      E    C
ATOM   1154  CA  GLY E  37       4.890  29.030   2.960  1.00  1.00      E    C
ATOM   1155  CA  ASN E  38       1.550  30.610   2.230  1.00  1.00      E    C
ATOM   1156  CA  TYR E  39      -0.430  28.760   4.840  1.00  1.00      E    C
ATOM   1157  CA  ALA E  40      -3.250  31.250   5.390  1.00  1.00      E    C
ATOM   1158  CA  GLU E  41      -3.790  35.000   4.820  1.00  1.00      E    C
ATOM   1159  CA  ARG E  42      -3.070  35.630   8.550  1.00  1.00      E    C
ATOM   1160  CA  VAL E  43      -0.780  33.860  11.060  1.00  1.00      E    C
ATOM   1161  CA  GLY E  44      -1.620  34.230  14.720  1.00  1.00      E    C
ATOM   1162  CA  ALA E  45       1.200  35.020  17.240  1.00  1.00      E    C
ATOM   1163  CA  GLY E  46       0.670  31.900  19.180  1.00  1.00      E    C
ATOM   1164  CA  ALA E  47       0.700  29.540  16.130  1.00  1.00      E    C
ATOM   1165  CA  PRO E  48       4.480  29.660  15.590  1.00  1.00      E    C
ATOM   1166  CA  VAL E  49       4.940  29.280  19.320  1.00  1.00      E    C
ATOM   1167  CA  TYR E  50       3.020  26.140  19.520  1.00  1.00      E    C
ATOM   1168  CA  LEU E  51       4.490  24.600  16.280  1.00  1.00      E    C
ATOM   1169  CA  ALA E  52       8.100  25.510  17.270  1.00  1.00      E    C
ATOM   1170  CA  ALA E  53       7.580  24.100  20.740  1.00  1.00      E    C
ATOM   1171  CA  VAL E  54       6.360  20.710  19.450  1.00  1.00      E    C
ATOM   1172  CA  LEU E  55       9.080  20.410  16.830  1.00  1.00      E    C
ATOM   1173  CA  GLU E  56      11.780  20.970  19.420  1.00  1.00      E    C
ATOM   1174  CA  TYR E  57      10.060  18.430  21.790  1.00  1.00      E    C
ATOM   1175  CA  LEU E  58      10.170  15.730  18.890  1.00  1.00      E    C
ATOM   1176  CA  THR E  59      13.850  16.750  18.400  1.00  1.00      E    C
ATOM   1177  CA  ALA E  60      14.610  16.220  22.120  1.00  1.00      E    C
ATOM   1178  CA  GLU E  61      12.990  12.730  21.940  1.00  1.00      E    C
ATOM   1179  CA  ILE E  62      15.010  11.350  19.150  1.00  1.00      E    C
ATOM   1180  CA  LEU E  63      18.130  13.140  20.380  1.00  1.00      E    C
ATOM   1181  CA  GLU E  64      17.800  11.700  23.820  1.00  1.00      E    C
ATOM   1182  CA  LEU E  65      17.310   8.140  22.270  1.00  1.00      E    C
ATOM   1183  CA  ALA E  66      20.020   8.730  19.590  1.00  1.00      E    C
ATOM   1184  CA  GLY E  67      22.560   9.770  22.170  1.00  1.00      E    C
ATOM   1185  CA  ASN E  68      21.530   6.760  24.210  1.00  1.00      E    C
ATOM   1186  CA  ALA E  69      22.200   4.500  21.190  1.00  1.00      E    C
ATOM   1187  CA  ALA E  70      25.670   6.040  20.830  1.00  1.00      E    C
ATOM   1188  CA  ARG E  71      26.540   5.500  24.580  1.00  1.00      E    C
ATOM   1189  CA  ASP E  72      25.420   1.800  24.240  1.00  1.00      E    C
ATOM   1190  CA  ASN E  73      27.700   1.480  21.280  1.00  1.00      E    C
ATOM   1191  CA  LYS E  74      30.660   3.280  23.040  1.00  1.00      E    C
ATOM   1192  CA  LYS E  75      30.470   6.250  20.650  1.00  1.00      E    C
ATOM   1193  CA  THR E  76      30.240   9.900  21.920  1.00  1.00      E    C
ATOM   1194  CA  ARG E  77      29.120  11.390  18.660  1.00  1.00      E    C
ATOM   1195  CA  ILE E  78      25.690  10.780  17.140  1.00  1.00      E    C
ATOM   1196  CA  ILE E  79      25.780   9.450  13.630  1.00  1.00      E    C
ATOM   1197  CA  PRO E  80      23.000   8.220  11.280  1.00  1.00      E    C
ATOM   1198  CA  ARG E  81      23.330   4.690  12.600  1.00  1.00      E    C
ATOM   1199  CA  HIS E  82      22.480   5.860  16.070  1.00  1.00      E    C
ATOM   1200  CA  LEU E  83      19.580   7.990  14.650  1.00  1.00      E    C
ATOM   1201  CA  GLN E  84      18.280   4.900  12.980  1.00  1.00      E    C
ATOM   1202  CA  LEU E  85      18.580   2.830  16.120  1.00  1.00      E    C
ATOM   1203  CA  ALA E  86      16.410   5.320  18.050  1.00  1.00      E    C
ATOM   1204  CA  VAL E  87      13.710   5.490  15.560  1.00  1.00      E    C
ATOM   1205  CA  ARG E  88      13.500   1.880  14.610  1.00  1.00      E    C
ATOM   1206  CA  ASN E  89      13.490   0.630  18.170  1.00  1.00      E    C
ATOM   1207  CA  ASP E  90      10.630   3.130  19.160  1.00  1.00      E    C
ATOM   1208  CA  GLU E  91       7.120   2.080  18.050  1.00  1.00      E    C
ATOM   1209  CA  GLU E  92       5.770   5.670  17.730  1.00  1.00      E    C
ATOM   1210  CA  LEU E  93       8.800   7.370  16.020  1.00  1.00      E    C
ATOM   1211  CA  ASN E  94       8.890   4.430  13.660  1.00  1.00      E    C
ATOM   1212  CA  LYS E  95       5.410   5.190  12.430  1.00  1.00      E    C
ATOM   1213  CA  LEU E  96       6.070   9.010  12.260  1.00  1.00      E    C
ATOM   1214  CA  LEU E  97       9.110   8.310  10.120  1.00  1.00      E    C
ATOM   1215  CA  GLY E  98       7.620   5.370   8.110  1.00  1.00      E    C
ATOM   1216  CA  ARG E  99       8.070   6.960   4.680  1.00  1.00      E    C
ATOM   1217  CA  VAL E 100      11.440   8.440   5.370  1.00  1.00      E    C
ATOM   1218  CA  THR E 101      14.880   7.050   4.530  1.00  1.00      E    C
ATOM   1219  CA  ILE E 102      17.900   8.330   6.440  1.00  1.00      E    C
ATOM   1220  CA  ALA E 103      21.110   8.120   4.640  1.00  1.00      E    C
ATOM   1221  CA  GLN E 104      23.840   5.740   5.830  1.00  1.00      E    C
ATOM   1222  CA  GLY E 105      21.520   4.360   8.380  1.00  1.00      E    C
ATOM   1223  CA  GLY E 106      21.540   0.630   7.600  1.00  1.00      E    C
ATOM   1224  CA  VAL E 107      18.380  -1.170   8.350  1.00  1.00      E    C
ATOM   1225  CA  LEU E 108      17.500  -3.510  11.330  1.00  1.00      E    C
ATOM   1226  CA  PRO E 109      18.520  -7.130  10.740  1.00  1.00      E    C
ATOM   1227  CA  ASN E 110      15.720  -9.320  11.890  1.00  1.00      E    C
ATOM   1228  CA  ILE E 111      17.500 -10.700  15.070  1.00  1.00      E    C
ATOM   1229  CA  GLN E 112      15.160 -11.390  18.040  1.00  1.00      E    C
ATOM   1230  CA  SER E 113      16.900 -14.000  20.390  1.00  1.00      E    C
ATOM   1231  CA  VAL E 114      16.690 -12.060  23.460  1.00  1.00      E    C
ATOM   1232  CA  LEU E 115      20.290 -12.820  24.450  1.00  1.00      E    C
ATOM   1233  CA  LEU E 116      21.860 -10.830  21.520  1.00  1.00      E    C
ATOM   1234  CA  PRO E 117      24.900  -8.660  22.130  1.00  1.00      E    C
ATOM   1235  CA  LYS E 118      27.440  -9.820  24.930  1.00  1.00      E    C
ATOM   1236  CA  LYS E 119      26.350  -6.910  27.160  1.00  1.00      E    C
ATOM   1237  CA  THR E 120      23.380  -9.330  27.360  1.00  1.00      E    C
ATOM   1238  CA  GLU E 121      22.370  -9.120  31.000  1.00  1.00      E    C
ATOM   1239  CA  SER E 122      25.690  -9.450  32.710  1.00  1.00      E    C
ATOM   1240  CA  SER E 123      26.390  -7.380  35.790  1.00  1.00      E    C
ATOM   1241  CA  LYS E 124      24.830  -7.860  39.310  1.00  1.00      E    C
ATOM   1242  CA  SER E 125      25.930  -4.270  40.180  1.00  1.00      E    C
ATOM   1243  CA  LYS E 126      27.110  -3.700  43.690  1.00  1.00      E    C
ATOM   1244  CA  SER E 127      28.280  -0.270  44.640  1.00  1.00      E    C
ATOM   1245  CA  LYS E 128      31.480   0.480  42.730  1.00  1.00      E    C
TER
ATOM   1246  CA  PRO F   1      33.410  55.160 -45.080  1.00  1.00      F    C
ATOM   1247  CA  GLU F   2      33.700  53.680 -41.680  1.00  1.00      F    C
ATOM   1248  CA  PRO F   3      29.940  53.750 -41.670  1.00  1.00      F    C
ATOM   1249  CA  ALA F   4      27.840  54.510 -38.510  1.00  1.00      F    C
ATOM   1250  CA  LYS F   5      28.110  58.170 -37.540  1.00  1.00      F    C
ATOM   1251  CA  SER F   6      29.180  59.150 -34.110  1.00  1.00      F    C
ATOM   1252  CA  ALA F   7      26.390  60.800 -32.200  1.00  1.00      F    C
ATOM   1253  CA  PRO F   8      24.570  61.650 -34.450  1.00  1.00      F    C
ATOM   1254  CA  ALA F   9      22.920  63.740 -31.810  1.00  1.00      F    C
ATOM   1255  CA  PRO F  10      25.520  64.500 -30.700  1.00  1.00      F    C
ATOM   1256  CA  LYS F  11      27.220  63.540 -27.430  1.00  1.00      F    C
ATOM   1257  CA  LYS F  12      25.480  65.900 -24.930  1.00  1.00      F    C
ATOM   1258  CA  GLY F  13      22.250  64.020 -24.380  1.00  1.00      F    C
ATOM   1259  CA  SER F  14      21.080  60.360 -24.740  1.00  1.00      F    C
ATOM   1260  CA  LYS F  15      23.270  57.710 -23.090  1.00  1.00      F    C
ATOM   1261  CA  LYS F  16      21.560  55.730 -20.490  1.00  1.00      F    C
ATOM   1262  CA  ALA F  17      21.350  52.550 -22.560  1.00  1.00      F    C
ATOM   1263  CA  VAL F  18      21.510  48.920 -21.610  1.00  1.00      F    C
ATOM   1264  CA  THR F  19      19.770  46.860 -18.860  1.00  1.00      F    C
ATOM   1265  CA  LYS F  20      20.670  45.680 -15.430  1.00  1.00      F    C
ATOM   1266  CA  THR F  21      20.130  41.930 -15.970  1.00  1.00      F    C
ATOM   1267  CA  GLN F  22      22.850  39.220 -15.550  1.00  1.00      F    C
ATOM   1268  CA  LYS F  23      20.380  36.360 -16.210  1.00  1.00      F    C
ATOM   1269  CA  LYS F  24      18.450  33.450 -14.780  1.00  1.00      F    C
ATOM   1270  CA  ASP F  25      17.720  34.870 -11.320  1.00  1.00      F    C
ATOM   1271  CA  GLY F  26      20.090  32.990  -8.910  1.00  1.00      F    C
ATOM   1272  CA  LYS F  27      23.050  34.030 -11.010  1.00  1.00      F    C
ATOM   1273  CA  LYS F  28      25.900  33.890  -8.380  1.00  1.00      F    C
ATOM   1274  CA  ARG F  29      24.170  32.220  -5.460  1.00  1.00      F    C
ATOM   1275  CA  ARG F  30      24.700  35.000  -2.870  1.00  1.00      F    C
ATOM   1276  CA  LYS F  31      22.040  35.200  -0.140  1.00  1.00      F    C
ATOM   1277  CA  THR F  32      22.450  32.460   2.430  1.00  1.00      F    C
ATOM   1278  CA  ARG F  33      21.160  29.290   0.810  1.00  1.00      F    C
ATOM   1279  CA  LYS F  34      19.260  26.680   2.800  1.00  1.00      F    C
ATOM   1280  CA  GLU F  35      19.240  27.830   6.520  1.00  1.00      F    C
ATOM   1281  CA  SER F  36      19.370  25.250   9.370  1.00  1.00      F    C
ATOM   1282  CA  TYR F  37      18.180  24.280  12.740  1.00  1.00      F    C
ATOM   1283  CA  ALA F  38      21.590  23.040  13.700  1.00  1.00      F    C
ATOM   1284  CA  ILE F  39      22.260  25.630  16.420  1.00  1.00      F    C
ATOM   1285  CA  TYR F  40      18.870  24.830  17.930  1.00  1.00      F    C
ATOM   1286  CA  VAL F  41      19.390  21.100  17.670  1.00  1.00      F    C
ATOM   1287  CA  TYR F  42      22.710  21.670  19.250  1.00  1.00      F    C
ATOM   1288  CA  LYS F  43      21.120  23.540  22.200  1.00  1.00      F    C
ATOM   1289  CA  VAL F  44      18.530  20.690  22.530  1.00  1.00      F    C
ATOM   1290  CA  LEU F  45      21.220  18.070  22.460  1.00  1.00      F    C
ATOM   1291  CA  LYS F  46      22.990  19.810  25.330  1.00  1.00      F    C
ATOM   1292  CA  GLN F  47      19.940  19.930  27.570  1.00  1.00      F    C
ATOM   1293  CA  VAL F  48      19.590  16.190  27.350  1.00  1.00      F    C
ATOM   1294  CA  HIS F  49      23.070  14.810  26.630  1.00  1.00      F    C
ATOM   1295  CA  PRO F  50      25.710  17.500  27.590  1.00  1.00      F    C
ATOM   1296  CA  ASP F  51      28.720  15.420  26.760  1.00  1.00      F    C
ATOM   1297  CA  THR F  52      27.360  13.780  23.650  1.00  1.00      F    C
ATOM   1298  CA  GLY F  53      28.280  15.810  20.700  1.00  1.00      F    C
ATOM   1299  CA  ILE F  54      26.560  15.300  17.260  1.00  1.00      F    C
ATOM   1300  CA  SER F  55      28.260  15.210  13.790  1.00  1.00      F    C
ATOM   1301  CA  SER F  56      27.290  17.370  10.910  1.00  1.00      F    C
ATOM   1302  CA  LYS F  57      25.980  14.570   8.730  1.00  1.00      F    C
ATOM   1303  CA  ALA F  58      23.410  13.480  11.270  1.00  1.00      F    C
ATOM   1304  CA  MET F  59      22.480  17.010  11.900  1.00  1.00      F    C
ATOM   1305  CA  SER F  60      21.570  17.360   8.180  1.00  1.00      F    C
ATOM   1306  CA  ILE F  61      19.410  14.200   8.610  1.00  1.00      F    C
ATOM   1307  CA  MET F  62      17.890  15.840  11.810  1.00  1.00      F    C
ATOM   1308  CA  ASN F  63      17.290  18.970   9.840  1.00  1.00      F    C
ATOM   1309  CA  SER F  64      15.270  17.000   7.280  1.00  1.00      F    C
ATOM   1310  CA  PHE F  65      13.200  15.360  10.110  1.00  1.00      F    C
ATOM   1311  CA  VAL F  66      12.290  18.770  11.630  1.00  1.00      F    C
ATOM   1312  CA  ASN F  67      11.350  20.280   8.280  1.00  1.00      F    C
ATOM   1313  CA  ASP F  68       9.240  17.260   7.370  1.00  1.00      F    C
ATOM   1314  CA  VAL F  69       7.070  17.520  10.610  1.00  1.00      F    C
ATOM   1315  CA  PHE F  70       6.870  21.260  10.120  1.00  1.00      F    C
ATOM   1316  CA  GLU F  71       5.360  20.770   6.700  1.00  1.00      F    C
ATOM   1317  CA  ARG F  72       2.970  18.100   7.750  1.00  1.00      F    C
ATOM   1318  CA  ILE F  73       1.500  20.090  10.580  1.00  1.00      F    C
ATOM   1319  CA  ALA F  74       1.350  23.290   8.530  1.00  1.00      F    C
ATOM   1320  CA  GLY F  75      -0.510  21.750   5.640  1.00  1.00      F    C
ATOM   1321  CA  GLU F  76      -3.160  20.130   7.860  1.00  1.00      F    C
ATOM   1322  CA  ALA F  77      -3.460  23.520   9.730  1.00  1.00      F    C
ATOM   1323  CA  SER F  78      -3.940  25.370   6.410  1.00  1.00      F    C
ATOM   1324  CA  ARG F  79      -6.630  22.960   5.240  1.00  1.00      F    C
ATOM   1325  CA  LEU F  80      -8.320  23.200   8.620  1.00  1.00      F    C
ATOM   1326  CA  ALA F  81      -8.650  27.070   8.270  1.00  1.00      F    C
ATOM   1327  CA  HIS F  82     -10.060  26.810   4.730  1.00  1.00      F    C
ATOM   1328  CA  TYR F  83     -12.600  24.080   5.360  1.00  1.00      F    C
ATOM   1329  CA  ASN F  84     -14.140  26.400   8.030  1.00  1.00      F    C
ATOM   1330  CA  LYS F  85     -13.840  29.460   5.890  1.00  1.00      F    C
ATOM   1331  CA  ARG F  86     -11.370  31.100   8.280  1.00  1.00      F    C
ATOM   1332  CA  SER F  87      -8.160  32.910   7.440  1.00  1.00      F    C
ATOM   1333  CA  THR F  88      -6.500  32.520  10.750  1.00  1.00      F    C
ATOM   1334  CA  ILE F  89      -3.980  29.870  11.770  1.00  1.00      F    C
ATOM   1335  CA  THR F  90      -4.140  29.730  15.460  1.00  1.00      F    C
ATOM   1336  CA  SER F  91      -2.440  27.590  18.090  1.00  1.00      F    C
ATOM   1337  CA  ARG F  92      -5.650  25.630  18.080  1.00  1.00      F    C
ATOM   1338  CA  GLU F  93      -5.090  24.580  14.360  1.00  1.00      F    C
ATOM   1339  CA  ILE F  94      -1.590  23.730  15.230  1.00  1.00      F    C
ATOM   1340  CA  GLN F  95      -2.860  21.560  18.130  1.00  1.00      F    C
ATOM   1341  CA  THR F  96      -5.450  19.640  16.120  1.00  1.00      F    C
ATOM   1342  CA  ALA F  97      -3.050  19.080  13.230  1.00  1.00      F    C
ATOM   1343  CA  VAL F  98      -0.680  17.920  15.850  1.00  1.00      F    C
ATOM   1344  CA  ARG F  99      -3.190  15.430  17.350  1.00  1.00      F    C
ATOM   1345  CA  LEU F 100      -4.020  14.180  13.850  1.00  1.00      F    C
ATOM   1346  CA  LEU F 101      -0.400  13.610  12.910  1.00  1.00      F    C
ATOM   1347  CA  LEU F 102       1.390  12.320  15.930  1.00  1.00      F    C
ATOM   1348  CA  PRO F 103       0.860   8.830  17.400  1.00  1.00      F    C
ATOM   1349  CA  GLY F 104      -0.330   8.250  20.940  1.00  1.00      F    C
ATOM   1350  CA  GLU F 105       2.230   8.960  23.560  1.00  1.00      F    C
ATOM   1351  CA  LEU F 106       4.220  11.510  21.480  1.00  1.00      F    C
ATOM   1352  CA  ALA F 107       1.070  13.480  20.930  1.00  1.00      F    C
ATOM   1353  CA  LYS F 108       0.410  13.590  24.620  1.00  1.00      F    C
ATOM   1354  CA  HIS F 109       3.790  15.060  25.420  1.00  1.00      F    C
ATOM   1355  CA  ALA F 110       3.940  17.320  22.330  1.00  1.00      F    C
ATOM   1356  CA  VAL F 111       0.600  18.860  23.320  1.00  1.00      F    C
ATOM   1357  CA  SER F 112       1.790  19.260  26.980  1.00  1.00      F    C
ATOM   1358  CA  GLU F 113       5.010  21.020  25.880  1.00  1.00      F    C
ATOM   1359  CA  GLY F 114       3.300  23.030  23.250  1.00  1.00      F    C
ATOM   1360  CA  THR F 115       0.500  24.020  25.670  1.00  1.00      F    C
ATOM   1361  CA  LYS F 116       3.020  25.130  28.250  1.00  1.00      F    C
ATOM   1362  CA  ALA F 117       4.830  27.260  25.710  1.00  1.00      F    C
ATOM   1363  CA  VAL F 118       1.670  29.080  24.570  1.00  1.00      F    C
ATOM   1364  CA  THR F 119       0.550  29.610  28.240  1.00  1.00      F    C
ATOM   1365  CA  LYS F 120       3.950  30.990  29.290  1.00  1.00      F    C
ATOM   1366  CA  TYR F 121       4.370  33.320  26.380  1.00  1.00      F    C
ATOM   1367  CA  THR F 122       0.950  34.840  26.990  1.00  1.00      F    C
ATOM   1368  CA  SER F 123       1.500  35.270  30.720  1.00  1.00      F    C
ATOM   1369  CA  ALA F 124       3.830  38.140  29.900  1.00  1.00      F    C
ATOM   1370  CA  LYS F 125       4.380  41.060  32.370  1.00  1.00      F    C
TER
ATOM   1371  CA  ALA G   1      42.910   6.190  27.760  1.00  1.00      G    C
ATOM   1372  CA  ARG G   2      39.550   5.700  26.290  1.00  1.00      G    C
ATOM   1373  CA  THR G   3      39.290   3.400  23.340  1.00  1.00      G    C
ATOM   1374  CA  LYS G   4      40.420   4.920  20.130  1.00  1.00      G    C
ATOM   1375  CA  GLN G   5      38.090   2.900  17.900  1.00  1.00      G    C
ATOM   1376  CA  THR G   6      39.400   0.060  15.800  1.00  1.00      G    C
ATOM   1377  CA  ALA G   7      38.610  -3.140  14.040  1.00  1.00      G    C
ATOM   1378  CA  ARG G   8      36.910  -1.090  11.310  1.00  1.00      G    C
ATOM   1379  CA  LYS G   9      37.460   0.570   8.020  1.00  1.00      G    C
ATOM   1380  CA  SER G  10      40.830   2.030   7.490  1.00  1.00      G    C
ATOM   1381  CA  THR G  11      40.480   5.800   7.170  1.00  1.00      G    C
ATOM   1382  CA  GLY G  12      43.830   6.100   5.530  1.00  1.00      G    C
ATOM   1383  CA  GLY G  13      46.490   4.050   3.930  1.00  1.00      G    C
ATOM   1384  CA  LYS G  14      49.520   5.690   5.430  1.00  1.00      G    C
ATOM   1385  CA  ALA G  15      47.540   7.580   8.000  1.00  1.00      G    C
ATOM   1386  CA  PRO G  16      48.820   5.100  10.600  1.00  1.00      G    C
ATOM   1387  CA  ARG G  17      52.520   4.280  10.800  1.00  1.00      G    C
ATOM   1388  CA  LYS G  18      52.490   0.700   9.490  1.00  1.00      G    C
ATOM   1389  CA  GLN G  19      54.180   1.800   6.160  1.00  1.00      G    C
ATOM   1390  CA  LEU G  20      57.640  -0.090   6.540  1.00  1.00      G    C
ATOM   1391  CA  ALA G  21      57.130  -2.990   4.210  1.00  1.00      G    C
ATOM   1392  CA  THR G  22      59.350  -3.340   1.230  1.00  1.00      G    C
ATOM   1393  CA  LYS G  23      59.000  -6.980  -0.040  1.00  1.00      G    C
ATOM   1394  CA  ALA G  24      55.460  -6.200  -1.470  1.00  1.00      G    C
ATOM   1395  CA  ALA G  25      54.190  -9.660  -0.260  1.00  1.00      G    C
ATOM   1396  CA  ARG G  26      53.210 -10.070   3.290  1.00  1.00      G    C
ATOM   1397  CA  LYS G  27      50.780  -7.350   4.420  1.00  1.00      G    C
ATOM   1398  CA  SER G  28      47.010  -7.300   4.720  1.00  1.00      G    C
ATOM   1399  CA  ALA G  29      44.230  -5.680   2.610  1.00  1.00      G    C
ATOM   1400  CA  PRO G  30      41.930  -8.610   3.360  1.00  1.00      G    C
ATOM   1401  CA  ALA G  31      42.660 -11.030   6.200  1.00  1.00      G    C
ATOM   1402  CA  THR G  32      44.030 -13.890   4.310  1.00  1.00      G    C
ATOM   1403  CA  GLY G  33      42.680 -16.650   6.440  1.00  1.00      G    C
ATOM   1404  CA  GLY G  34      44.000 -20.200   7.239  1.00  1.00      G    C
ATOM   1405  CA  VAL G  35      42.080 -22.840   9.179  1.00  1.00      G    C
ATOM   1406  CA  LYS G  36      42.660 -26.480   8.049  1.00  1.00      G    C
ATOM   1407  CA  LYS G  37      39.920 -27.830   5.829  1.00  1.00      G    C
ATOM   1408  CA  PRO G  38      36.590 -26.320   6.989  1.00  1.00      G    C
ATOM   1409  CA  HIS G  39      34.230 -28.470   9.139  1.00  1.00      G    C
ATOM   1410  CA  ARG G  40      30.990 -26.650   8.620  1.00  1.00      G    C
ATOM   1411  CA  TYR G  41      29.030 -26.110   5.280  1.00  1.00      G    C
ATOM   1412  CA  ARG G  42      25.300 -26.530   5.870  1.00  1.00      G    C
ATOM   1413  CA  PRO G  43      23.070 -25.100   3.090  1.00  1.00      G    C
ATOM   1414  CA  GLY G  44      21.870 -21.890   4.420  1.00  1.00      G    C
ATOM   1415  CA  THR G  45      24.680 -21.400   7.020  1.00  1.00      G    C
ATOM   1416  CA  VAL G  46      26.770 -19.160   4.890  1.00  1.00      G    C
ATOM   1417  CA  ALA G  47      23.810 -17.210   3.520  1.00  1.00      G    C
ATOM   1418  CA  LEU G  48      22.490 -16.410   6.990  1.00  1.00      G    C
ATOM   1419  CA  ARG G  49      25.970 -15.150   8.010  1.00  1.00      G    C
ATOM   1420  CA  GLU G  50      25.930 -12.670   5.130  1.00  1.00      G    C
ATOM   1421  CA  ILE G  51      22.400 -11.360   6.010  1.00  1.00      G    C
ATOM   1422  CA  ARG G  52      23.750 -10.390   9.510  1.00  1.00      G    C
ATOM   1423  CA  ARG G  53      26.890  -8.820   8.180  1.00  1.00      G    C
ATOM   1424  CA  TYR G  54      25.150  -6.590   5.640  1.00  1.00      G    C
ATOM   1425  CA  GLN G  55      22.350  -5.400   8.080  1.00  1.00      G    C
ATOM   1426  CA  LYS G  56      25.160  -4.240  10.370  1.00  1.00      G    C
ATOM   1427  CA  SER G  57      26.940  -2.210   7.540  1.00  1.00      G    C
ATOM   1428  CA  THR G  58      25.850   0.940   5.880  1.00  1.00      G    C
ATOM   1429  CA  GLU G  59      28.080   1.120   2.790  1.00  1.00      G    C
ATOM   1430  CA  LEU G  60      26.310   1.410  -0.680  1.00  1.00      G    C
ATOM   1431  CA  LEU G  61      26.120  -2.170  -2.070  1.00  1.00      G    C
ATOM   1432  CA  ILE G  62      26.640  -1.720  -5.780  1.00  1.00      G    C
ATOM   1433  CA  ARG G  63      30.140  -0.880  -7.140  1.00  1.00      G    C
ATOM   1434  CA  LYS G  64      29.880   2.910  -7.270  1.00  1.00      G    C
ATOM   1435  CA  LEU G  65      31.340   3.660 -10.730  1.00  1.00      G    C
ATOM   1436  CA  PRO G  66      29.160   1.200 -12.680  1.00  1.00      G    C
ATOM   1437  CA  PHE G  67      26.140   2.810 -10.950  1.00  1.00      G    C
ATOM   1438  CA  GLN G  68      27.210   6.320 -11.780  1.00  1.00      G    C
ATOM   1439  CA  ARG G  69      27.650   5.280 -15.400  1.00  1.00      G    C
ATOM   1440  CA  LEU G  70      24.110   3.690 -15.530  1.00  1.00      G    C
ATOM   1441  CA  VAL G  71      22.610   6.890 -14.010  1.00  1.00      G    C
ATOM   1442  CA  ARG G  72      24.410   9.150 -16.630  1.00  1.00      G    C
ATOM   1443  CA  GLU G  73      23.270   7.040 -19.490  1.00  1.00      G    C
ATOM   1444  CA  ILE G  74      19.540   7.100 -18.550  1.00  1.00      G    C
ATOM   1445  CA  ALA G  75      19.470  10.860 -17.950  1.00  1.00      G    C
ATOM   1446  CA  GLN G  76      21.210  11.630 -21.370  1.00  1.00      G    C
ATOM   1447  CA  ASP G  77      17.970  10.080 -22.900  1.00  1.00      G    C
ATOM   1448  CA  PHE G  78      15.910  12.840 -21.350  1.00  1.00      G    C
ATOM   1449  CA  LYS G  79      17.920  15.980 -22.260  1.00  1.00      G    C
ATOM   1450  CA  THR G  80      21.580  15.860 -23.500  1.00  1.00      G    C
ATOM   1451  CA  ASP G  81      24.730  17.480 -22.200  1.00  1.00      G    C
ATOM   1452  CA  LEU G  82      23.580  17.880 -18.590  1.00  1.00      G    C
ATOM   1453  CA  ARG G  83      26.050  18.040 -15.700  1.00  1.00      G    C
ATOM   1454  CA  PHE G  84      25.230  16.250 -12.310  1.00  1.00      G    C
ATOM   1455  CA  GLN G  85      26.110  17.100  -8.730  1.00  1.00      G    C
ATOM   1456  CA  SER G  86      27.900  13.910  -7.340  1.00  1.00      G    C
ATOM   1457  CA  SER G  87      25.380  14.140  -4.380  1.00  1.00      G    C
ATOM   1458  CA  ALA G  88      22.590  13.780  -7.040  1.00  1.00      G    C
ATOM   1459  CA  VAL G  89      24.130  10.470  -8.240  1.00  1.00      G    C
ATOM   1460  CA  MET G  90      24.500   9.160  -4.770  1.00  1.00      G    C
ATOM   1461  CA  ALA G  91      20.880  10.210  -3.840  1.00  1.00      G    C
ATOM   1462  CA  LEU G  92      19.560   8.180  -6.820  1.00  1.00      G    C
ATOM   1463  CA  GLN G  93      21.680   5.140  -5.930  1.00  1.00      G    C
ATOM   1464  CA  GLU G  94      20.870   5.280  -2.210  1.00  1.00      G    C
ATOM   1465  CA  ALA G  95      17.090   5.380  -3.010  1.00  1.00      G    C
ATOM   1466  CA  SER G  96      17.360   2.790  -5.830  1.00  1.00      G    C
ATOM   1467  CA  GLU G  97      19.140   0.230  -3.610  1.00  1.00      G    C
ATOM   1468  CA  ALA G  98      16.830   1.120  -0.620  1.00  1.00      G    C
ATOM   1469  CA  TYR G  99      13.770   0.420  -3.060  1.00  1.00      G    C
ATOM   1470  CA  LEU G 100      15.340  -2.880  -4.040  1.00  1.00      G    C
ATOM   1471  CA  VAL G 101      16.110  -4.020  -0.570  1.00  1.00      G    C
ATOM   1472  CA  ALA G 102      12.670  -3.080   0.640  1.00  1.00      G    C
ATOM   1473  CA  LEU G 103      11.120  -4.800  -2.330  1.00  1.00      G    C
ATOM   1474  CA  PHE G 104      13.070  -7.890  -1.420  1.00  1.00      G    C
ATOM   1475  CA  GLU G 105      11.700  -7.810   2.160  1.00  1.00      G    C
ATOM   1476  CA  ASP G 106       8.090  -7.790   0.660  1.00  1.00      G    C
ATOM   1477  CA  THR G 107       8.990 -10.400  -1.820  1.00  1.00      G    C
ATOM   1478  CA  ASN G 108      10.300 -12.500   0.960  1.00  1.00      G    C
ATOM   1479  CA  LEU G 109       7.020 -12.120   2.940  1.00  1.00      G    C
ATOM   1480  CA  CYS G 110       5.130 -13.180  -0.270  1.00  1.00      G    C
ATOM   1481  CA  ALA G 111       7.580 -16.080  -0.730  1.00  1.00      G    C
ATOM   1482  CA  ILE G 112       7.250 -17.110   2.870  1.00  1.00      G    C
ATOM   1483  CA  HIS G 113       3.430 -16.680   2.320  1.00  1.00      G    C
ATOM   1484  CA  ALA G 114       3.830 -19.430  -0.310  1.00  1.00      G    C
ATOM   1485  CA  LYS G 115       5.690 -21.590   2.290  1.00  1.00      G    C
ATOM   1486  CA  ARG G 116       9.100 -20.880   0.730  1.00  1.00      G    C
ATOM   1487  CA  VAL G 117      12.390 -19.320   1.860  1.00  1.00      G    C
ATOM   1488  CA  THR G 118      13.450 -18.680  -1.780  1.00  1.00      G    C
ATOM   1489  CA  ILE G 119      12.790 -15.510  -3.710  1.00  1.00      G    C
ATOM   1490  CA  MET G 120      10.910 -15.870  -7.040  1.00  1.00      G    C
ATOM   1491  CA  PRO G 121       9.640 -13.530  -9.800  1.00  1.00      G    C
ATOM   1492  CA  LYS G 122       6.030 -14.430  -8.870  1.00  1.00      G    C
ATOM   1493  CA  ASP G 123       6.770 -13.150  -5.380  1.00  1.00      G    C
ATOM   1494  CA  ILE G 124       7.980  -9.750  -6.650  1.00  1.00      G    C
ATOM   1495  CA  GLN G 125       5.070  -9.600  -8.940  1.00  1.00      G    C
ATOM   1496  CA  LEU G 126       2.420 -10.340  -6.270  1.00  1.00      G    C
ATOM   1497  CA  ALA G 127       3.920  -7.840  -3.760  1.00  1.00      G    C
ATOM   1498  CA  ARG G 128       4.020  -5.220  -6.490  1.00  1.00      G    C
ATOM   1499  CA  ARG G 129       0.160  -5.520  -6.790  1.00  1.00      G    C
ATOM   1500  CA  ILE G 130      -0.330  -5.110  -3.060  1.00  1.00      G    C
ATOM   1501  CA  ARG G 131       2.030  -2.030  -3.120  1.00  1.00      G    C
ATOM   1502  CA  GLY G 132      -0.290  -0.570  -5.740  1.00  1.00      G    C
ATOM   1503  CA  GLU G 133       2.440  -0.670  -8.450  1.00  1.00      G    C
ATOM   1504  CA  ARG G 134       0.660  -3.250 -10.520  1.00  1.00      G    C
ATOM   1505  CA  ALA G 135      -2.790  -2.470  -9.060  1.00  1.00      G    C
TER
ATOM   1506  CA  SER H   1      17.010 -27.380 -44.090  1.00  1.00      H    C
ATOM   1507  CA  GLY H   2      17.270 -27.350 -40.210  1.00  1.00      H    C
ATOM   1508  CA  ARG H   3      13.810 -28.510 -39.360  1.00  1.00      H    C
ATOM   1509  CA  GLY H   4      12.420 -26.510 -36.450  1.00  1.00      H    C
ATOM   1510  CA  LYS H   5      12.380 -28.020 -32.980  1.00  1.00      H    C
ATOM   1511  CA  GLY H   6      13.280 -24.900 -30.950  1.00  1.00      H    C
ATOM   1512  CA  GLY H   7      15.420 -26.640 -28.570  1.00  1.00      H    C
ATOM   1513  CA  LYS H   8      15.890 -25.880 -24.800  1.00  1.00      H    C
ATOM   1514  CA  GLY H   9      19.220 -24.400 -25.510  1.00  1.00      H    C
ATOM   1515  CA  LEU H  10      19.160 -24.380 -29.330  1.00  1.00      H    C
ATOM   1516  CA  GLY H  11      19.390 -20.630 -29.000  1.00  1.00      H    C
ATOM   1517  CA  LYS H  12      21.890 -21.260 -26.270  1.00  1.00      H    C
ATOM   1518  CA  GLY H  13      24.220 -18.380 -25.710  1.00  1.00      H    C
ATOM   1519  CA  GLY H  14      27.950 -18.490 -26.150  1.00  1.00      H    C
ATOM   1520  CA  ALA H  15      29.080 -18.490 -22.460  1.00  1.00      H    C
ATOM   1521  CA  LYS H  16      31.330 -21.620 -21.790  1.00  1.00      H    C
ATOM   1522  CA  ARG H  17      34.450 -20.290 -23.420  1.00  1.00      H    C
ATOM   1523  CA  HIS H  18      35.600 -17.870 -20.670  1.00  1.00      H    C
ATOM   1524  CA  ARG H  19      35.600 -14.340 -22.180  1.00  1.00      H    C
ATOM   1525  CA  LYS H  20      32.240 -12.580 -21.890  1.00  1.00      H    C
ATOM   1526  CA  VAL H  21      33.590  -9.420 -23.470  1.00  1.00      H    C
ATOM   1527  CA  LEU H  22      32.530  -6.870 -20.860  1.00  1.00      H    C
ATOM   1528  CA  ARG H  23      30.250  -3.820 -21.160  1.00  1.00      H    C
ATOM   1529  CA  ASP H  24      26.970  -3.330 -19.290  1.00  1.00      H    C
ATOM   1530  CA  ASN H  25      25.330  -0.430 -17.470  1.00  1.00      H    C
ATOM   1531  CA  ILE H  26      21.850  -1.920 -16.860  1.00  1.00      H    C
ATOM   1532  CA  GLN H  27      23.770  -5.090 -17.460  1.00  1.00      H    C
ATOM   1533  CA  GLY H  28      26.270  -3.640 -15.100  1.00  1.00      H    C
ATOM   1534  CA  ILE H  29      24.180  -4.060 -12.140  1.00  1.00      H    C
ATOM   1535  CA  THR H  30      25.600  -7.380 -11.210  1.00  1.00      H    C
ATOM   1536  CA  LYS H  31      24.410 -10.630  -9.880  1.00  1.00      H    C
ATOM   1537  CA  PRO H  32      26.710 -10.230  -6.890  1.00  1.00      H    C
ATOM   1538  CA  ALA H  33      25.570  -6.680  -5.990  1.00  1.00      H    C
ATOM   1539  CA  ILE H  34      21.860  -7.800  -6.130  1.00  1.00      H    C
ATOM   1540  CA  ARG H  35      22.760 -10.730  -3.890  1.00  1.00      H    C
ATOM   1541  CA  ARG H  36      24.190  -8.280  -1.330  1.00  1.00      H    C
ATOM   1542  CA  LEU H  37      21.110  -6.040  -1.600  1.00  1.00      H    C
ATOM   1543  CA  ALA H  38      18.920  -9.160  -1.260  1.00  1.00      H    C
ATOM   1544  CA  ARG H  39      20.880 -10.140   1.910  1.00  1.00      H    C
ATOM   1545  CA  ARG H  40      20.380  -6.710   3.440  1.00  1.00      H    C
ATOM   1546  CA  GLY H  41      16.690  -7.160   2.640  1.00  1.00      H    C
ATOM   1547  CA  GLY H  42      16.350 -10.330   4.760  1.00  1.00      H    C
ATOM   1548  CA  VAL H  43      16.240 -12.780   1.860  1.00  1.00      H    C
ATOM   1549  CA  LYS H  44      17.980 -16.180   2.350  1.00  1.00      H    C
ATOM   1550  CA  ARG H  45      17.910 -17.880  -1.050  1.00  1.00      H    C
ATOM   1551  CA  ILE H  46      17.810 -16.190  -4.480  1.00  1.00      H    C
ATOM   1552  CA  SER H  47      16.080 -17.830  -7.550  1.00  1.00      H    C
ATOM   1553  CA  GLY H  48      17.970 -17.890 -10.940  1.00  1.00      H    C
ATOM   1554  CA  LEU H  49      15.360 -15.670 -12.450  1.00  1.00      H    C
ATOM   1555  CA  ILE H  50      15.550 -12.930  -9.830  1.00  1.00      H    C
ATOM   1556  CA  TYR H  51      18.670 -11.260 -11.310  1.00  1.00      H    C
ATOM   1557  CA  GLU H  52      17.300 -10.440 -14.620  1.00  1.00      H    C
ATOM   1558  CA  GLU H  53      13.930  -9.430 -12.900  1.00  1.00      H    C
ATOM   1559  CA  THR H  54      15.790  -7.050 -10.690  1.00  1.00      H    C
ATOM   1560  CA  ARG H  55      17.540  -5.250 -13.530  1.00  1.00      H    C
ATOM   1561  CA  GLY H  56      14.160  -4.700 -15.240  1.00  1.00      H    C
ATOM   1562  CA  VAL H  57      12.790  -3.200 -12.080  1.00  1.00      H    C
ATOM   1563  CA  LEU H  58      15.820  -0.970 -11.570  1.00  1.00      H    C
ATOM   1564  CA  LYS H  59      15.660   0.610 -15.010  1.00  1.00      H    C
ATOM   1565  CA  VAL H  60      11.900   1.440 -14.550  1.00  1.00      H    C
ATOM   1566  CA  PHE H  61      12.480   2.790 -11.040  1.00  1.00      H    C
ATOM   1567  CA  LEU H  62      15.330   5.040 -12.370  1.00  1.00      H    C
ATOM   1568  CA  GLU H  63      13.590   6.010 -15.670  1.00  1.00      H    C
ATOM   1569  CA  ASN H  64      10.630   7.030 -13.540  1.00  1.00      H    C
ATOM   1570  CA  VAL H  65      12.530   8.990 -10.970  1.00  1.00      H    C
ATOM   1571  CA  ILE H  66      14.940  10.740 -13.300  1.00  1.00      H    C
ATOM   1572  CA  ARG H  67      12.110  11.740 -15.670  1.00  1.00      H    C
ATOM   1573  CA  ASP H  68      10.840  13.810 -12.740  1.00  1.00      H    C
ATOM   1574  CA  ALA H  69      14.190  15.270 -12.060  1.00  1.00      H    C
ATOM   1575  CA  VAL H  70      14.760  16.120 -15.760  1.00  1.00      H    C
ATOM   1576  CA  THR H  71      11.240  17.630 -15.770  1.00  1.00      H    C
ATOM   1577  CA  TYR H  72      12.350  19.960 -12.930  1.00  1.00      H    C
ATOM   1578  CA  THR H  73      15.790  20.640 -14.640  1.00  1.00      H    C
ATOM   1579  CA  GLU H  74      14.000  21.690 -17.830  1.00  1.00      H    C
ATOM   1580  CA  HIS H  75      11.490  23.750 -15.980  1.00  1.00      H    C
ATOM   1581  CA  ALA H  76      14.230  25.470 -14.180  1.00  1.00      H    C
ATOM   1582  CA  LYS H  77      16.030  26.260 -17.480  1.00  1.00      H    C
ATOM   1583  CA  ARG H  78      19.150  24.590 -16.150  1.00  1.00      H    C
ATOM   1584  CA  LYS H  79      21.820  22.250 -17.550  1.00  1.00      H    C
ATOM   1585  CA  THR H  80      22.700  20.910 -13.990  1.00  1.00      H    C
ATOM   1586  CA  VAL H  81      20.670  18.120 -12.420  1.00  1.00      H    C
ATOM   1587  CA  THR H  82      20.700  18.700  -8.660  1.00  1.00      H    C
ATOM   1588  CA  ALA H  83      20.220  16.680  -5.570  1.00  1.00      H    C
ATOM   1589  CA  MET H  84      17.200  18.850  -4.780  1.00  1.00      H    C
ATOM   1590  CA  ASP H  85      15.770  18.130  -8.200  1.00  1.00      H    C
ATOM   1591  CA  VAL H  86      16.260  14.500  -7.340  1.00  1.00      H    C
ATOM   1592  CA  VAL H  87      15.020  14.810  -3.730  1.00  1.00      H    C
ATOM   1593  CA  TYR H  88      11.770  16.280  -4.900  1.00  1.00      H    C
ATOM   1594  CA  ALA H  89      11.360  13.440  -7.450  1.00  1.00      H    C
ATOM   1595  CA  LEU H  90      11.860  10.920  -4.670  1.00  1.00      H    C
ATOM   1596  CA  LYS H  91       9.350  12.710  -2.350  1.00  1.00      H    C
ATOM   1597  CA  ARG H  92       6.600  12.480  -5.010  1.00  1.00      H    C
ATOM   1598  CA  GLN H  93       7.260   8.780  -5.430  1.00  1.00      H    C
ATOM   1599  CA  GLY H  94       6.820   8.200  -1.720  1.00  1.00      H    C
ATOM   1600  CA  ARG H  95      10.590   7.700  -1.210  1.00  1.00      H    C
ATOM   1601  CA  THR H  96      11.570  10.850   0.820  1.00  1.00      H    C
ATOM   1602  CA  LEU H  97      15.340  11.060   1.160  1.00  1.00      H    C
ATOM   1603  CA  TYR H  98      16.800  12.920   4.180  1.00  1.00      H    C
ATOM   1604  CA  GLY H  99      20.350  14.060   4.450  1.00  1.00      H    C
ATOM   1605  CA  PHE H 100      20.820  15.980   1.130  1.00  1.00      H    C
ATOM   1606  CA  GLY H 101      23.930  18.090   1.720  1.00  1.00      H    C
ATOM   1607  CA  GLY H 102      26.620  15.590   0.500  1.00  1.00      H    C
TER
ATOM   1608  CA  SER I   1      41.540 -17.370  41.950  1.00  1.00      I    C
ATOM   1609  CA  GLY I   2      40.020 -14.780  39.550  1.00  1.00      I    C
ATOM   1610  CA  ARG I   3      43.330 -13.290  38.610  1.00  1.00      I    C
ATOM   1611  CA  GLY I   4      44.020 -13.880  34.790  1.00  1.00      I    C
ATOM   1612  CA  LYS I   5      42.040 -14.800  31.650  1.00  1.00      I    C
ATOM   1613  CA  GLN I   6      45.100 -14.700  29.510  1.00  1.00      I    C
ATOM   1614  CA  GLY I   7      47.250 -17.560  28.190  1.00  1.00      I    C
ATOM   1615  CA  GLY I   8      48.120 -18.670  31.619  1.00  1.00      I    C
ATOM   1616  CA  LYS I   9      47.930 -22.150  33.109  1.00  1.00      I    C
ATOM   1617  CA  THR I  10      48.310 -20.760  36.619  1.00  1.00      I    C
ATOM   1618  CA  ARG I  11      49.150 -17.130  36.739  1.00  1.00      I    C
ATOM   1619  CA  ALA I  12      51.470 -14.710  38.470  1.00  1.00      I    C
ATOM   1620  CA  LYS I  13      48.510 -12.390  37.960  1.00  1.00      I    C
ATOM   1621  CA  ALA I  14      50.580  -9.970  35.850  1.00  1.00      I    C
ATOM   1622  CA  LYS I  15      50.460 -10.540  32.160  1.00  1.00      I    C
ATOM   1623  CA  THR I  16      53.830 -10.360  30.770  1.00  1.00      I    C
ATOM   1624  CA  ARG I  17      54.370  -8.370  27.590  1.00  1.00      I    C
ATOM   1625  CA  SER I  18      55.180 -11.820  26.150  1.00  1.00      I    C
ATOM   1626  CA  SER I  19      51.600 -13.130  26.850  1.00  1.00      I    C
ATOM   1627  CA  ARG I  20      50.270  -9.790  25.610  1.00  1.00      I    C
ATOM   1628  CA  ALA I  21      52.130 -10.140  22.350  1.00  1.00      I    C
ATOM   1629  CA  GLY I  22      51.290 -13.740  21.890  1.00  1.00      I    C
ATOM   1630  CA  LEU I  23      54.920 -14.810  22.439  1.00  1.00      I    C
ATOM   1631  CA  GLN I  24      56.970 -17.720  23.589  1.00  1.00      I    C
ATOM   1632  CA  PHE I  25      60.360 -15.950  23.279  1.00  1.00      I    C
ATOM   1633  CA  PRO I  26      61.110 -13.290  26.019  1.00  1.00      I    C
ATOM   1634  CA  VAL I  27      60.380  -9.760  25.120  1.00  1.00      I    C
ATOM   1635  CA  GLY I  28      62.260  -8.390  28.160  1.00  1.00      I    C
ATOM   1636  CA  ARG I  29      65.430 -10.240  27.189  1.00  1.00      I    C
ATOM   1637  CA  VAL I  30      65.430  -9.220  23.529  1.00  1.00      I    C
ATOM   1638  CA  HIS I  31      64.840  -5.580  24.430  1.00  1.00      I    C
ATOM   1639  CA  ARG I  32      67.580  -5.560  27.000  1.00  1.00      I    C
ATOM   1640  CA  LEU I  33      70.000  -7.260  24.459  1.00  1.00      I    C
ATOM   1641  CA  LEU I  34      69.130  -4.420  21.890  1.00  1.00      I    C
ATOM   1642  CA  ARG I  35      70.040  -1.930  24.610  1.00  1.00      I    C
ATOM   1643  CA  LYS I  36      73.080  -3.820  25.789  1.00  1.00      I    C
ATOM   1644  CA  GLY I  37      74.610  -4.300  22.399  1.00  1.00      I    C
ATOM   1645  CA  ASN I  38      74.730  -0.730  21.390  1.00  1.00      I    C
ATOM   1646  CA  TYR I  39      73.380  -1.170  17.940  1.00  1.00      I    C
ATOM   1647  CA  ALA I  40      71.340   2.060  17.950  1.00  1.00      I    C
ATOM   1648  CA  GLU I  41      71.400   4.370  21.020  1.00  1.00      I    C
ATOM   1649  CA  ARG I  42      67.570   4.120  21.370  1.00  1.00      I    C
ATOM   1650  CA  VAL I  43      65.090   1.330  20.700  1.00  1.00      I    C
ATOM   1651  CA  GLY I  44      61.390   1.250  20.260  1.00  1.00      I    C
ATOM   1652  CA  ALA I  45      58.840  -0.920  22.120  1.00  1.00      I    C
ATOM   1653  CA  GLY I  46      57.640  -2.770  19.010  1.00  1.00      I    C
ATOM   1654  CA  ALA I  47      61.190  -3.770  17.840  1.00  1.00      I    C
ATOM   1655  CA  PRO I  48      61.920  -6.410  20.500  1.00  1.00      I    C
ATOM   1656  CA  VAL I  49      58.310  -7.710  19.970  1.00  1.00      I    C
ATOM   1657  CA  TYR I  50      59.210  -8.100  16.210  1.00  1.00      I    C
ATOM   1658  CA  LEU I  51      62.660  -9.280  17.029  1.00  1.00      I    C
ATOM   1659  CA  ALA I  52      61.440 -12.100  19.389  1.00  1.00      I    C
ATOM   1660  CA  ALA I  53      58.630 -13.060  17.009  1.00  1.00      I    C
ATOM   1661  CA  VAL I  54      61.210 -13.510  14.179  1.00  1.00      I    C
ATOM   1662  CA  LEU I  55      63.640 -15.600  16.369  1.00  1.00      I    C
ATOM   1663  CA  GLU I  56      60.790 -17.760  17.569  1.00  1.00      I    C
ATOM   1664  CA  TYR I  57      59.750 -18.380  13.929  1.00  1.00      I    C
ATOM   1665  CA  LEU I  58      63.210 -19.720  12.799  1.00  1.00      I    C
ATOM   1666  CA  THR I  59      63.310 -22.030  15.769  1.00  1.00      I    C
ATOM   1667  CA  ALA I  60      60.170 -23.780  14.479  1.00  1.00      I    C
ATOM   1668  CA  GLU I  61      61.510 -24.160  11.059  1.00  1.00      I    C
ATOM   1669  CA  ILE I  62      64.830 -25.650  11.979  1.00  1.00      I    C
ATOM   1670  CA  LEU I  63      63.230 -28.000  14.589  1.00  1.00      I    C
ATOM   1671  CA  GLU I  64      60.610 -29.050  12.019  1.00  1.00      I    C
ATOM   1672  CA  LEU I  65      63.330 -30.110   9.449  1.00  1.00      I    C
ATOM   1673  CA  ALA I  66      65.430 -31.660  12.229  1.00  1.00      I    C
ATOM   1674  CA  GLY I  67      62.470 -33.600  13.469  1.00  1.00      I    C
ATOM   1675  CA  ASN I  68      62.040 -35.000   9.969  1.00  1.00      I    C
ATOM   1676  CA  ALA I  69      65.630 -36.180   9.749  1.00  1.00      I    C
ATOM   1677  CA  ALA I  70      65.480 -38.000  13.109  1.00  1.00      I    C
ATOM   1678  CA  ARG I  71      62.290 -39.790  12.069  1.00  1.00      I    C
ATOM   1679  CA  ASP I  72      63.730 -40.790   8.679  1.00  1.00      I    C
ATOM   1680  CA  ASN I  73      66.820 -42.180  10.549  1.00  1.00      I    C
ATOM   1681  CA  LYS I  74      64.580 -44.250  12.849  1.00  1.00      I    C
ATOM   1682  CA  LYS I  75      65.270 -42.000  15.779  1.00  1.00      I    C
ATOM   1683  CA  THR I  76      63.030 -39.650  17.879  1.00  1.00      I    C
ATOM   1684  CA  ARG I  77      65.790 -37.740  19.609  1.00  1.00      I    C
ATOM   1685  CA  ILE I  78      67.250 -34.860  17.739  1.00  1.00      I    C
ATOM   1686  CA  ILE I  79      71.050 -34.480  17.829  1.00  1.00      I    C
ATOM   1687  CA  PRO I  80      73.250 -31.860  16.109  1.00  1.00      I    C
ATOM   1688  CA  ARG I  81      73.710 -34.330  13.119  1.00  1.00      I    C
ATOM   1689  CA  HIS I  82      69.960 -34.250  12.549  1.00  1.00      I    C
ATOM   1690  CA  LEU I  83      70.060 -30.350  12.329  1.00  1.00      I    C
ATOM   1691  CA  GLN I  84      72.940 -30.800   9.789  1.00  1.00      I    C
ATOM   1692  CA  LEU I  85      71.010 -33.320   7.709  1.00  1.00      I    C
ATOM   1693  CA  ALA I  86      68.050 -30.760   7.949  1.00  1.00      I    C
ATOM   1694  CA  VAL I  87      70.110 -27.880   6.979  1.00  1.00      I    C
ATOM   1695  CA  ARG I  88      71.950 -29.080   3.849  1.00  1.00      I    C
ATOM   1696  CA  ASN I  89      68.750 -30.630   2.359  1.00  1.00      I    C
ATOM   1697  CA  ASP I  90      66.810 -27.330   2.489  1.00  1.00      I    C
ATOM   1698  CA  GLU I  91      67.600 -24.610  -0.041  1.00  1.00      I    C
ATOM   1699  CA  GLU I  92      66.930 -21.610   2.259  1.00  1.00      I    C
ATOM   1700  CA  LEU I  93      68.210 -22.970   5.579  1.00  1.00      I    C
ATOM   1701  CA  ASN I  94      71.310 -24.000   3.579  1.00  1.00      I    C
ATOM   1702  CA  LYS I  95      71.800 -20.470   2.429  1.00  1.00      I    C
ATOM   1703  CA  LEU I  96      71.210 -18.960   5.869  1.00  1.00      I    C
ATOM   1704  CA  LEU I  97      73.760 -21.200   7.429  1.00  1.00      I    C
ATOM   1705  CA  GLY I  98      76.090 -21.260   4.499  1.00  1.00      I    C
ATOM   1706  CA  ARG I  99      79.110 -19.970   6.339  1.00  1.00      I    C
ATOM   1707  CA  VAL I 100      78.430 -21.710   9.649  1.00  1.00      I    C
ATOM   1708  CA  THR I 101      79.960 -24.830  11.459  1.00  1.00      I    C
ATOM   1709  CA  ILE I 102      77.590 -27.090  13.299  1.00  1.00      I    C
ATOM   1710  CA  ALA I 103      79.600 -28.750  16.009  1.00  1.00      I    C
ATOM   1711  CA  GLN I 104      79.550 -32.560  16.059  1.00  1.00      I    C
ATOM   1712  CA  GLY I 105      77.870 -32.600  12.849  1.00  1.00      I    C
ATOM   1713  CA  GLY I 106      79.990 -35.060  10.989  1.00  1.00      I    C
ATOM   1714  CA  VAL I 107      82.090 -37.400  13.149  1.00  1.00      I    C
ATOM   1715  CA  LEU I 108      81.370 -39.740  16.029  1.00  1.00      I    C
ATOM   1716  CA  PRO I 109      83.940 -42.440  16.769  1.00  1.00      I    C
ATOM   1717  CA  ASN I 110      82.420 -44.700  19.419  1.00  1.00      I    C
ATOM   1718  CA  ILE I 111      85.010 -47.140  20.569  1.00  1.00      I    C
ATOM   1719  CA  GLN I 112      84.490 -48.570  24.129  1.00  1.00      I    C
ATOM   1720  CA  SER I 113      87.850 -48.910  26.009  1.00  1.00      I    C
ATOM   1721  CA  VAL I 114      89.360 -45.640  24.799  1.00  1.00      I    C
ATOM   1722  CA  LEU I 115      86.470 -43.730  26.179  1.00  1.00      I    C
ATOM   1723  CA  LEU I 116      86.470 -44.730  29.859  1.00  1.00      I    C
ATOM   1724  CA  PRO I 117      84.170 -42.660  32.019  1.00  1.00      I    C
ATOM   1725  CA  LYS I 118      85.310 -39.620  34.189  1.00  1.00      I    C
ATOM   1726  CA  LYS I 119      87.220 -38.300  31.169  1.00  1.00      I    C
ATOM   1727  CA  THR I 120      83.670 -38.580  29.809  1.00  1.00      I    C
ATOM   1728  CA  GLU I 121      81.980 -37.500  32.999  1.00  1.00      I    C
ATOM   1729  CA  SER I 122      78.290 -38.070  32.039  1.00  1.00      I    C
ATOM   1730  CA  SER I 123      76.030 -41.090  31.829  1.00  1.00      I    C
ATOM   1731  CA  LYS I 124      75.820 -43.300  34.939  1.00  1.00      I    C
ATOM   1732  CA  SER I 125      72.800 -45.140  33.399  1.00  1.00      I    C
ATOM   1733  CA  LYS I 126      71.920 -42.530  30.819  1.00  1.00      I    C
ATOM   1734  CA  SER I 127      72.360 -44.540  27.559  1.00  1.00      I    C
ATOM   1735  CA  LYS I 128      71.190 -47.300  25.159  1.00  1.00      I    C
TER
ATOM   1736  CA  PRO J   1      75.900   2.449  79.120  1.00  1.00      J    C
ATOM   1737  CA  GLU J   2      73.150   1.529  76.800  1.00  1.00      J    C
ATOM   1738  CA  PRO J   3      74.180   0.659  73.430  1.00  1.00      J    C
ATOM   1739  CA  ALA J   4      74.470   3.529  70.970  1.00  1.00      J    C
ATOM   1740  CA  LYS J   5      73.460   2.749  67.390  1.00  1.00      J    C
ATOM   1741  CA  SER J   6      77.030   2.699  66.140  1.00  1.00      J    C
ATOM   1742  CA  ALA J   7      76.750  -0.951  66.839  1.00  1.00      J    C
ATOM   1743  CA  PRO J   8      74.970  -2.371  64.949  1.00  1.00      J    C
ATOM   1744  CA  ALA J   9      72.130  -2.921  67.410  1.00  1.00      J    C
ATOM   1745  CA  PRO J  10      71.280  -5.701  67.519  1.00  1.00      J    C
ATOM   1746  CA  LYS J  11      74.600  -7.051  66.109  1.00  1.00      J    C
ATOM   1747  CA  LYS J  12      74.340  -9.131  62.919  1.00  1.00      J    C
ATOM   1748  CA  GLY J  13      73.690 -12.851  62.989  1.00  1.00      J    C
ATOM   1749  CA  SER J  14      73.350 -15.851  65.169  1.00  1.00      J    C
ATOM   1750  CA  LYS J  15      74.220 -19.371  63.959  1.00  1.00      J    C
ATOM   1751  CA  LYS J  16      76.390 -20.541  61.149  1.00  1.00      J    C
ATOM   1752  CA  ALA J  17      79.480 -22.521  62.129  1.00  1.00      J    C
ATOM   1753  CA  VAL J  18      80.180 -26.221  61.389  1.00  1.00      J    C
ATOM   1754  CA  THR J  19      80.140 -28.881  58.699  1.00  1.00      J    C
ATOM   1755  CA  LYS J  20      81.840 -28.831  55.429  1.00  1.00      J    C
ATOM   1756  CA  THR J  21      80.040 -28.471  52.119  1.00  1.00      J    C
ATOM   1757  CA  GLN J  22      77.860 -26.491  54.559  1.00  1.00      J    C
ATOM   1758  CA  LYS J  23      75.030 -28.971  53.989  1.00  1.00      J    C
ATOM   1759  CA  LYS J  24      71.850 -26.941  54.219  1.00  1.00      J    C
ATOM   1760  CA  ASP J  25      68.720 -28.841  53.259  1.00  1.00      J    C
ATOM   1761  CA  GLY J  26      68.020 -26.521  50.349  1.00  1.00      J    C
ATOM   1762  CA  LYS J  27      64.810 -25.121  49.179  1.00  1.00      J    C
ATOM   1763  CA  LYS J  28      65.210 -25.600  45.409  1.00  1.00      J    C
ATOM   1764  CA  ARG J  29      68.290 -27.680  44.969  1.00  1.00      J    C
ATOM   1765  CA  ARG J  30      71.010 -25.110  44.359  1.00  1.00      J    C
ATOM   1766  CA  LYS J  31      72.800 -25.020  41.079  1.00  1.00      J    C
ATOM   1767  CA  THR J  32      73.910 -21.600  40.039  1.00  1.00      J    C
ATOM   1768  CA  ARG J  33      71.600 -20.790  37.099  1.00  1.00      J    C
ATOM   1769  CA  LYS J  34      72.900 -20.850  33.569  1.00  1.00      J    C
ATOM   1770  CA  GLU J  35      70.840 -18.450  31.429  1.00  1.00      J    C
ATOM   1771  CA  SER J  36      69.850 -19.350  27.899  1.00  1.00      J    C
ATOM   1772  CA  TYR J  37      67.070 -19.760  25.339  1.00  1.00      J    C
ATOM   1773  CA  ALA J  38      66.550 -23.400  26.329  1.00  1.00      J    C
ATOM   1774  CA  ILE J  39      62.980 -23.150  27.709  1.00  1.00      J    C
ATOM   1775  CA  TYR J  40      61.810 -21.310  24.669  1.00  1.00      J    C
ATOM   1776  CA  VAL J  41      63.290 -23.780  22.229  1.00  1.00      J    C
ATOM   1777  CA  TYR J  42      61.690 -26.440  24.399  1.00  1.00      J    C
ATOM   1778  CA  LYS J  43      58.320 -24.600  23.879  1.00  1.00      J    C
ATOM   1779  CA  VAL J  44      58.810 -24.640  20.139  1.00  1.00      J    C
ATOM   1780  CA  LEU J  45      60.010 -28.190  19.719  1.00  1.00      J    C
ATOM   1781  CA  LYS J  46      56.780 -29.490  21.309  1.00  1.00      J    C
ATOM   1782  CA  GLN J  47      54.660 -27.480  18.919  1.00  1.00      J    C
ATOM   1783  CA  VAL J  48      56.280 -28.950  15.789  1.00  1.00      J    C
ATOM   1784  CA  HIS J  49      57.140 -32.530  16.859  1.00  1.00      J    C
ATOM   1785  CA  PRO J  50      55.170 -33.210  19.999  1.00  1.00      J    C
ATOM   1786  CA  ASP J  51      56.700 -36.470  21.049  1.00  1.00      J    C
ATOM   1787  CA  THR J  52      60.330 -35.720  20.339  1.00  1.00      J    C
ATOM   1788  CA  GLY J  53      63.050 -35.380  22.969  1.00  1.00      J    C
ATOM   1789  CA  ILE J  54      66.180 -33.290  22.379  1.00  1.00      J    C
ATOM   1790  CA  SER J  55      69.790 -33.660  23.469  1.00  1.00      J    C
ATOM   1791  CA  SER J  56      71.430 -31.020  25.619  1.00  1.00      J    C
ATOM   1792  CA  LYS J  57      74.330 -30.730  23.129  1.00  1.00      J    C
ATOM   1793  CA  ALA J  58      71.800 -30.110  20.329  1.00  1.00      J    C
ATOM   1794  CA  MET J  59      70.320 -27.790  22.879  1.00  1.00      J    C
ATOM   1795  CA  SER J  60      73.760 -26.090  23.189  1.00  1.00      J    C
ATOM   1796  CA  ILE J  61      73.750 -25.820  19.349  1.00  1.00      J    C
ATOM   1797  CA  MET J  62      70.240 -24.080  19.359  1.00  1.00      J    C
ATOM   1798  CA  ASN J  63      71.580 -21.490  21.799  1.00  1.00      J    C
ATOM   1799  CA  SER J  64      74.550 -20.960  19.419  1.00  1.00      J    C
ATOM   1800  CA  PHE J  65      72.180 -20.460  16.429  1.00  1.00      J    C
ATOM   1801  CA  VAL J  66      69.860 -18.060  18.229  1.00  1.00      J    C
ATOM   1802  CA  ASN J  67      72.780 -15.770  19.299  1.00  1.00      J    C
ATOM   1803  CA  ASP J  68      74.170 -15.790  15.719  1.00  1.00      J    C
ATOM   1804  CA  VAL J  69      70.880 -14.850  14.019  1.00  1.00      J    C
ATOM   1805  CA  PHE J  70      70.160 -12.400  16.789  1.00  1.00      J    C
ATOM   1806  CA  GLU J  71      73.570 -10.730  16.119  1.00  1.00      J    C
ATOM   1807  CA  ARG J  72      73.290 -10.870  12.299  1.00  1.00      J    C
ATOM   1808  CA  ILE J  73      69.880  -9.190  12.379  1.00  1.00      J    C
ATOM   1809  CA  ALA J  74      70.950  -6.640  15.009  1.00  1.00      J    C
ATOM   1810  CA  GLY J  75      74.120  -5.740  13.119  1.00  1.00      J    C
ATOM   1811  CA  GLU J  76      72.120  -5.340   9.879  1.00  1.00      J    C
ATOM   1812  CA  ALA J  77      69.390  -3.280  11.700  1.00  1.00      J    C
ATOM   1813  CA  SER J  78      72.000  -1.090  13.300  1.00  1.00      J    C
ATOM   1814  CA  ARG J  79      73.680  -0.310   9.970  1.00  1.00      J    C
ATOM   1815  CA  LEU J  80      70.400   0.590   8.250  1.00  1.00      J    C
ATOM   1816  CA  ALA J  81      69.470   3.070  10.960  1.00  1.00      J    C
ATOM   1817  CA  HIS J  82      73.030   4.620  10.820  1.00  1.00      J    C
ATOM   1818  CA  TYR J  83      72.760   4.880   7.020  1.00  1.00      J    C
ATOM   1819  CA  ASN J  84      69.570   6.860   7.520  1.00  1.00      J    C
ATOM   1820  CA  LYS J  85      70.990   9.280   9.930  1.00  1.00      J    C
ATOM   1821  CA  ARG J  86      68.530   8.240  12.760  1.00  1.00      J    C
ATOM   1822  CA  SER J  87      69.250   7.250  16.300  1.00  1.00      J    C
ATOM   1823  CA  THR J  88      66.210   5.160  16.850  1.00  1.00      J    C
ATOM   1824  CA  ILE J  89      66.040   1.480  15.910  1.00  1.00      J    C
ATOM   1825  CA  THR J  90      62.420   0.690  15.360  1.00  1.00      J    C
ATOM   1826  CA  SER J  91      60.200  -2.120  14.140  1.00  1.00      J    C
ATOM   1827  CA  ARG J  92      60.890  -0.590  10.660  1.00  1.00      J    C
ATOM   1828  CA  GLU J  93      64.600  -1.230  10.860  1.00  1.00      J    C
ATOM   1829  CA  ILE J  94      63.910  -4.770  12.150  1.00  1.00      J    C
ATOM   1830  CA  GLN J  95      61.400  -5.360   9.420  1.00  1.00      J    C
ATOM   1831  CA  THR J  96      63.680  -4.210   6.550  1.00  1.00      J    C
ATOM   1832  CA  ALA J  97      66.710  -5.930   8.020  1.00  1.00      J    C
ATOM   1833  CA  VAL J  98      64.740  -9.160   7.959  1.00  1.00      J    C
ATOM   1834  CA  ARG J  99      63.920  -8.800   4.329  1.00  1.00      J    C
ATOM   1835  CA  LEU J 100      67.480  -8.090   3.439  1.00  1.00      J    C
ATOM   1836  CA  LEU J 101      68.990 -10.750   5.759  1.00  1.00      J    C
ATOM   1837  CA  LEU J 102      66.470 -13.630   5.719  1.00  1.00      J    C
ATOM   1838  CA  PRO J 103      66.300 -15.600   2.439  1.00  1.00      J    C
ATOM   1839  CA  GLY J 104      63.160 -15.210   0.399  1.00  1.00      J    C
ATOM   1840  CA  GLU J 105      60.350 -17.510   1.739  1.00  1.00      J    C
ATOM   1841  CA  LEU J 106      61.960 -17.640   5.179  1.00  1.00      J    C
ATOM   1842  CA  ALA J 107      62.030 -13.840   5.379  1.00  1.00      J    C
ATOM   1843  CA  LYS J 108      58.420 -13.800   3.979  1.00  1.00      J    C
ATOM   1844  CA  HIS J 109      56.920 -16.010   6.709  1.00  1.00      J    C
ATOM   1845  CA  ALA J 110      58.990 -14.270   9.319  1.00  1.00      J    C
ATOM   1846  CA  VAL J 111      57.600 -10.850   8.200  1.00  1.00      J    C
ATOM   1847  CA  SER J 112      54.020 -12.190   8.590  1.00  1.00      J    C
ATOM   1848  CA  GLU J 113      54.620 -13.680  12.039  1.00  1.00      J    C
ATOM   1849  CA  GLY J 114      56.330 -10.550  13.350  1.00  1.00      J    C
ATOM   1850  CA  THR J 115      53.560  -8.250  12.070  1.00  1.00      J    C
ATOM   1851  CA  LYS J 116      50.900 -10.490  13.630  1.00  1.00      J    C
ATOM   1852  CA  ALA J 117      52.740 -10.210  16.870  1.00  1.00      J    C
ATOM   1853  CA  VAL J 118      53.050  -6.440  16.640  1.00  1.00      J    C
ATOM   1854  CA  THR J 119      49.440  -6.130  15.640  1.00  1.00      J    C
ATOM   1855  CA  LYS J 120      48.330  -8.350  18.520  1.00  1.00      J    C
ATOM   1856  CA  TYR J 121      50.430  -6.500  21.060  1.00  1.00      J    C
ATOM   1857  CA  THR J 122      48.930  -3.140  19.770  1.00  1.00      J    C
ATOM   1858  CA  SER J 123      45.370  -4.520  19.820  1.00  1.00      J    C
ATOM   1859  CA  ALA J 124      45.360  -4.480  23.610  1.00  1.00      J    C
ATOM   1860  CA  LYS J 125      41.690  -5.270  23.560  1.00  1.00      J    C
TER
