# Supplementary material for: The kinetic landscape of nucleosome assembly: A coarse-grained molecular dynamics study
Source: PLoS Comput Biol. 2021 Jul 27;17(7):e1009253. doi: 10.1371/journal.pcbi.1009253 (PMC8345847; doi:10.1371/journal.pcbi.1009253)
Supplement: S1 Data — For each of the 11 metastable states identified from our MSM at 400 mM using PCCA clustering, we deposited 4 representative coarse-grained nucleosome conformations in PDB format. The conformations are named “state*conf#.pdb”, where * corresponds to the state name as described in the text (T, TL, TR, HL0, HL1, HL2, HR0, HR1, HR2 and HR3, N), and # goes from 1 to 4. The file “msm_hmm11.dat” contains the equilibrium probabilities of the various basins and the transition probabilities between them. The data also contain 4 representative partially opened conformations for each of the left hexasome, right hexasome, and tetrasome states, named “partially-opened_*_conf#.pdb”, where * is HL, HR or T and # goes from 1 to 4. (ZIP) [file pcbi.1009253.s006.zip › S1_Data/stateHL2conf3.pdb]

ATOM      1 DS   DC  A   1      33.991 -33.957  25.317  1.00  1.00      A    S
ATOM      2 DB   DC  A   1      30.550 -32.538  23.476  1.00  1.00      A    B
ATOM      3 DP   DT  A   2      37.048 -33.373  22.842  1.00  1.00      A    P
ATOM      4 DS   DT  A   2      35.294 -33.806  19.530  1.00  1.00      A    S
ATOM      5 DB   DT  A   2      31.799 -31.027  19.997  1.00  1.00      A    B
ATOM      6 DP   DG  A   3      37.989 -33.139  16.313  1.00  1.00      A    P
ATOM      7 DS   DG  A   3      35.511 -30.769  14.135  1.00  1.00      A    S
ATOM      8 DB   DG  A   3      31.942 -28.427  16.411  1.00  1.00      A    B
ATOM      9 DP   DG  A   4      36.696 -29.111  11.341  1.00  1.00      A    P
ATOM     10 DS   DG  A   4      34.187 -26.289  11.190  1.00  1.00      A    S
ATOM     11 DB   DG  A   4      31.893 -24.910  15.329  1.00  1.00      A    B
ATOM     12 DP   DA  A   5      34.049 -23.686   8.263  1.00  1.00      A    P
ATOM     13 DS   DA  A   5      32.002 -20.765  10.347  1.00  1.00      A    S
ATOM     14 DB   DA  A   5      32.641 -21.203  15.583  1.00  1.00      A    B
ATOM     15 DP   DG  A   6      31.077 -17.076   8.793  1.00  1.00      A    P
ATOM     16 DS   DG  A   6      30.160 -15.722  12.561  1.00  1.00      A    S
ATOM     17 DB   DG  A   6      33.271 -17.349  16.115  1.00  1.00      A    B
ATOM     18 DP   DA  A   7      28.670 -12.184  13.326  1.00  1.00      A    P
ATOM     19 DS   DA  A   7      29.745 -12.098  16.687  1.00  1.00      A    S
ATOM     20 DB   DA  A   7      33.920 -13.841  16.837  1.00  1.00      A    B
ATOM     21 DP   DA  A   8      29.150  -9.055  18.970  1.00  1.00      A    P
ATOM     22 DS   DA  A   8      32.133 -10.071  21.311  1.00  1.00      A    S
ATOM     23 DB   DA  A   8      35.788 -11.290  18.412  1.00  1.00      A    B
ATOM     24 DP   DT  A   9      33.047  -7.682  23.676  1.00  1.00      A    P
ATOM     25 DS   DT  A   9      36.592  -8.812  24.084  1.00  1.00      A    S
ATOM     26 DB   DT  A   9      37.966  -8.714  19.793  1.00  1.00      A    B
ATOM     27 DP   DC  A  10      38.163  -6.379  26.178  1.00  1.00      A    P
ATOM     28 DS   DC  A  10      41.438  -6.830  24.631  1.00  1.00      A    S
ATOM     29 DB   DC  A  10      40.605  -6.057  20.123  1.00  1.00      A    B
ATOM     30 DP   DC  A  11      44.140  -5.052  25.611  1.00  1.00      A    P
ATOM     31 DS   DC  A  11      46.022  -5.191  22.836  1.00  1.00      A    S
ATOM     32 DB   DC  A  11      43.724  -3.752  19.507  1.00  1.00      A    B
ATOM     33 DP   DC  A  12      49.454  -3.698  22.706  1.00  1.00      A    P
ATOM     34 DS   DC  A  12      49.803  -2.672  18.888  1.00  1.00      A    S
ATOM     35 DB   DC  A  12      46.131  -1.529  17.649  1.00  1.00      A    B
ATOM     36 DP   DG  A  13      53.187   0.300  17.603  1.00  1.00      A    P
ATOM     37 DS   DG  A  13      51.208   1.827  14.672  1.00  1.00      A    S
ATOM     38 DB   DG  A  13      46.094   2.079  15.293  1.00  1.00      A    B
ATOM     39 DP   DG  A  14      52.299   3.855  12.627  1.00  1.00      A    P
ATOM     40 DS   DG  A  14      48.359   4.765  11.336  1.00  1.00      A    S
ATOM     41 DB   DG  A  14      45.134   5.492  14.751  1.00  1.00      A    B
ATOM     42 DP   DT  A  15      47.915   6.827   8.612  1.00  1.00      A    P
ATOM     43 DS   DT  A  15      44.135   7.874   9.086  1.00  1.00      A    S
ATOM     44 DB   DT  A  15      44.152   8.616  13.361  1.00  1.00      A    B
ATOM     45 DP   DC  A  16      43.230  10.745   6.869  1.00  1.00      A    P
ATOM     46 DS   DC  A  16      40.300  11.253   9.140  1.00  1.00      A    S
ATOM     47 DB   DC  A  16      41.963  12.294  12.834  1.00  1.00      A    B
ATOM     48 DP   DT  A  17      37.308  13.700   8.155  1.00  1.00      A    P
ATOM     49 DS   DT  A  17      36.276  13.697  11.730  1.00  1.00      A    S
ATOM     50 DB   DT  A  17      39.726  15.468  13.578  1.00  1.00      A    B
ATOM     51 DP   DG  A  18      32.323  15.784  12.374  1.00  1.00      A    P
ATOM     52 DS   DG  A  18      33.291  16.430  15.565  1.00  1.00      A    S
ATOM     53 DB   DG  A  18      38.184  18.418  16.150  1.00  1.00      A    B
ATOM     54 DP   DC  A  19      31.105  17.485  17.725  1.00  1.00      A    P
ATOM     55 DS   DC  A  19      33.889  19.488  20.005  1.00  1.00      A    S
ATOM     56 DB   DC  A  19      36.793  21.462  16.818  1.00  1.00      A    B
ATOM     57 DP   DA  A  20      32.800  21.990  23.194  1.00  1.00      A    P
ATOM     58 DS   DA  A  20      35.998  23.772  23.458  1.00  1.00      A    S
ATOM     59 DB   DA  A  20      37.445  25.176  19.072  1.00  1.00      A    B
ATOM     60 DP   DG  A  21      35.502  26.852  25.948  1.00  1.00      A    P
ATOM     61 DS   DG  A  21      37.980  29.303  23.941  1.00  1.00      A    S
ATOM     62 DB   DG  A  21      37.621  29.039  18.738  1.00  1.00      A    B
ATOM     63 DP   DG  A  22      38.628  32.409  25.334  1.00  1.00      A    P
ATOM     64 DS   DG  A  22      39.115  34.518  21.716  1.00  1.00      A    S
ATOM     65 DB   DG  A  22      36.729  32.366  17.680  1.00  1.00      A    B
ATOM     66 DP   DC  A  23      39.081  37.675  21.823  1.00  1.00      A    P
ATOM     67 DS   DC  A  23      38.303  37.997  17.694  1.00  1.00      A    S
ATOM     68 DB   DC  A  23      35.205  35.506  16.929  1.00  1.00      A    B
ATOM     69 DP   DC  A  24      37.901  41.445  15.947  1.00  1.00      A    P
ATOM     70 DS   DC  A  24      35.182  40.225  13.193  1.00  1.00      A    S
ATOM     71 DB   DC  A  24      32.330  37.353  15.278  1.00  1.00      A    B
ATOM     72 DP   DG  A  25      33.113  43.579  10.552  1.00  1.00      A    P
ATOM     73 DS   DG  A  25      29.960  41.116   9.604  1.00  1.00      A    S
ATOM     74 DB   DG  A  25      28.343  38.625  13.868  1.00  1.00      A    B
ATOM     75 DP   DC  A  26      27.968  41.684   7.675  1.00  1.00      A    P
ATOM     76 DS   DC  A  26      25.841  39.146   8.813  1.00  1.00      A    S
ATOM     77 DB   DC  A  26      25.548  40.096  12.524  1.00  1.00      A    B
ATOM     78 DP   DT  A  27      22.233  38.774   7.443  1.00  1.00      A    P
ATOM     79 DS   DT  A  27      20.664  37.240  10.354  1.00  1.00      A    S
ATOM     80 DB   DT  A  27      21.555  40.526  13.242  1.00  1.00      A    B
ATOM     81 DP   DC  A  28      16.908  36.680  10.047  1.00  1.00      A    P
ATOM     82 DS   DC  A  28      16.286  36.595  13.473  1.00  1.00      A    S
ATOM     83 DB   DC  A  28      18.192  40.098  14.978  1.00  1.00      A    B
ATOM     84 DP   DA  A  29      12.629  35.962  14.995  1.00  1.00      A    P
ATOM     85 DS   DA  A  29      13.181  37.288  18.023  1.00  1.00      A    S
ATOM     86 DB   DA  A  29      15.174  41.697  17.245  1.00  1.00      A    B
ATOM     87 DP   DA  A  30      10.890  37.262  20.363  1.00  1.00      A    P
ATOM     88 DS   DA  A  30      11.888  40.208  21.890  1.00  1.00      A    S
ATOM     89 DB   DA  A  30      12.748  43.478  19.044  1.00  1.00      A    B
ATOM     90 DP   DT  A  31       9.926  41.017  24.796  1.00  1.00      A    P
ATOM     91 DS   DT  A  31       9.718  45.020  24.314  1.00  1.00      A    S
ATOM     92 DB   DT  A  31       9.440  45.391  19.850  1.00  1.00      A    B
ATOM     93 DP   DT  A  32       7.718  47.139  26.628  1.00  1.00      A    P
ATOM     94 DS   DT  A  32       7.881  50.570  24.791  1.00  1.00      A    S
ATOM     95 DB   DT  A  32       7.312  48.896  20.394  1.00  1.00      A    B
ATOM     96 DP   DG  A  33       4.519  52.938  26.068  1.00  1.00      A    P
ATOM     97 DS   DG  A  33       3.477  54.416  22.582  1.00  1.00      A    S
ATOM     98 DB   DG  A  33       3.486  51.220  19.150  1.00  1.00      A    B
ATOM     99 DP   DG  A  34       0.585  57.140  22.169  1.00  1.00      A    P
ATOM    100 DS   DG  A  34      -0.930  56.045  18.993  1.00  1.00      A    S
ATOM    101 DB   DG  A  34       0.039  51.688  17.870  1.00  1.00      A    B
ATOM    102 DP   DT  A  35      -3.919  57.192  18.052  1.00  1.00      A    P
ATOM    103 DS   DT  A  35      -4.678  54.706  15.711  1.00  1.00      A    S
ATOM    104 DB   DT  A  35      -3.256  51.364  17.686  1.00  1.00      A    B
ATOM    105 DP   DC  A  36      -8.147  54.800  14.457  1.00  1.00      A    P
ATOM    106 DS   DC  A  36      -8.091  51.739  13.159  1.00  1.00      A    S
ATOM    107 DB   DC  A  36      -6.360  49.397  16.419  1.00  1.00      A    B
ATOM    108 DP   DG  A  37     -11.815  49.882  10.153  1.00  1.00      A    P
ATOM    109 DS   DG  A  37     -11.143  46.186  11.395  1.00  1.00      A    S
ATOM    110 DB   DG  A  37      -9.800  46.555  16.271  1.00  1.00      A    B
ATOM    111 DP   DT  A  38     -12.866  43.091  10.802  1.00  1.00      A    P
ATOM    112 DS   DT  A  38     -11.739  41.228  13.405  1.00  1.00      A    S
ATOM    113 DB   DT  A  38     -12.526  44.130  16.602  1.00  1.00      A    B
ATOM    114 DP   DA  A  39     -13.199  36.977  13.480  1.00  1.00      A    P
ATOM    115 DS   DA  A  39     -12.970  36.483  17.719  1.00  1.00      A    S
ATOM    116 DB   DA  A  39     -14.492  41.039  19.712  1.00  1.00      A    B
ATOM    117 DP   DG  A  40     -15.350  33.301  18.991  1.00  1.00      A    P
ATOM    118 DS   DG  A  40     -15.421  34.729  22.130  1.00  1.00      A    S
ATOM    119 DB   DG  A  40     -17.234  39.367  22.054  1.00  1.00      A    B
ATOM    120 DP   DA  A  41     -15.323  32.689  25.356  1.00  1.00      A    P
ATOM    121 DS   DA  A  41     -16.945  35.673  27.685  1.00  1.00      A    S
ATOM    122 DB   DA  A  41     -19.586  38.417  24.826  1.00  1.00      A    B
ATOM    123 DP   DC  A  42     -18.392  34.109  30.101  1.00  1.00      A    P
ATOM    124 DS   DC  A  42     -21.765  36.593  29.921  1.00  1.00      A    S
ATOM    125 DB   DC  A  42     -22.569  37.014  25.383  1.00  1.00      A    B
ATOM    126 DP   DA  A  43     -24.984  35.593  32.297  1.00  1.00      A    P
ATOM    127 DS   DA  A  43     -27.900  37.304  29.810  1.00  1.00      A    S
ATOM    128 DB   DA  A  43     -26.618  36.949  25.067  1.00  1.00      A    B
ATOM    129 DP   DG  A  44     -31.711  36.136  30.366  1.00  1.00      A    P
ATOM    130 DS   DG  A  44     -33.047  36.342  26.566  1.00  1.00      A    S
ATOM    131 DB   DG  A  44     -29.217  34.649  23.112  1.00  1.00      A    B
ATOM    132 DP   DC  A  45     -35.950  35.409  25.860  1.00  1.00      A    P
ATOM    133 DS   DC  A  45     -35.161  36.012  21.925  1.00  1.00      A    S
ATOM    134 DB   DC  A  45     -32.123  33.319  21.623  1.00  1.00      A    B
ATOM    135 DP   DT  A  46     -37.659  35.279  19.307  1.00  1.00      A    P
ATOM    136 DS   DT  A  46     -35.170  34.335  16.693  1.00  1.00      A    S
ATOM    137 DB   DT  A  46     -33.524  31.178  18.617  1.00  1.00      A    B
ATOM    138 DP   DC  A  47     -36.916  33.553  13.215  1.00  1.00      A    P
ATOM    139 DS   DC  A  47     -33.951  30.981  12.395  1.00  1.00      A    S
ATOM    140 DB   DC  A  47     -33.666  28.388  15.967  1.00  1.00      A    B
ATOM    141 DP   DT  A  48     -34.183  28.742   8.796  1.00  1.00      A    P
ATOM    142 DS   DT  A  48     -31.519  25.854   9.803  1.00  1.00      A    S
ATOM    143 DB   DT  A  48     -33.644  24.814  13.795  1.00  1.00      A    B
ATOM    144 DP   DA  A  49     -30.617  22.076   7.388  1.00  1.00      A    P
ATOM    145 DS   DA  A  49     -30.269  19.705  10.903  1.00  1.00      A    S
ATOM    146 DB   DA  A  49     -33.987  20.637  14.028  1.00  1.00      A    B
ATOM    147 DP   DG  A  50     -29.756  15.865  10.163  1.00  1.00      A    P
ATOM    148 DS   DG  A  50     -30.643  15.149  13.811  1.00  1.00      A    S
ATOM    149 DB   DG  A  50     -34.973  16.945  14.982  1.00  1.00      A    B
ATOM    150 DP   DC  A  51     -29.888  11.842  14.914  1.00  1.00      A    P
ATOM    151 DS   DC  A  51     -32.444  11.748  17.138  1.00  1.00      A    S
ATOM    152 DB   DC  A  51     -35.520  13.322  15.071  1.00  1.00      A    B
ATOM    153 DP   DA  A  52     -33.376   8.263  19.506  1.00  1.00      A    P
ATOM    154 DS   DA  A  52     -37.178   8.749  19.715  1.00  1.00      A    S
ATOM    155 DB   DA  A  52     -38.504  10.401  15.741  1.00  1.00      A    B
ATOM    156 DP   DC  A  53     -38.833   6.454  20.818  1.00  1.00      A    P
ATOM    157 DS   DC  A  53     -41.659   7.220  19.106  1.00  1.00      A    S
ATOM    158 DB   DC  A  53     -40.476   7.473  15.348  1.00  1.00      A    B
ATOM    159 DP   DC  A  54     -44.565   4.967  19.458  1.00  1.00      A    P
ATOM    160 DS   DC  A  54     -46.220   5.302  16.079  1.00  1.00      A    S
ATOM    161 DB   DC  A  54     -42.885   5.073  13.536  1.00  1.00      A    B
ATOM    162 DP   DG  A  55     -49.762   1.860  15.235  1.00  1.00      A    P
ATOM    163 DS   DG  A  55     -49.349   2.166  11.555  1.00  1.00      A    S
ATOM    164 DB   DG  A  55     -44.323   2.636  10.301  1.00  1.00      A    B
ATOM    165 DP   DC  A  56     -51.555   0.781   9.237  1.00  1.00      A    P
ATOM    166 DS   DC  A  56     -48.676   0.426   6.541  1.00  1.00      A    S
ATOM    167 DB   DC  A  56     -44.936  -0.327   8.914  1.00  1.00      A    B
ATOM    168 DP   DT  A  57     -49.290  -2.560   3.477  1.00  1.00      A    P
ATOM    169 DS   DT  A  57     -46.179  -2.975   2.461  1.00  1.00      A    S
ATOM    170 DB   DT  A  57     -44.309  -3.754   6.651  1.00  1.00      A    B
ATOM    171 DP   DT  A  58     -45.644  -5.547  -0.019  1.00  1.00      A    P
ATOM    172 DS   DT  A  58     -41.945  -5.768   0.813  1.00  1.00      A    S
ATOM    173 DB   DT  A  58     -42.372  -6.812   5.221  1.00  1.00      A    B
ATOM    174 DP   DA  A  59     -39.625  -8.739  -1.422  1.00  1.00      A    P
ATOM    175 DS   DA  A  59     -36.827  -8.223   1.241  1.00  1.00      A    S
ATOM    176 DB   DA  A  59     -38.977  -9.015   5.616  1.00  1.00      A    B
ATOM    177 DP   DA  A  60     -32.970  -9.196   0.852  1.00  1.00      A    P
ATOM    178 DS   DA  A  60     -32.361  -9.430   4.506  1.00  1.00      A    S
ATOM    179 DB   DA  A  60     -35.703 -11.957   6.090  1.00  1.00      A    B
ATOM    180 DP   DA  A  61     -28.979 -10.464   6.314  1.00  1.00      A    P
ATOM    181 DS   DA  A  61     -30.573 -12.222   9.161  1.00  1.00      A    S
ATOM    182 DB   DA  A  61     -33.913 -14.866   7.648  1.00  1.00      A    B
ATOM    183 DP   DC  A  62     -28.676 -13.374  11.370  1.00  1.00      A    P
ATOM    184 DS   DC  A  62     -30.530 -15.850  12.044  1.00  1.00      A    S
ATOM    185 DB   DC  A  62     -31.954 -17.372   8.747  1.00  1.00      A    B
ATOM    186 DP   DG  A  63     -28.240 -19.099  14.896  1.00  1.00      A    P
ATOM    187 DS   DG  A  63     -29.887 -21.612  13.974  1.00  1.00      A    S
ATOM    188 DB   DG  A  63     -30.562 -21.337   9.514  1.00  1.00      A    B
ATOM    189 DP   DC  A  64     -29.657 -24.977  15.401  1.00  1.00      A    P
ATOM    190 DS   DC  A  64     -31.456 -26.612  12.159  1.00  1.00      A    S
ATOM    191 DB   DC  A  64     -29.251 -24.356   8.846  1.00  1.00      A    B
ATOM    192 DP   DA  A  65     -31.319 -31.335  11.702  1.00  1.00      A    P
ATOM    193 DS   DA  A  65     -31.249 -30.887   8.251  1.00  1.00      A    S
ATOM    194 DB   DA  A  65     -27.872 -27.795   6.829  1.00  1.00      A    B
ATOM    195 DP   DC  A  66     -31.440 -33.432   6.824  1.00  1.00      A    P
ATOM    196 DS   DC  A  66     -29.162 -32.255   3.541  1.00  1.00      A    S
ATOM    197 DB   DC  A  66     -25.628 -29.969   5.380  1.00  1.00      A    B
ATOM    198 DP   DG  A  67     -28.197 -35.838   0.977  1.00  1.00      A    P
ATOM    199 DS   DG  A  67     -25.028 -33.965  -0.685  1.00  1.00      A    S
ATOM    200 DB   DG  A  67     -22.203 -31.810   2.766  1.00  1.00      A    B
ATOM    201 DP   DT  A  68     -23.139 -34.922  -2.981  1.00  1.00      A    P
ATOM    202 DS   DT  A  68     -20.426 -32.282  -2.607  1.00  1.00      A    S
ATOM    203 DB   DT  A  68     -19.021 -33.272   1.728  1.00  1.00      A    B
ATOM    204 DP   DA  A  69     -17.070 -32.284  -4.712  1.00  1.00      A    P
ATOM    205 DS   DA  A  69     -15.503 -30.003  -2.413  1.00  1.00      A    S
ATOM    206 DB   DA  A  69     -14.721 -32.551   1.744  1.00  1.00      A    B
ATOM    207 DP   DC  A  70     -13.055 -28.611  -3.496  1.00  1.00      A    P
ATOM    208 DS   DC  A  70     -11.581 -28.322  -0.123  1.00  1.00      A    S
ATOM    209 DB   DC  A  70     -11.237 -32.399   1.247  1.00  1.00      A    B
ATOM    210 DP   DG  A  71      -7.885 -25.258   0.204  1.00  1.00      A    P
ATOM    211 DS   DG  A  71      -6.689 -27.061   3.247  1.00  1.00      A    S
ATOM    212 DB   DG  A  71      -6.720 -31.897   2.409  1.00  1.00      A    B
ATOM    213 DP   DC  A  72      -3.907 -25.941   4.812  1.00  1.00      A    P
ATOM    214 DS   DC  A  72      -3.438 -29.419   6.663  1.00  1.00      A    S
ATOM    215 DB   DC  A  72      -3.505 -31.831   3.059  1.00  1.00      A    B
ATOM    216 DP   DG  A  73       0.688 -29.767   8.848  1.00  1.00      A    P
ATOM    217 DS   DG  A  73       0.988 -33.478   7.923  1.00  1.00      A    S
ATOM    218 DB   DG  A  73       0.221 -34.283   3.158  1.00  1.00      A    B
ATOM    219 DP   DC  A  74       3.538 -35.087   9.554  1.00  1.00      A    P
ATOM    220 DS   DC  A  74       4.398 -37.996   6.758  1.00  1.00      A    S
ATOM    221 DB   DC  A  74       3.312 -35.542   2.920  1.00  1.00      A    B
ATOM    222 DP   DT  A  75       7.890 -39.712   6.023  1.00  1.00      A    P
ATOM    223 DS   DT  A  75       7.163 -40.243   2.059  1.00  1.00      A    S
ATOM    224 DB   DT  A  75       6.961 -36.054   1.036  1.00  1.00      A    B
ATOM    225 DP   DG  A  76      10.489 -42.667   0.153  1.00  1.00      A    P
ATOM    226 DS   DG  A  76      10.315 -41.175  -2.731  1.00  1.00      A    S
ATOM    227 DB   DG  A  76       9.430 -36.167  -2.383  1.00  1.00      A    B
ATOM    228 DP   DT  A  77      12.200 -42.000  -5.453  1.00  1.00      A    P
ATOM    229 DS   DT  A  77      11.615 -39.374  -7.395  1.00  1.00      A    S
ATOM    230 DB   DT  A  77      12.269 -35.731  -4.369  1.00  1.00      A    B
ATOM    231 DP   DC  A  78      13.766 -39.108 -10.325  1.00  1.00      A    P
ATOM    232 DS   DC  A  78      13.650 -35.565 -10.582  1.00  1.00      A    S
ATOM    233 DB   DC  A  78      14.760 -34.049  -6.929  1.00  1.00      A    B
ATOM    234 DP   DC  A  79      15.389 -33.989 -13.051  1.00  1.00      A    P
ATOM    235 DS   DC  A  79      15.638 -30.595 -11.357  1.00  1.00      A    S
ATOM    236 DB   DC  A  79      17.825 -31.437  -7.921  1.00  1.00      A    B
ATOM    237 DP   DC  A  80      16.866 -27.771 -13.118  1.00  1.00      A    P
ATOM    238 DS   DC  A  80      17.579 -25.901  -9.620  1.00  1.00      A    S
ATOM    239 DB   DC  A  80      19.961 -28.282  -7.798  1.00  1.00      A    B
ATOM    240 DP   DC  A  81      18.209 -22.640  -9.036  1.00  1.00      A    P
ATOM    241 DS   DC  A  81      19.685 -22.789  -5.738  1.00  1.00      A    S
ATOM    242 DB   DC  A  81      22.786 -26.088  -6.434  1.00  1.00      A    B
ATOM    243 DP   DC  A  82      21.182 -20.226  -4.109  1.00  1.00      A    P
ATOM    244 DS   DC  A  82      24.081 -21.937  -2.129  1.00  1.00      A    S
ATOM    245 DB   DC  A  82      26.055 -24.766  -4.964  1.00  1.00      A    B
ATOM    246 DP   DG  A  83      26.964 -19.157  -0.103  1.00  1.00      A    P
ATOM    247 DS   DG  A  83      30.021 -21.851  -0.194  1.00  1.00      A    S
ATOM    248 DB   DG  A  83      30.245 -24.722  -4.409  1.00  1.00      A    B
ATOM    249 DP   DC  A  84      32.745 -21.259   1.221  1.00  1.00      A    P
ATOM    250 DS   DC  A  84      34.906 -23.741  -0.633  1.00  1.00      A    S
ATOM    251 DB   DC  A  84      33.522 -23.405  -4.285  1.00  1.00      A    B
ATOM    252 DP   DG  A  85      39.453 -23.555   0.107  1.00  1.00      A    P
ATOM    253 DS   DG  A  85      40.297 -23.816  -3.792  1.00  1.00      A    S
ATOM    254 DB   DG  A  85      36.831 -22.196  -6.768  1.00  1.00      A    B
ATOM    255 DP   DT  A  86      43.450 -22.794  -4.718  1.00  1.00      A    P
ATOM    256 DS   DT  A  86      42.683 -22.221  -8.314  1.00  1.00      A    S
ATOM    257 DB   DT  A  86      39.235 -19.892  -7.925  1.00  1.00      A    B
ATOM    258 DP   DT  A  87      45.334 -20.728 -10.435  1.00  1.00      A    P
ATOM    259 DS   DT  A  87      42.610 -19.945 -13.248  1.00  1.00      A    S
ATOM    260 DB   DT  A  87      39.901 -17.281 -10.795  1.00  1.00      A    B
ATOM    261 DP   DT  A  88      43.482 -18.358 -16.883  1.00  1.00      A    P
ATOM    262 DS   DT  A  88      40.183 -16.992 -17.374  1.00  1.00      A    S
ATOM    263 DB   DT  A  88      40.039 -14.664 -13.869  1.00  1.00      A    B
ATOM    264 DP   DT  A  89      39.644 -14.509 -20.782  1.00  1.00      A    P
ATOM    265 DS   DT  A  89      36.721 -12.858 -19.405  1.00  1.00      A    S
ATOM    266 DB   DT  A  89      38.775 -11.653 -16.090  1.00  1.00      A    B
ATOM    267 DP   DA  A  90      35.001  -9.516 -21.775  1.00  1.00      A    P
ATOM    268 DS   DA  A  90      34.921  -6.926 -19.048  1.00  1.00      A    S
ATOM    269 DB   DA  A  90      38.386  -7.527 -15.642  1.00  1.00      A    B
ATOM    270 DP   DA  A  91      31.845  -5.875 -17.759  1.00  1.00      A    P
ATOM    271 DS   DA  A  91      33.256  -4.652 -14.195  1.00  1.00      A    S
ATOM    272 DB   DA  A  91      37.819  -4.222 -14.091  1.00  1.00      A    B
ATOM    273 DP   DC  A  92      31.535  -2.372 -12.733  1.00  1.00      A    P
ATOM    274 DS   DC  A  92      34.014  -1.528 -10.529  1.00  1.00      A    S
ATOM    275 DB   DC  A  92      37.473  -0.850 -12.670  1.00  1.00      A    B
ATOM    276 DP   DC  A  93      33.477   1.328  -8.197  1.00  1.00      A    P
ATOM    277 DS   DC  A  93      36.823   2.220  -7.619  1.00  1.00      A    S
ATOM    278 DB   DC  A  93      38.670   2.574 -11.391  1.00  1.00      A    B
ATOM    279 DP   DG  A  94      37.359   5.772  -4.790  1.00  1.00      A    P
ATOM    280 DS   DG  A  94      40.203   6.523  -6.345  1.00  1.00      A    S
ATOM    281 DB   DG  A  94      39.924   6.709 -11.100  1.00  1.00      A    B
ATOM    282 DP   DC  A  95      42.678   8.401  -4.807  1.00  1.00      A    P
ATOM    283 DS   DC  A  95      44.324   9.240  -7.810  1.00  1.00      A    S
ATOM    284 DB   DC  A  95      41.363   9.658 -10.455  1.00  1.00      A    B
ATOM    285 DP   DC  A  96      46.480  12.588  -7.918  1.00  1.00      A    P
ATOM    286 DS   DC  A  96      46.200  13.654 -11.202  1.00  1.00      A    S
ATOM    287 DB   DC  A  96      42.001  13.174 -12.102  1.00  1.00      A    B
ATOM    288 DP   DA  A  97      48.108  17.518 -12.914  1.00  1.00      A    P
ATOM    289 DS   DA  A  97      45.575  17.869 -15.817  1.00  1.00      A    S
ATOM    290 DB   DA  A  97      41.094  16.598 -14.010  1.00  1.00      A    B
ATOM    291 DP   DA  A  98      45.580  20.367 -18.398  1.00  1.00      A    P
ATOM    292 DS   DA  A  98      42.180  20.103 -18.876  1.00  1.00      A    S
ATOM    293 DB   DA  A  98      39.908  19.972 -14.669  1.00  1.00      A    B
ATOM    294 DP   DG  A  99      41.067  22.613 -21.123  1.00  1.00      A    P
ATOM    295 DS   DG  A  99      37.423  22.829 -19.689  1.00  1.00      A    S
ATOM    296 DB   DG  A  99      36.968  22.548 -14.984  1.00  1.00      A    B
ATOM    297 DP   DG  A 100      34.511  25.279 -20.989  1.00  1.00      A    P
ATOM    298 DS   DG  A 100      32.180  25.463 -17.878  1.00  1.00      A    S
ATOM    299 DB   DG  A 100      34.826  25.408 -13.955  1.00  1.00      A    B
ATOM    300 DP   DG  A 101      29.275  28.150 -17.600  1.00  1.00      A    P
ATOM    301 DS   DG  A 101      29.269  28.978 -14.114  1.00  1.00      A    S
ATOM    302 DB   DG  A 101      34.369  28.864 -12.153  1.00  1.00      A    B
ATOM    303 DP   DG  A 102      27.442  32.257 -12.627  1.00  1.00      A    P
ATOM    304 DS   DG  A 102      29.705  32.221  -9.248  1.00  1.00      A    S
ATOM    305 DB   DG  A 102      34.475  32.769 -10.680  1.00  1.00      A    B
ATOM    306 DP   DA  A 103      29.257  34.642  -5.898  1.00  1.00      A    P
ATOM    307 DS   DA  A 103      32.554  35.148  -5.150  1.00  1.00      A    S
ATOM    308 DB   DA  A 103      35.161  35.896  -9.514  1.00  1.00      A    B
ATOM    309 DP   DT  A 104      32.872  37.987  -2.859  1.00  1.00      A    P
ATOM    310 DS   DT  A 104      36.258  39.020  -4.014  1.00  1.00      A    S
ATOM    311 DB   DT  A 104      35.703  39.093  -8.411  1.00  1.00      A    B
ATOM    312 DP   DT  A 105      38.203  42.109  -2.428  1.00  1.00      A    P
ATOM    313 DS   DT  A 105      40.591  42.902  -5.140  1.00  1.00      A    S
ATOM    314 DB   DT  A 105      37.974  42.549  -8.162  1.00  1.00      A    B
ATOM    315 DP   DA  A 106      43.074  46.716  -4.828  1.00  1.00      A    P
ATOM    316 DS   DA  A 106      43.021  47.399  -8.447  1.00  1.00      A    S
ATOM    317 DB   DA  A 106      38.603  46.115 -10.223  1.00  1.00      A    B
ATOM    318 DP   DC  A 107      43.987  49.759  -9.154  1.00  1.00      A    P
ATOM    319 DS   DC  A 107      42.262  50.013 -12.138  1.00  1.00      A    S
ATOM    320 DB   DC  A 107      38.183  49.423 -11.086  1.00  1.00      A    B
ATOM    321 DP   DT  A 108      42.740  53.141 -14.197  1.00  1.00      A    P
ATOM    322 DS   DT  A 108      39.221  52.844 -16.077  1.00  1.00      A    S
ATOM    323 DB   DT  A 108      36.642  52.669 -12.688  1.00  1.00      A    B
ATOM    324 DP   DC  A 109      38.455  55.574 -18.625  1.00  1.00      A    P
ATOM    325 DS   DC  A 109      34.881  55.234 -17.961  1.00  1.00      A    S
ATOM    326 DB   DC  A 109      34.447  55.424 -14.093  1.00  1.00      A    B
ATOM    327 DP   DC  A 110      32.503  56.672 -19.305  1.00  1.00      A    P
ATOM    328 DS   DC  A 110      29.937  56.652 -16.943  1.00  1.00      A    S
ATOM    329 DB   DC  A 110      31.603  58.154 -13.346  1.00  1.00      A    B
ATOM    330 DP   DC  A 111      26.800  58.030 -17.681  1.00  1.00      A    P
ATOM    331 DS   DC  A 111      25.554  58.704 -13.654  1.00  1.00      A    S
ATOM    332 DB   DC  A 111      28.944  60.803 -12.054  1.00  1.00      A    B
ATOM    333 DP   DT  A 112      21.655  60.080 -12.456  1.00  1.00      A    P
ATOM    334 DS   DT  A 112      22.948  60.859  -8.727  1.00  1.00      A    S
ATOM    335 DB   DT  A 112      26.298  63.209 -10.028  1.00  1.00      A    B
ATOM    336 DP   DA  A 113      20.432  63.256  -5.969  1.00  1.00      A    P
ATOM    337 DS   DA  A 113      23.359  64.802  -3.690  1.00  1.00      A    S
ATOM    338 DB   DA  A 113      27.081  66.761  -6.851  1.00  1.00      A    B
ATOM    339 DP   DG  A 114      22.357  67.290  -1.163  1.00  1.00      A    P
ATOM    340 DS   DG  A 114      25.466  69.193  -1.160  1.00  1.00      A    S
ATOM    341 DB   DG  A 114      27.346  70.388  -5.682  1.00  1.00      A    B
ATOM    342 DP   DT  A 115      26.033  71.821   1.105  1.00  1.00      A    P
ATOM    343 DS   DT  A 115      28.044  74.293  -1.329  1.00  1.00      A    S
ATOM    344 DB   DT  A 115      26.362  73.555  -4.874  1.00  1.00      A    B
ATOM    345 DP   DC  A 116      27.975  77.495  -0.095  1.00  1.00      A    P
ATOM    346 DS   DC  A 116      28.539  78.959  -3.402  1.00  1.00      A    S
ATOM    347 DB   DC  A 116      25.799  77.293  -5.773  1.00  1.00      A    B
ATOM    348 DP   DT  A 117      29.062  82.842  -4.412  1.00  1.00      A    P
ATOM    349 DS   DT  A 117      27.731  82.786  -8.050  1.00  1.00      A    S
ATOM    350 DB   DT  A 117      24.093  80.115  -7.754  1.00  1.00      A    B
ATOM    351 DP   DC  A 118      27.781  85.581  -9.586  1.00  1.00      A    P
ATOM    352 DS   DC  A 118      24.924  84.484 -12.234  1.00  1.00      A    S
ATOM    353 DB   DC  A 118      21.920  82.613  -9.638  1.00  1.00      A    B
ATOM    354 DP   DC  A 119      23.612  86.621 -14.817  1.00  1.00      A    P
ATOM    355 DS   DC  A 119      20.227  84.794 -15.647  1.00  1.00      A    S
ATOM    356 DB   DC  A 119      18.673  83.898 -11.723  1.00  1.00      A    B
ATOM    357 DP   DA  A 120      17.045  87.039 -18.195  1.00  1.00      A    P
ATOM    358 DS   DA  A 120      13.941  85.845 -16.828  1.00  1.00      A    S
ATOM    359 DB   DA  A 120      14.813  85.053 -12.067  1.00  1.00      A    B
ATOM    360 DP   DG  A 121      10.919  88.004 -17.696  1.00  1.00      A    P
ATOM    361 DS   DG  A 121       9.234  87.148 -14.686  1.00  1.00      A    S
ATOM    362 DB   DG  A 121      12.419  87.547 -10.384  1.00  1.00      A    B
ATOM    363 DP   DG  A 122       5.853  88.207 -14.217  1.00  1.00      A    P
ATOM    364 DS   DG  A 122       5.779  87.670 -10.262  1.00  1.00      A    S
ATOM    365 DB   DG  A 122      10.336  89.439  -8.200  1.00  1.00      A    B
ATOM    366 DP   DC  A 123       3.227  87.950  -8.517  1.00  1.00      A    P
ATOM    367 DS   DC  A 123       5.082  89.598  -5.210  1.00  1.00      A    S
ATOM    368 DB   DC  A 123       8.260  91.739  -6.364  1.00  1.00      A    B
ATOM    369 DP   DA  A 124       2.831  92.043  -2.506  1.00  1.00      A    P
ATOM    370 DS   DA  A 124       5.898  93.824  -1.015  1.00  1.00      A    S
ATOM    371 DB   DA  A 124       8.202  95.614  -4.442  1.00  1.00      A    B
ATOM    372 DP   DC  A 125       5.413  95.733   1.834  1.00  1.00      A    P
ATOM    373 DS   DC  A 125       8.730  97.775   1.126  1.00  1.00      A    S
ATOM    374 DB   DC  A 125       8.310  98.746  -2.762  1.00  1.00      A    B
ATOM    375 DP   DG  A 126       9.692 100.719   4.228  1.00  1.00      A    P
ATOM    376 DS   DG  A 126      11.439 103.121   1.841  1.00  1.00      A    S
ATOM    377 DB   DG  A 126       8.979 102.847  -2.886  1.00  1.00      A    B
ATOM    378 DP   DT  A 127      12.303 106.069   2.541  1.00  1.00      A    P
ATOM    379 DS   DT  A 127      12.176 107.557  -0.720  1.00  1.00      A    S
ATOM    380 DB   DT  A 127       7.972 106.147  -2.060  1.00  1.00      A    B
ATOM    381 DP   DG  A 128      12.907 111.741  -0.384  1.00  1.00      A    P
ATOM    382 DS   DG  A 128      10.868 112.336  -3.757  1.00  1.00      A    S
ATOM    383 DB   DG  A 128       7.061 109.835  -3.880  1.00  1.00      A    B
ATOM    384 DP   DT  A 129      10.279 115.608  -4.976  1.00  1.00      A    P
ATOM    385 DS   DT  A 129       7.226 114.771  -6.843  1.00  1.00      A    S
ATOM    386 DB   DT  A 129       5.166 112.687  -3.976  1.00  1.00      A    B
ATOM    387 DP   DC  A 130       5.418 117.874  -8.105  1.00  1.00      A    P
ATOM    388 DS   DC  A 130       1.798 116.343  -7.723  1.00  1.00      A    S
ATOM    389 DB   DC  A 130       1.805 114.438  -3.909  1.00  1.00      A    B
ATOM    390 DP   DA  A 131      -1.497 118.175  -8.934  1.00  1.00      A    P
ATOM    391 DS   DA  A 131      -3.862 116.109  -6.825  1.00  1.00      A    S
ATOM    392 DB   DA  A 131      -2.015 115.837  -2.614  1.00  1.00      A    B
ATOM    393 DP   DG  A 132      -7.835 117.399  -6.966  1.00  1.00      A    P
ATOM    394 DS   DG  A 132      -8.779 116.518  -3.714  1.00  1.00      A    S
ATOM    395 DB   DG  A 132      -5.131 117.321  -0.228  1.00  1.00      A    B
ATOM    396 DP   DA  A 133     -12.058 116.672  -2.615  1.00  1.00      A    P
ATOM    397 DS   DA  A 133     -11.022 116.321   0.729  1.00  1.00      A    S
ATOM    398 DB   DA  A 133      -7.120 119.411   1.664  1.00  1.00      A    B
ATOM    399 DP   DT  A 134     -13.416 116.776   2.744  1.00  1.00      A    P
ATOM    400 DS   DT  A 134     -11.510 117.983   5.663  1.00  1.00      A    S
ATOM    401 DB   DT  A 134      -9.115 120.936   4.017  1.00  1.00      A    B
ATOM    402 DP   DA  A 135     -13.695 119.006   8.825  1.00  1.00      A    P
ATOM    403 DS   DA  A 135     -10.858 121.020  10.450  1.00  1.00      A    S
ATOM    404 DB   DA  A 135      -9.171 124.019   6.687  1.00  1.00      A    B
ATOM    405 DP   DT  A 136     -11.301 122.955  13.386  1.00  1.00      A    P
ATOM    406 DS   DT  A 136      -8.930 125.425  12.866  1.00  1.00      A    S
ATOM    407 DB   DT  A 136     -10.346 126.837   8.821  1.00  1.00      A    B
ATOM    408 DP   DA  A 137      -8.190 128.064  15.568  1.00  1.00      A    P
ATOM    409 DS   DA  A 137      -7.224 130.852  12.917  1.00  1.00      A    S
ATOM    410 DB   DA  A 137      -9.800 130.884   8.777  1.00  1.00      A    B
ATOM    411 DP   DT  A 138      -6.364 133.476  13.788  1.00  1.00      A    P
ATOM    412 DS   DT  A 138      -7.406 135.275  11.128  1.00  1.00      A    S
ATOM    413 DB   DT  A 138     -11.423 133.506  10.587  1.00  1.00      A    B
ATOM    414 DP   DA  A 139      -6.626 139.195  10.725  1.00  1.00      A    P
ATOM    415 DS   DA  A 139      -9.387 139.718   8.430  1.00  1.00      A    S
ATOM    416 DB   DA  A 139     -13.153 137.067   9.476  1.00  1.00      A    B
ATOM    417 DP   DC  A 140     -10.082 143.056   7.899  1.00  1.00      A    P
ATOM    418 DS   DC  A 140     -13.875 142.450   6.906  1.00  1.00      A    S
ATOM    419 DB   DC  A 140     -15.518 139.616  10.130  1.00  1.00      A    B
ATOM    420 DP   DA  A 141     -16.424 145.576   6.222  1.00  1.00      A    P
ATOM    421 DS   DA  A 141     -19.610 144.031   7.468  1.00  1.00      A    S
ATOM    422 DB   DA  A 141     -19.131 141.165  11.728  1.00  1.00      A    B
ATOM    423 DP   DT  A 142     -22.647 145.577   7.264  1.00  1.00      A    P
ATOM    424 DS   DT  A 142     -24.590 142.892   9.465  1.00  1.00      A    S
ATOM    425 DB   DT  A 142     -21.785 143.021  13.175  1.00  1.00      A    B
ATOM    426 DP   DC  A 143     -27.696 143.868  10.184  1.00  1.00      A    P
ATOM    427 DS   DC  A 143     -28.107 141.847  13.260  1.00  1.00      A    S
ATOM    428 DB   DC  A 143     -24.720 142.879  15.712  1.00  1.00      A    B
ATOM    429 DP   DC  A 144     -31.157 141.525  14.977  1.00  1.00      A    P
ATOM    430 DS   DC  A 144     -30.085 141.031  18.169  1.00  1.00      A    S
ATOM    431 DB   DC  A 144     -26.410 143.718  18.982  1.00  1.00      A    B
ATOM    432 DP   DT  A 145     -32.831 140.958  21.341  1.00  1.00      A    P
ATOM    433 DS   DT  A 145     -30.577 141.591  24.346  1.00  1.00      A    S
ATOM    434 DB   DT  A 145     -28.401 145.028  22.766  1.00  1.00      A    B
ATOM    435 DP   DG  A 146     -32.756 141.924  28.359  1.00  1.00      A    P
ATOM    436 DS   DG  A 146     -30.970 145.149  29.432  1.00  1.00      A    S
ATOM    437 DB   DG  A 146     -28.952 147.627  26.196  1.00  1.00      A    B
ATOM    438 DP   DT  A 147     -31.141 146.281  32.725  1.00  1.00      A    P
ATOM    439 DS   DT  A 147     -29.118 149.410  32.010  1.00  1.00      A    S
ATOM    440 DB   DT  A 147     -30.453 150.204  27.831  1.00  1.00      A    B
TER
ATOM    441 DS   DA  B   1     -25.544 156.490  23.832  1.00  1.00      B    S
ATOM    442 DB   DA  B   1     -27.699 152.314  21.997  1.00  1.00      B    B
ATOM    443 DP   DC  B   2     -22.539 156.643  23.224  1.00  1.00      B    P
ATOM    444 DS   DC  B   2     -21.800 153.836  24.828  1.00  1.00      B    S
ATOM    445 DB   DC  B   2     -25.071 150.719  23.968  1.00  1.00      B    B
ATOM    446 DP   DA  B   3     -17.803 152.201  24.163  1.00  1.00      B    P
ATOM    447 DS   DA  B   3     -19.022 148.525  25.438  1.00  1.00      B    S
ATOM    448 DB   DA  B   3     -23.124 147.224  22.700  1.00  1.00      B    B
ATOM    449 DP   DG  B   4     -16.066 145.709  25.841  1.00  1.00      B    P
ATOM    450 DS   DG  B   4     -18.433 142.797  25.553  1.00  1.00      B    S
ATOM    451 DB   DG  B   4     -21.621 143.660  22.178  1.00  1.00      B    B
ATOM    452 DP   DG  B   5     -16.935 139.652  25.418  1.00  1.00      B    P
ATOM    453 DS   DG  B   5     -19.803 138.193  23.620  1.00  1.00      B    S
ATOM    454 DB   DG  B   5     -21.008 141.127  19.528  1.00  1.00      B    B
ATOM    455 DP   DA  B   6     -20.236 134.724  22.909  1.00  1.00      B    P
ATOM    456 DS   DA  B   6     -22.673 135.349  19.967  1.00  1.00      B    S
ATOM    457 DB   DA  B   6     -20.690 138.676  16.878  1.00  1.00      B    B
ATOM    458 DP   DT  B   7     -23.244 132.488  18.451  1.00  1.00      B    P
ATOM    459 DS   DT  B   7     -23.894 133.971  15.402  1.00  1.00      B    S
ATOM    460 DB   DT  B   7     -19.921 135.884  14.686  1.00  1.00      B    B
ATOM    461 DP   DG  B   8     -24.774 130.855  12.226  1.00  1.00      B    P
ATOM    462 DS   DG  B   8     -23.516 133.141   9.192  1.00  1.00      B    S
ATOM    463 DB   DG  B   8     -19.288 135.554  10.477  1.00  1.00      B    B
ATOM    464 DP   DT  B   9     -23.276 131.917   5.821  1.00  1.00      B    P
ATOM    465 DS   DT  B   9     -21.000 134.182   4.546  1.00  1.00      B    S
ATOM    466 DB   DT  B   9     -17.683 133.719   7.850  1.00  1.00      B    B
ATOM    467 DP   DA  B  10     -19.684 133.769   0.439  1.00  1.00      B    P
ATOM    468 DS   DA  B  10     -16.028 135.275   1.285  1.00  1.00      B    S
ATOM    469 DB   DA  B  10     -14.238 133.691   5.249  1.00  1.00      B    B
ATOM    470 DP   DT  B  11     -13.803 135.098  -1.243  1.00  1.00      B    P
ATOM    471 DS   DT  B  11     -10.925 135.453   0.526  1.00  1.00      B    S
ATOM    472 DB   DT  B  11     -11.382 132.366   3.442  1.00  1.00      B    B
ATOM    473 DP   DA  B  12      -6.912 134.601  -1.502  1.00  1.00      B    P
ATOM    474 DS   DA  B  12      -5.201 133.815   2.015  1.00  1.00      B    S
ATOM    475 DB   DA  B  12      -7.903 130.073   4.343  1.00  1.00      B    B
ATOM    476 DP   DT  B  13      -2.485 133.177   1.996  1.00  1.00      B    P
ATOM    477 DS   DT  B  13      -2.332 130.402   5.224  1.00  1.00      B    S
ATOM    478 DB   DT  B  13      -5.576 127.380   3.565  1.00  1.00      B    B
ATOM    479 DP   DA  B  14       1.418 128.322   5.821  1.00  1.00      B    P
ATOM    480 DS   DA  B  14      -0.703 125.419   7.410  1.00  1.00      B    S
ATOM    481 DB   DA  B  14      -4.070 123.727   4.846  1.00  1.00      B    B
ATOM    482 DP   DT  B  15       0.928 123.096   8.898  1.00  1.00      B    P
ATOM    483 DS   DT  B  15      -1.053 120.386   8.399  1.00  1.00      B    S
ATOM    484 DB   DT  B  15      -1.781 120.747   4.548  1.00  1.00      B    B
ATOM    485 DP   DC  B  16       0.225 117.652   9.692  1.00  1.00      B    P
ATOM    486 DS   DC  B  16      -2.266 115.272   8.036  1.00  1.00      B    S
ATOM    487 DB   DC  B  16      -2.239 116.871   4.331  1.00  1.00      B    B
ATOM    488 DP   DT  B  17      -2.319 110.886   8.075  1.00  1.00      B    P
ATOM    489 DS   DT  B  17      -4.246 110.553   5.019  1.00  1.00      B    S
ATOM    490 DB   DT  B  17      -1.972 113.294   2.607  1.00  1.00      B    B
ATOM    491 DP   DG  B  18      -4.396 106.455   3.391  1.00  1.00      B    P
ATOM    492 DS   DG  B  18      -4.257 107.487  -0.134  1.00  1.00      B    S
ATOM    493 DB   DG  B  18      -0.940 110.849  -0.893  1.00  1.00      B    B
ATOM    494 DP   DA  B  19      -5.317 105.516  -2.956  1.00  1.00      B    P
ATOM    495 DS   DA  B  19      -3.663 107.422  -5.271  1.00  1.00      B    S
ATOM    496 DB   DA  B  19       0.648 108.770  -3.408  1.00  1.00      B    B
ATOM    497 DP   DC  B  20      -3.653 106.086  -8.225  1.00  1.00      B    P
ATOM    498 DS   DC  B  20      -0.002 107.330  -9.453  1.00  1.00      B    S
ATOM    499 DB   DC  B  20       2.631 106.950  -6.065  1.00  1.00      B    B
ATOM    500 DP   DA  B  21       1.991 106.151 -13.620  1.00  1.00      B    P
ATOM    501 DS   DA  B  21       5.588 106.982 -12.516  1.00  1.00      B    S
ATOM    502 DB   DA  B  21       6.133 105.550  -7.803  1.00  1.00      B    B
ATOM    503 DP   DC  B  22       7.612 105.890 -14.389  1.00  1.00      B    P
ATOM    504 DS   DC  B  22      10.423 105.134 -11.647  1.00  1.00      B    S
ATOM    505 DB   DC  B  22       8.337 102.918  -8.431  1.00  1.00      B    B
ATOM    506 DP   DG  B  23      14.510 103.614 -12.724  1.00  1.00      B    P
ATOM    507 DS   DG  B  23      15.222 102.549  -9.257  1.00  1.00      B    S
ATOM    508 DB   DG  B  23      11.537 100.413  -6.916  1.00  1.00      B    B
ATOM    509 DP   DT  B  24      17.778 101.415  -8.415  1.00  1.00      B    P
ATOM    510 DS   DT  B  24      16.356  99.452  -5.295  1.00  1.00      B    S
ATOM    511 DB   DT  B  24      13.062  97.417  -7.121  1.00  1.00      B    B
ATOM    512 DP   DG  B  25      19.440  97.222  -3.425  1.00  1.00      B    P
ATOM    513 DS   DG  B  25      16.811  94.583  -2.004  1.00  1.00      B    S
ATOM    514 DB   DG  B  25      13.119  93.457  -4.847  1.00  1.00      B    B
ATOM    515 DP   DC  B  26      17.622  92.667   0.332  1.00  1.00      B    P
ATOM    516 DS   DC  B  26      14.942  90.766   0.043  1.00  1.00      B    S
ATOM    517 DB   DC  B  26      14.434  90.313  -4.512  1.00  1.00      B    B
ATOM    518 DP   DC  B  27      15.053  87.217   1.515  1.00  1.00      B    P
ATOM    519 DS   DC  B  27      12.300  85.715  -1.319  1.00  1.00      B    S
ATOM    520 DB   DC  B  27      13.939  86.283  -4.851  1.00  1.00      B    B
ATOM    521 DP   DT  B  28      10.919  82.170  -1.112  1.00  1.00      B    P
ATOM    522 DS   DT  B  28      10.460  81.280  -5.081  1.00  1.00      B    S
ATOM    523 DB   DT  B  28      13.634  82.635  -6.864  1.00  1.00      B    B
ATOM    524 DP   DG  B  29      10.320  76.569  -5.955  1.00  1.00      B    P
ATOM    525 DS   DG  B  29      11.868  76.864  -9.572  1.00  1.00      B    S
ATOM    526 DB   DG  B  29      15.305  80.000  -9.814  1.00  1.00      B    B
ATOM    527 DP   DG  B  30      12.873  73.406 -11.471  1.00  1.00      B    P
ATOM    528 DS   DG  B  30      15.907  74.619 -13.059  1.00  1.00      B    S
ATOM    529 DB   DG  B  30      18.600  78.076 -10.251  1.00  1.00      B    B
ATOM    530 DP   DA  B  31      17.804  72.449 -15.651  1.00  1.00      B    P
ATOM    531 DS   DA  B  31      20.380  74.455 -15.995  1.00  1.00      B    S
ATOM    532 DB   DA  B  31      21.584  76.203 -11.310  1.00  1.00      B    B
ATOM    533 DP   DG  B  32      23.384  72.872 -18.097  1.00  1.00      B    P
ATOM    534 DS   DG  B  32      26.133  74.617 -16.001  1.00  1.00      B    S
ATOM    535 DB   DG  B  32      25.350  75.447 -10.946  1.00  1.00      B    B
ATOM    536 DP   DA  B  33      30.072  74.585 -17.227  1.00  1.00      B    P
ATOM    537 DS   DA  B  33      31.555  75.145 -13.620  1.00  1.00      B    S
ATOM    538 DB   DA  B  33      28.425  73.921 -10.202  1.00  1.00      B    B
ATOM    539 DP   DC  B  34      34.715  74.048 -13.322  1.00  1.00      B    P
ATOM    540 DS   DC  B  34      34.235  73.527  -9.891  1.00  1.00      B    S
ATOM    541 DB   DC  B  34      30.824  71.595  -9.570  1.00  1.00      B    B
ATOM    542 DP   DT  B  35      37.242  71.659  -8.053  1.00  1.00      B    P
ATOM    543 DS   DT  B  35      35.390  69.980  -5.440  1.00  1.00      B    S
ATOM    544 DB   DT  B  35      32.351  68.353  -7.811  1.00  1.00      B    B
ATOM    545 DP   DA  B  36      37.229  67.122  -3.356  1.00  1.00      B    P
ATOM    546 DS   DA  B  36      34.112  65.049  -2.842  1.00  1.00      B    S
ATOM    547 DB   DA  B  36      31.485  64.344  -6.973  1.00  1.00      B    B
ATOM    548 DP   DG  B  37      34.495  62.115  -0.924  1.00  1.00      B    P
ATOM    549 DS   DG  B  37      31.567  60.730  -2.162  1.00  1.00      B    S
ATOM    550 DB   DG  B  37      31.504  60.511  -7.067  1.00  1.00      B    B
ATOM    551 DP   DG  B  38      30.250  57.415  -0.780  1.00  1.00      B    P
ATOM    552 DS   DG  B  38      28.245  56.360  -3.833  1.00  1.00      B    S
ATOM    553 DB   DG  B  38      30.768  56.945  -7.951  1.00  1.00      B    B
ATOM    554 DP   DG  B  39      26.677  53.072  -3.701  1.00  1.00      B    P
ATOM    555 DS   DG  B  39      26.906  52.520  -7.315  1.00  1.00      B    S
ATOM    556 DB   DG  B  39      31.212  53.677  -9.795  1.00  1.00      B    B
ATOM    557 DP   DA  B  40      25.166  49.326  -8.861  1.00  1.00      B    P
ATOM    558 DS   DA  B  40      27.047  49.489 -12.455  1.00  1.00      B    S
ATOM    559 DB   DA  B  40      31.532  50.443 -11.341  1.00  1.00      B    B
ATOM    560 DP   DG  B  41      26.502  46.333 -14.561  1.00  1.00      B    P
ATOM    561 DS   DG  B  41      29.396  46.618 -16.409  1.00  1.00      B    S
ATOM    562 DB   DG  B  41      33.294  47.377 -13.132  1.00  1.00      B    B
ATOM    563 DP   DT  B  42      30.327  44.512 -18.975  1.00  1.00      B    P
ATOM    564 DS   DT  B  42      34.323  44.743 -18.594  1.00  1.00      B    S
ATOM    565 DB   DT  B  42      34.371  44.381 -14.323  1.00  1.00      B    B
ATOM    566 DP   DA  B  43      36.877  42.471 -21.102  1.00  1.00      B    P
ATOM    567 DS   DA  B  43      40.173  42.255 -18.552  1.00  1.00      B    S
ATOM    568 DB   DA  B  43      37.777  41.980 -13.946  1.00  1.00      B    B
ATOM    569 DP   DA  B  44      42.950  39.920 -19.211  1.00  1.00      B    P
ATOM    570 DS   DA  B  44      43.748  39.524 -15.825  1.00  1.00      B    S
ATOM    571 DB   DA  B  44      39.660  39.004 -13.542  1.00  1.00      B    B
ATOM    572 DP   DT  B  45      45.629  36.943 -15.116  1.00  1.00      B    P
ATOM    573 DS   DT  B  45      44.054  37.112 -11.367  1.00  1.00      B    S
ATOM    574 DB   DT  B  45      40.190  35.531 -12.272  1.00  1.00      B    B
ATOM    575 DP   DC  B  46      46.391  34.466  -8.991  1.00  1.00      B    P
ATOM    576 DS   DC  B  46      43.536  32.820  -7.194  1.00  1.00      B    S
ATOM    577 DB   DC  B  46      40.263  31.813 -10.469  1.00  1.00      B    B
ATOM    578 DP   DC  B  47      44.036  30.167  -4.767  1.00  1.00      B    P
ATOM    579 DS   DC  B  47      40.263  29.018  -4.383  1.00  1.00      B    S
ATOM    580 DB   DC  B  47      38.976  28.457  -9.001  1.00  1.00      B    B
ATOM    581 DP   DC  B  48      39.495  25.681  -2.560  1.00  1.00      B    P
ATOM    582 DS   DC  B  48      35.910  25.114  -4.599  1.00  1.00      B    S
ATOM    583 DB   DC  B  48      37.212  24.754  -8.747  1.00  1.00      B    B
ATOM    584 DP   DC  B  49      33.969  21.921  -3.701  1.00  1.00      B    P
ATOM    585 DS   DC  B  49      32.559  21.180  -7.300  1.00  1.00      B    S
ATOM    586 DB   DC  B  49      35.734  21.391  -9.863  1.00  1.00      B    B
ATOM    587 DP   DT  B  50      30.177  17.728  -8.100  1.00  1.00      B    P
ATOM    588 DS   DT  B  50      31.241  17.801 -12.087  1.00  1.00      B    S
ATOM    589 DB   DT  B  50      35.725  17.650 -11.468  1.00  1.00      B    B
ATOM    590 DP   DT  B  51      29.559  14.900 -14.580  1.00  1.00      B    P
ATOM    591 DS   DT  B  51      31.909  15.325 -17.087  1.00  1.00      B    S
ATOM    592 DB   DT  B  51      35.584  15.105 -14.378  1.00  1.00      B    B
ATOM    593 DP   DG  B  52      31.960  11.900 -20.279  1.00  1.00      B    P
ATOM    594 DS   DG  B  52      35.933  11.607 -20.369  1.00  1.00      B    S
ATOM    595 DB   DG  B  52      38.334  12.065 -15.941  1.00  1.00      B    B
ATOM    596 DP   DG  B  53      37.770   9.093 -22.776  1.00  1.00      B    P
ATOM    597 DS   DG  B  53      41.398   8.809 -21.028  1.00  1.00      B    S
ATOM    598 DB   DG  B  53      40.836   9.398 -16.024  1.00  1.00      B    B
ATOM    599 DP   DC  B  54      43.508   6.733 -21.983  1.00  1.00      B    P
ATOM    600 DS   DC  B  54      44.692   6.758 -18.809  1.00  1.00      B    S
ATOM    601 DB   DC  B  54      41.390   6.050 -16.204  1.00  1.00      B    B
ATOM    602 DP   DG  B  55      48.645   3.642 -17.924  1.00  1.00      B    P
ATOM    603 DS   DG  B  55      48.141   3.169 -14.781  1.00  1.00      B    S
ATOM    604 DB   DG  B  55      43.507   2.969 -14.077  1.00  1.00      B    B
ATOM    605 DP   DG  B  56      49.921   1.099 -12.635  1.00  1.00      B    P
ATOM    606 DS   DG  B  56      47.104   0.404 -10.197  1.00  1.00      B    S
ATOM    607 DB   DG  B  56      43.230  -0.504 -12.461  1.00  1.00      B    B
ATOM    608 DP   DT  B  57      47.350  -1.352  -7.666  1.00  1.00      B    P
ATOM    609 DS   DT  B  57      43.974  -1.913  -7.323  1.00  1.00      B    S
ATOM    610 DB   DT  B  57      42.915  -3.762 -11.105  1.00  1.00      B    B
ATOM    611 DP   DT  B  58      42.298  -3.475  -4.442  1.00  1.00      B    P
ATOM    612 DS   DT  B  58      39.116  -4.112  -6.314  1.00  1.00      B    S
ATOM    613 DB   DT  B  58      40.672  -6.653  -9.355  1.00  1.00      B    B
ATOM    614 DP   DA  B  59      35.753  -6.546  -4.232  1.00  1.00      B    P
ATOM    615 DS   DA  B  59      34.000  -7.474  -7.288  1.00  1.00      B    S
ATOM    616 DB   DA  B  59      37.402  -9.198 -10.984  1.00  1.00      B    B
ATOM    617 DP   DA  B  60      30.648  -9.079  -7.246  1.00  1.00      B    P
ATOM    618 DS   DA  B  60      31.212 -10.220 -10.428  1.00  1.00      B    S
ATOM    619 DB   DA  B  60      35.799 -12.441 -10.730  1.00  1.00      B    B
ATOM    620 DP   DA  B  61      28.244 -12.142 -11.722  1.00  1.00      B    P
ATOM    621 DS   DA  B  61      30.192 -14.487 -13.895  1.00  1.00      B    S
ATOM    622 DB   DA  B  61      34.159 -15.822 -11.631  1.00  1.00      B    B
ATOM    623 DP   DA  B  62      28.596 -16.936 -15.813  1.00  1.00      B    P
ATOM    624 DS   DA  B  62      31.838 -19.275 -16.125  1.00  1.00      B    S
ATOM    625 DB   DA  B  62      34.347 -19.358 -11.544  1.00  1.00      B    B
ATOM    626 DP   DC  B  63      31.364 -22.165 -17.570  1.00  1.00      B    P
ATOM    627 DS   DC  B  63      33.749 -24.385 -15.189  1.00  1.00      B    S
ATOM    628 DB   DC  B  63      33.387 -22.716 -11.438  1.00  1.00      B    B
ATOM    629 DP   DG  B  64      32.934 -29.086 -15.407  1.00  1.00      B    P
ATOM    630 DS   DG  B  64      34.291 -29.780 -11.928  1.00  1.00      B    S
ATOM    631 DB   DG  B  64      33.292 -26.573  -8.742  1.00  1.00      B    B
ATOM    632 DP   DC  B  65      34.639 -33.138 -10.610  1.00  1.00      B    P
ATOM    633 DS   DC  B  65      34.290 -32.220  -7.133  1.00  1.00      B    S
ATOM    634 DB   DC  B  65      31.772 -29.191  -7.038  1.00  1.00      B    B
ATOM    635 DP   DG  B  66      33.071 -35.773  -5.212  1.00  1.00      B    P
ATOM    636 DS   DG  B  66      31.122 -33.760  -2.562  1.00  1.00      B    S
ATOM    637 DB   DG  B  66      28.471 -29.560  -4.334  1.00  1.00      B    B
ATOM    638 DP   DG  B  67      29.478 -35.176  -0.069  1.00  1.00      B    P
ATOM    639 DS   DG  B  67      27.066 -32.275   0.818  1.00  1.00      B    S
ATOM    640 DB   DG  B  67      25.003 -30.244  -3.336  1.00  1.00      B    B
ATOM    641 DP   DG  B  68      24.831 -32.688   3.783  1.00  1.00      B    P
ATOM    642 DS   DG  B  68      22.470 -30.278   2.460  1.00  1.00      B    S
ATOM    643 DB   DG  B  68      21.402 -30.289  -2.792  1.00  1.00      B    B
ATOM    644 DP   DG  B  69      19.519 -29.150   4.090  1.00  1.00      B    P
ATOM    645 DS   DG  B  69      18.357 -27.030   1.632  1.00  1.00      B    S
ATOM    646 DB   DG  B  69      17.855 -29.628  -2.315  1.00  1.00      B    B
ATOM    647 DP   DG  B  70      15.295 -24.625   2.037  1.00  1.00      B    P
ATOM    648 DS   DG  B  70      14.119 -25.099  -1.637  1.00  1.00      B    S
ATOM    649 DB   DG  B  70      14.471 -29.564  -3.614  1.00  1.00      B    B
ATOM    650 DP   DA  B  71      11.426 -23.189  -3.326  1.00  1.00      B    P
ATOM    651 DS   DA  B  71      10.514 -25.975  -5.590  1.00  1.00      B    S
ATOM    652 DB   DA  B  71      11.013 -30.325  -3.660  1.00  1.00      B    B
ATOM    653 DP   DC  B  72       7.634 -25.529  -6.928  1.00  1.00      B    P
ATOM    654 DS   DC  B  72       6.862 -29.206  -7.640  1.00  1.00      B    S
ATOM    655 DB   DC  B  72       7.456 -31.063  -3.808  1.00  1.00      B    B
ATOM    656 DP   DA  B  73       2.891 -30.021  -9.487  1.00  1.00      B    P
ATOM    657 DS   DA  B  73       2.779 -33.288  -8.498  1.00  1.00      B    S
ATOM    658 DB   DA  B  73       4.015 -33.590  -3.348  1.00  1.00      B    B
ATOM    659 DP   DG  B  74      -0.786 -35.072  -9.328  1.00  1.00      B    P
ATOM    660 DS   DG  B  74      -0.497 -37.911  -6.274  1.00  1.00      B    S
ATOM    661 DB   DG  B  74       1.159 -35.929  -2.303  1.00  1.00      B    B
ATOM    662 DP   DC  B  75      -2.454 -40.182  -6.140  1.00  1.00      B    P
ATOM    663 DS   DC  B  75      -1.746 -40.955  -2.899  1.00  1.00      B    S
ATOM    664 DB   DC  B  75      -1.675 -37.345  -1.053  1.00  1.00      B    B
ATOM    665 DP   DG  B  76      -5.111 -43.920  -1.184  1.00  1.00      B    P
ATOM    666 DS   DG  B  76      -4.893 -42.228   2.395  1.00  1.00      B    S
ATOM    667 DB   DG  B  76      -4.484 -37.281   2.150  1.00  1.00      B    B
ATOM    668 DP   DC  B  77      -7.306 -43.230   4.831  1.00  1.00      B    P
ATOM    669 DS   DC  B  77      -6.879 -40.372   6.858  1.00  1.00      B    S
ATOM    670 DB   DC  B  77      -7.716 -36.957   3.922  1.00  1.00      B    B
ATOM    671 DP   DG  B  78      -8.921 -40.100  10.946  1.00  1.00      B    P
ATOM    672 DS   DG  B  78      -9.614 -36.383  10.503  1.00  1.00      B    S
ATOM    673 DB   DG  B  78     -11.049 -35.455   6.206  1.00  1.00      B    B
ATOM    674 DP   DT  B  79     -10.765 -34.112  12.386  1.00  1.00      B    P
ATOM    675 DS   DT  B  79     -11.488 -31.536   9.916  1.00  1.00      B    S
ATOM    676 DB   DT  B  79     -13.999 -33.758   7.287  1.00  1.00      B    B
ATOM    677 DP   DA  B  80     -13.251 -27.716  11.385  1.00  1.00      B    P
ATOM    678 DS   DA  B  80     -13.926 -26.730   8.198  1.00  1.00      B    S
ATOM    679 DB   DA  B  80     -16.794 -30.506   6.387  1.00  1.00      B    B
ATOM    680 DP   DC  B  81     -15.174 -24.237   8.037  1.00  1.00      B    P
ATOM    681 DS   DC  B  81     -16.362 -24.642   4.655  1.00  1.00      B    S
ATOM    682 DB   DC  B  81     -19.119 -28.082   5.156  1.00  1.00      B    B
ATOM    683 DP   DG  B  82     -17.835 -20.972   2.484  1.00  1.00      B    P
ATOM    684 DS   DG  B  82     -20.247 -22.604   0.730  1.00  1.00      B    S
ATOM    685 DB   DG  B  82     -22.528 -25.810   3.633  1.00  1.00      B    B
ATOM    686 DP   DT  B  83     -22.430 -21.268  -1.610  1.00  1.00      B    P
ATOM    687 DS   DT  B  83     -25.252 -23.815  -1.323  1.00  1.00      B    S
ATOM    688 DB   DT  B  83     -25.487 -23.996   2.852  1.00  1.00      B    B
ATOM    689 DP   DG  B  84     -28.556 -22.628  -3.122  1.00  1.00      B    P
ATOM    690 DS   DG  B  84     -30.668 -24.191  -1.067  1.00  1.00      B    S
ATOM    691 DB   DG  B  84     -29.592 -23.156   3.441  1.00  1.00      B    B
ATOM    692 DP   DC  B  85     -34.080 -24.539  -1.716  1.00  1.00      B    P
ATOM    693 DS   DC  B  85     -35.094 -24.652   2.219  1.00  1.00      B    S
ATOM    694 DB   DC  B  85     -32.713 -22.237   4.267  1.00  1.00      B    B
ATOM    695 DP   DG  B  86     -39.816 -25.713   3.688  1.00  1.00      B    P
ATOM    696 DS   DG  B  86     -39.276 -24.655   7.213  1.00  1.00      B    S
ATOM    697 DB   DG  B  86     -35.727 -21.078   7.278  1.00  1.00      B    B
ATOM    698 DP   DT  B  87     -41.935 -24.019   9.584  1.00  1.00      B    P
ATOM    699 DS   DT  B  87     -40.074 -21.339  11.544  1.00  1.00      B    S
ATOM    700 DB   DT  B  87     -38.423 -18.761   8.327  1.00  1.00      B    B
ATOM    701 DP   DT  B  88     -41.868 -19.091  14.451  1.00  1.00      B    P
ATOM    702 DS   DT  B  88     -39.215 -16.743  14.538  1.00  1.00      B    S
ATOM    703 DB   DT  B  88     -39.147 -15.621  10.731  1.00  1.00      B    B
ATOM    704 DP   DT  B  89     -38.883 -13.863  16.933  1.00  1.00      B    P
ATOM    705 DS   DT  B  89     -36.883 -11.593  14.368  1.00  1.00      B    S
ATOM    706 DB   DT  B  89     -40.755 -10.117  11.958  1.00  1.00      B    B
ATOM    707 DP   DA  B  90     -35.286  -7.982  15.685  1.00  1.00      B    P
ATOM    708 DS   DA  B  90     -34.979  -7.038  12.220  1.00  1.00      B    S
ATOM    709 DB   DA  B  90     -39.294  -6.678  10.274  1.00  1.00      B    B
ATOM    710 DP   DA  B  91     -32.256  -4.254  10.979  1.00  1.00      B    P
ATOM    711 DS   DA  B  91     -34.028  -3.201   7.875  1.00  1.00      B    S
ATOM    712 DB   DA  B  91     -39.040  -3.441   8.759  1.00  1.00      B    B
ATOM    713 DP   DG  B  92     -32.870  -0.341   6.579  1.00  1.00      B    P
ATOM    714 DS   DG  B  92     -35.705   0.416   5.059  1.00  1.00      B    S
ATOM    715 DB   DG  B  92     -39.679   0.366   7.641  1.00  1.00      B    B
ATOM    716 DP   DC  B  93     -35.381   2.519   2.616  1.00  1.00      B    P
ATOM    717 DS   DC  B  93     -39.110   3.859   3.107  1.00  1.00      B    S
ATOM    718 DB   DC  B  93     -39.846   3.891   7.222  1.00  1.00      B    B
ATOM    719 DP   DG  B  94     -39.499   8.035   1.116  1.00  1.00      B    P
ATOM    720 DS   DG  B  94     -42.401   9.083   3.469  1.00  1.00      B    S
ATOM    721 DB   DG  B  94     -42.007   7.380   8.547  1.00  1.00      B    B
ATOM    722 DP   DG  B  95     -43.566  12.376   3.622  1.00  1.00      B    P
ATOM    723 DS   DG  B  95     -45.174  12.355   7.573  1.00  1.00      B    S
ATOM    724 DB   DG  B  95     -42.428  10.060  10.969  1.00  1.00      B    B
ATOM    725 DP   DT  B  96     -46.791  14.907   8.852  1.00  1.00      B    P
ATOM    726 DS   DT  B  96     -46.555  13.960  12.341  1.00  1.00      B    S
ATOM    727 DB   DT  B  96     -42.359  13.270  12.610  1.00  1.00      B    B
ATOM    728 DP   DG  B  97     -47.627  17.500  15.031  1.00  1.00      B    P
ATOM    729 DS   DG  B  97     -45.048  16.667  17.733  1.00  1.00      B    S
ATOM    730 DB   DG  B  97     -40.506  15.711  15.880  1.00  1.00      B    B
ATOM    731 DP   DC  B  98     -45.267  18.015  20.661  1.00  1.00      B    P
ATOM    732 DS   DC  B  98     -42.045  17.008  21.340  1.00  1.00      B    S
ATOM    733 DB   DC  B  98     -39.803  18.578  17.620  1.00  1.00      B    B
ATOM    734 DP   DT  B  99     -39.964  18.335  24.603  1.00  1.00      B    P
ATOM    735 DS   DT  B  99     -36.137  17.651  22.883  1.00  1.00      B    S
ATOM    736 DB   DT  B  99     -36.420  20.404  19.565  1.00  1.00      B    B
ATOM    737 DP   DA  B 100     -32.617  18.080  24.981  1.00  1.00      B    P
ATOM    738 DS   DA  B 100     -30.297  18.306  21.967  1.00  1.00      B    S
ATOM    739 DB   DA  B 100     -32.502  21.402  18.971  1.00  1.00      B    B
ATOM    740 DP   DG  B 101     -27.225  19.262  22.836  1.00  1.00      B    P
ATOM    741 DS   DG  B 101     -26.826  21.308  19.385  1.00  1.00      B    S
ATOM    742 DB   DG  B 101     -30.636  24.763  18.767  1.00  1.00      B    B
ATOM    743 DP   DA  B 102     -24.018  22.480  18.196  1.00  1.00      B    P
ATOM    744 DS   DA  B 102     -25.580  25.323  16.038  1.00  1.00      B    S
ATOM    745 DB   DA  B 102     -28.824  27.632  18.435  1.00  1.00      B    B
ATOM    746 DP   DG  B 103     -23.006  27.842  14.241  1.00  1.00      B    P
ATOM    747 DS   DG  B 103     -25.848  30.890  14.131  1.00  1.00      B    S
ATOM    748 DB   DG  B 103     -28.393  31.538  17.966  1.00  1.00      B    B
ATOM    749 DP   DC  B 104     -25.351  33.554  12.303  1.00  1.00      B    P
ATOM    750 DS   DC  B 104     -27.550  35.681  13.900  1.00  1.00      B    S
ATOM    751 DB   DC  B 104     -26.889  34.752  18.083  1.00  1.00      B    B
ATOM    752 DP   DT  B 105     -27.293  39.238  13.494  1.00  1.00      B    P
ATOM    753 DS   DT  B 105     -28.415  40.557  16.843  1.00  1.00      B    S
ATOM    754 DB   DT  B 105     -25.583  38.123  19.642  1.00  1.00      B    B
ATOM    755 DP   DG  B 106     -28.550  45.105  16.775  1.00  1.00      B    P
ATOM    756 DS   DG  B 106     -27.376  45.595  20.479  1.00  1.00      B    S
ATOM    757 DB   DG  B 106     -24.717  41.281  22.364  1.00  1.00      B    B
ATOM    758 DP   DT  B 107     -26.238  48.138  21.609  1.00  1.00      B    P
ATOM    759 DS   DT  B 107     -24.059  46.506  24.757  1.00  1.00      B    S
ATOM    760 DB   DT  B 107     -22.045  43.581  22.806  1.00  1.00      B    B
ATOM    761 DP   DC  B 108     -21.803  48.968  26.400  1.00  1.00      B    P
ATOM    762 DS   DC  B 108     -19.323  46.736  27.352  1.00  1.00      B    S
ATOM    763 DB   DC  B 108     -18.322  44.617  23.321  1.00  1.00      B    B
ATOM    764 DP   DT  B 109     -16.413  47.783  29.294  1.00  1.00      B    P
ATOM    765 DS   DT  B 109     -14.023  44.889  27.943  1.00  1.00      B    S
ATOM    766 DB   DT  B 109     -14.399  45.306  23.743  1.00  1.00      B    B
ATOM    767 DP   DA  B 110      -9.992  44.653  29.468  1.00  1.00      B    P
ATOM    768 DS   DA  B 110      -9.071  42.093  26.572  1.00  1.00      B    S
ATOM    769 DB   DA  B 110     -10.790  44.151  22.145  1.00  1.00      B    B
ATOM    770 DP   DC  B 111      -6.558  40.652  26.426  1.00  1.00      B    P
ATOM    771 DS   DC  B 111      -6.442  40.320  22.610  1.00  1.00      B    S
ATOM    772 DB   DC  B 111      -7.488  44.427  20.743  1.00  1.00      B    B
ATOM    773 DP   DG  B 112      -2.484  38.303  20.996  1.00  1.00      B    P
ATOM    774 DS   DG  B 112      -2.837  39.713  17.520  1.00  1.00      B    S
ATOM    775 DB   DG  B 112      -3.933  44.553  17.877  1.00  1.00      B    B
ATOM    776 DP   DA  B 113      -0.494  38.931  14.710  1.00  1.00      B    P
ATOM    777 DS   DA  B 113      -0.912  42.307  12.922  1.00  1.00      B    S
ATOM    778 DB   DA  B 113      -1.357  46.155  16.236  1.00  1.00      B    B
ATOM    779 DP   DC  B 114       0.921  42.537  10.596  1.00  1.00      B    P
ATOM    780 DS   DC  B 114       0.536  46.336  10.360  1.00  1.00      B    S
ATOM    781 DB   DC  B 114       1.654  47.535  13.915  1.00  1.00      B    B
ATOM    782 DP   DC  B 115       3.150  47.629   7.855  1.00  1.00      B    P
ATOM    783 DS   DC  B 115       5.035  50.522   9.873  1.00  1.00      B    S
ATOM    784 DB   DC  B 115       4.994  49.524  14.065  1.00  1.00      B    B
ATOM    785 DP   DA  B 116       9.182  52.277   8.632  1.00  1.00      B    P
ATOM    786 DS   DA  B 116      10.340  53.297  11.650  1.00  1.00      B    S
ATOM    787 DB   DA  B 116       9.092  49.791  14.880  1.00  1.00      B    B
ATOM    788 DP   DA  B 117      13.930  54.731  12.112  1.00  1.00      B    P
ATOM    789 DS   DA  B 117      13.767  53.808  16.110  1.00  1.00      B    S
ATOM    790 DB   DA  B 117      12.027  49.452  16.641  1.00  1.00      B    B
ATOM    791 DP   DT  B 118      16.953  54.124  17.570  1.00  1.00      B    P
ATOM    792 DS   DT  B 118      16.512  51.996  20.367  1.00  1.00      B    S
ATOM    793 DB   DT  B 118      15.153  48.459  17.875  1.00  1.00      B    B
ATOM    794 DP   DT  B 119      19.375  51.387  22.637  1.00  1.00      B    P
ATOM    795 DS   DT  B 119      18.188  47.567  23.586  1.00  1.00      B    S
ATOM    796 DB   DT  B 119      17.806  46.096  19.759  1.00  1.00      B    B
ATOM    797 DP   DG  B 120      22.030  45.776  25.476  1.00  1.00      B    P
ATOM    798 DS   DG  B 120      21.198  42.698  24.590  1.00  1.00      B    S
ATOM    799 DB   DG  B 120      20.222  42.529  19.509  1.00  1.00      B    B
ATOM    800 DP   DA  B 121      23.068  40.205  25.521  1.00  1.00      B    P
ATOM    801 DS   DA  B 121      21.653  38.204  23.326  1.00  1.00      B    S
ATOM    802 DB   DA  B 121      22.518  39.980  18.761  1.00  1.00      B    B
ATOM    803 DP   DG  B 122      22.541  34.644  23.713  1.00  1.00      B    P
ATOM    804 DS   DG  B 122      22.505  33.711  19.974  1.00  1.00      B    S
ATOM    805 DB   DG  B 122      24.781  36.870  16.986  1.00  1.00      B    B
ATOM    806 DP   DC  B 123      22.620  30.324  18.814  1.00  1.00      B    P
ATOM    807 DS   DC  B 123      23.743  31.237  15.642  1.00  1.00      B    S
ATOM    808 DB   DC  B 123      26.771  34.065  16.521  1.00  1.00      B    B
ATOM    809 DP   DG  B 124      24.965  27.769  13.000  1.00  1.00      B    P
ATOM    810 DS   DG  B 124      27.198  30.045  10.831  1.00  1.00      B    S
ATOM    811 DB   DG  B 124      29.519  32.873  13.593  1.00  1.00      B    B
ATOM    812 DP   DG  B 125      28.948  29.185   7.839  1.00  1.00      B    P
ATOM    813 DS   DG  B 125      32.086  30.895   8.361  1.00  1.00      B    S
ATOM    814 DB   DG  B 125      33.170  32.304  13.219  1.00  1.00      B    B
ATOM    815 DP   DC  B 126      34.113  31.403   6.081  1.00  1.00      B    P
ATOM    816 DS   DC  B 126      37.159  32.174   8.645  1.00  1.00      B    S
ATOM    817 DB   DC  B 126      36.074  30.585  12.478  1.00  1.00      B    B
ATOM    818 DP   DC  B 127      40.666  31.020   7.717  1.00  1.00      B    P
ATOM    819 DS   DC  B 127      42.401  30.709  10.897  1.00  1.00      B    S
ATOM    820 DB   DC  B 127      39.411  28.841  13.608  1.00  1.00      B    B
ATOM    821 DP   DT  B 128      45.970  28.965  11.026  1.00  1.00      B    P
ATOM    822 DS   DT  B 128      45.587  27.309  14.907  1.00  1.00      B    S
ATOM    823 DB   DT  B 128      41.430  25.615  14.672  1.00  1.00      B    B
ATOM    824 DP   DG  B 129      48.998  24.473  16.583  1.00  1.00      B    P
ATOM    825 DS   DG  B 129      47.132  22.879  18.753  1.00  1.00      B    S
ATOM    826 DB   DG  B 129      42.397  22.101  16.942  1.00  1.00      B    B
ATOM    827 DP   DC  B 130      48.063  21.327  21.063  1.00  1.00      B    P
ATOM    828 DS   DC  B 130      44.822  19.647  21.904  1.00  1.00      B    S
ATOM    829 DB   DC  B 130      43.093  19.155  18.521  1.00  1.00      B    B
ATOM    830 DP   DA  B 131      44.579  16.795  25.010  1.00  1.00      B    P
ATOM    831 DS   DA  B 131      41.905  15.319  23.584  1.00  1.00      B    S
ATOM    832 DB   DA  B 131      41.855  15.306  18.895  1.00  1.00      B    B
ATOM    833 DP   DG  B 132      40.167  11.747  25.150  1.00  1.00      B    P
ATOM    834 DS   DG  B 132      38.528  10.876  22.454  1.00  1.00      B    S
ATOM    835 DB   DG  B 132      41.386  11.339  18.289  1.00  1.00      B    B
ATOM    836 DP   DA  B 133      35.173   8.627  22.442  1.00  1.00      B    P
ATOM    837 DS   DA  B 133      35.148   8.474  18.992  1.00  1.00      B    S
ATOM    838 DB   DA  B 133      39.940   8.346  17.582  1.00  1.00      B    B
ATOM    839 DP   DC  B 134      33.396   6.743  17.987  1.00  1.00      B    P
ATOM    840 DS   DC  B 134      35.765   5.589  15.513  1.00  1.00      B    S
ATOM    841 DB   DC  B 134      39.859   5.058  17.112  1.00  1.00      B    B
ATOM    842 DP   DC  B 135      34.821   3.725  13.157  1.00  1.00      B    P
ATOM    843 DS   DC  B 135      38.183   2.838  11.504  1.00  1.00      B    S
ATOM    844 DB   DC  B 135      40.742   1.895  14.853  1.00  1.00      B    B
ATOM    845 DP   DG  B 136      37.662  -0.815   8.018  1.00  1.00      B    P
ATOM    846 DS   DG  B 136      40.874  -1.819   8.426  1.00  1.00      B    S
ATOM    847 DB   DG  B 136      42.375  -1.949  13.405  1.00  1.00      B    B
ATOM    848 DP   DG  B 137      42.341  -4.469   6.242  1.00  1.00      B    P
ATOM    849 DS   DG  B 137      44.435  -6.380   9.262  1.00  1.00      B    S
ATOM    850 DB   DG  B 137      43.321  -5.482  14.168  1.00  1.00      B    B
ATOM    851 DP   DG  B 138      46.080  -9.330   8.752  1.00  1.00      B    P
ATOM    852 DS   DG  B 138      45.474 -10.941  11.925  1.00  1.00      B    S
ATOM    853 DB   DG  B 138      42.055  -8.760  15.227  1.00  1.00      B    B
ATOM    854 DP   DA  B 139      46.402 -14.337  12.366  1.00  1.00      B    P
ATOM    855 DS   DA  B 139      45.827 -14.066  15.990  1.00  1.00      B    S
ATOM    856 DB   DA  B 139      41.952 -12.022  16.704  1.00  1.00      B    B
ATOM    857 DP   DT  B 140      46.229 -16.974  18.267  1.00  1.00      B    P
ATOM    858 DS   DT  B 140      43.877 -16.285  20.502  1.00  1.00      B    S
ATOM    859 DB   DT  B 140      40.102 -14.888  17.760  1.00  1.00      B    B
ATOM    860 DP   DT  B 141      42.764 -18.939  23.326  1.00  1.00      B    P
ATOM    861 DS   DT  B 141      39.128 -17.643  23.979  1.00  1.00      B    S
ATOM    862 DB   DT  B 141      37.529 -17.158  19.733  1.00  1.00      B    B
ATOM    863 DP   DC  B 142      37.247 -19.510  26.093  1.00  1.00      B    P
ATOM    864 DS   DC  B 142      34.285 -18.327  24.850  1.00  1.00      B    S
ATOM    865 DB   DC  B 142      34.683 -19.444  21.066  1.00  1.00      B    B
ATOM    866 DP   DT  B 143      30.956 -19.190  26.673  1.00  1.00      B    P
ATOM    867 DS   DT  B 143      28.827 -19.275  23.560  1.00  1.00      B    S
ATOM    868 DB   DT  B 143      31.107 -21.577  21.279  1.00  1.00      B    B
ATOM    869 DP   DC  B 144      25.268 -20.259  24.022  1.00  1.00      B    P
ATOM    870 DS   DC  B 144      24.629 -21.750  20.281  1.00  1.00      B    S
ATOM    871 DB   DC  B 144      28.388 -23.765  19.340  1.00  1.00      B    B
ATOM    872 DP   DC  B 145      21.650 -23.613  19.336  1.00  1.00      B    P
ATOM    873 DS   DC  B 145      22.988 -26.044  16.662  1.00  1.00      B    S
ATOM    874 DB   DC  B 145      26.553 -27.307  18.354  1.00  1.00      B    B
ATOM    875 DP   DA  B 146      20.095 -29.300  15.363  1.00  1.00      B    P
ATOM    876 DS   DA  B 146      22.899 -31.891  14.813  1.00  1.00      B    S
ATOM    877 DB   DA  B 146      26.402 -31.338  17.704  1.00  1.00      B    B
ATOM    878 DP   DG  B 147      21.650 -35.365  14.669  1.00  1.00      B    P
ATOM    879 DS   DG  B 147      25.123 -37.060  15.913  1.00  1.00      B    S
ATOM    880 DB   DG  B 147      27.047 -34.506  19.621  1.00  1.00      B    B
TER
ATOM    881  CA  ALA C   1     -29.432 -18.314 -32.326  1.00  1.00      C    C
ATOM    882  CA  ARG C   2     -31.123 -21.449 -31.052  1.00  1.00      C    C
ATOM    883  CA  THR C   3     -32.381 -23.338 -34.043  1.00  1.00      C    C
ATOM    884  CA  LYS C   4     -33.485 -26.972 -33.444  1.00  1.00      C    C
ATOM    885  CA  GLN C   5     -34.617 -28.674 -36.647  1.00  1.00      C    C
ATOM    886  CA  THR C   6     -37.804 -30.381 -35.437  1.00  1.00      C    C
ATOM    887  CA  ALA C   7     -40.264 -33.346 -35.732  1.00  1.00      C    C
ATOM    888  CA  ARG C   8     -40.073 -33.828 -31.908  1.00  1.00      C    C
ATOM    889  CA  LYS C   9     -40.627 -37.388 -30.859  1.00  1.00      C    C
ATOM    890  CA  SER C  10     -38.000 -38.512 -33.247  1.00  1.00      C    C
ATOM    891  CA  THR C  11     -36.629 -41.763 -31.638  1.00  1.00      C    C
ATOM    892  CA  GLY C  12     -34.332 -42.120 -28.648  1.00  1.00      C    C
ATOM    893  CA  GLY C  13     -34.998 -38.476 -27.410  1.00  1.00      C    C
ATOM    894  CA  LYS C  14     -33.507 -37.596 -24.127  1.00  1.00      C    C
ATOM    895  CA  ALA C  15     -36.190 -36.903 -21.522  1.00  1.00      C    C
ATOM    896  CA  PRO C  16     -38.235 -39.367 -19.416  1.00  1.00      C    C
ATOM    897  CA  ARG C  17     -41.880 -40.140 -20.124  1.00  1.00      C    C
ATOM    898  CA  LYS C  18     -42.734 -36.883 -22.042  1.00  1.00      C    C
ATOM    899  CA  GLN C  19     -45.457 -34.513 -23.444  1.00  1.00      C    C
ATOM    900  CA  LEU C  20     -45.764 -30.810 -22.732  1.00  1.00      C    C
ATOM    901  CA  ALA C  21     -49.445 -30.748 -21.475  1.00  1.00      C    C
ATOM    902  CA  THR C  22     -48.782 -32.002 -17.844  1.00  1.00      C    C
ATOM    903  CA  LYS C  23     -49.120 -28.517 -16.443  1.00  1.00      C    C
ATOM    904  CA  ALA C  24     -48.076 -25.282 -18.296  1.00  1.00      C    C
ATOM    905  CA  ALA C  25     -46.112 -22.719 -16.365  1.00  1.00      C    C
ATOM    906  CA  ARG C  26     -44.282 -20.090 -18.271  1.00  1.00      C    C
ATOM    907  CA  LYS C  27     -44.048 -18.038 -21.423  1.00  1.00      C    C
ATOM    908  CA  SER C  28     -43.427 -14.534 -19.979  1.00  1.00      C    C
ATOM    909  CA  ALA C  29     -40.228 -15.153 -18.068  1.00  1.00      C    C
ATOM    910  CA  PRO C  30     -37.117 -16.829 -19.584  1.00  1.00      C    C
ATOM    911  CA  ALA C  31     -37.301 -19.781 -17.184  1.00  1.00      C    C
ATOM    912  CA  THR C  32     -35.634 -20.615 -13.824  1.00  1.00      C    C
ATOM    913  CA  GLY C  33     -31.899 -21.029 -13.656  1.00  1.00      C    C
ATOM    914  CA  GLY C  34     -32.080 -24.049 -11.468  1.00  1.00      C    C
ATOM    915  CA  VAL C  35     -34.959 -26.230 -10.205  1.00  1.00      C    C
ATOM    916  CA  LYS C  36     -35.409 -27.066  -6.541  1.00  1.00      C    C
ATOM    917  CA  LYS C  37     -34.226 -30.770  -6.038  1.00  1.00      C    C
ATOM    918  CA  PRO C  38     -31.003 -30.490  -4.003  1.00  1.00      C    C
ATOM    919  CA  HIS C  39     -27.687 -31.457  -5.641  1.00  1.00      C    C
ATOM    920  CA  ARG C  40     -26.617 -30.021  -9.025  1.00  1.00      C    C
ATOM    921  CA  TYR C  41     -24.458 -26.918  -9.761  1.00  1.00      C    C
ATOM    922  CA  ARG C  42     -21.038 -27.236  -8.301  1.00  1.00      C    C
ATOM    923  CA  PRO C  43     -19.901 -26.089  -4.827  1.00  1.00      C    C
ATOM    924  CA  GLY C  44     -19.317 -22.424  -5.083  1.00  1.00      C    C
ATOM    925  CA  THR C  45     -21.451 -21.583  -8.002  1.00  1.00      C    C
ATOM    926  CA  VAL C  46     -23.603 -19.218  -5.871  1.00  1.00      C    C
ATOM    927  CA  ALA C  47     -20.493 -17.590  -4.302  1.00  1.00      C    C
ATOM    928  CA  LEU C  48     -19.357 -16.805  -7.926  1.00  1.00      C    C
ATOM    929  CA  ARG C  49     -22.836 -15.569  -8.756  1.00  1.00      C    C
ATOM    930  CA  GLU C  50     -22.624 -13.107  -5.753  1.00  1.00      C    C
ATOM    931  CA  ILE C  51     -19.149 -11.928  -6.901  1.00  1.00      C    C
ATOM    932  CA  ARG C  52     -20.681 -10.865 -10.246  1.00  1.00      C    C
ATOM    933  CA  ARG C  53     -23.602  -9.083  -8.597  1.00  1.00      C    C
ATOM    934  CA  TYR C  54     -21.287  -6.951  -6.355  1.00  1.00      C    C
ATOM    935  CA  GLN C  55     -18.797  -6.179  -8.957  1.00  1.00      C    C
ATOM    936  CA  LYS C  56     -21.662  -4.887 -11.115  1.00  1.00      C    C
ATOM    937  CA  SER C  57     -23.039  -2.493  -8.363  1.00  1.00      C    C
ATOM    938  CA  THR C  58     -22.465   0.384  -5.934  1.00  1.00      C    C
ATOM    939  CA  GLU C  59     -24.689  -0.405  -2.998  1.00  1.00      C    C
ATOM    940  CA  LEU C  60     -23.085  -0.468   0.516  1.00  1.00      C    C
ATOM    941  CA  LEU C  61     -23.427  -3.936   1.946  1.00  1.00      C    C
ATOM    942  CA  ILE C  62     -24.152  -3.723   5.661  1.00  1.00      C    C
ATOM    943  CA  ARG C  63     -27.726  -3.045   6.679  1.00  1.00      C    C
ATOM    944  CA  LYS C  64     -28.036   0.704   7.129  1.00  1.00      C    C
ATOM    945  CA  LEU C  65     -29.797   0.695  10.509  1.00  1.00      C    C
ATOM    946  CA  PRO C  66     -27.572  -2.006  12.119  1.00  1.00      C    C
ATOM    947  CA  PHE C  67     -24.578   0.014  10.921  1.00  1.00      C    C
ATOM    948  CA  GLN C  68     -25.780   3.276  12.307  1.00  1.00      C    C
ATOM    949  CA  ARG C  69     -26.028   1.661  15.779  1.00  1.00      C    C
ATOM    950  CA  LEU C  70     -22.459   0.424  15.659  1.00  1.00      C    C
ATOM    951  CA  VAL C  71     -21.277   3.834  14.575  1.00  1.00      C    C
ATOM    952  CA  ARG C  72     -22.974   5.619  17.444  1.00  1.00      C    C
ATOM    953  CA  GLU C  73     -21.574   3.052  19.897  1.00  1.00      C    C
ATOM    954  CA  ILE C  74     -17.960   3.420  18.632  1.00  1.00      C    C
ATOM    955  CA  ALA C  75     -18.249   7.258  18.734  1.00  1.00      C    C
ATOM    956  CA  GLN C  76     -19.785   7.092  22.237  1.00  1.00      C    C
ATOM    957  CA  ASP C  77     -16.222   6.041  23.428  1.00  1.00      C    C
ATOM    958  CA  PHE C  78     -14.743   9.356  22.316  1.00  1.00      C    C
ATOM    959  CA  LYS C  79     -17.640  11.646  22.986  1.00  1.00      C    C
ATOM    960  CA  THR C  80     -20.991  11.066  24.669  1.00  1.00      C    C
ATOM    961  CA  ASP C  81     -24.328  12.504  23.452  1.00  1.00      C    C
ATOM    962  CA  LEU C  82     -23.363  13.276  19.968  1.00  1.00      C    C
ATOM    963  CA  ARG C  83     -25.283  13.826  16.958  1.00  1.00      C    C
ATOM    964  CA  PHE C  84     -24.669  12.246  13.466  1.00  1.00      C    C
ATOM    965  CA  GLN C  85     -25.383  13.783  10.087  1.00  1.00      C    C
ATOM    966  CA  SER C  86     -26.879  11.060   7.963  1.00  1.00      C    C
ATOM    967  CA  SER C  87     -24.178  11.605   5.288  1.00  1.00      C    C
ATOM    968  CA  ALA C  88     -21.502  11.363   7.991  1.00  1.00      C    C
ATOM    969  CA  VAL C  89     -22.571   7.913   8.826  1.00  1.00      C    C
ATOM    970  CA  MET C  90     -22.813   6.921   5.067  1.00  1.00      C    C
ATOM    971  CA  ALA C  91     -19.364   8.389   4.424  1.00  1.00      C    C
ATOM    972  CA  LEU C  92     -17.988   6.403   7.197  1.00  1.00      C    C
ATOM    973  CA  GLN C  93     -19.477   3.130   5.898  1.00  1.00      C    C
ATOM    974  CA  GLU C  94     -18.533   3.965   2.438  1.00  1.00      C    C
ATOM    975  CA  ALA C  95     -14.843   4.224   3.480  1.00  1.00      C    C
ATOM    976  CA  SER C  96     -14.839   1.118   5.775  1.00  1.00      C    C
ATOM    977  CA  GLU C  97     -16.590  -1.084   3.205  1.00  1.00      C    C
ATOM    978  CA  ALA C  98     -14.231   0.375   0.367  1.00  1.00      C    C
ATOM    979  CA  TYR C  99     -11.405  -0.397   2.758  1.00  1.00      C    C
ATOM    980  CA  LEU C 100     -12.744  -3.883   3.666  1.00  1.00      C    C
ATOM    981  CA  VAL C 101     -13.214  -4.967   0.144  1.00  1.00      C    C
ATOM    982  CA  ALA C 102      -9.809  -3.930  -1.369  1.00  1.00      C    C
ATOM    983  CA  LEU C 103      -8.044  -5.632   1.476  1.00  1.00      C    C
ATOM    984  CA  PHE C 104     -10.165  -8.795   0.759  1.00  1.00      C    C
ATOM    985  CA  GLU C 105      -8.987  -8.659  -2.891  1.00  1.00      C    C
ATOM    986  CA  ASP C 106      -5.322  -8.732  -1.461  1.00  1.00      C    C
ATOM    987  CA  THR C 107      -6.375 -11.416   1.119  1.00  1.00      C    C
ATOM    988  CA  ASN C 108      -7.861 -13.437  -1.811  1.00  1.00      C    C
ATOM    989  CA  LEU C 109      -4.613 -12.907  -3.826  1.00  1.00      C    C
ATOM    990  CA  CYS C 110      -2.753 -14.173  -0.744  1.00  1.00      C    C
ATOM    991  CA  ALA C 111      -4.821 -17.375  -0.388  1.00  1.00      C    C
ATOM    992  CA  ILE C 112      -4.294 -18.286  -3.986  1.00  1.00      C    C
ATOM    993  CA  HIS C 113      -0.672 -17.479  -3.704  1.00  1.00      C    C
ATOM    994  CA  ALA C 114      -0.414 -20.225  -1.155  1.00  1.00      C    C
ATOM    995  CA  LYS C 115      -2.183 -22.979  -3.293  1.00  1.00      C    C
ATOM    996  CA  ARG C 116      -5.465 -22.363  -1.622  1.00  1.00      C    C
ATOM    997  CA  VAL C 117      -8.835 -20.992  -2.591  1.00  1.00      C    C
ATOM    998  CA  THR C 118      -9.950 -20.544   0.998  1.00  1.00      C    C
ATOM    999  CA  ILE C 119      -9.376 -17.321   2.792  1.00  1.00      C    C
ATOM   1000  CA  MET C 120      -8.283 -17.683   6.359  1.00  1.00      C    C
ATOM   1001  CA  PRO C 121      -7.272 -15.373   9.157  1.00  1.00      C    C
ATOM   1002  CA  LYS C 122      -3.629 -15.750   8.344  1.00  1.00      C    C
ATOM   1003  CA  ASP C 123      -4.287 -14.289   4.942  1.00  1.00      C    C
ATOM   1004  CA  ILE C 124      -5.886 -11.120   6.168  1.00  1.00      C    C
ATOM   1005  CA  GLN C 125      -3.025 -10.285   8.564  1.00  1.00      C    C
ATOM   1006  CA  LEU C 126      -0.380 -10.993   5.801  1.00  1.00      C    C
ATOM   1007  CA  ALA C 127      -1.988  -8.333   3.542  1.00  1.00      C    C
ATOM   1008  CA  ARG C 128      -1.850  -5.721   6.304  1.00  1.00      C    C
ATOM   1009  CA  ARG C 129       1.781  -6.437   6.893  1.00  1.00      C    C
ATOM   1010  CA  ILE C 130       2.645  -6.256   3.180  1.00  1.00      C    C
ATOM   1011  CA  ARG C 131       0.676  -3.130   2.725  1.00  1.00      C    C
ATOM   1012  CA  GLY C 132       2.689  -1.710   5.661  1.00  1.00      C    C
ATOM   1013  CA  GLU C 133      -0.382  -0.541   7.498  1.00  1.00      C    C
ATOM   1014  CA  ARG C 134       0.342  -2.830  10.594  1.00  1.00      C    C
ATOM   1015  CA  ALA C 135       4.005  -3.131   9.722  1.00  1.00      C    C
TER
ATOM   1016  CA  SER D   1     -69.564  -4.170  18.407  1.00  1.00      D    C
ATOM   1017  CA  GLY D   2     -67.446  -7.273  19.163  1.00  1.00      D    C
ATOM   1018  CA  ARG D   3     -67.366 -10.398  21.315  1.00  1.00      D    C
ATOM   1019  CA  GLY D   4     -63.836 -10.868  22.719  1.00  1.00      D    C
ATOM   1020  CA  LYS D   5     -63.546 -13.866  25.037  1.00  1.00      D    C
ATOM   1021  CA  GLY D   6     -60.554 -14.090  27.447  1.00  1.00      D    C
ATOM   1022  CA  GLY D   7     -58.790 -17.066  25.752  1.00  1.00      D    C
ATOM   1023  CA  LYS D   8     -57.379 -15.021  22.878  1.00  1.00      D    C
ATOM   1024  CA  GLY D   9     -57.512 -11.369  23.791  1.00  1.00      D    C
ATOM   1025  CA  LEU D  10     -56.277 -10.108  20.567  1.00  1.00      D    C
ATOM   1026  CA  GLY D  11     -52.684  -9.509  21.655  1.00  1.00      D    C
ATOM   1027  CA  LYS D  12     -51.975  -5.793  22.008  1.00  1.00      D    C
ATOM   1028  CA  GLY D  13     -49.342  -3.837  23.917  1.00  1.00      D    C
ATOM   1029  CA  GLY D  14     -45.699  -4.832  23.666  1.00  1.00      D    C
ATOM   1030  CA  ALA D  15     -42.533  -3.038  25.053  1.00  1.00      D    C
ATOM   1031  CA  LYS D  16     -41.668  -2.279  21.313  1.00  1.00      D    C
ATOM   1032  CA  ARG D  17     -39.776   0.687  22.501  1.00  1.00      D    C
ATOM   1033  CA  HIS D  18     -36.346   0.349  23.952  1.00  1.00      D    C
ATOM   1034  CA  ARG D  19     -34.416   3.155  22.336  1.00  1.00      D    C
ATOM   1035  CA  LYS D  20     -31.197   2.673  20.446  1.00  1.00      D    C
ATOM   1036  CA  VAL D  21     -31.427  -1.099  20.896  1.00  1.00      D    C
ATOM   1037  CA  LEU D  22     -27.813  -1.669  21.683  1.00  1.00      D    C
ATOM   1038  CA  ARG D  23     -26.354  -5.134  22.671  1.00  1.00      D    C
ATOM   1039  CA  ASP D  24     -26.084  -6.647  19.100  1.00  1.00      D    C
ATOM   1040  CA  ASN D  25     -24.094  -3.787  17.602  1.00  1.00      D    C
ATOM   1041  CA  ILE D  26     -20.775  -5.722  16.951  1.00  1.00      D    C
ATOM   1042  CA  GLN D  27     -23.186  -8.555  16.638  1.00  1.00      D    C
ATOM   1043  CA  GLY D  28     -25.133  -6.443  14.224  1.00  1.00      D    C
ATOM   1044  CA  ILE D  29     -22.507  -6.913  11.419  1.00  1.00      D    C
ATOM   1045  CA  THR D  30     -23.947 -10.315  10.332  1.00  1.00      D    C
ATOM   1046  CA  LYS D  31     -22.435 -13.142   8.439  1.00  1.00      D    C
ATOM   1047  CA  PRO D  32     -24.556 -12.290   5.446  1.00  1.00      D    C
ATOM   1048  CA  ALA D  33     -23.235  -8.651   5.314  1.00  1.00      D    C
ATOM   1049  CA  ILE D  34     -19.667 -10.001   5.562  1.00  1.00      D    C
ATOM   1050  CA  ARG D  35     -20.294 -12.669   2.968  1.00  1.00      D    C
ATOM   1051  CA  ARG D  36     -21.336  -9.858   0.575  1.00  1.00      D    C
ATOM   1052  CA  LEU D  37     -18.168  -7.858   1.472  1.00  1.00      D    C
ATOM   1053  CA  ALA D  38     -15.972 -10.885   0.432  1.00  1.00      D    C
ATOM   1054  CA  ARG D  39     -18.000 -11.178  -2.806  1.00  1.00      D    C
ATOM   1055  CA  ARG D  40     -17.366  -7.594  -3.758  1.00  1.00      D    C
ATOM   1056  CA  GLY D  41     -13.649  -8.432  -3.028  1.00  1.00      D    C
ATOM   1057  CA  GLY D  42     -13.658 -11.141  -5.615  1.00  1.00      D    C
ATOM   1058  CA  VAL D  43     -13.410 -14.050  -3.152  1.00  1.00      D    C
ATOM   1059  CA  LYS D  44     -15.087 -17.419  -3.703  1.00  1.00      D    C
ATOM   1060  CA  ARG D  45     -14.118 -19.436  -0.655  1.00  1.00      D    C
ATOM   1061  CA  ILE D  46     -14.926 -18.328   2.994  1.00  1.00      D    C
ATOM   1062  CA  SER D  47     -13.309 -19.720   6.076  1.00  1.00      D    C
ATOM   1063  CA  GLY D  48     -15.565 -19.977   9.129  1.00  1.00      D    C
ATOM   1064  CA  LEU D  49     -13.019 -17.939  11.016  1.00  1.00      D    C
ATOM   1065  CA  ILE D  50     -13.363 -14.983   8.466  1.00  1.00      D    C
ATOM   1066  CA  TYR D  51     -16.456 -13.596   9.972  1.00  1.00      D    C
ATOM   1067  CA  GLU D  52     -15.136 -12.775  13.430  1.00  1.00      D    C
ATOM   1068  CA  GLU D  53     -11.868 -11.629  11.939  1.00  1.00      D    C
ATOM   1069  CA  THR D  54     -13.563  -9.031   9.793  1.00  1.00      D    C
ATOM   1070  CA  ARG D  55     -15.704  -7.749  12.534  1.00  1.00      D    C
ATOM   1071  CA  GLY D  56     -12.757  -7.375  14.918  1.00  1.00      D    C
ATOM   1072  CA  VAL D  57     -10.698  -5.558  12.304  1.00  1.00      D    C
ATOM   1073  CA  LEU D  58     -13.794  -3.553  11.414  1.00  1.00      D    C
ATOM   1074  CA  LYS D  59     -14.417  -2.029  14.837  1.00  1.00      D    C
ATOM   1075  CA  VAL D  60     -10.729  -1.135  15.182  1.00  1.00      D    C
ATOM   1076  CA  PHE D  61     -10.797   0.439  11.747  1.00  1.00      D    C
ATOM   1077  CA  LEU D  62     -13.838   2.613  12.586  1.00  1.00      D    C
ATOM   1078  CA  GLU D  63     -12.324   3.716  15.870  1.00  1.00      D    C
ATOM   1079  CA  ASN D  64      -9.367   5.031  13.716  1.00  1.00      D    C
ATOM   1080  CA  VAL D  65     -11.410   7.202  11.464  1.00  1.00      D    C
ATOM   1081  CA  ILE D  66     -13.953   8.306  14.166  1.00  1.00      D    C
ATOM   1082  CA  ARG D  67     -10.990   9.164  16.443  1.00  1.00      D    C
ATOM   1083  CA  ASP D  68      -9.968  11.807  13.906  1.00  1.00      D    C
ATOM   1084  CA  ALA D  69     -13.516  12.794  13.219  1.00  1.00      D    C
ATOM   1085  CA  VAL D  70     -14.298  13.430  16.870  1.00  1.00      D    C
ATOM   1086  CA  THR D  71     -11.009  15.320  17.291  1.00  1.00      D    C
ATOM   1087  CA  TYR D  72     -12.215  17.740  14.587  1.00  1.00      D    C
ATOM   1088  CA  THR D  73     -15.723  17.835  16.046  1.00  1.00      D    C
ATOM   1089  CA  GLU D  74     -14.526  18.696  19.593  1.00  1.00      D    C
ATOM   1090  CA  HIS D  75     -12.145  21.413  18.449  1.00  1.00      D    C
ATOM   1091  CA  ALA D  76     -15.042  23.011  16.651  1.00  1.00      D    C
ATOM   1092  CA  LYS D  77     -17.053  23.053  19.748  1.00  1.00      D    C
ATOM   1093  CA  ARG D  78     -19.899  21.040  18.017  1.00  1.00      D    C
ATOM   1094  CA  LYS D  79     -21.673  17.902  19.081  1.00  1.00      D    C
ATOM   1095  CA  THR D  80     -22.341  16.871  15.573  1.00  1.00      D    C
ATOM   1096  CA  VAL D  81     -19.940  15.046  13.313  1.00  1.00      D    C
ATOM   1097  CA  THR D  82     -20.032  16.495   9.853  1.00  1.00      D    C
ATOM   1098  CA  ALA D  83     -19.268  14.700   6.601  1.00  1.00      D    C
ATOM   1099  CA  MET D  84     -16.164  16.994   6.354  1.00  1.00      D    C
ATOM   1100  CA  ASP D  85     -14.942  15.644   9.687  1.00  1.00      D    C
ATOM   1101  CA  VAL D  86     -14.786  12.227   8.127  1.00  1.00      D    C
ATOM   1102  CA  VAL D  87     -13.384  13.368   4.785  1.00  1.00      D    C
ATOM   1103  CA  TYR D  88     -10.590  15.335   6.612  1.00  1.00      D    C
ATOM   1104  CA  ALA D  89      -9.812  12.312   8.891  1.00  1.00      D    C
ATOM   1105  CA  LEU D  90      -9.699   9.981   5.880  1.00  1.00      D    C
ATOM   1106  CA  LYS D  91      -7.392  12.163   3.915  1.00  1.00      D    C
ATOM   1107  CA  ARG D  92      -4.766  12.616   6.668  1.00  1.00      D    C
ATOM   1108  CA  GLN D  93      -4.847   8.754   7.131  1.00  1.00      D    C
ATOM   1109  CA  GLY D  94      -3.932   8.409   3.435  1.00  1.00      D    C
ATOM   1110  CA  ARG D  95      -7.479   7.176   2.524  1.00  1.00      D    C
ATOM   1111  CA  THR D  96      -8.834   9.886   0.237  1.00  1.00      D    C
ATOM   1112  CA  LEU D  97     -12.573   9.565  -0.268  1.00  1.00      D    C
ATOM   1113  CA  TYR D  98     -14.751  11.123  -2.950  1.00  1.00      D    C
ATOM   1114  CA  GLY D  99     -18.424  11.803  -3.273  1.00  1.00      D    C
ATOM   1115  CA  PHE D 100     -20.815  13.354  -0.816  1.00  1.00      D    C
ATOM   1116  CA  GLY D 101     -24.126  14.174  -2.388  1.00  1.00      D    C
ATOM   1117  CA  GLY D 102     -25.925  17.030  -4.181  1.00  1.00      D    C
TER
ATOM   1118  CA  SER E   1      30.872  29.909  21.595  1.00  1.00      E    C
ATOM   1119  CA  GLY E   2      31.164  26.185  21.080  1.00  1.00      E    C
ATOM   1120  CA  ARG E   3      28.531  23.465  20.796  1.00  1.00      E    C
ATOM   1121  CA  GLY E   4      25.865  24.078  23.579  1.00  1.00      E    C
ATOM   1122  CA  LYS E   5      28.472  25.892  25.535  1.00  1.00      E    C
ATOM   1123  CA  GLN E   6      31.479  25.776  27.944  1.00  1.00      E    C
ATOM   1124  CA  GLY E   7      32.998  27.960  30.580  1.00  1.00      E    C
ATOM   1125  CA  GLY E   8      34.002  31.681  31.372  1.00  1.00      E    C
ATOM   1126  CA  LYS E   9      30.688  33.051  32.700  1.00  1.00      E    C
ATOM   1127  CA  THR E  10      27.927  35.126  31.201  1.00  1.00      E    C
ATOM   1128  CA  ARG E  11      24.803  33.811  29.360  1.00  1.00      E    C
ATOM   1129  CA  ALA E  12      22.062  36.292  28.200  1.00  1.00      E    C
ATOM   1130  CA  LYS E  13      19.989  37.863  31.029  1.00  1.00      E    C
ATOM   1131  CA  ALA E  14      16.515  37.560  32.369  1.00  1.00      E    C
ATOM   1132  CA  LYS E  15      14.483  38.178  29.240  1.00  1.00      E    C
ATOM   1133  CA  THR E  16      13.934  36.147  26.095  1.00  1.00      E    C
ATOM   1134  CA  ARG E  17      10.650  34.401  25.602  1.00  1.00      E    C
ATOM   1135  CA  SER E  18      12.720  31.246  25.591  1.00  1.00      E    C
ATOM   1136  CA  SER E  19      13.860  31.742  29.076  1.00  1.00      E    C
ATOM   1137  CA  ARG E  20      10.585  32.899  30.149  1.00  1.00      E    C
ATOM   1138  CA  ALA E  21       8.848  29.814  28.924  1.00  1.00      E    C
ATOM   1139  CA  GLY E  22      11.632  27.514  30.231  1.00  1.00      E    C
ATOM   1140  CA  LEU E  23      12.420  26.131  26.812  1.00  1.00      E    C
ATOM   1141  CA  GLN E  24      15.414  24.894  24.866  1.00  1.00      E    C
ATOM   1142  CA  PHE E  25      13.899  25.608  21.406  1.00  1.00      E    C
ATOM   1143  CA  PRO E  26      13.304  29.054  19.883  1.00  1.00      E    C
ATOM   1144  CA  VAL E  27       9.911  30.611  20.481  1.00  1.00      E    C
ATOM   1145  CA  GLY E  28      10.871  33.592  18.406  1.00  1.00      E    C
ATOM   1146  CA  ARG E  29      11.845  31.542  15.395  1.00  1.00      E    C
ATOM   1147  CA  VAL E  30       8.505  29.695  15.406  1.00  1.00      E    C
ATOM   1148  CA  HIS E  31       6.548  32.949  15.548  1.00  1.00      E    C
ATOM   1149  CA  ARG E  32       8.473  34.221  12.477  1.00  1.00      E    C
ATOM   1150  CA  LEU E  33       8.227  30.858  10.719  1.00  1.00      E    C
ATOM   1151  CA  LEU E  34       4.427  30.849  11.239  1.00  1.00      E    C
ATOM   1152  CA  ARG E  35       4.129  34.448   9.810  1.00  1.00      E    C
ATOM   1153  CA  LYS E  36       6.298  33.526   6.836  1.00  1.00      E    C
ATOM   1154  CA  GLY E  37       4.091  30.583   5.876  1.00  1.00      E    C
ATOM   1155  CA  ASN E  38       0.833  32.299   5.260  1.00  1.00      E    C
ATOM   1156  CA  TYR E  39      -1.236  29.374   6.781  1.00  1.00      E    C
ATOM   1157  CA  ALA E  40      -3.783  31.465   8.665  1.00  1.00      E    C
ATOM   1158  CA  GLU E  41      -3.760  35.235   8.760  1.00  1.00      E    C
ATOM   1159  CA  ARG E  42      -3.001  35.229  12.521  1.00  1.00      E    C
ATOM   1160  CA  VAL E  43      -1.100  33.171  15.003  1.00  1.00      E    C
ATOM   1161  CA  GLY E  44      -1.564  33.865  18.709  1.00  1.00      E    C
ATOM   1162  CA  ALA E  45       1.545  34.235  20.981  1.00  1.00      E    C
ATOM   1163  CA  GLY E  46       1.205  30.859  22.583  1.00  1.00      E    C
ATOM   1164  CA  ALA E  47       0.827  28.687  19.490  1.00  1.00      E    C
ATOM   1165  CA  PRO E  48       4.573  28.801  18.624  1.00  1.00      E    C
ATOM   1166  CA  VAL E  49       5.524  28.261  22.178  1.00  1.00      E    C
ATOM   1167  CA  TYR E  50       3.551  25.040  22.548  1.00  1.00      E    C
ATOM   1168  CA  LEU E  51       4.967  23.717  19.226  1.00  1.00      E    C
ATOM   1169  CA  ALA E  52       8.540  24.460  20.209  1.00  1.00      E    C
ATOM   1170  CA  ALA E  53       8.035  22.671  23.599  1.00  1.00      E    C
ATOM   1171  CA  VAL E  54       6.564  19.578  21.701  1.00  1.00      E    C
ATOM   1172  CA  LEU E  55       9.434  19.453  19.147  1.00  1.00      E    C
ATOM   1173  CA  GLU E  56      11.984  19.850  21.853  1.00  1.00      E    C
ATOM   1174  CA  TYR E  57      10.372  16.898  23.719  1.00  1.00      E    C
ATOM   1175  CA  LEU E  58      10.561  14.642  20.683  1.00  1.00      E    C
ATOM   1176  CA  THR E  59      14.192  15.608  20.145  1.00  1.00      E    C
ATOM   1177  CA  ALA E  60      14.867  14.291  23.700  1.00  1.00      E    C
ATOM   1178  CA  GLU E  61      13.026  11.076  22.929  1.00  1.00      E    C
ATOM   1179  CA  ILE E  62      14.927  10.317  19.671  1.00  1.00      E    C
ATOM   1180  CA  LEU E  63      18.260  11.527  21.015  1.00  1.00      E    C
ATOM   1181  CA  GLU E  64      17.959   9.596  24.291  1.00  1.00      E    C
ATOM   1182  CA  LEU E  65      17.549   6.186  22.704  1.00  1.00      E    C
ATOM   1183  CA  ALA E  66      19.992   6.974  19.962  1.00  1.00      E    C
ATOM   1184  CA  GLY E  67      22.807   7.776  22.339  1.00  1.00      E    C
ATOM   1185  CA  ASN E  68      22.057   4.397  23.839  1.00  1.00      E    C
ATOM   1186  CA  ALA E  69      22.298   2.738  20.414  1.00  1.00      E    C
ATOM   1187  CA  ALA E  70      25.657   4.346  19.789  1.00  1.00      E    C
ATOM   1188  CA  ARG E  71      26.871   3.027  23.195  1.00  1.00      E    C
ATOM   1189  CA  ASP E  72      25.603  -0.517  22.322  1.00  1.00      E    C
ATOM   1190  CA  ASN E  73      27.750  -0.278  19.126  1.00  1.00      E    C
ATOM   1191  CA  LYS E  74      30.764   0.959  21.016  1.00  1.00      E    C
ATOM   1192  CA  LYS E  75      30.787   4.510  19.800  1.00  1.00      E    C
ATOM   1193  CA  THR E  76      30.328   7.756  21.655  1.00  1.00      E    C
ATOM   1194  CA  ARG E  77      29.418   9.899  18.718  1.00  1.00      E    C
ATOM   1195  CA  ILE E  78      25.920   9.317  17.493  1.00  1.00      E    C
ATOM   1196  CA  ILE E  79      25.695   8.684  13.691  1.00  1.00      E    C
ATOM   1197  CA  PRO E  80      22.650   8.455  11.251  1.00  1.00      E    C
ATOM   1198  CA  ARG E  81      22.544   4.621  11.661  1.00  1.00      E    C
ATOM   1199  CA  HIS E  82      22.207   4.934  15.408  1.00  1.00      E    C
ATOM   1200  CA  LEU E  83      19.393   7.423  15.212  1.00  1.00      E    C
ATOM   1201  CA  GLN E  84      17.517   5.107  12.804  1.00  1.00      E    C
ATOM   1202  CA  LEU E  85      18.007   2.074  15.146  1.00  1.00      E    C
ATOM   1203  CA  ALA E  86      16.733   4.348  18.033  1.00  1.00      E    C
ATOM   1204  CA  VAL E  87      13.657   5.302  15.981  1.00  1.00      E    C
ATOM   1205  CA  ARG E  88      13.016   2.065  14.422  1.00  1.00      E    C
ATOM   1206  CA  ASN E  89      13.258  -0.100  17.529  1.00  1.00      E    C
ATOM   1207  CA  ASP E  90      10.523   1.843  19.213  1.00  1.00      E    C
ATOM   1208  CA  GLU E  91       6.974   1.075  18.119  1.00  1.00      E    C
ATOM   1209  CA  GLU E  92       5.641   4.540  18.157  1.00  1.00      E    C
ATOM   1210  CA  LEU E  93       8.393   6.708  16.680  1.00  1.00      E    C
ATOM   1211  CA  ASN E  94       8.669   4.090  13.726  1.00  1.00      E    C
ATOM   1212  CA  LYS E  95       5.046   4.634  12.741  1.00  1.00      E    C
ATOM   1213  CA  LEU E  96       5.320   8.457  12.885  1.00  1.00      E    C
ATOM   1214  CA  LEU E  97       8.314   8.234  10.442  1.00  1.00      E    C
ATOM   1215  CA  GLY E  98       6.982   5.296   8.542  1.00  1.00      E    C
ATOM   1216  CA  ARG E  99       7.514   6.632   5.082  1.00  1.00      E    C
ATOM   1217  CA  VAL E 100      10.579   8.669   5.788  1.00  1.00      E    C
ATOM   1218  CA  THR E 101      14.217   7.515   5.109  1.00  1.00      E    C
ATOM   1219  CA  ILE E 102      17.438   8.426   7.017  1.00  1.00      E    C
ATOM   1220  CA  ALA E 103      20.178   7.964   4.475  1.00  1.00      E    C
ATOM   1221  CA  GLN E 104      22.831   5.468   5.299  1.00  1.00      E    C
ATOM   1222  CA  GLY E 105      20.632   4.042   7.951  1.00  1.00      E    C
ATOM   1223  CA  GLY E 106      20.085   0.580   6.710  1.00  1.00      E    C
ATOM   1224  CA  VAL E 107      17.557  -1.543   8.521  1.00  1.00      E    C
ATOM   1225  CA  LEU E 108      18.040  -3.575  11.846  1.00  1.00      E    C
ATOM   1226  CA  PRO E 109      19.384  -7.064  11.362  1.00  1.00      E    C
ATOM   1227  CA  ASN E 110      16.348  -9.274  11.291  1.00  1.00      E    C
ATOM   1228  CA  ILE E 111      15.938 -11.588  14.179  1.00  1.00      E    C
ATOM   1229  CA  GLN E 112      12.394 -12.320  15.292  1.00  1.00      E    C
ATOM   1230  CA  SER E 113      12.089 -12.153  19.229  1.00  1.00      E    C
ATOM   1231  CA  VAL E 114      10.483 -15.469  19.666  1.00  1.00      E    C
ATOM   1232  CA  LEU E 115      13.372 -17.236  18.079  1.00  1.00      E    C
ATOM   1233  CA  LEU E 116      15.999 -16.354  20.558  1.00  1.00      E    C
ATOM   1234  CA  PRO E 117      18.543 -19.064  21.247  1.00  1.00      E    C
ATOM   1235  CA  LYS E 118      18.774 -20.441  24.890  1.00  1.00      E    C
ATOM   1236  CA  LYS E 119      19.548 -23.478  27.043  1.00  1.00      E    C
ATOM   1237  CA  THR E 120      17.791 -25.304  29.648  1.00  1.00      E    C
ATOM   1238  CA  GLU E 121      20.120 -25.165  32.577  1.00  1.00      E    C
ATOM   1239  CA  SER E 122      20.100 -27.503  35.614  1.00  1.00      E    C
ATOM   1240  CA  SER E 123      23.397 -28.920  34.392  1.00  1.00      E    C
ATOM   1241  CA  LYS E 124      25.410 -29.338  31.051  1.00  1.00      E    C
ATOM   1242  CA  SER E 125      27.230 -26.412  29.368  1.00  1.00      E    C
ATOM   1243  CA  LYS E 126      30.800 -25.653  30.567  1.00  1.00      E    C
ATOM   1244  CA  SER E 127      30.671 -22.376  32.361  1.00  1.00      E    C
ATOM   1245  CA  LYS E 128      34.048 -20.633  32.897  1.00  1.00      E    C
TER
ATOM   1246  CA  PRO F   1      -1.647  82.772  10.587  1.00  1.00      F    C
ATOM   1247  CA  GLU F   2      -4.888  82.672   8.710  1.00  1.00      F    C
ATOM   1248  CA  PRO F   3      -4.849  78.963   8.413  1.00  1.00      F    C
ATOM   1249  CA  ALA F   4      -2.769  77.944   5.288  1.00  1.00      F    C
ATOM   1250  CA  LYS F   5      -2.212  74.585   3.558  1.00  1.00      F    C
ATOM   1251  CA  SER F   6      -5.540  73.122   4.560  1.00  1.00      F    C
ATOM   1252  CA  ALA F   7      -7.405  69.748   3.860  1.00  1.00      F    C
ATOM   1253  CA  PRO F   8      -8.563  68.181   6.074  1.00  1.00      F    C
ATOM   1254  CA  ALA F   9      -6.893  64.787   5.131  1.00  1.00      F    C
ATOM   1255  CA  PRO F  10      -9.490  63.383   5.265  1.00  1.00      F    C
ATOM   1256  CA  LYS F  11      -7.748  60.116   6.024  1.00  1.00      F    C
ATOM   1257  CA  LYS F  12      -8.301  56.930   8.201  1.00  1.00      F    C
ATOM   1258  CA  GLY F  13      -6.299  58.208  11.111  1.00  1.00      F    C
ATOM   1259  CA  SER F  14      -2.821  57.108  12.181  1.00  1.00      F    C
ATOM   1260  CA  LYS F  15      -1.242  60.048  10.526  1.00  1.00      F    C
ATOM   1261  CA  LYS F  16       1.333  57.967   8.607  1.00  1.00      F    C
ATOM   1262  CA  ALA F  17       5.195  58.410   8.294  1.00  1.00      F    C
ATOM   1263  CA  VAL F  18       7.169  57.137   5.272  1.00  1.00      F    C
ATOM   1264  CA  THR F  19      10.090  59.447   5.938  1.00  1.00      F    C
ATOM   1265  CA  LYS F  20      11.240  59.130   2.402  1.00  1.00      F    C
ATOM   1266  CA  THR F  21      14.152  56.856   2.105  1.00  1.00      F    C
ATOM   1267  CA  GLN F  22      15.337  54.445   4.705  1.00  1.00      F    C
ATOM   1268  CA  LYS F  23      19.036  54.672   5.674  1.00  1.00      F    C
ATOM   1269  CA  LYS F  24      21.449  52.839   3.412  1.00  1.00      F    C
ATOM   1270  CA  ASP F  25      22.481  50.230   5.965  1.00  1.00      F    C
ATOM   1271  CA  GLY F  26      21.492  47.243   3.899  1.00  1.00      F    C
ATOM   1272  CA  LYS F  27      24.666  45.112   3.493  1.00  1.00      F    C
ATOM   1273  CA  LYS F  28      25.737  41.562   2.707  1.00  1.00      F    C
ATOM   1274  CA  ARG F  29      22.468  39.981   1.303  1.00  1.00      F    C
ATOM   1275  CA  ARG F  30      21.958  37.381  -1.110  1.00  1.00      F    C
ATOM   1276  CA  LYS F  31      21.599  33.548  -0.434  1.00  1.00      F    C
ATOM   1277  CA  THR F  32      19.356  32.927   2.598  1.00  1.00      F    C
ATOM   1278  CA  ARG F  33      21.763  32.599   5.496  1.00  1.00      F    C
ATOM   1279  CA  LYS F  34      22.655  29.257   6.767  1.00  1.00      F    C
ATOM   1280  CA  GLU F  35      19.872  28.197   9.208  1.00  1.00      F    C
ATOM   1281  CA  SER F  36      20.040  25.307  11.586  1.00  1.00      F    C
ATOM   1282  CA  TYR F  37      18.698  23.637  14.745  1.00  1.00      F    C
ATOM   1283  CA  ALA F  38      22.107  22.291  15.683  1.00  1.00      F    C
ATOM   1284  CA  ILE F  39      22.660  24.500  18.715  1.00  1.00      F    C
ATOM   1285  CA  TYR F  40      19.216  23.605  20.074  1.00  1.00      F    C
ATOM   1286  CA  VAL F  41      19.715  19.848  19.111  1.00  1.00      F    C
ATOM   1287  CA  TYR F  42      23.114  20.297  20.886  1.00  1.00      F    C
ATOM   1288  CA  LYS F  43      21.479  21.834  23.927  1.00  1.00      F    C
ATOM   1289  CA  VAL F  44      19.219  18.815  24.196  1.00  1.00      F    C
ATOM   1290  CA  LEU F  45      22.134  16.422  23.808  1.00  1.00      F    C
ATOM   1291  CA  LYS F  46      23.812  18.139  26.778  1.00  1.00      F    C
ATOM   1292  CA  GLN F  47      20.587  17.775  28.885  1.00  1.00      F    C
ATOM   1293  CA  VAL F  48      20.547  14.040  28.241  1.00  1.00      F    C
ATOM   1294  CA  HIS F  49      23.966  12.474  27.679  1.00  1.00      F    C
ATOM   1295  CA  PRO F  50      26.676  15.043  28.783  1.00  1.00      F    C
ATOM   1296  CA  ASP F  51      29.527  13.013  27.221  1.00  1.00      F    C
ATOM   1297  CA  THR F  52      27.897  12.073  24.004  1.00  1.00      F    C
ATOM   1298  CA  GLY F  53      28.334  13.578  20.557  1.00  1.00      F    C
ATOM   1299  CA  ILE F  54      26.676  13.944  17.182  1.00  1.00      F    C
ATOM   1300  CA  SER F  55      28.413  13.529  13.667  1.00  1.00      F    C
ATOM   1301  CA  SER F  56      27.565  16.205  11.031  1.00  1.00      F    C
ATOM   1302  CA  LYS F  57      25.539  13.602   9.067  1.00  1.00      F    C
ATOM   1303  CA  ALA F  58      23.565  12.668  12.169  1.00  1.00      F    C
ATOM   1304  CA  MET F  59      23.015  16.342  12.724  1.00  1.00      F    C
ATOM   1305  CA  SER F  60      21.537  16.733   9.212  1.00  1.00      F    C
ATOM   1306  CA  ILE F  61      19.301  13.841   9.943  1.00  1.00      F    C
ATOM   1307  CA  MET F  62      18.155  15.636  13.136  1.00  1.00      F    C
ATOM   1308  CA  ASN F  63      17.428  18.834  11.078  1.00  1.00      F    C
ATOM   1309  CA  SER F  64      15.274  16.780   8.671  1.00  1.00      F    C
ATOM   1310  CA  PHE F  65      13.307  15.389  11.591  1.00  1.00      F    C
ATOM   1311  CA  VAL F  66      12.683  18.626  13.355  1.00  1.00      F    C
ATOM   1312  CA  ASN F  67      11.697  20.443  10.080  1.00  1.00      F    C
ATOM   1313  CA  ASP F  68       9.327  17.590   9.068  1.00  1.00      F    C
ATOM   1314  CA  VAL F  69       7.507  17.851  12.401  1.00  1.00      F    C
ATOM   1315  CA  PHE F  70       7.443  21.672  12.186  1.00  1.00      F    C
ATOM   1316  CA  GLU F  71       5.613  21.369   8.759  1.00  1.00      F    C
ATOM   1317  CA  ARG F  72       3.410  18.606   9.894  1.00  1.00      F    C
ATOM   1318  CA  ILE F  73       2.115  20.302  13.001  1.00  1.00      F    C
ATOM   1319  CA  ALA F  74       1.706  23.678  11.210  1.00  1.00      F    C
ATOM   1320  CA  GLY F  75      -0.180  22.184   8.345  1.00  1.00      F    C
ATOM   1321  CA  GLU F  76      -2.667  20.499  10.587  1.00  1.00      F    C
ATOM   1322  CA  ALA F  77      -3.181  23.867  12.431  1.00  1.00      F    C
ATOM   1323  CA  SER F  78      -3.587  25.659   9.238  1.00  1.00      F    C
ATOM   1324  CA  ARG F  79      -6.229  23.075   8.027  1.00  1.00      F    C
ATOM   1325  CA  LEU F  80      -7.955  23.107  11.482  1.00  1.00      F    C
ATOM   1326  CA  ALA F  81      -8.322  26.872  11.140  1.00  1.00      F    C
ATOM   1327  CA  HIS F  82      -9.627  26.645   7.558  1.00  1.00      F    C
ATOM   1328  CA  TYR F  83     -12.110  23.961   8.129  1.00  1.00      F    C
ATOM   1329  CA  ASN F  84     -13.654  25.950  11.022  1.00  1.00      F    C
ATOM   1330  CA  LYS F  85     -13.496  29.316   9.477  1.00  1.00      F    C
ATOM   1331  CA  ARG F  86     -11.110  30.635  12.140  1.00  1.00      F    C
ATOM   1332  CA  SER F  87      -8.483  33.301  11.052  1.00  1.00      F    C
ATOM   1333  CA  THR F  88      -6.156  32.481  13.973  1.00  1.00      F    C
ATOM   1334  CA  ILE F  89      -4.095  29.433  14.933  1.00  1.00      F    C
ATOM   1335  CA  THR F  90      -3.733  29.277  18.623  1.00  1.00      F    C
ATOM   1336  CA  SER F  91      -1.959  26.831  20.889  1.00  1.00      F    C
ATOM   1337  CA  ARG F  92      -5.348  25.034  21.069  1.00  1.00      F    C
ATOM   1338  CA  GLU F  93      -5.119  24.423  17.240  1.00  1.00      F    C
ATOM   1339  CA  ILE F  94      -1.552  23.344  17.966  1.00  1.00      F    C
ATOM   1340  CA  GLN F  95      -2.869  21.139  20.826  1.00  1.00      F    C
ATOM   1341  CA  THR F  96      -5.459  19.509  18.654  1.00  1.00      F    C
ATOM   1342  CA  ALA F  97      -2.715  19.008  16.000  1.00  1.00      F    C
ATOM   1343  CA  VAL F  98      -0.664  17.238  18.638  1.00  1.00      F    C
ATOM   1344  CA  ARG F  99      -3.116  14.595  19.931  1.00  1.00      F    C
ATOM   1345  CA  LEU F 100      -4.021  13.745  16.385  1.00  1.00      F    C
ATOM   1346  CA  LEU F 101      -0.422  13.609  15.167  1.00  1.00      F    C
ATOM   1347  CA  LEU F 102       1.525  11.827  17.868  1.00  1.00      F    C
ATOM   1348  CA  PRO F 103       1.227   8.201  18.994  1.00  1.00      F    C
ATOM   1349  CA  GLY F 104      -0.123   7.276  22.382  1.00  1.00      F    C
ATOM   1350  CA  GLU F 105       2.543   7.579  25.125  1.00  1.00      F    C
ATOM   1351  CA  LEU F 106       4.443  10.278  23.231  1.00  1.00      F    C
ATOM   1352  CA  ALA F 107       1.385  12.371  22.742  1.00  1.00      F    C
ATOM   1353  CA  LYS F 108       0.698  11.885  26.566  1.00  1.00      F    C
ATOM   1354  CA  HIS F 109       4.144  13.350  27.444  1.00  1.00      F    C
ATOM   1355  CA  ALA F 110       4.169  16.127  24.774  1.00  1.00      F    C
ATOM   1356  CA  VAL F 111       0.941  17.419  25.850  1.00  1.00      F    C
ATOM   1357  CA  SER F 112       2.342  18.076  29.396  1.00  1.00      F    C
ATOM   1358  CA  GLU F 113       5.529  19.779  28.045  1.00  1.00      F    C
ATOM   1359  CA  GLY F 114       3.558  21.862  25.615  1.00  1.00      F    C
ATOM   1360  CA  THR F 115       0.774  22.766  28.127  1.00  1.00      F    C
ATOM   1361  CA  LYS F 116       3.329  23.586  30.812  1.00  1.00      F    C
ATOM   1362  CA  ALA F 117       5.146  25.840  28.382  1.00  1.00      F    C
ATOM   1363  CA  VAL F 118       1.963  27.779  27.464  1.00  1.00      F    C
ATOM   1364  CA  THR F 119       1.041  28.158  31.186  1.00  1.00      F    C
ATOM   1365  CA  LYS F 120       4.525  29.581  31.897  1.00  1.00      F    C
ATOM   1366  CA  TYR F 121       4.598  31.774  28.800  1.00  1.00      F    C
ATOM   1367  CA  THR F 122       1.327  33.443  29.883  1.00  1.00      F    C
ATOM   1368  CA  SER F 123       2.582  33.996  33.433  1.00  1.00      F    C
ATOM   1369  CA  ALA F 124       5.022  36.560  32.055  1.00  1.00      F    C
ATOM   1370  CA  LYS F 125       6.171  39.799  33.824  1.00  1.00      F    C
TER
ATOM   1371  CA  ALA G   1      48.981 -56.483  16.746  1.00  1.00      G    C
ATOM   1372  CA  ARG G   2      49.415 -59.804  14.854  1.00  1.00      G    C
ATOM   1373  CA  THR G   3      45.935 -61.423  13.972  1.00  1.00      G    C
ATOM   1374  CA  LYS G   4      42.623 -60.217  15.188  1.00  1.00      G    C
ATOM   1375  CA  GLN G   5      40.883 -57.526  13.154  1.00  1.00      G    C
ATOM   1376  CA  THR G   6      41.695 -57.105   9.454  1.00  1.00      G    C
ATOM   1377  CA  ALA G   7      44.230 -55.633   7.008  1.00  1.00      G    C
ATOM   1378  CA  ARG G   8      42.222 -54.280   4.186  1.00  1.00      G    C
ATOM   1379  CA  LYS G   9      44.727 -52.153   2.427  1.00  1.00      G    C
ATOM   1380  CA  SER G  10      43.277 -49.058   4.055  1.00  1.00      G    C
ATOM   1381  CA  THR G  11      44.980 -45.541   4.591  1.00  1.00      G    C
ATOM   1382  CA  GLY G  12      46.631 -45.073   7.932  1.00  1.00      G    C
ATOM   1383  CA  GLY G  13      48.363 -48.427   7.733  1.00  1.00      G    C
ATOM   1384  CA  LYS G  14      46.649 -50.757   9.958  1.00  1.00      G    C
ATOM   1385  CA  ALA G  15      49.199 -52.638  12.172  1.00  1.00      G    C
ATOM   1386  CA  PRO G  16      51.726 -51.548  14.777  1.00  1.00      G    C
ATOM   1387  CA  ARG G  17      55.317 -52.172  13.685  1.00  1.00      G    C
ATOM   1388  CA  LYS G  18      54.570 -50.998  10.061  1.00  1.00      G    C
ATOM   1389  CA  GLN G  19      55.883 -47.452  10.829  1.00  1.00      G    C
ATOM   1390  CA  LEU G  20      56.967 -44.291   8.915  1.00  1.00      G    C
ATOM   1391  CA  ALA G  21      54.825 -42.977   6.097  1.00  1.00      G    C
ATOM   1392  CA  THR G  22      58.080 -41.921   4.349  1.00  1.00      G    C
ATOM   1393  CA  LYS G  23      56.265 -41.338   0.987  1.00  1.00      G    C
ATOM   1394  CA  ALA G  24      55.699 -43.792  -1.946  1.00  1.00      G    C
ATOM   1395  CA  ALA G  25      52.107 -43.547  -3.074  1.00  1.00      G    C
ATOM   1396  CA  ARG G  26      51.545 -40.454  -5.165  1.00  1.00      G    C
ATOM   1397  CA  LYS G  27      54.369 -41.418  -7.599  1.00  1.00      G    C
ATOM   1398  CA  SER G  28      53.650 -38.739 -10.020  1.00  1.00      G    C
ATOM   1399  CA  ALA G  29      51.910 -35.978  -8.399  1.00  1.00      G    C
ATOM   1400  CA  PRO G  30      48.391 -34.893  -9.330  1.00  1.00      G    C
ATOM   1401  CA  ALA G  31      46.759 -32.447  -7.089  1.00  1.00      G    C
ATOM   1402  CA  THR G  32      43.987 -34.056  -5.124  1.00  1.00      G    C
ATOM   1403  CA  GLY G  33      43.751 -37.024  -2.810  1.00  1.00      G    C
ATOM   1404  CA  GLY G  34      42.751 -37.969   0.741  1.00  1.00      G    C
ATOM   1405  CA  VAL G  35      41.154 -35.861   3.492  1.00  1.00      G    C
ATOM   1406  CA  LYS G  36      37.587 -36.407   4.752  1.00  1.00      G    C
ATOM   1407  CA  LYS G  37      35.369 -33.509   3.723  1.00  1.00      G    C
ATOM   1408  CA  PRO G  38      37.387 -30.402   3.890  1.00  1.00      G    C
ATOM   1409  CA  HIS G  39      35.449 -27.119   3.406  1.00  1.00      G    C
ATOM   1410  CA  ARG G  40      31.755 -27.296   4.323  1.00  1.00      G    C
ATOM   1411  CA  TYR G  41      28.833 -25.041   3.580  1.00  1.00      G    C
ATOM   1412  CA  ARG G  42      25.459 -26.518   4.734  1.00  1.00      G    C
ATOM   1413  CA  PRO G  43      23.354 -24.256   2.306  1.00  1.00      G    C
ATOM   1414  CA  GLY G  44      22.605 -21.224   4.419  1.00  1.00      G    C
ATOM   1415  CA  THR G  45      25.508 -20.934   6.851  1.00  1.00      G    C
ATOM   1416  CA  VAL G  46      27.407 -18.445   4.769  1.00  1.00      G    C
ATOM   1417  CA  ALA G  47      24.151 -16.803   3.613  1.00  1.00      G    C
ATOM   1418  CA  LEU G  48      23.250 -16.053   7.169  1.00  1.00      G    C
ATOM   1419  CA  ARG G  49      26.582 -14.543   7.912  1.00  1.00      G    C
ATOM   1420  CA  GLU G  50      26.181 -12.202   4.883  1.00  1.00      G    C
ATOM   1421  CA  ILE G  51      22.738 -11.050   5.723  1.00  1.00      G    C
ATOM   1422  CA  ARG G  52      23.925 -10.045   9.269  1.00  1.00      G    C
ATOM   1423  CA  ARG G  53      27.124  -8.480   7.708  1.00  1.00      G    C
ATOM   1424  CA  TYR G  54      25.135  -6.514   5.106  1.00  1.00      G    C
ATOM   1425  CA  GLN G  55      22.399  -5.415   7.430  1.00  1.00      G    C
ATOM   1426  CA  LYS G  56      25.119  -4.231   9.680  1.00  1.00      G    C
ATOM   1427  CA  SER G  57      26.969  -2.014   7.292  1.00  1.00      G    C
ATOM   1428  CA  THR G  58      25.593   1.019   5.455  1.00  1.00      G    C
ATOM   1429  CA  GLU G  59      27.691   1.263   2.407  1.00  1.00      G    C
ATOM   1430  CA  LEU G  60      25.921   1.389  -0.954  1.00  1.00      G    C
ATOM   1431  CA  LEU G  61      25.556  -2.191  -2.383  1.00  1.00      G    C
ATOM   1432  CA  ILE G  62      25.632  -1.482  -6.132  1.00  1.00      G    C
ATOM   1433  CA  ARG G  63      29.097  -0.221  -7.329  1.00  1.00      G    C
ATOM   1434  CA  LYS G  64      29.152   3.533  -7.898  1.00  1.00      G    C
ATOM   1435  CA  LEU G  65      30.399   3.753 -11.507  1.00  1.00      G    C
ATOM   1436  CA  PRO G  66      28.075   0.986 -12.917  1.00  1.00      G    C
ATOM   1437  CA  PHE G  67      25.227   2.705 -11.300  1.00  1.00      G    C
ATOM   1438  CA  GLN G  68      26.095   6.283 -12.346  1.00  1.00      G    C
ATOM   1439  CA  ARG G  69      26.385   5.015 -15.910  1.00  1.00      G    C
ATOM   1440  CA  LEU G  70      22.797   3.594 -15.709  1.00  1.00      G    C
ATOM   1441  CA  VAL G  71      21.349   6.894 -14.572  1.00  1.00      G    C
ATOM   1442  CA  ARG G  72      23.035   8.959 -17.321  1.00  1.00      G    C
ATOM   1443  CA  GLU G  73      21.824   6.546 -19.868  1.00  1.00      G    C
ATOM   1444  CA  ILE G  74      18.182   6.653 -18.823  1.00  1.00      G    C
ATOM   1445  CA  ALA G  75      18.340  10.498 -18.172  1.00  1.00      G    C
ATOM   1446  CA  GLN G  76      19.898  11.132 -21.583  1.00  1.00      G    C
ATOM   1447  CA  ASP G  77      16.744   9.683 -23.029  1.00  1.00      G    C
ATOM   1448  CA  PHE G  78      14.566  12.583 -21.964  1.00  1.00      G    C
ATOM   1449  CA  LYS G  79      16.842  15.476 -22.623  1.00  1.00      G    C
ATOM   1450  CA  THR G  80      20.147  15.628 -24.498  1.00  1.00      G    C
ATOM   1451  CA  ASP G  81      23.576  16.998 -23.371  1.00  1.00      G    C
ATOM   1452  CA  LEU G  82      22.780  17.136 -19.644  1.00  1.00      G    C
ATOM   1453  CA  ARG G  83      25.628  17.518 -17.150  1.00  1.00      G    C
ATOM   1454  CA  PHE G  84      25.200  16.197 -13.556  1.00  1.00      G    C
ATOM   1455  CA  GLN G  85      26.170  17.185 -10.070  1.00  1.00      G    C
ATOM   1456  CA  SER G  86      27.999  14.420  -8.333  1.00  1.00      G    C
ATOM   1457  CA  SER G  87      25.727  14.899  -5.264  1.00  1.00      G    C
ATOM   1458  CA  ALA G  88      22.623  14.557  -7.567  1.00  1.00      G    C
ATOM   1459  CA  VAL G  89      23.843  10.988  -8.532  1.00  1.00      G    C
ATOM   1460  CA  MET G  90      24.712   9.923  -4.968  1.00  1.00      G    C
ATOM   1461  CA  ALA G  91      21.282  10.909  -3.611  1.00  1.00      G    C
ATOM   1462  CA  LEU G  92      19.590   8.616  -6.178  1.00  1.00      G    C
ATOM   1463  CA  GLN G  93      21.719   5.652  -5.122  1.00  1.00      G    C
ATOM   1464  CA  GLU G  94      20.601   6.029  -1.460  1.00  1.00      G    C
ATOM   1465  CA  ALA G  95      16.889   6.265  -2.673  1.00  1.00      G    C
ATOM   1466  CA  SER G  96      17.235   3.354  -5.316  1.00  1.00      G    C
ATOM   1467  CA  GLU G  97      18.911   1.104  -2.759  1.00  1.00      G    C
ATOM   1468  CA  ALA G  98      16.362   1.637   0.014  1.00  1.00      G    C
ATOM   1469  CA  TYR G  99      13.612   0.925  -2.410  1.00  1.00      G    C
ATOM   1470  CA  LEU G 100      15.081  -2.465  -3.554  1.00  1.00      G    C
ATOM   1471  CA  VAL G 101      15.928  -3.453   0.008  1.00  1.00      G    C
ATOM   1472  CA  ALA G 102      12.258  -2.715   1.133  1.00  1.00      G    C
ATOM   1473  CA  LEU G 103      10.955  -4.660  -1.827  1.00  1.00      G    C
ATOM   1474  CA  PHE G 104      13.105  -7.657  -0.923  1.00  1.00      G    C
ATOM   1475  CA  GLU G 105      11.504  -7.717   2.620  1.00  1.00      G    C
ATOM   1476  CA  ASP G 106       8.079  -7.981   0.687  1.00  1.00      G    C
ATOM   1477  CA  THR G 107       9.225 -10.725  -1.521  1.00  1.00      G    C
ATOM   1478  CA  ASN G 108      10.602 -12.682   1.539  1.00  1.00      G    C
ATOM   1479  CA  LEU G 109       7.265 -12.435   3.182  1.00  1.00      G    C
ATOM   1480  CA  CYS G 110       5.582 -13.762   0.016  1.00  1.00      G    C
ATOM   1481  CA  ALA G 111       7.733 -16.859  -0.126  1.00  1.00      G    C
ATOM   1482  CA  ILE G 112       6.975 -17.718   3.436  1.00  1.00      G    C
ATOM   1483  CA  HIS G 113       3.232 -17.360   2.902  1.00  1.00      G    C
ATOM   1484  CA  ALA G 114       3.601 -20.263   0.457  1.00  1.00      G    C
ATOM   1485  CA  LYS G 115       5.721 -22.062   2.958  1.00  1.00      G    C
ATOM   1486  CA  ARG G 116       8.983 -21.484   1.078  1.00  1.00      G    C
ATOM   1487  CA  VAL G 117      12.464 -20.228   1.964  1.00  1.00      G    C
ATOM   1488  CA  THR G 118      13.315 -19.371  -1.665  1.00  1.00      G    C
ATOM   1489  CA  ILE G 119      12.089 -16.150  -3.330  1.00  1.00      G    C
ATOM   1490  CA  MET G 120      10.868 -16.578  -6.857  1.00  1.00      G    C
ATOM   1491  CA  PRO G 121       9.867 -14.071  -9.614  1.00  1.00      G    C
ATOM   1492  CA  LYS G 122       6.164 -14.757  -8.990  1.00  1.00      G    C
ATOM   1493  CA  ASP G 123       6.739 -13.828  -5.291  1.00  1.00      G    C
ATOM   1494  CA  ILE G 124       8.402 -10.550  -6.308  1.00  1.00      G    C
ATOM   1495  CA  GLN G 125       5.523  -9.714  -8.564  1.00  1.00      G    C
ATOM   1496  CA  LEU G 126       2.779 -10.629  -5.998  1.00  1.00      G    C
ATOM   1497  CA  ALA G 127       4.149  -8.108  -3.504  1.00  1.00      G    C
ATOM   1498  CA  ARG G 128       4.629  -5.569  -6.321  1.00  1.00      G    C
ATOM   1499  CA  ARG G 129       0.908  -5.905  -7.168  1.00  1.00      G    C
ATOM   1500  CA  ILE G 130      -0.265  -5.058  -3.605  1.00  1.00      G    C
ATOM   1501  CA  ARG G 131       2.061  -2.097  -3.348  1.00  1.00      G    C
ATOM   1502  CA  GLY G 132       0.144  -0.735  -6.402  1.00  1.00      G    C
ATOM   1503  CA  GLU G 133       3.302  -0.689  -8.524  1.00  1.00      G    C
ATOM   1504  CA  ARG G 134       1.618  -3.235 -10.943  1.00  1.00      G    C
ATOM   1505  CA  ALA G 135      -1.902  -2.428  -9.551  1.00  1.00      G    C
TER
ATOM   1506  CA  SER H   1      44.144 -25.221 -32.865  1.00  1.00      H    C
ATOM   1507  CA  GLY H   2      41.278 -26.162 -35.146  1.00  1.00      H    C
ATOM   1508  CA  ARG H   3      39.718 -24.464 -38.271  1.00  1.00      H    C
ATOM   1509  CA  GLY H   4      37.217 -25.192 -41.031  1.00  1.00      H    C
ATOM   1510  CA  LYS H   5      38.303 -25.444 -44.648  1.00  1.00      H    C
ATOM   1511  CA  GLY H   6      41.966 -25.659 -43.849  1.00  1.00      H    C
ATOM   1512  CA  GLY H   7      43.392 -22.414 -45.175  1.00  1.00      H    C
ATOM   1513  CA  LYS H   8      43.006 -18.566 -45.369  1.00  1.00      H    C
ATOM   1514  CA  GLY H   9      44.962 -15.618 -46.975  1.00  1.00      H    C
ATOM   1515  CA  LEU H  10      44.184 -13.331 -44.040  1.00  1.00      H    C
ATOM   1516  CA  GLY H  11      47.697 -11.878 -44.145  1.00  1.00      H    C
ATOM   1517  CA  LYS H  12      47.878 -11.385 -40.314  1.00  1.00      H    C
ATOM   1518  CA  GLY H  13      44.507  -9.825 -39.549  1.00  1.00      H    C
ATOM   1519  CA  GLY H  14      45.902  -6.592 -38.064  1.00  1.00      H    C
ATOM   1520  CA  ALA H  15      45.766  -8.187 -34.550  1.00  1.00      H    C
ATOM   1521  CA  LYS H  16      43.309 -10.299 -32.473  1.00  1.00      H    C
ATOM   1522  CA  ARG H  17      41.669 -10.720 -29.108  1.00  1.00      H    C
ATOM   1523  CA  HIS H  18      39.297  -7.691 -28.781  1.00  1.00      H    C
ATOM   1524  CA  ARG H  19      36.147  -5.777 -29.706  1.00  1.00      H    C
ATOM   1525  CA  LYS H  20      35.955  -4.502 -26.167  1.00  1.00      H    C
ATOM   1526  CA  VAL H  21      33.013  -6.740 -25.326  1.00  1.00      H    C
ATOM   1527  CA  LEU H  22      29.457  -5.435 -24.605  1.00  1.00      H    C
ATOM   1528  CA  ARG H  23      28.884  -4.532 -20.934  1.00  1.00      H    C
ATOM   1529  CA  ASP H  24      25.402  -3.247 -20.114  1.00  1.00      H    C
ATOM   1530  CA  ASN H  25      24.116  -0.471 -18.027  1.00  1.00      H    C
ATOM   1531  CA  ILE H  26      21.091  -2.215 -16.341  1.00  1.00      H    C
ATOM   1532  CA  GLN H  27      23.006  -5.340 -17.058  1.00  1.00      H    C
ATOM   1533  CA  GLY H  28      25.889  -3.956 -15.115  1.00  1.00      H    C
ATOM   1534  CA  ILE H  29      24.070  -4.242 -11.819  1.00  1.00      H    C
ATOM   1535  CA  THR H  30      25.702  -7.668 -11.177  1.00  1.00      H    C
ATOM   1536  CA  LYS H  31      24.053 -10.689  -9.837  1.00  1.00      H    C
ATOM   1537  CA  PRO H  32      26.250 -10.395  -6.747  1.00  1.00      H    C
ATOM   1538  CA  ALA H  33      25.193  -6.763  -5.977  1.00  1.00      H    C
ATOM   1539  CA  ILE H  34      21.521  -7.693  -6.188  1.00  1.00      H    C
ATOM   1540  CA  ARG H  35      22.173 -10.704  -3.921  1.00  1.00      H    C
ATOM   1541  CA  ARG H  36      23.959  -8.256  -1.471  1.00  1.00      H    C
ATOM   1542  CA  LEU H  37      20.899  -5.922  -1.714  1.00  1.00      H    C
ATOM   1543  CA  ALA H  38      18.680  -8.858  -0.956  1.00  1.00      H    C
ATOM   1544  CA  ARG H  39      20.776  -9.689   2.063  1.00  1.00      H    C
ATOM   1545  CA  ARG H  40      20.367  -6.281   3.476  1.00  1.00      H    C
ATOM   1546  CA  GLY H  41      16.624  -6.874   2.669  1.00  1.00      H    C
ATOM   1547  CA  GLY H  42      16.910 -10.067   4.711  1.00  1.00      H    C
ATOM   1548  CA  VAL H  43      16.733 -12.653   1.966  1.00  1.00      H    C
ATOM   1549  CA  LYS H  44      18.597 -15.919   2.462  1.00  1.00      H    C
ATOM   1550  CA  ARG H  45      17.701 -17.937  -0.593  1.00  1.00      H    C
ATOM   1551  CA  ILE H  46      17.211 -16.711  -4.181  1.00  1.00      H    C
ATOM   1552  CA  SER H  47      15.821 -18.387  -7.397  1.00  1.00      H    C
ATOM   1553  CA  GLY H  48      17.844 -17.928 -10.549  1.00  1.00      H    C
ATOM   1554  CA  LEU H  49      15.242 -15.745 -12.099  1.00  1.00      H    C
ATOM   1555  CA  ILE H  50      15.309 -12.930  -9.330  1.00  1.00      H    C
ATOM   1556  CA  TYR H  51      18.195 -11.211 -10.992  1.00  1.00      H    C
ATOM   1557  CA  GLU H  52      16.432 -10.318 -14.244  1.00  1.00      H    C
ATOM   1558  CA  GLU H  53      13.336  -9.539 -12.179  1.00  1.00      H    C
ATOM   1559  CA  THR H  54      15.331  -7.210  -9.959  1.00  1.00      H    C
ATOM   1560  CA  ARG H  55      16.685  -5.509 -13.075  1.00  1.00      H    C
ATOM   1561  CA  GLY H  56      13.137  -5.076 -14.431  1.00  1.00      H    C
ATOM   1562  CA  VAL H  57      11.947  -3.529 -11.116  1.00  1.00      H    C
ATOM   1563  CA  LEU H  58      14.986  -1.323 -10.957  1.00  1.00      H    C
ATOM   1564  CA  LYS H  59      14.299  -0.066 -14.537  1.00  1.00      H    C
ATOM   1565  CA  VAL H  60      10.712   0.673 -13.748  1.00  1.00      H    C
ATOM   1566  CA  PHE H  61      11.814   2.605 -10.669  1.00  1.00      H    C
ATOM   1567  CA  LEU H  62      14.359   4.782 -12.664  1.00  1.00      H    C
ATOM   1568  CA  GLU H  63      12.929   6.231 -15.773  1.00  1.00      H    C
ATOM   1569  CA  ASN H  64      10.105   7.642 -13.692  1.00  1.00      H    C
ATOM   1570  CA  VAL H  65      12.106   9.332 -10.984  1.00  1.00      H    C
ATOM   1571  CA  ILE H  66      14.648  10.877 -13.440  1.00  1.00      H    C
ATOM   1572  CA  ARG H  67      11.899  11.933 -15.669  1.00  1.00      H    C
ATOM   1573  CA  ASP H  68      10.453  14.270 -12.921  1.00  1.00      H    C
ATOM   1574  CA  ALA H  69      13.885  15.528 -11.964  1.00  1.00      H    C
ATOM   1575  CA  VAL H  70      14.608  16.407 -15.606  1.00  1.00      H    C
ATOM   1576  CA  THR H  71      11.154  18.116 -15.844  1.00  1.00      H    C
ATOM   1577  CA  TYR H  72      12.183  20.360 -12.970  1.00  1.00      H    C
ATOM   1578  CA  THR H  73      15.679  20.860 -14.455  1.00  1.00      H    C
ATOM   1579  CA  GLU H  74      14.369  22.036 -17.910  1.00  1.00      H    C
ATOM   1580  CA  HIS H  75      11.963  24.488 -16.573  1.00  1.00      H    C
ATOM   1581  CA  ALA H  76      14.715  26.176 -14.627  1.00  1.00      H    C
ATOM   1582  CA  LYS H  77      16.920  26.378 -17.692  1.00  1.00      H    C
ATOM   1583  CA  ARG H  78      19.710  24.634 -15.588  1.00  1.00      H    C
ATOM   1584  CA  LYS H  79      21.157  22.090 -17.977  1.00  1.00      H    C
ATOM   1585  CA  THR H  80      22.855  20.358 -14.981  1.00  1.00      H    C
ATOM   1586  CA  VAL H  81      20.876  17.792 -12.829  1.00  1.00      H    C
ATOM   1587  CA  THR H  82      21.151  19.013  -9.282  1.00  1.00      H    C
ATOM   1588  CA  ALA H  83      20.787  17.397  -5.910  1.00  1.00      H    C
ATOM   1589  CA  MET H  84      17.644  19.658  -5.515  1.00  1.00      H    C
ATOM   1590  CA  ASP H  85      16.208  18.343  -8.685  1.00  1.00      H    C
ATOM   1591  CA  VAL H  86      16.479  14.740  -7.540  1.00  1.00      H    C
ATOM   1592  CA  VAL H  87      15.132  15.486  -4.042  1.00  1.00      H    C
ATOM   1593  CA  TYR H  88      12.013  17.301  -5.389  1.00  1.00      H    C
ATOM   1594  CA  ALA H  89      11.389  14.313  -7.739  1.00  1.00      H    C
ATOM   1595  CA  LEU H  90      11.547  11.855  -4.899  1.00  1.00      H    C
ATOM   1596  CA  LYS H  91       9.045  13.906  -2.889  1.00  1.00      H    C
ATOM   1597  CA  ARG H  92       6.352  13.965  -5.485  1.00  1.00      H    C
ATOM   1598  CA  GLN H  93       6.643  10.137  -5.766  1.00  1.00      H    C
ATOM   1599  CA  GLY H  94       5.822   9.823  -1.915  1.00  1.00      H    C
ATOM   1600  CA  ARG H  95       9.349   8.740  -1.043  1.00  1.00      H    C
ATOM   1601  CA  THR H  96      10.618  11.348   1.477  1.00  1.00      H    C
ATOM   1602  CA  LEU H  97      14.432  11.046   1.884  1.00  1.00      H    C
ATOM   1603  CA  TYR H  98      16.365  12.837   4.787  1.00  1.00      H    C
ATOM   1604  CA  GLY H  99      19.914  13.836   4.358  1.00  1.00      H    C
ATOM   1605  CA  PHE H 100      19.699  15.789   1.076  1.00  1.00      H    C
ATOM   1606  CA  GLY H 101      18.026  19.135   1.748  1.00  1.00      H    C
ATOM   1607  CA  GLY H 102      14.771  17.749   3.098  1.00  1.00      H    C
TER
ATOM   1608  CA  SER I   1      41.361 -11.540  24.215  1.00  1.00      I    C
ATOM   1609  CA  GLY I   2      42.658 -11.588  27.837  1.00  1.00      I    C
ATOM   1610  CA  ARG I   3      40.256  -9.066  29.155  1.00  1.00      I    C
ATOM   1611  CA  GLY I   4      39.807  -6.432  31.708  1.00  1.00      I    C
ATOM   1612  CA  LYS I   5      42.030  -8.198  34.153  1.00  1.00      I    C
ATOM   1613  CA  GLN I   6      44.694  -5.656  35.159  1.00  1.00      I    C
ATOM   1614  CA  GLY I   7      42.878  -2.499  34.335  1.00  1.00      I    C
ATOM   1615  CA  GLY I   8      41.169  -1.787  31.044  1.00  1.00      I    C
ATOM   1616  CA  LYS I   9      44.012   0.624  30.074  1.00  1.00      I    C
ATOM   1617  CA  THR I  10      46.313  -0.557  27.172  1.00  1.00      I    C
ATOM   1618  CA  ARG I  11      49.340   1.773  27.402  1.00  1.00      I    C
ATOM   1619  CA  ALA I  12      50.863   2.297  23.999  1.00  1.00      I    C
ATOM   1620  CA  LYS I  13      53.683   4.473  23.020  1.00  1.00      I    C
ATOM   1621  CA  ALA I  14      56.207   4.587  20.180  1.00  1.00      I    C
ATOM   1622  CA  LYS I  15      54.671   7.530  18.260  1.00  1.00      I    C
ATOM   1623  CA  THR I  16      54.911   5.967  14.734  1.00  1.00      I    C
ATOM   1624  CA  ARG I  17      57.744   3.458  14.558  1.00  1.00      I    C
ATOM   1625  CA  SER I  18      58.413   5.082  11.084  1.00  1.00      I    C
ATOM   1626  CA  SER I  19      59.248   8.402  12.695  1.00  1.00      I    C
ATOM   1627  CA  ARG I  20      61.059   6.684  15.571  1.00  1.00      I    C
ATOM   1628  CA  ALA I  21      63.161   4.681  13.147  1.00  1.00      I    C
ATOM   1629  CA  GLY I  22      63.948   7.656  11.015  1.00  1.00      I    C
ATOM   1630  CA  LEU I  23      62.197   6.248   8.059  1.00  1.00      I    C
ATOM   1631  CA  GLN I  24      60.005   7.541   5.187  1.00  1.00      I    C
ATOM   1632  CA  PHE I  25      58.545   4.082   4.329  1.00  1.00      I    C
ATOM   1633  CA  PRO I  26      55.654   3.004   6.628  1.00  1.00      I    C
ATOM   1634  CA  VAL I  27      56.679   0.345   9.142  1.00  1.00      I    C
ATOM   1635  CA  GLY I  28      53.173  -0.330  10.293  1.00  1.00      I    C
ATOM   1636  CA  ARG I  29      51.872  -1.087   6.823  1.00  1.00      I    C
ATOM   1637  CA  VAL I  30      54.738  -3.341   5.925  1.00  1.00      I    C
ATOM   1638  CA  HIS I  31      54.003  -5.312   9.160  1.00  1.00      I    C
ATOM   1639  CA  ARG I  32      50.459  -5.970   8.145  1.00  1.00      I    C
ATOM   1640  CA  LEU I  33      51.602  -7.132   4.717  1.00  1.00      I    C
ATOM   1641  CA  LEU I  34      54.033  -9.619   6.406  1.00  1.00      I    C
ATOM   1642  CA  ARG I  35      51.135 -11.126   8.282  1.00  1.00      I    C
ATOM   1643  CA  LYS I  36      48.914 -11.415   5.188  1.00  1.00      I    C
ATOM   1644  CA  GLY I  37      51.823 -13.125   3.372  1.00  1.00      I    C
ATOM   1645  CA  ASN I  38      52.009 -16.235   5.712  1.00  1.00      I    C
ATOM   1646  CA  TYR I  39      55.764 -16.201   6.043  1.00  1.00      I    C
ATOM   1647  CA  ALA I  40      55.847 -17.224   9.694  1.00  1.00      I    C
ATOM   1648  CA  GLU I  41      52.874 -17.532  12.046  1.00  1.00      I    C
ATOM   1649  CA  ARG I  42      54.623 -15.127  14.411  1.00  1.00      I    C
ATOM   1650  CA  VAL I  43      55.532 -11.526  13.803  1.00  1.00      I    C
ATOM   1651  CA  GLY I  44      57.909  -9.524  15.935  1.00  1.00      I    C
ATOM   1652  CA  ALA I  45      58.112  -5.766  16.504  1.00  1.00      I    C
ATOM   1653  CA  GLY I  46      61.643  -5.495  14.911  1.00  1.00      I    C
ATOM   1654  CA  ALA I  47      60.856  -7.412  11.649  1.00  1.00      I    C
ATOM   1655  CA  PRO I  48      58.883  -4.548   9.939  1.00  1.00      I    C
ATOM   1656  CA  VAL I  49      61.437  -1.989  11.003  1.00  1.00      I    C
ATOM   1657  CA  TYR I  50      64.279  -4.220   9.670  1.00  1.00      I    C
ATOM   1658  CA  LEU I  51      62.294  -5.002   6.551  1.00  1.00      I    C
ATOM   1659  CA  ALA I  52      61.271  -1.305   5.927  1.00  1.00      I    C
ATOM   1660  CA  ALA I  53      64.885  -0.079   6.182  1.00  1.00      I    C
ATOM   1661  CA  VAL I  54      66.005  -2.381   3.390  1.00  1.00      I    C
ATOM   1662  CA  LEU I  55      63.078  -1.406   1.039  1.00  1.00      I    C
ATOM   1663  CA  GLU I  56      63.946   2.246   1.603  1.00  1.00      I    C
ATOM   1664  CA  TYR I  57      67.594   1.515   0.834  1.00  1.00      I    C
ATOM   1665  CA  LEU I  58      66.684  -0.484  -2.386  1.00  1.00      I    C
ATOM   1666  CA  THR I  59      64.376   2.155  -3.655  1.00  1.00      I    C
ATOM   1667  CA  ALA I  60      66.871   4.962  -3.005  1.00  1.00      I    C
ATOM   1668  CA  GLU I  61      69.705   3.125  -4.565  1.00  1.00      I    C
ATOM   1669  CA  ILE I  62      67.937   2.239  -7.779  1.00  1.00      I    C
ATOM   1670  CA  LEU I  63      66.379   5.747  -8.043  1.00  1.00      I    C
ATOM   1671  CA  GLU I  64      69.867   7.272  -7.884  1.00  1.00      I    C
ATOM   1672  CA  LEU I  65      71.189   5.239 -10.697  1.00  1.00      I    C
ATOM   1673  CA  ALA I  66      68.017   5.530 -12.797  1.00  1.00      I    C
ATOM   1674  CA  GLY I  67      67.802   9.323 -12.392  1.00  1.00      I    C
ATOM   1675  CA  ASN I  68      71.380   9.594 -13.510  1.00  1.00      I    C
ATOM   1676  CA  ALA I  69      70.277   7.819 -16.640  1.00  1.00      I    C
ATOM   1677  CA  ALA I  70      67.441  10.293 -17.306  1.00  1.00      I    C
ATOM   1678  CA  ARG I  71      69.902  13.209 -16.999  1.00  1.00      I    C
ATOM   1679  CA  ASP I  72      72.475  11.276 -19.195  1.00  1.00      I    C
ATOM   1680  CA  ASN I  73      69.824  11.027 -21.882  1.00  1.00      I    C
ATOM   1681  CA  LYS I  74      69.166  14.698 -21.625  1.00  1.00      I    C
ATOM   1682  CA  LYS I  75      65.534  14.117 -20.431  1.00  1.00      I    C
ATOM   1683  CA  THR I  76      63.826  15.341 -17.251  1.00  1.00      I    C
ATOM   1684  CA  ARG I  77      61.462  12.459 -16.837  1.00  1.00      I    C
ATOM   1685  CA  ILE I  78      62.340   8.874 -16.047  1.00  1.00      I    C
ATOM   1686  CA  ILE I  79      60.609   6.239 -18.262  1.00  1.00      I    C
ATOM   1687  CA  PRO I  80      61.050   2.475 -18.253  1.00  1.00      I    C
ATOM   1688  CA  ARG I  81      64.072   2.654 -20.448  1.00  1.00      I    C
ATOM   1689  CA  HIS I  82      65.962   4.698 -17.888  1.00  1.00      I    C
ATOM   1690  CA  LEU I  83      65.029   2.187 -15.242  1.00  1.00      I    C
ATOM   1691  CA  GLN I  84      66.250  -0.809 -17.381  1.00  1.00      I    C
ATOM   1692  CA  LEU I  85      69.391   1.151 -18.453  1.00  1.00      I    C
ATOM   1693  CA  ALA I  86      70.079   1.820 -14.784  1.00  1.00      I    C
ATOM   1694  CA  VAL I  87      69.632  -1.704 -13.477  1.00  1.00      I    C
ATOM   1695  CA  ARG I  88      71.408  -3.644 -16.149  1.00  1.00      I    C
ATOM   1696  CA  ASN I  89      74.359  -1.391 -16.441  1.00  1.00      I    C
ATOM   1697  CA  ASP I  90      75.070  -1.707 -12.726  1.00  1.00      I    C
ATOM   1698  CA  GLU I  91      76.772  -5.038 -11.871  1.00  1.00      I    C
ATOM   1699  CA  GLU I  92      74.942  -5.533  -8.572  1.00  1.00      I    C
ATOM   1700  CA  LEU I  93      71.405  -4.484  -9.509  1.00  1.00      I    C
ATOM   1701  CA  ASN I  94      71.836  -6.784 -12.501  1.00  1.00      I    C
ATOM   1702  CA  LYS I  95      72.661  -9.645 -10.182  1.00  1.00      I    C
ATOM   1703  CA  LEU I  96      69.793  -8.541  -7.723  1.00  1.00      I    C
ATOM   1704  CA  LEU I  97      67.405  -8.442 -10.767  1.00  1.00      I    C
ATOM   1705  CA  GLY I  98      69.104 -11.212 -12.687  1.00  1.00      I    C
ATOM   1706  CA  ARG I  99      65.947 -13.299 -13.205  1.00  1.00      I    C
ATOM   1707  CA  VAL I 100      63.442 -10.523 -14.100  1.00  1.00      I    C
ATOM   1708  CA  THR I 101      62.658  -8.717 -17.336  1.00  1.00      I    C
ATOM   1709  CA  ILE I 102      61.751  -5.013 -17.118  1.00  1.00      I    C
ATOM   1710  CA  ALA I 103      58.827  -4.450 -19.453  1.00  1.00      I    C
ATOM   1711  CA  GLN I 104      59.219  -1.558 -21.979  1.00  1.00      I    C
ATOM   1712  CA  GLY I 105      62.768  -1.343 -20.897  1.00  1.00      I    C
ATOM   1713  CA  GLY I 106      64.697  -2.578 -23.880  1.00  1.00      I    C
ATOM   1714  CA  VAL I 107      68.268  -3.939 -23.467  1.00  1.00      I    C
ATOM   1715  CA  LEU I 108      71.952  -2.602 -23.320  1.00  1.00      I    C
ATOM   1716  CA  PRO I 109      74.775  -4.634 -25.090  1.00  1.00      I    C
ATOM   1717  CA  ASN I 110      76.177  -6.722 -22.453  1.00  1.00      I    C
ATOM   1718  CA  ILE I 111      79.383  -7.939 -24.076  1.00  1.00      I    C
ATOM   1719  CA  GLN I 112      79.420  -9.222 -27.708  1.00  1.00      I    C
ATOM   1720  CA  SER I 113      82.940 -10.523 -28.603  1.00  1.00      I    C
ATOM   1721  CA  VAL I 114      81.902 -14.190 -28.861  1.00  1.00      I    C
ATOM   1722  CA  LEU I 115      79.545 -13.284 -31.662  1.00  1.00      I    C
ATOM   1723  CA  LEU I 116      82.069 -11.831 -34.034  1.00  1.00      I    C
ATOM   1724  CA  PRO I 117      83.113 -14.465 -36.375  1.00  1.00      I    C
ATOM   1725  CA  LYS I 118      86.778 -13.954 -35.465  1.00  1.00      I    C
ATOM   1726  CA  LYS I 119      88.583 -11.685 -33.118  1.00  1.00      I    C
ATOM   1727  CA  THR I 120      91.489 -13.366 -34.766  1.00  1.00      I    C
ATOM   1728  CA  GLU I 121      90.932 -11.413 -37.979  1.00  1.00      I    C
ATOM   1729  CA  SER I 122      90.980 -11.702 -41.759  1.00  1.00      I    C
ATOM   1730  CA  SER I 123      89.674 -15.271 -41.836  1.00  1.00      I    C
ATOM   1731  CA  LYS I 124      88.199 -17.117 -44.726  1.00  1.00      I    C
ATOM   1732  CA  SER I 125      85.004 -19.273 -44.765  1.00  1.00      I    C
ATOM   1733  CA  LYS I 126      85.234 -22.265 -42.515  1.00  1.00      I    C
ATOM   1734  CA  SER I 127      83.721 -21.008 -39.272  1.00  1.00      I    C
ATOM   1735  CA  LYS I 128      86.265 -22.067 -36.686  1.00  1.00      I    C
TER
ATOM   1736  CA  PRO J   1      40.344  26.244 -28.768  1.00  1.00      J    C
ATOM   1737  CA  GLU J   2      36.978  25.824 -30.420  1.00  1.00      J    C
ATOM   1738  CA  PRO J   3      37.114  28.398 -33.024  1.00  1.00      J    C
ATOM   1739  CA  ALA J   4      33.950  30.031 -34.528  1.00  1.00      J    C
ATOM   1740  CA  LYS J   5      34.151  30.497 -38.161  1.00  1.00      J    C
ATOM   1741  CA  SER J   6      35.422  33.882 -39.085  1.00  1.00      J    C
ATOM   1742  CA  ALA J   7      39.016  33.310 -38.104  1.00  1.00      J    C
ATOM   1743  CA  PRO J   8      38.864  34.613 -35.517  1.00  1.00      J    C
ATOM   1744  CA  ALA J   9      41.640  37.183 -35.913  1.00  1.00      J    C
ATOM   1745  CA  PRO J  10      42.436  36.891 -33.066  1.00  1.00      J    C
ATOM   1746  CA  LYS J  11      40.524  38.931 -30.424  1.00  1.00      J    C
ATOM   1747  CA  LYS J  12      40.132  35.844 -28.298  1.00  1.00      J    C
ATOM   1748  CA  GLY J  13      37.742  37.558 -25.860  1.00  1.00      J    C
ATOM   1749  CA  SER J  14      34.166  36.279 -25.219  1.00  1.00      J    C
ATOM   1750  CA  LYS J  15      33.597  37.764 -21.785  1.00  1.00      J    C
ATOM   1751  CA  LYS J  16      34.610  34.570 -20.235  1.00  1.00      J    C
ATOM   1752  CA  ALA J  17      35.772  32.731 -17.127  1.00  1.00      J    C
ATOM   1753  CA  VAL J  18      39.444  32.153 -15.922  1.00  1.00      J    C
ATOM   1754  CA  THR J  19      42.012  29.626 -17.178  1.00  1.00      J    C
ATOM   1755  CA  LYS J  20      43.711  29.335 -13.783  1.00  1.00      J    C
ATOM   1756  CA  THR J  21      47.027  31.167 -13.257  1.00  1.00      J    C
ATOM   1757  CA  GLN J  22      47.744  28.936 -10.348  1.00  1.00      J    C
ATOM   1758  CA  LYS J  23      47.119  25.112  -9.710  1.00  1.00      J    C
ATOM   1759  CA  LYS J  24      44.705  25.921  -7.012  1.00  1.00      J    C
ATOM   1760  CA  ASP J  25      46.158  25.100  -3.612  1.00  1.00      J    C
ATOM   1761  CA  GLY J  26      43.278  22.943  -2.507  1.00  1.00      J    C
ATOM   1762  CA  LYS J  27      41.522  20.633   0.002  1.00  1.00      J    C
ATOM   1763  CA  LYS J  28      40.768  18.040  -2.773  1.00  1.00      J    C
ATOM   1764  CA  ARG J  29      41.663  14.717  -1.105  1.00  1.00      J    C
ATOM   1765  CA  ARG J  30      38.385  13.093  -1.675  1.00  1.00      J    C
ATOM   1766  CA  LYS J  31      38.427   9.665  -3.279  1.00  1.00      J    C
ATOM   1767  CA  THR J  32      39.429   6.645  -1.256  1.00  1.00      J    C
ATOM   1768  CA  ARG J  33      42.729   5.356  -2.697  1.00  1.00      J    C
ATOM   1769  CA  LYS J  34      45.666   4.729  -0.384  1.00  1.00      J    C
ATOM   1770  CA  GLU J  35      47.112   1.404  -1.427  1.00  1.00      J    C
ATOM   1771  CA  SER J  36      50.503   1.066  -3.241  1.00  1.00      J    C
ATOM   1772  CA  TYR J  37      54.058   2.133  -2.400  1.00  1.00      J    C
ATOM   1773  CA  ALA J  38      53.780   4.926  -4.899  1.00  1.00      J    C
ATOM   1774  CA  ILE J  39      53.633   7.928  -2.516  1.00  1.00      J    C
ATOM   1775  CA  TYR J  40      56.730   6.486  -0.730  1.00  1.00      J    C
ATOM   1776  CA  VAL J  41      58.460   5.717  -4.066  1.00  1.00      J    C
ATOM   1777  CA  TYR J  42      57.614   9.295  -5.052  1.00  1.00      J    C
ATOM   1778  CA  LYS J  43      59.045  10.569  -1.639  1.00  1.00      J    C
ATOM   1779  CA  VAL J  44      62.212   8.592  -2.279  1.00  1.00      J    C
ATOM   1780  CA  LEU J  45      62.611   9.868  -5.796  1.00  1.00      J    C
ATOM   1781  CA  LYS J  46      62.412  13.481  -4.489  1.00  1.00      J    C
ATOM   1782  CA  GLN J  47      65.115  12.748  -1.900  1.00  1.00      J    C
ATOM   1783  CA  VAL J  48      67.548  11.628  -4.558  1.00  1.00      J    C
ATOM   1784  CA  HIS J  49      66.506  13.701  -7.550  1.00  1.00      J    C
ATOM   1785  CA  PRO J  50      64.893  16.984  -6.480  1.00  1.00      J    C
ATOM   1786  CA  ASP J  51      64.215  18.304  -9.958  1.00  1.00      J    C
ATOM   1787  CA  THR J  52      63.378  14.961 -11.639  1.00  1.00      J    C
ATOM   1788  CA  GLY J  53      60.026  13.718 -12.552  1.00  1.00      J    C
ATOM   1789  CA  ILE J  54      59.145  10.076 -12.982  1.00  1.00      J    C
ATOM   1790  CA  SER J  55      56.209   9.099 -15.260  1.00  1.00      J    C
ATOM   1791  CA  SER J  56      53.301   7.037 -13.699  1.00  1.00      J    C
ATOM   1792  CA  LYS J  57      54.425   4.076 -15.932  1.00  1.00      J    C
ATOM   1793  CA  ALA J  58      57.972   4.223 -14.527  1.00  1.00      J    C
ATOM   1794  CA  MET J  59      56.440   4.508 -11.118  1.00  1.00      J    C
ATOM   1795  CA  SER J  60      54.345   1.352 -11.769  1.00  1.00      J    C
ATOM   1796  CA  ILE J  61      57.601  -0.415 -12.626  1.00  1.00      J    C
ATOM   1797  CA  MET J  62      58.994   0.778  -9.147  1.00  1.00      J    C
ATOM   1798  CA  ASN J  63      55.701  -0.443  -7.584  1.00  1.00      J    C
ATOM   1799  CA  SER J  64      56.361  -4.003  -9.104  1.00  1.00      J    C
ATOM   1800  CA  PHE J  65      59.902  -3.670  -7.809  1.00  1.00      J    C
ATOM   1801  CA  VAL J  66      58.881  -2.877  -4.211  1.00  1.00      J    C
ATOM   1802  CA  ASN J  67      56.348  -5.754  -4.327  1.00  1.00      J    C
ATOM   1803  CA  ASP J  68      59.037  -8.118  -5.931  1.00  1.00      J    C
ATOM   1804  CA  VAL J  69      61.683  -7.209  -3.203  1.00  1.00      J    C
ATOM   1805  CA  PHE J  70      59.192  -7.538  -0.386  1.00  1.00      J    C
ATOM   1806  CA  GLU J  71      58.133 -10.942  -1.610  1.00  1.00      J    C
ATOM   1807  CA  ARG J  72      61.745 -12.077  -2.263  1.00  1.00      J    C
ATOM   1808  CA  ILE J  73      63.194 -11.257   1.028  1.00  1.00      J    C
ATOM   1809  CA  ALA J  74      60.164 -12.534   3.013  1.00  1.00      J    C
ATOM   1810  CA  GLY J  75      60.333 -15.827   0.902  1.00  1.00      J    C
ATOM   1811  CA  GLU J  76      64.005 -16.304   1.733  1.00  1.00      J    C
ATOM   1812  CA  ALA J  77      63.326 -15.514   5.427  1.00  1.00      J    C
ATOM   1813  CA  SER J  78      60.365 -17.800   5.599  1.00  1.00      J    C
ATOM   1814  CA  ARG J  79      62.416 -20.815   4.390  1.00  1.00      J    C
ATOM   1815  CA  LEU J  80      65.054 -20.105   6.942  1.00  1.00      J    C
ATOM   1816  CA  ALA J  81      62.595 -20.169   9.747  1.00  1.00      J    C
ATOM   1817  CA  HIS J  82      61.052 -23.518   8.967  1.00  1.00      J    C
ATOM   1818  CA  TYR J  83      64.363 -25.224   8.272  1.00  1.00      J    C
ATOM   1819  CA  ASN J  84      65.540 -24.068  11.686  1.00  1.00      J    C
ATOM   1820  CA  LYS J  85      62.352 -24.900  13.330  1.00  1.00      J    C
ATOM   1821  CA  ARG J  86      61.523 -21.361  14.228  1.00  1.00      J    C
ATOM   1822  CA  SER J  87      58.134 -19.911  13.977  1.00  1.00      J    C
ATOM   1823  CA  THR J  88      59.139 -16.214  14.327  1.00  1.00      J    C
ATOM   1824  CA  ILE J  89      60.735 -13.991  11.821  1.00  1.00      J    C
ATOM   1825  CA  THR J  90      63.140 -11.819  13.758  1.00  1.00      J    C
ATOM   1826  CA  SER J  91      65.692  -9.277  12.652  1.00  1.00      J    C
ATOM   1827  CA  ARG J  92      68.118 -12.082  12.708  1.00  1.00      J    C
ATOM   1828  CA  GLU J  93      66.519 -13.698   9.564  1.00  1.00      J    C
ATOM   1829  CA  ILE J  94      66.316 -10.291   7.810  1.00  1.00      J    C
ATOM   1830  CA  GLN J  95      70.100 -10.116   8.019  1.00  1.00      J    C
ATOM   1831  CA  THR J  96      70.583 -13.552   6.892  1.00  1.00      J    C
ATOM   1832  CA  ALA J  97      67.951 -13.170   4.050  1.00  1.00      J    C
ATOM   1833  CA  VAL J  98      69.842 -10.127   2.946  1.00  1.00      J    C
ATOM   1834  CA  ARG J  99      73.054 -12.040   2.853  1.00  1.00      J    C
ATOM   1835  CA  LEU J 100      71.398 -14.852   0.951  1.00  1.00      J    C
ATOM   1836  CA  LEU J 101      69.534 -12.456  -1.423  1.00  1.00      J    C
ATOM   1837  CA  LEU J 102      71.751  -9.512  -2.073  1.00  1.00      J    C
ATOM   1838  CA  PRO J 103      75.042  -9.600  -3.882  1.00  1.00      J    C
ATOM   1839  CA  GLY J 104      78.079  -8.442  -1.992  1.00  1.00      J    C
ATOM   1840  CA  GLU J 105      78.311  -4.629  -1.382  1.00  1.00      J    C
ATOM   1841  CA  LEU J 106      74.498  -4.199  -1.713  1.00  1.00      J    C
ATOM   1842  CA  ALA J 107      73.868  -6.509   1.112  1.00  1.00      J    C
ATOM   1843  CA  LYS J 108      76.524  -4.777   3.190  1.00  1.00      J    C
ATOM   1844  CA  HIS J 109      74.965  -1.306   2.773  1.00  1.00      J    C
ATOM   1845  CA  ALA J 110      71.439  -2.710   3.056  1.00  1.00      J    C
ATOM   1846  CA  VAL J 111      72.204  -4.777   6.365  1.00  1.00      J    C
ATOM   1847  CA  SER J 112      73.883  -1.646   7.926  1.00  1.00      J    C
ATOM   1848  CA  GLU J 113      70.684   0.407   7.258  1.00  1.00      J    C
ATOM   1849  CA  GLY J 114      68.318  -2.264   8.646  1.00  1.00      J    C
ATOM   1850  CA  THR J 115      70.468  -2.760  11.735  1.00  1.00      J    C
ATOM   1851  CA  LYS J 116      70.756   0.965  12.369  1.00  1.00      J    C
ATOM   1852  CA  ALA J 117      67.075   1.409  12.184  1.00  1.00      J    C
ATOM   1853  CA  VAL J 118      66.432  -1.361  14.835  1.00  1.00      J    C
ATOM   1854  CA  THR J 119      68.973   0.157  17.195  1.00  1.00      J    C
ATOM   1855  CA  LYS J 120      67.176   3.520  16.934  1.00  1.00      J    C
ATOM   1856  CA  TYR J 121      63.863   1.928  17.298  1.00  1.00      J    C
ATOM   1857  CA  THR J 122      64.752   0.124  20.473  1.00  1.00      J    C
ATOM   1858  CA  SER J 123      66.417   3.268  22.004  1.00  1.00      J    C
ATOM   1859  CA  ALA J 124      63.105   5.015  22.109  1.00  1.00      J    C
ATOM   1860  CA  LYS J 125      60.307   4.839  24.813  1.00  1.00      J    C
TER
