# Supplementary material for: The kinetic landscape of nucleosome assembly: A coarse-grained molecular dynamics study
Source: PLoS Comput Biol. 2021 Jul 27;17(7):e1009253. doi: 10.1371/journal.pcbi.1009253 (PMC8345847; doi:10.1371/journal.pcbi.1009253)
Supplement: S1 Data — For each of the 11 metastable states identified from our MSM at 400 mM using PCCA clustering, we deposited 4 representative coarse-grained nucleosome conformations in PDB format. The conformations are named “state*conf#.pdb”, where * corresponds to the state name as described in the text (T, TL, TR, HL0, HL1, HL2, HR0, HR1, HR2 and HR3, N), and # goes from 1 to 4. The file “msm_hmm11.dat” contains the equilibrium probabilities of the various basins and the transition probabilities between them. The data also contain 4 representative partially opened conformations for each of the left hexasome, right hexasome, and tetrasome states, named “partially-opened_*_conf#.pdb”, where * is HL, HR or T and # goes from 1 to 4. (ZIP) [file pcbi.1009253.s006.zip › S1_Data/stateHR3conf2.pdb]

ATOM      1 DS   DC  A   1      65.161  78.350 -81.460  1.00  1.00      A    S
ATOM      2 DB   DC  A   1      63.141  75.760 -84.840  1.00  1.00      A    B
ATOM      3 DP   DT  A   2      63.231  81.780 -80.930  1.00  1.00      A    P
ATOM      4 DS   DT  A   2      59.721  81.020 -82.670  1.00  1.00      A    S
ATOM      5 DB   DT  A   2      59.991  76.590 -82.780  1.00  1.00      A    B
ATOM      6 DP   DG  A   3      55.901  82.410 -80.480  1.00  1.00      A    P
ATOM      7 DS   DG  A   3      53.821  79.660 -81.800  1.00  1.00      A    S
ATOM      8 DB   DG  A   3      56.381  74.900 -81.140  1.00  1.00      A    B
ATOM      9 DP   DG  A   4      50.321  79.310 -81.170  1.00  1.00      A    P
ATOM     10 DS   DG  A   4      50.191  75.180 -81.710  1.00  1.00      A    S
ATOM     11 DB   DG  A   4      53.721  73.050 -79.570  1.00  1.00      A    B
ATOM     12 DP   DA  A   5      46.681  73.170 -81.900  1.00  1.00      A    P
ATOM     13 DS   DA  A   5      48.311  69.690 -81.210  1.00  1.00      A    S
ATOM     14 DB   DA  A   5      51.701  70.620 -78.090  1.00  1.00      A    B
ATOM     15 DP   DG  A   6      46.261  67.230 -79.870  1.00  1.00      A    P
ATOM     16 DS   DG  A   6      48.431  65.330 -78.000  1.00  1.00      A    S
ATOM     17 DB   DG  A   6      51.171  68.150 -75.060  1.00  1.00      A    B
ATOM     18 DP   DA  A   7      47.741  62.090 -76.560  1.00  1.00      A    P
ATOM     19 DS   DA  A   7      50.211  62.330 -73.640  1.00  1.00      A    S
ATOM     20 DB   DA  A   7      49.751  67.130 -71.900  1.00  1.00      A    B
ATOM     21 DP   DA  A   8      50.171  59.880 -71.180  1.00  1.00      A    P
ATOM     22 DS   DA  A   8      51.151  61.980 -68.180  1.00  1.00      A    S
ATOM     23 DB   DA  A   8      48.891  66.600 -68.460  1.00  1.00      A    B
ATOM     24 DP   DT  A   9      50.991  60.790 -65.420  1.00  1.00      A    P
ATOM     25 DS   DT  A   9      50.271  64.220 -63.220  1.00  1.00      A    S
ATOM     26 DB   DT  A   9      47.341  65.720 -65.190  1.00  1.00      A    B
ATOM     27 DP   DC  A  10      49.501  63.620 -60.010  1.00  1.00      A    P
ATOM     28 DS   DC  A  10      47.491  66.930 -59.700  1.00  1.00      A    S
ATOM     29 DB   DC  A  10      44.311  66.530 -62.450  1.00  1.00      A    B
ATOM     30 DP   DC  A  11      46.341  67.910 -56.310  1.00  1.00      A    P
ATOM     31 DS   DC  A  11      43.731  70.210 -57.600  1.00  1.00      A    S
ATOM     32 DB   DC  A  11      41.121  67.480 -60.290  1.00  1.00      A    B
ATOM     33 DP   DC  A  12      41.771  72.470 -55.460  1.00  1.00      A    P
ATOM     34 DS   DC  A  12      38.371  72.740 -57.480  1.00  1.00      A    S
ATOM     35 DB   DC  A  12      37.811  68.850 -58.550  1.00  1.00      A    B
ATOM     36 DP   DG  A  13      34.911  74.440 -55.000  1.00  1.00      A    P
ATOM     37 DS   DG  A  13      32.071  72.650 -57.380  1.00  1.00      A    S
ATOM     38 DB   DG  A  13      33.581  67.940 -58.520  1.00  1.00      A    B
ATOM     39 DP   DG  A  14      28.511  73.010 -56.640  1.00  1.00      A    P
ATOM     40 DS   DG  A  14      27.481  69.560 -57.930  1.00  1.00      A    S
ATOM     41 DB   DG  A  14      30.981  65.830 -57.010  1.00  1.00      A    B
ATOM     42 DP   DT  A  15      24.171  68.330 -57.390  1.00  1.00      A    P
ATOM     43 DS   DT  A  15      24.971  64.580 -57.870  1.00  1.00      A    S
ATOM     44 DB   DT  A  15      28.561  64.190 -55.210  1.00  1.00      A    B
ATOM     45 DP   DC  A  16      22.201  62.640 -56.790  1.00  1.00      A    P
ATOM     46 DS   DC  A  16      24.751  59.350 -55.990  1.00  1.00      A    S
ATOM     47 DB   DC  A  16      28.101  60.780 -53.300  1.00  1.00      A    B
ATOM     48 DP   DT  A  17      23.401  55.880 -55.030  1.00  1.00      A    P
ATOM     49 DS   DT  A  17      26.381  54.910 -52.740  1.00  1.00      A    S
ATOM     50 DB   DT  A  17      26.931  58.540 -50.170  1.00  1.00      A    B
ATOM     51 DP   DG  A  18      25.971  51.350 -50.700  1.00  1.00      A    P
ATOM     52 DS   DG  A  18      28.721  51.950 -47.900  1.00  1.00      A    S
ATOM     53 DB   DG  A  18      28.431  57.190 -46.420  1.00  1.00      A    B
ATOM     54 DP   DC  A  19      29.351  49.640 -45.320  1.00  1.00      A    P
ATOM     55 DS   DC  A  19      31.001  52.570 -43.220  1.00  1.00      A    S
ATOM     56 DB   DC  A  19      28.481  55.440 -43.430  1.00  1.00      A    B
ATOM     57 DP   DA  A  20      32.441  51.400 -39.560  1.00  1.00      A    P
ATOM     58 DS   DA  A  20      31.271  54.860 -37.670  1.00  1.00      A    S
ATOM     59 DB   DA  A  20      26.631  55.960 -39.630  1.00  1.00      A    B
ATOM     60 DP   DG  A  21      30.911  54.480 -34.250  1.00  1.00      A    P
ATOM     61 DS   DG  A  21      28.711  57.620 -33.790  1.00  1.00      A    S
ATOM     62 DB   DG  A  21      24.301  57.450 -36.960  1.00  1.00      A    B
ATOM     63 DP   DG  A  22      27.641  58.680 -30.540  1.00  1.00      A    P
ATOM     64 DS   DG  A  22      24.121  60.410 -31.380  1.00  1.00      A    S
ATOM     65 DB   DG  A  22      21.471  57.270 -34.860  1.00  1.00      A    B
ATOM     66 DP   DC  A  23      22.091  61.320 -28.970  1.00  1.00      A    P
ATOM     67 DS   DC  A  23      19.251  61.200 -31.240  1.00  1.00      A    S
ATOM     68 DB   DC  A  23      19.201  57.440 -32.280  1.00  1.00      A    B
ATOM     69 DP   DC  A  24      16.381  62.350 -30.190  1.00  1.00      A    P
ATOM     70 DS   DC  A  24      14.221  60.240 -32.270  1.00  1.00      A    S
ATOM     71 DB   DC  A  24      15.601  56.590 -31.070  1.00  1.00      A    B
ATOM     72 DP   DG  A  25       9.371  60.790 -31.630  1.00  1.00      A    P
ATOM     73 DS   DG  A  25       8.641  57.710 -32.720  1.00  1.00      A    S
ATOM     74 DB   DG  A  25      11.731  54.560 -30.540  1.00  1.00      A    B
ATOM     75 DP   DC  A  26       5.221  56.280 -32.800  1.00  1.00      A    P
ATOM     76 DS   DC  A  26       6.421  52.960 -33.090  1.00  1.00      A    S
ATOM     77 DB   DC  A  26       8.851  52.790 -29.840  1.00  1.00      A    B
ATOM     78 DP   DT  A  27       3.521  49.760 -32.820  1.00  1.00      A    P
ATOM     79 DS   DT  A  27       5.411  47.460 -30.570  1.00  1.00      A    S
ATOM     80 DB   DT  A  27       6.371  50.570 -27.150  1.00  1.00      A    B
ATOM     81 DP   DC  A  28       3.991  43.690 -29.610  1.00  1.00      A    P
ATOM     82 DS   DC  A  28       5.721  43.830 -25.960  1.00  1.00      A    S
ATOM     83 DB   DC  A  28       5.661  47.870 -24.480  1.00  1.00      A    B
ATOM     84 DP   DA  A  29       4.791  40.490 -22.680  1.00  1.00      A    P
ATOM     85 DS   DA  A  29       5.391  42.770 -19.670  1.00  1.00      A    S
ATOM     86 DB   DA  A  29       5.061  47.780 -20.380  1.00  1.00      A    B
ATOM     87 DP   DA  A  30       5.481  41.620 -15.790  1.00  1.00      A    P
ATOM     88 DS   DA  A  30       5.291  45.290 -14.190  1.00  1.00      A    S
ATOM     89 DB   DA  A  30       2.641  48.440 -17.720  1.00  1.00      A    B
ATOM     90 DP   DT  A  31       4.001  45.230 -11.350  1.00  1.00      A    P
ATOM     91 DS   DT  A  31       3.001  49.110 -11.320  1.00  1.00      A    S
ATOM     92 DB   DT  A  31       0.271  48.910 -14.670  1.00  1.00      A    B
ATOM     93 DP   DT  A  32       1.241  50.470  -7.900  1.00  1.00      A    P
ATOM     94 DS   DT  A  32      -0.579  53.200  -9.660  1.00  1.00      A    S
ATOM     95 DB   DT  A  32      -2.699  50.870 -12.620  1.00  1.00      A    B
ATOM     96 DP   DG  A  33      -3.149  55.130  -7.050  1.00  1.00      A    P
ATOM     97 DS   DG  A  33      -6.199  55.700  -9.960  1.00  1.00      A    S
ATOM     98 DB   DG  A  33      -6.799  51.910 -12.840  1.00  1.00      A    B
ATOM     99 DP   DG  A  34      -9.249  56.980  -8.740  1.00  1.00      A    P
ATOM    100 DS   DG  A  34     -11.919  55.150 -11.570  1.00  1.00      A    S
ATOM    101 DB   DG  A  34     -10.139  50.680 -12.540  1.00  1.00      A    B
ATOM    102 DP   DT  A  35     -15.599  55.550 -11.820  1.00  1.00      A    P
ATOM    103 DS   DT  A  35     -16.269  51.940 -13.630  1.00  1.00      A    S
ATOM    104 DB   DT  A  35     -13.089  49.380 -11.170  1.00  1.00      A    B
ATOM    105 DP   DC  A  36     -19.889  50.890 -13.370  1.00  1.00      A    P
ATOM    106 DS   DC  A  36     -19.239  47.730 -13.570  1.00  1.00      A    S
ATOM    107 DB   DC  A  36     -16.019  47.110 -10.580  1.00  1.00      A    B
ATOM    108 DP   DG  A  37     -22.909  44.700 -12.940  1.00  1.00      A    P
ATOM    109 DS   DG  A  37     -20.649  42.030 -12.620  1.00  1.00      A    S
ATOM    110 DB   DG  A  37     -17.379  43.250  -9.290  1.00  1.00      A    B
ATOM    111 DP   DT  A  38     -21.989  38.770 -11.880  1.00  1.00      A    P
ATOM    112 DS   DT  A  38     -18.949  37.830  -9.990  1.00  1.00      A    S
ATOM    113 DB   DT  A  38     -19.379  41.290  -7.120  1.00  1.00      A    B
ATOM    114 DP   DA  A  39     -19.239  33.950  -8.310  1.00  1.00      A    P
ATOM    115 DS   DA  A  39     -17.509  34.860  -5.410  1.00  1.00      A    S
ATOM    116 DB   DA  A  39     -19.519  39.160  -3.550  1.00  1.00      A    B
ATOM    117 DP   DG  A  40     -17.589  32.110  -2.870  1.00  1.00      A    P
ATOM    118 DS   DG  A  40     -16.819  34.450  -0.050  1.00  1.00      A    S
ATOM    119 DB   DG  A  40     -19.819  38.470   0.180  1.00  1.00      A    B
ATOM    120 DP   DA  A  41     -15.519  33.450   3.030  1.00  1.00      A    P
ATOM    121 DS   DA  A  41     -16.519  36.210   4.660  1.00  1.00      A    S
ATOM    122 DB   DA  A  41     -20.649  37.550   3.320  1.00  1.00      A    B
ATOM    123 DP   DC  A  42     -16.309  35.860   7.700  1.00  1.00      A    P
ATOM    124 DS   DC  A  42     -19.529  37.770   8.390  1.00  1.00      A    S
ATOM    125 DB   DC  A  42     -22.669  36.270   5.760  1.00  1.00      A    B
ATOM    126 DP   DA  A  43     -20.889  37.990  12.750  1.00  1.00      A    P
ATOM    127 DS   DA  A  43     -24.699  38.290  12.120  1.00  1.00      A    S
ATOM    128 DB   DA  A  43     -25.759  35.790   8.340  1.00  1.00      A    B
ATOM    129 DP   DG  A  44     -27.099  37.060  14.950  1.00  1.00      A    P
ATOM    130 DS   DG  A  44     -29.999  36.240  12.800  1.00  1.00      A    S
ATOM    131 DB   DG  A  44     -28.869  33.340   9.220  1.00  1.00      A    B
ATOM    132 DP   DC  A  45     -33.109  36.260  14.110  1.00  1.00      A    P
ATOM    133 DS   DC  A  45     -34.479  34.750  10.740  1.00  1.00      A    S
ATOM    134 DB   DC  A  45     -31.849  31.800  10.150  1.00  1.00      A    B
ATOM    135 DP   DT  A  46     -38.529  33.600  10.620  1.00  1.00      A    P
ATOM    136 DS   DT  A  46     -38.169  30.970   8.040  1.00  1.00      A    S
ATOM    137 DB   DT  A  46     -34.589  29.000  10.050  1.00  1.00      A    B
ATOM    138 DP   DC  A  47     -41.729  28.720   7.460  1.00  1.00      A    P
ATOM    139 DS   DC  A  47     -39.819  25.960   6.920  1.00  1.00      A    S
ATOM    140 DB   DC  A  47     -37.229  25.850   9.880  1.00  1.00      A    B
ATOM    141 DP   DT  A  48     -41.089  22.370   6.450  1.00  1.00      A    P
ATOM    142 DS   DT  A  48     -37.370  20.760   6.520  1.00  1.00      A    S
ATOM    143 DB   DT  A  48     -36.479  21.930  10.780  1.00  1.00      A    B
ATOM    144 DP   DA  A  49     -36.600  17.070   5.860  1.00  1.00      A    P
ATOM    145 DS   DA  A  49     -33.430  16.740   8.590  1.00  1.00      A    S
ATOM    146 DB   DA  A  49     -34.600  18.660  12.670  1.00  1.00      A    B
ATOM    147 DP   DG  A  50     -32.390  13.410   8.850  1.00  1.00      A    P
ATOM    148 DS   DG  A  50     -30.960  13.850  12.060  1.00  1.00      A    S
ATOM    149 DB   DG  A  50     -34.590  15.550  15.310  1.00  1.00      A    B
ATOM    150 DP   DC  A  51     -28.640  11.590  13.100  1.00  1.00      A    P
ATOM    151 DS   DC  A  51     -29.370  12.520  16.360  1.00  1.00      A    S
ATOM    152 DB   DC  A  51     -33.950  12.600  16.970  1.00  1.00      A    B
ATOM    153 DP   DA  A  52     -27.260  10.340  19.050  1.00  1.00      A    P
ATOM    154 DS   DA  A  52     -30.260   9.480  21.610  1.00  1.00      A    S
ATOM    155 DB   DA  A  52     -34.220   9.360  19.490  1.00  1.00      A    B
ATOM    156 DP   DC  A  53     -29.990   7.630  24.200  1.00  1.00      A    P
ATOM    157 DS   DC  A  53     -33.540   5.960  24.130  1.00  1.00      A    S
ATOM    158 DB   DC  A  53     -34.840   5.860  20.060  1.00  1.00      A    B
ATOM    159 DP   DC  A  54     -34.190   2.510  25.780  1.00  1.00      A    P
ATOM    160 DS   DC  A  54     -37.770   1.940  24.430  1.00  1.00      A    S
ATOM    161 DB   DC  A  54     -37.370   3.170  20.270  1.00  1.00      A    B
ATOM    162 DP   DG  A  55     -39.520  -1.920  25.620  1.00  1.00      A    P
ATOM    163 DS   DG  A  55     -42.160  -1.700  22.640  1.00  1.00      A    S
ATOM    164 DB   DG  A  55     -39.480  -0.210  18.780  1.00  1.00      A    B
ATOM    165 DP   DC  A  56     -44.900  -3.970  22.370  1.00  1.00      A    P
ATOM    166 DS   DC  A  56     -45.120  -3.150  18.630  1.00  1.00      A    S
ATOM    167 DB   DC  A  56     -41.130  -3.220  17.640  1.00  1.00      A    B
ATOM    168 DP   DT  A  57     -47.420  -5.950  16.290  1.00  1.00      A    P
ATOM    169 DS   DT  A  57     -45.470  -5.270  13.270  1.00  1.00      A    S
ATOM    170 DB   DT  A  57     -41.270  -6.200  15.280  1.00  1.00      A    B
ATOM    171 DP   DT  A  58     -46.090  -7.280  10.070  1.00  1.00      A    P
ATOM    172 DS   DT  A  58     -42.830  -7.390   8.890  1.00  1.00      A    S
ATOM    173 DB   DT  A  58     -40.970  -8.660  12.370  1.00  1.00      A    B
ATOM    174 DP   DA  A  59     -41.700  -9.540   5.220  1.00  1.00      A    P
ATOM    175 DS   DA  A  59     -37.980  -9.550   6.580  1.00  1.00      A    S
ATOM    176 DB   DA  A  59     -38.370 -11.500  10.800  1.00  1.00      A    B
ATOM    177 DP   DA  A  60     -34.640 -10.800   4.460  1.00  1.00      A    P
ATOM    178 DS   DA  A  60     -32.310 -11.020   7.500  1.00  1.00      A    S
ATOM    179 DB   DA  A  60     -35.340 -13.450  10.900  1.00  1.00      A    B
ATOM    180 DP   DA  A  61     -28.530 -12.580   7.330  1.00  1.00      A    P
ATOM    181 DS   DA  A  61     -28.730 -14.120  11.110  1.00  1.00      A    S
ATOM    182 DB   DA  A  61     -33.250 -16.780  11.690  1.00  1.00      A    B
ATOM    183 DP   DC  A  62     -26.040 -15.840  12.300  1.00  1.00      A    P
ATOM    184 DS   DC  A  62     -28.260 -18.040  14.770  1.00  1.00      A    S
ATOM    185 DB   DC  A  62     -31.180 -19.500  12.650  1.00  1.00      A    B
ATOM    186 DP   DG  A  63     -25.340 -21.020  17.170  1.00  1.00      A    P
ATOM    187 DS   DG  A  63     -27.750 -23.920  16.920  1.00  1.00      A    S
ATOM    188 DB   DG  A  63     -29.920 -23.760  12.830  1.00  1.00      A    B
ATOM    189 DP   DC  A  64     -26.780 -26.740  17.930  1.00  1.00      A    P
ATOM    190 DS   DC  A  64     -28.900 -28.650  15.430  1.00  1.00      A    S
ATOM    191 DB   DC  A  64     -28.710 -26.820  11.680  1.00  1.00      A    B
ATOM    192 DP   DA  A  65     -29.230 -32.730  15.430  1.00  1.00      A    P
ATOM    193 DS   DA  A  65     -29.950 -33.320  12.030  1.00  1.00      A    S
ATOM    194 DB   DA  A  65     -28.240 -29.700   9.060  1.00  1.00      A    B
ATOM    195 DP   DC  A  66     -29.830 -36.250  10.940  1.00  1.00      A    P
ATOM    196 DS   DC  A  66     -29.260 -35.110   6.840  1.00  1.00      A    S
ATOM    197 DB   DC  A  66     -26.270 -31.750   7.140  1.00  1.00      A    B
ATOM    198 DP   DG  A  67     -28.320 -38.660   4.130  1.00  1.00      A    P
ATOM    199 DS   DG  A  67     -26.220 -36.390   1.620  1.00  1.00      A    S
ATOM    200 DB   DG  A  67     -23.620 -32.650   3.850  1.00  1.00      A    B
ATOM    201 DP   DT  A  68     -24.750 -37.330  -1.290  1.00  1.00      A    P
ATOM    202 DS   DT  A  68     -23.140 -33.880  -2.020  1.00  1.00      A    S
ATOM    203 DB   DT  A  68     -21.010 -33.310   1.740  1.00  1.00      A    B
ATOM    204 DP   DA  A  69     -20.960 -33.860  -5.300  1.00  1.00      A    P
ATOM    205 DS   DA  A  69     -18.690 -31.190  -4.100  1.00  1.00      A    S
ATOM    206 DB   DA  A  69     -17.080 -32.640   0.490  1.00  1.00      A    B
ATOM    207 DP   DC  A  70     -16.390 -29.830  -6.150  1.00  1.00      A    P
ATOM    208 DS   DC  A  70     -14.180 -28.940  -3.470  1.00  1.00      A    S
ATOM    209 DB   DC  A  70     -14.010 -32.360  -0.760  1.00  1.00      A    B
ATOM    210 DP   DG  A  71     -10.010 -26.800  -4.780  1.00  1.00      A    P
ATOM    211 DS   DG  A  71      -8.900 -27.580  -1.590  1.00  1.00      A    S
ATOM    212 DB   DG  A  71      -9.710 -32.190  -0.280  1.00  1.00      A    B
ATOM    213 DP   DC  A  72      -6.320 -26.020  -0.200  1.00  1.00      A    P
ATOM    214 DS   DC  A  72      -6.400 -28.300   2.550  1.00  1.00      A    S
ATOM    215 DB   DC  A  72      -6.470 -31.970   0.730  1.00  1.00      A    B
ATOM    216 DP   DG  A  73      -3.010 -27.620   5.640  1.00  1.00      A    P
ATOM    217 DS   DG  A  73      -2.210 -30.820   6.240  1.00  1.00      A    S
ATOM    218 DB   DG  A  73      -2.670 -33.290   2.170  1.00  1.00      A    B
ATOM    219 DP   DC  A  74      -0.100 -31.810   9.010  1.00  1.00      A    P
ATOM    220 DS   DC  A  74       0.880 -34.870   7.250  1.00  1.00      A    S
ATOM    221 DB   DC  A  74       0.460 -34.210   2.900  1.00  1.00      A    B
ATOM    222 DP   DT  A  75       4.520 -36.860   7.940  1.00  1.00      A    P
ATOM    223 DS   DT  A  75       4.600 -38.930   4.450  1.00  1.00      A    S
ATOM    224 DB   DT  A  75       3.830 -35.900   1.610  1.00  1.00      A    B
ATOM    225 DP   DG  A  76       8.590 -41.320   3.450  1.00  1.00      A    P
ATOM    226 DS   DG  A  76       7.710 -41.370  -0.200  1.00  1.00      A    S
ATOM    227 DB   DG  A  76       6.720 -36.690  -1.870  1.00  1.00      A    B
ATOM    228 DP   DT  A  77       9.490 -42.940  -2.300  1.00  1.00      A    P
ATOM    229 DS   DT  A  77       8.580 -40.790  -5.680  1.00  1.00      A    S
ATOM    230 DB   DT  A  77       9.460 -37.110  -4.050  1.00  1.00      A    B
ATOM    231 DP   DC  A  78      10.790 -41.810  -9.100  1.00  1.00      A    P
ATOM    232 DS   DC  A  78      10.520 -38.220 -10.560  1.00  1.00      A    S
ATOM    233 DB   DC  A  78      11.520 -35.810  -7.180  1.00  1.00      A    B
ATOM    234 DP   DC  A  79      11.650 -37.070 -13.630  1.00  1.00      A    P
ATOM    235 DS   DC  A  79      12.010 -33.080 -12.560  1.00  1.00      A    S
ATOM    236 DB   DC  A  79      14.360 -33.200  -8.980  1.00  1.00      A    B
ATOM    237 DP   DC  A  80      13.060 -30.920 -14.680  1.00  1.00      A    P
ATOM    238 DS   DC  A  80      13.980 -28.160 -12.150  1.00  1.00      A    S
ATOM    239 DB   DC  A  80      16.950 -30.320  -9.290  1.00  1.00      A    B
ATOM    240 DP   DC  A  81      15.320 -25.010 -12.940  1.00  1.00      A    P
ATOM    241 DS   DC  A  81      16.860 -24.670  -9.400  1.00  1.00      A    S
ATOM    242 DB   DC  A  81      19.670 -27.650  -9.080  1.00  1.00      A    B
ATOM    243 DP   DC  A  82      18.320 -21.320  -8.430  1.00  1.00      A    P
ATOM    244 DS   DC  A  82      19.790 -22.890  -5.670  1.00  1.00      A    S
ATOM    245 DB   DC  A  82      22.550 -25.810  -7.310  1.00  1.00      A    B
ATOM    246 DP   DG  A  83      21.780 -19.750  -2.940  1.00  1.00      A    P
ATOM    247 DS   DG  A  83      24.580 -21.990  -2.090  1.00  1.00      A    S
ATOM    248 DB   DG  A  83      26.480 -24.250  -6.010  1.00  1.00      A    B
ATOM    249 DP   DC  A  84      26.480 -21.350   0.400  1.00  1.00      A    P
ATOM    250 DS   DC  A  84      29.370 -23.500  -0.610  1.00  1.00      A    S
ATOM    251 DB   DC  A  84      29.580 -23.060  -5.020  1.00  1.00      A    B
ATOM    252 DP   DG  A  85      33.090 -22.360   1.810  1.00  1.00      A    P
ATOM    253 DS   DG  A  85      35.440 -23.470  -1.050  1.00  1.00      A    S
ATOM    254 DB   DG  A  85      33.810 -22.340  -5.650  1.00  1.00      A    B
ATOM    255 DP   DT  A  86      38.610 -22.850  -0.890  1.00  1.00      A    P
ATOM    256 DS   DT  A  86      39.320 -23.030  -4.700  1.00  1.00      A    S
ATOM    257 DB   DT  A  86      36.610 -20.280  -6.030  1.00  1.00      A    B
ATOM    258 DP   DT  A  87      43.150 -22.581  -6.540  1.00  1.00      A    P
ATOM    259 DS   DT  A  87      42.020 -21.190 -10.110  1.00  1.00      A    S
ATOM    260 DB   DT  A  87      39.130 -18.280  -8.500  1.00  1.00      A    B
ATOM    261 DP   DT  A  88      44.030 -19.621 -12.590  1.00  1.00      A    P
ATOM    262 DS   DT  A  88      41.090 -17.580 -13.940  1.00  1.00      A    S
ATOM    263 DB   DT  A  88      40.340 -15.140 -10.580  1.00  1.00      A    B
ATOM    264 DP   DT  A  89      41.890 -15.400 -17.030  1.00  1.00      A    P
ATOM    265 DS   DT  A  89      39.070 -12.520 -16.300  1.00  1.00      A    S
ATOM    266 DB   DT  A  89      40.230 -11.520 -12.010  1.00  1.00      A    B
ATOM    267 DP   DA  A  90      38.340  -9.430 -19.110  1.00  1.00      A    P
ATOM    268 DS   DA  A  90      36.890  -6.560 -16.590  1.00  1.00      A    S
ATOM    269 DB   DA  A  90      39.840  -7.250 -12.380  1.00  1.00      A    B
ATOM    270 DP   DA  A  91      36.360  -3.060 -17.730  1.00  1.00      A    P
ATOM    271 DS   DA  A  91      36.370  -1.590 -14.720  1.00  1.00      A    S
ATOM    272 DB   DA  A  91      39.950  -3.680 -11.750  1.00  1.00      A    B
ATOM    273 DP   DC  A  92      36.640   1.700 -15.000  1.00  1.00      A    P
ATOM    274 DS   DC  A  92      37.440   1.870 -11.290  1.00  1.00      A    S
ATOM    275 DB   DC  A  92      41.160  -0.620 -11.350  1.00  1.00      A    B
ATOM    276 DP   DC  A  93      38.000   4.810  -9.870  1.00  1.00      A    P
ATOM    277 DS   DC  A  93      40.810   4.450  -7.750  1.00  1.00      A    S
ATOM    278 DB   DC  A  93      43.700   2.169 -10.520  1.00  1.00      A    B
ATOM    279 DP   DG  A  94      42.120   9.109  -5.980  1.00  1.00      A    P
ATOM    280 DS   DG  A  94      45.900   7.929  -5.430  1.00  1.00      A    S
ATOM    281 DB   DG  A  94      47.160   4.969  -9.540  1.00  1.00      A    B
ATOM    282 DP   DC  A  95      48.400  10.209  -4.740  1.00  1.00      A    P
ATOM    283 DS   DC  A  95      51.310   7.759  -6.230  1.00  1.00      A    S
ATOM    284 DB   DC  A  95      49.990   6.969 -10.530  1.00  1.00      A    B
ATOM    285 DP   DC  A  96      54.920   8.639  -5.700  1.00  1.00      A    P
ATOM    286 DS   DC  A  96      56.090   7.699  -9.630  1.00  1.00      A    S
ATOM    287 DB   DC  A  96      52.710   8.619 -12.630  1.00  1.00      A    B
ATOM    288 DP   DA  A  97      59.980   8.759 -10.890  1.00  1.00      A    P
ATOM    289 DS   DA  A  97      59.110   8.329 -14.740  1.00  1.00      A    S
ATOM    290 DB   DA  A  97      54.720  10.259 -15.780  1.00  1.00      A    B
ATOM    291 DP   DA  A  98      62.000   8.719 -17.420  1.00  1.00      A    P
ATOM    292 DS   DA  A  98      59.440   8.969 -19.970  1.00  1.00      A    S
ATOM    293 DB   DA  A  98      55.910  12.219 -18.480  1.00  1.00      A    B
ATOM    294 DP   DG  A  99      60.720   9.429 -23.530  1.00  1.00      A    P
ATOM    295 DS   DG  A  99      57.240  10.989 -24.660  1.00  1.00      A    S
ATOM    296 DB   DG  A  99      55.880  14.749 -21.480  1.00  1.00      A    B
ATOM    297 DP   DG  A 100      56.930  11.729 -28.110  1.00  1.00      A    P
ATOM    298 DS   DG  A 100      54.760  15.049 -27.790  1.00  1.00      A    S
ATOM    299 DB   DG  A 100      55.710  17.999 -23.310  1.00  1.00      A    B
ATOM    300 DP   DG  A 101      54.560  16.939 -30.520  1.00  1.00      A    P
ATOM    301 DS   DG  A 101      53.300  19.749 -28.750  1.00  1.00      A    S
ATOM    302 DB   DG  A 101      55.760  21.409 -24.920  1.00  1.00      A    B
ATOM    303 DP   DG  A 102      51.040  22.239 -30.320  1.00  1.00      A    P
ATOM    304 DS   DG  A 102      52.360  25.299 -28.390  1.00  1.00      A    S
ATOM    305 DB   DG  A 102      56.560  24.919 -25.980  1.00  1.00      A    B
ATOM    306 DP   DA  A 103      51.280  28.639 -29.240  1.00  1.00      A    P
ATOM    307 DS   DA  A 103      53.750  30.459 -26.730  1.00  1.00      A    S
ATOM    308 DB   DA  A 103      58.490  27.819 -26.740  1.00  1.00      A    B
ATOM    309 DP   DT  A 104      54.581  33.409 -27.500  1.00  1.00      A    P
ATOM    310 DS   DT  A 104      57.931  33.719 -25.180  1.00  1.00      A    S
ATOM    311 DB   DT  A 104      60.440  30.999 -27.300  1.00  1.00      A    B
ATOM    312 DP   DT  A 105      59.511  37.319 -24.230  1.00  1.00      A    P
ATOM    313 DS   DT  A 105      62.561  35.789 -23.560  1.00  1.00      A    S
ATOM    314 DB   DT  A 105      63.151  33.699 -27.330  1.00  1.00      A    B
ATOM    315 DP   DA  A 106      66.081  38.399 -22.760  1.00  1.00      A    P
ATOM    316 DS   DA  A 106      68.621  36.069 -24.210  1.00  1.00      A    S
ATOM    317 DB   DA  A 106      67.041  35.039 -28.120  1.00  1.00      A    B
ATOM    318 DP   DC  A 107      71.811  37.389 -24.090  1.00  1.00      A    P
ATOM    319 DS   DC  A 107      72.881  35.969 -26.770  1.00  1.00      A    S
ATOM    320 DB   DC  A 107      69.401  36.739 -29.650  1.00  1.00      A    B
ATOM    321 DP   DT  A 108      76.321  37.759 -28.560  1.00  1.00      A    P
ATOM    322 DS   DT  A 108      75.191  36.939 -32.120  1.00  1.00      A    S
ATOM    323 DB   DT  A 108      71.701  38.829 -32.050  1.00  1.00      A    B
ATOM    324 DP   DC  A 109      77.671  37.869 -34.420  1.00  1.00      A    P
ATOM    325 DS   DC  A 109      75.041  38.509 -37.120  1.00  1.00      A    S
ATOM    326 DB   DC  A 109      72.451  41.259 -35.320  1.00  1.00      A    B
ATOM    327 DP   DC  A 110      75.861  39.269 -40.560  1.00  1.00      A    P
ATOM    328 DS   DC  A 110      72.341  41.299 -41.400  1.00  1.00      A    S
ATOM    329 DB   DC  A 110      71.681  43.729 -38.290  1.00  1.00      A    B
ATOM    330 DP   DC  A 111      72.031  43.269 -44.730  1.00  1.00      A    P
ATOM    331 DS   DC  A 111      69.281  45.249 -43.650  1.00  1.00      A    S
ATOM    332 DB   DC  A 111      70.411  46.969 -40.100  1.00  1.00      A    B
ATOM    333 DP   DT  A 112      67.461  48.179 -46.480  1.00  1.00      A    P
ATOM    334 DS   DT  A 112      66.281  50.539 -43.980  1.00  1.00      A    S
ATOM    335 DB   DT  A 112      69.901  50.859 -40.920  1.00  1.00      A    B
ATOM    336 DP   DA  A 113      64.781  53.729 -45.280  1.00  1.00      A    P
ATOM    337 DS   DA  A 113      65.491  55.959 -42.560  1.00  1.00      A    S
ATOM    338 DB   DA  A 113      70.001  54.899 -41.040  1.00  1.00      A    B
ATOM    339 DP   DG  A 114      65.301  59.379 -43.170  1.00  1.00      A    P
ATOM    340 DS   DG  A 114      68.081  60.359 -40.730  1.00  1.00      A    S
ATOM    341 DB   DG  A 114      72.031  58.209 -41.020  1.00  1.00      A    B
ATOM    342 DP   DT  A 115      68.241  63.629 -39.530  1.00  1.00      A    P
ATOM    343 DS   DT  A 115      72.211  63.599 -38.120  1.00  1.00      A    S
ATOM    344 DB   DT  A 115      73.801  61.069 -40.870  1.00  1.00      A    B
ATOM    345 DP   DC  A 116      73.591  66.889 -38.010  1.00  1.00      A    P
ATOM    346 DS   DC  A 116      76.791  66.019 -38.560  1.00  1.00      A    S
ATOM    347 DB   DC  A 116      76.671  63.359 -42.420  1.00  1.00      A    B
ATOM    348 DP   DT  A 117      79.761  68.839 -38.300  1.00  1.00      A    P
ATOM    349 DS   DT  A 117      82.251  66.939 -39.790  1.00  1.00      A    S
ATOM    350 DB   DT  A 117      79.781  65.889 -43.510  1.00  1.00      A    B
ATOM    351 DP   DC  A 118      85.201  68.769 -40.440  1.00  1.00      A    P
ATOM    352 DS   DC  A 118      85.741  67.149 -43.330  1.00  1.00      A    S
ATOM    353 DB   DC  A 118      82.411  67.519 -45.720  1.00  1.00      A    B
ATOM    354 DP   DC  A 119      88.651  68.279 -45.150  1.00  1.00      A    P
ATOM    355 DS   DC  A 119      87.501  68.089 -48.720  1.00  1.00      A    S
ATOM    356 DB   DC  A 119      83.441  69.429 -48.970  1.00  1.00      A    B
ATOM    357 DP   DA  A 120      90.381  69.249 -52.070  1.00  1.00      A    P
ATOM    358 DS   DA  A 120      87.771  69.479 -54.990  1.00  1.00      A    S
ATOM    359 DB   DA  A 120      83.631  71.929 -52.790  1.00  1.00      A    B
ATOM    360 DP   DG  A 121      89.021  71.229 -58.440  1.00  1.00      A    P
ATOM    361 DS   DG  A 121      85.321  72.869 -59.280  1.00  1.00      A    S
ATOM    362 DB   DG  A 121      82.691  74.859 -55.080  1.00  1.00      A    B
ATOM    363 DP   DG  A 122      84.991  75.289 -61.960  1.00  1.00      A    P
ATOM    364 DS   DG  A 122      81.341  76.639 -61.180  1.00  1.00      A    S
ATOM    365 DB   DG  A 122      81.271  78.039 -56.550  1.00  1.00      A    B
ATOM    366 DP   DC  A 123      79.961  78.479 -63.360  1.00  1.00      A    P
ATOM    367 DS   DC  A 123      78.011  80.449 -60.390  1.00  1.00      A    S
ATOM    368 DB   DC  A 123      80.901  81.229 -57.680  1.00  1.00      A    B
ATOM    369 DP   DA  A 124      75.771  83.769 -61.740  1.00  1.00      A    P
ATOM    370 DS   DA  A 124      76.061  85.419 -58.400  1.00  1.00      A    S
ATOM    371 DB   DA  A 124      80.951  85.289 -57.470  1.00  1.00      A    B
ATOM    372 DP   DC  A 125      75.031  88.659 -58.540  1.00  1.00      A    P
ATOM    373 DS   DC  A 125      77.721  90.069 -56.300  1.00  1.00      A    S
ATOM    374 DB   DC  A 125      81.451  88.609 -57.930  1.00  1.00      A    B
ATOM    375 DP   DG  A 126      77.521  94.829 -55.760  1.00  1.00      A    P
ATOM    376 DS   DG  A 126      81.411  95.249 -55.120  1.00  1.00      A    S
ATOM    377 DB   DG  A 126      84.321  92.109 -58.250  1.00  1.00      A    B
ATOM    378 DP   DT  A 127      82.941  98.029 -54.960  1.00  1.00      A    P
ATOM    379 DS   DT  A 127      86.591  96.629 -55.120  1.00  1.00      A    S
ATOM    380 DB   DT  A 127      86.071  94.909 -59.340  1.00  1.00      A    B
ATOM    381 DP   DG  A 128      89.401 100.019 -55.570  1.00  1.00      A    P
ATOM    382 DS   DG  A 128      91.741  97.739 -57.410  1.00  1.00      A    S
ATOM    383 DB   DG  A 128      89.551  95.759 -61.410  1.00  1.00      A    B
ATOM    384 DP   DT  A 129      94.901  98.719 -58.140  1.00  1.00      A    P
ATOM    385 DS   DT  A 129      95.471  96.619 -60.660  1.00  1.00      A    S
ATOM    386 DB   DT  A 129      92.211  97.659 -62.890  1.00  1.00      A    B
ATOM    387 DP   DC  A 130      98.831  97.129 -62.390  1.00  1.00      A    P
ATOM    388 DS   DC  A 130      97.231  96.179 -65.920  1.00  1.00      A    S
ATOM    389 DB   DC  A 130      94.031  98.769 -66.210  1.00  1.00      A    B
ATOM    390 DP   DA  A 131      99.911  96.219 -69.790  1.00  1.00      A    P
ATOM    391 DS   DA  A 131      96.681  96.219 -72.080  1.00  1.00      A    S
ATOM    392 DB   DA  A 131      93.891 100.229 -70.450  1.00  1.00      A    B
ATOM    393 DP   DG  A 132      97.471  96.869 -75.610  1.00  1.00      A    P
ATOM    394 DS   DG  A 132      94.261  99.319 -76.380  1.00  1.00      A    S
ATOM    395 DB   DG  A 132      93.231 102.979 -73.000  1.00  1.00      A    B
ATOM    396 DP   DA  A 133      93.841 100.479 -79.520  1.00  1.00      A    P
ATOM    397 DS   DA  A 133      91.291 103.279 -78.550  1.00  1.00      A    S
ATOM    398 DB   DA  A 133      93.501 105.719 -74.950  1.00  1.00      A    B
ATOM    399 DP   DT  A 134      90.331 105.799 -80.720  1.00  1.00      A    P
ATOM    400 DS   DT  A 134      89.701 107.989 -78.140  1.00  1.00      A    S
ATOM    401 DB   DT  A 134      93.781 108.729 -76.910  1.00  1.00      A    B
ATOM    402 DP   DA  A 135      87.401 111.189 -79.250  1.00  1.00      A    P
ATOM    403 DS   DA  A 135      88.771 113.269 -76.510  1.00  1.00      A    S
ATOM    404 DB   DA  A 135      93.931 112.979 -77.950  1.00  1.00      A    B
ATOM    405 DP   DT  A 136      87.961 116.439 -76.130  1.00  1.00      A    P
ATOM    406 DS   DT  A 136      91.031 117.129 -74.080  1.00  1.00      A    S
ATOM    407 DB   DT  A 136      94.141 116.709 -77.180  1.00  1.00      A    B
ATOM    408 DP   DA  A 137      91.331 121.189 -72.540  1.00  1.00      A    P
ATOM    409 DS   DA  A 137      95.191 121.229 -72.160  1.00  1.00      A    S
ATOM    410 DB   DA  A 137      96.711 120.029 -76.830  1.00  1.00      A    B
ATOM    411 DP   DT  A 138      96.641 123.559 -71.130  1.00  1.00      A    P
ATOM    412 DS   DT  A 138      99.991 122.639 -73.100  1.00  1.00      A    S
ATOM    413 DB   DT  A 138      98.971 122.639 -76.970  1.00  1.00      A    B
ATOM    414 DP   DA  A 139     103.591 124.639 -72.050  1.00  1.00      A    P
ATOM    415 DS   DA  A 139     104.881 124.069 -75.350  1.00  1.00      A    S
ATOM    416 DB   DA  A 139     101.671 124.919 -79.070  1.00  1.00      A    B
ATOM    417 DP   DC  A 140     107.631 124.799 -75.930  1.00  1.00      A    P
ATOM    418 DS   DC  A 140     107.291 125.279 -79.840  1.00  1.00      A    S
ATOM    419 DB   DC  A 140     103.431 127.439 -80.600  1.00  1.00      A    B
ATOM    420 DP   DA  A 141     110.841 126.259 -82.370  1.00  1.00      A    P
ATOM    421 DS   DA  A 141     108.791 126.939 -85.510  1.00  1.00      A    S
ATOM    422 DB   DA  A 141     104.341 128.649 -84.390  1.00  1.00      A    B
ATOM    423 DP   DT  A 142     110.271 128.409 -88.120  1.00  1.00      A    P
ATOM    424 DS   DT  A 142     107.051 129.259 -89.540  1.00  1.00      A    S
ATOM    425 DB   DT  A 142     105.411 131.509 -86.330  1.00  1.00      A    B
ATOM    426 DP   DC  A 143     107.491 131.099 -92.580  1.00  1.00      A    P
ATOM    427 DS   DC  A 143     105.171 133.239 -92.090  1.00  1.00      A    S
ATOM    428 DB   DC  A 143     106.461 134.759 -88.230  1.00  1.00      A    B
ATOM    429 DP   DC  A 144     104.441 135.619 -94.570  1.00  1.00      A    P
ATOM    430 DS   DC  A 144     103.522 138.949 -92.240  1.00  1.00      A    S
ATOM    431 DB   DC  A 144     106.512 138.669 -89.220  1.00  1.00      A    B
ATOM    432 DP   DT  A 145     103.172 142.529 -93.660  1.00  1.00      A    P
ATOM    433 DS   DT  A 145     103.612 144.639 -90.080  1.00  1.00      A    S
ATOM    434 DB   DT  A 145     107.532 142.479 -88.620  1.00  1.00      A    B
ATOM    435 DP   DG  A 146     104.512 149.029 -90.550  1.00  1.00      A    P
ATOM    436 DS   DG  A 146     105.712 149.059 -87.330  1.00  1.00      A    S
ATOM    437 DB   DG  A 146     109.422 145.849 -87.040  1.00  1.00      A    B
ATOM    438 DP   DT  A 147     106.422 151.599 -85.670  1.00  1.00      A    P
ATOM    439 DS   DT  A 147     109.052 150.199 -83.460  1.00  1.00      A    S
ATOM    440 DB   DT  A 147     111.642 148.389 -86.550  1.00  1.00      A    B
TER
ATOM    441 DS   DA  B   1     118.282 140.509 -85.340  1.00  1.00      B    S
ATOM    442 DB   DA  B   1     115.162 143.599 -86.650  1.00  1.00      B    B
ATOM    443 DP   DC  B   2     118.012 139.619 -82.060  1.00  1.00      B    P
ATOM    444 DS   DC  B   2     115.232 142.169 -81.160  1.00  1.00      B    S
ATOM    445 DB   DC  B   2     112.802 142.379 -84.530  1.00  1.00      B    B
ATOM    446 DP   DA  B   3     112.832 141.569 -77.470  1.00  1.00      B    P
ATOM    447 DS   DA  B   3     109.422 143.229 -78.970  1.00  1.00      B    S
ATOM    448 DB   DA  B   3     109.012 141.629 -83.120  1.00  1.00      B    B
ATOM    449 DP   DG  B   4     106.412 142.729 -76.850  1.00  1.00      B    P
ATOM    450 DS   DG  B   4     103.842 142.619 -79.620  1.00  1.00      B    S
ATOM    451 DB   DG  B   4     105.772 139.939 -83.560  1.00  1.00      B    B
ATOM    452 DP   DG  B   5     100.652 141.969 -79.070  1.00  1.00      B    P
ATOM    453 DS   DG  B   5      99.642 140.269 -82.630  1.00  1.00      B    S
ATOM    454 DB   DG  B   5     103.302 137.129 -84.240  1.00  1.00      B    B
ATOM    455 DP   DA  B   6      96.502 139.509 -83.440  1.00  1.00      B    P
ATOM    456 DS   DA  B   6      97.492 137.249 -86.230  1.00  1.00      B    S
ATOM    457 DB   DA  B   6     100.941 134.739 -84.930  1.00  1.00      B    B
ATOM    458 DP   DT  B   7      94.951 134.999 -87.340  1.00  1.00      B    P
ATOM    459 DS   DT  B   7      96.871 132.139 -88.400  1.00  1.00      B    S
ATOM    460 DB   DT  B   7      99.091 131.409 -84.900  1.00  1.00      B    B
ATOM    461 DP   DG  B   8      94.341 128.819 -89.560  1.00  1.00      B    P
ATOM    462 DS   DG  B   8      97.511 126.409 -88.930  1.00  1.00      B    S
ATOM    463 DB   DG  B   8      99.451 126.709 -84.570  1.00  1.00      B    B
ATOM    464 DP   DT  B   9      98.121 123.319 -90.350  1.00  1.00      B    P
ATOM    465 DS   DT  B   9     100.781 122.359 -88.110  1.00  1.00      B    S
ATOM    466 DB   DT  B   9      98.831 123.189 -84.030  1.00  1.00      B    B
ATOM    467 DP   DA  B  10     102.301 118.009 -88.410  1.00  1.00      B    P
ATOM    468 DS   DA  B  10     103.521 118.029 -85.000  1.00  1.00      B    S
ATOM    469 DB   DA  B  10     100.771 120.219 -81.820  1.00  1.00      B    B
ATOM    470 DP   DT  B  11     105.431 115.609 -83.920  1.00  1.00      B    P
ATOM    471 DS   DT  B  11     104.781 116.199 -80.400  1.00  1.00      B    S
ATOM    472 DB   DT  B  11     100.501 117.159 -80.290  1.00  1.00      B    B
ATOM    473 DP   DA  B  12     106.281 113.999 -77.740  1.00  1.00      B    P
ATOM    474 DS   DA  B  12     104.131 115.099 -75.280  1.00  1.00      B    S
ATOM    475 DB   DA  B  12      99.781 115.049 -76.630  1.00  1.00      B    B
ATOM    476 DP   DT  B  13     104.531 114.229 -72.420  1.00  1.00      B    P
ATOM    477 DS   DT  B  13     100.941 115.059 -70.970  1.00  1.00      B    S
ATOM    478 DB   DT  B  13      98.421 113.169 -73.970  1.00  1.00      B    B
ATOM    479 DP   DA  B  14      99.831 114.229 -66.540  1.00  1.00      B    P
ATOM    480 DS   DA  B  14      96.111 113.989 -67.710  1.00  1.00      B    S
ATOM    481 DB   DA  B  14      95.731 111.019 -71.850  1.00  1.00      B    B
ATOM    482 DP   DT  B  15      93.711 113.359 -65.800  1.00  1.00      B    P
ATOM    483 DS   DT  B  15      91.261 112.339 -68.420  1.00  1.00      B    S
ATOM    484 DB   DT  B  15      93.481 109.049 -70.030  1.00  1.00      B    B
ATOM    485 DP   DC  B  16      87.831 111.629 -66.560  1.00  1.00      B    P
ATOM    486 DS   DC  B  16      86.951 109.199 -69.190  1.00  1.00      B    S
ATOM    487 DB   DC  B  16      90.691 106.589 -69.290  1.00  1.00      B    B
ATOM    488 DP   DT  B  17      83.521 106.739 -69.600  1.00  1.00      B    P
ATOM    489 DS   DT  B  17      85.311 104.129 -71.560  1.00  1.00      B    S
ATOM    490 DB   DT  B  17      88.941 103.109 -68.710  1.00  1.00      B    B
ATOM    491 DP   DG  B  18      82.751 100.499 -72.000  1.00  1.00      B    P
ATOM    492 DS   DG  B  18      86.111  98.119 -72.390  1.00  1.00      B    S
ATOM    493 DB   DG  B  18      89.241  98.859 -68.840  1.00  1.00      B    B
ATOM    494 DP   DA  B  19      85.781  94.089 -73.660  1.00  1.00      B    P
ATOM    495 DS   DA  B  19      88.341  93.009 -71.840  1.00  1.00      B    S
ATOM    496 DB   DA  B  19      89.081  95.689 -67.360  1.00  1.00      B    B
ATOM    497 DP   DC  B  20      88.671  90.119 -71.630  1.00  1.00      B    P
ATOM    498 DS   DC  B  20      90.351  90.009 -68.350  1.00  1.00      B    S
ATOM    499 DB   DC  B  20      88.071  92.369 -65.690  1.00  1.00      B    B
ATOM    500 DP   DA  B  21      91.581  86.429 -67.030  1.00  1.00      B    P
ATOM    501 DS   DA  B  21      92.011  87.459 -63.400  1.00  1.00      B    S
ATOM    502 DB   DA  B  21      88.391  89.979 -62.160  1.00  1.00      B    B
ATOM    503 DP   DC  B  22      93.141  85.199 -61.230  1.00  1.00      B    P
ATOM    504 DS   DC  B  22      92.241  87.399 -58.590  1.00  1.00      B    S
ATOM    505 DB   DC  B  22      88.101  87.809 -59.370  1.00  1.00      B    B
ATOM    506 DP   DG  B  23      93.451  85.459 -54.250  1.00  1.00      B    P
ATOM    507 DS   DG  B  23      90.801  87.179 -52.700  1.00  1.00      B    S
ATOM    508 DB   DG  B  23      86.141  87.259 -55.430  1.00  1.00      B    B
ATOM    509 DP   DT  B  24      90.031  87.109 -49.230  1.00  1.00      B    P
ATOM    510 DS   DT  B  24      85.941  87.519 -49.620  1.00  1.00      B    S
ATOM    511 DB   DT  B  24      85.281  85.099 -52.960  1.00  1.00      B    B
ATOM    512 DP   DG  B  25      83.561  86.459 -46.100  1.00  1.00      B    P
ATOM    513 DS   DG  B  25      80.571  84.379 -47.870  1.00  1.00      B    S
ATOM    514 DB   DG  B  25      81.481  82.689 -52.440  1.00  1.00      B    B
ATOM    515 DP   DC  B  26      77.961  83.619 -46.560  1.00  1.00      B    P
ATOM    516 DS   DC  B  26      76.651  81.839 -49.730  1.00  1.00      B    S
ATOM    517 DB   DC  B  26      79.821  79.779 -51.290  1.00  1.00      B    B
ATOM    518 DP   DC  B  27      73.891  80.239 -49.430  1.00  1.00      B    P
ATOM    519 DS   DC  B  27      74.371  77.879 -52.330  1.00  1.00      B    S
ATOM    520 DB   DC  B  27      78.411  76.119 -51.850  1.00  1.00      B    B
ATOM    521 DP   DT  B  28      71.841  74.909 -53.050  1.00  1.00      B    P
ATOM    522 DS   DT  B  28      74.231  72.239 -54.780  1.00  1.00      B    S
ATOM    523 DB   DT  B  28      77.861  72.089 -52.380  1.00  1.00      B    B
ATOM    524 DP   DG  B  29      72.171  68.589 -55.450  1.00  1.00      B    P
ATOM    525 DS   DG  B  29      75.151  66.649 -55.140  1.00  1.00      B    S
ATOM    526 DB   DG  B  29      78.611  68.039 -51.110  1.00  1.00      B    B
ATOM    527 DP   DG  B  30      75.551  62.659 -55.990  1.00  1.00      B    P
ATOM    528 DS   DG  B  30      79.121  61.819 -53.990  1.00  1.00      B    S
ATOM    529 DB   DG  B  30      79.631  64.859 -49.450  1.00  1.00      B    B
ATOM    530 DP   DA  B  31      80.681  58.629 -54.060  1.00  1.00      B    P
ATOM    531 DS   DA  B  31      82.751  58.699 -50.630  1.00  1.00      B    S
ATOM    532 DB   DA  B  31      80.041  61.539 -47.570  1.00  1.00      B    B
ATOM    533 DP   DG  B  32      83.661  55.629 -49.560  1.00  1.00      B    P
ATOM    534 DS   DG  B  32      83.511  56.719 -45.820  1.00  1.00      B    S
ATOM    535 DB   DG  B  32      79.421  58.999 -44.690  1.00  1.00      B    B
ATOM    536 DP   DA  B  33      84.661  54.319 -43.030  1.00  1.00      B    P
ATOM    537 DS   DA  B  33      82.731  56.169 -40.000  1.00  1.00      B    S
ATOM    538 DB   DA  B  33      78.231  57.629 -41.630  1.00  1.00      B    B
ATOM    539 DP   DC  B  34      82.711  54.389 -37.550  1.00  1.00      B    P
ATOM    540 DS   DC  B  34      79.601  56.159 -35.980  1.00  1.00      B    S
ATOM    541 DB   DC  B  34      76.801  55.869 -39.050  1.00  1.00      B    B
ATOM    542 DP   DT  B  35      78.251  54.849 -32.330  1.00  1.00      B    P
ATOM    543 DS   DT  B  35      75.241  56.199 -32.650  1.00  1.00      B    S
ATOM    544 DB   DT  B  35      74.071  54.019 -36.860  1.00  1.00      B    B
ATOM    545 DP   DA  B  36      72.271  56.039 -29.270  1.00  1.00      B    P
ATOM    546 DS   DA  B  36      69.071  54.839 -31.470  1.00  1.00      B    S
ATOM    547 DB   DA  B  36      70.761  52.499 -35.170  1.00  1.00      B    B
ATOM    548 DP   DG  B  37      66.661  53.009 -29.500  1.00  1.00      B    P
ATOM    549 DS   DG  B  37      65.261  51.569 -32.190  1.00  1.00      B    S
ATOM    550 DB   DG  B  37      68.591  49.069 -35.320  1.00  1.00      B    B
ATOM    551 DP   DG  B  38      62.491  49.549 -32.050  1.00  1.00      B    P
ATOM    552 DS   DG  B  38      62.881  47.609 -35.260  1.00  1.00      B    S
ATOM    553 DB   DG  B  38      67.261  45.869 -35.620  1.00  1.00      B    B
ATOM    554 DP   DG  B  39      60.351  45.039 -35.930  1.00  1.00      B    P
ATOM    555 DS   DG  B  39      62.981  42.729 -38.360  1.00  1.00      B    S
ATOM    556 DB   DG  B  39      67.121  42.309 -36.060  1.00  1.00      B    B
ATOM    557 DP   DA  B  40      61.901  39.399 -40.510  1.00  1.00      B    P
ATOM    558 DS   DA  B  40      65.101  37.459 -40.210  1.00  1.00      B    S
ATOM    559 DB   DA  B  40      67.291  38.559 -35.850  1.00  1.00      B    B
ATOM    560 DP   DG  B  41      64.910  33.979 -41.410  1.00  1.00      B    P
ATOM    561 DS   DG  B  41      68.100  32.489 -38.880  1.00  1.00      B    S
ATOM    562 DB   DG  B  41      67.821  34.779 -34.640  1.00  1.00      B    B
ATOM    563 DP   DT  B  42      68.870  28.739 -38.240  1.00  1.00      B    P
ATOM    564 DS   DT  B  42      70.160  29.019 -34.790  1.00  1.00      B    S
ATOM    565 DB   DT  B  42      66.700  31.749 -32.900  1.00  1.00      B    B
ATOM    566 DP   DA  B  43      71.160  25.389 -32.790  1.00  1.00      B    P
ATOM    567 DS   DA  B  43      70.760  26.479 -29.360  1.00  1.00      B    S
ATOM    568 DB   DA  B  43      66.390  29.389 -29.270  1.00  1.00      B    B
ATOM    569 DP   DA  B  44      71.470  24.269 -26.290  1.00  1.00      B    P
ATOM    570 DS   DA  B  44      69.730  26.289 -24.190  1.00  1.00      B    S
ATOM    571 DB   DA  B  44      64.910  27.339 -26.690  1.00  1.00      B    B
ATOM    572 DP   DT  B  45      69.150  24.999 -21.460  1.00  1.00      B    P
ATOM    573 DS   DT  B  45      66.140  27.179 -21.020  1.00  1.00      B    S
ATOM    574 DB   DT  B  45      63.150  25.489 -24.220  1.00  1.00      B    B
ATOM    575 DP   DC  B  46      64.960  26.729 -17.720  1.00  1.00      B    P
ATOM    576 DS   DC  B  46      61.450  27.719 -18.600  1.00  1.00      B    S
ATOM    577 DB   DC  B  46      60.260  25.049 -21.720  1.00  1.00      B    B
ATOM    578 DP   DC  B  47      59.180  27.789 -16.150  1.00  1.00      B    P
ATOM    579 DS   DC  B  47      56.360  27.149 -18.200  1.00  1.00      B    S
ATOM    580 DB   DC  B  47      57.140  23.569 -19.780  1.00  1.00      B    B
ATOM    581 DP   DC  B  48      52.970  27.309 -16.400  1.00  1.00      B    P
ATOM    582 DS   DC  B  48      51.220  24.859 -18.350  1.00  1.00      B    S
ATOM    583 DB   DC  B  48      54.110  21.309 -19.240  1.00  1.00      B    B
ATOM    584 DP   DC  B  49      48.190  23.329 -17.300  1.00  1.00      B    P
ATOM    585 DS   DC  B  49      48.300  19.879 -19.290  1.00  1.00      B    S
ATOM    586 DB   DC  B  49      51.840  17.869 -18.750  1.00  1.00      B    B
ATOM    587 DP   DT  B  50      45.480  17.310 -19.370  1.00  1.00      B    P
ATOM    588 DS   DT  B  50      47.220  14.869 -21.070  1.00  1.00      B    S
ATOM    589 DB   DT  B  50      50.460  14.109 -18.330  1.00  1.00      B    B
ATOM    590 DP   DT  B  51      45.570  11.800 -22.940  1.00  1.00      B    P
ATOM    591 DS   DT  B  51      48.310   9.669 -22.800  1.00  1.00      B    S
ATOM    592 DB   DT  B  51      49.270  10.329 -18.260  1.00  1.00      B    B
ATOM    593 DP   DG  B  52      47.600   5.340 -23.910  1.00  1.00      B    P
ATOM    594 DS   DG  B  52      50.650   4.289 -21.910  1.00  1.00      B    S
ATOM    595 DB   DG  B  52      50.850   6.399 -17.400  1.00  1.00      B    B
ATOM    596 DP   DG  B  53      51.490   0.789 -21.400  1.00  1.00      B    P
ATOM    597 DS   DG  B  53      53.230   0.749 -17.690  1.00  1.00      B    S
ATOM    598 DB   DG  B  53      50.960   3.789 -14.930  1.00  1.00      B    B
ATOM    599 DP   DC  B  54      53.870  -2.211 -16.340  1.00  1.00      B    P
ATOM    600 DS   DC  B  54      53.780  -0.901 -12.830  1.00  1.00      B    S
ATOM    601 DB   DC  B  54      50.130   1.369 -12.600  1.00  1.00      B    B
ATOM    602 DP   DG  B  55      54.200  -4.161 -10.100  1.00  1.00      B    P
ATOM    603 DS   DG  B  55      52.310  -2.591  -7.640  1.00  1.00      B    S
ATOM    604 DB   DG  B  55      48.140  -1.041  -9.400  1.00  1.00      B    B
ATOM    605 DP   DG  B  56      51.620  -3.931  -4.090  1.00  1.00      B    P
ATOM    606 DS   DG  B  56      47.820  -3.161  -3.580  1.00  1.00      B    S
ATOM    607 DB   DG  B  56      44.860  -2.481  -7.680  1.00  1.00      B    B
ATOM    608 DP   DT  B  57      46.110  -4.091  -0.790  1.00  1.00      B    P
ATOM    609 DS   DT  B  57      42.330  -3.411  -2.190  1.00  1.00      B    S
ATOM    610 DB   DT  B  57      42.820  -5.201  -6.660  1.00  1.00      B    B
ATOM    611 DP   DT  B  58      39.130  -4.911  -0.200  1.00  1.00      B    P
ATOM    612 DS   DT  B  58      36.930  -5.130  -3.020  1.00  1.00      B    S
ATOM    613 DB   DT  B  58      39.610  -7.390  -6.320  1.00  1.00      B    B
ATOM    614 DP   DA  B  59      33.310  -6.510  -2.320  1.00  1.00      B    P
ATOM    615 DS   DA  B  59      33.080  -7.210  -6.170  1.00  1.00      B    S
ATOM    616 DB   DA  B  59      36.690  -9.700  -7.810  1.00  1.00      B    B
ATOM    617 DP   DA  B  60      29.970  -8.140  -7.600  1.00  1.00      B    P
ATOM    618 DS   DA  B  60      31.250  -9.980 -10.360  1.00  1.00      B    S
ATOM    619 DB   DA  B  60      35.230 -12.790  -8.960  1.00  1.00      B    B
ATOM    620 DP   DA  B  61      29.290 -11.390 -12.810  1.00  1.00      B    P
ATOM    621 DS   DA  B  61      31.950 -14.330 -14.090  1.00  1.00      B    S
ATOM    622 DB   DA  B  61      34.340 -15.920 -10.350  1.00  1.00      B    B
ATOM    623 DP   DA  B  62      31.010 -16.520 -16.980  1.00  1.00      B    P
ATOM    624 DS   DA  B  62      33.740 -19.380 -16.100  1.00  1.00      B    S
ATOM    625 DB   DA  B  62      33.750 -19.400 -11.240  1.00  1.00      B    B
ATOM    626 DP   DC  B  63      33.420 -21.910 -17.600  1.00  1.00      B    P
ATOM    627 DS   DC  B  63      34.280 -24.400 -14.450  1.00  1.00      B    S
ATOM    628 DB   DC  B  63      32.770 -22.640 -11.070  1.00  1.00      B    B
ATOM    629 DP   DG  B  64      32.760 -28.590 -15.020  1.00  1.00      B    P
ATOM    630 DS   DG  B  64      33.390 -29.500 -11.890  1.00  1.00      B    S
ATOM    631 DB   DG  B  64      31.010 -26.200  -9.030  1.00  1.00      B    B
ATOM    632 DP   DC  B  65      33.200 -33.060 -10.900  1.00  1.00      B    P
ATOM    633 DS   DC  B  65      31.580 -32.060  -7.500  1.00  1.00      B    S
ATOM    634 DB   DC  B  65      28.720 -28.540  -8.500  1.00  1.00      B    B
ATOM    635 DP   DG  B  66      30.310 -35.240  -4.910  1.00  1.00      B    P
ATOM    636 DS   DG  B  66      28.560 -32.920  -2.700  1.00  1.00      B    S
ATOM    637 DB   DG  B  66      25.570 -30.000  -5.790  1.00  1.00      B    B
ATOM    638 DP   DG  B  67      26.900 -33.860   0.280  1.00  1.00      B    P
ATOM    639 DS   DG  B  67      24.660 -31.280   0.170  1.00  1.00      B    S
ATOM    640 DB   DG  B  67      22.310 -30.690  -4.360  1.00  1.00      B    B
ATOM    641 DP   DG  B  68      21.820 -30.980   3.060  1.00  1.00      B    P
ATOM    642 DS   DG  B  68      19.550 -28.750   0.620  1.00  1.00      B    S
ATOM    643 DB   DG  B  68      18.540 -30.670  -3.910  1.00  1.00      B    B
ATOM    644 DP   DG  B  69      16.930 -27.270   1.990  1.00  1.00      B    P
ATOM    645 DS   DG  B  69      15.140 -26.560  -1.540  1.00  1.00      B    S
ATOM    646 DB   DG  B  69      14.960 -30.430  -4.210  1.00  1.00      B    B
ATOM    647 DP   DG  B  70      11.890 -24.580  -1.570  1.00  1.00      B    P
ATOM    648 DS   DG  B  70      10.570 -25.960  -5.050  1.00  1.00      B    S
ATOM    649 DB   DG  B  70      11.240 -30.710  -5.010  1.00  1.00      B    B
ATOM    650 DP   DA  B  71       7.210 -25.140  -6.030  1.00  1.00      B    P
ATOM    651 DS   DA  B  71       7.060 -28.130  -7.980  1.00  1.00      B    S
ATOM    652 DB   DA  B  71       7.820 -31.710  -4.760  1.00  1.00      B    B
ATOM    653 DP   DC  B  72       4.480 -28.300  -9.520  1.00  1.00      B    P
ATOM    654 DS   DC  B  72       4.090 -32.030  -9.240  1.00  1.00      B    S
ATOM    655 DB   DC  B  72       4.690 -32.630  -5.140  1.00  1.00      B    B
ATOM    656 DP   DA  B  73       0.570 -33.880 -10.770  1.00  1.00      B    P
ATOM    657 DS   DA  B  73       0.730 -37.030  -8.870  1.00  1.00      B    S
ATOM    658 DB   DA  B  73       1.820 -35.560  -4.030  1.00  1.00      B    B
ATOM    659 DP   DG  B  74      -2.240 -39.330  -9.250  1.00  1.00      B    P
ATOM    660 DS   DG  B  74      -2.020 -40.660  -5.530  1.00  1.00      B    S
ATOM    661 DB   DG  B  74      -1.160 -36.840  -1.660  1.00  1.00      B    B
ATOM    662 DP   DC  B  75      -3.840 -42.930  -4.930  1.00  1.00      B    P
ATOM    663 DS   DC  B  75      -4.170 -41.860  -1.020  1.00  1.00      B    S
ATOM    664 DB   DC  B  75      -4.400 -37.940  -1.370  1.00  1.00      B    B
ATOM    665 DP   DG  B  76      -7.120 -44.390   2.040  1.00  1.00      B    P
ATOM    666 DS   DG  B  76      -6.930 -41.620   4.490  1.00  1.00      B    S
ATOM    667 DB   DG  B  76      -7.150 -37.190   2.010  1.00  1.00      B    B
ATOM    668 DP   DC  B  77      -7.980 -41.590   7.630  1.00  1.00      B    P
ATOM    669 DS   DC  B  77      -8.090 -37.690   7.580  1.00  1.00      B    S
ATOM    670 DB   DC  B  77     -10.430 -36.420   3.430  1.00  1.00      B    B
ATOM    671 DP   DG  B  78      -9.710 -35.290  11.250  1.00  1.00      B    P
ATOM    672 DS   DG  B  78     -10.490 -32.420   9.560  1.00  1.00      B    S
ATOM    673 DB   DG  B  78     -12.720 -33.180   4.800  1.00  1.00      B    B
ATOM    674 DP   DT  B  79     -11.880 -29.650  11.080  1.00  1.00      B    P
ATOM    675 DS   DT  B  79     -12.700 -27.730   7.590  1.00  1.00      B    S
ATOM    676 DB   DT  B  79     -15.180 -30.960   5.620  1.00  1.00      B    B
ATOM    677 DP   DA  B  80     -14.840 -23.840   7.750  1.00  1.00      B    P
ATOM    678 DS   DA  B  80     -16.810 -24.300   4.720  1.00  1.00      B    S
ATOM    679 DB   DA  B  80     -18.570 -29.050   4.540  1.00  1.00      B    B
ATOM    680 DP   DC  B  81     -18.050 -22.330   3.540  1.00  1.00      B    P
ATOM    681 DS   DC  B  81     -20.370 -24.510   1.410  1.00  1.00      B    S
ATOM    682 DB   DC  B  81     -21.680 -27.520   4.040  1.00  1.00      B    B
ATOM    683 DP   DG  B  82     -23.750 -21.890  -0.670  1.00  1.00      B    P
ATOM    684 DS   DG  B  82     -26.300 -24.520  -0.470  1.00  1.00      B    S
ATOM    685 DB   DG  B  82     -25.880 -27.190   4.030  1.00  1.00      B    B
ATOM    686 DP   DT  B  83     -29.070 -24.360  -1.470  1.00  1.00      B    P
ATOM    687 DS   DT  B  83     -30.650 -27.050   0.730  1.00  1.00      B    S
ATOM    688 DB   DT  B  83     -29.250 -26.260   4.480  1.00  1.00      B    B
ATOM    689 DP   DG  B  84     -35.160 -26.850   0.750  1.00  1.00      B    P
ATOM    690 DS   DG  B  84     -35.700 -27.730   4.510  1.00  1.00      B    S
ATOM    691 DB   DG  B  84     -32.120 -26.060   7.530  1.00  1.00      B    B
ATOM    692 DP   DC  B  85     -38.350 -28.000   5.620  1.00  1.00      B    P
ATOM    693 DS   DC  B  85     -37.310 -27.620   9.590  1.00  1.00      B    S
ATOM    694 DB   DC  B  85     -34.410 -24.570   9.620  1.00  1.00      B    B
ATOM    695 DP   DG  B  86     -41.240 -27.140  12.370  1.00  1.00      B    P
ATOM    696 DS   DG  B  86     -39.550 -25.120  15.150  1.00  1.00      B    S
ATOM    697 DB   DG  B  86     -36.020 -22.370  13.510  1.00  1.00      B    B
ATOM    698 DP   DT  B  87     -40.760 -23.880  17.520  1.00  1.00      B    P
ATOM    699 DS   DT  B  87     -37.730 -21.250  18.380  1.00  1.00      B    S
ATOM    700 DB   DT  B  87     -37.700 -19.380  14.440  1.00  1.00      B    B
ATOM    701 DP   DT  B  88     -37.840 -18.850  21.290  1.00  1.00      B    P
ATOM    702 DS   DT  B  88     -34.990 -17.130  19.930  1.00  1.00      B    S
ATOM    703 DB   DT  B  88     -37.440 -15.560  15.980  1.00  1.00      B    B
ATOM    704 DP   DT  B  89     -33.210 -14.530  21.550  1.00  1.00      B    P
ATOM    705 DS   DT  B  89     -32.180 -13.010  18.280  1.00  1.00      B    S
ATOM    706 DB   DT  B  89     -36.380 -11.900  16.480  1.00  1.00      B    B
ATOM    707 DP   DA  B  90     -29.010  -9.820  17.890  1.00  1.00      B    P
ATOM    708 DS   DA  B  90     -30.600  -8.270  14.430  1.00  1.00      B    S
ATOM    709 DB   DA  B  90     -35.190  -8.420  14.540  1.00  1.00      B    B
ATOM    710 DP   DA  B  91     -29.290  -5.600  12.080  1.00  1.00      B    P
ATOM    711 DS   DA  B  91     -32.310  -5.020  10.450  1.00  1.00      B    S
ATOM    712 DB   DA  B  91     -35.450  -4.950  13.660  1.00  1.00      B    B
ATOM    713 DP   DG  B  92     -32.400  -1.800   8.050  1.00  1.00      B    P
ATOM    714 DS   DG  B  92     -35.850  -0.690   8.850  1.00  1.00      B    S
ATOM    715 DB   DG  B  92     -37.200  -1.720  13.810  1.00  1.00      B    B
ATOM    716 DP   DC  B  93     -37.320   1.650   7.550  1.00  1.00      B    P
ATOM    717 DS   DC  B  93     -39.990   1.370   9.680  1.00  1.00      B    S
ATOM    718 DB   DC  B  93     -37.890   1.530  13.930  1.00  1.00      B    B
ATOM    719 DP   DG  B  94     -43.000   4.890   8.800  1.00  1.00      B    P
ATOM    720 DS   DG  B  94     -43.820   5.370  12.530  1.00  1.00      B    S
ATOM    721 DB   DG  B  94     -40.110   4.820  15.480  1.00  1.00      B    B
ATOM    722 DP   DG  B  95     -46.170   7.740  13.930  1.00  1.00      B    P
ATOM    723 DS   DG  B  95     -45.030   8.380  17.420  1.00  1.00      B    S
ATOM    724 DB   DG  B  95     -39.730   7.580  17.810  1.00  1.00      B    B
ATOM    725 DP   DT  B  96     -46.290  10.740  19.120  1.00  1.00      B    P
ATOM    726 DS   DT  B  96     -43.200  11.210  21.920  1.00  1.00      B    S
ATOM    727 DB   DT  B  96     -39.910  10.720  19.390  1.00  1.00      B    B
ATOM    728 DP   DG  B  97     -43.640  15.180  24.310  1.00  1.00      B    P
ATOM    729 DS   DG  B  97     -40.180  16.390  23.900  1.00  1.00      B    S
ATOM    730 DB   DG  B  97     -38.040  14.610  20.000  1.00  1.00      B    B
ATOM    731 DP   DC  B  98     -38.929  18.730  25.680  1.00  1.00      B    P
ATOM    732 DS   DC  B  98     -35.459  18.260  24.120  1.00  1.00      B    S
ATOM    733 DB   DC  B  98     -36.969  18.090  19.900  1.00  1.00      B    B
ATOM    734 DP   DT  B  99     -32.629  20.700  24.640  1.00  1.00      B    P
ATOM    735 DS   DT  B  99     -30.669  19.490  21.280  1.00  1.00      B    S
ATOM    736 DB   DT  B  99     -34.209  20.510  18.290  1.00  1.00      B    B
ATOM    737 DP   DA  B 100     -27.519  21.780  19.610  1.00  1.00      B    P
ATOM    738 DS   DA  B 100     -27.729  20.560  16.180  1.00  1.00      B    S
ATOM    739 DB   DA  B 100     -32.039  22.300  14.420  1.00  1.00      B    B
ATOM    740 DP   DG  B 101     -24.589  21.490  13.700  1.00  1.00      B    P
ATOM    741 DS   DG  B 101     -26.179  21.190  10.870  1.00  1.00      B    S
ATOM    742 DB   DG  B 101     -30.799  22.640  10.860  1.00  1.00      B    B
ATOM    743 DP   DA  B 102     -24.680  20.880   7.640  1.00  1.00      B    P
ATOM    744 DS   DA  B 102     -28.029  22.260   5.790  1.00  1.00      B    S
ATOM    745 DB   DA  B 102     -30.089  25.280   8.380  1.00  1.00      B    B
ATOM    746 DP   DG  B 103     -27.449  23.470   2.270  1.00  1.00      B    P
ATOM    747 DS   DG  B 103     -29.869  25.900   2.300  1.00  1.00      B    S
ATOM    748 DB   DG  B 103     -29.829  28.560   6.350  1.00  1.00      B    B
ATOM    749 DP   DC  B 104     -30.439  27.350  -0.320  1.00  1.00      B    P
ATOM    750 DS   DC  B 104     -31.919  30.020   1.240  1.00  1.00      B    S
ATOM    751 DB   DC  B 104     -28.889  31.110   4.290  1.00  1.00      B    B
ATOM    752 DP   DT  B 105     -32.859  33.280  -0.860  1.00  1.00      B    P
ATOM    753 DS   DT  B 105     -32.569  36.010   2.040  1.00  1.00      B    S
ATOM    754 DB   DT  B 105     -28.599  35.010   3.340  1.00  1.00      B    B
ATOM    755 DP   DG  B 106     -33.219  39.890   0.330  1.00  1.00      B    P
ATOM    756 DS   DG  B 106     -30.599  41.740   2.710  1.00  1.00      B    S
ATOM    757 DB   DG  B 106     -26.829  38.860   3.680  1.00  1.00      B    B
ATOM    758 DP   DT  B 107     -29.709  44.450   2.280  1.00  1.00      B    P
ATOM    759 DS   DT  B 107     -26.849  44.380   4.180  1.00  1.00      B    S
ATOM    760 DB   DT  B 107     -25.139  41.500   2.260  1.00  1.00      B    B
ATOM    761 DP   DC  B 108     -24.909  47.810   3.970  1.00  1.00      B    P
ATOM    762 DS   DC  B 108     -21.899  46.410   4.280  1.00  1.00      B    S
ATOM    763 DB   DC  B 108     -21.879  43.180   1.390  1.00  1.00      B    B
ATOM    764 DP   DT  B 109     -18.589  48.460   3.840  1.00  1.00      B    P
ATOM    765 DS   DT  B 109     -16.299  45.330   2.810  1.00  1.00      B    S
ATOM    766 DB   DT  B 109     -18.739  44.360  -0.790  1.00  1.00      B    B
ATOM    767 DP   DA  B 110     -12.009  45.900   2.270  1.00  1.00      B    P
ATOM    768 DS   DA  B 110     -12.199  43.210   0.430  1.00  1.00      B    S
ATOM    769 DB   DA  B 110     -15.479  43.300  -3.090  1.00  1.00      B    B
ATOM    770 DP   DC  B 111      -9.839  42.580  -0.340  1.00  1.00      B    P
ATOM    771 DS   DC  B 111     -10.749  40.590  -3.490  1.00  1.00      B    S
ATOM    772 DB   DC  B 111     -13.349  43.070  -5.620  1.00  1.00      B    B
ATOM    773 DP   DG  B 112      -6.839  39.260  -6.080  1.00  1.00      B    P
ATOM    774 DS   DG  B 112      -9.139  39.270  -9.230  1.00  1.00      B    S
ATOM    775 DB   DG  B 112     -12.039  43.420  -9.670  1.00  1.00      B    B
ATOM    776 DP   DA  B 113      -7.659  38.000 -12.710  1.00  1.00      B    P
ATOM    777 DS   DA  B 113      -9.859  39.860 -14.660  1.00  1.00      B    S
ATOM    778 DB   DA  B 113     -10.759  44.440 -12.670  1.00  1.00      B    B
ATOM    779 DP   DC  B 114      -9.429  39.620 -17.550  1.00  1.00      B    P
ATOM    780 DS   DC  B 114     -11.159  43.400 -18.220  1.00  1.00      B    S
ATOM    781 DB   DC  B 114      -9.229  45.940 -15.320  1.00  1.00      B    B
ATOM    782 DP   DC  B 115     -10.919  44.870 -21.740  1.00  1.00      B    P
ATOM    783 DS   DC  B 115     -10.569  49.060 -20.930  1.00  1.00      B    S
ATOM    784 DB   DC  B 115      -8.029  49.030 -17.400  1.00  1.00      B    B
ATOM    785 DP   DA  B 116      -9.149  52.100 -24.110  1.00  1.00      B    P
ATOM    786 DS   DA  B 116      -7.609  54.950 -21.340  1.00  1.00      B    S
ATOM    787 DB   DA  B 116      -5.539  52.290 -17.830  1.00  1.00      B    B
ATOM    788 DP   DA  B 117      -5.469  57.400 -22.610  1.00  1.00      B    P
ATOM    789 DS   DA  B 117      -3.199  57.280 -19.030  1.00  1.00      B    S
ATOM    790 DB   DA  B 117      -2.039  53.070 -18.140  1.00  1.00      B    B
ATOM    791 DP   DT  B 118      -0.629  59.750 -19.000  1.00  1.00      B    P
ATOM    792 DS   DT  B 118       1.741  57.920 -16.850  1.00  1.00      B    S
ATOM    793 DB   DT  B 118       1.591  53.950 -19.260  1.00  1.00      B    B
ATOM    794 DP   DT  B 119       5.721  59.260 -16.450  1.00  1.00      B    P
ATOM    795 DS   DT  B 119       7.321  56.090 -15.950  1.00  1.00      B    S
ATOM    796 DB   DT  B 119       5.581  53.630 -19.280  1.00  1.00      B    B
ATOM    797 DP   DG  B 120      11.601  56.060 -16.140  1.00  1.00      B    P
ATOM    798 DS   DG  B 120      12.191  52.870 -17.570  1.00  1.00      B    S
ATOM    799 DB   DG  B 120       8.711  51.280 -21.210  1.00  1.00      B    B
ATOM    800 DP   DA  B 121      15.881  51.470 -17.880  1.00  1.00      B    P
ATOM    801 DS   DA  B 121      14.931  48.660 -20.210  1.00  1.00      B    S
ATOM    802 DB   DA  B 121      11.521  50.570 -23.280  1.00  1.00      B    B
ATOM    803 DP   DG  B 122      17.951  47.220 -22.660  1.00  1.00      B    P
ATOM    804 DS   DG  B 122      15.721  46.300 -25.860  1.00  1.00      B    S
ATOM    805 DB   DG  B 122      12.901  49.890 -26.900  1.00  1.00      B    B
ATOM    806 DP   DC  B 123      16.981  44.730 -28.500  1.00  1.00      B    P
ATOM    807 DS   DC  B 123      14.461  46.230 -30.670  1.00  1.00      B    S
ATOM    808 DB   DC  B 123      15.011  50.200 -29.760  1.00  1.00      B    B
ATOM    809 DP   DG  B 124      15.001  45.290 -34.840  1.00  1.00      B    P
ATOM    810 DS   DG  B 124      14.011  48.030 -35.930  1.00  1.00      B    S
ATOM    811 DB   DG  B 124      16.031  51.820 -33.610  1.00  1.00      B    B
ATOM    812 DP   DG  B 125      13.441  49.040 -39.740  1.00  1.00      B    P
ATOM    813 DS   DG  B 125      13.051  52.780 -39.150  1.00  1.00      B    S
ATOM    814 DB   DG  B 125      16.721  54.480 -36.160  1.00  1.00      B    B
ATOM    815 DP   DC  B 126      12.251  54.860 -41.790  1.00  1.00      B    P
ATOM    816 DS   DC  B 126      14.101  57.910 -40.360  1.00  1.00      B    S
ATOM    817 DB   DC  B 126      17.511  56.310 -38.870  1.00  1.00      B    B
ATOM    818 DP   DC  B 127      14.691  61.020 -41.980  1.00  1.00      B    P
ATOM    819 DS   DC  B 127      17.511  62.230 -40.380  1.00  1.00      B    S
ATOM    820 DB   DC  B 127      20.081  58.930 -40.250  1.00  1.00      B    B
ATOM    821 DP   DT  B 128      19.111  65.290 -41.800  1.00  1.00      B    P
ATOM    822 DS   DT  B 128      22.711  64.930 -40.060  1.00  1.00      B    S
ATOM    823 DB   DT  B 128      23.721  60.440 -41.330  1.00  1.00      B    B
ATOM    824 DP   DG  B 129      25.231  67.740 -40.720  1.00  1.00      B    P
ATOM    825 DS   DG  B 129      28.871  65.660 -40.610  1.00  1.00      B    S
ATOM    826 DB   DG  B 129      28.011  60.800 -42.010  1.00  1.00      B    B
ATOM    827 DP   DC  B 130      31.551  67.000 -41.380  1.00  1.00      B    P
ATOM    828 DS   DC  B 130      32.891  64.100 -41.910  1.00  1.00      B    S
ATOM    829 DB   DC  B 130      29.731  62.230 -44.700  1.00  1.00      B    B
ATOM    830 DP   DA  B 131      37.041  63.620 -43.700  1.00  1.00      B    P
ATOM    831 DS   DA  B 131      36.101  60.100 -45.350  1.00  1.00      B    S
ATOM    832 DB   DA  B 131      31.961  60.270 -47.770  1.00  1.00      B    B
ATOM    833 DP   DG  B 132      38.851  58.320 -47.290  1.00  1.00      B    P
ATOM    834 DS   DG  B 132      37.021  57.020 -49.830  1.00  1.00      B    S
ATOM    835 DB   DG  B 132      33.311  59.520 -51.230  1.00  1.00      B    B
ATOM    836 DP   DA  B 133      38.791  55.430 -52.960  1.00  1.00      B    P
ATOM    837 DS   DA  B 133      35.791  55.510 -55.240  1.00  1.00      B    S
ATOM    838 DB   DA  B 133      33.181  60.010 -54.850  1.00  1.00      B    B
ATOM    839 DP   DC  B 134      36.451  54.990 -57.720  1.00  1.00      B    P
ATOM    840 DS   DC  B 134      33.551  57.190 -59.520  1.00  1.00      B    S
ATOM    841 DB   DC  B 134      34.031  61.450 -57.840  1.00  1.00      B    B
ATOM    842 DP   DC  B 135      33.401  57.060 -63.010  1.00  1.00      B    P
ATOM    843 DS   DC  B 135      31.921  60.500 -63.640  1.00  1.00      B    S
ATOM    844 DB   DC  B 135      34.361  63.120 -61.180  1.00  1.00      B    B
ATOM    845 DP   DG  B 136      32.581  61.470 -68.200  1.00  1.00      B    P
ATOM    846 DS   DG  B 136      33.081  65.420 -67.350  1.00  1.00      B    S
ATOM    847 DB   DG  B 136      36.301  66.330 -63.450  1.00  1.00      B    B
ATOM    848 DP   DG  B 137      33.501  67.950 -70.410  1.00  1.00      B    P
ATOM    849 DS   DG  B 137      35.251  70.330 -68.320  1.00  1.00      B    S
ATOM    850 DB   DG  B 137      38.551  68.380 -65.590  1.00  1.00      B    B
ATOM    851 DP   DG  B 138      37.041  73.560 -69.950  1.00  1.00      B    P
ATOM    852 DS   DG  B 138      39.551  73.980 -67.270  1.00  1.00      B    S
ATOM    853 DB   DG  B 138      41.921  69.950 -66.170  1.00  1.00      B    B
ATOM    854 DP   DA  B 139      41.201  76.840 -66.950  1.00  1.00      B    P
ATOM    855 DS   DA  B 139      44.101  75.500 -65.200  1.00  1.00      B    S
ATOM    856 DB   DA  B 139      45.331  71.020 -66.700  1.00  1.00      B    B
ATOM    857 DP   DT  B 140      46.771  77.730 -64.650  1.00  1.00      B    P
ATOM    858 DS   DT  B 140      49.831  74.920 -64.580  1.00  1.00      B    S
ATOM    859 DB   DT  B 140      48.571  72.400 -68.060  1.00  1.00      B    B
ATOM    860 DP   DT  B 141      53.871  76.080 -64.600  1.00  1.00      B    P
ATOM    861 DS   DT  B 141      55.051  72.410 -65.960  1.00  1.00      B    S
ATOM    862 DB   DT  B 141      52.301  71.900 -69.370  1.00  1.00      B    B
ATOM    863 DP   DC  B 142      58.481  71.960 -66.840  1.00  1.00      B    P
ATOM    864 DS   DC  B 142      57.761  68.930 -68.840  1.00  1.00      B    S
ATOM    865 DB   DC  B 142      55.001  70.360 -71.810  1.00  1.00      B    B
ATOM    866 DP   DT  B 143      60.571  66.630 -70.530  1.00  1.00      B    P
ATOM    867 DS   DT  B 143      58.451  65.280 -73.800  1.00  1.00      B    S
ATOM    868 DB   DT  B 143      56.701  69.010 -75.240  1.00  1.00      B    B
ATOM    869 DP   DC  B 144      60.541  63.370 -76.580  1.00  1.00      B    P
ATOM    870 DS   DC  B 144      58.051  64.080 -78.980  1.00  1.00      B    S
ATOM    871 DB   DC  B 144      57.621  68.430 -78.930  1.00  1.00      B    B
ATOM    872 DP   DC  B 145      58.541  63.410 -82.680  1.00  1.00      B    P
ATOM    873 DS   DC  B 145      56.571  65.960 -83.790  1.00  1.00      B    S
ATOM    874 DB   DC  B 145      58.011  69.680 -82.450  1.00  1.00      B    B
ATOM    875 DP   DA  B 146      55.071  65.760 -88.230  1.00  1.00      B    P
ATOM    876 DS   DA  B 146      53.961  69.330 -88.090  1.00  1.00      B    S
ATOM    877 DB   DA  B 146      57.461  72.300 -85.670  1.00  1.00      B    B
ATOM    878 DP   DG  B 147      52.891  70.890 -91.290  1.00  1.00      B    P
ATOM    879 DS   DG  B 147      53.301  74.080 -90.210  1.00  1.00      B    S
ATOM    880 DB   DG  B 147      57.791  75.380 -88.150  1.00  1.00      B    B
TER
ATOM    881  CA  ALA C   1     -82.750  -6.519 -28.660  1.00  1.00      C    C
ATOM    882  CA  ARG C   2     -83.380  -9.999 -29.980  1.00  1.00      C    C
ATOM    883  CA  THR C   3     -81.200  -9.089 -32.940  1.00  1.00      C    C
ATOM    884  CA  LYS C   4     -80.790 -11.369 -35.880  1.00  1.00      C    C
ATOM    885  CA  GLN C   5     -77.310 -12.119 -34.870  1.00  1.00      C    C
ATOM    886  CA  THR C   6     -75.170 -14.969 -36.090  1.00  1.00      C    C
ATOM    887  CA  ALA C   7     -71.880 -14.219 -37.730  1.00  1.00      C    C
ATOM    888  CA  ARG C   8     -72.050 -10.879 -36.080  1.00  1.00      C    C
ATOM    889  CA  LYS C   9     -71.460  -7.099 -36.340  1.00  1.00      C    C
ATOM    890  CA  SER C  10     -69.610  -6.339 -33.130  1.00  1.00      C    C
ATOM    891  CA  THR C  11     -66.290  -6.119 -34.870  1.00  1.00      C    C
ATOM    892  CA  GLY C  12     -63.670  -7.399 -32.350  1.00  1.00      C    C
ATOM    893  CA  GLY C  13     -65.790 -10.399 -31.680  1.00  1.00      C    C
ATOM    894  CA  LYS C  14     -63.050 -12.819 -31.110  1.00  1.00      C    C
ATOM    895  CA  ALA C  15     -60.590 -10.669 -29.170  1.00  1.00      C    C
ATOM    896  CA  PRO C  16     -62.000  -8.299 -26.460  1.00  1.00      C    C
ATOM    897  CA  ARG C  17     -58.880  -6.189 -27.250  1.00  1.00      C    C
ATOM    898  CA  LYS C  18     -55.410  -5.409 -25.950  1.00  1.00      C    C
ATOM    899  CA  GLN C  19     -55.510  -7.659 -22.800  1.00  1.00      C    C
ATOM    900  CA  LEU C  20     -54.360 -11.319 -22.360  1.00  1.00      C    C
ATOM    901  CA  ALA C  21     -55.760 -12.319 -18.950  1.00  1.00      C    C
ATOM    902  CA  THR C  22     -52.990 -14.809 -18.230  1.00  1.00      C    C
ATOM    903  CA  LYS C  23     -50.610 -12.259 -16.890  1.00  1.00      C    C
ATOM    904  CA  ALA C  24     -49.390 -13.419 -13.530  1.00  1.00      C    C
ATOM    905  CA  ALA C  25     -48.760 -11.139 -10.640  1.00  1.00      C    C
ATOM    906  CA  ARG C  26     -47.150 -13.859  -8.410  1.00  1.00      C    C
ATOM    907  CA  LYS C  27     -44.200 -16.059  -9.200  1.00  1.00      C    C
ATOM    908  CA  SER C  28     -41.490 -13.600  -8.020  1.00  1.00      C    C
ATOM    909  CA  ALA C  29     -40.530 -15.760  -5.050  1.00  1.00      C    C
ATOM    910  CA  PRO C  30     -40.850 -19.290  -6.540  1.00  1.00      C    C
ATOM    911  CA  ALA C  31     -43.250 -22.190  -5.900  1.00  1.00      C    C
ATOM    912  CA  THR C  32     -41.440 -24.340  -3.340  1.00  1.00      C    C
ATOM    913  CA  GLY C  33     -39.590 -26.370  -5.970  1.00  1.00      C    C
ATOM    914  CA  GLY C  34     -38.930 -29.270  -3.470  1.00  1.00      C    C
ATOM    915  CA  VAL C  35     -35.520 -30.820  -3.720  1.00  1.00      C    C
ATOM    916  CA  LYS C  36     -34.690 -34.010  -6.020  1.00  1.00      C    C
ATOM    917  CA  LYS C  37     -32.090 -32.690  -8.510  1.00  1.00      C    C
ATOM    918  CA  PRO C  38     -30.300 -35.850  -9.840  1.00  1.00      C    C
ATOM    919  CA  HIS C  39     -27.400 -33.580 -10.560  1.00  1.00      C    C
ATOM    920  CA  ARG C  40     -26.420 -30.850  -8.010  1.00  1.00      C    C
ATOM    921  CA  TYR C  41     -24.200 -27.820  -8.590  1.00  1.00      C    C
ATOM    922  CA  ARG C  42     -20.480 -28.500  -7.720  1.00  1.00      C    C
ATOM    923  CA  PRO C  43     -18.910 -26.740  -4.720  1.00  1.00      C    C
ATOM    924  CA  GLY C  44     -17.920 -23.260  -5.980  1.00  1.00      C    C
ATOM    925  CA  THR C  45     -20.570 -23.030  -8.760  1.00  1.00      C    C
ATOM    926  CA  VAL C  46     -23.190 -21.370  -6.500  1.00  1.00      C    C
ATOM    927  CA  ALA C  47     -20.800 -19.420  -4.450  1.00  1.00      C    C
ATOM    928  CA  LEU C  48     -19.380 -17.900  -7.740  1.00  1.00      C    C
ATOM    929  CA  ARG C  49     -22.830 -17.030  -8.910  1.00  1.00      C    C
ATOM    930  CA  GLU C  50     -23.310 -15.040  -5.710  1.00  1.00      C    C
ATOM    931  CA  ILE C  51     -20.020 -13.150  -6.240  1.00  1.00      C    C
ATOM    932  CA  ARG C  52     -21.320 -12.000  -9.600  1.00  1.00      C    C
ATOM    933  CA  ARG C  53     -24.630 -10.800  -8.230  1.00  1.00      C    C
ATOM    934  CA  TYR C  54     -22.960  -8.630  -5.560  1.00  1.00      C    C
ATOM    935  CA  GLN C  55     -20.280  -7.160  -7.850  1.00  1.00      C    C
ATOM    936  CA  LYS C  56     -22.960  -6.180 -10.270  1.00  1.00      C    C
ATOM    937  CA  SER C  57     -25.030  -4.550  -7.560  1.00  1.00      C    C
ATOM    938  CA  THR C  58     -24.730  -1.150  -5.910  1.00  1.00      C    C
ATOM    939  CA  GLU C  59     -26.320  -1.470  -2.460  1.00  1.00      C    C
ATOM    940  CA  LEU C  60     -23.830  -1.110   0.460  1.00  1.00      C    C
ATOM    941  CA  LEU C  61     -23.500  -4.640   2.080  1.00  1.00      C    C
ATOM    942  CA  ILE C  62     -23.610  -3.980   5.810  1.00  1.00      C    C
ATOM    943  CA  ARG C  63     -27.140  -3.540   7.340  1.00  1.00      C    C
ATOM    944  CA  LYS C  64     -28.200  -0.030   8.150  1.00  1.00      C    C
ATOM    945  CA  LEU C  65     -29.050  -0.340  11.940  1.00  1.00      C    C
ATOM    946  CA  PRO C  66     -25.920  -2.180  12.870  1.00  1.00      C    C
ATOM    947  CA  PHE C  67     -23.700   0.250  11.080  1.00  1.00      C    C
ATOM    948  CA  GLN C  68     -25.120   3.240  12.630  1.00  1.00      C    C
ATOM    949  CA  ARG C  69     -24.710   1.730  16.170  1.00  1.00      C    C
ATOM    950  CA  LEU C  70     -21.060   1.000  15.520  1.00  1.00      C    C
ATOM    951  CA  VAL C  71     -20.160   4.370  14.420  1.00  1.00      C    C
ATOM    952  CA  ARG C  72     -21.990   6.250  17.150  1.00  1.00      C    C
ATOM    953  CA  GLU C  73     -20.470   3.850  19.770  1.00  1.00      C    C
ATOM    954  CA  ILE C  74     -16.950   4.570  18.450  1.00  1.00      C    C
ATOM    955  CA  ALA C  75     -17.380   8.400  18.560  1.00  1.00      C    C
ATOM    956  CA  GLN C  76     -18.320   8.230  22.310  1.00  1.00      C    C
ATOM    957  CA  ASP C  77     -14.730   7.470  22.980  1.00  1.00      C    C
ATOM    958  CA  PHE C  78     -13.510  10.760  21.740  1.00  1.00      C    C
ATOM    959  CA  LYS C  79     -16.140  13.200  22.890  1.00  1.00      C    C
ATOM    960  CA  THR C  80     -19.460  12.140  24.420  1.00  1.00      C    C
ATOM    961  CA  ASP C  81     -23.030  12.830  23.510  1.00  1.00      C    C
ATOM    962  CA  LEU C  82     -22.340  13.730  19.890  1.00  1.00      C    C
ATOM    963  CA  ARG C  83     -24.740  14.560  17.190  1.00  1.00      C    C
ATOM    964  CA  PHE C  84     -24.170  13.310  13.610  1.00  1.00      C    C
ATOM    965  CA  GLN C  85     -25.300  14.650  10.320  1.00  1.00      C    C
ATOM    966  CA  SER C  86     -27.090  11.810   8.560  1.00  1.00      C    C
ATOM    967  CA  SER C  87     -24.920  12.130   5.460  1.00  1.00      C    C
ATOM    968  CA  ALA C  88     -21.670  11.920   7.670  1.00  1.00      C    C
ATOM    969  CA  VAL C  89     -22.700   8.470   8.750  1.00  1.00      C    C
ATOM    970  CA  MET C  90     -23.310   7.550   5.100  1.00  1.00      C    C
ATOM    971  CA  ALA C  91     -19.870   8.680   4.020  1.00  1.00      C    C
ATOM    972  CA  LEU C  92     -18.430   6.450   6.870  1.00  1.00      C    C
ATOM    973  CA  GLN C  93     -20.550   3.530   5.720  1.00  1.00      C    C
ATOM    974  CA  GLU C  94     -19.680   4.140   1.970  1.00  1.00      C    C
ATOM    975  CA  ALA C  95     -16.050   4.510   2.650  1.00  1.00      C    C
ATOM    976  CA  SER C  96     -15.640   1.590   5.010  1.00  1.00      C    C
ATOM    977  CA  GLU C  97     -17.360  -0.800   2.520  1.00  1.00      C    C
ATOM    978  CA  ALA C  98     -15.090   0.290  -0.360  1.00  1.00      C    C
ATOM    979  CA  TYR C  99     -12.110  -0.340   1.930  1.00  1.00      C    C
ATOM    980  CA  LEU C 100     -13.060  -3.910   2.900  1.00  1.00      C    C
ATOM    981  CA  VAL C 101     -13.850  -4.990  -0.730  1.00  1.00      C    C
ATOM    982  CA  ALA C 102     -10.420  -3.740  -1.930  1.00  1.00      C    C
ATOM    983  CA  LEU C 103      -8.830  -5.500   1.030  1.00  1.00      C    C
ATOM    984  CA  PHE C 104     -10.480  -8.830   0.120  1.00  1.00      C    C
ATOM    985  CA  GLU C 105      -9.050  -8.640  -3.430  1.00  1.00      C    C
ATOM    986  CA  ASP C 106      -5.520  -8.370  -1.950  1.00  1.00      C    C
ATOM    987  CA  THR C 107      -6.340 -11.110   0.590  1.00  1.00      C    C
ATOM    988  CA  ASN C 108      -7.650 -13.270  -2.260  1.00  1.00      C    C
ATOM    989  CA  LEU C 109      -4.350 -12.820  -4.190  1.00  1.00      C    C
ATOM    990  CA  CYS C 110      -2.530 -13.960  -1.020  1.00  1.00      C    C
ATOM    991  CA  ALA C 111      -4.670 -17.110  -0.760  1.00  1.00      C    C
ATOM    992  CA  ILE C 112      -3.980 -17.960  -4.410  1.00  1.00      C    C
ATOM    993  CA  HIS C 113      -0.380 -17.410  -3.890  1.00  1.00      C    C
ATOM    994  CA  ALA C 114      -0.340 -20.140  -1.300  1.00  1.00      C    C
ATOM    995  CA  LYS C 115      -2.000 -22.460  -3.770  1.00  1.00      C    C
ATOM    996  CA  ARG C 116      -5.390 -22.040  -1.940  1.00  1.00      C    C
ATOM    997  CA  VAL C 117      -8.810 -20.930  -3.130  1.00  1.00      C    C
ATOM    998  CA  THR C 118      -9.970 -20.520   0.510  1.00  1.00      C    C
ATOM    999  CA  ILE C 119      -9.150 -17.180   2.170  1.00  1.00      C    C
ATOM   1000  CA  MET C 120      -7.570 -17.370   5.580  1.00  1.00      C    C
ATOM   1001  CA  PRO C 121      -6.940 -14.790   8.290  1.00  1.00      C    C
ATOM   1002  CA  LYS C 122      -3.070 -15.410   7.770  1.00  1.00      C    C
ATOM   1003  CA  ASP C 123      -3.670 -14.170   4.220  1.00  1.00      C    C
ATOM   1004  CA  ILE C 124      -5.310 -10.960   5.190  1.00  1.00      C    C
ATOM   1005  CA  GLN C 125      -2.630 -10.270   7.850  1.00  1.00      C    C
ATOM   1006  CA  LEU C 126       0.170 -10.610   5.460  1.00  1.00      C    C
ATOM   1007  CA  ALA C 127      -1.470  -8.150   3.020  1.00  1.00      C    C
ATOM   1008  CA  ARG C 128      -1.900  -5.490   5.680  1.00  1.00      C    C
ATOM   1009  CA  ARG C 129       1.640  -5.840   6.690  1.00  1.00      C    C
ATOM   1010  CA  ILE C 130       3.080  -5.490   3.230  1.00  1.00      C    C
ATOM   1011  CA  ARG C 131       0.630  -2.660   3.000  1.00  1.00      C    C
ATOM   1012  CA  GLY C 132       2.140  -0.980   6.050  1.00  1.00      C    C
ATOM   1013  CA  GLU C 133      -1.050  -1.240   8.130  1.00  1.00      C    C
ATOM   1014  CA  ARG C 134       0.390  -3.580  10.760  1.00  1.00      C    C
ATOM   1015  CA  ALA C 135       3.940  -3.090  10.150  1.00  1.00      C    C
TER
ATOM   1016  CA  SER D   1     -36.830 -11.230  34.260  1.00  1.00      D    C
ATOM   1017  CA  GLY D   2     -36.410 -14.330  32.130  1.00  1.00      D    C
ATOM   1018  CA  ARG D   3     -36.390 -14.400  28.370  1.00  1.00      D    C
ATOM   1019  CA  GLY D   4     -33.320 -16.500  28.380  1.00  1.00      D    C
ATOM   1020  CA  LYS D   5     -35.560 -19.150  29.910  1.00  1.00      D    C
ATOM   1021  CA  GLY D   6     -34.430 -22.110  32.090  1.00  1.00      D    C
ATOM   1022  CA  GLY D   7     -36.250 -24.760  29.970  1.00  1.00      D    C
ATOM   1023  CA  LYS D   8     -37.670 -24.840  26.430  1.00  1.00      D    C
ATOM   1024  CA  GLY D   9     -41.270 -23.930  27.020  1.00  1.00      D    C
ATOM   1025  CA  LEU D  10     -40.740 -21.790  30.170  1.00  1.00      D    C
ATOM   1026  CA  GLY D  11     -43.900 -19.900  29.810  1.00  1.00      D    C
ATOM   1027  CA  LYS D  12     -43.160 -16.220  28.670  1.00  1.00      D    C
ATOM   1028  CA  GLY D  13     -46.430 -14.650  29.880  1.00  1.00      D    C
ATOM   1029  CA  GLY D  14     -46.550 -11.730  27.500  1.00  1.00      D    C
ATOM   1030  CA  ALA D  15     -45.290  -9.000  29.790  1.00  1.00      D    C
ATOM   1031  CA  LYS D  16     -43.280  -6.450  27.810  1.00  1.00      D    C
ATOM   1032  CA  ARG D  17     -39.610  -5.910  28.320  1.00  1.00      D    C
ATOM   1033  CA  HIS D  18     -37.170  -6.550  25.480  1.00  1.00      D    C
ATOM   1034  CA  ARG D  19     -33.370  -6.810  25.440  1.00  1.00      D    C
ATOM   1035  CA  LYS D  20     -31.720  -3.410  24.980  1.00  1.00      D    C
ATOM   1036  CA  VAL D  21     -28.200  -3.050  26.610  1.00  1.00      D    C
ATOM   1037  CA  LEU D  22     -26.210  -4.010  23.430  1.00  1.00      D    C
ATOM   1038  CA  ARG D  23     -23.620  -6.810  23.970  1.00  1.00      D    C
ATOM   1039  CA  ASP D  24     -22.890  -6.940  20.220  1.00  1.00      D    C
ATOM   1040  CA  ASN D  25     -22.420  -3.670  18.260  1.00  1.00      D    C
ATOM   1041  CA  ILE D  26     -19.240  -4.560  16.310  1.00  1.00      D    C
ATOM   1042  CA  GLN D  27     -20.500  -8.080  16.680  1.00  1.00      D    C
ATOM   1043  CA  GLY D  28     -23.610  -6.960  14.950  1.00  1.00      D    C
ATOM   1044  CA  ILE D  29     -21.770  -6.770  11.610  1.00  1.00      D    C
ATOM   1045  CA  THR D  30     -22.490 -10.320  10.780  1.00  1.00      D    C
ATOM   1046  CA  LYS D  31     -20.950 -13.190   8.980  1.00  1.00      D    C
ATOM   1047  CA  PRO D  32     -23.450 -12.630   6.120  1.00  1.00      D    C
ATOM   1048  CA  ALA D  33     -22.490  -8.980   5.530  1.00  1.00      D    C
ATOM   1049  CA  ILE D  34     -18.840  -9.940   5.710  1.00  1.00      D    C
ATOM   1050  CA  ARG D  35     -19.470 -12.730   3.300  1.00  1.00      D    C
ATOM   1051  CA  ARG D  36     -21.040 -10.340   0.880  1.00  1.00      D    C
ATOM   1052  CA  LEU D  37     -18.060  -7.970   1.020  1.00  1.00      D    C
ATOM   1053  CA  ALA D  38     -15.750 -10.920   0.270  1.00  1.00      D    C
ATOM   1054  CA  ARG D  39     -17.930 -12.130  -2.580  1.00  1.00      D    C
ATOM   1055  CA  ARG D  40     -17.910  -8.740  -4.150  1.00  1.00      D    C
ATOM   1056  CA  GLY D  41     -14.220  -8.880  -3.520  1.00  1.00      D    C
ATOM   1057  CA  GLY D  42     -13.830 -11.950  -5.920  1.00  1.00      D    C
ATOM   1058  CA  VAL D  43     -13.510 -14.490  -2.970  1.00  1.00      D    C
ATOM   1059  CA  LYS D  44     -14.760 -18.020  -3.830  1.00  1.00      D    C
ATOM   1060  CA  ARG D  45     -14.420 -19.930  -0.600  1.00  1.00      D    C
ATOM   1061  CA  ILE D  46     -14.550 -18.640   2.970  1.00  1.00      D    C
ATOM   1062  CA  SER D  47     -12.900 -19.790   6.180  1.00  1.00      D    C
ATOM   1063  CA  GLY D  48     -14.870 -19.700   9.400  1.00  1.00      D    C
ATOM   1064  CA  LEU D  49     -12.140 -17.560  11.040  1.00  1.00      D    C
ATOM   1065  CA  ILE D  50     -12.300 -14.620   8.530  1.00  1.00      D    C
ATOM   1066  CA  TYR D  51     -15.030 -12.940  10.430  1.00  1.00      D    C
ATOM   1067  CA  GLU D  52     -13.440 -12.220  13.800  1.00  1.00      D    C
ATOM   1068  CA  GLU D  53     -10.190 -11.300  11.980  1.00  1.00      D    C
ATOM   1069  CA  THR D  54     -12.150  -9.110   9.720  1.00  1.00      D    C
ATOM   1070  CA  ARG D  55     -13.970  -7.470  12.550  1.00  1.00      D    C
ATOM   1071  CA  GLY D  56     -10.710  -6.350  14.020  1.00  1.00      D    C
ATOM   1072  CA  VAL D  57      -9.710  -4.920  10.640  1.00  1.00      D    C
ATOM   1073  CA  LEU D  58     -13.170  -3.290  10.170  1.00  1.00      D    C
ATOM   1074  CA  LYS D  59     -13.020  -1.790  13.660  1.00  1.00      D    C
ATOM   1075  CA  VAL D  60      -9.590  -0.130  13.190  1.00  1.00      D    C
ATOM   1076  CA  PHE D  61     -10.820   1.750  10.160  1.00  1.00      D    C
ATOM   1077  CA  LEU D  62     -13.810   3.250  11.920  1.00  1.00      D    C
ATOM   1078  CA  GLU D  63     -11.810   4.280  14.980  1.00  1.00      D    C
ATOM   1079  CA  ASN D  64      -9.270   6.110  12.800  1.00  1.00      D    C
ATOM   1080  CA  VAL D  65     -11.740   7.810  10.550  1.00  1.00      D    C
ATOM   1081  CA  ILE D  66     -14.150   8.850  13.350  1.00  1.00      D    C
ATOM   1082  CA  ARG D  67     -11.070   9.840  15.440  1.00  1.00      D    C
ATOM   1083  CA  ASP D  68     -10.120  12.390  12.950  1.00  1.00      D    C
ATOM   1084  CA  ALA D  69     -13.510  13.780  12.040  1.00  1.00      D    C
ATOM   1085  CA  VAL D  70     -14.250  14.380  15.760  1.00  1.00      D    C
ATOM   1086  CA  THR D  71     -10.850  16.220  15.980  1.00  1.00      D    C
ATOM   1087  CA  TYR D  72     -11.990  18.630  13.280  1.00  1.00      D    C
ATOM   1088  CA  THR D  73     -15.460  18.640  14.780  1.00  1.00      D    C
ATOM   1089  CA  GLU D  74     -14.089  19.950  18.070  1.00  1.00      D    C
ATOM   1090  CA  HIS D  75     -11.609  22.190  16.380  1.00  1.00      D    C
ATOM   1091  CA  ALA D  76     -14.519  23.910  14.840  1.00  1.00      D    C
ATOM   1092  CA  LYS D  77     -16.129  24.310  18.250  1.00  1.00      D    C
ATOM   1093  CA  ARG D  78     -19.009  22.060  16.990  1.00  1.00      D    C
ATOM   1094  CA  LYS D  79     -20.379  18.990  18.880  1.00  1.00      D    C
ATOM   1095  CA  THR D  80     -22.000  17.660  15.760  1.00  1.00      D    C
ATOM   1096  CA  VAL D  81     -19.750  15.970  13.290  1.00  1.00      D    C
ATOM   1097  CA  THR D  82     -20.550  17.340   9.840  1.00  1.00      D    C
ATOM   1098  CA  ALA D  83     -20.080  15.070   6.850  1.00  1.00      D    C
ATOM   1099  CA  MET D  84     -17.330  17.460   5.660  1.00  1.00      D    C
ATOM   1100  CA  ASP D  85     -15.430  16.980   8.920  1.00  1.00      D    C
ATOM   1101  CA  VAL D  86     -15.570  13.250   8.220  1.00  1.00      D    C
ATOM   1102  CA  VAL D  87     -14.740  13.710   4.470  1.00  1.00      D    C
ATOM   1103  CA  TYR D  88     -11.850  15.940   5.400  1.00  1.00      D    C
ATOM   1104  CA  ALA D  89     -10.610  13.380   7.990  1.00  1.00      D    C
ATOM   1105  CA  LEU D  90     -10.970  10.580   5.520  1.00  1.00      D    C
ATOM   1106  CA  LYS D  91      -9.180  12.460   2.700  1.00  1.00      D    C
ATOM   1107  CA  ARG D  92      -6.170  13.110   4.950  1.00  1.00      D    C
ATOM   1108  CA  GLN D  93      -6.020   9.490   5.880  1.00  1.00      D    C
ATOM   1109  CA  GLY D  94      -5.390   8.550   2.270  1.00  1.00      D    C
ATOM   1110  CA  ARG D  95      -8.950   7.450   1.640  1.00  1.00      D    C
ATOM   1111  CA  THR D  96     -10.620  10.140  -0.450  1.00  1.00      D    C
ATOM   1112  CA  LEU D  97     -14.240   9.280  -0.860  1.00  1.00      D    C
ATOM   1113  CA  TYR D  98     -16.520  10.960  -3.470  1.00  1.00      D    C
ATOM   1114  CA  GLY D  99     -20.260  11.620  -3.940  1.00  1.00      D    C
ATOM   1115  CA  PHE D 100     -21.040  13.240  -0.630  1.00  1.00      D    C
ATOM   1116  CA  GLY D 101     -24.110  15.420  -0.960  1.00  1.00      D    C
ATOM   1117  CA  GLY D 102     -26.800  12.840  -1.170  1.00  1.00      D    C
TER
ATOM   1118  CA  SER E   1      72.291 130.229 -81.750  1.00  1.00      E    C
ATOM   1119  CA  GLY E   2      72.931 127.389 -84.300  1.00  1.00      E    C
ATOM   1120  CA  ARG E   3      75.471 128.159 -86.920  1.00  1.00      E    C
ATOM   1121  CA  GLY E   4      78.571 127.949 -84.590  1.00  1.00      E    C
ATOM   1122  CA  LYS E   5      80.631 125.139 -83.000  1.00  1.00      E    C
ATOM   1123  CA  GLN E   6      79.091 124.789 -79.480  1.00  1.00      E    C
ATOM   1124  CA  GLY E   7      82.241 124.959 -77.460  1.00  1.00      E    C
ATOM   1125  CA  GLY E   8      84.491 126.559 -74.820  1.00  1.00      E    C
ATOM   1126  CA  LYS E   9      87.771 127.729 -76.300  1.00  1.00      E    C
ATOM   1127  CA  THR E  10      90.971 125.899 -77.220  1.00  1.00      E    C
ATOM   1128  CA  ARG E  11      93.601 127.989 -79.010  1.00  1.00      E    C
ATOM   1129  CA  ALA E  12      95.931 130.859 -78.430  1.00  1.00      E    C
ATOM   1130  CA  LYS E  13      97.051 131.609 -74.810  1.00  1.00      E    C
ATOM   1131  CA  ALA E  14      99.971 129.319 -75.430  1.00  1.00      E    C
ATOM   1132  CA  LYS E  15     102.191 131.739 -73.370  1.00  1.00      E    C
ATOM   1133  CA  THR E  16     105.921 130.889 -73.870  1.00  1.00      E    C
ATOM   1134  CA  ARG E  17     107.191 127.729 -72.230  1.00  1.00      E    C
ATOM   1135  CA  SER E  18     109.991 129.919 -70.920  1.00  1.00      E    C
ATOM   1136  CA  SER E  19     107.572 132.329 -69.270  1.00  1.00      E    C
ATOM   1137  CA  ARG E  20     105.521 129.239 -68.190  1.00  1.00      E    C
ATOM   1138  CA  ALA E  21     108.581 127.629 -66.510  1.00  1.00      E    C
ATOM   1139  CA  GLY E  22     109.982 130.839 -65.050  1.00  1.00      E    C
ATOM   1140  CA  LEU E  23     112.842 131.229 -67.450  1.00  1.00      E    C
ATOM   1141  CA  GLN E  24     114.352 133.859 -69.680  1.00  1.00      E    C
ATOM   1142  CA  PHE E  25     116.132 131.389 -72.050  1.00  1.00      E    C
ATOM   1143  CA  PRO E  26     114.341 129.419 -74.740  1.00  1.00      E    C
ATOM   1144  CA  VAL E  27     112.381 126.449 -73.580  1.00  1.00      E    C
ATOM   1145  CA  GLY E  28     110.951 125.799 -77.020  1.00  1.00      E    C
ATOM   1146  CA  ARG E  29     114.451 125.759 -78.750  1.00  1.00      E    C
ATOM   1147  CA  VAL E  30     116.111 123.619 -76.230  1.00  1.00      E    C
ATOM   1148  CA  HIS E  31     113.471 120.879 -76.700  1.00  1.00      E    C
ATOM   1149  CA  ARG E  32     113.951 121.039 -80.470  1.00  1.00      E    C
ATOM   1150  CA  LEU E  33     117.791 121.049 -80.130  1.00  1.00      E    C
ATOM   1151  CA  LEU E  34     117.501 118.059 -77.810  1.00  1.00      E    C
ATOM   1152  CA  ARG E  35     115.911 115.959 -80.580  1.00  1.00      E    C
ATOM   1153  CA  LYS E  36     118.441 117.329 -83.220  1.00  1.00      E    C
ATOM   1154  CA  GLY E  37     121.581 116.379 -81.210  1.00  1.00      E    C
ATOM   1155  CA  ASN E  38     121.141 112.639 -81.240  1.00  1.00      E    C
ATOM   1156  CA  TYR E  39     121.461 112.019 -77.530  1.00  1.00      E    C
ATOM   1157  CA  ALA E  40     118.301 110.019 -76.980  1.00  1.00      E    C
ATOM   1158  CA  GLU E  41     115.261 108.639 -78.640  1.00  1.00      E    C
ATOM   1159  CA  ARG E  42     112.961 110.399 -76.170  1.00  1.00      E    C
ATOM   1160  CA  VAL E  43     113.021 113.629 -74.190  1.00  1.00      E    C
ATOM   1161  CA  GLY E  44     110.711 113.919 -71.160  1.00  1.00      E    C
ATOM   1162  CA  ALA E  45     108.601 117.039 -70.780  1.00  1.00      E    C
ATOM   1163  CA  GLY E  46     110.651 118.279 -67.610  1.00  1.00      E    C
ATOM   1164  CA  ALA E  47     114.051 117.779 -69.180  1.00  1.00      E    C
ATOM   1165  CA  PRO E  48     114.221 120.879 -71.350  1.00  1.00      E    C
ATOM   1166  CA  VAL E  49     112.751 122.959 -68.650  1.00  1.00      E    C
ATOM   1167  CA  TYR E  50     115.351 121.869 -66.030  1.00  1.00      E    C
ATOM   1168  CA  LEU E  51     118.191 122.109 -68.540  1.00  1.00      E    C
ATOM   1169  CA  ALA E  52     117.241 125.759 -69.530  1.00  1.00      E    C
ATOM   1170  CA  ALA E  53     117.101 126.849 -65.880  1.00  1.00      E    C
ATOM   1171  CA  VAL E  54     120.581 125.399 -65.180  1.00  1.00      E    C
ATOM   1172  CA  LEU E  55     122.211 127.199 -68.200  1.00  1.00      E    C
ATOM   1173  CA  GLU E  56     120.432 130.399 -67.200  1.00  1.00      E    C
ATOM   1174  CA  TYR E  57     121.792 129.849 -63.660  1.00  1.00      E    C
ATOM   1175  CA  LEU E  58     125.442 129.509 -64.920  1.00  1.00      E    C
ATOM   1176  CA  THR E  59     125.052 132.249 -67.390  1.00  1.00      E    C
ATOM   1177  CA  ALA E  60     123.962 134.589 -64.640  1.00  1.00      E    C
ATOM   1178  CA  GLU E  61     126.972 133.569 -62.410  1.00  1.00      E    C
ATOM   1179  CA  ILE E  62     129.612 134.359 -65.110  1.00  1.00      E    C
ATOM   1180  CA  LEU E  63     127.912 137.509 -66.170  1.00  1.00      E    C
ATOM   1181  CA  GLU E  64     127.472 138.679 -62.540  1.00  1.00      E    C
ATOM   1182  CA  LEU E  65     131.162 138.299 -61.900  1.00  1.00      E    C
ATOM   1183  CA  ALA E  66     132.072 139.309 -65.480  1.00  1.00      E    C
ATOM   1184  CA  GLY E  67     130.362 142.639 -65.220  1.00  1.00      E    C
ATOM   1185  CA  ASN E  68     132.092 143.199 -61.990  1.00  1.00      E    C
ATOM   1186  CA  ALA E  69     135.512 142.939 -63.800  1.00  1.00      E    C
ATOM   1187  CA  ALA E  70     134.192 145.499 -66.320  1.00  1.00      E    C
ATOM   1188  CA  ARG E  71     132.802 147.849 -63.490  1.00  1.00      E    C
ATOM   1189  CA  ASP E  72     136.122 147.559 -61.540  1.00  1.00      E    C
ATOM   1190  CA  ASN E  73     137.862 148.809 -64.750  1.00  1.00      E    C
ATOM   1191  CA  LYS E  74     135.132 151.259 -65.450  1.00  1.00      E    C
ATOM   1192  CA  LYS E  75     135.182 150.499 -69.310  1.00  1.00      E    C
ATOM   1193  CA  THR E  76     131.462 149.929 -69.420  1.00  1.00      E    C
ATOM   1194  CA  ARG E  77     131.692 147.179 -71.970  1.00  1.00      E    C
ATOM   1195  CA  ILE E  78     132.672 143.659 -70.920  1.00  1.00      E    C
ATOM   1196  CA  ILE E  79     135.152 142.059 -73.280  1.00  1.00      E    C
ATOM   1197  CA  PRO E  80     136.632 138.469 -73.450  1.00  1.00      E    C
ATOM   1198  CA  ARG E  81     139.332 139.419 -70.940  1.00  1.00      E    C
ATOM   1199  CA  HIS E  82     136.682 140.129 -68.240  1.00  1.00      E    C
ATOM   1200  CA  LEU E  83     135.012 136.809 -68.960  1.00  1.00      E    C
ATOM   1201  CA  GLN E  84     138.462 135.099 -68.390  1.00  1.00      E    C
ATOM   1202  CA  LEU E  85     139.022 137.329 -65.340  1.00  1.00      E    C
ATOM   1203  CA  ALA E  86     135.672 136.219 -63.860  1.00  1.00      E    C
ATOM   1204  CA  VAL E  87     136.252 132.549 -64.670  1.00  1.00      E    C
ATOM   1205  CA  ARG E  88     139.682 132.149 -63.290  1.00  1.00      E    C
ATOM   1206  CA  ASN E  89     139.192 134.129 -60.090  1.00  1.00      E    C
ATOM   1207  CA  ASP E  90     136.262 131.919 -59.080  1.00  1.00      E    C
ATOM   1208  CA  GLU E  91     137.262 128.429 -57.850  1.00  1.00      E    C
ATOM   1209  CA  GLU E  92     134.132 126.699 -59.140  1.00  1.00      E    C
ATOM   1210  CA  LEU E  93     134.002 128.289 -62.620  1.00  1.00      E    C
ATOM   1211  CA  ASN E  94     137.712 127.829 -63.030  1.00  1.00      E    C
ATOM   1212  CA  LYS E  95     137.281 124.109 -62.530  1.00  1.00      E    C
ATOM   1213  CA  LEU E  96     134.301 123.759 -64.760  1.00  1.00      E    C
ATOM   1214  CA  LEU E  97     136.241 125.609 -67.450  1.00  1.00      E    C
ATOM   1215  CA  GLY E  98     139.821 124.479 -66.750  1.00  1.00      E    C
ATOM   1216  CA  ARG E  99     140.471 123.089 -70.150  1.00  1.00      E    C
ATOM   1217  CA  VAL E 100     138.091 125.409 -72.050  1.00  1.00      E    C
ATOM   1218  CA  THR E 101     139.721 128.109 -74.140  1.00  1.00      E    C
ATOM   1219  CA  ILE E 102     138.412 131.709 -73.730  1.00  1.00      E    C
ATOM   1220  CA  ALA E 103     139.622 133.629 -76.900  1.00  1.00      E    C
ATOM   1221  CA  GLN E 104     141.602 136.849 -76.100  1.00  1.00      E    C
ATOM   1222  CA  GLY E 105     141.442 135.879 -72.480  1.00  1.00      E    C
ATOM   1223  CA  GLY E 106     145.092 135.059 -71.880  1.00  1.00      E    C
ATOM   1224  CA  VAL E 107     146.662 136.359 -68.530  1.00  1.00      E    C
ATOM   1225  CA  LEU E 108     149.742 138.428 -67.610  1.00  1.00      E    C
ATOM   1226  CA  PRO E 109     149.992 140.478 -64.250  1.00  1.00      E    C
ATOM   1227  CA  ASN E 110     148.062 143.638 -65.070  1.00  1.00      E    C
ATOM   1228  CA  ILE E 111     149.052 147.168 -64.970  1.00  1.00      E    C
ATOM   1229  CA  GLN E 112     146.452 149.939 -65.330  1.00  1.00      E    C
ATOM   1230  CA  SER E 113     147.932 152.769 -67.410  1.00  1.00      E    C
ATOM   1231  CA  VAL E 114     145.922 155.499 -65.800  1.00  1.00      E    C
ATOM   1232  CA  LEU E 115     147.592 155.078 -62.470  1.00  1.00      E    C
ATOM   1233  CA  LEU E 116     151.252 155.658 -63.500  1.00  1.00      E    C
ATOM   1234  CA  PRO E 117     153.142 157.748 -61.030  1.00  1.00      E    C
ATOM   1235  CA  LYS E 118     153.802 161.398 -61.260  1.00  1.00      E    C
ATOM   1236  CA  LYS E 119     156.722 160.838 -63.610  1.00  1.00      E    C
ATOM   1237  CA  THR E 120     157.252 164.388 -62.740  1.00  1.00      E    C
ATOM   1238  CA  GLU E 121     156.862 167.278 -65.020  1.00  1.00      E    C
ATOM   1239  CA  SER E 122     157.372 164.828 -67.910  1.00  1.00      E    C
ATOM   1240  CA  SER E 123     160.082 162.138 -68.110  1.00  1.00      E    C
ATOM   1241  CA  LYS E 124     159.012 160.298 -71.290  1.00  1.00      E    C
ATOM   1242  CA  SER E 125     160.012 160.578 -74.950  1.00  1.00      E    C
ATOM   1243  CA  LYS E 126     162.692 158.108 -73.970  1.00  1.00      E    C
ATOM   1244  CA  SER E 127     160.262 157.068 -71.240  1.00  1.00      E    C
ATOM   1245  CA  LYS E 128     157.172 155.578 -72.900  1.00  1.00      E    C
TER
ATOM   1246  CA  PRO F   1     127.641 135.049-125.860  1.00  1.00      F    C
ATOM   1247  CA  GLU F   2     124.591 132.769-125.420  1.00  1.00      F    C
ATOM   1248  CA  PRO F   3     123.341 134.229-128.610  1.00  1.00      F    C
ATOM   1249  CA  ALA F   4     120.201 135.209-126.760  1.00  1.00      F    C
ATOM   1250  CA  LYS F   5     118.161 133.789-129.610  1.00  1.00      F    C
ATOM   1251  CA  SER F   6     114.701 133.599-128.060  1.00  1.00      F    C
ATOM   1252  CA  ALA F   7     111.941 131.609-126.440  1.00  1.00      F    C
ATOM   1253  CA  PRO F   8     112.021 130.289-123.900  1.00  1.00      F    C
ATOM   1254  CA  ALA F   9     111.961 126.979-125.890  1.00  1.00      F    C
ATOM   1255  CA  PRO F  10     109.031 126.799-126.180  1.00  1.00      F    C
ATOM   1256  CA  LYS F  11     106.581 125.009-123.850  1.00  1.00      F    C
ATOM   1257  CA  LYS F  12     104.951 121.699-124.480  1.00  1.00      F    C
ATOM   1258  CA  GLY F  13     106.321 118.439-123.010  1.00  1.00      F    C
ATOM   1259  CA  SER F  14     109.531 117.659-121.280  1.00  1.00      F    C
ATOM   1260  CA  LYS F  15     108.151 118.619-117.920  1.00  1.00      F    C
ATOM   1261  CA  LYS F  16     109.351 121.279-115.590  1.00  1.00      F    C
ATOM   1262  CA  ALA F  17     105.821 122.579-115.600  1.00  1.00      F    C
ATOM   1263  CA  VAL F  18     103.201 120.449-114.110  1.00  1.00      F    C
ATOM   1264  CA  THR F  19     103.241 118.019-111.130  1.00  1.00      F    C
ATOM   1265  CA  LYS F  20     103.211 118.849-107.370  1.00  1.00      F    C
ATOM   1266  CA  THR F  21     100.461 121.419-107.890  1.00  1.00      F    C
ATOM   1267  CA  GLN F  22      99.621 123.289-104.560  1.00  1.00      F    C
ATOM   1268  CA  LYS F  23      98.661 126.479-106.370  1.00  1.00      F    C
ATOM   1269  CA  LYS F  24     102.201 127.579-105.360  1.00  1.00      F    C
ATOM   1270  CA  ASP F  25     104.941 125.319-106.430  1.00  1.00      F    C
ATOM   1271  CA  GLY F  26     107.801 124.109-104.130  1.00  1.00      F    C
ATOM   1272  CA  LYS F  27     108.921 122.809-100.610  1.00  1.00      F    C
ATOM   1273  CA  LYS F  28     111.591 124.879 -99.070  1.00  1.00      F    C
ATOM   1274  CA  ARG F  29     109.711 127.479 -96.970  1.00  1.00      F    C
ATOM   1275  CA  ARG F  30     112.621 129.879 -96.430  1.00  1.00      F    C
ATOM   1276  CA  LYS F  31     112.721 131.369 -93.060  1.00  1.00      F    C
ATOM   1277  CA  THR F  32     115.311 134.019 -92.520  1.00  1.00      F    C
ATOM   1278  CA  ARG F  33     117.801 132.339 -90.180  1.00  1.00      F    C
ATOM   1279  CA  LYS F  34     117.701 133.739 -86.600  1.00  1.00      F    C
ATOM   1280  CA  GLU F  35     119.441 131.359 -84.330  1.00  1.00      F    C
ATOM   1281  CA  SER F  36     121.681 132.209 -81.490  1.00  1.00      F    C
ATOM   1282  CA  TYR F  37     120.951 132.729 -77.890  1.00  1.00      F    C
ATOM   1283  CA  ALA F  38     121.862 136.389 -78.200  1.00  1.00      F    C
ATOM   1284  CA  ILE F  39     118.622 138.029 -77.400  1.00  1.00      F    C
ATOM   1285  CA  TYR F  40     118.252 135.689 -74.360  1.00  1.00      F    C
ATOM   1286  CA  VAL F  41     121.792 136.129 -73.170  1.00  1.00      F    C
ATOM   1287  CA  TYR F  42     121.462 139.939 -73.620  1.00  1.00      F    C
ATOM   1288  CA  LYS F  43     118.372 139.899 -71.370  1.00  1.00      F    C
ATOM   1289  CA  VAL F  44     120.342 138.389 -68.540  1.00  1.00      F    C
ATOM   1290  CA  LEU F  45     123.152 140.959 -68.850  1.00  1.00      F    C
ATOM   1291  CA  LYS F  46     120.582 143.789 -68.570  1.00  1.00      F    C
ATOM   1292  CA  GLN F  47     119.002 142.269 -65.410  1.00  1.00      F    C
ATOM   1293  CA  VAL F  48     122.272 141.869 -63.690  1.00  1.00      F    C
ATOM   1294  CA  HIS F  49     124.352 144.869 -64.910  1.00  1.00      F    C
ATOM   1295  CA  PRO F  50     121.932 147.849 -65.630  1.00  1.00      F    C
ATOM   1296  CA  ASP F  51     124.552 150.149 -67.000  1.00  1.00      F    C
ATOM   1297  CA  THR F  52     126.722 147.659 -68.840  1.00  1.00      F    C
ATOM   1298  CA  GLY F  53     127.322 146.859 -72.380  1.00  1.00      F    C
ATOM   1299  CA  ILE F  54     128.512 143.569 -74.090  1.00  1.00      F    C
ATOM   1300  CA  SER F  55     131.182 143.739 -76.840  1.00  1.00      F    C
ATOM   1301  CA  SER F  56     130.782 141.479 -79.800  1.00  1.00      F    C
ATOM   1302  CA  LYS F  57     133.502 139.149 -78.600  1.00  1.00      F    C
ATOM   1303  CA  ALA F  58     131.872 138.689 -75.220  1.00  1.00      F    C
ATOM   1304  CA  MET F  59     128.502 138.039 -76.820  1.00  1.00      F    C
ATOM   1305  CA  SER F  60     130.062 135.469 -79.310  1.00  1.00      F    C
ATOM   1306  CA  ILE F  61     131.872 133.909 -76.190  1.00  1.00      F    C
ATOM   1307  CA  MET F  62     128.692 134.039 -74.090  1.00  1.00      F    C
ATOM   1308  CA  ASN F  63     126.931 132.299 -77.030  1.00  1.00      F    C
ATOM   1309  CA  SER F  64     129.671 129.739 -77.240  1.00  1.00      F    C
ATOM   1310  CA  PHE F  65     129.481 128.949 -73.530  1.00  1.00      F    C
ATOM   1311  CA  VAL F  66     125.801 128.299 -73.460  1.00  1.00      F    C
ATOM   1312  CA  ASN F  67     125.881 126.189 -76.600  1.00  1.00      F    C
ATOM   1313  CA  ASP F  68     129.031 124.199 -75.500  1.00  1.00      F    C
ATOM   1314  CA  VAL F  69     127.531 123.379 -72.030  1.00  1.00      F    C
ATOM   1315  CA  PHE F  70     124.221 122.659 -73.540  1.00  1.00      F    C
ATOM   1316  CA  GLU F  71     125.831 119.899 -75.690  1.00  1.00      F    C
ATOM   1317  CA  ARG F  72     128.051 118.739 -72.790  1.00  1.00      F    C
ATOM   1318  CA  ILE F  73     125.281 118.089 -70.240  1.00  1.00      F    C
ATOM   1319  CA  ALA F  74     122.861 116.709 -72.830  1.00  1.00      F    C
ATOM   1320  CA  GLY F  75     125.691 114.379 -73.910  1.00  1.00      F    C
ATOM   1321  CA  GLU F  76     126.251 113.259 -70.430  1.00  1.00      F    C
ATOM   1322  CA  ALA F  77     122.481 112.749 -69.870  1.00  1.00      F    C
ATOM   1323  CA  SER F  78     122.411 110.439 -72.970  1.00  1.00      F    C
ATOM   1324  CA  ARG F  79     125.311 108.269 -71.610  1.00  1.00      F    C
ATOM   1325  CA  LEU F  80     123.801 108.299 -68.070  1.00  1.00      F    C
ATOM   1326  CA  ALA F  81     120.451 107.189 -69.700  1.00  1.00      F    C
ATOM   1327  CA  HIS F  82     122.311 104.449 -71.610  1.00  1.00      F    C
ATOM   1328  CA  TYR F  83     124.121 103.059 -68.530  1.00  1.00      F    C
ATOM   1329  CA  ASN F  84     120.701 102.779 -66.950  1.00  1.00      F    C
ATOM   1330  CA  LYS F  85     119.061 101.319 -70.060  1.00  1.00      F    C
ATOM   1331  CA  ARG F  86     116.741 104.369 -70.480  1.00  1.00      F    C
ATOM   1332  CA  SER F  87     116.081 106.009 -73.790  1.00  1.00      F    C
ATOM   1333  CA  THR F  88     114.581 109.199 -72.430  1.00  1.00      F    C
ATOM   1334  CA  ILE F  89     116.311 112.099 -70.890  1.00  1.00      F    C
ATOM   1335  CA  THR F  90     114.101 113.129 -67.840  1.00  1.00      F    C
ATOM   1336  CA  SER F  91     114.551 115.969 -65.370  1.00  1.00      F    C
ATOM   1337  CA  ARG F  92     116.161 113.389 -63.240  1.00  1.00      F    C
ATOM   1338  CA  GLU F  93     118.991 112.959 -65.760  1.00  1.00      F    C
ATOM   1339  CA  ILE F  94     119.621 116.639 -66.050  1.00  1.00      F    C
ATOM   1340  CA  GLN F  95     120.041 116.629 -62.320  1.00  1.00      F    C
ATOM   1341  CA  THR F  96     122.521 113.679 -62.270  1.00  1.00      F    C
ATOM   1342  CA  ALA F  97     124.371 115.249 -65.250  1.00  1.00      F    C
ATOM   1343  CA  VAL F  98     124.431 118.499 -63.250  1.00  1.00      F    C
ATOM   1344  CA  ARG F  99     125.951 116.729 -60.260  1.00  1.00      F    C
ATOM   1345  CA  LEU F 100     128.371 114.829 -62.380  1.00  1.00      F    C
ATOM   1346  CA  LEU F 101     129.571 117.799 -64.460  1.00  1.00      F    C
ATOM   1347  CA  LEU F 102     129.281 120.649 -61.850  1.00  1.00      F    C
ATOM   1348  CA  PRO F 103     131.691 121.039 -58.960  1.00  1.00      F    C
ATOM   1349  CA  GLY F 104     130.261 121.089 -55.480  1.00  1.00      F    C
ATOM   1350  CA  GLU F 105     128.921 124.439 -54.500  1.00  1.00      F    C
ATOM   1351  CA  LEU F 106     127.881 125.499 -57.940  1.00  1.00      F    C
ATOM   1352  CA  ALA F 107     125.901 122.369 -58.450  1.00  1.00      F    C
ATOM   1353  CA  LYS F 108     123.861 122.859 -55.340  1.00  1.00      F    C
ATOM   1354  CA  HIS F 109     122.181 125.979 -56.330  1.00  1.00      F    C
ATOM   1355  CA  ALA F 110     121.951 124.929 -60.020  1.00  1.00      F    C
ATOM   1356  CA  VAL F 111     120.061 121.679 -59.120  1.00  1.00      F    C
ATOM   1357  CA  SER F 112     117.701 123.839 -56.880  1.00  1.00      F    C
ATOM   1358  CA  GLU F 113     117.211 126.449 -59.630  1.00  1.00      F    C
ATOM   1359  CA  GLY F 114     116.201 123.739 -62.150  1.00  1.00      F    C
ATOM   1360  CA  THR F 115     113.871 122.029 -59.680  1.00  1.00      F    C
ATOM   1361  CA  LYS F 116     112.181 125.239 -58.910  1.00  1.00      F    C
ATOM   1362  CA  ALA F 117     111.561 125.799 -62.580  1.00  1.00      F    C
ATOM   1363  CA  VAL F 118     109.961 122.369 -63.240  1.00  1.00      F    C
ATOM   1364  CA  THR F 119     107.831 122.569 -60.130  1.00  1.00      F    C
ATOM   1365  CA  LYS F 120     106.531 126.089 -61.530  1.00  1.00      F    C
ATOM   1366  CA  TYR F 121     106.141 124.689 -64.950  1.00  1.00      F    C
ATOM   1367  CA  THR F 122     103.801 121.969 -63.590  1.00  1.00      F    C
ATOM   1368  CA  SER F 123     102.071 124.339 -61.290  1.00  1.00      F    C
ATOM   1369  CA  ALA F 124     100.131 125.699 -64.220  1.00  1.00      F    C
ATOM   1370  CA  LYS F 125      96.711 124.659 -65.560  1.00  1.00      F    C
TER
ATOM   1371  CA  ALA G   1      63.440 -43.171 -14.150  1.00  1.00      G    C
ATOM   1372  CA  ARG G   2      63.650 -45.601 -11.300  1.00  1.00      G    C
ATOM   1373  CA  THR G   3      67.300 -45.491 -10.190  1.00  1.00      G    C
ATOM   1374  CA  LYS G   4      67.290 -46.901  -6.630  1.00  1.00      G    C
ATOM   1375  CA  GLN G   5      69.870 -49.581  -6.510  1.00  1.00      G    C
ATOM   1376  CA  THR G   6      71.750 -49.401  -3.140  1.00  1.00      G    C
ATOM   1377  CA  ALA G   7      72.760 -47.261  -0.120  1.00  1.00      G    C
ATOM   1378  CA  ARG G   8      72.270 -44.051  -2.060  1.00  1.00      G    C
ATOM   1379  CA  LYS G   9      68.600 -44.341  -1.490  1.00  1.00      G    C
ATOM   1380  CA  SER G  10      65.920 -43.341   1.000  1.00  1.00      G    C
ATOM   1381  CA  THR G  11      68.780 -41.231   2.350  1.00  1.00      G    C
ATOM   1382  CA  GLY G  12      68.730 -41.701   6.100  1.00  1.00      G    C
ATOM   1383  CA  GLY G  13      67.390 -39.961   9.110  1.00  1.00      G    C
ATOM   1384  CA  LYS G  14      64.200 -38.721  10.780  1.00  1.00      G    C
ATOM   1385  CA  ALA G  15      62.540 -35.261  10.810  1.00  1.00      G    C
ATOM   1386  CA  PRO G  16      58.730 -35.431  10.440  1.00  1.00      G    C
ATOM   1387  CA  ARG G  17      56.980 -38.001  12.520  1.00  1.00      G    C
ATOM   1388  CA  LYS G  18      55.570 -36.601  15.710  1.00  1.00      G    C
ATOM   1389  CA  GLN G  19      52.020 -36.661  17.400  1.00  1.00      G    C
ATOM   1390  CA  LEU G  20      51.310 -39.751  15.240  1.00  1.00      G    C
ATOM   1391  CA  ALA G  21      52.200 -38.961  11.620  1.00  1.00      G    C
ATOM   1392  CA  THR G  22      48.570 -39.581  10.510  1.00  1.00      G    C
ATOM   1393  CA  LYS G  23      47.600 -38.801  14.110  1.00  1.00      G    C
ATOM   1394  CA  ALA G  24      43.950 -37.861  14.750  1.00  1.00      G    C
ATOM   1395  CA  ALA G  25      40.690 -36.901  13.100  1.00  1.00      G    C
ATOM   1396  CA  ARG G  26      39.930 -33.151  12.730  1.00  1.00      G    C
ATOM   1397  CA  LYS G  27      37.220 -31.111  14.230  1.00  1.00      G    C
ATOM   1398  CA  SER G  28      37.380 -27.251  13.830  1.00  1.00      G    C
ATOM   1399  CA  ALA G  29      37.350 -27.091  17.640  1.00  1.00      G    C
ATOM   1400  CA  PRO G  30      34.770 -24.391  18.910  1.00  1.00      G    C
ATOM   1401  CA  ALA G  31      35.880 -20.901  20.150  1.00  1.00      G    C
ATOM   1402  CA  THR G  32      38.210 -18.881  18.000  1.00  1.00      G    C
ATOM   1403  CA  GLY G  33      36.510 -15.511  17.700  1.00  1.00      G    C
ATOM   1404  CA  GLY G  34      36.150 -12.701  15.200  1.00  1.00      G    C
ATOM   1405  CA  VAL G  35      33.230 -14.200  13.170  1.00  1.00      G    C
ATOM   1406  CA  LYS G  36      33.380 -18.010  12.750  1.00  1.00      G    C
ATOM   1407  CA  LYS G  37      30.200 -19.190  14.430  1.00  1.00      G    C
ATOM   1408  CA  PRO G  38      30.720 -23.040  14.750  1.00  1.00      G    C
ATOM   1409  CA  HIS G  39      29.270 -24.760  11.710  1.00  1.00      G    C
ATOM   1410  CA  ARG G  40      31.040 -24.230   8.350  1.00  1.00      G    C
ATOM   1411  CA  TYR G  41      30.150 -25.430   4.840  1.00  1.00      G    C
ATOM   1412  CA  ARG G  42      26.600 -26.570   4.480  1.00  1.00      G    C
ATOM   1413  CA  PRO G  43      24.390 -25.170   1.570  1.00  1.00      G    C
ATOM   1414  CA  GLY G  44      22.870 -22.060   3.280  1.00  1.00      G    C
ATOM   1415  CA  THR G  45      25.370 -21.610   5.970  1.00  1.00      G    C
ATOM   1416  CA  VAL G  46      27.370 -19.020   3.980  1.00  1.00      G    C
ATOM   1417  CA  ALA G  47      24.130 -17.510   2.510  1.00  1.00      G    C
ATOM   1418  CA  LEU G  48      23.120 -16.970   6.250  1.00  1.00      G    C
ATOM   1419  CA  ARG G  49      26.770 -15.680   6.830  1.00  1.00      G    C
ATOM   1420  CA  GLU G  50      26.320 -13.090   4.000  1.00  1.00      G    C
ATOM   1421  CA  ILE G  51      23.050 -11.710   5.490  1.00  1.00      G    C
ATOM   1422  CA  ARG G  52      24.800 -11.050   8.690  1.00  1.00      G    C
ATOM   1423  CA  ARG G  53      27.640  -9.240   6.980  1.00  1.00      G    C
ATOM   1424  CA  TYR G  54      25.340  -7.130   4.850  1.00  1.00      G    C
ATOM   1425  CA  GLN G  55      22.540  -6.680   7.440  1.00  1.00      G    C
ATOM   1426  CA  LYS G  56      25.200  -5.210   9.670  1.00  1.00      G    C
ATOM   1427  CA  SER G  57      26.730  -2.910   7.090  1.00  1.00      G    C
ATOM   1428  CA  THR G  58      26.220   0.840   6.830  1.00  1.00      G    C
ATOM   1429  CA  GLU G  59      27.060   1.500   3.180  1.00  1.00      G    C
ATOM   1430  CA  LEU G  60      25.400   0.800  -0.070  1.00  1.00      G    C
ATOM   1431  CA  LEU G  61      26.660  -2.510  -1.640  1.00  1.00      G    C
ATOM   1432  CA  ILE G  62      26.080  -1.910  -5.360  1.00  1.00      G    C
ATOM   1433  CA  ARG G  63      29.210  -0.710  -7.420  1.00  1.00      G    C
ATOM   1434  CA  LYS G  64      29.610   3.030  -7.510  1.00  1.00      G    C
ATOM   1435  CA  LEU G  65      30.790   3.720 -11.090  1.00  1.00      G    C
ATOM   1436  CA  PRO G  66      28.430   1.220 -12.730  1.00  1.00      G    C
ATOM   1437  CA  PHE G  67      25.500   2.920 -10.770  1.00  1.00      G    C
ATOM   1438  CA  GLN G  68      26.550   6.280 -12.020  1.00  1.00      G    C
ATOM   1439  CA  ARG G  69      26.460   4.880 -15.540  1.00  1.00      G    C
ATOM   1440  CA  LEU G  70      22.820   3.860 -15.130  1.00  1.00      G    C
ATOM   1441  CA  VAL G  71      21.820   7.300 -13.870  1.00  1.00      G    C
ATOM   1442  CA  ARG G  72      23.500   9.030 -16.800  1.00  1.00      G    C
ATOM   1443  CA  GLU G  73      21.930   6.730 -19.370  1.00  1.00      G    C
ATOM   1444  CA  ILE G  74      18.430   7.310 -18.050  1.00  1.00      G    C
ATOM   1445  CA  ALA G  75      18.560  11.110 -18.190  1.00  1.00      G    C
ATOM   1446  CA  GLN G  76      19.900  10.990 -21.750  1.00  1.00      G    C
ATOM   1447  CA  ASP G  77      16.540   9.480 -22.690  1.00  1.00      G    C
ATOM   1448  CA  PHE G  78      14.630  12.450 -21.440  1.00  1.00      G    C
ATOM   1449  CA  LYS G  79      16.740  15.520 -22.010  1.00  1.00      G    C
ATOM   1450  CA  THR G  80      20.280  15.480 -23.180  1.00  1.00      G    C
ATOM   1451  CA  ASP G  81      23.500  16.950 -21.990  1.00  1.00      G    C
ATOM   1452  CA  LEU G  82      22.500  17.070 -18.330  1.00  1.00      G    C
ATOM   1453  CA  ARG G  83      24.970  17.390 -15.610  1.00  1.00      G    C
ATOM   1454  CA  PHE G  84      24.550  16.160 -12.080  1.00  1.00      G    C
ATOM   1455  CA  GLN G  85      25.610  17.390  -8.700  1.00  1.00      G    C
ATOM   1456  CA  SER G  86      27.410  14.600  -6.950  1.00  1.00      G    C
ATOM   1457  CA  SER G  87      24.790  14.680  -4.100  1.00  1.00      G    C
ATOM   1458  CA  ALA G  88      22.060  14.040  -6.800  1.00  1.00      G    C
ATOM   1459  CA  VAL G  89      23.760  10.740  -7.580  1.00  1.00      G    C
ATOM   1460  CA  MET G  90      24.020  10.090  -3.770  1.00  1.00      G    C
ATOM   1461  CA  ALA G  91      20.290  10.840  -3.360  1.00  1.00      G    C
ATOM   1462  CA  LEU G  92      19.530   8.510  -6.260  1.00  1.00      G    C
ATOM   1463  CA  GLN G  93      21.770   5.740  -4.800  1.00  1.00      G    C
ATOM   1464  CA  GLU G  94      20.120   5.930  -1.400  1.00  1.00      G    C
ATOM   1465  CA  ALA G  95      16.670   5.660  -3.090  1.00  1.00      G    C
ATOM   1466  CA  SER G  96      17.500   2.780  -5.400  1.00  1.00      G    C
ATOM   1467  CA  GLU G  97      19.120   0.650  -2.760  1.00  1.00      G    C
ATOM   1468  CA  ALA G  98      16.640   1.510  -0.050  1.00  1.00      G    C
ATOM   1469  CA  TYR G  99      13.720   0.730  -2.520  1.00  1.00      G    C
ATOM   1470  CA  LEU G 100      15.280  -2.600  -3.440  1.00  1.00      G    C
ATOM   1471  CA  VAL G 101      16.020  -3.470   0.140  1.00  1.00      G    C
ATOM   1472  CA  ALA G 102      12.400  -2.980   1.290  1.00  1.00      G    C
ATOM   1473  CA  LEU G 103      11.060  -4.760  -1.760  1.00  1.00      G    C
ATOM   1474  CA  PHE G 104      13.240  -7.810  -0.950  1.00  1.00      G    C
ATOM   1475  CA  GLU G 105      12.000  -7.970   2.630  1.00  1.00      G    C
ATOM   1476  CA  ASP G 106       8.330  -7.810   1.380  1.00  1.00      G    C
ATOM   1477  CA  THR G 107       9.140 -10.260  -1.540  1.00  1.00      G    C
ATOM   1478  CA  ASN G 108      10.580 -12.670   1.130  1.00  1.00      G    C
ATOM   1479  CA  LEU G 109       7.490 -12.590   3.230  1.00  1.00      G    C
ATOM   1480  CA  CYS G 110       5.490 -13.700   0.170  1.00  1.00      G    C
ATOM   1481  CA  ALA G 111       7.860 -16.690  -0.460  1.00  1.00      G    C
ATOM   1482  CA  ILE G 112       7.540 -17.810   3.120  1.00  1.00      G    C
ATOM   1483  CA  HIS G 113       3.720 -17.320   2.800  1.00  1.00      G    C
ATOM   1484  CA  ALA G 114       3.650 -19.860   0.020  1.00  1.00      G    C
ATOM   1485  CA  LYS G 115       5.660 -22.280   2.280  1.00  1.00      G    C
ATOM   1486  CA  ARG G 116       8.840 -21.820   0.290  1.00  1.00      G    C
ATOM   1487  CA  VAL G 117      12.130 -20.240   1.460  1.00  1.00      G    C
ATOM   1488  CA  THR G 118      13.330 -19.170  -1.950  1.00  1.00      G    C
ATOM   1489  CA  ILE G 119      11.930 -16.090  -3.520  1.00  1.00      G    C
ATOM   1490  CA  MET G 120      10.410 -16.410  -7.020  1.00  1.00      G    C
ATOM   1491  CA  PRO G 121       9.310 -13.830  -9.570  1.00  1.00      G    C
ATOM   1492  CA  LYS G 122       5.740 -14.370  -8.550  1.00  1.00      G    C
ATOM   1493  CA  ASP G 123       6.510 -13.320  -5.010  1.00  1.00      G    C
ATOM   1494  CA  ILE G 124       8.280 -10.100  -6.020  1.00  1.00      G    C
ATOM   1495  CA  GLN G 125       5.230  -9.190  -8.240  1.00  1.00      G    C
ATOM   1496  CA  LEU G 126       3.020 -10.200  -5.360  1.00  1.00      G    C
ATOM   1497  CA  ALA G 127       4.590  -7.580  -3.110  1.00  1.00      G    C
ATOM   1498  CA  ARG G 128       4.280  -4.890  -5.740  1.00  1.00      G    C
ATOM   1499  CA  ARG G 129       0.550  -5.640  -6.200  1.00  1.00      G    C
ATOM   1500  CA  ILE G 130      -0.190  -5.380  -2.420  1.00  1.00      G    C
ATOM   1501  CA  ARG G 131       1.700  -2.050  -2.250  1.00  1.00      G    C
ATOM   1502  CA  GLY G 132      -0.620  -0.820  -4.970  1.00  1.00      G    C
ATOM   1503  CA  GLU G 133       2.290   0.220  -7.220  1.00  1.00      G    C
ATOM   1504  CA  ARG G 134       1.520  -2.280  -9.870  1.00  1.00      G    C
ATOM   1505  CA  ALA G 135      -2.150  -2.730  -8.940  1.00  1.00      G    C
TER
ATOM   1506  CA  SER H   1      54.640 -22.581 -10.780  1.00  1.00      H    C
ATOM   1507  CA  GLY H   2      52.140 -19.971 -12.160  1.00  1.00      H    C
ATOM   1508  CA  ARG H   3      50.260 -19.161  -8.920  1.00  1.00      H    C
ATOM   1509  CA  GLY H   4      49.740 -15.381  -8.650  1.00  1.00      H    C
ATOM   1510  CA  LYS H   5      50.950 -14.771 -12.140  1.00  1.00      H    C
ATOM   1511  CA  GLY H   6      54.700 -14.531 -12.280  1.00  1.00      H    C
ATOM   1512  CA  GLY H   7      54.560 -11.181 -14.050  1.00  1.00      H    C
ATOM   1513  CA  LYS H   8      50.880 -10.721 -13.580  1.00  1.00      H    C
ATOM   1514  CA  GLY H   9      51.110  -6.921 -13.870  1.00  1.00      H    C
ATOM   1515  CA  LEU H  10      50.790  -6.651 -17.650  1.00  1.00      H    C
ATOM   1516  CA  GLY H  11      47.760  -4.651 -18.750  1.00  1.00      H    C
ATOM   1517  CA  LYS H  12      47.260  -0.931 -18.450  1.00  1.00      H    C
ATOM   1518  CA  GLY H  13      44.570  -1.870 -15.890  1.00  1.00      H    C
ATOM   1519  CA  GLY H  14      41.080  -0.790 -16.910  1.00  1.00      H    C
ATOM   1520  CA  ALA H  15      40.190   2.570 -18.370  1.00  1.00      H    C
ATOM   1521  CA  LYS H  16      39.600   2.700 -22.110  1.00  1.00      H    C
ATOM   1522  CA  ARG H  17      36.970   0.760 -23.910  1.00  1.00      H    C
ATOM   1523  CA  HIS H  18      35.550   0.170 -27.400  1.00  1.00      H    C
ATOM   1524  CA  ARG H  19      32.510  -1.970 -26.810  1.00  1.00      H    C
ATOM   1525  CA  LYS H  20      33.430  -3.030 -23.390  1.00  1.00      H    C
ATOM   1526  CA  VAL H  21      32.950  -0.670 -20.450  1.00  1.00      H    C
ATOM   1527  CA  LEU H  22      29.670   1.270 -19.740  1.00  1.00      H    C
ATOM   1528  CA  ARG H  23      26.660   0.140 -21.680  1.00  1.00      H    C
ATOM   1529  CA  ASP H  24      25.950  -2.820 -19.330  1.00  1.00      H    C
ATOM   1530  CA  ASN H  25      24.500  -0.530 -16.900  1.00  1.00      H    C
ATOM   1531  CA  ILE H  26      21.520  -2.510 -15.420  1.00  1.00      H    C
ATOM   1532  CA  GLN H  27      23.550  -5.440 -16.810  1.00  1.00      H    C
ATOM   1533  CA  GLY H  28      26.350  -4.070 -14.850  1.00  1.00      H    C
ATOM   1534  CA  ILE H  29      24.420  -4.470 -11.530  1.00  1.00      H    C
ATOM   1535  CA  THR H  30      25.950  -7.900 -11.370  1.00  1.00      H    C
ATOM   1536  CA  LYS H  31      24.690 -11.220 -10.150  1.00  1.00      H    C
ATOM   1537  CA  PRO H  32      26.800 -10.690  -6.980  1.00  1.00      H    C
ATOM   1538  CA  ALA H  33      25.470  -7.160  -6.360  1.00  1.00      H    C
ATOM   1539  CA  ILE H  34      21.880  -8.220  -6.830  1.00  1.00      H    C
ATOM   1540  CA  ARG H  35      22.540 -11.090  -4.280  1.00  1.00      H    C
ATOM   1541  CA  ARG H  36      24.050  -8.550  -1.890  1.00  1.00      H    C
ATOM   1542  CA  LEU H  37      21.050  -6.280  -2.150  1.00  1.00      H    C
ATOM   1543  CA  ALA H  38      18.790  -9.280  -1.340  1.00  1.00      H    C
ATOM   1544  CA  ARG H  39      21.080 -10.300   1.610  1.00  1.00      H    C
ATOM   1545  CA  ARG H  40      20.510  -7.010   3.290  1.00  1.00      H    C
ATOM   1546  CA  GLY H  41      16.760  -7.800   2.790  1.00  1.00      H    C
ATOM   1547  CA  GLY H  42      17.080 -11.090   4.710  1.00  1.00      H    C
ATOM   1548  CA  VAL H  43      17.210 -13.400   1.670  1.00  1.00      H    C
ATOM   1549  CA  LYS H  44      18.860 -16.800   1.930  1.00  1.00      H    C
ATOM   1550  CA  ARG H  45      17.810 -18.550  -1.310  1.00  1.00      H    C
ATOM   1551  CA  ILE H  46      17.070 -17.180  -4.780  1.00  1.00      H    C
ATOM   1552  CA  SER H  47      15.420 -18.500  -7.910  1.00  1.00      H    C
ATOM   1553  CA  GLY H  48      17.310 -18.130 -11.110  1.00  1.00      H    C
ATOM   1554  CA  LEU H  49      14.580 -16.000 -12.570  1.00  1.00      H    C
ATOM   1555  CA  ILE H  50      15.000 -13.420  -9.940  1.00  1.00      H    C
ATOM   1556  CA  TYR H  51      17.840 -11.580 -11.550  1.00  1.00      H    C
ATOM   1557  CA  GLU H  52      16.130 -10.470 -14.640  1.00  1.00      H    C
ATOM   1558  CA  GLU H  53      13.010  -9.430 -12.800  1.00  1.00      H    C
ATOM   1559  CA  THR H  54      14.950  -7.460 -10.260  1.00  1.00      H    C
ATOM   1560  CA  ARG H  55      16.770  -5.440 -12.940  1.00  1.00      H    C
ATOM   1561  CA  GLY H  56      13.370  -4.780 -14.470  1.00  1.00      H    C
ATOM   1562  CA  VAL H  57      12.010  -3.260 -11.300  1.00  1.00      H    C
ATOM   1563  CA  LEU H  58      14.930  -1.180 -10.520  1.00  1.00      H    C
ATOM   1564  CA  LYS H  59      15.200   0.260 -14.040  1.00  1.00      H    C
ATOM   1565  CA  VAL H  60      11.450   1.140 -13.800  1.00  1.00      H    C
ATOM   1566  CA  PHE H  61      12.120   2.960 -10.580  1.00  1.00      H    C
ATOM   1567  CA  LEU H  62      15.020   5.110 -12.000  1.00  1.00      H    C
ATOM   1568  CA  GLU H  63      13.230   5.980 -15.160  1.00  1.00      H    C
ATOM   1569  CA  ASN H  64      10.290   7.110 -13.120  1.00  1.00      H    C
ATOM   1570  CA  VAL H  65      12.120   9.010 -10.460  1.00  1.00      H    C
ATOM   1571  CA  ILE H  66      14.620  10.660 -12.860  1.00  1.00      H    C
ATOM   1572  CA  ARG H  67      11.870  11.840 -15.130  1.00  1.00      H    C
ATOM   1573  CA  ASP H  68      10.410  13.880 -12.370  1.00  1.00      H    C
ATOM   1574  CA  ALA H  69      13.750  15.120 -11.290  1.00  1.00      H    C
ATOM   1575  CA  VAL H  70      14.700  16.150 -14.840  1.00  1.00      H    C
ATOM   1576  CA  THR H  71      11.110  17.750 -15.270  1.00  1.00      H    C
ATOM   1577  CA  TYR H  72      11.880  19.710 -12.100  1.00  1.00      H    C
ATOM   1578  CA  THR H  73      15.330  20.650 -13.550  1.00  1.00      H    C
ATOM   1579  CA  GLU H  74      13.800  21.920 -16.810  1.00  1.00      H    C
ATOM   1580  CA  HIS H  75      11.020  23.740 -15.000  1.00  1.00      H    C
ATOM   1581  CA  ALA H  76      13.670  25.610 -13.100  1.00  1.00      H    C
ATOM   1582  CA  LYS H  77      15.300  26.430 -16.410  1.00  1.00      H    C
ATOM   1583  CA  ARG H  78      18.390  24.540 -15.250  1.00  1.00      H    C
ATOM   1584  CA  LYS H  79      20.400  22.000 -17.220  1.00  1.00      H    C
ATOM   1585  CA  THR H  80      21.840  20.510 -13.990  1.00  1.00      H    C
ATOM   1586  CA  VAL H  81      20.020  18.030 -11.670  1.00  1.00      H    C
ATOM   1587  CA  THR H  82      20.410  19.420  -8.170  1.00  1.00      H    C
ATOM   1588  CA  ALA H  83      19.960  17.340  -4.970  1.00  1.00      H    C
ATOM   1589  CA  MET H  84      16.920  19.470  -4.190  1.00  1.00      H    C
ATOM   1590  CA  ASP H  85      15.190  18.450  -7.500  1.00  1.00      H    C
ATOM   1591  CA  VAL H  86      15.710  14.810  -6.650  1.00  1.00      H    C
ATOM   1592  CA  VAL H  87      14.680  15.380  -2.930  1.00  1.00      H    C
ATOM   1593  CA  TYR H  88      11.420  16.990  -4.070  1.00  1.00      H    C
ATOM   1594  CA  ALA H  89      10.770  14.560  -6.930  1.00  1.00      H    C
ATOM   1595  CA  LEU H  90      11.490  11.630  -4.530  1.00  1.00      H    C
ATOM   1596  CA  LYS H  91       9.480  13.070  -1.790  1.00  1.00      H    C
ATOM   1597  CA  ARG H  92       6.350  13.810  -3.930  1.00  1.00      H    C
ATOM   1598  CA  GLN H  93       6.800  10.260  -5.540  1.00  1.00      H    C
ATOM   1599  CA  GLY H  94       6.370   8.670  -2.150  1.00  1.00      H    C
ATOM   1600  CA  ARG H  95      10.010   8.150  -1.370  1.00  1.00      H    C
ATOM   1601  CA  THR H  96      11.060  10.620   1.370  1.00  1.00      H    C
ATOM   1602  CA  LEU H  97      14.810  10.860   1.420  1.00  1.00      H    C
ATOM   1603  CA  TYR H  98      16.780  12.430   4.320  1.00  1.00      H    C
ATOM   1604  CA  GLY H  99      20.100  14.210   3.890  1.00  1.00      H    C
ATOM   1605  CA  PHE H 100      19.420  16.730   1.170  1.00  1.00      H    C
ATOM   1606  CA  GLY H 101      16.890  19.110   2.690  1.00  1.00      H    C
ATOM   1607  CA  GLY H 102      18.750  19.940   5.730  1.00  1.00      H    C
TER
ATOM   1608  CA  SER I   1     -30.689  55.900  -8.500  1.00  1.00      I    C
ATOM   1609  CA  GLY I   2     -27.889  53.220  -8.410  1.00  1.00      I    C
ATOM   1610  CA  ARG I   3     -25.399  55.450  -6.540  1.00  1.00      I    C
ATOM   1611  CA  GLY I   4     -22.019  55.520  -8.250  1.00  1.00      I    C
ATOM   1612  CA  LYS I   5     -22.619  55.450 -11.970  1.00  1.00      I    C
ATOM   1613  CA  GLN I   6     -26.219  55.930 -13.130  1.00  1.00      I    C
ATOM   1614  CA  GLY I   7     -27.479  57.510 -16.360  1.00  1.00      I    C
ATOM   1615  CA  GLY I   8     -30.959  56.380 -17.600  1.00  1.00      I    C
ATOM   1616  CA  LYS I   9     -29.659  55.090 -20.980  1.00  1.00      I    C
ATOM   1617  CA  THR I  10     -26.779  52.650 -21.190  1.00  1.00      I    C
ATOM   1618  CA  ARG I  11     -22.949  52.600 -21.390  1.00  1.00      I    C
ATOM   1619  CA  ALA I  12     -22.799  48.980 -22.250  1.00  1.00      I    C
ATOM   1620  CA  LYS I  13     -19.449  47.160 -22.960  1.00  1.00      I    C
ATOM   1621  CA  ALA I  14     -19.739  43.730 -21.360  1.00  1.00      I    C
ATOM   1622  CA  LYS I  15     -16.689  41.770 -22.060  1.00  1.00      I    C
ATOM   1623  CA  THR I  16     -16.009  38.760 -19.990  1.00  1.00      I    C
ATOM   1624  CA  ARG I  17     -12.539  37.520 -19.250  1.00  1.00      I    C
ATOM   1625  CA  SER I  18     -13.959  34.100 -20.240  1.00  1.00      I    C
ATOM   1626  CA  SER I  19     -14.659  35.300 -23.810  1.00  1.00      I    C
ATOM   1627  CA  ARG I  20     -11.339  37.050 -23.840  1.00  1.00      I    C
ATOM   1628  CA  ALA I  21      -9.589  33.770 -22.870  1.00  1.00      I    C
ATOM   1629  CA  GLY I  22     -11.710  31.690 -25.300  1.00  1.00      I    C
ATOM   1630  CA  LEU I  23     -12.910  29.400 -22.470  1.00  1.00      I    C
ATOM   1631  CA  GLN I  24     -16.110  27.820 -21.190  1.00  1.00      I    C
ATOM   1632  CA  PHE I  25     -15.100  27.730 -17.470  1.00  1.00      I    C
ATOM   1633  CA  PRO I  26     -15.579  30.980 -15.530  1.00  1.00      I    C
ATOM   1634  CA  VAL I  27     -12.539  33.220 -15.200  1.00  1.00      I    C
ATOM   1635  CA  GLY I  28     -14.179  35.350 -12.560  1.00  1.00      I    C
ATOM   1636  CA  ARG I  29     -15.259  32.420 -10.330  1.00  1.00      I    C
ATOM   1637  CA  VAL I  30     -12.269  30.200 -10.490  1.00  1.00      I    C
ATOM   1638  CA  HIS I  31      -9.949  33.220  -9.720  1.00  1.00      I    C
ATOM   1639  CA  ARG I  32     -11.889  34.000  -6.540  1.00  1.00      I    C
ATOM   1640  CA  LEU I  33     -11.749  30.500  -5.230  1.00  1.00      I    C
ATOM   1641  CA  LEU I  34      -7.889  30.340  -5.900  1.00  1.00      I    C
ATOM   1642  CA  ARG I  35      -7.589  33.430  -3.650  1.00  1.00      I    C
ATOM   1643  CA  LYS I  36     -10.019  32.190  -1.050  1.00  1.00      I    C
ATOM   1644  CA  GLY I  37      -7.919  28.940  -0.600  1.00  1.00      I    C
ATOM   1645  CA  ASN I  38      -4.979  30.450   1.330  1.00  1.00      I    C
ATOM   1646  CA  TYR I  39      -2.499  29.010  -1.010  1.00  1.00      I    C
ATOM   1647  CA  ALA I  40      -0.609  32.340  -1.500  1.00  1.00      I    C
ATOM   1648  CA  GLU I  41      -0.439  36.010  -0.580  1.00  1.00      I    C
ATOM   1649  CA  ARG I  42      -1.099  36.850  -4.300  1.00  1.00      I    C
ATOM   1650  CA  VAL I  43      -2.589  35.260  -7.470  1.00  1.00      I    C
ATOM   1651  CA  GLY I  44      -1.139  36.150 -10.910  1.00  1.00      I    C
ATOM   1652  CA  ALA I  45      -3.559  36.920 -13.880  1.00  1.00      I    C
ATOM   1653  CA  GLY I  46      -2.569  33.920 -15.790  1.00  1.00      I    C
ATOM   1654  CA  ALA I  47      -3.099  31.390 -12.930  1.00  1.00      I    C
ATOM   1655  CA  PRO I  48      -6.819  31.260 -12.900  1.00  1.00      I    C
ATOM   1656  CA  VAL I  49      -7.009  31.320 -16.730  1.00  1.00      I    C
ATOM   1657  CA  TYR I  50      -4.650  28.330 -17.020  1.00  1.00      I    C
ATOM   1658  CA  LEU I  51      -6.450  26.450 -14.250  1.00  1.00      I    C
ATOM   1659  CA  ALA I  52      -9.990  27.120 -15.560  1.00  1.00      I    C
ATOM   1660  CA  ALA I  53      -9.050  25.810 -19.020  1.00  1.00      I    C
ATOM   1661  CA  VAL I  54      -7.520  22.640 -17.470  1.00  1.00      I    C
ATOM   1662  CA  LEU I  55     -10.670  21.870 -15.520  1.00  1.00      I    C
ATOM   1663  CA  GLU I  56     -12.720  22.490 -18.730  1.00  1.00      I    C
ATOM   1664  CA  TYR I  57     -10.140  20.460 -20.590  1.00  1.00      I    C
ATOM   1665  CA  LEU I  58     -10.230  17.380 -18.390  1.00  1.00      I    C
ATOM   1666  CA  THR I  59     -13.950  17.650 -18.050  1.00  1.00      I    C
ATOM   1667  CA  ALA I  60     -14.280  17.290 -21.910  1.00  1.00      I    C
ATOM   1668  CA  GLU I  61     -11.930  14.110 -21.760  1.00  1.00      I    C
ATOM   1669  CA  ILE I  62     -13.860  12.620 -18.930  1.00  1.00      I    C
ATOM   1670  CA  LEU I  63     -17.190  13.120 -20.450  1.00  1.00      I    C
ATOM   1671  CA  GLU I  64     -16.000  11.810 -23.860  1.00  1.00      I    C
ATOM   1672  CA  LEU I  65     -14.810   8.430 -22.370  1.00  1.00      I    C
ATOM   1673  CA  ALA I  66     -17.750   8.290 -20.030  1.00  1.00      I    C
ATOM   1674  CA  GLY I  67     -20.040   8.850 -22.880  1.00  1.00      I    C
ATOM   1675  CA  ASN I  68     -18.460   5.940 -24.600  1.00  1.00      I    C
ATOM   1676  CA  ALA I  69     -19.220   3.670 -21.590  1.00  1.00      I    C
ATOM   1677  CA  ALA I  70     -22.850   4.920 -21.540  1.00  1.00      I    C
ATOM   1678  CA  ARG I  71     -23.160   4.070 -25.280  1.00  1.00      I    C
ATOM   1679  CA  ASP I  72     -21.390   0.680 -24.840  1.00  1.00      I    C
ATOM   1680  CA  ASN I  73     -24.110  -0.230 -22.300  1.00  1.00      I    C
ATOM   1681  CA  LYS I  74     -26.890   1.100 -24.580  1.00  1.00      I    C
ATOM   1682  CA  LYS I  75     -27.640   4.170 -22.470  1.00  1.00      I    C
ATOM   1683  CA  THR I  76     -27.650   7.800 -23.760  1.00  1.00      I    C
ATOM   1684  CA  ARG I  77     -27.350   9.520 -20.390  1.00  1.00      I    C
ATOM   1685  CA  ILE I  78     -24.260   8.960 -18.380  1.00  1.00      I    C
ATOM   1686  CA  ILE I  79     -24.990   7.900 -14.770  1.00  1.00      I    C
ATOM   1687  CA  PRO I  80     -22.540   7.190 -11.860  1.00  1.00      I    C
ATOM   1688  CA  ARG I  81     -21.860   3.730 -13.180  1.00  1.00      I    C
ATOM   1689  CA  HIS I  82     -20.620   5.050 -16.560  1.00  1.00      I    C
ATOM   1690  CA  LEU I  83     -18.290   7.530 -14.820  1.00  1.00      I    C
ATOM   1691  CA  GLN I  84     -16.790   4.630 -13.030  1.00  1.00      I    C
ATOM   1692  CA  LEU I  85     -16.310   2.500 -16.100  1.00  1.00      I    C
ATOM   1693  CA  ALA I  86     -14.750   5.410 -17.950  1.00  1.00      I    C
ATOM   1694  CA  VAL I  87     -12.350   6.080 -15.030  1.00  1.00      I    C
ATOM   1695  CA  ARG I  88     -11.190   2.580 -14.270  1.00  1.00      I    C
ATOM   1696  CA  ASN I  89     -11.040   1.310 -17.790  1.00  1.00      I    C
ATOM   1697  CA  ASP I  90      -8.990   4.370 -18.870  1.00  1.00      I    C
ATOM   1698  CA  GLU I  91      -5.320   4.000 -18.200  1.00  1.00      I    C
ATOM   1699  CA  GLU I  92      -4.600   7.630 -17.260  1.00  1.00      I    C
ATOM   1700  CA  LEU I  93      -7.780   8.370 -15.330  1.00  1.00      I    C
ATOM   1701  CA  ASN I  94      -7.310   5.270 -13.130  1.00  1.00      I    C
ATOM   1702  CA  LYS I  95      -4.000   6.630 -11.930  1.00  1.00      I    C
ATOM   1703  CA  LEU I  96      -5.280  10.120 -11.340  1.00  1.00      I    C
ATOM   1704  CA  LEU I  97      -8.160   8.740  -9.210  1.00  1.00      I    C
ATOM   1705  CA  GLY I  98      -6.330   5.760  -7.740  1.00  1.00      I    C
ATOM   1706  CA  ARG I  99      -7.790   6.120  -4.310  1.00  1.00      I    C
ATOM   1707  CA  VAL I 100     -11.130   7.570  -5.250  1.00  1.00      I    C
ATOM   1708  CA  THR I 101     -14.590   5.780  -5.010  1.00  1.00      I    C
ATOM   1709  CA  ILE I 102     -17.340   7.030  -7.240  1.00  1.00      I    C
ATOM   1710  CA  ALA I 103     -20.600   6.260  -5.500  1.00  1.00      I    C
ATOM   1711  CA  GLN I 104     -22.720   3.560  -7.200  1.00  1.00      I    C
ATOM   1712  CA  GLY I 105     -19.900   2.790  -9.430  1.00  1.00      I    C
ATOM   1713  CA  GLY I 106     -19.670  -0.970  -9.040  1.00  1.00      I    C
ATOM   1714  CA  VAL I 107     -17.050  -2.870 -11.030  1.00  1.00      I    C
ATOM   1715  CA  LEU I 108     -17.960  -5.430 -13.640  1.00  1.00      I    C
ATOM   1716  CA  PRO I 109     -16.330  -8.850 -13.100  1.00  1.00      I    C
ATOM   1717  CA  ASN I 110     -13.370  -8.760 -15.410  1.00  1.00      I    C
ATOM   1718  CA  ILE I 111     -12.570  -8.290 -19.070  1.00  1.00      I    C
ATOM   1719  CA  GLN I 112      -9.080  -7.080 -20.100  1.00  1.00      I    C
ATOM   1720  CA  SER I 113      -8.280 -10.800 -20.480  1.00  1.00      I    C
ATOM   1721  CA  VAL I 114     -11.360 -11.900 -22.050  1.00  1.00      I    C
ATOM   1722  CA  LEU I 115     -10.620 -10.090 -25.320  1.00  1.00      I    C
ATOM   1723  CA  LEU I 116      -7.610 -12.290 -26.290  1.00  1.00      I    C
ATOM   1724  CA  PRO I 117      -4.280 -11.000 -27.500  1.00  1.00      I    C
ATOM   1725  CA  LYS I 118      -4.300 -12.020 -31.110  1.00  1.00      I    C
ATOM   1726  CA  LYS I 119      -5.820 -12.000 -34.500  1.00  1.00      I    C
ATOM   1727  CA  THR I 120      -2.060 -12.550 -35.240  1.00  1.00      I    C
ATOM   1728  CA  GLU I 121       0.130 -10.110 -37.060  1.00  1.00      I    C
ATOM   1729  CA  SER I 122       2.410 -12.860 -38.580  1.00  1.00      I    C
ATOM   1730  CA  SER I 123       5.590 -10.690 -38.150  1.00  1.00      I    C
ATOM   1731  CA  LYS I 124       7.470  -8.890 -35.390  1.00  1.00      I    C
ATOM   1732  CA  SER I 125       9.220  -5.620 -34.540  1.00  1.00      I    C
ATOM   1733  CA  LYS I 126      10.740  -6.320 -31.210  1.00  1.00      I    C
ATOM   1734  CA  SER I 127       7.340  -6.410 -29.370  1.00  1.00      I    C
ATOM   1735  CA  LYS I 128       9.140  -6.630 -25.980  1.00  1.00      I    C
TER
ATOM   1736  CA  PRO J   1     -39.669  35.610   0.450  1.00  1.00      J    C
ATOM   1737  CA  GLU J   2     -38.249  36.200   3.970  1.00  1.00      J    C
ATOM   1738  CA  PRO J   3     -40.339  37.280   6.900  1.00  1.00      J    C
ATOM   1739  CA  ALA J   4     -39.699  40.530   8.720  1.00  1.00      J    C
ATOM   1740  CA  LYS J   5     -42.159  42.900   6.980  1.00  1.00      J    C
ATOM   1741  CA  SER J   6     -45.389  41.190   6.330  1.00  1.00      J    C
ATOM   1742  CA  ALA J   7     -44.999  40.190   2.630  1.00  1.00      J    C
ATOM   1743  CA  PRO J   8     -46.369  38.060   0.910  1.00  1.00      J    C
ATOM   1744  CA  ALA J   9     -44.809  39.240  -2.320  1.00  1.00      J    C
ATOM   1745  CA  PRO J  10     -46.389  37.241  -3.840  1.00  1.00      J    C
ATOM   1746  CA  LYS J  11     -44.509  34.711  -5.940  1.00  1.00      J    C
ATOM   1747  CA  LYS J  12     -42.129  33.420  -3.200  1.00  1.00      J    C
ATOM   1748  CA  GLY J  13     -44.479  32.920  -0.400  1.00  1.00      J    C
ATOM   1749  CA  SER J  14     -48.069  31.821   0.200  1.00  1.00      J    C
ATOM   1750  CA  LYS J  15     -50.119  29.931  -2.490  1.00  1.00      J    C
ATOM   1751  CA  LYS J  16     -48.829  27.691  -5.310  1.00  1.00      J    C
ATOM   1752  CA  ALA J  17     -46.980  24.621  -4.310  1.00  1.00      J    C
ATOM   1753  CA  VAL J  18     -47.480  21.271  -6.030  1.00  1.00      J    C
ATOM   1754  CA  THR J  19     -44.520  18.961  -5.150  1.00  1.00      J    C
ATOM   1755  CA  LYS J  20     -42.700  22.000  -3.670  1.00  1.00      J    C
ATOM   1756  CA  THR J  21     -39.970  22.820  -6.140  1.00  1.00      J    C
ATOM   1757  CA  GLN J  22     -36.320  23.770  -6.310  1.00  1.00      J    C
ATOM   1758  CA  LYS J  23     -34.320  20.750  -7.730  1.00  1.00      J    C
ATOM   1759  CA  LYS J  24     -36.550  17.670  -7.740  1.00  1.00      J    C
ATOM   1760  CA  ASP J  25     -36.440  15.390  -4.710  1.00  1.00      J    C
ATOM   1761  CA  GLY J  26     -35.660  11.890  -6.000  1.00  1.00      J    C
ATOM   1762  CA  LYS J  27     -32.020  12.290  -7.060  1.00  1.00      J    C
ATOM   1763  CA  LYS J  28     -30.310  15.420  -5.960  1.00  1.00      J    C
ATOM   1764  CA  ARG J  29     -30.100  15.240  -2.170  1.00  1.00      J    C
ATOM   1765  CA  ARG J  30     -32.430  18.180  -1.520  1.00  1.00      J    C
ATOM   1766  CA  LYS J  31     -30.870  21.540  -1.380  1.00  1.00      J    C
ATOM   1767  CA  THR J  32     -30.220  23.320  -4.700  1.00  1.00      J    C
ATOM   1768  CA  ARG J  33     -26.450  22.870  -5.300  1.00  1.00      J    C
ATOM   1769  CA  LYS J  34     -24.219  25.540  -3.550  1.00  1.00      J    C
ATOM   1770  CA  GLU J  35     -21.689  26.590  -6.230  1.00  1.00      J    C
ATOM   1771  CA  SER J  36     -21.620  24.490  -9.560  1.00  1.00      J    C
ATOM   1772  CA  TYR J  37     -19.470  22.830 -12.240  1.00  1.00      J    C
ATOM   1773  CA  ALA J  38     -22.690  21.580 -14.010  1.00  1.00      J    C
ATOM   1774  CA  ILE J  39     -23.420  24.640 -16.070  1.00  1.00      J    C
ATOM   1775  CA  TYR J  40     -19.940  24.420 -17.500  1.00  1.00      J    C
ATOM   1776  CA  VAL J  41     -19.750  20.730 -17.640  1.00  1.00      J    C
ATOM   1777  CA  TYR J  42     -23.240  20.860 -19.340  1.00  1.00      J    C
ATOM   1778  CA  LYS J  43     -21.940  23.180 -22.010  1.00  1.00      J    C
ATOM   1779  CA  VAL J  44     -18.860  21.040 -22.570  1.00  1.00      J    C
ATOM   1780  CA  LEU J  45     -20.930  17.900 -22.520  1.00  1.00      J    C
ATOM   1781  CA  LYS J  46     -22.950  19.240 -25.680  1.00  1.00      J    C
ATOM   1782  CA  GLN J  47     -19.670  19.650 -27.450  1.00  1.00      J    C
ATOM   1783  CA  VAL J  48     -18.740  16.000 -27.000  1.00  1.00      J    C
ATOM   1784  CA  HIS J  49     -21.950  13.960 -27.180  1.00  1.00      J    C
ATOM   1785  CA  PRO J  50     -24.680  16.270 -28.700  1.00  1.00      J    C
ATOM   1786  CA  ASP J  51     -27.610  14.120 -27.540  1.00  1.00      J    C
ATOM   1787  CA  THR J  52     -26.180  12.590 -24.450  1.00  1.00      J    C
ATOM   1788  CA  GLY J  53     -26.980  13.850 -21.090  1.00  1.00      J    C
ATOM   1789  CA  ILE J  54     -25.530  13.290 -17.670  1.00  1.00      J    C
ATOM   1790  CA  SER J  55     -27.670  12.460 -14.710  1.00  1.00      J    C
ATOM   1791  CA  SER J  56     -27.800  14.700 -11.680  1.00  1.00      J    C
ATOM   1792  CA  LYS J  57     -26.150  12.060  -9.580  1.00  1.00      J    C
ATOM   1793  CA  ALA J  58     -23.340  11.700 -12.060  1.00  1.00      J    C
ATOM   1794  CA  MET J  59     -22.840  15.520 -12.090  1.00  1.00      J    C
ATOM   1795  CA  SER J  60     -22.400  15.410  -8.320  1.00  1.00      J    C
ATOM   1796  CA  ILE J  61     -19.530  12.830  -8.840  1.00  1.00      J    C
ATOM   1797  CA  MET J  62     -17.870  15.150 -11.380  1.00  1.00      J    C
ATOM   1798  CA  ASN J  63     -18.470  18.220  -9.280  1.00  1.00      J    C
ATOM   1799  CA  SER J  64     -16.750  16.450  -6.350  1.00  1.00      J    C
ATOM   1800  CA  PHE J  65     -13.830  15.480  -8.570  1.00  1.00      J    C
ATOM   1801  CA  VAL J  66     -13.400  19.060  -9.850  1.00  1.00      J    C
ATOM   1802  CA  ASN J  67     -13.330  20.390  -6.260  1.00  1.00      J    C
ATOM   1803  CA  ASP J  68     -10.650  17.650  -5.300  1.00  1.00      J    C
ATOM   1804  CA  VAL J  69      -8.360  18.200  -8.300  1.00  1.00      J    C
ATOM   1805  CA  PHE J  70      -8.350  21.990  -7.820  1.00  1.00      J    C
ATOM   1806  CA  GLU J  71      -7.180  21.590  -4.210  1.00  1.00      J    C
ATOM   1807  CA  ARG J  72      -4.390  19.150  -4.940  1.00  1.00      J    C
ATOM   1808  CA  ILE J  73      -3.130  21.100  -7.800  1.00  1.00      J    C
ATOM   1809  CA  ALA J  74      -3.260  24.410  -5.850  1.00  1.00      J    C
ATOM   1810  CA  GLY J  75      -1.590  22.540  -2.890  1.00  1.00      J    C
ATOM   1811  CA  GLU J  76       1.210  21.370  -5.060  1.00  1.00      J    C
ATOM   1812  CA  ALA J  77       1.810  24.990  -6.520  1.00  1.00      J    C
ATOM   1813  CA  SER J  78       1.851  26.330  -2.860  1.00  1.00      J    C
ATOM   1814  CA  ARG J  79       4.740  24.160  -1.950  1.00  1.00      J    C
ATOM   1815  CA  LEU J  80       6.660  25.060  -5.060  1.00  1.00      J    C
ATOM   1816  CA  ALA J  81       5.981  28.770  -4.390  1.00  1.00      J    C
ATOM   1817  CA  HIS J  82       7.281  28.260  -0.750  1.00  1.00      J    C
ATOM   1818  CA  TYR J  83      10.311  26.250  -2.000  1.00  1.00      J    C
ATOM   1819  CA  ASN J  84      11.121  29.300  -4.110  1.00  1.00      J    C
ATOM   1820  CA  LYS J  85      10.251  31.930  -1.650  1.00  1.00      J    C
ATOM   1821  CA  ARG J  86       7.501  33.310  -3.880  1.00  1.00      J    C
ATOM   1822  CA  SER J  87       4.551  35.200  -2.520  1.00  1.00      J    C
ATOM   1823  CA  THR J  88       2.461  34.980  -5.760  1.00  1.00      J    C
ATOM   1824  CA  ILE J  89       1.251  31.770  -7.350  1.00  1.00      J    C
ATOM   1825  CA  THR J  90       1.311  32.500 -11.140  1.00  1.00      J    C
ATOM   1826  CA  SER J  91       0.541  30.430 -14.300  1.00  1.00      J    C
ATOM   1827  CA  ARG J  92       4.111  29.320 -14.100  1.00  1.00      J    C
ATOM   1828  CA  GLU J  93       3.371  27.500 -10.750  1.00  1.00      J    C
ATOM   1829  CA  ILE J  94       0.140  25.970 -12.130  1.00  1.00      J    C
ATOM   1830  CA  GLN J  95       1.860  24.540 -15.130  1.00  1.00      J    C
ATOM   1831  CA  THR J  96       4.680  22.950 -13.040  1.00  1.00      J    C
ATOM   1832  CA  ALA J  97       2.140  21.720 -10.430  1.00  1.00      J    C
ATOM   1833  CA  VAL J  98       0.060  20.140 -13.200  1.00  1.00      J    C
ATOM   1834  CA  ARG J  99       3.130  18.460 -14.580  1.00  1.00      J    C
ATOM   1835  CA  LEU J 100       3.990  16.990 -11.160  1.00  1.00      J    C
ATOM   1836  CA  LEU J 101       0.290  15.850 -10.540  1.00  1.00      J    C
ATOM   1837  CA  LEU J 102      -0.870  14.660 -13.870  1.00  1.00      J    C
ATOM   1838  CA  PRO J 103       0.480  11.590 -15.560  1.00  1.00      J    C
ATOM   1839  CA  GLY J 104       1.730  11.820 -19.170  1.00  1.00      J    C
ATOM   1840  CA  GLU J 105      -0.920  12.670 -21.630  1.00  1.00      J    C
ATOM   1841  CA  LEU J 106      -3.220  14.630 -19.460  1.00  1.00      J    C
ATOM   1842  CA  ALA J 107      -0.420  16.950 -18.200  1.00  1.00      J    C
ATOM   1843  CA  LYS J 108       0.930  17.450 -21.760  1.00  1.00      J    C
ATOM   1844  CA  HIS J 109      -2.290  18.350 -23.370  1.00  1.00      J    C
ATOM   1845  CA  ALA J 110      -3.590  20.290 -20.400  1.00  1.00      J    C
ATOM   1846  CA  VAL J 111      -0.450  22.500 -20.490  1.00  1.00      J    C
ATOM   1847  CA  SER J 112      -0.980  22.950 -24.350  1.00  1.00      J    C
ATOM   1848  CA  GLU J 113      -4.710  24.170 -23.900  1.00  1.00      J    C
ATOM   1849  CA  GLY J 114      -3.960  26.180 -20.760  1.00  1.00      J    C
ATOM   1850  CA  THR J 115      -1.070  28.220 -22.340  1.00  1.00      J    C
ATOM   1851  CA  LYS J 116      -3.100  29.050 -25.400  1.00  1.00      J    C
ATOM   1852  CA  ALA J 117      -5.730  30.520 -23.060  1.00  1.00      J    C
ATOM   1853  CA  VAL J 118      -3.269  32.800 -21.350  1.00  1.00      J    C
ATOM   1854  CA  THR J 119      -1.729  34.200 -24.550  1.00  1.00      J    C
ATOM   1855  CA  LYS J 120      -5.059  35.490 -25.710  1.00  1.00      J    C
ATOM   1856  CA  TYR J 121      -6.139  36.950 -22.390  1.00  1.00      J    C
ATOM   1857  CA  THR J 122      -2.869  38.800 -21.990  1.00  1.00      J    C
ATOM   1858  CA  SER J 123      -2.839  40.010 -25.630  1.00  1.00      J    C
ATOM   1859  CA  ALA J 124      -5.779  42.310 -24.830  1.00  1.00      J    C
ATOM   1860  CA  LYS J 125      -3.079  44.620 -23.520  1.00  1.00      J    C
TER
