# Supplementary material for: The kinetic landscape of nucleosome assembly: A coarse-grained molecular dynamics study
Source: PLoS Comput Biol. 2021 Jul 27;17(7):e1009253. doi: 10.1371/journal.pcbi.1009253 (PMC8345847; doi:10.1371/journal.pcbi.1009253)
Supplement: S1 Data — For each of the 11 metastable states identified from our MSM at 400 mM using PCCA clustering, we deposited 4 representative coarse-grained nucleosome conformations in PDB format. The conformations are named “state*conf#.pdb”, where * corresponds to the state name as described in the text (T, TL, TR, HL0, HL1, HL2, HR0, HR1, HR2 and HR3, N), and # goes from 1 to 4. The file “msm_hmm11.dat” contains the equilibrium probabilities of the various basins and the transition probabilities between them. The data also contain 4 representative partially opened conformations for each of the left hexasome, right hexasome, and tetrasome states, named “partially-opened_*_conf#.pdb”, where * is HL, HR or T and # goes from 1 to 4. (ZIP) [file pcbi.1009253.s006.zip › S1_Data/stateHR2conf2.pdb]

ATOM      1 DS   DC  A   1      38.078 149.501  29.277  1.00  1.00      A    S
ATOM      2 DB   DC  A   1      40.838 148.071  26.267  1.00  1.00      A    B
ATOM      3 DP   DT  A   2      34.538 148.651  28.217  1.00  1.00      A    P
ATOM      4 DS   DT  A   2      34.858 149.351  24.437  1.00  1.00      A    S
ATOM      5 DB   DT  A   2      37.948 146.681  24.047  1.00  1.00      A    B
ATOM      6 DP   DG  A   3      31.238 148.231  22.077  1.00  1.00      A    P
ATOM      7 DS   DG  A   3      33.108 146.551  19.127  1.00  1.00      A    S
ATOM      8 DB   DG  A   3      36.728 143.561  20.787  1.00  1.00      A    B
ATOM      9 DP   DG  A   4      31.268 144.641  16.317  1.00  1.00      A    P
ATOM     10 DS   DG  A   4      34.068 142.831  14.987  1.00  1.00      A    S
ATOM     11 DB   DG  A   4      36.278 140.621  18.707  1.00  1.00      A    B
ATOM     12 DP   DA  A   5      33.778 140.691  11.917  1.00  1.00      A    P
ATOM     13 DS   DA  A   5      36.478 137.821  13.627  1.00  1.00      A    S
ATOM     14 DB   DA  A   5      35.428 137.341  18.158  1.00  1.00      A    B
ATOM     15 DP   DG  A   6      36.218 134.211  11.758  1.00  1.00      A    P
ATOM     16 DS   DG  A   6      36.998 132.261  14.878  1.00  1.00      A    S
ATOM     17 DB   DG  A   6      34.648 133.651  18.958  1.00  1.00      A    B
ATOM     18 DP   DA  A   7      37.778 128.321  14.778  1.00  1.00      A    P
ATOM     19 DS   DA  A   7      37.158 127.691  18.668  1.00  1.00      A    S
ATOM     20 DB   DA  A   7      33.068 130.241  19.528  1.00  1.00      A    B
ATOM     21 DP   DA  A   8      37.068 124.521  19.858  1.00  1.00      A    P
ATOM     22 DS   DA  A   8      35.238 125.411  22.768  1.00  1.00      A    S
ATOM     23 DB   DA  A   8      31.198 127.851  21.258  1.00  1.00      A    B
ATOM     24 DP   DT  A   9      34.388 122.891  24.458  1.00  1.00      A    P
ATOM     25 DS   DT  A   9      30.998 124.331  26.128  1.00  1.00      A    S
ATOM     26 DB   DT  A   9      28.928 125.171  22.268  1.00  1.00      A    B
ATOM     27 DP   DC  A  10      29.458 122.351  28.368  1.00  1.00      A    P
ATOM     28 DS   DC  A  10      26.158 124.081  27.518  1.00  1.00      A    S
ATOM     29 DB   DC  A  10      25.788 123.201  23.358  1.00  1.00      A    B
ATOM     30 DP   DC  A  11      23.578 123.421  29.208  1.00  1.00      A    P
ATOM     31 DS   DC  A  11      21.168 124.711  26.418  1.00  1.00      A    S
ATOM     32 DB   DC  A  11      22.058 122.691  23.058  1.00  1.00      A    B
ATOM     33 DP   DC  A  12      17.788 124.851  27.238  1.00  1.00      A    P
ATOM     34 DS   DC  A  12      16.818 124.471  23.398  1.00  1.00      A    S
ATOM     35 DB   DC  A  12      18.738 121.031  21.898  1.00  1.00      A    B
ATOM     36 DP   DG  A  13      12.278 124.991  22.328  1.00  1.00      A    P
ATOM     37 DS   DG  A  13      12.338 122.411  19.138  1.00  1.00      A    S
ATOM     38 DB   DG  A  13      16.078 118.711  19.388  1.00  1.00      A    B
ATOM     39 DP   DG  A  14       9.828 121.661  17.228  1.00  1.00      A    P
ATOM     40 DS   DG  A  14      11.088 119.271  15.288  1.00  1.00      A    S
ATOM     41 DB   DG  A  14      14.158 115.831  17.988  1.00  1.00      A    B
ATOM     42 DP   DT  A  15       9.128 117.461  13.398  1.00  1.00      A    P
ATOM     43 DS   DT  A  15      11.198 114.371  12.938  1.00  1.00      A    S
ATOM     44 DB   DT  A  15      11.768 113.251  17.418  1.00  1.00      A    B
ATOM     45 DP   DC  A  16       9.458 111.971  11.298  1.00  1.00      A    P
ATOM     46 DS   DC  A  16      11.428 109.271  12.798  1.00  1.00      A    S
ATOM     47 DB   DC  A  16      10.478 109.481  16.828  1.00  1.00      A    B
ATOM     48 DP   DT  A  17      11.368 105.341  11.068  1.00  1.00      A    P
ATOM     49 DS   DT  A  17      11.769 103.481  14.058  1.00  1.00      A    S
ATOM     50 DB   DT  A  17       9.019 105.631  16.488  1.00  1.00      A    B
ATOM     51 DP   DG  A  18      11.029  99.191  13.688  1.00  1.00      A    P
ATOM     52 DS   DG  A  18      10.589  98.701  17.018  1.00  1.00      A    S
ATOM     53 DB   DG  A  18       7.209 102.091  18.828  1.00  1.00      A    B
ATOM     54 DP   DC  A  19      10.859  95.921  18.388  1.00  1.00      A    P
ATOM     55 DS   DC  A  19       8.949  97.061  21.328  1.00  1.00      A    S
ATOM     56 DB   DC  A  19       5.609  98.821  19.888  1.00  1.00      A    B
ATOM     57 DP   DA  A  20       7.569  94.001  24.408  1.00  1.00      A    P
ATOM     58 DS   DA  A  20       4.629  96.111  25.718  1.00  1.00      A    S
ATOM     59 DB   DA  A  20       2.159  98.021  21.948  1.00  1.00      A    B
ATOM     60 DP   DG  A  21       2.219  94.621  28.308  1.00  1.00      A    P
ATOM     61 DS   DG  A  21      -1.021  97.101  27.388  1.00  1.00      A    S
ATOM     62 DB   DG  A  21      -1.721  97.451  22.388  1.00  1.00      A    B
ATOM     63 DP   DG  A  22      -4.381  96.601  29.209  1.00  1.00      A    P
ATOM     64 DS   DG  A  22      -7.041  96.461  26.099  1.00  1.00      A    S
ATOM     65 DB   DG  A  22      -4.621  95.351  21.399  1.00  1.00      A    B
ATOM     66 DP   DC  A  23     -10.201  95.641  26.749  1.00  1.00      A    P
ATOM     67 DS   DC  A  23     -11.021  95.021  23.559  1.00  1.00      A    S
ATOM     68 DB   DC  A  23      -7.741  93.481  21.689  1.00  1.00      A    B
ATOM     69 DP   DC  A  24     -14.221  93.290  22.399  1.00  1.00      A    P
ATOM     70 DS   DC  A  24     -13.141  91.800  19.369  1.00  1.00      A    S
ATOM     71 DB   DC  A  24      -8.991  90.220  20.069  1.00  1.00      A    B
ATOM     72 DP   DG  A  25     -15.831  89.020  17.669  1.00  1.00      A    P
ATOM     73 DS   DG  A  25     -13.311  87.530  15.689  1.00  1.00      A    S
ATOM     74 DB   DG  A  25      -9.661  86.130  18.509  1.00  1.00      A    B
ATOM     75 DP   DC  A  26     -14.321  84.920  13.309  1.00  1.00      A    P
ATOM     76 DS   DC  A  26     -10.891  82.970  13.809  1.00  1.00      A    S
ATOM     77 DB   DC  A  26     -10.401  82.990  18.239  1.00  1.00      A    B
ATOM     78 DP   DT  A  27     -10.201  79.550  12.199  1.00  1.00      A    P
ATOM     79 DS   DT  A  27      -7.921  77.830  15.229  1.00  1.00      A    S
ATOM     80 DB   DT  A  27      -9.901  79.030  18.659  1.00  1.00      A    B
ATOM     81 DP   DC  A  28      -7.391  74.030  15.109  1.00  1.00      A    P
ATOM     82 DS   DC  A  28      -6.921  73.620  18.889  1.00  1.00      A    S
ATOM     83 DB   DC  A  28     -10.111  75.600  20.559  1.00  1.00      A    B
ATOM     84 DP   DA  A  29      -6.121  69.381  20.829  1.00  1.00      A    P
ATOM     85 DS   DA  A  29      -7.621  70.221  24.729  1.00  1.00      A    S
ATOM     86 DB   DA  A  29     -11.291  73.361  23.909  1.00  1.00      A    B
ATOM     87 DP   DA  A  30      -7.991  67.801  27.029  1.00  1.00      A    P
ATOM     88 DS   DA  A  30     -11.141  69.161  28.269  1.00  1.00      A    S
ATOM     89 DB   DA  A  30     -13.861  70.990  24.489  1.00  1.00      A    B
ATOM     90 DP   DT  A  31     -13.051  67.111  30.599  1.00  1.00      A    P
ATOM     91 DS   DT  A  31     -16.241  68.511  30.559  1.00  1.00      A    S
ATOM     92 DB   DT  A  31     -16.331  68.850  25.829  1.00  1.00      A    B
ATOM     93 DP   DT  A  32     -19.461  66.641  32.079  1.00  1.00      A    P
ATOM     94 DS   DT  A  32     -21.651  68.690  29.839  1.00  1.00      A    S
ATOM     95 DB   DT  A  32     -19.981  67.650  26.189  1.00  1.00      A    B
ATOM     96 DP   DG  A  33     -26.131  67.290  29.889  1.00  1.00      A    P
ATOM     97 DS   DG  A  33     -26.461  67.770  26.069  1.00  1.00      A    S
ATOM     98 DB   DG  A  33     -22.741  66.150  23.229  1.00  1.00      A    B
ATOM     99 DP   DG  A  34     -29.791  66.930  24.309  1.00  1.00      A    P
ATOM    100 DS   DG  A  34     -28.311  65.930  20.849  1.00  1.00      A    S
ATOM    101 DB   DG  A  34     -24.471  63.430  21.619  1.00  1.00      A    B
ATOM    102 DP   DT  A  35     -30.211  64.420  18.819  1.00  1.00      A    P
ATOM    103 DS   DT  A  35     -27.801  62.090  16.959  1.00  1.00      A    S
ATOM    104 DB   DT  A  35     -25.891  60.210  20.659  1.00  1.00      A    B
ATOM    105 DP   DC  A  36     -29.651  60.140  15.039  1.00  1.00      A    P
ATOM    106 DS   DC  A  36     -26.791  57.270  15.009  1.00  1.00      A    S
ATOM    107 DB   DC  A  36     -25.801  56.620  19.269  1.00  1.00      A    B
ATOM    108 DP   DG  A  37     -28.071  52.960  12.659  1.00  1.00      A    P
ATOM    109 DS   DG  A  37     -24.891  51.170  14.579  1.00  1.00      A    S
ATOM    110 DB   DG  A  37     -25.121  52.420  19.309  1.00  1.00      A    B
ATOM    111 DP   DT  A  38     -23.881  47.600  14.009  1.00  1.00      A    P
ATOM    112 DS   DT  A  38     -22.731  46.900  17.649  1.00  1.00      A    S
ATOM    113 DB   DT  A  38     -25.961  49.030  19.969  1.00  1.00      A    B
ATOM    114 DP   DA  A  39     -21.671  42.950  18.990  1.00  1.00      A    P
ATOM    115 DS   DA  A  39     -22.030  43.440  22.490  1.00  1.00      A    S
ATOM    116 DB   DA  A  39     -26.461  45.770  22.650  1.00  1.00      A    B
ATOM    117 DP   DG  A  40     -21.910  40.270  24.370  1.00  1.00      A    P
ATOM    118 DS   DG  A  40     -24.410  41.140  26.830  1.00  1.00      A    S
ATOM    119 DB   DG  A  40     -28.630  42.980  24.650  1.00  1.00      A    B
ATOM    120 DP   DA  A  41     -25.130  38.740  29.820  1.00  1.00      A    P
ATOM    121 DS   DA  A  41     -28.840  39.410  29.970  1.00  1.00      A    S
ATOM    122 DB   DA  A  41     -30.930  40.550  25.450  1.00  1.00      A    B
ATOM    123 DP   DC  A  42     -30.170  37.130  31.300  1.00  1.00      A    P
ATOM    124 DS   DC  A  42     -33.560  37.770  29.680  1.00  1.00      A    S
ATOM    125 DB   DC  A  42     -32.630  37.730  25.500  1.00  1.00      A    B
ATOM    126 DP   DA  A  43     -36.720  35.130  30.600  1.00  1.00      A    P
ATOM    127 DS   DA  A  43     -38.240  35.300  27.220  1.00  1.00      A    S
ATOM    128 DB   DA  A  43     -35.030  34.840  23.630  1.00  1.00      A    B
ATOM    129 DP   DG  A  44     -40.940  32.960  26.760  1.00  1.00      A    P
ATOM    130 DS   DG  A  44     -40.570  33.070  23.040  1.00  1.00      A    S
ATOM    131 DB   DG  A  44     -35.950  31.980  21.350  1.00  1.00      A    B
ATOM    132 DP   DC  A  45     -43.290  31.950  21.010  1.00  1.00      A    P
ATOM    133 DS   DC  A  45     -41.560  30.730  18.090  1.00  1.00      A    S
ATOM    134 DB   DC  A  45     -37.500  29.300  19.720  1.00  1.00      A    B
ATOM    135 DP   DT  A  46     -43.360  28.200  15.450  1.00  1.00      A    P
ATOM    136 DS   DT  A  46     -40.000  27.290  13.940  1.00  1.00      A    S
ATOM    137 DB   DT  A  46     -37.830  25.650  18.050  1.00  1.00      A    B
ATOM    138 DP   DC  A  47     -40.080  24.430  11.170  1.00  1.00      A    P
ATOM    139 DS   DC  A  47     -36.490  23.100  11.820  1.00  1.00      A    S
ATOM    140 DB   DC  A  47     -36.490  22.480  16.240  1.00  1.00      A    B
ATOM    141 DP   DT  A  48     -35.110  19.760   9.970  1.00  1.00      A    P
ATOM    142 DS   DT  A  48     -32.790  18.410  12.540  1.00  1.00      A    S
ATOM    143 DB   DT  A  48     -35.810  18.460  15.940  1.00  1.00      A    B
ATOM    144 DP   DA  A  49     -30.340  14.520  11.770  1.00  1.00      A    P
ATOM    145 DS   DA  A  49     -30.340  13.650  15.900  1.00  1.00      A    S
ATOM    146 DB   DA  A  49     -35.160  14.780  17.820  1.00  1.00      A    B
ATOM    147 DP   DG  A  50     -28.840  10.270  16.910  1.00  1.00      A    P
ATOM    148 DS   DG  A  50     -30.810  10.090  19.860  1.00  1.00      A    S
ATOM    149 DB   DG  A  50     -35.100  10.950  19.510  1.00  1.00      A    B
ATOM    150 DP   DC  A  51     -29.350   7.770  22.140  1.00  1.00      A    P
ATOM    151 DS   DC  A  51     -32.610   7.060  23.840  1.00  1.00      A    S
ATOM    152 DB   DC  A  51     -35.710   7.560  20.550  1.00  1.00      A    B
ATOM    153 DP   DA  A  52     -33.300   3.830  26.630  1.00  1.00      A    P
ATOM    154 DS   DA  A  52     -37.240   2.910  25.060  1.00  1.00      A    S
ATOM    155 DB   DA  A  52     -37.950   4.030  20.180  1.00  1.00      A    B
ATOM    156 DP   DC  A  53     -38.550   0.530  26.030  1.00  1.00      A    P
ATOM    157 DS   DC  A  53     -41.390   0.660  23.160  1.00  1.00      A    S
ATOM    158 DB   DC  A  53     -39.650   1.190  18.840  1.00  1.00      A    B
ATOM    159 DP   DC  A  54     -43.730  -2.320  23.060  1.00  1.00      A    P
ATOM    160 DS   DC  A  54     -45.520  -1.660  19.440  1.00  1.00      A    S
ATOM    161 DB   DC  A  54     -42.200  -1.040  17.110  1.00  1.00      A    B
ATOM    162 DP   DG  A  55     -48.270  -4.730  18.171  1.00  1.00      A    P
ATOM    163 DS   DG  A  55     -47.400  -4.430  14.690  1.00  1.00      A    S
ATOM    164 DB   DG  A  55     -42.850  -4.160  14.190  1.00  1.00      A    B
ATOM    165 DP   DC  A  56     -48.910  -6.140  12.581  1.00  1.00      A    P
ATOM    166 DS   DC  A  56     -46.240  -6.010  10.111  1.00  1.00      A    S
ATOM    167 DB   DC  A  56     -42.980  -6.880  12.210  1.00  1.00      A    B
ATOM    168 DP   DT  A  57     -46.250  -8.170   7.311  1.00  1.00      A    P
ATOM    169 DS   DT  A  57     -42.370  -8.240   6.601  1.00  1.00      A    S
ATOM    170 DB   DT  A  57     -41.160  -9.820  10.221  1.00  1.00      A    B
ATOM    171 DP   DT  A  58     -40.650  -9.890   3.661  1.00  1.00      A    P
ATOM    172 DS   DT  A  58     -37.150  -9.950   5.540  1.00  1.00      A    S
ATOM    173 DB   DT  A  58     -38.020 -12.460   8.861  1.00  1.00      A    B
ATOM    174 DP   DA  A  59     -33.780 -11.620   3.680  1.00  1.00      A    P
ATOM    175 DS   DA  A  59     -31.950 -11.470   6.730  1.00  1.00      A    S
ATOM    176 DB   DA  A  59     -34.440 -14.510   9.581  1.00  1.00      A    B
ATOM    177 DP   DA  A  60     -28.680 -12.130   6.640  1.00  1.00      A    P
ATOM    178 DS   DA  A  60     -28.870 -14.200  10.190  1.00  1.00      A    S
ATOM    179 DB   DA  A  60     -32.300 -17.420  10.081  1.00  1.00      A    B
ATOM    180 DP   DA  A  61     -26.120 -15.320  11.450  1.00  1.00      A    P
ATOM    181 DS   DA  A  61     -27.420 -18.550  13.131  1.00  1.00      A    S
ATOM    182 DB   DA  A  61     -30.870 -20.460  10.861  1.00  1.00      A    B
ATOM    183 DP   DC  A  62     -25.190 -20.430  14.101  1.00  1.00      A    P
ATOM    184 DS   DC  A  62     -27.620 -23.340  14.551  1.00  1.00      A    S
ATOM    185 DB   DC  A  62     -29.570 -23.570  10.471  1.00  1.00      A    B
ATOM    186 DP   DG  A  63     -25.249 -27.370  15.961  1.00  1.00      A    P
ATOM    187 DS   DG  A  63     -27.439 -29.540  13.771  1.00  1.00      A    S
ATOM    188 DB   DG  A  63     -28.270 -27.560   9.521  1.00  1.00      A    B
ATOM    189 DP   DC  A  64     -27.209 -32.360  13.971  1.00  1.00      A    P
ATOM    190 DS   DC  A  64     -28.089 -33.350  10.221  1.00  1.00      A    S
ATOM    191 DB   DC  A  64     -26.430 -29.930   8.031  1.00  1.00      A    B
ATOM    192 DP   DA  A  65     -27.909 -37.750   8.171  1.00  1.00      A    P
ATOM    193 DS   DA  A  65     -27.899 -36.620   4.751  1.00  1.00      A    S
ATOM    194 DB   DA  A  65     -24.920 -32.210   5.011  1.00  1.00      A    B
ATOM    195 DP   DC  A  66     -26.889 -38.480   2.761  1.00  1.00      A    P
ATOM    196 DS   DC  A  66     -25.580 -35.750   0.501  1.00  1.00      A    S
ATOM    197 DB   DC  A  66     -22.530 -33.160   2.951  1.00  1.00      A    B
ATOM    198 DP   DG  A  67     -24.070 -37.180  -3.529  1.00  1.00      A    P
ATOM    199 DS   DG  A  67     -21.700 -34.010  -4.489  1.00  1.00      A    S
ATOM    200 DB   DG  A  67     -18.880 -32.760  -0.539  1.00  1.00      A    B
ATOM    201 DP   DT  A  68     -19.410 -33.580  -7.229  1.00  1.00      A    P
ATOM    202 DS   DT  A  68     -17.320 -30.820  -5.819  1.00  1.00      A    S
ATOM    203 DB   DT  A  68     -15.880 -33.270  -1.979  1.00  1.00      A    B
ATOM    204 DP   DA  A  69     -14.200 -29.560  -7.999  1.00  1.00      A    P
ATOM    205 DS   DA  A  69     -12.080 -28.740  -4.729  1.00  1.00      A    S
ATOM    206 DB   DA  A  69     -11.940 -32.220  -1.389  1.00  1.00      A    B
ATOM    207 DP   DC  A  70      -9.520 -27.530  -5.010  1.00  1.00      A    P
ATOM    208 DS   DC  A  70      -8.620 -28.410  -1.079  1.00  1.00      A    S
ATOM    209 DB   DC  A  70      -8.460 -32.420  -1.179  1.00  1.00      A    B
ATOM    210 DP   DG  A  71      -4.940 -26.440  -0.080  1.00  1.00      A    P
ATOM    211 DS   DG  A  71      -4.100 -29.120   2.400  1.00  1.00      A    S
ATOM    212 DB   DG  A  71      -4.390 -33.210   0.391  1.00  1.00      A    B
ATOM    213 DP   DC  A  72      -1.540 -28.630   4.560  1.00  1.00      A    P
ATOM    214 DS   DC  A  72      -0.480 -32.180   4.750  1.00  1.00      A    S
ATOM    215 DB   DC  A  72      -1.090 -33.560   1.211  1.00  1.00      A    B
ATOM    216 DP   DG  A  73       3.791 -33.180   7.060  1.00  1.00      A    P
ATOM    217 DS   DG  A  73       3.911 -36.210   5.531  1.00  1.00      A    S
ATOM    218 DB   DG  A  73       2.440 -36.130   0.471  1.00  1.00      A    B
ATOM    219 DP   DC  A  74       6.481 -38.619   6.771  1.00  1.00      A    P
ATOM    220 DS   DC  A  74       6.811 -40.370   3.241  1.00  1.00      A    S
ATOM    221 DB   DC  A  74       5.751 -37.320   0.541  1.00  1.00      A    B
ATOM    222 DP   DT  A  75       9.721 -42.550   2.091  1.00  1.00      A    P
ATOM    223 DS   DT  A  75       9.281 -42.350  -1.819  1.00  1.00      A    S
ATOM    224 DB   DT  A  75       8.970 -38.030  -2.060  1.00  1.00      A    B
ATOM    225 DP   DG  A  76      12.381 -44.050  -3.639  1.00  1.00      A    P
ATOM    226 DS   DG  A  76      12.000 -41.470  -7.109  1.00  1.00      A    S
ATOM    227 DB   DG  A  76      11.730 -36.660  -5.290  1.00  1.00      A    B
ATOM    228 DP   DT  A  77      13.930 -41.690  -9.550  1.00  1.00      A    P
ATOM    229 DS   DT  A  77      13.170 -38.460 -10.970  1.00  1.00      A    S
ATOM    230 DB   DT  A  77      13.900 -36.030  -7.960  1.00  1.00      A    B
ATOM    231 DP   DC  A  78      15.490 -37.740 -13.960  1.00  1.00      A    P
ATOM    232 DS   DC  A  78      15.790 -34.250 -13.180  1.00  1.00      A    S
ATOM    233 DB   DC  A  78      17.100 -34.100  -8.850  1.00  1.00      A    B
ATOM    234 DP   DC  A  79      17.130 -31.330 -15.640  1.00  1.00      A    P
ATOM    235 DS   DC  A  79      16.100 -28.970 -13.090  1.00  1.00      A    S
ATOM    236 DB   DC  A  79      18.360 -30.440  -9.740  1.00  1.00      A    B
ATOM    237 DP   DC  A  80      16.320 -25.770 -13.540  1.00  1.00      A    P
ATOM    238 DS   DC  A  80      17.490 -24.740 -10.190  1.00  1.00      A    S
ATOM    239 DB   DC  A  80      21.000 -27.200  -9.200  1.00  1.00      A    B
ATOM    240 DP   DC  A  81      18.060 -21.470  -9.270  1.00  1.00      A    P
ATOM    241 DS   DC  A  81      20.270 -21.919  -6.300  1.00  1.00      A    S
ATOM    242 DB   DC  A  81      23.670 -24.789  -7.730  1.00  1.00      A    B
ATOM    243 DP   DC  A  82      21.590 -19.379  -4.550  1.00  1.00      A    P
ATOM    244 DS   DC  A  82      24.570 -21.319  -2.920  1.00  1.00      A    S
ATOM    245 DB   DC  A  82      26.920 -23.209  -6.020  1.00  1.00      A    B
ATOM    246 DP   DG  A  83      26.820 -19.289   0.190  1.00  1.00      A    P
ATOM    247 DS   DG  A  83      29.430 -21.609   0.020  1.00  1.00      A    S
ATOM    248 DB   DG  A  83      30.720 -22.659  -4.450  1.00  1.00      A    B
ATOM    249 DP   DC  A  84      32.000 -21.489   2.290  1.00  1.00      A    P
ATOM    250 DS   DC  A  84      34.550 -22.559   0.080  1.00  1.00      A    S
ATOM    251 DB   DC  A  84      33.430 -20.629  -3.650  1.00  1.00      A    B
ATOM    252 DP   DG  A  85      38.930 -22.019   1.560  1.00  1.00      A    P
ATOM    253 DS   DG  A  85      40.210 -21.319  -2.210  1.00  1.00      A    S
ATOM    254 DB   DG  A  85      37.090 -18.499  -4.720  1.00  1.00      A    B
ATOM    255 DP   DT  A  86      43.720 -20.559  -3.120  1.00  1.00      A    P
ATOM    256 DS   DT  A  86      43.100 -19.219  -6.160  1.00  1.00      A    S
ATOM    257 DB   DT  A  86      39.760 -16.219  -5.070  1.00  1.00      A    B
ATOM    258 DP   DT  A  87      46.100 -17.909  -8.340  1.00  1.00      A    P
ATOM    259 DS   DT  A  87      43.750 -15.759 -10.510  1.00  1.00      A    S
ATOM    260 DB   DT  A  87      41.810 -13.729  -7.510  1.00  1.00      A    B
ATOM    261 DP   DT  A  88      45.190 -13.449 -13.260  1.00  1.00      A    P
ATOM    262 DS   DT  A  88      41.950 -11.549 -13.270  1.00  1.00      A    S
ATOM    263 DB   DT  A  88      42.290 -10.179  -9.060  1.00  1.00      A    B
ATOM    264 DP   DT  A  89      40.840  -9.319 -15.690  1.00  1.00      A    P
ATOM    265 DS   DT  A  89      38.470  -7.809 -13.630  1.00  1.00      A    S
ATOM    266 DB   DT  A  89      41.240  -6.399 -10.200  1.00  1.00      A    B
ATOM    267 DP   DA  A  90      35.800  -4.809 -14.970  1.00  1.00      A    P
ATOM    268 DS   DA  A  90      35.120  -3.379 -11.400  1.00  1.00      A    S
ATOM    269 DB   DA  A  90      39.770  -2.559  -9.330  1.00  1.00      A    B
ATOM    270 DP   DA  A  91      32.620  -1.089 -10.530  1.00  1.00      A    P
ATOM    271 DS   DA  A  91      34.520   0.101  -7.040  1.00  1.00      A    S
ATOM    272 DB   DA  A  91      39.310   0.701  -7.660  1.00  1.00      A    B
ATOM    273 DP   DC  A  92      33.020   2.351  -5.660  1.00  1.00      A    P
ATOM    274 DS   DC  A  92      36.000   4.251  -4.430  1.00  1.00      A    S
ATOM    275 DB   DC  A  92      39.240   4.271  -7.580  1.00  1.00      A    B
ATOM    276 DP   DC  A  93      35.910   7.561  -2.400  1.00  1.00      A    P
ATOM    277 DS   DC  A  93      39.320   9.441  -3.451  1.00  1.00      A    S
ATOM    278 DB   DC  A  93      40.580   7.821  -7.531  1.00  1.00      A    B
ATOM    279 DP   DG  A  94      39.910  13.741  -2.661  1.00  1.00      A    P
ATOM    280 DS   DG  A  94      42.890  13.821  -4.961  1.00  1.00      A    S
ATOM    281 DB   DG  A  94      42.080  11.431  -9.031  1.00  1.00      A    B
ATOM    282 DP   DC  A  95      44.700  16.491  -4.981  1.00  1.00      A    P
ATOM    283 DS   DC  A  95      45.880  16.111  -8.641  1.00  1.00      A    S
ATOM    284 DB   DC  A  95      42.220  14.221 -10.931  1.00  1.00      A    B
ATOM    285 DP   DC  A  96      47.170  18.701 -10.051  1.00  1.00      A    P
ATOM    286 DS   DC  A  96      46.050  18.041 -13.891  1.00  1.00      A    S
ATOM    287 DB   DC  A  96      42.130  17.041 -13.491  1.00  1.00      A    B
ATOM    288 DP   DA  A  97      47.259  21.261 -17.021  1.00  1.00      A    P
ATOM    289 DS   DA  A  97      43.899  20.741 -19.551  1.00  1.00      A    S
ATOM    290 DB   DA  A  97      40.419  19.791 -16.281  1.00  1.00      A    B
ATOM    291 DP   DA  A  98      42.989  22.891 -22.491  1.00  1.00      A    P
ATOM    292 DS   DA  A  98      39.619  21.621 -22.731  1.00  1.00      A    S
ATOM    293 DB   DA  A  98      37.809  21.531 -18.011  1.00  1.00      A    B
ATOM    294 DP   DG  A  99      37.579  23.580 -24.901  1.00  1.00      A    P
ATOM    295 DS   DG  A  99      34.399  22.650 -22.501  1.00  1.00      A    S
ATOM    296 DB   DG  A  99      34.749  23.851 -17.431  1.00  1.00      A    B
ATOM    297 DP   DG  A 100      31.099  23.640 -24.031  1.00  1.00      A    P
ATOM    298 DS   DG  A 100      29.349  23.540 -20.561  1.00  1.00      A    S
ATOM    299 DB   DG  A 100      31.829  26.141 -16.911  1.00  1.00      A    B
ATOM    300 DP   DG  A 101      25.989  23.980 -20.281  1.00  1.00      A    P
ATOM    301 DS   DG  A 101      26.399  24.910 -16.121  1.00  1.00      A    S
ATOM    302 DB   DG  A 101      29.969  28.281 -14.771  1.00  1.00      A    B
ATOM    303 DP   DG  A 102      23.729  25.270 -14.221  1.00  1.00      A    P
ATOM    304 DS   DG  A 102      25.129  27.201 -11.451  1.00  1.00      A    S
ATOM    305 DB   DG  A 102      27.889  30.911 -12.821  1.00  1.00      A    B
ATOM    306 DP   DA  A 103      23.019  27.641  -8.181  1.00  1.00      A    P
ATOM    307 DS   DA  A 103      24.669  31.121  -7.051  1.00  1.00      A    S
ATOM    308 DB   DA  A 103      25.949  33.721 -11.151  1.00  1.00      A    B
ATOM    309 DP   DT  A 104      23.759  33.401  -4.141  1.00  1.00      A    P
ATOM    310 DS   DT  A 104      24.759  36.931  -5.901  1.00  1.00      A    S
ATOM    311 DB   DT  A 104      23.749  36.131  -9.951  1.00  1.00      A    B
ATOM    312 DP   DT  A 105      22.829  40.301  -4.841  1.00  1.00      A    P
ATOM    313 DS   DT  A 105      23.749  41.931  -8.151  1.00  1.00      A    S
ATOM    314 DB   DT  A 105      21.439  39.220 -11.201  1.00  1.00      A    B
ATOM    315 DP   DA  A 106      22.749  46.051  -8.471  1.00  1.00      A    P
ATOM    316 DS   DA  A 106      22.729  46.150 -11.981  1.00  1.00      A    S
ATOM    317 DB   DA  A 106      19.379  42.930 -13.051  1.00  1.00      A    B
ATOM    318 DP   DC  A 107      22.109  49.130 -13.381  1.00  1.00      A    P
ATOM    319 DS   DC  A 107      20.049  47.720 -16.511  1.00  1.00      A    S
ATOM    320 DB   DC  A 107      17.409  44.940 -15.071  1.00  1.00      A    B
ATOM    321 DP   DT  A 108      18.449  50.130 -19.191  1.00  1.00      A    P
ATOM    322 DS   DT  A 108      15.849  47.810 -20.721  1.00  1.00      A    S
ATOM    323 DB   DT  A 108      13.939  46.690 -16.731  1.00  1.00      A    B
ATOM    324 DP   DC  A 109      13.879  49.290 -22.861  1.00  1.00      A    P
ATOM    325 DS   DC  A 109      11.119  46.880 -22.391  1.00  1.00      A    S
ATOM    326 DB   DC  A 109      10.389  47.310 -17.731  1.00  1.00      A    B
ATOM    327 DP   DC  A 110       8.119  47.030 -24.021  1.00  1.00      A    P
ATOM    328 DS   DC  A 110       6.279  44.760 -21.361  1.00  1.00      A    S
ATOM    329 DB   DC  A 110       6.419  46.940 -17.611  1.00  1.00      A    B
ATOM    330 DP   DC  A 111       3.249  42.950 -21.991  1.00  1.00      A    P
ATOM    331 DS   DC  A 111       2.189  42.760 -17.961  1.00  1.00      A    S
ATOM    332 DB   DC  A 111       2.889  46.780 -16.491  1.00  1.00      A    B
ATOM    333 DP   DT  A 112      -1.461  41.380 -16.781  1.00  1.00      A    P
ATOM    334 DS   DT  A 112      -1.661  42.800 -13.661  1.00  1.00      A    S
ATOM    335 DB   DT  A 112      -1.201  46.880 -15.001  1.00  1.00      A    B
ATOM    336 DP   DA  A 113      -4.851  41.810 -10.891  1.00  1.00      A    P
ATOM    337 DS   DA  A 113      -4.421  44.590  -9.301  1.00  1.00      A    S
ATOM    338 DB   DA  A 113      -3.761  48.580 -12.121  1.00  1.00      A    B
ATOM    339 DP   DG  A 114      -6.571  44.990  -6.281  1.00  1.00      A    P
ATOM    340 DS   DG  A 114      -7.451  48.740  -6.611  1.00  1.00      A    S
ATOM    341 DB   DG  A 114      -6.701  50.840 -11.061  1.00  1.00      A    B
ATOM    342 DP   DT  A 115      -9.051  50.290  -4.561  1.00  1.00      A    P
ATOM    343 DS   DT  A 115     -10.561  53.130  -6.851  1.00  1.00      A    S
ATOM    344 DB   DT  A 115     -10.141  51.350 -10.991  1.00  1.00      A    B
ATOM    345 DP   DC  A 116     -14.491  53.720  -5.741  1.00  1.00      A    P
ATOM    346 DS   DC  A 116     -15.411  54.700  -9.211  1.00  1.00      A    S
ATOM    347 DB   DC  A 116     -13.831  52.220 -12.061  1.00  1.00      A    B
ATOM    348 DP   DT  A 117     -19.481  56.460 -10.381  1.00  1.00      A    P
ATOM    349 DS   DT  A 117     -19.601  55.340 -14.141  1.00  1.00      A    S
ATOM    350 DB   DT  A 117     -17.401  51.260 -13.591  1.00  1.00      A    B
ATOM    351 DP   DC  A 118     -23.191  54.710 -15.681  1.00  1.00      A    P
ATOM    352 DS   DC  A 118     -21.901  52.150 -18.391  1.00  1.00      A    S
ATOM    353 DB   DC  A 118     -19.671  49.250 -16.331  1.00  1.00      A    B
ATOM    354 DP   DC  A 119     -23.901  50.600 -21.171  1.00  1.00      A    P
ATOM    355 DS   DC  A 119     -22.181  47.590 -21.631  1.00  1.00      A    S
ATOM    356 DB   DC  A 119     -21.591  46.260 -17.751  1.00  1.00      A    B
ATOM    357 DP   DA  A 120     -23.851  44.910 -24.270  1.00  1.00      A    P
ATOM    358 DS   DA  A 120     -22.321  42.280 -22.600  1.00  1.00      A    S
ATOM    359 DB   DA  A 120     -23.141  42.440 -18.130  1.00  1.00      A    B
ATOM    360 DP   DG  A 121     -22.791  38.330 -24.480  1.00  1.00      A    P
ATOM    361 DS   DG  A 121     -22.101  37.050 -21.130  1.00  1.00      A    S
ATOM    362 DB   DG  A 121     -24.381  38.930 -17.320  1.00  1.00      A    B
ATOM    363 DP   DG  A 122     -21.911  33.460 -20.970  1.00  1.00      A    P
ATOM    364 DS   DG  A 122     -22.431  33.420 -17.650  1.00  1.00      A    S
ATOM    365 DB   DG  A 122     -26.551  36.120 -15.810  1.00  1.00      A    B
ATOM    366 DP   DC  A 123     -21.561  30.680 -16.110  1.00  1.00      A    P
ATOM    367 DS   DC  A 123     -23.061  31.470 -13.100  1.00  1.00      A    S
ATOM    368 DB   DC  A 123     -27.031  33.070 -14.360  1.00  1.00      A    B
ATOM    369 DP   DA  A 124     -23.221  28.910  -9.920  1.00  1.00      A    P
ATOM    370 DS   DA  A 124     -26.131  30.790  -8.340  1.00  1.00      A    S
ATOM    371 DB   DA  A 124     -29.891  31.540 -11.900  1.00  1.00      A    B
ATOM    372 DP   DC  A 125     -27.481  29.390  -5.450  1.00  1.00      A    P
ATOM    373 DS   DC  A 125     -31.121  30.680  -6.240  1.00  1.00      A    S
ATOM    374 DB   DC  A 125     -32.201  29.410 -10.400  1.00  1.00      A    B
ATOM    375 DP   DG  A 126     -34.131  29.820  -2.730  1.00  1.00      A    P
ATOM    376 DS   DG  A 126     -36.791  30.330  -4.650  1.00  1.00      A    S
ATOM    377 DB   DG  A 126     -35.901  27.990  -9.410  1.00  1.00      A    B
ATOM    378 DP   DT  A 127     -40.241  29.890  -3.530  1.00  1.00      A    P
ATOM    379 DS   DT  A 127     -41.681  29.300  -7.010  1.00  1.00      A    S
ATOM    380 DB   DT  A 127     -38.901  26.230  -8.680  1.00  1.00      A    B
ATOM    381 DP   DG  A 128     -45.941  27.680  -7.060  1.00  1.00      A    P
ATOM    382 DS   DG  A 128     -45.901  25.339 -10.070  1.00  1.00      A    S
ATOM    383 DB   DG  A 128     -41.430  23.070 -10.270  1.00  1.00      A    B
ATOM    384 DP   DT  A 129     -48.351  23.359 -11.310  1.00  1.00      A    P
ATOM    385 DS   DT  A 129     -46.020  20.959 -13.510  1.00  1.00      A    S
ATOM    386 DB   DT  A 129     -43.120  20.059 -10.850  1.00  1.00      A    B
ATOM    387 DP   DC  A 130     -47.840  17.899 -14.860  1.00  1.00      A    P
ATOM    388 DS   DC  A 130     -45.140  16.119 -15.110  1.00  1.00      A    S
ATOM    389 DB   DC  A 130     -43.880  16.199 -11.130  1.00  1.00      A    B
ATOM    390 DP   DA  A 131     -45.180  11.899 -17.070  1.00  1.00      A    P
ATOM    391 DS   DA  A 131     -42.740  10.109 -14.600  1.00  1.00      A    S
ATOM    392 DB   DA  A 131     -43.280  12.009 -10.370  1.00  1.00      A    B
ATOM    393 DP   DG  A 132     -42.150   5.909 -14.480  1.00  1.00      A    P
ATOM    394 DS   DG  A 132     -40.570   5.800 -11.540  1.00  1.00      A    S
ATOM    395 DB   DG  A 132     -42.900   8.840  -8.300  1.00  1.00      A    B
ATOM    396 DP   DA  A 133     -39.540   2.360 -10.090  1.00  1.00      A    P
ATOM    397 DS   DA  A 133     -40.150   3.210  -6.600  1.00  1.00      A    S
ATOM    398 DB   DA  A 133     -44.400   6.200  -6.510  1.00  1.00      A    B
ATOM    399 DP   DT  A 134     -39.880   0.900  -4.540  1.00  1.00      A    P
ATOM    400 DS   DT  A 134     -42.450   1.980  -2.110  1.00  1.00      A    S
ATOM    401 DB   DT  A 134     -45.640   3.130  -5.020  1.00  1.00      A    B
ATOM    402 DP   DA  A 135     -43.950  -1.250   0.430  1.00  1.00      A    P
ATOM    403 DS   DA  A 135     -47.460   0.040   1.310  1.00  1.00      A    S
ATOM    404 DB   DA  A 135     -48.910   2.580  -2.420  1.00  1.00      A    B
ATOM    405 DP   DT  A 136     -49.300  -2.030   2.440  1.00  1.00      A    P
ATOM    406 DS   DT  A 136     -51.700  -0.420   1.060  1.00  1.00      A    S
ATOM    407 DB   DT  A 136     -50.750  -0.831  -3.280  1.00  1.00      A    B
ATOM    408 DP   DA  A 137     -55.790  -1.780   2.321  1.00  1.00      A    P
ATOM    409 DS   DA  A 137     -57.610  -1.591  -0.739  1.00  1.00      A    S
ATOM    410 DB   DA  A 137     -54.330  -2.331  -4.339  1.00  1.00      A    B
ATOM    411 DP   DT  A 138     -60.360  -3.461  -0.999  1.00  1.00      A    P
ATOM    412 DS   DT  A 138     -60.380  -3.371  -4.879  1.00  1.00      A    S
ATOM    413 DB   DT  A 138     -56.140  -4.951  -5.689  1.00  1.00      A    B
ATOM    414 DP   DA  A 139     -63.780  -4.651  -7.159  1.00  1.00      A    P
ATOM    415 DS   DA  A 139     -62.080  -4.891 -10.329  1.00  1.00      A    S
ATOM    416 DB   DA  A 139     -58.010  -7.571  -8.899  1.00  1.00      A    B
ATOM    417 DP   DC  A 140     -63.480  -6.131 -12.449  1.00  1.00      A    P
ATOM    418 DS   DC  A 140     -60.340  -7.901 -13.739  1.00  1.00      A    S
ATOM    419 DB   DC  A 140     -59.340 -10.191 -10.579  1.00  1.00      A    B
ATOM    420 DP   DA  A 141     -60.700 -10.011 -17.189  1.00  1.00      A    P
ATOM    421 DS   DA  A 141     -57.830 -11.831 -16.529  1.00  1.00      A    S
ATOM    422 DB   DA  A 141     -58.510 -13.991 -11.699  1.00  1.00      A    B
ATOM    423 DP   DT  A 142     -57.230 -14.021 -18.619  1.00  1.00      A    P
ATOM    424 DS   DT  A 142     -55.730 -16.501 -16.279  1.00  1.00      A    S
ATOM    425 DB   DT  A 142     -58.750 -17.191 -13.279  1.00  1.00      A    B
ATOM    426 DP   DC  A 143     -54.010 -19.451 -17.489  1.00  1.00      A    P
ATOM    427 DS   DC  A 143     -53.970 -21.481 -14.259  1.00  1.00      A    S
ATOM    428 DB   DC  A 143     -58.100 -21.231 -12.969  1.00  1.00      A    B
ATOM    429 DP   DC  A 144     -52.850 -24.971 -13.729  1.00  1.00      A    P
ATOM    430 DS   DC  A 144     -55.210 -26.061 -10.659  1.00  1.00      A    S
ATOM    431 DB   DC  A 144     -59.220 -24.831 -11.319  1.00  1.00      A    B
ATOM    432 DP   DT  A 145     -54.950 -30.041  -9.409  1.00  1.00      A    P
ATOM    433 DS   DT  A 145     -58.060 -30.041  -7.459  1.00  1.00      A    S
ATOM    434 DB   DT  A 145     -61.040 -28.251 -10.559  1.00  1.00      A    B
ATOM    435 DP   DG  A 146     -58.970 -33.581  -5.269  1.00  1.00      A    P
ATOM    436 DS   DG  A 146     -62.780 -32.451  -5.419  1.00  1.00      A    S
ATOM    437 DB   DG  A 146     -64.050 -31.241  -9.739  1.00  1.00      A    B
ATOM    438 DP   DT  A 147     -65.280 -34.411  -4.269  1.00  1.00      A    P
ATOM    439 DS   DT  A 147     -67.690 -32.461  -6.819  1.00  1.00      A    S
ATOM    440 DB   DT  A 147     -66.120 -33.991 -10.799  1.00  1.00      A    B
TER
ATOM    441 DS   DA  B   1     -68.510 -27.891 -18.839  1.00  1.00      B    S
ATOM    442 DB   DA  B   1     -66.320 -30.841 -15.719  1.00  1.00      B    B
ATOM    443 DP   DC  B   2     -71.690 -27.791 -18.249  1.00  1.00      B    P
ATOM    444 DS   DC  B   2     -71.280 -27.351 -13.979  1.00  1.00      B    S
ATOM    445 DB   DC  B   2     -67.320 -28.641 -13.289  1.00  1.00      B    B
ATOM    446 DP   DA  B   3     -72.430 -23.281 -11.859  1.00  1.00      B    P
ATOM    447 DS   DA  B   3     -70.610 -23.591  -9.019  1.00  1.00      B    S
ATOM    448 DB   DA  B   3     -65.980 -25.141 -10.349  1.00  1.00      B    B
ATOM    449 DP   DG  B   4     -70.660 -20.471  -6.729  1.00  1.00      B    P
ATOM    450 DS   DG  B   4     -67.080 -21.481  -5.019  1.00  1.00      B    S
ATOM    451 DB   DG  B   4     -63.440 -22.471  -8.929  1.00  1.00      B    B
ATOM    452 DP   DG  B   5     -65.610 -19.451  -2.339  1.00  1.00      B    P
ATOM    453 DS   DG  B   5     -61.800 -20.831  -2.819  1.00  1.00      B    S
ATOM    454 DB   DG  B   5     -60.160 -20.451  -8.059  1.00  1.00      B    B
ATOM    455 DP   DA  B   6     -58.930 -20.271  -0.279  1.00  1.00      B    P
ATOM    456 DS   DA  B   6     -56.560 -19.931  -2.809  1.00  1.00      B    S
ATOM    457 DB   DA  B   6     -58.620 -17.591  -7.319  1.00  1.00      B    B
ATOM    458 DP   DT  B   7     -53.180 -18.381  -2.109  1.00  1.00      B    P
ATOM    459 DS   DT  B   7     -52.510 -17.481  -5.409  1.00  1.00      B    S
ATOM    460 DB   DT  B   7     -55.870 -15.571  -6.329  1.00  1.00      B    B
ATOM    461 DP   DG  B   8     -49.190 -15.121  -5.839  1.00  1.00      B    P
ATOM    462 DS   DG  B   8     -49.920 -14.271  -9.199  1.00  1.00      B    S
ATOM    463 DB   DG  B   8     -54.420 -12.261  -8.869  1.00  1.00      B    B
ATOM    464 DP   DT  B   9     -47.560 -12.401 -11.439  1.00  1.00      B    P
ATOM    465 DS   DT  B   9     -49.880 -10.511 -13.359  1.00  1.00      B    S
ATOM    466 DB   DT  B   9     -52.390  -9.361  -9.939  1.00  1.00      B    B
ATOM    467 DP   DA  B  10     -48.520  -7.161 -15.289  1.00  1.00      B    P
ATOM    468 DS   DA  B  10     -51.660  -4.961 -15.019  1.00  1.00      B    S
ATOM    469 DB   DA  B  10     -52.680  -5.071 -10.479  1.00  1.00      B    B
ATOM    470 DP   DT  B  11     -51.520  -2.031 -16.010  1.00  1.00      B    P
ATOM    471 DS   DT  B  11     -54.420  -1.091 -13.609  1.00  1.00      B    S
ATOM    472 DB   DT  B  11     -52.480  -1.611  -9.940  1.00  1.00      B    B
ATOM    473 DP   DA  B  12     -56.540   2.529 -14.330  1.00  1.00      B    P
ATOM    474 DS   DA  B  12     -57.380   3.169 -10.920  1.00  1.00      B    S
ATOM    475 DB   DA  B  12     -53.440   1.969  -7.980  1.00  1.00      B    B
ATOM    476 DP   DT  B  13     -59.030   6.489  -9.920  1.00  1.00      B    P
ATOM    477 DS   DT  B  13     -56.800   6.819  -6.410  1.00  1.00      B    S
ATOM    478 DB   DT  B  13     -53.210   5.529  -7.710  1.00  1.00      B    B
ATOM    479 DP   DA  B  14     -56.530  10.379  -4.740  1.00  1.00      B    P
ATOM    480 DS   DA  B  14     -53.890   9.039  -2.110  1.00  1.00      B    S
ATOM    481 DB   DA  B  14     -50.370   6.929  -4.580  1.00  1.00      B    B
ATOM    482 DP   DT  B  15     -52.600  11.210  -0.190  1.00  1.00      B    P
ATOM    483 DS   DT  B  15     -49.280  10.300   0.370  1.00  1.00      B    S
ATOM    484 DB   DT  B  15     -48.080   9.880  -3.890  1.00  1.00      B    B
ATOM    485 DP   DC  B  16     -47.000  12.590   2.320  1.00  1.00      B    P
ATOM    486 DS   DC  B  16     -43.710  11.800   0.470  1.00  1.00      B    S
ATOM    487 DB   DC  B  16     -44.740  11.940  -3.810  1.00  1.00      B    B
ATOM    488 DP   DT  B  17     -39.750  13.610   1.190  1.00  1.00      B    P
ATOM    489 DS   DT  B  17     -37.900  12.680  -2.210  1.00  1.00      B    S
ATOM    490 DB   DT  B  17     -41.430  13.750  -5.100  1.00  1.00      B    B
ATOM    491 DP   DG  B  18     -33.850  14.710  -2.950  1.00  1.00      B    P
ATOM    492 DS   DG  B  18     -34.340  14.310  -6.950  1.00  1.00      B    S
ATOM    493 DB   DG  B  18     -39.280  15.740  -8.250  1.00  1.00      B    B
ATOM    494 DP   DA  B  19     -31.910  15.100  -9.780  1.00  1.00      B    P
ATOM    495 DS   DA  B  19     -34.470  14.990 -12.320  1.00  1.00      B    S
ATOM    496 DB   DA  B  19     -37.950  17.650 -10.770  1.00  1.00      B    B
ATOM    497 DP   DC  B  20     -33.340  15.760 -14.840  1.00  1.00      B    P
ATOM    498 DS   DC  B  20     -36.320  17.760 -15.730  1.00  1.00      B    S
ATOM    499 DB   DC  B  20     -37.100  20.530 -12.260  1.00  1.00      B    B
ATOM    500 DP   DA  B  21     -36.501  19.639 -19.880  1.00  1.00      B    P
ATOM    501 DS   DA  B  21     -38.681  22.849 -18.430  1.00  1.00      B    S
ATOM    502 DB   DA  B  21     -37.211  24.330 -13.810  1.00  1.00      B    B
ATOM    503 DP   DC  B  22     -38.981  25.159 -20.700  1.00  1.00      B    P
ATOM    504 DS   DC  B  22     -39.771  27.779 -17.760  1.00  1.00      B    S
ATOM    505 DB   DC  B  22     -36.301  27.480 -14.980  1.00  1.00      B    B
ATOM    506 DP   DG  B  23     -40.881  32.229 -19.430  1.00  1.00      B    P
ATOM    507 DS   DG  B  23     -40.121  33.799 -15.700  1.00  1.00      B    S
ATOM    508 DB   DG  B  23     -35.841  31.570 -14.010  1.00  1.00      B    B
ATOM    509 DP   DT  B  24     -40.141  36.709 -15.070  1.00  1.00      B    P
ATOM    510 DS   DT  B  24     -38.111  36.260 -12.130  1.00  1.00      B    S
ATOM    511 DB   DT  B  24     -34.371  34.640 -14.250  1.00  1.00      B    B
ATOM    512 DP   DG  B  25     -37.291  40.180 -10.500  1.00  1.00      B    P
ATOM    513 DS   DG  B  25     -33.711  39.460  -9.320  1.00  1.00      B    S
ATOM    514 DB   DG  B  25     -30.911  36.200 -12.060  1.00  1.00      B    B
ATOM    515 DP   DC  B  26     -32.421  41.380  -7.250  1.00  1.00      B    P
ATOM    516 DS   DC  B  26     -29.601  39.840  -7.280  1.00  1.00      B    S
ATOM    517 DB   DC  B  26     -28.971  39.180 -11.900  1.00  1.00      B    B
ATOM    518 DP   DC  B  27     -26.931  40.670  -5.520  1.00  1.00      B    P
ATOM    519 DS   DC  B  27     -24.381  38.830  -7.960  1.00  1.00      B    S
ATOM    520 DB   DC  B  27     -25.341  40.260 -11.860  1.00  1.00      B    B
ATOM    521 DP   DT  B  28     -20.561  38.420  -7.160  1.00  1.00      B    P
ATOM    522 DS   DT  B  28     -19.111  37.960 -11.040  1.00  1.00      B    S
ATOM    523 DB   DT  B  28     -21.421  41.230 -12.900  1.00  1.00      B    B
ATOM    524 DP   DG  B  29     -14.431  38.250 -11.500  1.00  1.00      B    P
ATOM    525 DS   DG  B  29     -14.541  39.520 -14.920  1.00  1.00      B    S
ATOM    526 DB   DG  B  29     -17.681  43.590 -15.511  1.00  1.00      B    B
ATOM    527 DP   DG  B  30     -11.331  40.310 -16.521  1.00  1.00      B    P
ATOM    528 DS   DG  B  30     -12.481  42.930 -19.071  1.00  1.00      B    S
ATOM    529 DB   DG  B  30     -15.231  46.080 -16.911  1.00  1.00      B    B
ATOM    530 DP   DA  B  31     -10.561  43.990 -22.141  1.00  1.00      B    P
ATOM    531 DS   DA  B  31     -12.141  47.320 -22.281  1.00  1.00      B    S
ATOM    532 DB   DA  B  31     -13.181  48.700 -17.781  1.00  1.00      B    B
ATOM    533 DP   DG  B  32      -9.621  50.030 -23.891  1.00  1.00      B    P
ATOM    534 DS   DG  B  32     -10.561  52.790 -22.331  1.00  1.00      B    S
ATOM    535 DB   DG  B  32     -11.341  51.960 -17.441  1.00  1.00      B    B
ATOM    536 DP   DA  B  33      -9.201  56.340 -23.261  1.00  1.00      B    P
ATOM    537 DS   DA  B  33      -8.841  57.510 -19.251  1.00  1.00      B    S
ATOM    538 DB   DA  B  33      -8.691  53.790 -16.141  1.00  1.00      B    B
ATOM    539 DP   DC  B  34      -6.681  59.150 -18.981  1.00  1.00      B    P
ATOM    540 DS   DC  B  34      -5.511  58.160 -15.431  1.00  1.00      B    S
ATOM    541 DB   DC  B  34      -5.461  54.210 -15.151  1.00  1.00      B    B
ATOM    542 DP   DT  B  35      -2.161  59.750 -13.851  1.00  1.00      B    P
ATOM    543 DS   DT  B  35      -1.841  57.830 -11.351  1.00  1.00      B    S
ATOM    544 DB   DT  B  35      -1.971  53.980 -13.341  1.00  1.00      B    B
ATOM    545 DP   DA  B  36       2.209  57.870  -9.021  1.00  1.00      B    P
ATOM    546 DS   DA  B  36       2.089  54.170  -8.001  1.00  1.00      B    S
ATOM    547 DB   DA  B  36       0.979  51.250 -12.041  1.00  1.00      B    B
ATOM    548 DP   DG  B  37       4.819  53.040  -5.981  1.00  1.00      B    P
ATOM    549 DS   DG  B  37       4.419  49.910  -6.501  1.00  1.00      B    S
ATOM    550 DB   DG  B  37       4.539  49.170 -11.671  1.00  1.00      B    B
ATOM    551 DP   DG  B  38       6.469  47.100  -4.631  1.00  1.00      B    P
ATOM    552 DS   DG  B  38       5.929  44.110  -7.081  1.00  1.00      B    S
ATOM    553 DB   DG  B  38       6.449  46.070 -12.061  1.00  1.00      B    B
ATOM    554 DP   DG  B  39       7.849  40.990  -6.841  1.00  1.00      B    P
ATOM    555 DS   DG  B  39       7.669  40.040 -10.481  1.00  1.00      B    S
ATOM    556 DB   DG  B  39       9.159  43.880 -13.291  1.00  1.00      B    B
ATOM    557 DP   DA  B  40       8.369  36.630 -11.711  1.00  1.00      B    P
ATOM    558 DS   DA  B  40       8.899  37.370 -14.761  1.00  1.00      B    S
ATOM    559 DB   DA  B  40      11.479  41.530 -14.581  1.00  1.00      B    B
ATOM    560 DP   DG  B  41      10.819  34.110 -16.781  1.00  1.00      B    P
ATOM    561 DS   DG  B  41      13.099  36.230 -19.051  1.00  1.00      B    S
ATOM    562 DB   DG  B  41      14.839  40.150 -16.261  1.00  1.00      B    B
ATOM    563 DP   DT  B  42      15.649  34.870 -21.511  1.00  1.00      B    P
ATOM    564 DS   DT  B  42      18.189  37.880 -21.281  1.00  1.00      B    S
ATOM    565 DB   DT  B  42      18.119  38.520 -16.571  1.00  1.00      B    B
ATOM    566 DP   DA  B  43      22.019  37.550 -22.951  1.00  1.00      B    P
ATOM    567 DS   DA  B  43      23.409  39.990 -21.141  1.00  1.00      B    S
ATOM    568 DB   DA  B  43      22.889  38.210 -16.601  1.00  1.00      B    B
ATOM    569 DP   DA  B  44      27.039  41.060 -22.121  1.00  1.00      B    P
ATOM    570 DS   DA  B  44      28.379  41.420 -18.151  1.00  1.00      B    S
ATOM    571 DB   DA  B  44      25.949  38.460 -14.941  1.00  1.00      B    B
ATOM    572 DP   DT  B  45      31.979  41.380 -18.021  1.00  1.00      B    P
ATOM    573 DS   DT  B  45      32.069  40.271 -14.551  1.00  1.00      B    S
ATOM    574 DB   DT  B  45      29.159  36.901 -15.071  1.00  1.00      B    B
ATOM    575 DP   DC  B  46      35.689  39.401 -13.281  1.00  1.00      B    P
ATOM    576 DS   DC  B  46      34.669  37.181 -10.921  1.00  1.00      B    S
ATOM    577 DB   DC  B  46      31.919  34.421 -13.321  1.00  1.00      B    B
ATOM    578 DP   DC  B  47      37.069  35.591  -8.661  1.00  1.00      B    P
ATOM    579 DS   DC  B  47      34.779  32.851  -7.951  1.00  1.00      B    S
ATOM    580 DB   DC  B  47      33.839  31.411 -11.541  1.00  1.00      B    B
ATOM    581 DP   DC  B  48      35.789  30.141  -5.551  1.00  1.00      B    P
ATOM    582 DS   DC  B  48      33.379  27.591  -7.311  1.00  1.00      B    S
ATOM    583 DB   DC  B  48      34.399  27.571 -11.661  1.00  1.00      B    B
ATOM    584 DP   DC  B  49      32.940  23.911  -6.051  1.00  1.00      B    P
ATOM    585 DS   DC  B  49      31.300  22.281  -8.671  1.00  1.00      B    S
ATOM    586 DB   DC  B  49      33.819  23.741 -12.011  1.00  1.00      B    B
ATOM    587 DP   DT  B  50      30.400  18.421  -8.841  1.00  1.00      B    P
ATOM    588 DS   DT  B  50      30.340  18.241 -12.821  1.00  1.00      B    S
ATOM    589 DB   DT  B  50      34.810  20.081 -13.301  1.00  1.00      B    B
ATOM    590 DP   DT  B  51      30.050  14.581 -14.511  1.00  1.00      B    P
ATOM    591 DS   DT  B  51      32.060  15.371 -17.221  1.00  1.00      B    S
ATOM    592 DB   DT  B  51      35.630  16.461 -15.041  1.00  1.00      B    B
ATOM    593 DP   DG  B  52      32.400  11.510 -19.791  1.00  1.00      B    P
ATOM    594 DS   DG  B  52      36.310  11.471 -20.041  1.00  1.00      B    S
ATOM    595 DB   DG  B  52      38.660  13.551 -16.151  1.00  1.00      B    B
ATOM    596 DP   DG  B  53      38.600   8.581 -22.021  1.00  1.00      B    P
ATOM    597 DS   DG  B  53      41.830   8.731 -19.331  1.00  1.00      B    S
ATOM    598 DB   DG  B  53      41.220  10.971 -15.121  1.00  1.00      B    B
ATOM    599 DP   DC  B  54      44.110   6.271 -19.451  1.00  1.00      B    P
ATOM    600 DS   DC  B  54      46.030   8.101 -16.641  1.00  1.00      B    S
ATOM    601 DB   DC  B  54      42.710   8.301 -13.511  1.00  1.00      B    B
ATOM    602 DP   DG  B  55      50.090   6.031 -15.711  1.00  1.00      B    P
ATOM    603 DS   DG  B  55      49.850   6.801 -12.051  1.00  1.00      B    S
ATOM    604 DB   DG  B  55      45.100   6.881 -10.411  1.00  1.00      B    B
ATOM    605 DP   DG  B  56      52.010   5.051  -9.501  1.00  1.00      B    P
ATOM    606 DS   DG  B  56      49.370   4.791  -6.511  1.00  1.00      B    S
ATOM    607 DB   DG  B  56      44.640   4.191  -7.871  1.00  1.00      B    B
ATOM    608 DP   DT  B  57      50.240   2.801  -3.791  1.00  1.00      B    P
ATOM    609 DS   DT  B  57      46.760   2.451  -2.600  1.00  1.00      B    S
ATOM    610 DB   DT  B  57      44.760   1.101  -6.430  1.00  1.00      B    B
ATOM    611 DP   DT  B  58      46.170   0.051   0.290  1.00  1.00      B    P
ATOM    612 DS   DT  B  58      42.810  -0.429  -0.670  1.00  1.00      B    S
ATOM    613 DB   DT  B  58      43.330  -1.969  -4.270  1.00  1.00      B    B
ATOM    614 DP   DA  B  59      39.930  -3.049   1.720  1.00  1.00      B    P
ATOM    615 DS   DA  B  59      37.630  -3.299  -0.880  1.00  1.00      B    S
ATOM    616 DB   DA  B  59      40.010  -5.169  -4.580  1.00  1.00      B    B
ATOM    617 DP   DA  B  60      34.270  -4.949  -0.630  1.00  1.00      B    P
ATOM    618 DS   DA  B  60      34.280  -5.709  -4.350  1.00  1.00      B    S
ATOM    619 DB   DA  B  60      38.200  -8.289  -5.410  1.00  1.00      B    B
ATOM    620 DP   DA  B  61      31.240  -6.859  -5.630  1.00  1.00      B    P
ATOM    621 DS   DA  B  61      32.880  -8.719  -8.690  1.00  1.00      B    S
ATOM    622 DB   DA  B  61      36.520 -11.289  -7.060  1.00  1.00      B    B
ATOM    623 DP   DA  B  62      30.630 -10.769 -11.660  1.00  1.00      B    P
ATOM    624 DS   DA  B  62      33.120 -12.669 -12.330  1.00  1.00      B    S
ATOM    625 DB   DA  B  62      35.110 -14.389  -8.090  1.00  1.00      B    B
ATOM    626 DP   DC  B  63      32.680 -14.509 -14.630  1.00  1.00      B    P
ATOM    627 DS   DC  B  63      34.880 -16.959 -13.440  1.00  1.00      B    S
ATOM    628 DB   DC  B  63      34.120 -17.519  -9.570  1.00  1.00      B    B
ATOM    629 DP   DG  B  64      35.180 -21.269 -16.220  1.00  1.00      B    P
ATOM    630 DS   DG  B  64      36.090 -23.309 -13.390  1.00  1.00      B    S
ATOM    631 DB   DG  B  64      33.890 -21.919  -9.030  1.00  1.00      B    B
ATOM    632 DP   DC  B  65      36.840 -26.729 -13.970  1.00  1.00      B    P
ATOM    633 DS   DC  B  65      36.380 -27.549 -10.160  1.00  1.00      B    S
ATOM    634 DB   DC  B  65      32.870 -25.119  -9.120  1.00  1.00      B    B
ATOM    635 DP   DG  B  66      35.670 -31.929  -9.090  1.00  1.00      B    P
ATOM    636 DS   DG  B  66      33.670 -30.989  -5.940  1.00  1.00      B    S
ATOM    637 DB   DG  B  66      30.060 -27.609  -6.970  1.00  1.00      B    B
ATOM    638 DP   DG  B  67      32.310 -33.779  -3.460  1.00  1.00      B    P
ATOM    639 DS   DG  B  67      29.640 -31.549  -1.960  1.00  1.00      B    S
ATOM    640 DB   DG  B  67      27.290 -29.059  -5.350  1.00  1.00      B    B
ATOM    641 DP   DG  B  68      27.840 -32.539   0.800  1.00  1.00      B    P
ATOM    642 DS   DG  B  68      25.490 -29.969   0.420  1.00  1.00      B    S
ATOM    643 DB   DG  B  68      23.490 -29.179  -4.460  1.00  1.00      B    B
ATOM    644 DP   DG  B  69      23.350 -29.389   2.750  1.00  1.00      B    P
ATOM    645 DS   DG  B  69      20.640 -27.679   0.020  1.00  1.00      B    S
ATOM    646 DB   DG  B  69      19.810 -30.219  -4.390  1.00  1.00      B    B
ATOM    647 DP   DG  B  70      17.770 -25.599   1.360  1.00  1.00      B    P
ATOM    648 DS   DG  B  70      15.380 -26.139  -1.860  1.00  1.00      B    S
ATOM    649 DB   DG  B  70      16.220 -30.420  -4.590  1.00  1.00      B    B
ATOM    650 DP   DA  B  71      12.130 -24.230  -2.500  1.00  1.00      B    P
ATOM    651 DS   DA  B  71      11.230 -25.950  -5.930  1.00  1.00      B    S
ATOM    652 DB   DA  B  71      12.730 -30.390  -5.860  1.00  1.00      B    B
ATOM    653 DP   DC  B  72       8.770 -25.510  -6.540  1.00  1.00      B    P
ATOM    654 DS   DC  B  72       8.620 -28.530  -8.470  1.00  1.00      B    S
ATOM    655 DB   DC  B  72       9.420 -31.460  -5.450  1.00  1.00      B    B
ATOM    656 DP   DA  B  73       5.290 -29.060 -10.570  1.00  1.00      B    P
ATOM    657 DS   DA  B  73       5.290 -32.950 -10.430  1.00  1.00      B    S
ATOM    658 DB   DA  B  73       5.890 -33.900  -5.740  1.00  1.00      B    B
ATOM    659 DP   DG  B  74       2.150 -34.780 -11.929  1.00  1.00      B    P
ATOM    660 DS   DG  B  74       2.160 -37.920  -9.439  1.00  1.00      B    S
ATOM    661 DB   DG  B  74       3.490 -36.560  -4.469  1.00  1.00      B    B
ATOM    662 DP   DC  B  75      -0.150 -40.300 -10.009  1.00  1.00      B    P
ATOM    663 DS   DC  B  75       0.151 -41.630  -6.639  1.00  1.00      B    S
ATOM    664 DB   DC  B  75       0.590 -38.170  -4.359  1.00  1.00      B    B
ATOM    665 DP   DG  B  76      -2.939 -44.370  -5.739  1.00  1.00      B    P
ATOM    666 DS   DG  B  76      -3.109 -43.650  -2.169  1.00  1.00      B    S
ATOM    667 DB   DG  B  76      -2.339 -38.570  -1.089  1.00  1.00      B    B
ATOM    668 DP   DC  B  77      -5.019 -45.340  -0.089  1.00  1.00      B    P
ATOM    669 DS   DC  B  77      -4.799 -42.440   2.441  1.00  1.00      B    S
ATOM    670 DB   DC  B  77      -5.389 -38.780   0.331  1.00  1.00      B    B
ATOM    671 DP   DG  B  78      -7.969 -42.850   6.241  1.00  1.00      B    P
ATOM    672 DS   DG  B  78      -7.649 -38.830   6.581  1.00  1.00      B    S
ATOM    673 DB   DG  B  78      -8.619 -36.680   2.111  1.00  1.00      B    B
ATOM    674 DP   DT  B  79      -8.789 -36.780   9.181  1.00  1.00      B    P
ATOM    675 DS   DT  B  79      -9.109 -33.430   7.041  1.00  1.00      B    S
ATOM    676 DB   DT  B  79     -11.379 -34.750   3.921  1.00  1.00      B    B
ATOM    677 DP   DA  B  80     -10.150 -29.890   8.781  1.00  1.00      B    P
ATOM    678 DS   DA  B  80     -11.130 -28.140   5.941  1.00  1.00      B    S
ATOM    679 DB   DA  B  80     -13.830 -31.440   3.251  1.00  1.00      B    B
ATOM    680 DP   DC  B  81     -12.690 -25.820   6.601  1.00  1.00      B    P
ATOM    681 DS   DC  B  81     -14.440 -25.920   3.491  1.00  1.00      B    S
ATOM    682 DB   DC  B  81     -16.690 -29.710   3.631  1.00  1.00      B    B
ATOM    683 DP   DG  B  82     -16.460 -22.080   2.410  1.00  1.00      B    P
ATOM    684 DS   DG  B  82     -19.240 -24.140   0.151  1.00  1.00      B    S
ATOM    685 DB   DG  B  82     -20.470 -28.420   2.071  1.00  1.00      B    B
ATOM    686 DP   DT  B  83     -21.610 -22.890  -2.479  1.00  1.00      B    P
ATOM    687 DS   DT  B  83     -24.100 -25.350  -2.179  1.00  1.00      B    S
ATOM    688 DB   DT  B  83     -23.680 -27.000   2.221  1.00  1.00      B    B
ATOM    689 DP   DG  B  84     -28.070 -23.520  -3.259  1.00  1.00      B    P
ATOM    690 DS   DG  B  84     -30.240 -26.100  -1.069  1.00  1.00      B    S
ATOM    691 DB   DG  B  84     -27.820 -27.240   3.631  1.00  1.00      B    B
ATOM    692 DP   DC  B  85     -33.350 -25.940  -1.339  1.00  1.00      B    P
ATOM    693 DS   DC  B  85     -34.450 -27.770   1.901  1.00  1.00      B    S
ATOM    694 DB   DC  B  85     -31.370 -26.360   4.871  1.00  1.00      B    B
ATOM    695 DP   DG  B  86     -39.070 -27.450   3.031  1.00  1.00      B    P
ATOM    696 DS   DG  B  86     -38.420 -27.940   6.501  1.00  1.00      B    S
ATOM    697 DB   DG  B  86     -34.380 -25.200   7.961  1.00  1.00      B    B
ATOM    698 DP   DT  B  87     -40.530 -27.640   8.641  1.00  1.00      B    P
ATOM    699 DS   DT  B  87     -38.170 -26.120  11.731  1.00  1.00      B    S
ATOM    700 DB   DT  B  87     -36.460 -22.860   9.641  1.00  1.00      B    B
ATOM    701 DP   DT  B  88     -39.560 -25.190  14.841  1.00  1.00      B    P
ATOM    702 DS   DT  B  88     -36.760 -22.830  16.051  1.00  1.00      B    S
ATOM    703 DB   DT  B  88     -36.540 -20.430  12.681  1.00  1.00      B    B
ATOM    704 DP   DT  B  89     -37.280 -20.730  19.351  1.00  1.00      B    P
ATOM    705 DS   DT  B  89     -34.660 -18.000  18.201  1.00  1.00      B    S
ATOM    706 DB   DT  B  89     -36.620 -17.020  14.391  1.00  1.00      B    B
ATOM    707 DP   DA  B  90     -34.140 -14.470  20.601  1.00  1.00      B    P
ATOM    708 DS   DA  B  90     -32.950 -12.890  17.740  1.00  1.00      B    S
ATOM    709 DB   DA  B  90     -36.340 -12.940  14.281  1.00  1.00      B    B
ATOM    710 DP   DA  B  91     -31.050  -9.900  17.900  1.00  1.00      B    P
ATOM    711 DS   DA  B  91     -31.770  -9.080  14.630  1.00  1.00      B    S
ATOM    712 DB   DA  B  91     -36.100  -9.490  13.830  1.00  1.00      B    B
ATOM    713 DP   DG  B  92     -30.600  -6.040  13.690  1.00  1.00      B    P
ATOM    714 DS   DG  B  92     -33.280  -5.400  11.130  1.00  1.00      B    S
ATOM    715 DB   DG  B  92     -37.510  -6.170  12.510  1.00  1.00      B    B
ATOM    716 DP   DC  B  93     -32.820  -2.680   8.950  1.00  1.00      B    P
ATOM    717 DS   DC  B  93     -36.450  -2.370   8.430  1.00  1.00      B    S
ATOM    718 DB   DC  B  93     -37.910  -2.780  12.210  1.00  1.00      B    B
ATOM    719 DP   DG  B  94     -37.840   1.410   6.020  1.00  1.00      B    P
ATOM    720 DS   DG  B  94     -40.760   1.780   7.650  1.00  1.00      B    S
ATOM    721 DB   DG  B  94     -40.720   0.920  12.090  1.00  1.00      B    B
ATOM    722 DP   DG  B  95     -42.640   4.730   7.060  1.00  1.00      B    P
ATOM    723 DS   DG  B  95     -44.020   5.610  10.880  1.00  1.00      B    S
ATOM    724 DB   DG  B  95     -41.390   4.060  14.290  1.00  1.00      B    B
ATOM    725 DP   DT  B  96     -45.570   8.250  11.530  1.00  1.00      B    P
ATOM    726 DS   DT  B  96     -45.730   7.870  15.270  1.00  1.00      B    S
ATOM    727 DB   DT  B  96     -41.270   7.090  16.130  1.00  1.00      B    B
ATOM    728 DP   DG  B  97     -46.920  11.240  17.100  1.00  1.00      B    P
ATOM    729 DS   DG  B  97     -45.500  10.310  20.220  1.00  1.00      B    S
ATOM    730 DB   DG  B  97     -40.660   9.630  19.700  1.00  1.00      B    B
ATOM    731 DP   DC  B  98     -46.690  12.100  22.980  1.00  1.00      B    P
ATOM    732 DS   DC  B  98     -43.030  12.410  24.780  1.00  1.00      B    S
ATOM    733 DB   DC  B  98     -40.160  12.800  21.260  1.00  1.00      B    B
ATOM    734 DP   DT  B  99     -42.150  14.470  27.330  1.00  1.00      B    P
ATOM    735 DS   DT  B  99     -38.170  14.850  26.550  1.00  1.00      B    S
ATOM    736 DB   DT  B  99     -38.550  16.150  22.470  1.00  1.00      B    B
ATOM    737 DP   DA  B 100     -35.840  17.140  28.990  1.00  1.00      B    P
ATOM    738 DS   DA  B 100     -33.140  18.440  26.310  1.00  1.00      B    S
ATOM    739 DB   DA  B 100     -35.090  19.030  21.680  1.00  1.00      B    B
ATOM    740 DP   DG  B 101     -30.830  20.900  27.320  1.00  1.00      B    P
ATOM    741 DS   DG  B 101     -29.700  21.410  23.980  1.00  1.00      B    S
ATOM    742 DB   DG  B 101     -33.200  22.190  20.800  1.00  1.00      B    B
ATOM    743 DP   DA  B 102     -26.090  23.180  23.190  1.00  1.00      B    P
ATOM    744 DS   DA  B 102     -27.230  24.560  19.600  1.00  1.00      B    S
ATOM    745 DB   DA  B 102     -32.150  25.410  19.930  1.00  1.00      B    B
ATOM    746 DP   DG  B 103     -25.360  27.490  18.360  1.00  1.00      B    P
ATOM    747 DS   DG  B 103     -27.880  28.710  16.420  1.00  1.00      B    S
ATOM    748 DB   DG  B 103     -31.860  29.040  18.440  1.00  1.00      B    B
ATOM    749 DP   DC  B 104     -27.020  31.060  14.240  1.00  1.00      B    P
ATOM    750 DS   DC  B 104     -30.130  32.330  14.100  1.00  1.00      B    S
ATOM    751 DB   DC  B 104     -31.560  32.460  18.150  1.00  1.00      B    B
ATOM    752 DP   DT  B 105     -30.950  35.470  11.830  1.00  1.00      B    P
ATOM    753 DS   DT  B 105     -34.250  36.710  14.050  1.00  1.00      B    S
ATOM    754 DB   DT  B 105     -32.310  36.400  18.170  1.00  1.00      B    B
ATOM    755 DP   DG  B 106     -36.441  40.730  13.660  1.00  1.00      B    P
ATOM    756 DS   DG  B 106     -38.151  40.990  17.150  1.00  1.00      B    S
ATOM    757 DB   DG  B 106     -34.590  39.310  20.510  1.00  1.00      B    B
ATOM    758 DP   DT  B 107     -39.641  43.470  18.350  1.00  1.00      B    P
ATOM    759 DS   DT  B 107     -38.630  43.140  21.910  1.00  1.00      B    S
ATOM    760 DB   DT  B 107     -34.600  42.660  21.410  1.00  1.00      B    B
ATOM    761 DP   DC  B 108     -39.691  46.310  23.980  1.00  1.00      B    P
ATOM    762 DS   DC  B 108     -36.690  46.020  26.580  1.00  1.00      B    S
ATOM    763 DB   DC  B 108     -33.631  45.270  24.040  1.00  1.00      B    B
ATOM    764 DP   DT  B 109     -35.721  48.760  29.630  1.00  1.00      B    P
ATOM    765 DS   DT  B 109     -32.020  48.440  29.870  1.00  1.00      B    S
ATOM    766 DB   DT  B 109     -31.031  47.940  25.540  1.00  1.00      B    B
ATOM    767 DP   DA  B 110     -30.061  50.950  31.769  1.00  1.00      B    P
ATOM    768 DS   DA  B 110     -26.711  50.050  30.159  1.00  1.00      B    S
ATOM    769 DB   DA  B 110     -27.511  50.270  25.649  1.00  1.00      B    B
ATOM    770 DP   DC  B 111     -24.201  51.390  31.229  1.00  1.00      B    P
ATOM    771 DS   DC  B 111     -22.081  50.990  27.859  1.00  1.00      B    S
ATOM    772 DB   DC  B 111     -24.511  52.840  24.759  1.00  1.00      B    B
ATOM    773 DP   DG  B 112     -17.781  52.740  28.099  1.00  1.00      B    P
ATOM    774 DS   DG  B 112     -17.751  53.360  24.579  1.00  1.00      B    S
ATOM    775 DB   DG  B 112     -21.671  55.410  22.869  1.00  1.00      B    B
ATOM    776 DP   DA  B 113     -14.711  54.780  22.689  1.00  1.00      B    P
ATOM    777 DS   DA  B 113     -16.631  55.850  19.579  1.00  1.00      B    S
ATOM    778 DB   DA  B 113     -20.521  58.060  20.949  1.00  1.00      B    B
ATOM    779 DP   DC  B 114     -14.801  57.390  17.309  1.00  1.00      B    P
ATOM    780 DS   DC  B 114     -17.991  59.810  16.179  1.00  1.00      B    S
ATOM    781 DB   DC  B 114     -19.571  61.230  19.989  1.00  1.00      B    B
ATOM    782 DP   DC  B 115     -17.601  62.570  13.909  1.00  1.00      B    P
ATOM    783 DS   DC  B 115     -19.991  64.930  14.909  1.00  1.00      B    S
ATOM    784 DB   DC  B 115     -19.751  64.970  18.929  1.00  1.00      B    B
ATOM    785 DP   DA  B 116     -20.561  68.470  12.619  1.00  1.00      B    P
ATOM    786 DS   DA  B 116     -21.951  70.640  15.999  1.00  1.00      B    S
ATOM    787 DB   DA  B 116     -19.861  69.010  20.279  1.00  1.00      B    B
ATOM    788 DP   DA  B 117     -22.321  74.220  16.009  1.00  1.00      B    P
ATOM    789 DS   DA  B 117     -22.371  74.470  20.139  1.00  1.00      B    S
ATOM    790 DB   DA  B 117     -18.751  72.050  21.599  1.00  1.00      B    B
ATOM    791 DP   DT  B 118     -22.611  77.750  21.509  1.00  1.00      B    P
ATOM    792 DS   DT  B 118     -21.051  76.700  24.249  1.00  1.00      B    S
ATOM    793 DB   DT  B 118     -17.371  75.150  22.259  1.00  1.00      B    B
ATOM    794 DP   DT  B 119     -20.401  79.600  27.399  1.00  1.00      B    P
ATOM    795 DS   DT  B 119     -17.101  78.141  28.839  1.00  1.00      B    S
ATOM    796 DB   DT  B 119     -15.451  77.270  24.909  1.00  1.00      B    B
ATOM    797 DP   DG  B 120     -14.461  81.321  31.049  1.00  1.00      B    P
ATOM    798 DS   DG  B 120     -11.141  79.771  30.119  1.00  1.00      B    S
ATOM    799 DB   DG  B 120     -11.071  78.621  25.179  1.00  1.00      B    B
ATOM    800 DP   DA  B 121      -7.931  80.821  31.509  1.00  1.00      B    P
ATOM    801 DS   DA  B 121      -5.631  79.791  28.169  1.00  1.00      B    S
ATOM    802 DB   DA  B 121      -8.081  80.601  24.179  1.00  1.00      B    B
ATOM    803 DP   DG  B 122      -1.751  81.631  27.979  1.00  1.00      B    P
ATOM    804 DS   DG  B 122      -1.861  81.881  24.079  1.00  1.00      B    S
ATOM    805 DB   DG  B 122      -6.241  83.191  21.829  1.00  1.00      B    B
ATOM    806 DP   DC  B 123       1.009  82.741  22.279  1.00  1.00      B    P
ATOM    807 DS   DC  B 123      -0.551  83.321  18.819  1.00  1.00      B    S
ATOM    808 DB   DC  B 123      -4.491  85.361  20.049  1.00  1.00      B    B
ATOM    809 DP   DG  B 124       1.889  86.011  15.249  1.00  1.00      B    P
ATOM    810 DS   DG  B 124      -1.531  87.590  13.849  1.00  1.00      B    S
ATOM    811 DB   DG  B 124      -4.211  88.951  17.349  1.00  1.00      B    B
ATOM    812 DP   DG  B 125      -1.511  90.310  11.139  1.00  1.00      B    P
ATOM    813 DS   DG  B 125      -4.181  92.190  11.859  1.00  1.00      B    S
ATOM    814 DB   DG  B 125      -5.061  92.540  16.559  1.00  1.00      B    B
ATOM    815 DP   DC  B 126      -4.861  95.170   9.959  1.00  1.00      B    P
ATOM    816 DS   DC  B 126      -6.341  96.950  12.799  1.00  1.00      B    S
ATOM    817 DB   DC  B 126      -3.881  95.890  15.989  1.00  1.00      B    B
ATOM    818 DP   DC  B 127      -6.701 100.480  12.568  1.00  1.00      B    P
ATOM    819 DS   DC  B 127      -6.451 101.550  16.338  1.00  1.00      B    S
ATOM    820 DB   DC  B 127      -3.391  99.351  17.638  1.00  1.00      B    B
ATOM    821 DP   DT  B 128      -6.091 105.300  17.528  1.00  1.00      B    P
ATOM    822 DS   DT  B 128      -4.691 104.761  21.028  1.00  1.00      B    S
ATOM    823 DB   DT  B 128      -1.391 102.221  19.578  1.00  1.00      B    B
ATOM    824 DP   DG  B 129      -3.061 108.281  22.608  1.00  1.00      B    P
ATOM    825 DS   DG  B 129      -0.751 106.481  24.148  1.00  1.00      B    S
ATOM    826 DB   DG  B 129       2.219 103.791  21.118  1.00  1.00      B    B
ATOM    827 DP   DC  B 130       0.929 107.961  26.708  1.00  1.00      B    P
ATOM    828 DS   DC  B 130       3.529 105.921  26.748  1.00  1.00      B    S
ATOM    829 DB   DC  B 130       4.669 105.651  22.448  1.00  1.00      B    B
ATOM    830 DP   DA  B 131       6.839 106.891  29.158  1.00  1.00      B    P
ATOM    831 DS   DA  B 131       9.399 105.281  27.118  1.00  1.00      B    S
ATOM    832 DB   DA  B 131       8.539 106.971  22.718  1.00  1.00      B    B
ATOM    833 DP   DG  B 132      12.839 105.541  28.268  1.00  1.00      B    P
ATOM    834 DS   DG  B 132      14.609 105.271  24.788  1.00  1.00      B    S
ATOM    835 DB   DG  B 132      12.779 107.861  21.588  1.00  1.00      B    B
ATOM    836 DP   DA  B 133      17.889 104.291  23.968  1.00  1.00      B    P
ATOM    837 DS   DA  B 133      17.949 105.981  20.268  1.00  1.00      B    S
ATOM    838 DB   DA  B 133      15.608 109.761  20.348  1.00  1.00      B    B
ATOM    839 DP   DC  B 134      20.989 106.151  18.818  1.00  1.00      B    P
ATOM    840 DS   DC  B 134      20.318 109.231  16.838  1.00  1.00      B    S
ATOM    841 DB   DC  B 134      18.138 111.991  19.228  1.00  1.00      B    B
ATOM    842 DP   DC  B 135      22.658 110.491  15.178  1.00  1.00      B    P
ATOM    843 DS   DC  B 135      21.718 113.701  14.408  1.00  1.00      B    S
ATOM    844 DB   DC  B 135      20.668 115.251  17.918  1.00  1.00      B    B
ATOM    845 DP   DG  B 136      24.478 115.941  11.868  1.00  1.00      B    P
ATOM    846 DS   DG  B 136      22.628 118.851  12.288  1.00  1.00      B    S
ATOM    847 DB   DG  B 136      21.298 119.471  17.398  1.00  1.00      B    B
ATOM    848 DP   DG  B 137      23.228 122.061  10.698  1.00  1.00      B    P
ATOM    849 DS   DG  B 137      21.278 124.531  13.178  1.00  1.00      B    S
ATOM    850 DB   DG  B 137      22.118 123.241  17.708  1.00  1.00      B    B
ATOM    851 DP   DG  B 138      21.368 128.121  12.638  1.00  1.00      B    P
ATOM    852 DS   DG  B 138      20.568 129.121  15.778  1.00  1.00      B    S
ATOM    853 DB   DG  B 138      23.548 126.281  18.788  1.00  1.00      B    B
ATOM    854 DP   DA  B 139      20.228 132.401  17.028  1.00  1.00      B    P
ATOM    855 DS   DA  B 139      21.398 131.751  20.318  1.00  1.00      B    S
ATOM    856 DB   DA  B 139      25.298 128.981  20.118  1.00  1.00      B    B
ATOM    857 DP   DT  B 140      22.008 134.631  21.998  1.00  1.00      B    P
ATOM    858 DS   DT  B 140      24.338 133.021  24.298  1.00  1.00      B    S
ATOM    859 DB   DT  B 140      27.178 131.831  21.128  1.00  1.00      B    B
ATOM    860 DP   DT  B 141      25.938 135.481  26.898  1.00  1.00      B    P
ATOM    861 DS   DT  B 141      28.908 133.201  27.378  1.00  1.00      B    S
ATOM    862 DB   DT  B 141      30.188 133.471  23.308  1.00  1.00      B    B
ATOM    863 DP   DC  B 142      31.188 134.331  30.238  1.00  1.00      B    P
ATOM    864 DS   DC  B 142      34.478 133.261  28.248  1.00  1.00      B    S
ATOM    865 DB   DC  B 142      33.908 134.571  24.498  1.00  1.00      B    B
ATOM    866 DP   DT  B 143      38.728 134.181  29.288  1.00  1.00      B    P
ATOM    867 DS   DT  B 143      39.728 133.491  25.968  1.00  1.00      B    S
ATOM    868 DB   DT  B 143      36.968 137.001  23.927  1.00  1.00      B    B
ATOM    869 DP   DC  B 144      43.518 134.011  25.367  1.00  1.00      B    P
ATOM    870 DS   DC  B 144      43.058 135.441  21.687  1.00  1.00      B    S
ATOM    871 DB   DC  B 144      40.048 138.381  22.057  1.00  1.00      B    B
ATOM    872 DP   DC  B 145      45.708 136.621  19.827  1.00  1.00      B    P
ATOM    873 DS   DC  B 145      43.808 139.531  18.037  1.00  1.00      B    S
ATOM    874 DB   DC  B 145      41.768 141.641  20.917  1.00  1.00      B    B
ATOM    875 DP   DA  B 146      45.748 142.071  15.137  1.00  1.00      B    P
ATOM    876 DS   DA  B 146      43.118 144.961  15.297  1.00  1.00      B    S
ATOM    877 DB   DA  B 146      42.178 145.481  19.787  1.00  1.00      B    B
ATOM    878 DP   DG  B 147      43.868 148.451  13.617  1.00  1.00      B    P
ATOM    879 DS   DG  B 147      41.718 150.551  15.817  1.00  1.00      B    S
ATOM    880 DB   DG  B 147      42.258 149.171  20.877  1.00  1.00      B    B
TER
ATOM    881  CA  ALA C   1      -7.100 -41.000  -9.839  1.00  1.00      C    C
ATOM    882  CA  ARG C   2      -7.919 -44.610  -8.729  1.00  1.00      C    C
ATOM    883  CA  THR C   3      -5.819 -47.330 -10.329  1.00  1.00      C    C
ATOM    884  CA  LYS C   4      -6.889 -50.860 -11.269  1.00  1.00      C    C
ATOM    885  CA  GLN C   5      -4.099 -51.750 -13.699  1.00  1.00      C    C
ATOM    886  CA  THR C   6      -5.519 -53.950 -16.519  1.00  1.00      C    C
ATOM    887  CA  ALA C   7      -5.439 -57.810 -17.079  1.00  1.00      C    C
ATOM    888  CA  ARG C   8      -4.099 -59.280 -13.929  1.00  1.00      C    C
ATOM    889  CA  LYS C   9      -3.909 -57.420 -10.729  1.00  1.00      C    C
ATOM    890  CA  SER C  10      -7.639 -57.530  -9.639  1.00  1.00      C    C
ATOM    891  CA  THR C  11      -8.519 -60.740 -11.369  1.00  1.00      C    C
ATOM    892  CA  GLY C  12      -8.879 -63.740  -9.029  1.00  1.00      C    C
ATOM    893  CA  GLY C  13      -7.479 -66.310 -11.599  1.00  1.00      C    C
ATOM    894  CA  LYS C  14      -6.709 -64.610 -14.799  1.00  1.00      C    C
ATOM    895  CA  ALA C  15      -8.919 -64.890 -17.919  1.00  1.00      C    C
ATOM    896  CA  PRO C  16      -8.729 -61.110 -18.529  1.00  1.00      C    C
ATOM    897  CA  ARG C  17     -11.949 -59.130 -18.499  1.00  1.00      C    C
ATOM    898  CA  LYS C  18     -13.449 -60.830 -15.349  1.00  1.00      C    C
ATOM    899  CA  GLN C  19     -16.849 -59.210 -15.029  1.00  1.00      C    C
ATOM    900  CA  LEU C  20     -18.289 -57.610 -18.089  1.00  1.00      C    C
ATOM    901  CA  ALA C  21     -21.339 -56.300 -16.229  1.00  1.00      C    C
ATOM    902  CA  THR C  22     -20.909 -52.610 -15.639  1.00  1.00      C    C
ATOM    903  CA  LYS C  23     -19.469 -52.870 -12.039  1.00  1.00      C    C
ATOM    904  CA  ALA C  24     -19.059 -49.020 -12.049  1.00  1.00      C    C
ATOM    905  CA  ALA C  25     -22.089 -49.060 -14.199  1.00  1.00      C    C
ATOM    906  CA  ARG C  26     -22.630 -46.590 -16.939  1.00  1.00      C    C
ATOM    907  CA  LYS C  27     -25.120 -44.890 -14.589  1.00  1.00      C    C
ATOM    908  CA  SER C  28     -27.729 -47.830 -14.179  1.00  1.00      C    C
ATOM    909  CA  ALA C  29     -31.259 -47.050 -15.139  1.00  1.00      C    C
ATOM    910  CA  PRO C  30     -33.410 -44.230 -16.759  1.00  1.00      C    C
ATOM    911  CA  ALA C  31     -32.430 -41.580 -19.419  1.00  1.00      C    C
ATOM    912  CA  THR C  32     -30.680 -43.581 -21.989  1.00  1.00      C    C
ATOM    913  CA  GLY C  33     -27.660 -42.890 -24.219  1.00  1.00      C    C
ATOM    914  CA  GLY C  34     -25.720 -39.730 -25.129  1.00  1.00      C    C
ATOM    915  CA  VAL C  35     -25.360 -36.050 -24.609  1.00  1.00      C    C
ATOM    916  CA  LYS C  36     -26.040 -33.950 -21.419  1.00  1.00      C    C
ATOM    917  CA  LYS C  37     -23.090 -34.570 -19.069  1.00  1.00      C    C
ATOM    918  CA  PRO C  38     -24.710 -35.350 -15.679  1.00  1.00      C    C
ATOM    919  CA  HIS C  39     -26.210 -32.840 -13.379  1.00  1.00      C    C
ATOM    920  CA  ARG C  40     -24.590 -32.120  -9.979  1.00  1.00      C    C
ATOM    921  CA  TYR C  41     -24.040 -28.730  -8.259  1.00  1.00      C    C
ATOM    922  CA  ARG C  42     -20.410 -28.190  -7.349  1.00  1.00      C    C
ATOM    923  CA  PRO C  43     -19.500 -26.470  -4.019  1.00  1.00      C    C
ATOM    924  CA  GLY C  44     -18.850 -22.810  -4.929  1.00  1.00      C    C
ATOM    925  CA  THR C  45     -20.940 -22.730  -8.069  1.00  1.00      C    C
ATOM    926  CA  VAL C  46     -23.470 -20.310  -6.519  1.00  1.00      C    C
ATOM    927  CA  ALA C  47     -20.730 -18.530  -4.580  1.00  1.00      C    C
ATOM    928  CA  LEU C  48     -19.270 -17.490  -8.000  1.00  1.00      C    C
ATOM    929  CA  ARG C  49     -22.730 -16.450  -9.170  1.00  1.00      C    C
ATOM    930  CA  GLU C  50     -22.790 -14.100  -6.000  1.00  1.00      C    C
ATOM    931  CA  ILE C  51     -19.420 -12.400  -6.940  1.00  1.00      C    C
ATOM    932  CA  ARG C  52     -20.980 -11.490 -10.370  1.00  1.00      C    C
ATOM    933  CA  ARG C  53     -24.220 -10.310  -8.680  1.00  1.00      C    C
ATOM    934  CA  TYR C  54     -22.340  -7.980  -6.270  1.00  1.00      C    C
ATOM    935  CA  GLN C  55     -19.900  -6.860  -8.780  1.00  1.00      C    C
ATOM    936  CA  LYS C  56     -22.610  -5.540 -10.990  1.00  1.00      C    C
ATOM    937  CA  SER C  57     -24.510  -3.630  -8.390  1.00  1.00      C    C
ATOM    938  CA  THR C  58     -23.420  -0.720  -6.050  1.00  1.00      C    C
ATOM    939  CA  GLU C  59     -25.710  -1.050  -3.100  1.00  1.00      C    C
ATOM    940  CA  LEU C  60     -24.370  -0.990   0.450  1.00  1.00      C    C
ATOM    941  CA  LEU C  61     -23.330  -4.380   1.780  1.00  1.00      C    C
ATOM    942  CA  ILE C  62     -24.110  -4.330   5.480  1.00  1.00      C    C
ATOM    943  CA  ARG C  63     -27.450  -3.580   7.140  1.00  1.00      C    C
ATOM    944  CA  LYS C  64     -27.940   0.000   8.100  1.00  1.00      C    C
ATOM    945  CA  LEU C  65     -29.210  -0.240  11.710  1.00  1.00      C    C
ATOM    946  CA  PRO C  66     -26.420  -2.630  12.870  1.00  1.00      C    C
ATOM    947  CA  PHE C  67     -23.910  -0.350  11.160  1.00  1.00      C    C
ATOM    948  CA  GLN C  68     -25.170   2.750  12.710  1.00  1.00      C    C
ATOM    949  CA  ARG C  69     -24.680   1.300  16.220  1.00  1.00      C    C
ATOM    950  CA  LEU C  70     -21.040   0.350  15.530  1.00  1.00      C    C
ATOM    951  CA  VAL C  71     -20.270   3.820  14.250  1.00  1.00      C    C
ATOM    952  CA  ARG C  72     -21.740   5.510  17.370  1.00  1.00      C    C
ATOM    953  CA  GLU C  73     -19.860   3.050  19.630  1.00  1.00      C    C
ATOM    954  CA  ILE C  74     -16.440   3.980  18.360  1.00  1.00      C    C
ATOM    955  CA  ALA C  75     -17.150   7.740  18.700  1.00  1.00      C    C
ATOM    956  CA  GLN C  76     -18.620   7.210  22.260  1.00  1.00      C    C
ATOM    957  CA  ASP C  77     -15.180   6.220  23.400  1.00  1.00      C    C
ATOM    958  CA  PHE C  78     -13.580   9.490  22.320  1.00  1.00      C    C
ATOM    959  CA  LYS C  79     -16.260  11.980  23.410  1.00  1.00      C    C
ATOM    960  CA  THR C  80     -19.530  11.080  25.130  1.00  1.00      C    C
ATOM    961  CA  ASP C  81     -22.790  12.510  23.970  1.00  1.00      C    C
ATOM    962  CA  LEU C  82     -21.980  13.330  20.310  1.00  1.00      C    C
ATOM    963  CA  ARG C  83     -25.000  13.580  17.930  1.00  1.00      C    C
ATOM    964  CA  PHE C  84     -24.210  12.860  14.150  1.00  1.00      C    C
ATOM    965  CA  GLN C  85     -25.580  14.570  11.090  1.00  1.00      C    C
ATOM    966  CA  SER C  86     -27.140  11.600   9.080  1.00  1.00      C    C
ATOM    967  CA  SER C  87     -24.680  12.250   6.240  1.00  1.00      C    C
ATOM    968  CA  ALA C  88     -21.750  11.540   8.420  1.00  1.00      C    C
ATOM    969  CA  VAL C  89     -22.810   8.040   9.440  1.00  1.00      C    C
ATOM    970  CA  MET C  90     -23.620   7.320   5.740  1.00  1.00      C    C
ATOM    971  CA  ALA C  91     -20.130   8.710   4.880  1.00  1.00      C    C
ATOM    972  CA  LEU C  92     -18.600   6.240   7.060  1.00  1.00      C    C
ATOM    973  CA  GLN C  93     -20.400   3.330   5.510  1.00  1.00      C    C
ATOM    974  CA  GLU C  94     -19.420   4.270   1.990  1.00  1.00      C    C
ATOM    975  CA  ALA C  95     -15.780   4.640   2.920  1.00  1.00      C    C
ATOM    976  CA  SER C  96     -15.640   1.360   4.890  1.00  1.00      C    C
ATOM    977  CA  GLU C  97     -17.080  -0.800   2.170  1.00  1.00      C    C
ATOM    978  CA  ALA C  98     -14.860   0.530  -0.550  1.00  1.00      C    C
ATOM    979  CA  TYR C  99     -11.800  -0.020   1.680  1.00  1.00      C    C
ATOM    980  CA  LEU C 100     -12.950  -3.490   2.640  1.00  1.00      C    C
ATOM    981  CA  VAL C 101     -13.750  -4.680  -0.870  1.00  1.00      C    C
ATOM    982  CA  ALA C 102     -10.180  -3.900  -1.960  1.00  1.00      C    C
ATOM    983  CA  LEU C 103      -8.690  -5.590   1.170  1.00  1.00      C    C
ATOM    984  CA  PHE C 104     -10.460  -8.770   0.410  1.00  1.00      C    C
ATOM    985  CA  GLU C 105      -9.280  -8.610  -3.160  1.00  1.00      C    C
ATOM    986  CA  ASP C 106      -5.640  -8.330  -1.950  1.00  1.00      C    C
ATOM    987  CA  THR C 107      -6.060 -11.140   0.700  1.00  1.00      C    C
ATOM    988  CA  ASN C 108      -7.570 -13.330  -2.080  1.00  1.00      C    C
ATOM    989  CA  LEU C 109      -4.580 -12.930  -4.290  1.00  1.00      C    C
ATOM    990  CA  CYS C 110      -2.330 -13.950  -1.400  1.00  1.00      C    C
ATOM    991  CA  ALA C 111      -4.190 -17.190  -0.830  1.00  1.00      C    C
ATOM    992  CA  ILE C 112      -4.080 -18.040  -4.570  1.00  1.00      C    C
ATOM    993  CA  HIS C 113      -0.360 -17.400  -4.520  1.00  1.00      C    C
ATOM    994  CA  ALA C 114      -0.210 -20.050  -1.820  1.00  1.00      C    C
ATOM    995  CA  LYS C 115      -2.220 -22.520  -4.000  1.00  1.00      C    C
ATOM    996  CA  ARG C 116      -5.340 -22.390  -1.810  1.00  1.00      C    C
ATOM    997  CA  VAL C 117      -8.870 -21.250  -2.580  1.00  1.00      C    C
ATOM    998  CA  THR C 118      -9.550 -20.160   0.910  1.00  1.00      C    C
ATOM    999  CA  ILE C 119      -8.580 -16.900   2.530  1.00  1.00      C    C
ATOM   1000  CA  MET C 120      -6.660 -17.390   5.850  1.00  1.00      C    C
ATOM   1001  CA  PRO C 121      -5.900 -15.050   8.860  1.00  1.00      C    C
ATOM   1002  CA  LYS C 122      -2.240 -15.030   7.830  1.00  1.00      C    C
ATOM   1003  CA  ASP C 123      -3.280 -13.740   4.360  1.00  1.00      C    C
ATOM   1004  CA  ILE C 124      -5.120 -10.750   5.680  1.00  1.00      C    C
ATOM   1005  CA  GLN C 125      -2.100  -9.860   7.800  1.00  1.00      C    C
ATOM   1006  CA  LEU C 126       0.310 -10.290   4.880  1.00  1.00      C    C
ATOM   1007  CA  ALA C 127      -1.630  -7.940   2.800  1.00  1.00      C    C
ATOM   1008  CA  ARG C 128      -2.050  -5.220   5.280  1.00  1.00      C    C
ATOM   1009  CA  ARG C 129       1.530  -5.290   6.420  1.00  1.00      C    C
ATOM   1010  CA  ILE C 130       2.890  -4.910   2.870  1.00  1.00      C    C
ATOM   1011  CA  ARG C 131       0.380  -2.090   2.300  1.00  1.00      C    C
ATOM   1012  CA  GLY C 132       1.710  -0.340   5.290  1.00  1.00      C    C
ATOM   1013  CA  GLU C 133      -1.380  -0.940   7.400  1.00  1.00      C    C
ATOM   1014  CA  ARG C 134       0.600  -2.980  10.050  1.00  1.00      C    C
ATOM   1015  CA  ALA C 135       3.900  -1.550   8.740  1.00  1.00      C    C
TER
ATOM   1016  CA  SER D   1     -12.819 -33.080  11.621  1.00  1.00      D    C
ATOM   1017  CA  GLY D   2     -11.839 -30.690  14.391  1.00  1.00      D    C
ATOM   1018  CA  ARG D   3      -9.920 -27.370  13.940  1.00  1.00      D    C
ATOM   1019  CA  GLY D   4     -12.850 -25.470  15.250  1.00  1.00      D    C
ATOM   1020  CA  LYS D   5     -13.189 -26.800  18.681  1.00  1.00      D    C
ATOM   1021  CA  GLY D   6     -15.799 -29.330  17.291  1.00  1.00      D    C
ATOM   1022  CA  GLY D   7     -19.089 -27.650  18.581  1.00  1.00      D    C
ATOM   1023  CA  LYS D   8     -21.039 -28.320  21.771  1.00  1.00      D    C
ATOM   1024  CA  GLY D   9     -21.309 -31.850  23.181  1.00  1.00      D    C
ATOM   1025  CA  LEU D  10     -24.989 -32.460  22.321  1.00  1.00      D    C
ATOM   1026  CA  GLY D  11     -26.109 -31.340  25.701  1.00  1.00      D    C
ATOM   1027  CA  LYS D  12     -25.109 -27.860  26.911  1.00  1.00      D    C
ATOM   1028  CA  GLY D  13     -26.639 -24.690  25.551  1.00  1.00      D    C
ATOM   1029  CA  GLY D  14     -24.309 -24.540  22.521  1.00  1.00      D    C
ATOM   1030  CA  ALA D  15     -21.790 -21.650  21.811  1.00  1.00      D    C
ATOM   1031  CA  LYS D  16     -22.540 -17.990  21.090  1.00  1.00      D    C
ATOM   1032  CA  ARG D  17     -22.540 -16.270  24.480  1.00  1.00      D    C
ATOM   1033  CA  HIS D  18     -20.240 -15.530  27.310  1.00  1.00      D    C
ATOM   1034  CA  ARG D  19     -19.860 -13.880  30.620  1.00  1.00      D    C
ATOM   1035  CA  LYS D  20     -20.960 -10.480  29.560  1.00  1.00      D    C
ATOM   1036  CA  VAL D  21     -23.250 -10.530  26.520  1.00  1.00      D    C
ATOM   1037  CA  LEU D  22     -24.800  -7.210  26.070  1.00  1.00      D    C
ATOM   1038  CA  ARG D  23     -25.620  -7.320  22.310  1.00  1.00      D    C
ATOM   1039  CA  ASP D  24     -23.350  -8.220  19.320  1.00  1.00      D    C
ATOM   1040  CA  ASN D  25     -22.710  -4.620  18.270  1.00  1.00      D    C
ATOM   1041  CA  ILE D  26     -19.470  -5.100  16.190  1.00  1.00      D    C
ATOM   1042  CA  GLN D  27     -20.790  -8.610  16.140  1.00  1.00      D    C
ATOM   1043  CA  GLY D  28     -23.770  -7.180  14.430  1.00  1.00      D    C
ATOM   1044  CA  ILE D  29     -21.690  -6.990  11.200  1.00  1.00      D    C
ATOM   1045  CA  THR D  30     -22.980 -10.420  10.290  1.00  1.00      D    C
ATOM   1046  CA  LYS D  31     -21.360 -13.300   8.530  1.00  1.00      D    C
ATOM   1047  CA  PRO D  32     -23.770 -12.780   5.660  1.00  1.00      D    C
ATOM   1048  CA  ALA D  33     -22.900  -9.130   5.120  1.00  1.00      D    C
ATOM   1049  CA  ILE D  34     -19.230  -9.930   5.430  1.00  1.00      D    C
ATOM   1050  CA  ARG D  35     -19.500 -12.790   2.940  1.00  1.00      D    C
ATOM   1051  CA  ARG D  36     -21.220 -10.460   0.480  1.00  1.00      D    C
ATOM   1052  CA  LEU D  37     -18.530  -7.870   0.980  1.00  1.00      D    C
ATOM   1053  CA  ALA D  38     -15.900 -10.610   0.230  1.00  1.00      D    C
ATOM   1054  CA  ARG D  39     -18.040 -11.440  -2.870  1.00  1.00      D    C
ATOM   1055  CA  ARG D  40     -17.930  -7.950  -4.150  1.00  1.00      D    C
ATOM   1056  CA  GLY D  41     -14.250  -8.230  -3.570  1.00  1.00      D    C
ATOM   1057  CA  GLY D  42     -14.050 -11.500  -5.600  1.00  1.00      D    C
ATOM   1058  CA  VAL D  43     -13.450 -13.900  -2.700  1.00  1.00      D    C
ATOM   1059  CA  LYS D  44     -15.020 -17.290  -3.740  1.00  1.00      D    C
ATOM   1060  CA  ARG D  45     -14.350 -19.390  -0.590  1.00  1.00      D    C
ATOM   1061  CA  ILE D  46     -13.600 -18.150   3.000  1.00  1.00      D    C
ATOM   1062  CA  SER D  47     -12.090 -19.980   5.930  1.00  1.00      D    C
ATOM   1063  CA  GLY D  48     -14.380 -20.220   8.930  1.00  1.00      D    C
ATOM   1064  CA  LEU D  49     -12.120 -18.020  10.900  1.00  1.00      D    C
ATOM   1065  CA  ILE D  50     -12.390 -15.110   8.390  1.00  1.00      D    C
ATOM   1066  CA  TYR D  51     -15.440 -13.490   9.750  1.00  1.00      D    C
ATOM   1067  CA  GLU D  52     -14.250 -12.430  13.140  1.00  1.00      D    C
ATOM   1068  CA  GLU D  53     -10.890 -11.580  11.570  1.00  1.00      D    C
ATOM   1069  CA  THR D  54     -12.610  -9.290   9.000  1.00  1.00      D    C
ATOM   1070  CA  ARG D  55     -14.540  -7.480  11.700  1.00  1.00      D    C
ATOM   1071  CA  GLY D  56     -11.390  -6.630  13.520  1.00  1.00      D    C
ATOM   1072  CA  VAL D  57      -9.840  -4.960  10.410  1.00  1.00      D    C
ATOM   1073  CA  LEU D  58     -13.040  -2.930   9.900  1.00  1.00      D    C
ATOM   1074  CA  LYS D  59     -12.910  -1.850  13.560  1.00  1.00      D    C
ATOM   1075  CA  VAL D  60      -9.350  -0.590  13.240  1.00  1.00      D    C
ATOM   1076  CA  PHE D  61     -10.410   1.530  10.240  1.00  1.00      D    C
ATOM   1077  CA  LEU D  62     -13.270   3.160  12.240  1.00  1.00      D    C
ATOM   1078  CA  GLU D  63     -11.170   3.700  15.280  1.00  1.00      D    C
ATOM   1079  CA  ASN D  64      -8.650   5.640  13.240  1.00  1.00      D    C
ATOM   1080  CA  VAL D  65     -11.000   7.780  11.230  1.00  1.00      D    C
ATOM   1081  CA  ILE D  66     -13.610   8.490  13.820  1.00  1.00      D    C
ATOM   1082  CA  ARG D  67     -11.060   9.720  16.410  1.00  1.00      D    C
ATOM   1083  CA  ASP D  68      -9.810  12.410  13.980  1.00  1.00      D    C
ATOM   1084  CA  ALA D  69     -13.280  13.360  12.930  1.00  1.00      D    C
ATOM   1085  CA  VAL D  70     -14.370  13.990  16.460  1.00  1.00      D    C
ATOM   1086  CA  THR D  71     -11.060  15.740  17.300  1.00  1.00      D    C
ATOM   1087  CA  TYR D  72     -12.030  18.250  14.500  1.00  1.00      D    C
ATOM   1088  CA  THR D  73     -15.630  18.360  15.750  1.00  1.00      D    C
ATOM   1089  CA  GLU D  74     -14.440  19.460  19.190  1.00  1.00      D    C
ATOM   1090  CA  HIS D  75     -11.950  21.840  17.830  1.00  1.00      D    C
ATOM   1091  CA  ALA D  76     -14.840  23.570  16.130  1.00  1.00      D    C
ATOM   1092  CA  LYS D  77     -16.740  23.650  19.410  1.00  1.00      D    C
ATOM   1093  CA  ARG D  78     -19.360  21.310  17.940  1.00  1.00      D    C
ATOM   1094  CA  LYS D  79     -21.140  18.540  19.700  1.00  1.00      D    C
ATOM   1095  CA  THR D  80     -22.970  17.380  16.490  1.00  1.00      D    C
ATOM   1096  CA  VAL D  81     -20.630  15.540  14.080  1.00  1.00      D    C
ATOM   1097  CA  THR D  82     -20.830  17.180  10.690  1.00  1.00      D    C
ATOM   1098  CA  ALA D  83     -20.340  15.770   7.250  1.00  1.00      D    C
ATOM   1099  CA  MET D  84     -17.190  18.000   6.920  1.00  1.00      D    C
ATOM   1100  CA  ASP D  85     -15.600  16.400  10.020  1.00  1.00      D    C
ATOM   1101  CA  VAL D  86     -15.700  13.060   8.060  1.00  1.00      D    C
ATOM   1102  CA  VAL D  87     -14.530  14.690   4.730  1.00  1.00      D    C
ATOM   1103  CA  TYR D  88     -11.390  16.030   6.640  1.00  1.00      D    C
ATOM   1104  CA  ALA D  89     -11.120  12.680   8.540  1.00  1.00      D    C
ATOM   1105  CA  LEU D  90     -11.290  10.780   5.250  1.00  1.00      D    C
ATOM   1106  CA  LYS D  91      -8.840  13.120   3.700  1.00  1.00      D    C
ATOM   1107  CA  ARG D  92      -6.150  12.920   6.330  1.00  1.00      D    C
ATOM   1108  CA  GLN D  93      -6.510   8.990   6.300  1.00  1.00      D    C
ATOM   1109  CA  GLY D  94      -5.640   9.080   2.570  1.00  1.00      D    C
ATOM   1110  CA  ARG D  95      -9.120   8.270   1.450  1.00  1.00      D    C
ATOM   1111  CA  THR D  96     -10.610  11.510  -0.030  1.00  1.00      D    C
ATOM   1112  CA  LEU D  97     -14.490  10.830  -0.320  1.00  1.00      D    C
ATOM   1113  CA  TYR D  98     -16.490  12.610  -2.960  1.00  1.00      D    C
ATOM   1114  CA  GLY D  99     -20.260  12.940  -2.670  1.00  1.00      D    C
ATOM   1115  CA  PHE D 100     -20.660  13.820   1.000  1.00  1.00      D    C
ATOM   1116  CA  GLY D 101     -24.370  14.710   1.310  1.00  1.00      D    C
ATOM   1117  CA  GLY D 102     -25.540  11.870  -1.000  1.00  1.00      D    C
TER
ATOM   1118  CA  SER E   1     -42.980  10.759 -28.070  1.00  1.00      E    C
ATOM   1119  CA  GLY E   2     -42.550  10.769 -24.210  1.00  1.00      E    C
ATOM   1120  CA  ARG E   3     -43.110  14.389 -23.030  1.00  1.00      E    C
ATOM   1121  CA  GLY E   4     -43.801  17.489 -25.200  1.00  1.00      E    C
ATOM   1122  CA  LYS E   5     -47.221  16.499 -26.520  1.00  1.00      E    C
ATOM   1123  CA  GLN E   6     -49.521  18.969 -28.260  1.00  1.00      E    C
ATOM   1124  CA  GLY E   7     -51.411  19.369 -25.110  1.00  1.00      E    C
ATOM   1125  CA  GLY E   8     -48.551  18.169 -22.900  1.00  1.00      E    C
ATOM   1126  CA  LYS E   9     -50.770  15.449 -21.330  1.00  1.00      E    C
ATOM   1127  CA  THR E  10     -48.990  11.979 -20.990  1.00  1.00      E    C
ATOM   1128  CA  ARG E  11     -51.450  10.699 -23.570  1.00  1.00      E    C
ATOM   1129  CA  ALA E  12     -52.570   7.959 -21.430  1.00  1.00      E    C
ATOM   1130  CA  LYS E  13     -53.520   9.829 -18.260  1.00  1.00      E    C
ATOM   1131  CA  ALA E  14     -56.030   9.739 -15.290  1.00  1.00      E    C
ATOM   1132  CA  LYS E  15     -58.620  12.319 -14.110  1.00  1.00      E    C
ATOM   1133  CA  THR E  16     -59.580  10.389 -11.000  1.00  1.00      E    C
ATOM   1134  CA  ARG E  17     -63.100  10.209  -9.740  1.00  1.00      E    C
ATOM   1135  CA  SER E  18     -61.830  12.329  -6.850  1.00  1.00      E    C
ATOM   1136  CA  SER E  19     -60.740  15.149  -9.350  1.00  1.00      E    C
ATOM   1137  CA  ARG E  20     -64.020  14.419 -11.210  1.00  1.00      E    C
ATOM   1138  CA  ALA E  21     -65.960  15.009  -8.080  1.00  1.00      E    C
ATOM   1139  CA  GLY E  22     -63.650  17.799  -6.780  1.00  1.00      E    C
ATOM   1140  CA  LEU E  23     -62.880  15.859  -3.660  1.00  1.00      E    C
ATOM   1141  CA  GLN E  24     -60.180  15.939  -0.960  1.00  1.00      E    C
ATOM   1142  CA  PHE E  25     -60.840  12.329   0.090  1.00  1.00      E    C
ATOM   1143  CA  PRO E  26     -60.000   9.409  -2.270  1.00  1.00      E    C
ATOM   1144  CA  VAL E  27     -62.970   8.139  -4.430  1.00  1.00      E    C
ATOM   1145  CA  GLY E  28     -60.950   5.339  -5.890  1.00  1.00      E    C
ATOM   1146  CA  ARG E  29     -60.020   3.979  -2.400  1.00  1.00      E    C
ATOM   1147  CA  VAL E  30     -63.470   4.519  -0.969  1.00  1.00      E    C
ATOM   1148  CA  HIS E  31     -64.890   2.429  -3.969  1.00  1.00      E    C
ATOM   1149  CA  ARG E  32     -62.510  -0.341  -3.069  1.00  1.00      E    C
ATOM   1150  CA  LEU E  33     -63.280  -0.631   0.571  1.00  1.00      E    C
ATOM   1151  CA  LEU E  34     -66.960  -0.871  -0.009  1.00  1.00      E    C
ATOM   1152  CA  ARG E  35     -66.540  -3.471  -2.589  1.00  1.00      E    C
ATOM   1153  CA  LYS E  36     -64.090  -5.531  -0.519  1.00  1.00      E    C
ATOM   1154  CA  GLY E  37     -66.300  -5.471   2.671  1.00  1.00      E    C
ATOM   1155  CA  ASN E  38     -69.100  -7.641   1.291  1.00  1.00      E    C
ATOM   1156  CA  TYR E  39     -71.810  -5.071   1.741  1.00  1.00      E    C
ATOM   1157  CA  ALA E  40     -74.070  -5.741  -1.409  1.00  1.00      E    C
ATOM   1158  CA  GLU E  41     -73.290  -8.051  -4.279  1.00  1.00      E    C
ATOM   1159  CA  ARG E  42     -72.810  -5.041  -6.539  1.00  1.00      E    C
ATOM   1160  CA  VAL E  43     -71.650  -1.381  -6.169  1.00  1.00      E    C
ATOM   1161  CA  GLY E  44     -71.960   1.599  -8.609  1.00  1.00      E    C
ATOM   1162  CA  ALA E  45     -69.830   4.529  -9.999  1.00  1.00      E    C
ATOM   1163  CA  GLY E  46     -71.950   7.089  -8.459  1.00  1.00      E    C
ATOM   1164  CA  ALA E  47     -71.790   5.319  -5.099  1.00  1.00      E    C
ATOM   1165  CA  PRO E  48     -68.170   6.089  -4.349  1.00  1.00      E    C
ATOM   1166  CA  VAL E  49     -68.570   9.689  -5.390  1.00  1.00      E    C
ATOM   1167  CA  TYR E  50     -71.460  10.279  -2.900  1.00  1.00      E    C
ATOM   1168  CA  LEU E  51     -69.800   8.259  -0.179  1.00  1.00      E    C
ATOM   1169  CA  ALA E  52     -66.340   9.819  -0.350  1.00  1.00      E    C
ATOM   1170  CA  ALA E  53     -68.110  13.299  -0.460  1.00  1.00      E    C
ATOM   1171  CA  VAL E  54     -70.090  12.539   2.630  1.00  1.00      E    C
ATOM   1172  CA  LEU E  55     -67.030  11.109   4.500  1.00  1.00      E    C
ATOM   1173  CA  GLU E  56     -64.940  14.179   3.630  1.00  1.00      E    C
ATOM   1174  CA  TYR E  57     -67.760  16.409   4.800  1.00  1.00      E    C
ATOM   1175  CA  LEU E  58     -68.260  14.739   8.180  1.00  1.00      E    C
ATOM   1176  CA  THR E  59     -64.570  14.969   8.830  1.00  1.00      E    C
ATOM   1177  CA  ALA E  60     -64.530  18.759   8.020  1.00  1.00      E    C
ATOM   1178  CA  GLU E  61     -67.120  19.379  10.770  1.00  1.00      E    C
ATOM   1179  CA  ILE E  62     -65.210  17.590  13.530  1.00  1.00      E    C
ATOM   1180  CA  LEU E  63     -61.850  19.190  12.570  1.00  1.00      E    C
ATOM   1181  CA  GLU E  64     -63.660  22.550  12.200  1.00  1.00      E    C
ATOM   1182  CA  LEU E  65     -65.180  22.360  15.600  1.00  1.00      E    C
ATOM   1183  CA  ALA E  66     -62.120  20.800  17.340  1.00  1.00      E    C
ATOM   1184  CA  GLY E  67     -59.760  23.300  16.100  1.00  1.00      E    C
ATOM   1185  CA  ASN E  68     -62.270  26.010  17.280  1.00  1.00      E    C
ATOM   1186  CA  ALA E  69     -62.300  24.520  20.750  1.00  1.00      E    C
ATOM   1187  CA  ALA E  70     -58.460  24.370  20.590  1.00  1.00      E    C
ATOM   1188  CA  ARG E  71     -58.260  28.090  19.750  1.00  1.00      E    C
ATOM   1189  CA  ASP E  72     -60.740  28.850  22.540  1.00  1.00      E    C
ATOM   1190  CA  ASN E  73     -58.300  27.370  25.100  1.00  1.00      E    C
ATOM   1191  CA  LYS E  74     -55.290  28.970  23.430  1.00  1.00      E    C
ATOM   1192  CA  LYS E  75     -53.870  25.740  22.070  1.00  1.00      E    C
ATOM   1193  CA  THR E  76     -52.560  25.350  18.600  1.00  1.00      E    C
ATOM   1194  CA  ARG E  77     -52.080  21.570  18.510  1.00  1.00      E    C
ATOM   1195  CA  ILE E  78     -55.220  19.530  18.770  1.00  1.00      E    C
ATOM   1196  CA  ILE E  79     -55.260  16.790  21.430  1.00  1.00      E    C
ATOM   1197  CA  PRO E  80     -57.960  14.110  22.020  1.00  1.00      E    C
ATOM   1198  CA  ARG E  81     -59.270  16.340  24.940  1.00  1.00      E    C
ATOM   1199  CA  HIS E  82     -60.150  19.070  22.380  1.00  1.00      E    C
ATOM   1200  CA  LEU E  83     -61.920  16.490  20.070  1.00  1.00      E    C
ATOM   1201  CA  GLN E  84     -63.980  15.540  23.180  1.00  1.00      E    C
ATOM   1202  CA  LEU E  85     -64.870  19.050  23.860  1.00  1.00      E    C
ATOM   1203  CA  ALA E  86     -66.190  19.360  20.320  1.00  1.00      E    C
ATOM   1204  CA  VAL E  87     -68.130  16.200  20.460  1.00  1.00      E    C
ATOM   1205  CA  ARG E  88     -69.580  16.150  23.890  1.00  1.00      E    C
ATOM   1206  CA  ASN E  89     -70.540  19.800  23.760  1.00  1.00      E    C
ATOM   1207  CA  ASP E  90     -72.240  19.330  20.260  1.00  1.00      E    C
ATOM   1208  CA  GLU E  91     -75.740  17.939  20.570  1.00  1.00      E    C
ATOM   1209  CA  GLU E  92     -75.680  16.089  17.170  1.00  1.00      E    C
ATOM   1210  CA  LEU E  93     -72.280  14.389  17.220  1.00  1.00      E    C
ATOM   1211  CA  ASN E  94     -73.080  13.270  20.880  1.00  1.00      E    C
ATOM   1212  CA  LYS E  95     -76.190  11.519  19.611  1.00  1.00      E    C
ATOM   1213  CA  LEU E  96     -74.370   9.959  16.601  1.00  1.00      E    C
ATOM   1214  CA  LEU E  97     -71.650   8.790  19.031  1.00  1.00      E    C
ATOM   1215  CA  GLY E  98     -73.550   7.940  22.271  1.00  1.00      E    C
ATOM   1216  CA  ARG E  99     -72.350   4.350  22.331  1.00  1.00      E    C
ATOM   1217  CA  VAL E 100     -68.880   4.580  20.791  1.00  1.00      E    C
ATOM   1218  CA  THR E 101     -65.640   4.480  22.731  1.00  1.00      E    C
ATOM   1219  CA  ILE E 102     -64.330   7.750  24.210  1.00  1.00      E    C
ATOM   1220  CA  ALA E 103     -60.810   6.800  24.900  1.00  1.00      E    C
ATOM   1221  CA  GLN E 104     -58.760   9.920  25.690  1.00  1.00      E    C
ATOM   1222  CA  GLY E 105     -62.050  11.770  25.980  1.00  1.00      E    C
ATOM   1223  CA  GLY E 106     -61.870  12.530  29.720  1.00  1.00      E    C
ATOM   1224  CA  VAL E 107     -65.350  14.130  29.920  1.00  1.00      E    C
ATOM   1225  CA  LEU E 108     -67.080  17.480  30.160  1.00  1.00      E    C
ATOM   1226  CA  PRO E 109     -69.400  18.140  33.120  1.00  1.00      E    C
ATOM   1227  CA  ASN E 110     -72.720  19.340  31.580  1.00  1.00      E    C
ATOM   1228  CA  ILE E 111     -74.170  17.160  28.850  1.00  1.00      E    C
ATOM   1229  CA  GLN E 112     -77.480  18.070  27.170  1.00  1.00      E    C
ATOM   1230  CA  SER E 113     -79.460  14.820  26.550  1.00  1.00      E    C
ATOM   1231  CA  VAL E 114     -78.390  13.240  29.801  1.00  1.00      E    C
ATOM   1232  CA  LEU E 115     -80.280  15.900  31.850  1.00  1.00      E    C
ATOM   1233  CA  LEU E 116     -83.720  14.870  30.571  1.00  1.00      E    C
ATOM   1234  CA  PRO E 117     -86.620  16.839  29.131  1.00  1.00      E    C
ATOM   1235  CA  LYS E 118     -89.830  16.829  31.171  1.00  1.00      E    C
ATOM   1236  CA  LYS E 119     -91.640  13.609  30.201  1.00  1.00      E    C
ATOM   1237  CA  THR E 120     -92.510  13.869  33.881  1.00  1.00      E    C
ATOM   1238  CA  GLU E 121     -91.150  13.260  37.381  1.00  1.00      E    C
ATOM   1239  CA  SER E 122     -94.280  12.050  39.221  1.00  1.00      E    C
ATOM   1240  CA  SER E 123     -92.730  10.420  42.131  1.00  1.00      E    C
ATOM   1241  CA  LYS E 124     -94.260  10.750  45.711  1.00  1.00      E    C
ATOM   1242  CA  SER E 125     -93.290  10.600  49.301  1.00  1.00      E    C
ATOM   1243  CA  LYS E 126     -95.960   8.020  50.091  1.00  1.00      E    C
ATOM   1244  CA  SER E 127     -96.860   6.250  53.411  1.00  1.00      E    C
ATOM   1245  CA  LYS E 128     -99.940   5.940  55.501  1.00  1.00      E    C
TER
ATOM   1246  CA  PRO F   1     -46.310 -11.750  34.191  1.00  1.00      F    C
ATOM   1247  CA  GLU F   2     -45.150  -9.140  31.741  1.00  1.00      F    C
ATOM   1248  CA  PRO F   3     -42.750  -6.990  33.410  1.00  1.00      F    C
ATOM   1249  CA  ALA F   4     -44.080  -3.760  34.960  1.00  1.00      F    C
ATOM   1250  CA  LYS F   5     -47.660  -3.120  36.080  1.00  1.00      F    C
ATOM   1251  CA  SER F   6     -48.600  -3.260  39.770  1.00  1.00      F    C
ATOM   1252  CA  ALA F   7     -48.290  -6.880  41.151  1.00  1.00      F    C
ATOM   1253  CA  PRO F   8     -50.690  -8.180  42.271  1.00  1.00      F    C
ATOM   1254  CA  ALA F   9     -51.160  -7.560  45.971  1.00  1.00      F    C
ATOM   1255  CA  PRO F  10     -51.430  -4.610  46.281  1.00  1.00      F    C
ATOM   1256  CA  LYS F  11     -52.960  -2.270  43.471  1.00  1.00      F    C
ATOM   1257  CA  LYS F  12     -56.010  -1.570  45.561  1.00  1.00      F    C
ATOM   1258  CA  GLY F  13     -58.630  -2.200  42.891  1.00  1.00      F    C
ATOM   1259  CA  SER F  14     -62.320  -2.240  42.381  1.00  1.00      F    C
ATOM   1260  CA  LYS F  15     -61.900   1.270  41.071  1.00  1.00      F    C
ATOM   1261  CA  LYS F  16     -62.250   0.930  37.341  1.00  1.00      F    C
ATOM   1262  CA  ALA F  17     -62.980   3.790  35.001  1.00  1.00      F    C
ATOM   1263  CA  VAL F  18     -62.820   2.090  31.591  1.00  1.00      F    C
ATOM   1264  CA  THR F  19     -63.580  -1.500  32.551  1.00  1.00      F    C
ATOM   1265  CA  LYS F  20     -67.220  -0.770  31.901  1.00  1.00      F    C
ATOM   1266  CA  THR F  21     -67.470  -3.000  28.811  1.00  1.00      F    C
ATOM   1267  CA  GLN F  22     -68.200  -3.530  25.101  1.00  1.00      F    C
ATOM   1268  CA  LYS F  23     -64.620  -4.190  24.071  1.00  1.00      F    C
ATOM   1269  CA  LYS F  24     -64.710  -5.560  20.451  1.00  1.00      F    C
ATOM   1270  CA  ASP F  25     -65.900  -4.400  17.091  1.00  1.00      F    C
ATOM   1271  CA  GLY F  26     -64.520  -1.150  15.711  1.00  1.00      F    C
ATOM   1272  CA  LYS F  27     -62.320  -3.220  13.411  1.00  1.00      F    C
ATOM   1273  CA  LYS F  28     -59.510  -5.650  13.921  1.00  1.00      F    C
ATOM   1274  CA  ARG F  29     -60.210  -8.430  11.361  1.00  1.00      F    C
ATOM   1275  CA  ARG F  30     -56.700  -8.390   9.901  1.00  1.00      F    C
ATOM   1276  CA  LYS F  31     -56.150  -5.960   7.101  1.00  1.00      F    C
ATOM   1277  CA  THR F  32     -52.600  -5.100   6.331  1.00  1.00      F    C
ATOM   1278  CA  ARG F  33     -51.930  -1.870   8.170  1.00  1.00      F    C
ATOM   1279  CA  LYS F  34     -50.530   1.210   6.300  1.00  1.00      F    C
ATOM   1280  CA  GLU F  35     -53.580   2.960   4.950  1.00  1.00      F    C
ATOM   1281  CA  SER F  36     -56.250   4.630   7.200  1.00  1.00      F    C
ATOM   1282  CA  TYR F  37     -57.780   7.950   6.430  1.00  1.00      F    C
ATOM   1283  CA  ALA F  38     -54.730   9.840   7.750  1.00  1.00      F    C
ATOM   1284  CA  ILE F  39     -53.550  11.440   4.590  1.00  1.00      F    C
ATOM   1285  CA  TYR F  40     -57.100  12.640   3.900  1.00  1.00      F    C
ATOM   1286  CA  VAL F  41     -58.010  13.910   7.310  1.00  1.00      F    C
ATOM   1287  CA  TYR F  42     -54.800  15.840   7.290  1.00  1.00      F    C
ATOM   1288  CA  LYS F  43     -55.580  17.430   3.880  1.00  1.00      F    C
ATOM   1289  CA  VAL F  44     -59.020  18.600   5.090  1.00  1.00      F    C
ATOM   1290  CA  LEU F  45     -57.530  19.960   8.250  1.00  1.00      F    C
ATOM   1291  CA  LYS F  46     -55.080  22.290   6.510  1.00  1.00      F    C
ATOM   1292  CA  GLN F  47     -58.010  23.670   4.590  1.00  1.00      F    C
ATOM   1293  CA  VAL F  48     -60.170  24.160   7.570  1.00  1.00      F    C
ATOM   1294  CA  HIS F  49     -57.550  25.060  10.200  1.00  1.00      F    C
ATOM   1295  CA  PRO F  50     -54.320  26.040   8.330  1.00  1.00      F    C
ATOM   1296  CA  ASP F  51     -52.370  27.000  11.530  1.00  1.00      F    C
ATOM   1297  CA  THR F  52     -53.500  24.360  13.950  1.00  1.00      F    C
ATOM   1298  CA  GLY F  53     -51.980  20.850  13.940  1.00  1.00      F    C
ATOM   1299  CA  ILE F  54     -53.180  17.650  15.660  1.00  1.00      F    C
ATOM   1300  CA  SER F  55     -51.260  15.000  17.830  1.00  1.00      F    C
ATOM   1301  CA  SER F  56     -51.160  11.460  16.470  1.00  1.00      F    C
ATOM   1302  CA  LYS F  57     -53.460  10.020  19.270  1.00  1.00      F    C
ATOM   1303  CA  ALA F  58     -55.840  12.580  17.880  1.00  1.00      F    C
ATOM   1304  CA  MET F  59     -55.140  11.270  14.420  1.00  1.00      F    C
ATOM   1305  CA  SER F  60     -56.040   7.670  15.510  1.00  1.00      F    C
ATOM   1306  CA  ILE F  61     -59.350   8.950  16.880  1.00  1.00      F    C
ATOM   1307  CA  MET F  62     -60.140  10.700  13.670  1.00  1.00      F    C
ATOM   1308  CA  ASN F  63     -59.240   7.700  11.600  1.00  1.00      F    C
ATOM   1309  CA  SER F  64     -61.590   5.470  13.850  1.00  1.00      F    C
ATOM   1310  CA  PHE F  65     -64.380   8.020  13.330  1.00  1.00      F    C
ATOM   1311  CA  VAL F  66     -63.960   7.669   9.500  1.00  1.00      F    C
ATOM   1312  CA  ASN F  67     -63.970   3.889   9.601  1.00  1.00      F    C
ATOM   1313  CA  ASP F  68     -67.090   3.879  11.901  1.00  1.00      F    C
ATOM   1314  CA  VAL F  69     -68.960   6.399   9.631  1.00  1.00      F    C
ATOM   1315  CA  PHE F  70     -67.910   4.449   6.581  1.00  1.00      F    C
ATOM   1316  CA  GLU F  71     -69.190   1.209   8.161  1.00  1.00      F    C
ATOM   1317  CA  ARG F  72     -72.400   2.899   9.321  1.00  1.00      F    C
ATOM   1318  CA  ILE F  73     -73.440   4.229   5.901  1.00  1.00      F    C
ATOM   1319  CA  ALA F  74     -72.460   0.979   4.091  1.00  1.00      F    C
ATOM   1320  CA  GLY F  75     -74.170  -1.251   6.701  1.00  1.00      F    C
ATOM   1321  CA  GLU F  76     -77.470   0.609   6.481  1.00  1.00      F    C
ATOM   1322  CA  ALA F  77     -76.910   0.809   2.601  1.00  1.00      F    C
ATOM   1323  CA  SER F  78     -76.420  -3.061   2.671  1.00  1.00      F    C
ATOM   1324  CA  ARG F  79     -79.620  -3.351   4.781  1.00  1.00      F    C
ATOM   1325  CA  LEU F  80     -81.550  -0.961   2.511  1.00  1.00      F    C
ATOM   1326  CA  ALA F  81     -80.480  -2.881  -0.539  1.00  1.00      F    C
ATOM   1327  CA  HIS F  82     -81.230  -6.181   1.051  1.00  1.00      F    C
ATOM   1328  CA  TYR F  83     -84.580  -5.191   2.461  1.00  1.00      F    C
ATOM   1329  CA  ASN F  84     -85.560  -4.101  -1.039  1.00  1.00      F    C
ATOM   1330  CA  LYS F  85     -84.090  -7.131  -2.879  1.00  1.00      F    C
ATOM   1331  CA  ARG F  86     -81.570  -5.041  -4.709  1.00  1.00      F    C
ATOM   1332  CA  SER F  87     -78.090  -6.241  -5.579  1.00  1.00      F    C
ATOM   1333  CA  THR F  88     -76.690  -2.761  -6.099  1.00  1.00      F    C
ATOM   1334  CA  ILE F  89     -75.780  -0.121  -3.589  1.00  1.00      F    C
ATOM   1335  CA  THR F  90     -76.170   3.239  -5.379  1.00  1.00      F    C
ATOM   1336  CA  SER F  91     -75.810   6.809  -4.239  1.00  1.00      F    C
ATOM   1337  CA  ARG F  92     -79.630   6.639  -3.649  1.00  1.00      F    C
ATOM   1338  CA  GLU F  93     -79.180   3.799  -1.009  1.00  1.00      F    C
ATOM   1339  CA  ILE F  94     -76.120   5.799   0.231  1.00  1.00      F    C
ATOM   1340  CA  GLN F  95     -78.320   8.889   0.531  1.00  1.00      F    C
ATOM   1341  CA  THR F  96     -81.090   7.019   2.291  1.00  1.00      F    C
ATOM   1342  CA  ALA F  97     -78.710   5.359   4.731  1.00  1.00      F    C
ATOM   1343  CA  VAL F  98     -77.320   8.829   5.511  1.00  1.00      F    C
ATOM   1344  CA  ARG F  99     -80.800  10.319   6.221  1.00  1.00      F    C
ATOM   1345  CA  LEU F 100     -81.550   7.399   8.531  1.00  1.00      F    C
ATOM   1346  CA  LEU F 101     -78.240   7.389  10.301  1.00  1.00      F    C
ATOM   1347  CA  LEU F 102     -77.010  10.969  10.701  1.00  1.00      F    C
ATOM   1348  CA  PRO F 103     -78.590  13.319  13.091  1.00  1.00      F    C
ATOM   1349  CA  GLY F 104     -80.710  16.279  11.760  1.00  1.00      F    C
ATOM   1350  CA  GLU F 105     -78.440  19.059  10.490  1.00  1.00      F    C
ATOM   1351  CA  LEU F 106     -75.640  16.639   9.820  1.00  1.00      F    C
ATOM   1352  CA  ALA F 107     -77.770  14.559   7.460  1.00  1.00      F    C
ATOM   1353  CA  LYS F 108     -78.850  17.659   5.630  1.00  1.00      F    C
ATOM   1354  CA  HIS F 109     -75.470  19.049   4.700  1.00  1.00      F    C
ATOM   1355  CA  ALA F 110     -73.950  15.579   4.210  1.00  1.00      F    C
ATOM   1356  CA  VAL F 111     -76.740  14.959   1.700  1.00  1.00      F    C
ATOM   1357  CA  SER F 112     -75.990  18.359   0.060  1.00  1.00      F    C
ATOM   1358  CA  GLU F 113     -72.340  17.419  -0.530  1.00  1.00      F    C
ATOM   1359  CA  GLY F 114     -73.150  13.889  -1.540  1.00  1.00      F    C
ATOM   1360  CA  THR F 115     -75.580  15.229  -4.120  1.00  1.00      F    C
ATOM   1361  CA  LYS F 116     -73.210  17.889  -5.250  1.00  1.00      F    C
ATOM   1362  CA  ALA F 117     -70.490  15.279  -5.860  1.00  1.00      F    C
ATOM   1363  CA  VAL F 118     -72.770  12.979  -7.930  1.00  1.00      F    C
ATOM   1364  CA  THR F 119     -73.880  15.919 -10.040  1.00  1.00      F    C
ATOM   1365  CA  LYS F 120     -70.260  16.919 -10.840  1.00  1.00      F    C
ATOM   1366  CA  TYR F 121     -69.210  13.389 -11.730  1.00  1.00      F    C
ATOM   1367  CA  THR F 122     -72.000  13.069 -14.210  1.00  1.00      F    C
ATOM   1368  CA  SER F 123     -71.010  16.499 -15.730  1.00  1.00      F    C
ATOM   1369  CA  ALA F 124     -67.840  14.899 -17.250  1.00  1.00      F    C
ATOM   1370  CA  LYS F 125     -67.510  12.969 -20.470  1.00  1.00      F    C
TER
ATOM   1371  CA  ALA G   1      34.260  -0.899  36.020  1.00  1.00      G    C
ATOM   1372  CA  ARG G   2      34.270   2.051  38.310  1.00  1.00      G    C
ATOM   1373  CA  THR G   3      31.020   0.841  39.870  1.00  1.00      G    C
ATOM   1374  CA  LYS G   4      27.520   2.041  38.940  1.00  1.00      G    C
ATOM   1375  CA  GLN G   5      25.670  -1.219  38.900  1.00  1.00      G    C
ATOM   1376  CA  THR G   6      24.780  -3.509  41.800  1.00  1.00      G    C
ATOM   1377  CA  ALA G   7      21.760  -4.619  43.760  1.00  1.00      G    C
ATOM   1378  CA  ARG G   8      19.090  -6.249  41.610  1.00  1.00      G    C
ATOM   1379  CA  LYS G   9      19.910  -8.989  39.000  1.00  1.00      G    C
ATOM   1380  CA  SER G  10      17.940  -9.209  35.710  1.00  1.00      G    C
ATOM   1381  CA  THR G  11      16.850 -12.079  33.510  1.00  1.00      G    C
ATOM   1382  CA  GLY G  12      19.090 -15.109  32.660  1.00  1.00      G    C
ATOM   1383  CA  GLY G  13      19.880 -15.889  29.100  1.00  1.00      G    C
ATOM   1384  CA  LYS G  14      22.670 -18.379  28.950  1.00  1.00      G    C
ATOM   1385  CA  ALA G  15      24.930 -18.819  25.950  1.00  1.00      G    C
ATOM   1386  CA  PRO G  16      26.701 -22.149  25.020  1.00  1.00      G    C
ATOM   1387  CA  ARG G  17      30.181 -22.289  26.250  1.00  1.00      G    C
ATOM   1388  CA  LYS G  18      30.681 -26.129  26.590  1.00  1.00      G    C
ATOM   1389  CA  GLN G  19      27.891 -28.469  25.390  1.00  1.00      G    C
ATOM   1390  CA  LEU G  20      27.691 -32.379  25.160  1.00  1.00      G    C
ATOM   1391  CA  ALA G  21      28.931 -34.299  22.120  1.00  1.00      G    C
ATOM   1392  CA  THR G  22      26.891 -36.909  20.270  1.00  1.00      G    C
ATOM   1393  CA  LYS G  23      29.761 -38.509  18.280  1.00  1.00      G    C
ATOM   1394  CA  ALA G  24      31.921 -40.029  20.970  1.00  1.00      G    C
ATOM   1395  CA  ALA G  25      34.051 -37.629  23.010  1.00  1.00      G    C
ATOM   1396  CA  ARG G  26      37.261 -37.249  25.060  1.00  1.00      G    C
ATOM   1397  CA  LYS G  27      39.571 -40.129  25.910  1.00  1.00      G    C
ATOM   1398  CA  SER G  28      41.941 -41.819  23.550  1.00  1.00      G    C
ATOM   1399  CA  ALA G  29      45.271 -42.199  25.430  1.00  1.00      G    C
ATOM   1400  CA  PRO G  30      48.571 -40.019  25.640  1.00  1.00      G    C
ATOM   1401  CA  ALA G  31      50.001 -42.049  22.720  1.00  1.00      G    C
ATOM   1402  CA  THR G  32      46.821 -41.729  20.750  1.00  1.00      G    C
ATOM   1403  CA  GLY G  33      44.491 -38.839  19.890  1.00  1.00      G    C
ATOM   1404  CA  GLY G  34      41.031 -37.199  20.270  1.00  1.00      G    C
ATOM   1405  CA  VAL G  35      38.801 -35.859  17.570  1.00  1.00      G    C
ATOM   1406  CA  LYS G  36      39.291 -32.239  16.420  1.00  1.00      G    C
ATOM   1407  CA  LYS G  37      36.051 -30.849  15.200  1.00  1.00      G    C
ATOM   1408  CA  PRO G  38      36.311 -30.199  11.470  1.00  1.00      G    C
ATOM   1409  CA  HIS G  39      34.490 -27.099  10.080  1.00  1.00      G    C
ATOM   1410  CA  ARG G  40      31.520 -27.799   7.610  1.00  1.00      G    C
ATOM   1411  CA  TYR G  41      29.420 -25.499   5.580  1.00  1.00      G    C
ATOM   1412  CA  ARG G  42      25.760 -26.269   5.290  1.00  1.00      G    C
ATOM   1413  CA  PRO G  43      23.780 -24.999   2.220  1.00  1.00      G    C
ATOM   1414  CA  GLY G  44      22.450 -21.579   3.410  1.00  1.00      G    C
ATOM   1415  CA  THR G  45      24.980 -21.109   6.170  1.00  1.00      G    C
ATOM   1416  CA  VAL G  46      26.880 -18.419   4.310  1.00  1.00      G    C
ATOM   1417  CA  ALA G  47      23.500 -16.879   3.110  1.00  1.00      G    C
ATOM   1418  CA  LEU G  48      22.450 -16.369   6.690  1.00  1.00      G    C
ATOM   1419  CA  ARG G  49      25.900 -15.109   7.690  1.00  1.00      G    C
ATOM   1420  CA  GLU G  50      25.700 -12.369   5.080  1.00  1.00      G    C
ATOM   1421  CA  ILE G  51      22.190 -11.179   5.910  1.00  1.00      G    C
ATOM   1422  CA  ARG G  52      23.380 -10.699   9.570  1.00  1.00      G    C
ATOM   1423  CA  ARG G  53      26.590  -9.079   8.350  1.00  1.00      G    C
ATOM   1424  CA  TYR G  54      25.110  -6.609   5.900  1.00  1.00      G    C
ATOM   1425  CA  GLN G  55      22.140  -5.459   7.960  1.00  1.00      G    C
ATOM   1426  CA  LYS G  56      24.600  -4.259  10.660  1.00  1.00      G    C
ATOM   1427  CA  SER G  57      26.750  -2.259   8.260  1.00  1.00      G    C
ATOM   1428  CA  THR G  58      25.670   0.941   6.670  1.00  1.00      G    C
ATOM   1429  CA  GLU G  59      27.390   1.041   3.330  1.00  1.00      G    C
ATOM   1430  CA  LEU G  60      25.410   1.141   0.070  1.00  1.00      G    C
ATOM   1431  CA  LEU G  61      25.420  -2.269  -1.590  1.00  1.00      G    C
ATOM   1432  CA  ILE G  62      25.320  -1.839  -5.340  1.00  1.00      G    C
ATOM   1433  CA  ARG G  63      28.750  -0.409  -6.760  1.00  1.00      G    C
ATOM   1434  CA  LYS G  64      28.740   3.381  -7.080  1.00  1.00      G    C
ATOM   1435  CA  LEU G  65      30.700   4.001 -10.410  1.00  1.00      G    C
ATOM   1436  CA  PRO G  66      28.800   1.311 -12.400  1.00  1.00      G    C
ATOM   1437  CA  PHE G  67      25.580   2.761 -11.160  1.00  1.00      G    C
ATOM   1438  CA  GLN G  68      26.670   6.191 -12.030  1.00  1.00      G    C
ATOM   1439  CA  ARG G  69      27.320   4.960 -15.680  1.00  1.00      G    C
ATOM   1440  CA  LEU G  70      23.900   3.340 -15.730  1.00  1.00      G    C
ATOM   1441  CA  VAL G  71      21.880   6.350 -14.440  1.00  1.00      G    C
ATOM   1442  CA  ARG G  72      23.570   8.970 -16.660  1.00  1.00      G    C
ATOM   1443  CA  GLU G  73      22.980   6.590 -19.630  1.00  1.00      G    C
ATOM   1444  CA  ILE G  74      19.330   6.210 -18.750  1.00  1.00      G    C
ATOM   1445  CA  ALA G  75      18.450   9.940 -18.430  1.00  1.00      G    C
ATOM   1446  CA  GLN G  76      20.330  10.590 -21.700  1.00  1.00      G    C
ATOM   1447  CA  ASP G  77      17.670   8.510 -23.490  1.00  1.00      G    C
ATOM   1448  CA  PHE G  78      15.160  11.160 -22.500  1.00  1.00      G    C
ATOM   1449  CA  LYS G  79      17.300  14.260 -22.540  1.00  1.00      G    C
ATOM   1450  CA  THR G  80      21.010  14.720 -23.340  1.00  1.00      G    C
ATOM   1451  CA  ASP G  81      24.259  16.460 -22.391  1.00  1.00      G    C
ATOM   1452  CA  LEU G  82      23.380  16.810 -18.701  1.00  1.00      G    C
ATOM   1453  CA  ARG G  83      25.810  17.510 -15.911  1.00  1.00      G    C
ATOM   1454  CA  PHE G  84      24.900  16.220 -12.311  1.00  1.00      G    C
ATOM   1455  CA  GLN G  85      25.550  17.511  -8.861  1.00  1.00      G    C
ATOM   1456  CA  SER G  86      27.120  14.771  -6.771  1.00  1.00      G    C
ATOM   1457  CA  SER G  87      24.360  14.961  -4.180  1.00  1.00      G    C
ATOM   1458  CA  ALA G  88      21.740  14.311  -7.110  1.00  1.00      G    C
ATOM   1459  CA  VAL G  89      23.340  11.021  -7.810  1.00  1.00      G    C
ATOM   1460  CA  MET G  90      23.730  10.211  -4.150  1.00  1.00      G    C
ATOM   1461  CA  ALA G  91      20.110  11.101  -3.320  1.00  1.00      G    C
ATOM   1462  CA  LEU G  92      18.950   8.760  -6.140  1.00  1.00      G    C
ATOM   1463  CA  GLN G  93      21.350   6.021  -4.960  1.00  1.00      G    C
ATOM   1464  CA  GLU G  94      20.320   6.151  -1.280  1.00  1.00      G    C
ATOM   1465  CA  ALA G  95      16.480   5.981  -2.090  1.00  1.00      G    C
ATOM   1466  CA  SER G  96      16.880   3.190  -4.560  1.00  1.00      G    C
ATOM   1467  CA  GLU G  97      18.640   0.831  -2.240  1.00  1.00      G    C
ATOM   1468  CA  ALA G  98      16.000   1.381   0.640  1.00  1.00      G    C
ATOM   1469  CA  TYR G  99      13.330   0.810  -1.830  1.00  1.00      G    C
ATOM   1470  CA  LEU G 100      14.850  -2.360  -3.360  1.00  1.00      G    C
ATOM   1471  CA  VAL G 101      15.710  -3.919  -0.010  1.00  1.00      G    C
ATOM   1472  CA  ALA G 102      12.240  -3.249   1.340  1.00  1.00      G    C
ATOM   1473  CA  LEU G 103      10.720  -5.010  -1.670  1.00  1.00      G    C
ATOM   1474  CA  PHE G 104      12.850  -8.080  -0.840  1.00  1.00      G    C
ATOM   1475  CA  GLU G 105      11.550  -8.179   2.700  1.00  1.00      G    C
ATOM   1476  CA  ASP G 106       7.870  -8.260   1.450  1.00  1.00      G    C
ATOM   1477  CA  THR G 107       8.780 -10.590  -1.490  1.00  1.00      G    C
ATOM   1478  CA  ASN G 108      10.220 -13.020   1.010  1.00  1.00      G    C
ATOM   1479  CA  LEU G 109       7.070 -13.000   3.190  1.00  1.00      G    C
ATOM   1480  CA  CYS G 110       5.190 -14.190   0.030  1.00  1.00      G    C
ATOM   1481  CA  ALA G 111       7.740 -16.900  -0.550  1.00  1.00      G    C
ATOM   1482  CA  ILE G 112       7.390 -18.210   2.980  1.00  1.00      G    C
ATOM   1483  CA  HIS G 113       3.620 -17.670   2.750  1.00  1.00      G    C
ATOM   1484  CA  ALA G 114       3.620 -20.130  -0.070  1.00  1.00      G    C
ATOM   1485  CA  LYS G 115       5.510 -22.700   2.010  1.00  1.00      G    C
ATOM   1486  CA  ARG G 116       8.760 -21.970   0.150  1.00  1.00      G    C
ATOM   1487  CA  VAL G 117      12.210 -20.819   1.270  1.00  1.00      G    C
ATOM   1488  CA  THR G 118      13.070 -19.400  -2.140  1.00  1.00      G    C
ATOM   1489  CA  ILE G 119      12.270 -15.910  -3.510  1.00  1.00      G    C
ATOM   1490  CA  MET G 120      10.870 -16.080  -7.060  1.00  1.00      G    C
ATOM   1491  CA  PRO G 121       9.540 -13.390  -9.500  1.00  1.00      G    C
ATOM   1492  CA  LYS G 122       6.040 -14.540  -8.800  1.00  1.00      G    C
ATOM   1493  CA  ASP G 123       6.480 -13.690  -5.120  1.00  1.00      G    C
ATOM   1494  CA  ILE G 124       7.890 -10.330  -6.300  1.00  1.00      G    C
ATOM   1495  CA  GLN G 125       4.830 -10.090  -8.550  1.00  1.00      G    C
ATOM   1496  CA  LEU G 126       2.490 -10.600  -5.710  1.00  1.00      G    C
ATOM   1497  CA  ALA G 127       4.220  -8.140  -3.420  1.00  1.00      G    C
ATOM   1498  CA  ARG G 128       4.310  -5.340  -5.990  1.00  1.00      G    C
ATOM   1499  CA  ARG G 129       0.640  -5.860  -6.880  1.00  1.00      G    C
ATOM   1500  CA  ILE G 130      -0.330  -5.690  -3.180  1.00  1.00      G    C
ATOM   1501  CA  ARG G 131       1.670  -2.500  -2.650  1.00  1.00      G    C
ATOM   1502  CA  GLY G 132      -0.220  -0.910  -5.590  1.00  1.00      G    C
ATOM   1503  CA  GLU G 133       2.890  -0.840  -7.650  1.00  1.00      G    C
ATOM   1504  CA  ARG G 134       1.810  -3.240 -10.390  1.00  1.00      G    C
ATOM   1505  CA  ALA G 135      -1.760  -3.200  -9.570  1.00  1.00      G    C
TER
ATOM   1506  CA  SER H   1      45.710  -3.479 -25.890  1.00  1.00      H    C
ATOM   1507  CA  GLY H   2      48.960  -3.679 -23.940  1.00  1.00      H    C
ATOM   1508  CA  ARG H   3      47.400  -4.099 -20.610  1.00  1.00      H    C
ATOM   1509  CA  GLY H   4      46.350  -1.769 -17.800  1.00  1.00      H    C
ATOM   1510  CA  LYS H   5      47.900   1.671 -17.280  1.00  1.00      H    C
ATOM   1511  CA  GLY H   6      45.760   3.011 -20.180  1.00  1.00      H    C
ATOM   1512  CA  GLY H   7      48.540   5.031 -21.601  1.00  1.00      H    C
ATOM   1513  CA  LYS H   8      46.760   8.411 -22.111  1.00  1.00      H    C
ATOM   1514  CA  GLY H   9      47.620   9.751 -25.501  1.00  1.00      H    C
ATOM   1515  CA  LEU H  10      50.350   6.931 -25.681  1.00  1.00      H    C
ATOM   1516  CA  GLY H  11      52.000   5.221 -28.631  1.00  1.00      H    C
ATOM   1517  CA  LYS H  12      51.380   5.991 -32.291  1.00  1.00      H    C
ATOM   1518  CA  GLY H  13      50.329   9.101 -34.431  1.00  1.00      H    C
ATOM   1519  CA  GLY H  14      46.849   8.980 -35.811  1.00  1.00      H    C
ATOM   1520  CA  ALA H  15      45.440   6.640 -33.071  1.00  1.00      H    C
ATOM   1521  CA  LYS H  16      45.880   7.941 -29.441  1.00  1.00      H    C
ATOM   1522  CA  ARG H  17      45.670   4.331 -28.311  1.00  1.00      H    C
ATOM   1523  CA  HIS H  18      41.990   4.101 -27.650  1.00  1.00      H    C
ATOM   1524  CA  ARG H  19      41.110   1.301 -25.250  1.00  1.00      H    C
ATOM   1525  CA  LYS H  20      38.690   1.271 -22.430  1.00  1.00      H    C
ATOM   1526  CA  VAL H  21      36.750  -1.859 -21.720  1.00  1.00      H    C
ATOM   1527  CA  LEU H  22      33.860  -1.389 -19.240  1.00  1.00      H    C
ATOM   1528  CA  ARG H  23      31.040  -3.940 -19.330  1.00  1.00      H    C
ATOM   1529  CA  ASP H  24      27.270  -4.080 -19.190  1.00  1.00      H    C
ATOM   1530  CA  ASN H  25      25.330  -1.130 -17.660  1.00  1.00      H    C
ATOM   1531  CA  ILE H  26      22.120  -2.840 -16.550  1.00  1.00      H    C
ATOM   1532  CA  GLN H  27      24.350  -5.950 -16.660  1.00  1.00      H    C
ATOM   1533  CA  GLY H  28      26.550  -3.870 -14.290  1.00  1.00      H    C
ATOM   1534  CA  ILE H  29      23.960  -4.460 -11.630  1.00  1.00      H    C
ATOM   1535  CA  THR H  30      25.640  -7.729 -10.560  1.00  1.00      H    C
ATOM   1536  CA  LYS H  31      24.630 -11.059  -9.180  1.00  1.00      H    C
ATOM   1537  CA  PRO H  32      26.870 -10.179  -6.060  1.00  1.00      H    C
ATOM   1538  CA  ALA H  33      25.150  -6.849  -5.680  1.00  1.00      H    C
ATOM   1539  CA  ILE H  34      21.640  -8.379  -6.020  1.00  1.00      H    C
ATOM   1540  CA  ARG H  35      22.580 -11.039  -3.600  1.00  1.00      H    C
ATOM   1541  CA  ARG H  36      23.760  -8.539  -1.030  1.00  1.00      H    C
ATOM   1542  CA  LEU H  37      20.560  -6.459  -1.380  1.00  1.00      H    C
ATOM   1543  CA  ALA H  38      18.500  -9.499  -0.770  1.00  1.00      H    C
ATOM   1544  CA  ARG H  39      20.540 -10.449   2.290  1.00  1.00      H    C
ATOM   1545  CA  ARG H  40      19.900  -7.059   3.910  1.00  1.00      H    C
ATOM   1546  CA  GLY H  41      16.240  -7.919   3.130  1.00  1.00      H    C
ATOM   1547  CA  GLY H  42      16.350 -11.309   4.920  1.00  1.00      H    C
ATOM   1548  CA  VAL H  43      16.520 -13.509   1.820  1.00  1.00      H    C
ATOM   1549  CA  LYS H  44      17.860 -17.069   2.430  1.00  1.00      H    C
ATOM   1550  CA  ARG H  45      17.450 -18.739  -1.040  1.00  1.00      H    C
ATOM   1551  CA  ILE H  46      17.270 -17.130  -4.400  1.00  1.00      H    C
ATOM   1552  CA  SER H  47      15.950 -18.210  -7.730  1.00  1.00      H    C
ATOM   1553  CA  GLY H  48      18.360 -17.610 -10.580  1.00  1.00      H    C
ATOM   1554  CA  LEU H  49      15.880 -15.430 -12.270  1.00  1.00      H    C
ATOM   1555  CA  ILE H  50      15.690 -12.810  -9.310  1.00  1.00      H    C
ATOM   1556  CA  TYR H  51      18.530 -10.860 -10.810  1.00  1.00      H    C
ATOM   1557  CA  GLU H  52      16.640  -9.670 -13.940  1.00  1.00      H    C
ATOM   1558  CA  GLU H  53      13.590  -9.120 -11.800  1.00  1.00      H    C
ATOM   1559  CA  THR H  54      15.580  -6.800  -9.470  1.00  1.00      H    C
ATOM   1560  CA  ARG H  55      17.340  -5.050 -12.320  1.00  1.00      H    C
ATOM   1561  CA  GLY H  56      14.080  -4.480 -14.190  1.00  1.00      H    C
ATOM   1562  CA  VAL H  57      12.280  -3.130 -11.140  1.00  1.00      H    C
ATOM   1563  CA  LEU H  58      15.110  -0.760 -10.420  1.00  1.00      H    C
ATOM   1564  CA  LYS H  59      15.190   0.390 -14.120  1.00  1.00      H    C
ATOM   1565  CA  VAL H  60      11.460   1.460 -13.700  1.00  1.00      H    C
ATOM   1566  CA  PHE H  61      12.130   3.110 -10.440  1.00  1.00      H    C
ATOM   1567  CA  LEU H  62      15.130   4.980 -11.930  1.00  1.00      H    C
ATOM   1568  CA  GLU H  63      13.230   5.870 -15.110  1.00  1.00      H    C
ATOM   1569  CA  ASN H  64      10.540   7.700 -12.900  1.00  1.00      H    C
ATOM   1570  CA  VAL H  65      12.840   9.660 -10.680  1.00  1.00      H    C
ATOM   1571  CA  ILE H  66      15.040  10.890 -13.550  1.00  1.00      H    C
ATOM   1572  CA  ARG H  67      12.080  11.250 -15.900  1.00  1.00      H    C
ATOM   1573  CA  ASP H  68      10.380  13.740 -13.510  1.00  1.00      H    C
ATOM   1574  CA  ALA H  69      13.700  15.250 -12.690  1.00  1.00      H    C
ATOM   1575  CA  VAL H  70      14.340  15.990 -16.380  1.00  1.00      H    C
ATOM   1576  CA  THR H  71      10.990  17.750 -16.510  1.00  1.00      H    C
ATOM   1577  CA  TYR H  72      12.130  19.980 -13.570  1.00  1.00      H    C
ATOM   1578  CA  THR H  73      15.579  20.330 -15.390  1.00  1.00      H    C
ATOM   1579  CA  GLU H  74      13.879  21.480 -18.690  1.00  1.00      H    C
ATOM   1580  CA  HIS H  75      11.409  23.860 -17.090  1.00  1.00      H    C
ATOM   1581  CA  ALA H  76      14.359  25.880 -15.701  1.00  1.00      H    C
ATOM   1582  CA  LYS H  77      16.129  25.700 -19.021  1.00  1.00      H    C
ATOM   1583  CA  ARG H  78      19.079  23.930 -17.211  1.00  1.00      H    C
ATOM   1584  CA  LYS H  79      22.169  22.000 -18.261  1.00  1.00      H    C
ATOM   1585  CA  THR H  80      22.200  20.320 -14.741  1.00  1.00      H    C
ATOM   1586  CA  VAL H  81      20.150  17.720 -12.770  1.00  1.00      H    C
ATOM   1587  CA  THR H  82      19.910  18.990  -9.141  1.00  1.00      H    C
ATOM   1588  CA  ALA H  83      19.440  17.261  -5.850  1.00  1.00      H    C
ATOM   1589  CA  MET H  84      16.470  19.520  -5.400  1.00  1.00      H    C
ATOM   1590  CA  ASP H  85      14.880  18.210  -8.660  1.00  1.00      H    C
ATOM   1591  CA  VAL H  86      15.460  14.660  -7.170  1.00  1.00      H    C
ATOM   1592  CA  VAL H  87      14.100  15.740  -3.750  1.00  1.00      H    C
ATOM   1593  CA  TYR H  88      11.000  17.230  -5.410  1.00  1.00      H    C
ATOM   1594  CA  ALA H  89      10.500  14.310  -7.690  1.00  1.00      H    C
ATOM   1595  CA  LEU H  90      10.910  11.630  -5.020  1.00  1.00      H    C
ATOM   1596  CA  LYS H  91       8.520  13.290  -2.600  1.00  1.00      H    C
ATOM   1597  CA  ARG H  92       5.580  13.510  -4.830  1.00  1.00      H    C
ATOM   1598  CA  GLN H  93       5.920   9.790  -5.820  1.00  1.00      H    C
ATOM   1599  CA  GLY H  94       5.370   8.840  -2.190  1.00  1.00      H    C
ATOM   1600  CA  ARG H  95       9.210   8.430  -1.460  1.00  1.00      H    C
ATOM   1601  CA  THR H  96       9.890  11.510   0.740  1.00  1.00      H    C
ATOM   1602  CA  LEU H  97      13.700  12.091   0.890  1.00  1.00      H    C
ATOM   1603  CA  TYR H  98      14.810  14.561   3.700  1.00  1.00      H    C
ATOM   1604  CA  GLY H  99      18.330  15.591   4.180  1.00  1.00      H    C
ATOM   1605  CA  PHE H 100      19.700  16.431   0.840  1.00  1.00      H    C
ATOM   1606  CA  GLY H 101      22.310  19.111   1.709  1.00  1.00      H    C
ATOM   1607  CA  GLY H 102      24.850  16.991   3.569  1.00  1.00      H    C
TER
ATOM   1608  CA  SER I   1     -21.701  61.889 -39.781  1.00  1.00      I    C
ATOM   1609  CA  GLY I   2     -24.831  62.959 -38.081  1.00  1.00      I    C
ATOM   1610  CA  ARG I   3     -24.261  60.879 -34.991  1.00  1.00      I    C
ATOM   1611  CA  GLY I   4     -20.581  60.329 -34.061  1.00  1.00      I    C
ATOM   1612  CA  LYS I   5     -16.951  59.780 -34.871  1.00  1.00      I    C
ATOM   1613  CA  GLN I   6     -13.451  59.330 -33.311  1.00  1.00      I    C
ATOM   1614  CA  GLY I   7     -12.491  57.350 -30.321  1.00  1.00      I    C
ATOM   1615  CA  GLY I   8     -15.821  55.630 -29.591  1.00  1.00      I    C
ATOM   1616  CA  LYS I   9     -17.631  52.480 -30.371  1.00  1.00      I    C
ATOM   1617  CA  THR I  10     -16.181  49.180 -31.521  1.00  1.00      I    C
ATOM   1618  CA  ARG I  11     -17.881  46.460 -33.691  1.00  1.00      I    C
ATOM   1619  CA  ALA I  12     -16.771  43.290 -31.941  1.00  1.00      I    C
ATOM   1620  CA  LYS I  13     -15.721  43.230 -28.201  1.00  1.00      I    C
ATOM   1621  CA  ALA I  14     -15.421  39.450 -28.140  1.00  1.00      I    C
ATOM   1622  CA  LYS I  15     -16.881  39.520 -24.770  1.00  1.00      I    C
ATOM   1623  CA  THR I  16     -17.241  36.630 -22.520  1.00  1.00      I    C
ATOM   1624  CA  ARG I  17     -13.771  35.720 -21.520  1.00  1.00      I    C
ATOM   1625  CA  SER I  18     -14.991  32.100 -21.630  1.00  1.00      I    C
ATOM   1626  CA  SER I  19     -15.991  32.620 -25.230  1.00  1.00      I    C
ATOM   1627  CA  ARG I  20     -12.771  34.350 -26.230  1.00  1.00      I    C
ATOM   1628  CA  ALA I  21     -10.671  31.380 -25.000  1.00  1.00      I    C
ATOM   1629  CA  GLY I  22     -13.301  29.050 -26.450  1.00  1.00      I    C
ATOM   1630  CA  LEU I  23     -14.401  27.730 -23.120  1.00  1.00      I    C
ATOM   1631  CA  GLN I  24     -17.521  26.560 -21.220  1.00  1.00      I    C
ATOM   1632  CA  PHE I  25     -15.801  26.440 -17.850  1.00  1.00      I    C
ATOM   1633  CA  PRO I  26     -15.441  29.840 -16.110  1.00  1.00      I    C
ATOM   1634  CA  VAL I  27     -12.301  31.750 -16.780  1.00  1.00      I    C
ATOM   1635  CA  GLY I  28     -13.611  34.690 -14.650  1.00  1.00      I    C
ATOM   1636  CA  ARG I  29     -14.281  32.320 -11.670  1.00  1.00      I    C
ATOM   1637  CA  VAL I  30     -11.071  30.520 -12.120  1.00  1.00      I    C
ATOM   1638  CA  HIS I  31      -9.261  33.840 -12.170  1.00  1.00      I    C
ATOM   1639  CA  ARG I  32     -10.751  34.760  -8.730  1.00  1.00      I    C
ATOM   1640  CA  LEU I  33      -9.921  31.270  -7.370  1.00  1.00      I    C
ATOM   1641  CA  LEU I  34      -6.281  31.670  -8.440  1.00  1.00      I    C
ATOM   1642  CA  ARG I  35      -6.021  34.950  -6.511  1.00  1.00      I    C
ATOM   1643  CA  LYS I  36      -7.951  33.440  -3.490  1.00  1.00      I    C
ATOM   1644  CA  GLY I  37      -5.591  30.470  -3.250  1.00  1.00      I    C
ATOM   1645  CA  ASN I  38      -2.471  32.520  -2.181  1.00  1.00      I    C
ATOM   1646  CA  TYR I  39      -0.121  30.910  -4.551  1.00  1.00      I    C
ATOM   1647  CA  ALA I  40       1.619  34.180  -5.201  1.00  1.00      I    C
ATOM   1648  CA  GLU I  41       1.499  37.890  -5.001  1.00  1.00      I    C
ATOM   1649  CA  ARG I  42       0.619  38.070  -8.681  1.00  1.00      I    C
ATOM   1650  CA  VAL I  43      -1.551  36.220 -11.201  1.00  1.00      I    C
ATOM   1651  CA  GLY I  44      -1.541  36.310 -14.971  1.00  1.00      I    C
ATOM   1652  CA  ALA I  45      -4.721  36.370 -17.041  1.00  1.00      I    C
ATOM   1653  CA  GLY I  46      -3.721  33.350 -19.091  1.00  1.00      I    C
ATOM   1654  CA  ALA I  47      -3.121  31.020 -16.100  1.00  1.00      I    C
ATOM   1655  CA  PRO I  48      -6.921  30.660 -15.260  1.00  1.00      I    C
ATOM   1656  CA  VAL I  49      -7.481  30.140 -19.010  1.00  1.00      I    C
ATOM   1657  CA  TYR I  50      -5.031  27.360 -19.320  1.00  1.00      I    C
ATOM   1658  CA  LEU I  51      -6.311  25.650 -16.110  1.00  1.00      I    C
ATOM   1659  CA  ALA I  52     -10.071  26.190 -17.060  1.00  1.00      I    C
ATOM   1660  CA  ALA I  53      -9.231  24.440 -20.370  1.00  1.00      I    C
ATOM   1661  CA  VAL I  54      -7.691  21.480 -18.500  1.00  1.00      I    C
ATOM   1662  CA  LEU I  55     -10.631  21.060 -16.110  1.00  1.00      I    C
ATOM   1663  CA  GLU I  56     -13.091  21.300 -19.000  1.00  1.00      I    C
ATOM   1664  CA  TYR I  57     -11.251  18.670 -20.910  1.00  1.00      I    C
ATOM   1665  CA  LEU I  58     -10.970  16.180 -17.930  1.00  1.00      I    C
ATOM   1666  CA  THR I  59     -14.550  16.820 -17.170  1.00  1.00      I    C
ATOM   1667  CA  ALA I  60     -15.480  16.110 -20.770  1.00  1.00      I    C
ATOM   1668  CA  GLU I  61     -13.340  13.040 -21.060  1.00  1.00      I    C
ATOM   1669  CA  ILE I  62     -14.620  11.340 -17.980  1.00  1.00      I    C
ATOM   1670  CA  LEU I  63     -18.220  12.150 -18.770  1.00  1.00      I    C
ATOM   1671  CA  GLU I  64     -17.830  11.290 -22.530  1.00  1.00      I    C
ATOM   1672  CA  LEU I  65     -16.580   7.750 -21.610  1.00  1.00      I    C
ATOM   1673  CA  ALA I  66     -19.060   7.470 -18.740  1.00  1.00      I    C
ATOM   1674  CA  GLY I  67     -21.960   8.440 -21.010  1.00  1.00      I    C
ATOM   1675  CA  ASN I  68     -20.770   5.870 -23.530  1.00  1.00      I    C
ATOM   1676  CA  ALA I  69     -20.920   3.120 -20.930  1.00  1.00      I    C
ATOM   1677  CA  ALA I  70     -24.360   4.120 -19.870  1.00  1.00      I    C
ATOM   1678  CA  ARG I  71     -25.640   4.020 -23.480  1.00  1.00      I    C
ATOM   1679  CA  ASP I  72     -24.040   0.460 -23.890  1.00  1.00      I    C
ATOM   1680  CA  ASN I  73     -26.280  -0.720 -21.010  1.00  1.00      I    C
ATOM   1681  CA  LYS I  74     -29.310   1.170 -22.280  1.00  1.00      I    C
ATOM   1682  CA  LYS I  75     -29.080   3.680 -19.320  1.00  1.00      I    C
ATOM   1683  CA  THR I  76     -30.660   7.010 -20.030  1.00  1.00      I    C
ATOM   1684  CA  ARG I  77     -28.960   9.040 -17.480  1.00  1.00      I    C
ATOM   1685  CA  ILE I  78     -25.260   8.820 -16.320  1.00  1.00      I    C
ATOM   1686  CA  ILE I  79     -24.970   7.850 -12.650  1.00  1.00      I    C
ATOM   1687  CA  PRO I  80     -21.880   7.320 -10.450  1.00  1.00      I    C
ATOM   1688  CA  ARG I  81     -21.790   3.640 -11.440  1.00  1.00      I    C
ATOM   1689  CA  HIS I  82     -21.080   4.800 -15.010  1.00  1.00      I    C
ATOM   1690  CA  LEU I  83     -18.480   7.340 -13.850  1.00  1.00      I    C
ATOM   1691  CA  GLN I  84     -16.790   4.600 -11.880  1.00  1.00      I    C
ATOM   1692  CA  LEU I  85     -16.530   2.080 -14.780  1.00  1.00      I    C
ATOM   1693  CA  ALA I  86     -15.090   4.850 -17.030  1.00  1.00      I    C
ATOM   1694  CA  VAL I  87     -12.250   5.790 -14.870  1.00  1.00      I    C
ATOM   1695  CA  ARG I  88     -11.160   2.440 -13.610  1.00  1.00      I    C
ATOM   1696  CA  ASN I  89     -10.840   0.940 -17.060  1.00  1.00      I    C
ATOM   1697  CA  ASP I  90      -8.480   3.680 -18.220  1.00  1.00      I    C
ATOM   1698  CA  GLU I  91      -4.860   3.040 -17.420  1.00  1.00      I    C
ATOM   1699  CA  GLU I  92      -3.870   6.700 -17.070  1.00  1.00      I    C
ATOM   1700  CA  LEU I  93      -6.940   8.000 -15.260  1.00  1.00      I    C
ATOM   1701  CA  ASN I  94      -6.710   5.190 -12.650  1.00  1.00      I    C
ATOM   1702  CA  LYS I  95      -3.100   6.210 -11.910  1.00  1.00      I    C
ATOM   1703  CA  LEU I  96      -3.920   9.830 -11.670  1.00  1.00      I    C
ATOM   1704  CA  LEU I  97      -6.870   8.880  -9.330  1.00  1.00      I    C
ATOM   1705  CA  GLY I  98      -5.200   6.070  -7.500  1.00  1.00      I    C
ATOM   1706  CA  ARG I  99      -6.100   7.270  -4.050  1.00  1.00      I    C
ATOM   1707  CA  VAL I 100      -9.570   8.750  -4.480  1.00  1.00      I    C
ATOM   1708  CA  THR I 101     -13.000   7.280  -3.830  1.00  1.00      I    C
ATOM   1709  CA  ILE I 102     -16.170   7.140  -5.950  1.00  1.00      I    C
ATOM   1710  CA  ALA I 103     -19.310   6.690  -3.890  1.00  1.00      I    C
ATOM   1711  CA  GLN I 104     -22.200   4.860  -5.530  1.00  1.00      I    C
ATOM   1712  CA  GLY I 105     -19.710   3.340  -7.930  1.00  1.00      I    C
ATOM   1713  CA  GLY I 106     -19.490  -0.150  -6.520  1.00  1.00      I    C
ATOM   1714  CA  VAL I 107     -15.900  -1.210  -7.340  1.00  1.00      I    C
ATOM   1715  CA  LEU I 108     -15.370  -3.030 -10.660  1.00  1.00      I    C
ATOM   1716  CA  PRO I 109     -13.970  -6.510 -10.000  1.00  1.00      I    C
ATOM   1717  CA  ASN I 110     -11.460  -7.180 -12.750  1.00  1.00      I    C
ATOM   1718  CA  ILE I 111     -11.820  -9.560 -15.620  1.00  1.00      I    C
ATOM   1719  CA  GLN I 112      -8.520 -11.330 -16.350  1.00  1.00      I    C
ATOM   1720  CA  SER I 113      -8.300 -12.040 -20.150  1.00  1.00      I    C
ATOM   1721  CA  VAL I 114      -7.560 -15.740 -19.910  1.00  1.00      I    C
ATOM   1722  CA  LEU I 115     -10.740 -16.170 -17.940  1.00  1.00      I    C
ATOM   1723  CA  LEU I 116     -13.120 -15.110 -20.610  1.00  1.00      I    C
ATOM   1724  CA  PRO I 117     -15.050 -17.850 -22.480  1.00  1.00      I    C
ATOM   1725  CA  LYS I 118     -14.690 -18.450 -26.300  1.00  1.00      I    C
ATOM   1726  CA  LYS I 119     -16.480 -15.780 -28.400  1.00  1.00      I    C
ATOM   1727  CA  THR I 120     -16.110 -18.740 -30.790  1.00  1.00      I    C
ATOM   1728  CA  GLU I 121     -17.410 -22.300 -30.610  1.00  1.00      I    C
ATOM   1729  CA  SER I 122     -21.170 -22.730 -30.309  1.00  1.00      I    C
ATOM   1730  CA  SER I 123     -22.010 -19.331 -31.900  1.00  1.00      I    C
ATOM   1731  CA  LYS I 124     -21.740 -17.301 -35.230  1.00  1.00      I    C
ATOM   1732  CA  SER I 125     -24.510 -16.591 -37.640  1.00  1.00      I    C
ATOM   1733  CA  LYS I 126     -25.040 -13.501 -35.350  1.00  1.00      I    C
ATOM   1734  CA  SER I 127     -27.920 -11.791 -33.640  1.00  1.00      I    C
ATOM   1735  CA  LYS I 128     -26.900  -8.161 -34.530  1.00  1.00      I    C
TER
ATOM   1736  CA  PRO J   1     -35.761  69.069 -39.591  1.00  1.00      J    C
ATOM   1737  CA  GLU J   2     -38.821  66.949 -40.201  1.00  1.00      J    C
ATOM   1738  CA  PRO J   3     -38.711  63.399 -41.311  1.00  1.00      J    C
ATOM   1739  CA  ALA J   4     -36.211  62.939 -38.441  1.00  1.00      J    C
ATOM   1740  CA  LYS J   5     -37.701  63.329 -34.911  1.00  1.00      J    C
ATOM   1741  CA  SER J   6     -35.131  64.279 -32.161  1.00  1.00      J    C
ATOM   1742  CA  ALA J   7     -35.211  63.329 -28.511  1.00  1.00      J    C
ATOM   1743  CA  PRO J   8     -36.991  61.709 -26.791  1.00  1.00      J    C
ATOM   1744  CA  ALA J   9     -38.251  58.349 -28.001  1.00  1.00      J    C
ATOM   1745  CA  PRO J  10     -41.091  58.739 -28.071  1.00  1.00      J    C
ATOM   1746  CA  LYS J  11     -43.281  55.759 -26.880  1.00  1.00      J    C
ATOM   1747  CA  LYS J  12     -42.411  52.139 -27.750  1.00  1.00      J    C
ATOM   1748  CA  GLY J  13     -39.231  51.029 -25.960  1.00  1.00      J    C
ATOM   1749  CA  SER J  14     -36.291  48.789 -25.880  1.00  1.00      J    C
ATOM   1750  CA  LYS J  15     -34.401  50.699 -28.670  1.00  1.00      J    C
ATOM   1751  CA  LYS J  16     -31.601  52.439 -26.731  1.00  1.00      J    C
ATOM   1752  CA  ALA J  17     -30.761  49.649 -24.381  1.00  1.00      J    C
ATOM   1753  CA  VAL J  18     -32.051  51.009 -21.241  1.00  1.00      J    C
ATOM   1754  CA  THR J  19     -30.891  50.670 -17.611  1.00  1.00      J    C
ATOM   1755  CA  LYS J  20     -33.891  51.630 -15.341  1.00  1.00      J    C
ATOM   1756  CA  THR J  21     -32.011  50.070 -12.330  1.00  1.00      J    C
ATOM   1757  CA  GLN J  22     -32.601  48.220  -9.100  1.00  1.00      J    C
ATOM   1758  CA  LYS J  23     -31.441  50.150  -6.061  1.00  1.00      J    C
ATOM   1759  CA  LYS J  24     -34.871  50.320  -4.390  1.00  1.00      J    C
ATOM   1760  CA  ASP J  25     -36.391  46.820  -5.330  1.00  1.00      J    C
ATOM   1761  CA  GLY J  26     -34.671  45.340  -2.230  1.00  1.00      J    C
ATOM   1762  CA  LYS J  27     -31.581  44.200  -0.470  1.00  1.00      J    C
ATOM   1763  CA  LYS J  28     -32.461  40.720   0.880  1.00  1.00      J    C
ATOM   1764  CA  ARG J  29     -31.181  38.200  -1.690  1.00  1.00      J    C
ATOM   1765  CA  ARG J  30     -27.741  37.800  -0.210  1.00  1.00      J    C
ATOM   1766  CA  LYS J  31     -25.321  35.390  -1.610  1.00  1.00      J    C
ATOM   1767  CA  THR J  32     -24.321  32.540   0.730  1.00  1.00      J    C
ATOM   1768  CA  ARG J  33     -21.241  31.070  -0.960  1.00  1.00      J    C
ATOM   1769  CA  LYS J  34     -21.790  27.520  -2.170  1.00  1.00      J    C
ATOM   1770  CA  GLU J  35     -20.811  27.770  -5.830  1.00  1.00      J    C
ATOM   1771  CA  SER J  36     -20.641  24.760  -8.200  1.00  1.00      J    C
ATOM   1772  CA  TYR J  37     -19.251  23.460 -11.400  1.00  1.00      J    C
ATOM   1773  CA  ALA J  38     -22.440  21.620 -12.310  1.00  1.00      J    C
ATOM   1774  CA  ILE J  39     -24.071  24.200 -14.660  1.00  1.00      J    C
ATOM   1775  CA  TYR J  40     -20.761  24.430 -16.700  1.00  1.00      J    C
ATOM   1776  CA  VAL J  41     -20.251  20.780 -16.560  1.00  1.00      J    C
ATOM   1777  CA  TYR J  42     -23.821  20.560 -17.750  1.00  1.00      J    C
ATOM   1778  CA  LYS J  43     -22.981  22.580 -20.900  1.00  1.00      J    C
ATOM   1779  CA  VAL J  44     -20.061  20.190 -21.690  1.00  1.00      J    C
ATOM   1780  CA  LEU J  45     -22.231  17.220 -21.340  1.00  1.00      J    C
ATOM   1781  CA  LYS J  46     -24.881  18.620 -23.790  1.00  1.00      J    C
ATOM   1782  CA  GLN J  47     -22.091  18.970 -26.460  1.00  1.00      J    C
ATOM   1783  CA  VAL J  48     -20.731  15.480 -26.200  1.00  1.00      J    C
ATOM   1784  CA  HIS J  49     -23.870  13.530 -25.540  1.00  1.00      J    C
ATOM   1785  CA  PRO J  50     -26.951  15.699 -26.170  1.00  1.00      J    C
ATOM   1786  CA  ASP J  51     -29.560  13.279 -24.930  1.00  1.00      J    C
ATOM   1787  CA  THR J  52     -27.590  12.050 -21.880  1.00  1.00      J    C
ATOM   1788  CA  GLY J  53     -28.340  13.490 -18.510  1.00  1.00      J    C
ATOM   1789  CA  ILE J  54     -26.520  12.710 -15.170  1.00  1.00      J    C
ATOM   1790  CA  SER J  55     -27.950  12.270 -11.680  1.00  1.00      J    C
ATOM   1791  CA  SER J  56     -27.240  14.590  -8.790  1.00  1.00      J    C
ATOM   1792  CA  LYS J  57     -24.910  12.010  -7.190  1.00  1.00      J    C
ATOM   1793  CA  ALA J  58     -22.910  11.860 -10.460  1.00  1.00      J    C
ATOM   1794  CA  MET J  59     -22.910  15.630 -10.430  1.00  1.00      J    C
ATOM   1795  CA  SER J  60     -21.490  15.820  -6.940  1.00  1.00      J    C
ATOM   1796  CA  ILE J  61     -18.660  13.400  -7.910  1.00  1.00      J    C
ATOM   1797  CA  MET J  62     -17.670  15.500 -10.920  1.00  1.00      J    C
ATOM   1798  CA  ASN J  63     -17.630  18.710  -8.770  1.00  1.00      J    C
ATOM   1799  CA  SER J  64     -15.390  16.930  -6.180  1.00  1.00      J    C
ATOM   1800  CA  PHE J  65     -13.020  15.720  -8.970  1.00  1.00      J    C
ATOM   1801  CA  VAL J  66     -12.470  19.220 -10.270  1.00  1.00      J    C
ATOM   1802  CA  ASN J  67     -12.200  20.800  -6.790  1.00  1.00      J    C
ATOM   1803  CA  ASP J  68      -9.450  18.260  -5.810  1.00  1.00      J    C
ATOM   1804  CA  VAL J  69      -7.730  18.660  -9.240  1.00  1.00      J    C
ATOM   1805  CA  PHE J  70      -8.010  22.470  -9.070  1.00  1.00      J    C
ATOM   1806  CA  GLU J  71      -6.220  22.270  -5.690  1.00  1.00      J    C
ATOM   1807  CA  ARG J  72      -3.640  19.720  -6.940  1.00  1.00      J    C
ATOM   1808  CA  ILE J  73      -2.560  21.860  -9.790  1.00  1.00      J    C
ATOM   1809  CA  ALA J  74      -2.491  25.130  -7.810  1.00  1.00      J    C
ATOM   1810  CA  GLY J  75      -0.410  23.540  -5.040  1.00  1.00      J    C
ATOM   1811  CA  GLU J  76       1.990  22.080  -7.560  1.00  1.00      J    C
ATOM   1812  CA  ALA J  77       2.119  25.480  -9.440  1.00  1.00      J    C
ATOM   1813  CA  SER J  78       2.759  27.350  -6.270  1.00  1.00      J    C
ATOM   1814  CA  ARG J  79       5.680  25.240  -5.380  1.00  1.00      J    C
ATOM   1815  CA  LEU J  80       6.959  25.570  -8.880  1.00  1.00      J    C
ATOM   1816  CA  ALA J  81       6.789  29.410  -8.661  1.00  1.00      J    C
ATOM   1817  CA  HIS J  82       8.769  29.390  -5.341  1.00  1.00      J    C
ATOM   1818  CA  TYR J  83      11.289  26.960  -6.621  1.00  1.00      J    C
ATOM   1819  CA  ASN J  84      12.019  29.520  -9.441  1.00  1.00      J    C
ATOM   1820  CA  LYS J  85      11.959  32.470  -7.041  1.00  1.00      J    C
ATOM   1821  CA  ARG J  86       8.959  34.030  -8.861  1.00  1.00      J    C
ATOM   1822  CA  SER J  87       6.179  36.040  -7.331  1.00  1.00      J    C
ATOM   1823  CA  THR J  88       3.739  35.580 -10.301  1.00  1.00      J    C
ATOM   1824  CA  ILE J  89       1.899  32.660 -11.651  1.00  1.00      J    C
ATOM   1825  CA  THR J  90       2.039  33.030 -15.491  1.00  1.00      J    C
ATOM   1826  CA  SER J  91       0.459  30.430 -17.720  1.00  1.00      J    C
ATOM   1827  CA  ARG J  92       4.009  29.010 -18.051  1.00  1.00      J    C
ATOM   1828  CA  GLU J  93       3.989  27.890 -14.390  1.00  1.00      J    C
ATOM   1829  CA  ILE J  94       0.459  26.470 -15.000  1.00  1.00      J    C
ATOM   1830  CA  GLN J  95       1.749  24.530 -18.020  1.00  1.00      J    C
ATOM   1831  CA  THR J  96       4.759  23.100 -16.200  1.00  1.00      J    C
ATOM   1832  CA  ALA J  97       2.609  22.110 -13.210  1.00  1.00      J    C
ATOM   1833  CA  VAL J  98       0.449  20.230 -15.780  1.00  1.00      J    C
ATOM   1834  CA  ARG J  99       3.420  18.380 -17.100  1.00  1.00      J    C
ATOM   1835  CA  LEU J 100       4.980  17.540 -13.780  1.00  1.00      J    C
ATOM   1836  CA  LEU J 101       1.760  16.430 -12.110  1.00  1.00      J    C
ATOM   1837  CA  LEU J 102      -0.200  14.530 -14.770  1.00  1.00      J    C
ATOM   1838  CA  PRO J 103       0.500  11.140 -16.220  1.00  1.00      J    C
ATOM   1839  CA  GLY J 104       1.780  11.100 -19.870  1.00  1.00      J    C
ATOM   1840  CA  GLU J 105      -1.220  10.940 -22.300  1.00  1.00      J    C
ATOM   1841  CA  LEU J 106      -3.430  13.090 -19.930  1.00  1.00      J    C
ATOM   1842  CA  ALA J 107      -0.790  15.800 -19.820  1.00  1.00      J    C
ATOM   1843  CA  LYS J 108      -0.531  15.670 -23.550  1.00  1.00      J    C
ATOM   1844  CA  HIS J 109      -4.211  16.190 -24.250  1.00  1.00      J    C
ATOM   1845  CA  ALA J 110      -4.481  18.620 -21.300  1.00  1.00      J    C
ATOM   1846  CA  VAL J 111      -1.551  20.570 -22.660  1.00  1.00      J    C
ATOM   1847  CA  SER J 112      -3.191  20.590 -26.160  1.00  1.00      J    C
ATOM   1848  CA  GLU J 113      -6.631  21.950 -24.930  1.00  1.00      J    C
ATOM   1849  CA  GLY J 114      -4.911  24.450 -22.670  1.00  1.00      J    C
ATOM   1850  CA  THR J 115      -2.561  25.560 -25.410  1.00  1.00      J    C
ATOM   1851  CA  LYS J 116      -5.291  25.800 -27.930  1.00  1.00      J    C
ATOM   1852  CA  ALA J 117      -7.311  27.980 -25.410  1.00  1.00      J    C
ATOM   1853  CA  VAL J 118      -4.521  30.500 -24.760  1.00  1.00      J    C
ATOM   1854  CA  THR J 119      -3.801  30.840 -28.470  1.00  1.00      J    C
ATOM   1855  CA  LYS J 120      -7.521  31.450 -29.290  1.00  1.00      J    C
ATOM   1856  CA  TYR J 121      -7.881  33.960 -26.570  1.00  1.00      J    C
ATOM   1857  CA  THR J 122      -5.001  36.170 -27.931  1.00  1.00      J    C
ATOM   1858  CA  SER J 123      -6.241  35.570 -31.521  1.00  1.00      J    C
ATOM   1859  CA  ALA J 124      -8.881  38.140 -30.951  1.00  1.00      J    C
ATOM   1860  CA  LYS J 125      -9.621  41.880 -31.061  1.00  1.00      J    C
TER
