# Supplementary material for: The kinetic landscape of nucleosome assembly: A coarse-grained molecular dynamics study
Source: PLoS Comput Biol. 2021 Jul 27;17(7):e1009253. doi: 10.1371/journal.pcbi.1009253 (PMC8345847; doi:10.1371/journal.pcbi.1009253)
Supplement: S1 Data — For each of the 11 metastable states identified from our MSM at 400 mM using PCCA clustering, we deposited 4 representative coarse-grained nucleosome conformations in PDB format. The conformations are named “state*conf#.pdb”, where * corresponds to the state name as described in the text (T, TL, TR, HL0, HL1, HL2, HR0, HR1, HR2 and HR3, N), and # goes from 1 to 4. The file “msm_hmm11.dat” contains the equilibrium probabilities of the various basins and the transition probabilities between them. The data also contain 4 representative partially opened conformations for each of the left hexasome, right hexasome, and tetrasome states, named “partially-opened_*_conf#.pdb”, where * is HL, HR or T and # goes from 1 to 4. (ZIP) [file pcbi.1009253.s006.zip › S1_Data/stateHR2conf3.pdb]

ATOM      1 DS   DC  A   1      59.200 141.490  13.849  1.00  1.00      A    S
ATOM      2 DB   DC  A   1      59.620 139.750   9.559  1.00  1.00      A    B
ATOM      3 DP   DT  A   2      54.910 141.870  14.659  1.00  1.00      A    P
ATOM      4 DS   DT  A   2      53.860 143.260  10.909  1.00  1.00      A    S
ATOM      5 DB   DT  A   2      55.700 140.070   8.269  1.00  1.00      A    B
ATOM      6 DP   DG  A   3      49.340 143.540  10.419  1.00  1.00      A    P
ATOM      7 DS   DG  A   3      49.330 142.160   6.679  1.00  1.00      A    S
ATOM      8 DB   DG  A   3      52.310 138.180   6.229  1.00  1.00      A    B
ATOM      9 DP   DG  A   4      46.200 141.730   4.659  1.00  1.00      A    P
ATOM     10 DS   DG  A   4      47.060 137.810   3.119  1.00  1.00      A    S
ATOM     11 DB   DG  A   4      50.780 135.050   5.079  1.00  1.00      A    B
ATOM     12 DP   DA  A   5      44.570 135.730   0.649  1.00  1.00      A    P
ATOM     13 DS   DA  A   5      47.120 132.690   0.919  1.00  1.00      A    S
ATOM     14 DB   DA  A   5      48.570 132.270   5.419  1.00  1.00      A    B
ATOM     15 DP   DG  A   6      45.970 129.480  -0.701  1.00  1.00      A    P
ATOM     16 DS   DG  A   6      48.040 126.970   1.669  1.00  1.00      A    S
ATOM     17 DB   DG  A   6      48.310 128.340   6.539  1.00  1.00      A    B
ATOM     18 DP   DA  A   7      47.960 123.240   1.139  1.00  1.00      A    P
ATOM     19 DS   DA  A   7      49.180 122.360   4.639  1.00  1.00      A    S
ATOM     20 DB   DA  A   7      47.250 125.510   8.209  1.00  1.00      A    B
ATOM     21 DP   DA  A   8      49.210 119.000   5.509  1.00  1.00      A    P
ATOM     22 DS   DA  A   8      48.750 119.470   9.549  1.00  1.00      A    S
ATOM     23 DB   DA  A   8      45.810 122.890  10.509  1.00  1.00      A    B
ATOM     24 DP   DT  A   9      48.700 116.810  11.519  1.00  1.00      A    P
ATOM     25 DS   DT  A   9      47.140 118.900  14.709  1.00  1.00      A    S
ATOM     26 DB   DT  A   9      44.000 120.800  12.819  1.00  1.00      A    B
ATOM     27 DP   DC  A  10      46.000 116.960  17.599  1.00  1.00      A    P
ATOM     28 DS   DC  A  10      43.530 119.180  18.259  1.00  1.00      A    S
ATOM     29 DB   DC  A  10      40.860 119.150  14.479  1.00  1.00      A    B
ATOM     30 DP   DC  A  11      41.570 118.790  21.299  1.00  1.00      A    P
ATOM     31 DS   DC  A  11      37.870 120.270  20.289  1.00  1.00      A    S
ATOM     32 DB   DC  A  11      37.190 118.940  16.099  1.00  1.00      A    B
ATOM     33 DP   DC  A  12      35.220 119.500  22.089  1.00  1.00      A    P
ATOM     34 DS   DC  A  12      32.700 120.160  19.719  1.00  1.00      A    S
ATOM     35 DB   DC  A  12      33.610 117.700  16.699  1.00  1.00      A    B
ATOM     36 DP   DG  A  13      28.610 119.740  21.269  1.00  1.00      A    P
ATOM     37 DS   DG  A  13      27.130 119.430  17.889  1.00  1.00      A    S
ATOM     38 DB   DG  A  13      29.880 115.950  15.789  1.00  1.00      A    B
ATOM     39 DP   DG  A  14      23.860 118.920  17.279  1.00  1.00      A    P
ATOM     40 DS   DG  A  14      24.090 117.360  13.809  1.00  1.00      A    S
ATOM     41 DB   DG  A  14      27.570 113.400  14.179  1.00  1.00      A    B
ATOM     42 DP   DT  A  15      21.210 116.590  12.069  1.00  1.00      A    P
ATOM     43 DS   DT  A  15      23.190 113.770  10.069  1.00  1.00      A    S
ATOM     44 DB   DT  A  15      24.740 111.610  13.179  1.00  1.00      A    B
ATOM     45 DP   DC  A  16      20.790 111.600   7.579  1.00  1.00      A    P
ATOM     46 DS   DC  A  16      22.660 108.400   8.089  1.00  1.00      A    S
ATOM     47 DB   DC  A  16      23.060 108.020  12.549  1.00  1.00      A    B
ATOM     48 DP   DT  A  17      21.170 104.800   6.109  1.00  1.00      A    P
ATOM     49 DS   DT  A  17      23.050 102.340   8.379  1.00  1.00      A    S
ATOM     50 DB   DT  A  17      22.030 104.090  12.549  1.00  1.00      A    B
ATOM     51 DP   DG  A  18      22.460  97.970   7.899  1.00  1.00      A    P
ATOM     52 DS   DG  A  18      23.060  97.000  11.589  1.00  1.00      A    S
ATOM     53 DB   DG  A  18      20.800 100.350  14.669  1.00  1.00      A    B
ATOM     54 DP   DC  A  19      23.300  93.810  12.829  1.00  1.00      A    P
ATOM     55 DS   DC  A  19      22.490  95.050  16.509  1.00  1.00      A    S
ATOM     56 DB   DC  A  19      19.560  97.560  15.839  1.00  1.00      A    B
ATOM     57 DP   DA  A  20      21.540  92.110  19.439  1.00  1.00      A    P
ATOM     58 DS   DA  A  20      19.300  94.580  21.579  1.00  1.00      A    S
ATOM     59 DB   DA  A  20      16.690  96.460  18.769  1.00  1.00      A    B
ATOM     60 DP   DG  A  21      17.380  92.990  24.659  1.00  1.00      A    P
ATOM     61 DS   DG  A  21      14.330  95.370  24.429  1.00  1.00      A    S
ATOM     62 DB   DG  A  21      12.940  95.810  19.559  1.00  1.00      A    B
ATOM     63 DP   DG  A  22      11.630  94.580  26.509  1.00  1.00      A    P
ATOM     64 DS   DG  A  22       9.300  96.180  24.339  1.00  1.00      A    S
ATOM     65 DB   DG  A  22       9.280  94.890  19.649  1.00  1.00      A    B
ATOM     66 DP   DC  A  23       6.300  96.990  25.949  1.00  1.00      A    P
ATOM     67 DS   DC  A  23       4.530  96.890  22.759  1.00  1.00      A    S
ATOM     68 DB   DC  A  23       6.120  93.490  20.599  1.00  1.00      A    B
ATOM     69 DP   DC  A  24       1.080  97.060  22.259  1.00  1.00      A    P
ATOM     70 DS   DC  A  24       0.570  95.890  19.109  1.00  1.00      A    S
ATOM     71 DB   DC  A  24       2.880  91.920  19.129  1.00  1.00      A    B
ATOM     72 DP   DG  A  25      -4.120  95.160  17.689  1.00  1.00      A    P
ATOM     73 DS   DG  A  25      -3.120  91.910  15.699  1.00  1.00      A    S
ATOM     74 DB   DG  A  25      -0.180  88.690  18.169  1.00  1.00      A    B
ATOM     75 DP   DC  A  26      -5.290  90.660  13.709  1.00  1.00      A    P
ATOM     76 DS   DC  A  26      -2.790  87.510  13.489  1.00  1.00      A    S
ATOM     77 DB   DC  A  26      -2.320  86.200  17.109  1.00  1.00      A    B
ATOM     78 DP   DT  A  27      -3.430  84.200  10.739  1.00  1.00      A    P
ATOM     79 DS   DT  A  27      -0.970  81.570  12.579  1.00  1.00      A    S
ATOM     80 DB   DT  A  27      -2.280  82.270  16.509  1.00  1.00      A    B
ATOM     81 DP   DC  A  28      -1.200  77.870  11.229  1.00  1.00      A    P
ATOM     82 DS   DC  A  28      -0.580  76.400  14.709  1.00  1.00      A    S
ATOM     83 DB   DC  A  28      -3.520  78.510  17.559  1.00  1.00      A    B
ATOM     84 DP   DA  A  29       0.070  71.750  15.519  1.00  1.00      A    P
ATOM     85 DS   DA  A  29      -0.570  71.970  18.909  1.00  1.00      A    S
ATOM     86 DB   DA  A  29      -4.500  75.120  19.919  1.00  1.00      A    B
ATOM     87 DP   DA  A  30      -0.900  68.750  21.159  1.00  1.00      A    P
ATOM     88 DS   DA  A  30      -2.990  70.290  23.839  1.00  1.00      A    S
ATOM     89 DB   DA  A  30      -6.320  72.730  22.019  1.00  1.00      A    B
ATOM     90 DP   DT  A  31      -3.790  68.100  26.439  1.00  1.00      A    P
ATOM     91 DS   DT  A  31      -7.110  69.260  27.189  1.00  1.00      A    S
ATOM     92 DB   DT  A  31      -8.280  69.900  22.819  1.00  1.00      A    B
ATOM     93 DP   DT  A  32      -9.490  66.680  29.599  1.00  1.00      A    P
ATOM     94 DS   DT  A  32     -12.660  68.190  28.319  1.00  1.00      A    S
ATOM     95 DB   DT  A  32     -12.010  68.000  24.239  1.00  1.00      A    B
ATOM     96 DP   DG  A  33     -16.040  65.790  29.689  1.00  1.00      A    P
ATOM     97 DS   DG  A  33     -18.270  66.720  27.269  1.00  1.00      A    S
ATOM     98 DB   DG  A  33     -15.840  66.630  22.519  1.00  1.00      A    B
ATOM     99 DP   DG  A  34     -21.530  65.360  27.269  1.00  1.00      A    P
ATOM    100 DS   DG  A  34     -21.930  65.570  23.859  1.00  1.00      A    S
ATOM    101 DB   DG  A  34     -17.970  64.090  20.989  1.00  1.00      A    B
ATOM    102 DP   DT  A  35     -24.550  64.280  22.529  1.00  1.00      A    P
ATOM    103 DS   DT  A  35     -23.180  63.670  19.199  1.00  1.00      A    S
ATOM    104 DB   DT  A  35     -19.420  60.910  20.399  1.00  1.00      A    B
ATOM    105 DP   DC  A  36     -25.960  61.800  17.209  1.00  1.00      A    P
ATOM    106 DS   DC  A  36     -23.680  60.190  15.189  1.00  1.00      A    S
ATOM    107 DB   DC  A  36     -20.980  58.500  17.879  1.00  1.00      A    B
ATOM    108 DP   DG  A  37     -25.020  57.840  11.629  1.00  1.00      A    P
ATOM    109 DS   DG  A  37     -21.660  55.490  11.649  1.00  1.00      A    S
ATOM    110 DB   DG  A  37     -20.540  54.360  16.639  1.00  1.00      A    B
ATOM    111 DP   DT  A  38     -21.030  52.780   9.229  1.00  1.00      A    P
ATOM    112 DS   DT  A  38     -18.490  50.950  11.159  1.00  1.00      A    S
ATOM    113 DB   DT  A  38     -20.830  50.830  15.109  1.00  1.00      A    B
ATOM    114 DP   DA  A  39     -17.510  47.230   9.780  1.00  1.00      A    P
ATOM    115 DS   DA  A  39     -17.030  45.260  13.660  1.00  1.00      A    S
ATOM    116 DB   DA  A  39     -20.620  47.020  16.800  1.00  1.00      A    B
ATOM    117 DP   DG  A  40     -17.000  41.540  13.640  1.00  1.00      A    P
ATOM    118 DS   DG  A  40     -17.700  41.120  17.400  1.00  1.00      A    S
ATOM    119 DB   DG  A  40     -21.910  43.880  18.910  1.00  1.00      A    B
ATOM    120 DP   DA  A  41     -17.030  38.270  19.580  1.00  1.00      A    P
ATOM    121 DS   DA  A  41     -19.020  39.310  22.130  1.00  1.00      A    S
ATOM    122 DB   DA  A  41     -23.310  40.850  20.160  1.00  1.00      A    B
ATOM    123 DP   DC  A  42     -19.270  37.200  24.320  1.00  1.00      A    P
ATOM    124 DS   DC  A  42     -22.780  38.180  25.160  1.00  1.00      A    S
ATOM    125 DB   DC  A  42     -25.020  37.800  21.160  1.00  1.00      A    B
ATOM    126 DP   DA  A  43     -25.200  35.870  28.530  1.00  1.00      A    P
ATOM    127 DS   DA  A  43     -28.620  36.900  27.580  1.00  1.00      A    S
ATOM    128 DB   DA  A  43     -28.860  36.390  22.330  1.00  1.00      A    B
ATOM    129 DP   DG  A  44     -31.570  35.100  29.380  1.00  1.00      A    P
ATOM    130 DS   DG  A  44     -33.970  35.100  26.540  1.00  1.00      A    S
ATOM    131 DB   DG  A  44     -31.570  33.800  21.960  1.00  1.00      A    B
ATOM    132 DP   DC  A  45     -37.220  34.250  27.210  1.00  1.00      A    P
ATOM    133 DS   DC  A  45     -37.500  33.280  23.530  1.00  1.00      A    S
ATOM    134 DB   DC  A  45     -33.550  31.040  22.590  1.00  1.00      A    B
ATOM    135 DP   DT  A  46     -40.530  31.230  22.330  1.00  1.00      A    P
ATOM    136 DS   DT  A  46     -38.670  30.270  18.750  1.00  1.00      A    S
ATOM    137 DB   DT  A  46     -35.420  28.130  20.460  1.00  1.00      A    B
ATOM    138 DP   DC  A  47     -40.910  28.650  15.980  1.00  1.00      A    P
ATOM    139 DS   DC  A  47     -37.910  27.170  14.520  1.00  1.00      A    S
ATOM    140 DB   DC  A  47     -36.350  25.280  17.790  1.00  1.00      A    B
ATOM    141 DP   DT  A  48     -38.150  24.520  11.270  1.00  1.00      A    P
ATOM    142 DS   DT  A  48     -34.900  22.590  11.910  1.00  1.00      A    S
ATOM    143 DB   DT  A  48     -36.150  21.660  16.250  1.00  1.00      A    B
ATOM    144 DP   DA  A  49     -33.850  19.260   9.580  1.00  1.00      A    P
ATOM    145 DS   DA  A  49     -32.350  17.570  12.170  1.00  1.00      A    S
ATOM    146 DB   DA  A  49     -35.310  17.450  16.380  1.00  1.00      A    B
ATOM    147 DP   DG  A  50     -30.490  14.310  10.980  1.00  1.00      A    P
ATOM    148 DS   DG  A  50     -31.050  12.380  14.720  1.00  1.00      A    S
ATOM    149 DB   DG  A  50     -35.330  13.810  17.200  1.00  1.00      A    B
ATOM    150 DP   DC  A  51     -29.520  10.060  15.640  1.00  1.00      A    P
ATOM    151 DS   DC  A  51     -31.750   9.190  18.140  1.00  1.00      A    S
ATOM    152 DB   DC  A  51     -35.410  10.390  16.620  1.00  1.00      A    B
ATOM    153 DP   DA  A  52     -31.360   5.450  20.050  1.00  1.00      A    P
ATOM    154 DS   DA  A  52     -34.840   5.470  21.310  1.00  1.00      A    S
ATOM    155 DB   DA  A  52     -37.570   7.030  17.840  1.00  1.00      A    B
ATOM    156 DP   DC  A  53     -35.800   2.780  22.520  1.00  1.00      A    P
ATOM    157 DS   DC  A  53     -39.550   2.780  21.330  1.00  1.00      A    S
ATOM    158 DB   DC  A  53     -39.400   3.900  17.400  1.00  1.00      A    B
ATOM    159 DP   DC  A  54     -42.160  -0.010  22.330  1.00  1.00      A    P
ATOM    160 DS   DC  A  54     -44.590  -0.280  19.080  1.00  1.00      A    S
ATOM    161 DB   DC  A  54     -41.830   0.990  15.920  1.00  1.00      A    B
ATOM    162 DP   DG  A  55     -46.980  -3.950  18.550  1.00  1.00      A    P
ATOM    163 DS   DG  A  55     -47.560  -2.780  14.710  1.00  1.00      A    S
ATOM    164 DB   DG  A  55     -43.060  -1.590  12.730  1.00  1.00      A    B
ATOM    165 DP   DC  A  56     -49.870  -4.660  12.670  1.00  1.00      A    P
ATOM    166 DS   DC  A  56     -47.930  -4.170   9.340  1.00  1.00      A    S
ATOM    167 DB   DC  A  56     -43.950  -4.110  10.680  1.00  1.00      A    B
ATOM    168 DP   DT  A  57     -48.500  -6.290   6.060  1.00  1.00      A    P
ATOM    169 DS   DT  A  57     -44.860  -6.230   4.920  1.00  1.00      A    S
ATOM    170 DB   DT  A  57     -42.590  -7.050   8.340  1.00  1.00      A    B
ATOM    171 DP   DT  A  58     -43.760  -8.650   1.520  1.00  1.00      A    P
ATOM    172 DS   DT  A  58     -40.340  -8.090   2.220  1.00  1.00      A    S
ATOM    173 DB   DT  A  58     -40.070  -9.130   6.270  1.00  1.00      A    B
ATOM    174 DP   DA  A  59     -36.990  -9.310  -0.530  1.00  1.00      A    P
ATOM    175 DS   DA  A  59     -34.730  -9.570   1.980  1.00  1.00      A    S
ATOM    176 DB   DA  A  59     -37.030 -11.810   5.930  1.00  1.00      A    B
ATOM    177 DP   DA  A  60     -31.270 -10.670   1.500  1.00  1.00      A    P
ATOM    178 DS   DA  A  60     -30.730 -10.780   5.310  1.00  1.00      A    S
ATOM    179 DB   DA  A  60     -34.060 -13.940   6.820  1.00  1.00      A    B
ATOM    180 DP   DA  A  61     -27.420 -11.260   6.620  1.00  1.00      A    P
ATOM    181 DS   DA  A  61     -28.530 -13.370   9.600  1.00  1.00      A    S
ATOM    182 DB   DA  A  61     -32.130 -16.850   7.870  1.00  1.00      A    B
ATOM    183 DP   DC  A  62     -26.530 -14.370  11.120  1.00  1.00      A    P
ATOM    184 DS   DC  A  62     -28.140 -17.380  12.340  1.00  1.00      A    S
ATOM    185 DB   DC  A  62     -30.030 -19.530   8.670  1.00  1.00      A    B
ATOM    186 DP   DG  A  63     -25.320 -20.070  15.670  1.00  1.00      A    P
ATOM    187 DS   DG  A  63     -26.840 -23.080  14.700  1.00  1.00      A    S
ATOM    188 DB   DG  A  63     -28.550 -23.340   9.810  1.00  1.00      A    B
ATOM    189 DP   DC  A  64     -26.220 -25.890  16.420  1.00  1.00      A    P
ATOM    190 DS   DC  A  64     -27.760 -28.430  13.670  1.00  1.00      A    S
ATOM    191 DB   DC  A  64     -27.040 -26.440  10.360  1.00  1.00      A    B
ATOM    192 DP   DA  A  65     -26.580 -33.040  13.460  1.00  1.00      A    P
ATOM    193 DS   DA  A  65     -27.840 -33.120   9.770  1.00  1.00      A    S
ATOM    194 DB   DA  A  65     -25.360 -29.180   7.790  1.00  1.00      A    B
ATOM    195 DP   DC  A  66     -27.550 -35.980   8.020  1.00  1.00      A    P
ATOM    196 DS   DC  A  66     -26.250 -34.200   4.760  1.00  1.00      A    S
ATOM    197 DB   DC  A  66     -23.440 -31.390   5.940  1.00  1.00      A    B
ATOM    198 DP   DG  A  67     -24.860 -37.320   1.170  1.00  1.00      A    P
ATOM    199 DS   DG  A  67     -22.870 -34.430  -0.380  1.00  1.00      A    S
ATOM    200 DB   DG  A  67     -19.820 -31.770   3.070  1.00  1.00      A    B
ATOM    201 DP   DT  A  68     -21.730 -34.370  -3.550  1.00  1.00      A    P
ATOM    202 DS   DT  A  68     -18.950 -31.310  -3.050  1.00  1.00      A    S
ATOM    203 DB   DT  A  68     -17.130 -32.720   0.990  1.00  1.00      A    B
ATOM    204 DP   DA  A  69     -15.780 -30.980  -6.000  1.00  1.00      A    P
ATOM    205 DS   DA  A  69     -13.100 -29.360  -3.620  1.00  1.00      A    S
ATOM    206 DB   DA  A  69     -13.080 -31.860   0.430  1.00  1.00      A    B
ATOM    207 DP   DC  A  70     -10.900 -28.940  -4.740  1.00  1.00      A    P
ATOM    208 DS   DC  A  70      -9.310 -28.710  -1.730  1.00  1.00      A    S
ATOM    209 DB   DC  A  70      -9.800 -32.900  -0.240  1.00  1.00      A    B
ATOM    210 DP   DG  A  71      -4.650 -27.130  -2.380  1.00  1.00      A    P
ATOM    211 DS   DG  A  71      -3.640 -28.720   0.310  1.00  1.00      A    S
ATOM    212 DB   DG  A  71      -5.470 -33.210   0.300  1.00  1.00      A    B
ATOM    213 DP   DC  A  72      -0.540 -27.990   1.570  1.00  1.00      A    P
ATOM    214 DS   DC  A  72      -0.570 -30.910   3.570  1.00  1.00      A    S
ATOM    215 DB   DC  A  72      -2.070 -33.410   0.710  1.00  1.00      A    B
ATOM    216 DP   DG  A  73       3.240 -31.410   6.270  1.00  1.00      A    P
ATOM    217 DS   DG  A  73       3.420 -35.040   5.380  1.00  1.00      A    S
ATOM    218 DB   DG  A  73       1.170 -35.880   1.400  1.00  1.00      A    B
ATOM    219 DP   DC  A  74       6.350 -36.930   6.300  1.00  1.00      A    P
ATOM    220 DS   DC  A  74       5.800 -39.510   3.370  1.00  1.00      A    S
ATOM    221 DB   DC  A  74       4.590 -37.330   0.270  1.00  1.00      A    B
ATOM    222 DP   DT  A  75       8.530 -42.580   2.020  1.00  1.00      A    P
ATOM    223 DS   DT  A  75       7.360 -43.010  -1.710  1.00  1.00      A    S
ATOM    224 DB   DT  A  75       7.150 -38.220  -2.520  1.00  1.00      A    B
ATOM    225 DP   DG  A  76      10.290 -45.160  -4.230  1.00  1.00      A    P
ATOM    226 DS   DG  A  76       9.720 -42.940  -7.430  1.00  1.00      A    S
ATOM    227 DB   DG  A  76       8.790 -38.370  -6.350  1.00  1.00      A    B
ATOM    228 DP   DT  A  77      11.280 -43.300 -10.140  1.00  1.00      A    P
ATOM    229 DS   DT  A  77      11.370 -39.310 -11.560  1.00  1.00      A    S
ATOM    230 DB   DT  A  77      11.840 -37.060  -7.780  1.00  1.00      A    B
ATOM    231 DP   DC  A  78      13.530 -38.460 -14.810  1.00  1.00      A    P
ATOM    232 DS   DC  A  78      13.500 -35.300 -13.800  1.00  1.00      A    S
ATOM    233 DB   DC  A  78      14.680 -35.000  -9.270  1.00  1.00      A    B
ATOM    234 DP   DC  A  79      14.700 -33.250 -15.780  1.00  1.00      A    P
ATOM    235 DS   DC  A  79      14.650 -30.230 -12.960  1.00  1.00      A    S
ATOM    236 DB   DC  A  79      16.890 -31.710  -9.620  1.00  1.00      A    B
ATOM    237 DP   DC  A  80      15.350 -26.290 -13.900  1.00  1.00      A    P
ATOM    238 DS   DC  A  80      16.600 -25.360 -10.240  1.00  1.00      A    S
ATOM    239 DB   DC  A  80      19.490 -28.740  -8.880  1.00  1.00      A    B
ATOM    240 DP   DC  A  81      17.550 -22.490  -9.300  1.00  1.00      A    P
ATOM    241 DS   DC  A  81      19.410 -23.200  -6.220  1.00  1.00      A    S
ATOM    242 DB   DC  A  81      21.750 -26.460  -6.910  1.00  1.00      A    B
ATOM    243 DP   DC  A  82      20.650 -20.770  -3.640  1.00  1.00      A    P
ATOM    244 DS   DC  A  82      22.790 -22.790  -2.040  1.00  1.00      A    S
ATOM    245 DB   DC  A  82      24.900 -25.090  -5.470  1.00  1.00      A    B
ATOM    246 DP   DG  A  83      25.710 -20.420   0.790  1.00  1.00      A    P
ATOM    247 DS   DG  A  83      28.500 -22.500   0.180  1.00  1.00      A    S
ATOM    248 DB   DG  A  83      28.940 -23.670  -4.860  1.00  1.00      A    B
ATOM    249 DP   DC  A  84      31.080 -22.370   1.950  1.00  1.00      A    P
ATOM    250 DS   DC  A  84      33.290 -23.800  -0.520  1.00  1.00      A    S
ATOM    251 DB   DC  A  84      31.940 -22.140  -4.220  1.00  1.00      A    B
ATOM    252 DP   DG  A  85      37.750 -23.320   0.720  1.00  1.00      A    P
ATOM    253 DS   DG  A  85      38.970 -22.630  -3.010  1.00  1.00      A    S
ATOM    254 DB   DG  A  85      35.620 -20.110  -5.470  1.00  1.00      A    B
ATOM    255 DP   DT  A  86      41.700 -21.830  -3.810  1.00  1.00      A    P
ATOM    256 DS   DT  A  86      40.980 -20.620  -7.440  1.00  1.00      A    S
ATOM    257 DB   DT  A  86      37.770 -17.520  -6.440  1.00  1.00      A    B
ATOM    258 DP   DT  A  87      44.100 -19.550  -9.660  1.00  1.00      A    P
ATOM    259 DS   DT  A  87      41.420 -17.800 -12.300  1.00  1.00      A    S
ATOM    260 DB   DT  A  87      39.550 -15.570  -9.170  1.00  1.00      A    B
ATOM    261 DP   DT  A  88      42.290 -15.530 -15.590  1.00  1.00      A    P
ATOM    262 DS   DT  A  88      39.030 -14.170 -15.550  1.00  1.00      A    S
ATOM    263 DB   DT  A  88      39.870 -12.260 -12.030  1.00  1.00      A    B
ATOM    264 DP   DT  A  89      37.880 -11.600 -18.450  1.00  1.00      A    P
ATOM    265 DS   DT  A  89      36.090  -9.230 -15.660  1.00  1.00      A    S
ATOM    266 DB   DT  A  89      39.420  -8.570 -12.730  1.00  1.00      A    B
ATOM    267 DP   DA  A  90      34.060  -5.920 -17.330  1.00  1.00      A    P
ATOM    268 DS   DA  A  90      34.230  -4.150 -14.090  1.00  1.00      A    S
ATOM    269 DB   DA  A  90      38.700  -3.950 -12.440  1.00  1.00      A    B
ATOM    270 DP   DA  A  91      32.070  -1.000 -13.400  1.00  1.00      A    P
ATOM    271 DS   DA  A  91      34.070  -0.600 -10.440  1.00  1.00      A    S
ATOM    272 DB   DA  A  91      38.840  -0.570 -11.770  1.00  1.00      A    B
ATOM    273 DP   DC  A  92      33.220   1.960  -8.410  1.00  1.00      A    P
ATOM    274 DS   DC  A  92      36.320   2.090  -7.100  1.00  1.00      A    S
ATOM    275 DB   DC  A  92      39.000   2.730 -10.590  1.00  1.00      A    B
ATOM    276 DP   DC  A  93      37.140   4.790  -4.620  1.00  1.00      A    P
ATOM    277 DS   DC  A  93      40.790   6.190  -6.010  1.00  1.00      A    S
ATOM    278 DB   DC  A  93      40.520   6.230 -10.220  1.00  1.00      A    B
ATOM    279 DP   DG  A  94      42.590   9.940  -3.780  1.00  1.00      A    P
ATOM    280 DS   DG  A  94      44.870  11.070  -6.970  1.00  1.00      A    S
ATOM    281 DB   DG  A  94      43.080   9.650 -11.490  1.00  1.00      A    B
ATOM    282 DP   DC  A  95      46.780  14.250  -7.000  1.00  1.00      A    P
ATOM    283 DS   DC  A  95      47.200  14.150 -10.280  1.00  1.00      A    S
ATOM    284 DB   DC  A  95      43.290  13.080 -12.130  1.00  1.00      A    B
ATOM    285 DP   DC  A  96      48.870  17.120 -12.150  1.00  1.00      A    P
ATOM    286 DS   DC  A  96      47.540  16.200 -15.550  1.00  1.00      A    S
ATOM    287 DB   DC  A  96      43.160  15.570 -14.920  1.00  1.00      A    B
ATOM    288 DP   DA  A  97      48.000  18.920 -18.810  1.00  1.00      A    P
ATOM    289 DS   DA  A  97      44.200  18.650 -20.330  1.00  1.00      A    S
ATOM    290 DB   DA  A  97      40.970  18.580 -16.930  1.00  1.00      A    B
ATOM    291 DP   DA  A  98      42.960  20.250 -23.350  1.00  1.00      A    P
ATOM    292 DS   DA  A  98      39.460  19.720 -22.480  1.00  1.00      A    S
ATOM    293 DB   DA  A  98      38.680  21.010 -18.170  1.00  1.00      A    B
ATOM    294 DP   DG  A  99      36.550  21.360 -25.190  1.00  1.00      A    P
ATOM    295 DS   DG  A  99      33.990  20.990 -22.850  1.00  1.00      A    S
ATOM    296 DB   DG  A  99      35.310  22.880 -17.700  1.00  1.00      A    B
ATOM    297 DP   DG  A 100      30.810  21.410 -23.360  1.00  1.00      A    P
ATOM    298 DS   DG  A 100      29.450  22.090 -20.210  1.00  1.00      A    S
ATOM    299 DB   DG  A 100      32.580  25.200 -17.550  1.00  1.00      A    B
ATOM    300 DP   DG  A 101      26.200  23.370 -20.070  1.00  1.00      A    P
ATOM    301 DS   DG  A 101      26.550  25.110 -16.460  1.00  1.00      A    S
ATOM    302 DB   DG  A 101      30.380  27.920 -16.270  1.00  1.00      A    B
ATOM    303 DP   DG  A 102      24.320  25.160 -14.020  1.00  1.00      A    P
ATOM    304 DS   DG  A 102      25.660  27.800 -12.240  1.00  1.00      A    S
ATOM    305 DB   DG  A 102      28.380  30.680 -14.770  1.00  1.00      A    B
ATOM    306 DP   DA  A 103      24.300  29.320  -9.370  1.00  1.00      A    P
ATOM    307 DS   DA  A 103      26.210  32.050  -9.410  1.00  1.00      A    S
ATOM    308 DB   DA  A 103      26.860  33.530 -13.900  1.00  1.00      A    B
ATOM    309 DP   DT  A 104      25.290  34.590  -7.170  1.00  1.00      A    P
ATOM    310 DS   DT  A 104      26.750  37.330  -9.110  1.00  1.00      A    S
ATOM    311 DB   DT  A 104      24.810  36.460 -12.990  1.00  1.00      A    B
ATOM    312 DP   DT  A 105      26.050  40.690  -7.820  1.00  1.00      A    P
ATOM    313 DS   DT  A 105      26.010  42.710 -10.980  1.00  1.00      A    S
ATOM    314 DB   DT  A 105      23.140  39.890 -13.200  1.00  1.00      A    B
ATOM    315 DP   DA  A 106      24.470  46.640 -10.650  1.00  1.00      A    P
ATOM    316 DS   DA  A 106      23.310  46.720 -14.400  1.00  1.00      A    S
ATOM    317 DB   DA  A 106      20.340  42.980 -15.140  1.00  1.00      A    B
ATOM    318 DP   DC  A 107      21.500  49.360 -15.070  1.00  1.00      A    P
ATOM    319 DS   DC  A 107      19.650  47.790 -18.230  1.00  1.00      A    S
ATOM    320 DB   DC  A 107      17.360  44.550 -15.980  1.00  1.00      A    B
ATOM    321 DP   DT  A 108      17.370  50.150 -20.730  1.00  1.00      A    P
ATOM    322 DS   DT  A 108      15.690  47.260 -21.830  1.00  1.00      A    S
ATOM    323 DB   DT  A 108      13.950  45.880 -17.650  1.00  1.00      A    B
ATOM    324 DP   DC  A 109      13.260  47.800 -24.460  1.00  1.00      A    P
ATOM    325 DS   DC  A 109      11.390  44.990 -23.100  1.00  1.00      A    S
ATOM    326 DB   DC  A 109      10.320  45.920 -18.650  1.00  1.00      A    B
ATOM    327 DP   DC  A 110       8.150  43.670 -24.520  1.00  1.00      A    P
ATOM    328 DS   DC  A 110       6.360  42.110 -21.340  1.00  1.00      A    S
ATOM    329 DB   DC  A 110       6.500  45.150 -18.420  1.00  1.00      A    B
ATOM    330 DP   DC  A 111       2.980  40.580 -21.390  1.00  1.00      A    P
ATOM    331 DS   DC  A 111       3.150  40.490 -17.340  1.00  1.00      A    S
ATOM    332 DB   DC  A 111       3.450  44.520 -16.150  1.00  1.00      A    B
ATOM    333 DP   DT  A 112       0.140  39.080 -15.420  1.00  1.00      A    P
ATOM    334 DS   DT  A 112       0.600  41.050 -12.330  1.00  1.00      A    S
ATOM    335 DB   DT  A 112       0.340  45.110 -13.860  1.00  1.00      A    B
ATOM    336 DP   DA  A 113      -1.930  40.270  -9.150  1.00  1.00      A    P
ATOM    337 DS   DA  A 113      -2.380  44.010  -7.970  1.00  1.00      A    S
ATOM    338 DB   DA  A 113      -2.540  47.230 -11.910  1.00  1.00      A    B
ATOM    339 DP   DG  A 114      -5.440  44.490  -5.240  1.00  1.00      A    P
ATOM    340 DS   DG  A 114      -5.880  48.600  -6.130  1.00  1.00      A    S
ATOM    341 DB   DG  A 114      -5.490  49.600 -10.900  1.00  1.00      A    B
ATOM    342 DP   DT  A 115      -7.980  50.100  -4.630  1.00  1.00      A    P
ATOM    343 DS   DT  A 115      -8.940  52.690  -7.340  1.00  1.00      A    S
ATOM    344 DB   DT  A 115      -8.860  50.330 -10.830  1.00  1.00      A    B
ATOM    345 DP   DC  A 116     -11.940  54.700  -6.411  1.00  1.00      A    P
ATOM    346 DS   DC  A 116     -13.130  55.090  -9.971  1.00  1.00      A    S
ATOM    347 DB   DC  A 116     -12.320  51.620 -11.930  1.00  1.00      A    B
ATOM    348 DP   DT  A 117     -16.950  56.690 -11.051  1.00  1.00      A    P
ATOM    349 DS   DT  A 117     -17.240  55.470 -14.551  1.00  1.00      A    S
ATOM    350 DB   DT  A 117     -15.670  51.830 -13.951  1.00  1.00      A    B
ATOM    351 DP   DC  A 118     -20.760  55.790 -15.911  1.00  1.00      A    P
ATOM    352 DS   DC  A 118     -20.180  53.250 -18.011  1.00  1.00      A    S
ATOM    353 DB   DC  A 118     -18.910  50.050 -15.681  1.00  1.00      A    B
ATOM    354 DP   DC  A 119     -22.960  51.820 -19.981  1.00  1.00      A    P
ATOM    355 DS   DC  A 119     -21.230  48.500 -20.321  1.00  1.00      A    S
ATOM    356 DB   DC  A 119     -20.870  46.950 -16.200  1.00  1.00      A    B
ATOM    357 DP   DA  A 120     -22.560  45.250 -23.290  1.00  1.00      A    P
ATOM    358 DS   DA  A 120     -20.950  42.940 -21.000  1.00  1.00      A    S
ATOM    359 DB   DA  A 120     -22.000  42.970 -16.760  1.00  1.00      A    B
ATOM    360 DP   DG  A 121     -20.770  39.460 -22.240  1.00  1.00      A    P
ATOM    361 DS   DG  A 121     -20.720  37.750 -19.030  1.00  1.00      A    S
ATOM    362 DB   DG  A 121     -23.390  39.370 -15.800  1.00  1.00      A    B
ATOM    363 DP   DG  A 122     -20.350  34.070 -18.520  1.00  1.00      A    P
ATOM    364 DS   DG  A 122     -22.040  33.630 -15.370  1.00  1.00      A    S
ATOM    365 DB   DG  A 122     -25.720  36.710 -14.580  1.00  1.00      A    B
ATOM    366 DP   DC  A 123     -22.010  30.330 -13.890  1.00  1.00      A    P
ATOM    367 DS   DC  A 123     -23.790  31.560 -11.380  1.00  1.00      A    S
ATOM    368 DB   DC  A 123     -27.130  33.900 -13.390  1.00  1.00      A    B
ATOM    369 DP   DA  A 124     -25.160  28.900  -8.220  1.00  1.00      A    P
ATOM    370 DS   DA  A 124     -27.910  30.830  -7.380  1.00  1.00      A    S
ATOM    371 DB   DA  A 124     -30.500  32.220 -11.590  1.00  1.00      A    B
ATOM    372 DP   DC  A 125     -29.980  29.690  -5.200  1.00  1.00      A    P
ATOM    373 DS   DC  A 125     -33.450  30.730  -7.200  1.00  1.00      A    S
ATOM    374 DB   DC  A 125     -33.050  30.020 -11.900  1.00  1.00      A    B
ATOM    375 DP   DG  A 126     -36.880  29.330  -5.100  1.00  1.00      A    P
ATOM    376 DS   DG  A 126     -39.080  29.790  -8.060  1.00  1.00      A    S
ATOM    377 DB   DG  A 126     -36.830  27.830 -12.190  1.00  1.00      A    B
ATOM    378 DP   DT  A 127     -42.500  29.410  -7.990  1.00  1.00      A    P
ATOM    379 DS   DT  A 127     -43.050  29.240 -11.720  1.00  1.00      A    S
ATOM    380 DB   DT  A 127     -39.820  26.050 -12.550  1.00  1.00      A    B
ATOM    381 DP   DG  A 128     -47.150  28.010 -12.470  1.00  1.00      A    P
ATOM    382 DS   DG  A 128     -46.300  25.490 -15.120  1.00  1.00      A    S
ATOM    383 DB   DG  A 128     -41.870  22.670 -14.340  1.00  1.00      A    B
ATOM    384 DP   DT  A 129     -48.380  23.860 -17.200  1.00  1.00      A    P
ATOM    385 DS   DT  A 129     -45.980  21.150 -18.660  1.00  1.00      A    S
ATOM    386 DB   DT  A 129     -43.770  20.070 -15.690  1.00  1.00      A    B
ATOM    387 DP   DC  A 130     -47.220  18.670 -20.940  1.00  1.00      A    P
ATOM    388 DS   DC  A 130     -44.590  16.350 -20.410  1.00  1.00      A    S
ATOM    389 DB   DC  A 130     -44.410  16.410 -16.430  1.00  1.00      A    B
ATOM    390 DP   DA  A 131     -45.180  12.440 -21.630  1.00  1.00      A    P
ATOM    391 DS   DA  A 131     -42.970  10.930 -19.730  1.00  1.00      A    S
ATOM    392 DB   DA  A 131     -43.790  12.570 -15.250  1.00  1.00      A    B
ATOM    393 DP   DG  A 132     -43.070   7.160 -19.830  1.00  1.00      A    P
ATOM    394 DS   DG  A 132     -41.900   6.650 -16.490  1.00  1.00      A    S
ATOM    395 DB   DG  A 132     -44.540   9.430 -13.370  1.00  1.00      A    B
ATOM    396 DP   DA  A 133     -40.920   3.020 -14.950  1.00  1.00      A    P
ATOM    397 DS   DA  A 133     -42.220   4.030 -11.260  1.00  1.00      A    S
ATOM    398 DB   DA  A 133     -46.330   6.900 -11.480  1.00  1.00      A    B
ATOM    399 DP   DT  A 134     -41.770   2.200  -9.070  1.00  1.00      A    P
ATOM    400 DS   DT  A 134     -44.620   3.720  -6.760  1.00  1.00      A    S
ATOM    401 DB   DT  A 134     -47.750   4.100  -9.590  1.00  1.00      A    B
ATOM    402 DP   DA  A 135     -45.650   1.920  -3.760  1.00  1.00      A    P
ATOM    403 DS   DA  A 135     -49.220   3.720  -3.280  1.00  1.00      A    S
ATOM    404 DB   DA  A 135     -51.340   3.410  -7.520  1.00  1.00      A    B
ATOM    405 DP   DT  A 136     -51.050   2.740  -1.330  1.00  1.00      A    P
ATOM    406 DS   DT  A 136     -54.340   4.240  -2.960  1.00  1.00      A    S
ATOM    407 DB   DT  A 136     -54.270   1.810  -6.230  1.00  1.00      A    B
ATOM    408 DP   DA  A 137     -58.070   3.480  -0.970  1.00  1.00      A    P
ATOM    409 DS   DA  A 137     -60.100   3.870  -3.820  1.00  1.00      A    S
ATOM    410 DB   DA  A 137     -58.150   0.210  -6.460  1.00  1.00      A    B
ATOM    411 DP   DT  A 138     -62.960   3.510  -3.660  1.00  1.00      A    P
ATOM    412 DS   DT  A 138     -63.470   2.450  -7.300  1.00  1.00      A    S
ATOM    413 DB   DT  A 138     -61.410  -1.110  -7.050  1.00  1.00      A    B
ATOM    414 DP   DA  A 139     -67.780   1.600  -8.680  1.00  1.00      A    P
ATOM    415 DS   DA  A 139     -66.650  -0.760 -10.990  1.00  1.00      A    S
ATOM    416 DB   DA  A 139     -64.170  -4.000  -8.760  1.00  1.00      A    B
ATOM    417 DP   DC  A 140     -69.250  -1.830 -12.650  1.00  1.00      A    P
ATOM    418 DS   DC  A 140     -67.890  -5.370 -13.030  1.00  1.00      A    S
ATOM    419 DB   DC  A 140     -66.820  -6.160  -9.220  1.00  1.00      A    B
ATOM    420 DP   DA  A 141     -70.980  -8.470 -14.830  1.00  1.00      A    P
ATOM    421 DS   DA  A 141     -69.720 -11.410 -12.770  1.00  1.00      A    S
ATOM    422 DB   DA  A 141     -68.700  -9.780  -8.670  1.00  1.00      A    B
ATOM    423 DP   DT  A 142     -71.780 -14.020 -12.520  1.00  1.00      A    P
ATOM    424 DS   DT  A 142     -70.450 -15.270  -8.920  1.00  1.00      A    S
ATOM    425 DB   DT  A 142     -71.170 -11.730  -6.480  1.00  1.00      A    B
ATOM    426 DP   DC  A 143     -71.970 -18.710  -7.790  1.00  1.00      A    P
ATOM    427 DS   DC  A 143     -70.820 -18.040  -4.340  1.00  1.00      A    S
ATOM    428 DB   DC  A 143     -72.710 -14.400  -4.080  1.00  1.00      A    B
ATOM    429 DP   DC  A 144     -71.390 -19.960  -1.760  1.00  1.00      A    P
ATOM    430 DS   DC  A 144     -72.710 -17.830   0.650  1.00  1.00      A    S
ATOM    431 DB   DC  A 144     -75.550 -14.930  -1.540  1.00  1.00      A    B
ATOM    432 DP   DT  A 145     -74.070 -19.070   4.570  1.00  1.00      A    P
ATOM    433 DS   DT  A 145     -75.650 -16.070   5.410  1.00  1.00      A    S
ATOM    434 DB   DT  A 145     -77.800 -15.050   1.900  1.00  1.00      A    B
ATOM    435 DP   DG  A 146     -77.870 -16.050   9.050  1.00  1.00      A    P
ATOM    436 DS   DG  A 146     -79.960 -12.810   8.300  1.00  1.00      A    S
ATOM    437 DB   DG  A 146     -81.670 -13.590   3.890  1.00  1.00      A    B
ATOM    438 DP   DT  A 147     -81.770 -11.640  10.140  1.00  1.00      A    P
ATOM    439 DS   DT  A 147     -83.790  -9.510   7.090  1.00  1.00      A    S
ATOM    440 DB   DT  A 147     -84.910 -13.590   5.090  1.00  1.00      A    B
TER
ATOM    441 DS   DA  B   1     -88.160 -13.610  -5.140  1.00  1.00      B    S
ATOM    442 DB   DA  B   1     -86.540 -14.380  -0.740  1.00  1.00      B    B
ATOM    443 DP   DC  B   2     -86.860 -10.910  -6.630  1.00  1.00      B    P
ATOM    444 DS   DC  B   2     -85.960  -9.380  -3.060  1.00  1.00      B    S
ATOM    445 DB   DC  B   2     -83.560 -12.410  -1.190  1.00  1.00      B    B
ATOM    446 DP   DA  B   3     -84.170  -5.500  -3.160  1.00  1.00      B    P
ATOM    447 DS   DA  B   3     -82.370  -6.100  -0.420  1.00  1.00      B    S
ATOM    448 DB   DA  B   3     -79.910 -10.460  -0.910  1.00  1.00      B    B
ATOM    449 DP   DG  B   4     -79.890  -3.120   0.270  1.00  1.00      B    P
ATOM    450 DS   DG  B   4     -77.200  -5.490   1.730  1.00  1.00      B    S
ATOM    451 DB   DG  B   4     -76.270  -9.470  -0.930  1.00  1.00      B    B
ATOM    452 DP   DG  B   5     -73.860  -3.860   3.480  1.00  1.00      B    P
ATOM    453 DS   DG  B   5     -71.590  -7.120   3.160  1.00  1.00      B    S
ATOM    454 DB   DG  B   5     -72.580  -9.640  -0.940  1.00  1.00      B    B
ATOM    455 DP   DA  B   6     -67.690  -7.160   4.030  1.00  1.00      B    P
ATOM    456 DS   DA  B   6     -67.400 -10.050   2.340  1.00  1.00      B    S
ATOM    457 DB   DA  B   6     -68.970  -9.650  -1.650  1.00  1.00      B    B
ATOM    458 DP   DT  B   7     -64.250 -11.120   2.120  1.00  1.00      B    P
ATOM    459 DS   DT  B   7     -64.070 -12.870  -0.910  1.00  1.00      B    S
ATOM    460 DB   DT  B   7     -65.780  -9.460  -3.420  1.00  1.00      B    B
ATOM    461 DP   DG  B   8     -60.260 -13.870  -1.670  1.00  1.00      B    P
ATOM    462 DS   DG  B   8     -60.400 -13.260  -5.380  1.00  1.00      B    S
ATOM    463 DB   DG  B   8     -62.900  -9.090  -6.520  1.00  1.00      B    B
ATOM    464 DP   DT  B   9     -57.380 -13.400  -7.340  1.00  1.00      B    P
ATOM    465 DS   DT  B   9     -58.530 -11.340 -10.450  1.00  1.00      B    S
ATOM    466 DB   DT  B   9     -59.980  -7.800  -8.330  1.00  1.00      B    B
ATOM    467 DP   DA  B  10     -55.560 -10.660 -13.700  1.00  1.00      B    P
ATOM    468 DS   DA  B  10     -56.950  -7.340 -14.590  1.00  1.00      B    S
ATOM    469 DB   DA  B  10     -58.220  -4.750 -10.520  1.00  1.00      B    B
ATOM    470 DP   DT  B  11     -55.750  -5.270 -16.870  1.00  1.00      B    P
ATOM    471 DS   DT  B  11     -58.110  -2.630 -15.410  1.00  1.00      B    S
ATOM    472 DB   DT  B  11     -56.420  -2.080 -11.500  1.00  1.00      B    B
ATOM    473 DP   DA  B  12     -58.430   0.950 -17.620  1.00  1.00      B    P
ATOM    474 DS   DA  B  12     -59.120   2.940 -15.030  1.00  1.00      B    S
ATOM    475 DB   DA  B  12     -55.910   1.950 -11.820  1.00  1.00      B    B
ATOM    476 DP   DT  B  13     -59.360   6.410 -15.720  1.00  1.00      B    P
ATOM    477 DS   DT  B  13     -58.180   7.530 -12.010  1.00  1.00      B    S
ATOM    478 DB   DT  B  13     -54.350   5.310 -11.970  1.00  1.00      B    B
ATOM    479 DP   DA  B  14     -58.350  11.210 -10.410  1.00  1.00      B    P
ATOM    480 DS   DA  B  14     -55.520  10.470  -7.920  1.00  1.00      B    S
ATOM    481 DB   DA  B  14     -51.860   7.970 -10.090  1.00  1.00      B    B
ATOM    482 DP   DT  B  15     -54.450  12.940  -6.020  1.00  1.00      B    P
ATOM    483 DS   DT  B  15     -50.970  11.200  -5.550  1.00  1.00      B    S
ATOM    484 DB   DT  B  15     -49.920  10.920  -9.090  1.00  1.00      B    B
ATOM    485 DP   DC  B  16     -48.520  13.160  -3.000  1.00  1.00      B    P
ATOM    486 DS   DC  B  16     -45.690  12.060  -4.750  1.00  1.00      B    S
ATOM    487 DB   DC  B  16     -46.260  12.490  -9.060  1.00  1.00      B    B
ATOM    488 DP   DT  B  17     -41.720  12.820  -3.840  1.00  1.00      B    P
ATOM    489 DS   DT  B  17     -40.070  11.700  -7.350  1.00  1.00      B    S
ATOM    490 DB   DT  B  17     -42.360  13.580  -9.900  1.00  1.00      B    B
ATOM    491 DP   DG  B  18     -35.810  12.650  -7.130  1.00  1.00      B    P
ATOM    492 DS   DG  B  18     -35.650  13.230 -11.060  1.00  1.00      B    S
ATOM    493 DB   DG  B  18     -40.190  15.500 -13.000  1.00  1.00      B    B
ATOM    494 DP   DA  B  19     -32.710  13.990 -12.760  1.00  1.00      B    P
ATOM    495 DS   DA  B  19     -34.440  15.140 -15.700  1.00  1.00      B    S
ATOM    496 DB   DA  B  19     -38.020  17.630 -14.540  1.00  1.00      B    B
ATOM    497 DP   DC  B  20     -32.720  16.280 -17.510  1.00  1.00      B    P
ATOM    498 DS   DC  B  20     -35.150  18.750 -19.130  1.00  1.00      B    S
ATOM    499 DB   DC  B  20     -36.950  20.600 -15.920  1.00  1.00      B    B
ATOM    500 DP   DA  B  21     -33.630  21.680 -22.530  1.00  1.00      B    P
ATOM    501 DS   DA  B  21     -36.450  24.600 -21.810  1.00  1.00      B    S
ATOM    502 DB   DA  B  21     -36.800  24.880 -17.380  1.00  1.00      B    B
ATOM    503 DP   DC  B  22     -36.380  27.060 -23.380  1.00  1.00      B    P
ATOM    504 DS   DC  B  22     -37.650  28.980 -21.110  1.00  1.00      B    S
ATOM    505 DB   DC  B  22     -35.400  28.170 -17.330  1.00  1.00      B    B
ATOM    506 DP   DG  B  23     -38.540  33.720 -22.470  1.00  1.00      B    P
ATOM    507 DS   DG  B  23     -38.280  35.260 -19.040  1.00  1.00      B    S
ATOM    508 DB   DG  B  23     -35.310  32.540 -16.230  1.00  1.00      B    B
ATOM    509 DP   DT  B  24     -37.970  38.640 -18.250  1.00  1.00      B    P
ATOM    510 DS   DT  B  24     -37.050  38.370 -14.530  1.00  1.00      B    S
ATOM    511 DB   DT  B  24     -33.660  35.560 -15.000  1.00  1.00      B    B
ATOM    512 DP   DG  B  25     -35.910  42.330 -12.811  1.00  1.00      B    P
ATOM    513 DS   DG  B  25     -33.880  40.590 -10.070  1.00  1.00      B    S
ATOM    514 DB   DG  B  25     -31.130  37.860 -12.240  1.00  1.00      B    B
ATOM    515 DP   DC  B  26     -32.200  42.610  -7.320  1.00  1.00      B    P
ATOM    516 DS   DC  B  26     -29.610  40.410  -7.010  1.00  1.00      B    S
ATOM    517 DB   DC  B  26     -28.430  39.880 -11.370  1.00  1.00      B    B
ATOM    518 DP   DC  B  27     -26.860  41.410  -5.010  1.00  1.00      B    P
ATOM    519 DS   DC  B  27     -24.410  38.900  -7.050  1.00  1.00      B    S
ATOM    520 DB   DC  B  27     -24.770  40.640 -10.540  1.00  1.00      B    B
ATOM    521 DP   DT  B  28     -20.640  38.630  -5.980  1.00  1.00      B    P
ATOM    522 DS   DT  B  28     -19.680  37.810  -9.230  1.00  1.00      B    S
ATOM    523 DB   DT  B  28     -21.020  41.740 -11.070  1.00  1.00      B    B
ATOM    524 DP   DG  B  29     -15.400  37.550  -9.670  1.00  1.00      B    P
ATOM    525 DS   DG  B  29     -15.310  38.630 -13.280  1.00  1.00      B    S
ATOM    526 DB   DG  B  29     -17.850  42.820 -13.740  1.00  1.00      B    B
ATOM    527 DP   DG  B  30     -12.420  38.860 -14.610  1.00  1.00      B    P
ATOM    528 DS   DG  B  30     -13.470  40.970 -17.290  1.00  1.00      B    S
ATOM    529 DB   DG  B  30     -15.690  45.510 -15.490  1.00  1.00      B    B
ATOM    530 DP   DA  B  31     -11.170  41.240 -20.190  1.00  1.00      B    P
ATOM    531 DS   DA  B  31     -12.980  44.990 -21.320  1.00  1.00      B    S
ATOM    532 DB   DA  B  31     -13.750  47.600 -17.470  1.00  1.00      B    B
ATOM    533 DP   DG  B  32     -10.610  46.840 -24.170  1.00  1.00      B    P
ATOM    534 DS   DG  B  32     -10.420  50.180 -22.320  1.00  1.00      B    S
ATOM    535 DB   DG  B  32     -10.770  49.830 -17.030  1.00  1.00      B    B
ATOM    536 DP   DA  B  33      -7.600  52.800 -23.270  1.00  1.00      B    P
ATOM    537 DS   DA  B  33      -7.690  54.870 -19.801  1.00  1.00      B    S
ATOM    538 DB   DA  B  33      -7.940  51.910 -16.230  1.00  1.00      B    B
ATOM    539 DP   DC  B  34      -5.420  56.900 -19.761  1.00  1.00      B    P
ATOM    540 DS   DC  B  34      -4.910  56.990 -16.431  1.00  1.00      B    S
ATOM    541 DB   DC  B  34      -4.890  52.810 -15.270  1.00  1.00      B    B
ATOM    542 DP   DT  B  35      -1.770  58.210 -15.281  1.00  1.00      B    P
ATOM    543 DS   DT  B  35      -1.510  56.290 -12.040  1.00  1.00      B    S
ATOM    544 DB   DT  B  35      -1.110  52.570 -14.030  1.00  1.00      B    B
ATOM    545 DP   DA  B  36       2.250  56.960  -9.450  1.00  1.00      B    P
ATOM    546 DS   DA  B  36       2.800  53.720  -8.210  1.00  1.00      B    S
ATOM    547 DB   DA  B  36       1.870  50.470 -11.960  1.00  1.00      B    B
ATOM    548 DP   DG  B  37       6.310  53.030  -6.450  1.00  1.00      B    P
ATOM    549 DS   DG  B  37       6.070  49.040  -6.810  1.00  1.00      B    S
ATOM    550 DB   DG  B  37       5.040  47.860 -11.980  1.00  1.00      B    B
ATOM    551 DP   DG  B  38       8.630  46.600  -5.300  1.00  1.00      B    P
ATOM    552 DS   DG  B  38       7.660  43.770  -7.460  1.00  1.00      B    S
ATOM    553 DB   DG  B  38       7.770  45.380 -12.570  1.00  1.00      B    B
ATOM    554 DP   DG  B  39       9.210  40.390  -7.120  1.00  1.00      B    P
ATOM    555 DS   DG  B  39       8.820  39.300 -10.450  1.00  1.00      B    S
ATOM    556 DB   DG  B  39      10.010  42.850 -13.960  1.00  1.00      B    B
ATOM    557 DP   DA  B  40       9.360  35.540 -11.470  1.00  1.00      B    P
ATOM    558 DS   DA  B  40      10.030  36.420 -14.850  1.00  1.00      B    S
ATOM    559 DB   DA  B  40      12.660  40.590 -15.110  1.00  1.00      B    B
ATOM    560 DP   DG  B  41      11.510  33.390 -17.110  1.00  1.00      B    P
ATOM    561 DS   DG  B  41      13.590  35.850 -19.560  1.00  1.00      B    S
ATOM    562 DB   DG  B  41      15.510  39.430 -17.280  1.00  1.00      B    B
ATOM    563 DP   DT  B  42      15.870  34.500 -22.020  1.00  1.00      B    P
ATOM    564 DS   DT  B  42      17.910  37.650 -22.750  1.00  1.00      B    S
ATOM    565 DB   DT  B  42      18.890  38.370 -18.320  1.00  1.00      B    B
ATOM    566 DP   DA  B  43      21.040  37.010 -25.770  1.00  1.00      B    P
ATOM    567 DS   DA  B  43      23.560  39.260 -24.370  1.00  1.00      B    S
ATOM    568 DB   DA  B  43      23.150  38.300 -19.090  1.00  1.00      B    B
ATOM    569 DP   DA  B  44      27.470  39.430 -25.730  1.00  1.00      B    P
ATOM    570 DS   DA  B  44      28.920  40.630 -22.030  1.00  1.00      B    S
ATOM    571 DB   DA  B  44      26.740  37.970 -18.940  1.00  1.00      B    B
ATOM    572 DP   DT  B  45      32.370  40.890 -21.650  1.00  1.00      B    P
ATOM    573 DS   DT  B  45      32.380  40.230 -17.970  1.00  1.00      B    S
ATOM    574 DB   DT  B  45      29.790  36.360 -17.910  1.00  1.00      B    B
ATOM    575 DP   DC  B  46      35.460  39.940 -16.530  1.00  1.00      B    P
ATOM    576 DS   DC  B  46      34.350  37.660 -13.770  1.00  1.00      B    S
ATOM    577 DB   DC  B  46      32.340  34.360 -15.920  1.00  1.00      B    B
ATOM    578 DP   DC  B  47      37.070  36.260 -11.450  1.00  1.00      B    P
ATOM    579 DS   DC  B  47      35.030  33.150 -10.310  1.00  1.00      B    S
ATOM    580 DB   DC  B  47      34.250  31.120 -14.080  1.00  1.00      B    B
ATOM    581 DP   DC  B  48      36.560  31.120  -7.900  1.00  1.00      B    P
ATOM    582 DS   DC  B  48      33.870  28.170  -8.920  1.00  1.00      B    S
ATOM    583 DB   DC  B  48      35.070  27.310 -12.820  1.00  1.00      B    B
ATOM    584 DP   DC  B  49      33.290  25.650  -6.730  1.00  1.00      B    P
ATOM    585 DS   DC  B  49      31.820  23.520  -9.080  1.00  1.00      B    S
ATOM    586 DB   DC  B  49      35.050  23.520 -12.200  1.00  1.00      B    B
ATOM    587 DP   DT  B  50      30.320  19.470  -8.690  1.00  1.00      B    P
ATOM    588 DS   DT  B  50      31.000  18.560 -12.190  1.00  1.00      B    S
ATOM    589 DB   DT  B  50      35.440  19.730 -12.900  1.00  1.00      B    B
ATOM    590 DP   DT  B  51      29.850  15.240 -14.070  1.00  1.00      B    P
ATOM    591 DS   DT  B  51      32.160  15.840 -17.160  1.00  1.00      B    S
ATOM    592 DB   DT  B  51      35.990  16.310 -14.990  1.00  1.00      B    B
ATOM    593 DP   DG  B  52      31.910  12.170 -19.820  1.00  1.00      B    P
ATOM    594 DS   DG  B  52      35.160  12.300 -21.090  1.00  1.00      B    S
ATOM    595 DB   DG  B  52      38.570  13.900 -17.270  1.00  1.00      B    B
ATOM    596 DP   DG  B  53      36.600   9.410 -22.580  1.00  1.00      B    P
ATOM    597 DS   DG  B  53      40.000   9.730 -21.300  1.00  1.00      B    S
ATOM    598 DB   DG  B  53      40.760  10.690 -16.460  1.00  1.00      B    B
ATOM    599 DP   DC  B  54      42.340   7.790 -22.950  1.00  1.00      B    P
ATOM    600 DS   DC  B  54      45.160   7.520 -19.960  1.00  1.00      B    S
ATOM    601 DB   DC  B  54      42.420   7.560 -16.450  1.00  1.00      B    B
ATOM    602 DP   DG  B  55      48.170   4.150 -20.340  1.00  1.00      B    P
ATOM    603 DS   DG  B  55      48.680   4.230 -16.350  1.00  1.00      B    S
ATOM    604 DB   DG  B  55      44.370   4.430 -14.220  1.00  1.00      B    B
ATOM    605 DP   DG  B  56      50.890   1.830 -14.270  1.00  1.00      B    P
ATOM    606 DS   DG  B  56      49.200   1.980 -11.230  1.00  1.00      B    S
ATOM    607 DB   DG  B  56      44.280   2.030 -11.480  1.00  1.00      B    B
ATOM    608 DP   DT  B  57      49.980   0.090  -8.770  1.00  1.00      B    P
ATOM    609 DS   DT  B  57      46.860   0.250  -6.940  1.00  1.00      B    S
ATOM    610 DB   DT  B  57      44.340  -1.570 -10.230  1.00  1.00      B    B
ATOM    611 DP   DT  B  58      46.470  -2.030  -3.420  1.00  1.00      B    P
ATOM    612 DS   DT  B  58      42.640  -2.390  -3.960  1.00  1.00      B    S
ATOM    613 DB   DT  B  58      42.700  -4.440  -8.170  1.00  1.00      B    B
ATOM    614 DP   DA  B  59      40.030  -4.250  -1.050  1.00  1.00      B    P
ATOM    615 DS   DA  B  59      37.450  -4.670  -3.240  1.00  1.00      B    S
ATOM    616 DB   DA  B  59      39.330  -6.950  -7.140  1.00  1.00      B    B
ATOM    617 DP   DA  B  60      33.880  -5.750  -2.210  1.00  1.00      B    P
ATOM    618 DS   DA  B  60      33.290  -6.630  -5.810  1.00  1.00      B    S
ATOM    619 DB   DA  B  60      37.120  -9.590  -7.530  1.00  1.00      B    B
ATOM    620 DP   DA  B  61      30.050  -7.770  -6.430  1.00  1.00      B    P
ATOM    621 DS   DA  B  61      31.160  -9.740  -9.700  1.00  1.00      B    S
ATOM    622 DB   DA  B  61      34.330 -12.850  -8.660  1.00  1.00      B    B
ATOM    623 DP   DA  B  62      28.320 -11.390 -12.270  1.00  1.00      B    P
ATOM    624 DS   DA  B  62      30.940 -14.240 -13.690  1.00  1.00      B    S
ATOM    625 DB   DA  B  62      33.260 -16.030  -9.780  1.00  1.00      B    B
ATOM    626 DP   DC  B  63      29.470 -16.310 -15.170  1.00  1.00      B    P
ATOM    627 DS   DC  B  63      32.100 -19.140 -14.290  1.00  1.00      B    S
ATOM    628 DB   DC  B  63      32.330 -19.420  -9.770  1.00  1.00      B    B
ATOM    629 DP   DG  B  64      31.610 -23.340 -16.790  1.00  1.00      B    P
ATOM    630 DS   DG  B  64      33.050 -25.370 -14.180  1.00  1.00      B    S
ATOM    631 DB   DG  B  64      31.340 -23.770  -9.750  1.00  1.00      B    B
ATOM    632 DP   DC  B  65      33.510 -28.870 -14.600  1.00  1.00      B    P
ATOM    633 DS   DC  B  65      33.180 -29.650 -10.540  1.00  1.00      B    S
ATOM    634 DB   DC  B  65      30.180 -27.130  -9.030  1.00  1.00      B    B
ATOM    635 DP   DG  B  66      33.190 -34.230  -8.970  1.00  1.00      B    P
ATOM    636 DS   DG  B  66      31.360 -33.090  -5.460  1.00  1.00      B    S
ATOM    637 DB   DG  B  66      27.940 -29.620  -6.360  1.00  1.00      B    B
ATOM    638 DP   DG  B  67      29.930 -35.770  -3.210  1.00  1.00      B    P
ATOM    639 DS   DG  B  67      27.050 -33.330  -1.560  1.00  1.00      B    S
ATOM    640 DB   DG  B  67      24.620 -30.650  -4.760  1.00  1.00      B    B
ATOM    641 DP   DG  B  68      25.200 -34.510   1.310  1.00  1.00      B    P
ATOM    642 DS   DG  B  68      22.500 -31.750   0.460  1.00  1.00      B    S
ATOM    643 DB   DG  B  68      21.070 -31.130  -4.080  1.00  1.00      B    B
ATOM    644 DP   DG  B  69      19.610 -30.900   3.060  1.00  1.00      B    P
ATOM    645 DS   DG  B  69      17.280 -29.300   0.600  1.00  1.00      B    S
ATOM    646 DB   DG  B  69      17.310 -31.220  -4.190  1.00  1.00      B    B
ATOM    647 DP   DG  B  70      14.050 -27.730   1.530  1.00  1.00      B    P
ATOM    648 DS   DG  B  70      12.890 -27.640  -1.800  1.00  1.00      B    S
ATOM    649 DB   DG  B  70      13.670 -32.320  -4.770  1.00  1.00      B    B
ATOM    650 DP   DA  B  71       9.690 -25.880  -2.640  1.00  1.00      B    P
ATOM    651 DS   DA  B  71       9.040 -27.460  -5.590  1.00  1.00      B    S
ATOM    652 DB   DA  B  71      10.260 -31.880  -5.450  1.00  1.00      B    B
ATOM    653 DP   DC  B  72       5.910 -26.750  -6.640  1.00  1.00      B    P
ATOM    654 DS   DC  B  72       5.480 -30.170  -8.530  1.00  1.00      B    S
ATOM    655 DB   DC  B  72       6.930 -32.840  -6.360  1.00  1.00      B    B
ATOM    656 DP   DA  B  73       1.610 -30.990 -10.680  1.00  1.00      B    P
ATOM    657 DS   DA  B  73       1.740 -34.880 -10.280  1.00  1.00      B    S
ATOM    658 DB   DA  B  73       3.790 -35.650  -6.300  1.00  1.00      B    B
ATOM    659 DP   DG  B  74      -1.600 -36.830 -10.680  1.00  1.00      B    P
ATOM    660 DS   DG  B  74      -0.720 -39.340  -7.810  1.00  1.00      B    S
ATOM    661 DB   DG  B  74       1.200 -37.380  -4.110  1.00  1.00      B    B
ATOM    662 DP   DC  B  75      -2.630 -42.310  -7.410  1.00  1.00      B    P
ATOM    663 DS   DC  B  75      -2.420 -42.370  -3.690  1.00  1.00      B    S
ATOM    664 DB   DC  B  75      -1.720 -38.090  -2.620  1.00  1.00      B    B
ATOM    665 DP   DG  B  76      -5.700 -45.200  -1.830  1.00  1.00      B    P
ATOM    666 DS   DG  B  76      -5.540 -43.060   1.730  1.00  1.00      B    S
ATOM    667 DB   DG  B  76      -4.240 -38.290   0.760  1.00  1.00      B    B
ATOM    668 DP   DC  B  77      -7.280 -43.770   4.570  1.00  1.00      B    P
ATOM    669 DS   DC  B  77      -6.130 -41.030   5.830  1.00  1.00      B    S
ATOM    670 DB   DC  B  77      -7.070 -38.060   2.520  1.00  1.00      B    B
ATOM    671 DP   DG  B  78      -8.260 -39.720  10.400  1.00  1.00      B    P
ATOM    672 DS   DG  B  78      -7.960 -36.090   9.660  1.00  1.00      B    S
ATOM    673 DB   DG  B  78      -9.350 -35.090   4.590  1.00  1.00      B    B
ATOM    674 DP   DT  B  79      -9.300 -33.670  11.590  1.00  1.00      B    P
ATOM    675 DS   DT  B  79      -9.080 -30.770   8.630  1.00  1.00      B    S
ATOM    676 DB   DT  B  79     -11.570 -32.530   5.840  1.00  1.00      B    B
ATOM    677 DP   DA  B  80      -9.670 -26.990   9.580  1.00  1.00      B    P
ATOM    678 DS   DA  B  80     -11.300 -26.050   6.300  1.00  1.00      B    S
ATOM    679 DB   DA  B  80     -14.260 -29.380   5.360  1.00  1.00      B    B
ATOM    680 DP   DC  B  81     -12.730 -23.160   6.350  1.00  1.00      B    P
ATOM    681 DS   DC  B  81     -15.140 -23.920   3.870  1.00  1.00      B    S
ATOM    682 DB   DC  B  81     -17.370 -27.490   5.540  1.00  1.00      B    B
ATOM    683 DP   DG  B  82     -17.710 -20.230   1.870  1.00  1.00      B    P
ATOM    684 DS   DG  B  82     -20.330 -22.950   0.280  1.00  1.00      B    S
ATOM    685 DB   DG  B  82     -21.690 -26.670   3.890  1.00  1.00      B    B
ATOM    686 DP   DT  B  83     -22.500 -22.350  -1.530  1.00  1.00      B    P
ATOM    687 DS   DT  B  83     -24.850 -25.150  -0.490  1.00  1.00      B    S
ATOM    688 DB   DT  B  83     -24.560 -24.760   4.100  1.00  1.00      B    B
ATOM    689 DP   DG  B  84     -29.260 -25.130  -2.500  1.00  1.00      B    P
ATOM    690 DS   DG  B  84     -30.810 -27.220   0.740  1.00  1.00      B    S
ATOM    691 DB   DG  B  84     -28.910 -25.760   5.120  1.00  1.00      B    B
ATOM    692 DP   DC  B  85     -34.200 -28.130   0.680  1.00  1.00      B    P
ATOM    693 DS   DC  B  85     -34.580 -27.740   4.510  1.00  1.00      B    S
ATOM    694 DB   DC  B  85     -32.050 -24.500   5.500  1.00  1.00      B    B
ATOM    695 DP   DG  B  86     -39.240 -27.750   5.590  1.00  1.00      B    P
ATOM    696 DS   DG  B  86     -38.760 -26.200   8.850  1.00  1.00      B    S
ATOM    697 DB   DG  B  86     -34.820 -22.730   8.340  1.00  1.00      B    B
ATOM    698 DP   DT  B  87     -41.460 -24.550  10.760  1.00  1.00      B    P
ATOM    699 DS   DT  B  87     -39.120 -22.050  12.590  1.00  1.00      B    S
ATOM    700 DB   DT  B  87     -37.070 -20.040   9.100  1.00  1.00      B    B
ATOM    701 DP   DT  B  88     -40.660 -19.610  14.730  1.00  1.00      B    P
ATOM    702 DS   DT  B  88     -37.750 -17.400  14.970  1.00  1.00      B    S
ATOM    703 DB   DT  B  88     -37.560 -16.130  10.610  1.00  1.00      B    B
ATOM    704 DP   DT  B  89     -37.250 -14.620  17.540  1.00  1.00      B    P
ATOM    705 DS   DT  B  89     -34.550 -12.820  15.320  1.00  1.00      B    S
ATOM    706 DB   DT  B  89     -37.240 -12.450  11.780  1.00  1.00      B    B
ATOM    707 DP   DA  B  90     -32.900  -9.330  16.320  1.00  1.00      B    P
ATOM    708 DS   DA  B  90     -32.520  -8.220  12.940  1.00  1.00      B    S
ATOM    709 DB   DA  B  90     -36.470  -8.460  10.630  1.00  1.00      B    B
ATOM    710 DP   DA  B  91     -30.710  -5.240  12.170  1.00  1.00      B    P
ATOM    711 DS   DA  B  91     -32.720  -4.190   8.980  1.00  1.00      B    S
ATOM    712 DB   DA  B  91     -37.180  -5.140   9.640  1.00  1.00      B    B
ATOM    713 DP   DG  B  92     -31.810  -1.010   7.630  1.00  1.00      B    P
ATOM    714 DS   DG  B  92     -35.190  -0.030   6.610  1.00  1.00      B    S
ATOM    715 DB   DG  B  92     -39.030  -1.880   9.370  1.00  1.00      B    B
ATOM    716 DP   DC  B  93     -35.740   2.780   4.670  1.00  1.00      B    P
ATOM    717 DS   DC  B  93     -39.650   2.480   5.360  1.00  1.00      B    S
ATOM    718 DB   DC  B  93     -39.510   1.410   9.500  1.00  1.00      B    B
ATOM    719 DP   DG  B  94     -42.030   6.130   4.160  1.00  1.00      B    P
ATOM    720 DS   DG  B  94     -44.670   5.730   7.140  1.00  1.00      B    S
ATOM    721 DB   DG  B  94     -42.600   3.850  11.420  1.00  1.00      B    B
ATOM    722 DP   DG  B  95     -46.900   8.730   8.110  1.00  1.00      B    P
ATOM    723 DS   DG  B  95     -47.210   8.300  12.110  1.00  1.00      B    S
ATOM    724 DB   DG  B  95     -42.570   6.610  13.930  1.00  1.00      B    B
ATOM    725 DP   DT  B  96     -48.230  10.870  13.670  1.00  1.00      B    P
ATOM    726 DS   DT  B  96     -46.390  10.010  16.940  1.00  1.00      B    S
ATOM    727 DB   DT  B  96     -42.190   9.640  15.600  1.00  1.00      B    B
ATOM    728 DP   DG  B  97     -47.290  13.000  20.350  1.00  1.00      B    P
ATOM    729 DS   DG  B  97     -44.350  12.230  22.290  1.00  1.00      B    S
ATOM    730 DB   DG  B  97     -40.430  11.620  19.000  1.00  1.00      B    B
ATOM    731 DP   DC  B  98     -43.860  13.930  25.210  1.00  1.00      B    P
ATOM    732 DS   DC  B  98     -40.680  13.160  25.090  1.00  1.00      B    S
ATOM    733 DB   DC  B  98     -39.400  14.230  21.060  1.00  1.00      B    B
ATOM    734 DP   DT  B  99     -37.990  14.540  27.660  1.00  1.00      B    P
ATOM    735 DS   DT  B  99     -35.020  14.820  25.310  1.00  1.00      B    S
ATOM    736 DB   DT  B  99     -36.700  17.070  22.160  1.00  1.00      B    B
ATOM    737 DP   DA  B 100     -31.660  15.830  26.770  1.00  1.00      B    P
ATOM    738 DS   DA  B 100     -30.050  16.910  23.500  1.00  1.00      B    S
ATOM    739 DB   DA  B 100     -33.560  19.800  20.940  1.00  1.00      B    B
ATOM    740 DP   DG  B 101     -26.260  18.700  23.240  1.00  1.00      B    P
ATOM    741 DS   DG  B 101     -27.120  20.550  19.700  1.00  1.00      B    S
ATOM    742 DB   DG  B 101     -31.740  23.020  19.600  1.00  1.00      B    B
ATOM    743 DP   DA  B 102     -24.440  22.440  17.680  1.00  1.00      B    P
ATOM    744 DS   DA  B 102     -27.180  24.450  15.380  1.00  1.00      B    S
ATOM    745 DB   DA  B 102     -30.100  26.520  18.640  1.00  1.00      B    B
ATOM    746 DP   DG  B 103     -25.710  27.410  12.850  1.00  1.00      B    P
ATOM    747 DS   DG  B 103     -28.850  29.600  13.160  1.00  1.00      B    S
ATOM    748 DB   DG  B 103     -30.070  30.510  18.420  1.00  1.00      B    B
ATOM    749 DP   DC  B 104     -29.570  31.700  10.930  1.00  1.00      B    P
ATOM    750 DS   DC  B 104     -31.840  33.270  12.830  1.00  1.00      B    S
ATOM    751 DB   DC  B 104     -29.830  33.550  16.550  1.00  1.00      B    B
ATOM    752 DP   DT  B 105     -33.500  36.650  11.760  1.00  1.00      B    P
ATOM    753 DS   DT  B 105     -34.750  37.800  14.940  1.00  1.00      B    S
ATOM    754 DB   DT  B 105     -30.730  37.350  16.850  1.00  1.00      B    B
ATOM    755 DP   DG  B 106     -35.670  42.320  15.199  1.00  1.00      B    P
ATOM    756 DS   DG  B 106     -34.110  42.640  18.769  1.00  1.00      B    S
ATOM    757 DB   DG  B 106     -29.570  40.580  19.270  1.00  1.00      B    B
ATOM    758 DP   DT  B 107     -34.500  45.380  20.919  1.00  1.00      B    P
ATOM    759 DS   DT  B 107     -31.380  44.700  23.349  1.00  1.00      B    S
ATOM    760 DB   DT  B 107     -28.320  43.720  20.250  1.00  1.00      B    B
ATOM    761 DP   DC  B 108     -30.490  47.690  25.889  1.00  1.00      B    P
ATOM    762 DS   DC  B 108     -26.970  47.000  25.939  1.00  1.00      B    S
ATOM    763 DB   DC  B 108     -25.850  46.380  21.809  1.00  1.00      B    B
ATOM    764 DP   DT  B 109     -24.560  48.770  27.889  1.00  1.00      B    P
ATOM    765 DS   DT  B 109     -21.430  47.760  26.070  1.00  1.00      B    S
ATOM    766 DB   DT  B 109     -22.490  48.900  21.789  1.00  1.00      B    B
ATOM    767 DP   DA  B 110     -17.830  49.260  27.550  1.00  1.00      B    P
ATOM    768 DS   DA  B 110     -15.980  49.090  24.350  1.00  1.00      B    S
ATOM    769 DB   DA  B 110     -19.050  50.850  20.759  1.00  1.00      B    B
ATOM    770 DP   DC  B 111     -13.640  50.230  24.630  1.00  1.00      B    P
ATOM    771 DS   DC  B 111     -13.430  51.710  21.289  1.00  1.00      B    S
ATOM    772 DB   DC  B 111     -16.930  53.680  20.699  1.00  1.00      B    B
ATOM    773 DP   DG  B 112      -9.280  53.660  20.009  1.00  1.00      B    P
ATOM    774 DS   DG  B 112     -10.680  55.030  17.189  1.00  1.00      B    S
ATOM    775 DB   DG  B 112     -15.540  57.010  18.459  1.00  1.00      B    B
ATOM    776 DP   DA  B 113      -8.840  56.960  14.819  1.00  1.00      B    P
ATOM    777 DS   DA  B 113     -12.100  58.860  13.659  1.00  1.00      B    S
ATOM    778 DB   DA  B 113     -14.490  60.200  17.839  1.00  1.00      B    B
ATOM    779 DP   DC  B 114     -11.380  60.980  11.709  1.00  1.00      B    P
ATOM    780 DS   DC  B 114     -14.400  63.250  12.359  1.00  1.00      B    S
ATOM    781 DB   DC  B 114     -14.390  63.480  16.819  1.00  1.00      B    B
ATOM    782 DP   DC  B 115     -14.100  66.190  11.169  1.00  1.00      B    P
ATOM    783 DS   DC  B 115     -16.330  68.070  13.829  1.00  1.00      B    S
ATOM    784 DB   DC  B 115     -14.190  67.330  17.159  1.00  1.00      B    B
ATOM    785 DP   DA  B 116     -17.290  71.940  13.469  1.00  1.00      B    P
ATOM    786 DS   DA  B 116     -17.540  72.720  17.229  1.00  1.00      B    S
ATOM    787 DB   DA  B 116     -13.800  70.570  19.619  1.00  1.00      B    B
ATOM    788 DP   DA  B 117     -18.350  76.360  18.549  1.00  1.00      B    P
ATOM    789 DS   DA  B 117     -16.320  76.170  21.789  1.00  1.00      B    S
ATOM    790 DB   DA  B 117     -12.190  73.720  20.789  1.00  1.00      B    B
ATOM    791 DP   DT  B 118     -15.880  79.370  23.359  1.00  1.00      B    P
ATOM    792 DS   DT  B 118     -13.050  78.260  25.219  1.00  1.00      B    S
ATOM    793 DB   DT  B 118     -10.800  76.710  22.069  1.00  1.00      B    B
ATOM    794 DP   DT  B 119     -11.560  80.580  27.679  1.00  1.00      B    P
ATOM    795 DS   DT  B 119      -8.400  79.210  27.469  1.00  1.00      B    S
ATOM    796 DB   DT  B 119      -7.800  79.120  22.949  1.00  1.00      B    B
ATOM    797 DP   DG  B 120      -5.150  81.410  29.419  1.00  1.00      B    P
ATOM    798 DS   DG  B 120      -2.720  79.780  27.679  1.00  1.00      B    S
ATOM    799 DB   DG  B 120      -3.670  80.220  22.629  1.00  1.00      B    B
ATOM    800 DP   DA  B 121       1.160  79.800  28.679  1.00  1.00      B    P
ATOM    801 DS   DA  B 121       2.130  78.660  25.289  1.00  1.00      B    S
ATOM    802 DB   DA  B 121      -0.420  81.140  21.989  1.00  1.00      B    B
ATOM    803 DP   DG  B 122       6.090  79.010  24.639  1.00  1.00      B    P
ATOM    804 DS   DG  B 122       5.540  79.920  20.749  1.00  1.00      B    S
ATOM    805 DB   DG  B 122       2.070  83.490  20.199  1.00  1.00      B    B
ATOM    806 DP   DC  B 123       8.200  79.840  18.269  1.00  1.00      B    P
ATOM    807 DS   DC  B 123       6.310  82.160  15.799  1.00  1.00      B    S
ATOM    808 DB   DC  B 123       4.150  85.340  18.209  1.00  1.00      B    B
ATOM    809 DP   DG  B 124       8.620  83.120  12.139  1.00  1.00      B    P
ATOM    810 DS   DG  B 124       6.380  85.980  11.389  1.00  1.00      B    S
ATOM    811 DB   DG  B 124       5.530  88.680  15.839  1.00  1.00      B    B
ATOM    812 DP   DG  B 125       7.010  88.120   8.589  1.00  1.00      B    P
ATOM    813 DS   DG  B 125       6.160  91.600  10.319  1.00  1.00      B    S
ATOM    814 DB   DG  B 125       7.200  92.020  15.339  1.00  1.00      B    B
ATOM    815 DP   DC  B 126       6.110  94.310   8.519  1.00  1.00      B    P
ATOM    816 DS   DC  B 126       6.150  96.520  11.329  1.00  1.00      B    S
ATOM    817 DB   DC  B 126       8.980  94.880  14.209  1.00  1.00      B    B
ATOM    818 DP   DC  B 127       6.080 100.060  10.889  1.00  1.00      B    P
ATOM    819 DS   DC  B 127       7.540 101.200  14.079  1.00  1.00      B    S
ATOM    820 DB   DC  B 127      10.300  98.360  15.179  1.00  1.00      B    B
ATOM    821 DP   DT  B 128       8.620 104.660  14.969  1.00  1.00      B    P
ATOM    822 DS   DT  B 128      10.750 103.900  18.439  1.00  1.00      B    S
ATOM    823 DB   DT  B 128      13.160 100.810  16.809  1.00  1.00      B    B
ATOM    824 DP   DG  B 129      12.820 107.460  20.109  1.00  1.00      B    P
ATOM    825 DS   DG  B 129      15.330 105.460  21.619  1.00  1.00      B    S
ATOM    826 DB   DG  B 129      17.130 102.050  18.439  1.00  1.00      B    B
ATOM    827 DP   DC  B 130      17.300 106.730  23.699  1.00  1.00      B    P
ATOM    828 DS   DC  B 130      19.850 103.730  23.009  1.00  1.00      B    S
ATOM    829 DB   DC  B 130      20.170 103.720  18.979  1.00  1.00      B    B
ATOM    830 DP   DA  B 131      23.420 103.770  24.979  1.00  1.00      B    P
ATOM    831 DS   DA  B 131      25.300 101.960  22.059  1.00  1.00      B    S
ATOM    832 DB   DA  B 131      24.010 104.290  18.129  1.00  1.00      B    B
ATOM    833 DP   DG  B 132      28.840 101.950  22.259  1.00  1.00      B    P
ATOM    834 DS   DG  B 132      29.540 102.770  18.319  1.00  1.00      B    S
ATOM    835 DB   DG  B 132      26.630 106.210  16.209  1.00  1.00      B    B
ATOM    836 DP   DA  B 133      32.330 102.020  16.589  1.00  1.00      B    P
ATOM    837 DS   DA  B 133      31.390 103.570  13.169  1.00  1.00      B    S
ATOM    838 DB   DA  B 133      28.910 107.710  14.109  1.00  1.00      B    B
ATOM    839 DP   DC  B 134      33.630 103.920  11.009  1.00  1.00      B    P
ATOM    840 DS   DC  B 134      32.080 106.940   9.449  1.00  1.00      B    S
ATOM    841 DB   DC  B 134      31.460 109.570  12.819  1.00  1.00      B    B
ATOM    842 DP   DC  B 135      33.750 108.570   7.269  1.00  1.00      B    P
ATOM    843 DS   DC  B 135      31.870 111.950   7.729  1.00  1.00      B    S
ATOM    844 DB   DC  B 135      32.890 113.110  12.029  1.00  1.00      B    B
ATOM    845 DP   DG  B 136      32.770 115.140   4.499  1.00  1.00      B    P
ATOM    846 DS   DG  B 136      31.850 117.900   6.579  1.00  1.00      B    S
ATOM    847 DB   DG  B 136      33.910 117.350  11.159  1.00  1.00      B    B
ATOM    848 DP   DG  B 137      31.460 121.410   5.459  1.00  1.00      B    P
ATOM    849 DS   DG  B 137      31.790 123.020   8.599  1.00  1.00      B    S
ATOM    850 DB   DG  B 137      34.780 120.800  11.579  1.00  1.00      B    B
ATOM    851 DP   DG  B 138      32.130 126.440   8.819  1.00  1.00      B    P
ATOM    852 DS   DG  B 138      34.360 126.440  12.199  1.00  1.00      B    S
ATOM    853 DB   DG  B 138      37.620 123.070  12.419  1.00  1.00      B    B
ATOM    854 DP   DA  B 139      35.130 129.740  14.369  1.00  1.00      B    P
ATOM    855 DS   DA  B 139      38.180 128.410  16.329  1.00  1.00      B    S
ATOM    856 DB   DA  B 139      40.130 125.190  13.719  1.00  1.00      B    B
ATOM    857 DP   DT  B 140      40.350 130.380  17.879  1.00  1.00      B    P
ATOM    858 DS   DT  B 140      43.080 128.390  18.369  1.00  1.00      B    S
ATOM    859 DB   DT  B 140      43.210 127.000  13.839  1.00  1.00      B    B
ATOM    860 DP   DT  B 141      46.860 129.720  19.619  1.00  1.00      B    P
ATOM    861 DS   DT  B 141      48.880 127.480  17.689  1.00  1.00      B    S
ATOM    862 DB   DT  B 141      47.050 128.050  13.459  1.00  1.00      B    B
ATOM    863 DP   DC  B 142      52.450 127.870  17.849  1.00  1.00      B    P
ATOM    864 DS   DC  B 142      52.910 126.730  14.449  1.00  1.00      B    S
ATOM    865 DB   DC  B 142      50.160 129.260  11.719  1.00  1.00      B    B
ATOM    866 DP   DT  B 143      56.540 126.120  12.969  1.00  1.00      B    P
ATOM    867 DS   DT  B 143      55.770 127.060   8.969  1.00  1.00      B    S
ATOM    868 DB   DT  B 143      52.910 131.040   9.119  1.00  1.00      B    B
ATOM    869 DP   DC  B 144      58.910 127.540   6.949  1.00  1.00      B    P
ATOM    870 DS   DC  B 144      57.100 128.560   4.309  1.00  1.00      B    S
ATOM    871 DB   DC  B 144      55.270 131.800   6.009  1.00  1.00      B    B
ATOM    872 DP   DC  B 145      58.220 129.840   0.829  1.00  1.00      B    P
ATOM    873 DS   DC  B 145      56.210 132.520  -0.021  1.00  1.00      B    S
ATOM    874 DB   DC  B 145      56.000 134.510   3.339  1.00  1.00      B    B
ATOM    875 DP   DA  B 146      56.060 135.180  -4.131  1.00  1.00      B    P
ATOM    876 DS   DA  B 146      54.160 137.920  -2.351  1.00  1.00      B    S
ATOM    877 DB   DA  B 146      55.700 138.430   2.079  1.00  1.00      B    B
ATOM    878 DP   DG  B 147      53.910 141.290  -4.271  1.00  1.00      B    P
ATOM    879 DS   DG  B 147      53.350 143.270  -1.021  1.00  1.00      B    S
ATOM    880 DB   DG  B 147      56.270 142.240   2.589  1.00  1.00      B    B
TER
ATOM    881  CA  ALA C   1     -13.030 -85.240  19.391  1.00  1.00      C    C
ATOM    882  CA  ARG C   2     -12.390 -86.230  23.031  1.00  1.00      C    C
ATOM    883  CA  THR C   3     -10.050 -84.980  25.581  1.00  1.00      C    C
ATOM    884  CA  LYS C   4      -8.770 -81.450  24.901  1.00  1.00      C    C
ATOM    885  CA  GLN C   5     -11.340 -80.650  22.401  1.00  1.00      C    C
ATOM    886  CA  THR C   6     -13.990 -77.920  22.491  1.00  1.00      C    C
ATOM    887  CA  ALA C   7     -12.500 -74.500  21.931  1.00  1.00      C    C
ATOM    888  CA  ARG C   8     -15.640 -72.560  22.491  1.00  1.00      C    C
ATOM    889  CA  LYS C   9     -18.610 -74.770  23.311  1.00  1.00      C    C
ATOM    890  CA  SER C  10     -21.440 -76.730  21.891  1.00  1.00      C    C
ATOM    891  CA  THR C  11     -21.660 -74.170  19.081  1.00  1.00      C    C
ATOM    892  CA  GLY C  12     -23.770 -71.880  21.301  1.00  1.00      C    C
ATOM    893  CA  GLY C  13     -26.290 -69.900  19.291  1.00  1.00      C    C
ATOM    894  CA  LYS C  14     -25.140 -70.900  15.871  1.00  1.00      C    C
ATOM    895  CA  ALA C  15     -27.420 -68.350  14.231  1.00  1.00      C    C
ATOM    896  CA  PRO C  16     -24.700 -65.740  14.521  1.00  1.00      C    C
ATOM    897  CA  ARG C  17     -24.590 -62.450  16.481  1.00  1.00      C    C
ATOM    898  CA  LYS C  18     -23.850 -59.270  14.430  1.00  1.00      C    C
ATOM    899  CA  GLN C  19     -24.100 -57.630  11.010  1.00  1.00      C    C
ATOM    900  CA  LEU C  20     -21.030 -56.440   9.070  1.00  1.00      C    C
ATOM    901  CA  ALA C  21     -20.700 -59.610   7.130  1.00  1.00      C    C
ATOM    902  CA  THR C  22     -22.520 -58.530   4.000  1.00  1.00      C    C
ATOM    903  CA  LYS C  23     -26.070 -59.600   3.280  1.00  1.00      C    C
ATOM    904  CA  ALA C  24     -25.330 -59.920  -0.490  1.00  1.00      C    C
ATOM    905  CA  ALA C  25     -26.330 -57.930  -3.670  1.00  1.00      C    C
ATOM    906  CA  ARG C  26     -29.640 -56.760  -5.000  1.00  1.00      C    C
ATOM    907  CA  LYS C  27     -28.100 -53.310  -6.070  1.00  1.00      C    C
ATOM    908  CA  SER C  28     -29.430 -50.210  -4.450  1.00  1.00      C    C
ATOM    909  CA  ALA C  29     -28.530 -47.100  -6.450  1.00  1.00      C    C
ATOM    910  CA  PRO C  30     -29.400 -44.770  -9.410  1.00  1.00      C    C
ATOM    911  CA  ALA C  31     -26.880 -42.000 -10.200  1.00  1.00      C    C
ATOM    912  CA  THR C  32     -30.090 -40.080 -10.630  1.00  1.00      C    C
ATOM    913  CA  GLY C  33     -31.090 -41.840 -13.900  1.00  1.00      C    C
ATOM    914  CA  GLY C  34     -32.200 -38.700 -15.840  1.00  1.00      C    C
ATOM    915  CA  VAL C  35     -30.990 -36.140 -18.350  1.00  1.00      C    C
ATOM    916  CA  LYS C  36     -27.890 -33.840 -17.600  1.00  1.00      C    C
ATOM    917  CA  LYS C  37     -29.430 -30.380 -17.110  1.00  1.00      C    C
ATOM    918  CA  PRO C  38     -26.010 -29.320 -15.910  1.00  1.00      C    C
ATOM    919  CA  HIS C  39     -25.790 -26.070 -14.030  1.00  1.00      C    C
ATOM    920  CA  ARG C  40     -27.390 -25.580 -10.550  1.00  1.00      C    C
ATOM    921  CA  TYR C  41     -25.920 -26.980  -7.300  1.00  1.00      C    C
ATOM    922  CA  ARG C  42     -22.100 -27.230  -7.510  1.00  1.00      C    C
ATOM    923  CA  PRO C  43     -20.230 -26.300  -4.190  1.00  1.00      C    C
ATOM    924  CA  GLY C  44     -19.200 -22.920  -5.540  1.00  1.00      C    C
ATOM    925  CA  THR C  45     -21.960 -22.640  -8.130  1.00  1.00      C    C
ATOM    926  CA  VAL C  46     -24.090 -20.540  -5.820  1.00  1.00      C    C
ATOM    927  CA  ALA C  47     -21.080 -18.620  -4.370  1.00  1.00      C    C
ATOM    928  CA  LEU C  48     -20.170 -17.550  -7.880  1.00  1.00      C    C
ATOM    929  CA  ARG C  49     -23.650 -16.340  -8.610  1.00  1.00      C    C
ATOM    930  CA  GLU C  50     -23.230 -13.920  -5.680  1.00  1.00      C    C
ATOM    931  CA  ILE C  51     -19.830 -12.800  -6.990  1.00  1.00      C    C
ATOM    932  CA  ARG C  52     -21.640 -11.680 -10.200  1.00  1.00      C    C
ATOM    933  CA  ARG C  53     -24.640 -10.220  -8.500  1.00  1.00      C    C
ATOM    934  CA  TYR C  54     -22.750  -8.110  -6.030  1.00  1.00      C    C
ATOM    935  CA  GLN C  55     -20.310  -6.470  -8.490  1.00  1.00      C    C
ATOM    936  CA  LYS C  56     -23.310  -5.640 -10.670  1.00  1.00      C    C
ATOM    937  CA  SER C  57     -25.170  -3.560  -8.040  1.00  1.00      C    C
ATOM    938  CA  THR C  58     -23.610  -1.080  -5.690  1.00  1.00      C    C
ATOM    939  CA  GLU C  59     -26.160  -1.080  -2.850  1.00  1.00      C    C
ATOM    940  CA  LEU C  60     -24.680  -0.920   0.650  1.00  1.00      C    C
ATOM    941  CA  LEU C  61     -23.630  -4.540   1.760  1.00  1.00      C    C
ATOM    942  CA  ILE C  62     -23.370  -4.020   5.550  1.00  1.00      C    C
ATOM    943  CA  ARG C  63     -26.770  -3.580   7.150  1.00  1.00      C    C
ATOM    944  CA  LYS C  64     -27.590   0.090   7.930  1.00  1.00      C    C
ATOM    945  CA  LEU C  65     -28.980   0.020  11.490  1.00  1.00      C    C
ATOM    946  CA  PRO C  66     -26.650  -2.520  12.900  1.00  1.00      C    C
ATOM    947  CA  PHE C  67     -23.910  -0.440  11.340  1.00  1.00      C    C
ATOM    948  CA  GLN C  68     -25.050   2.810  12.420  1.00  1.00      C    C
ATOM    949  CA  ARG C  69     -25.300   1.440  16.040  1.00  1.00      C    C
ATOM    950  CA  LEU C  70     -21.670   0.130  15.850  1.00  1.00      C    C
ATOM    951  CA  VAL C  71     -20.530   3.620  14.710  1.00  1.00      C    C
ATOM    952  CA  ARG C  72     -22.300   5.460  17.600  1.00  1.00      C    C
ATOM    953  CA  GLU C  73     -20.990   3.030  20.140  1.00  1.00      C    C
ATOM    954  CA  ILE C  74     -17.300   3.600  19.100  1.00  1.00      C    C
ATOM    955  CA  ALA C  75     -17.920   7.370  19.090  1.00  1.00      C    C
ATOM    956  CA  GLN C  76     -19.410   7.160  22.600  1.00  1.00      C    C
ATOM    957  CA  ASP C  77     -15.890   6.070  23.770  1.00  1.00      C    C
ATOM    958  CA  PHE C  78     -14.450   9.550  22.630  1.00  1.00      C    C
ATOM    959  CA  LYS C  79     -17.520  11.850  23.580  1.00  1.00      C    C
ATOM    960  CA  THR C  80     -20.770  11.070  25.100  1.00  1.00      C    C
ATOM    961  CA  ASP C  81     -24.100  12.530  24.040  1.00  1.00      C    C
ATOM    962  CA  LEU C  82     -23.280  13.150  20.420  1.00  1.00      C    C
ATOM    963  CA  ARG C  83     -25.850  12.980  17.640  1.00  1.00      C    C
ATOM    964  CA  PHE C  84     -24.600  12.210  13.990  1.00  1.00      C    C
ATOM    965  CA  GLN C  85     -25.640  13.840  10.840  1.00  1.00      C    C
ATOM    966  CA  SER C  86     -27.040  11.010   8.620  1.00  1.00      C    C
ATOM    967  CA  SER C  87     -24.340  11.700   5.980  1.00  1.00      C    C
ATOM    968  CA  ALA C  88     -21.510  11.180   8.650  1.00  1.00      C    C
ATOM    969  CA  VAL C  89     -22.400   7.680   9.250  1.00  1.00      C    C
ATOM    970  CA  MET C  90     -22.970   7.030   5.530  1.00  1.00      C    C
ATOM    971  CA  ALA C  91     -19.680   8.800   4.630  1.00  1.00      C    C
ATOM    972  CA  LEU C  92     -17.960   6.410   6.940  1.00  1.00      C    C
ATOM    973  CA  GLN C  93     -19.960   3.420   5.500  1.00  1.00      C    C
ATOM    974  CA  GLU C  94     -19.170   4.420   1.900  1.00  1.00      C    C
ATOM    975  CA  ALA C  95     -15.480   4.440   2.810  1.00  1.00      C    C
ATOM    976  CA  SER C  96     -15.620   1.170   4.820  1.00  1.00      C    C
ATOM    977  CA  GLU C  97     -17.210  -0.800   2.000  1.00  1.00      C    C
ATOM    978  CA  ALA C  98     -14.790   0.630  -0.500  1.00  1.00      C    C
ATOM    979  CA  TYR C  99     -12.080  -0.140   2.150  1.00  1.00      C    C
ATOM    980  CA  LEU C 100     -13.190  -3.780   3.080  1.00  1.00      C    C
ATOM    981  CA  VAL C 101     -13.930  -4.760  -0.500  1.00  1.00      C    C
ATOM    982  CA  ALA C 102     -10.320  -3.840  -1.500  1.00  1.00      C    C
ATOM    983  CA  LEU C 103      -8.940  -5.790   1.440  1.00  1.00      C    C
ATOM    984  CA  PHE C 104     -10.830  -8.940   0.370  1.00  1.00      C    C
ATOM    985  CA  GLU C 105      -9.420  -8.490  -3.160  1.00  1.00      C    C
ATOM    986  CA  ASP C 106      -5.890  -8.670  -1.640  1.00  1.00      C    C
ATOM    987  CA  THR C 107      -6.760 -11.460   0.550  1.00  1.00      C    C
ATOM    988  CA  ASN C 108      -7.850 -13.610  -2.370  1.00  1.00      C    C
ATOM    989  CA  LEU C 109      -4.650 -13.100  -4.290  1.00  1.00      C    C
ATOM    990  CA  CYS C 110      -2.560 -13.910  -1.180  1.00  1.00      C    C
ATOM    991  CA  ALA C 111      -4.580 -17.150  -0.570  1.00  1.00      C    C
ATOM    992  CA  ILE C 112      -3.910 -18.560  -4.040  1.00  1.00      C    C
ATOM    993  CA  HIS C 113      -0.180 -17.700  -3.930  1.00  1.00      C    C
ATOM    994  CA  ALA C 114       0.030 -20.470  -1.180  1.00  1.00      C    C
ATOM    995  CA  LYS C 115      -2.050 -22.710  -3.360  1.00  1.00      C    C
ATOM    996  CA  ARG C 116      -5.170 -22.520  -1.070  1.00  1.00      C    C
ATOM    997  CA  VAL C 117      -8.750 -21.850  -2.220  1.00  1.00      C    C
ATOM    998  CA  THR C 118      -9.910 -21.170   1.360  1.00  1.00      C    C
ATOM    999  CA  ILE C 119      -8.910 -17.810   2.690  1.00  1.00      C    C
ATOM   1000  CA  MET C 120      -7.470 -17.450   6.140  1.00  1.00      C    C
ATOM   1001  CA  PRO C 121      -6.600 -14.540   8.480  1.00  1.00      C    C
ATOM   1002  CA  LYS C 122      -2.910 -14.960   7.580  1.00  1.00      C    C
ATOM   1003  CA  ASP C 123      -3.820 -13.930   3.970  1.00  1.00      C    C
ATOM   1004  CA  ILE C 124      -5.660 -10.810   5.280  1.00  1.00      C    C
ATOM   1005  CA  GLN C 125      -2.750 -10.100   7.560  1.00  1.00      C    C
ATOM   1006  CA  LEU C 126      -0.000 -10.270   5.060  1.00  1.00      C    C
ATOM   1007  CA  ALA C 127      -1.890  -7.920   2.620  1.00  1.00      C    C
ATOM   1008  CA  ARG C 128      -2.250  -5.260   5.260  1.00  1.00      C    C
ATOM   1009  CA  ARG C 129       1.430  -5.450   6.290  1.00  1.00      C    C
ATOM   1010  CA  ILE C 130       2.450  -5.140   2.620  1.00  1.00      C    C
ATOM   1011  CA  ARG C 131      -0.000  -2.320   2.040  1.00  1.00      C    C
ATOM   1012  CA  GLY C 132       1.930  -0.370   4.780  1.00  1.00      C    C
ATOM   1013  CA  GLU C 133      -1.300  -0.330   6.930  1.00  1.00      C    C
ATOM   1014  CA  ARG C 134      -0.080  -2.640   9.550  1.00  1.00      C    C
ATOM   1015  CA  ALA C 135       3.600  -2.040   8.780  1.00  1.00      C    C
TER
ATOM   1016  CA  SER D   1     -17.770 -31.810  41.190  1.00  1.00      D    C
ATOM   1017  CA  GLY D   2     -21.230 -31.020  42.530  1.00  1.00      D    C
ATOM   1018  CA  ARG D   3     -19.840 -30.779  46.060  1.00  1.00      D    C
ATOM   1019  CA  GLY D   4     -17.150 -28.100  45.920  1.00  1.00      D    C
ATOM   1020  CA  LYS D   5     -16.640 -24.640  44.360  1.00  1.00      D    C
ATOM   1021  CA  GLY D   6     -14.630 -25.130  41.170  1.00  1.00      D    C
ATOM   1022  CA  GLY D   7     -12.060 -23.000  39.310  1.00  1.00      D    C
ATOM   1023  CA  LYS D   8     -10.070 -20.140  40.930  1.00  1.00      D    C
ATOM   1024  CA  GLY D   9     -11.380 -17.750  38.440  1.00  1.00      D    C
ATOM   1025  CA  LEU D  10     -10.650 -16.410  34.950  1.00  1.00      D    C
ATOM   1026  CA  GLY D  11      -8.610 -13.500  36.330  1.00  1.00      D    C
ATOM   1027  CA  LYS D  12      -8.320  -9.730  35.560  1.00  1.00      D    C
ATOM   1028  CA  GLY D  13      -9.480 -10.080  31.970  1.00  1.00      D    C
ATOM   1029  CA  GLY D  14      -7.770  -8.220  29.250  1.00  1.00      D    C
ATOM   1030  CA  ALA D  15      -9.900  -5.190  28.250  1.00  1.00      D    C
ATOM   1031  CA  LYS D  16      -9.290  -5.950  24.490  1.00  1.00      D    C
ATOM   1032  CA  ARG D  17     -12.230  -7.540  22.600  1.00  1.00      D    C
ATOM   1033  CA  HIS D  18     -15.900  -6.910  23.210  1.00  1.00      D    C
ATOM   1034  CA  ARG D  19     -16.310  -4.440  26.140  1.00  1.00      D    C
ATOM   1035  CA  LYS D  20     -19.430  -5.950  27.490  1.00  1.00      D    C
ATOM   1036  CA  VAL D  21     -22.720  -4.070  27.880  1.00  1.00      D    C
ATOM   1037  CA  LEU D  22     -22.590  -3.480  24.070  1.00  1.00      D    C
ATOM   1038  CA  ARG D  23     -25.160  -5.930  22.610  1.00  1.00      D    C
ATOM   1039  CA  ASP D  24     -24.120  -7.870  19.610  1.00  1.00      D    C
ATOM   1040  CA  ASN D  25     -22.780  -4.640  18.080  1.00  1.00      D    C
ATOM   1041  CA  ILE D  26     -19.490  -5.980  16.610  1.00  1.00      D    C
ATOM   1042  CA  GLN D  27     -21.460  -9.130  16.460  1.00  1.00      D    C
ATOM   1043  CA  GLY D  28     -23.910  -7.230  14.330  1.00  1.00      D    C
ATOM   1044  CA  ILE D  29     -21.550  -7.500  11.380  1.00  1.00      D    C
ATOM   1045  CA  THR D  30     -23.120 -10.670  10.200  1.00  1.00      D    C
ATOM   1046  CA  LYS D  31     -21.400 -13.550   8.480  1.00  1.00      D    C
ATOM   1047  CA  PRO D  32     -23.730 -12.910   5.490  1.00  1.00      D    C
ATOM   1048  CA  ALA D  33     -22.940  -9.240   5.250  1.00  1.00      D    C
ATOM   1049  CA  ILE D  34     -19.180  -9.980   5.350  1.00  1.00      D    C
ATOM   1050  CA  ARG D  35     -19.660 -12.890   2.840  1.00  1.00      D    C
ATOM   1051  CA  ARG D  36     -21.270 -10.450   0.420  1.00  1.00      D    C
ATOM   1052  CA  LEU D  37     -18.450  -7.880   0.660  1.00  1.00      D    C
ATOM   1053  CA  ALA D  38     -16.020 -10.690  -0.030  1.00  1.00      D    C
ATOM   1054  CA  ARG D  39     -18.040 -11.820  -2.970  1.00  1.00      D    C
ATOM   1055  CA  ARG D  40     -18.060  -8.460  -4.660  1.00  1.00      D    C
ATOM   1056  CA  GLY D  41     -14.360  -8.320  -3.900  1.00  1.00      D    C
ATOM   1057  CA  GLY D  42     -13.740 -11.580  -5.820  1.00  1.00      D    C
ATOM   1058  CA  VAL D  43     -13.630 -14.020  -2.980  1.00  1.00      D    C
ATOM   1059  CA  LYS D  44     -14.770 -17.690  -3.700  1.00  1.00      D    C
ATOM   1060  CA  ARG D  45     -13.930 -19.410  -0.420  1.00  1.00      D    C
ATOM   1061  CA  ILE D  46     -14.000 -17.950   3.110  1.00  1.00      D    C
ATOM   1062  CA  SER D  47     -12.750 -19.470   6.340  1.00  1.00      D    C
ATOM   1063  CA  GLY D  48     -14.650 -19.760   9.610  1.00  1.00      D    C
ATOM   1064  CA  LEU D  49     -12.060 -17.560  11.240  1.00  1.00      D    C
ATOM   1065  CA  ILE D  50     -12.300 -14.690   8.810  1.00  1.00      D    C
ATOM   1066  CA  TYR D  51     -15.500 -13.150  10.320  1.00  1.00      D    C
ATOM   1067  CA  GLU D  52     -14.030 -12.400  13.750  1.00  1.00      D    C
ATOM   1068  CA  GLU D  53     -10.980 -11.240  11.900  1.00  1.00      D    C
ATOM   1069  CA  THR D  54     -13.270  -8.950   9.730  1.00  1.00      D    C
ATOM   1070  CA  ARG D  55     -14.600  -7.470  12.990  1.00  1.00      D    C
ATOM   1071  CA  GLY D  56     -11.110  -6.770  14.140  1.00  1.00      D    C
ATOM   1072  CA  VAL D  57     -10.000  -5.040  11.080  1.00  1.00      D    C
ATOM   1073  CA  LEU D  58     -13.020  -2.910  10.610  1.00  1.00      D    C
ATOM   1074  CA  LYS D  59     -12.870  -1.910  14.300  1.00  1.00      D    C
ATOM   1075  CA  VAL D  60      -9.360  -0.510  13.840  1.00  1.00      D    C
ATOM   1076  CA  PHE D  61     -10.420   1.440  10.840  1.00  1.00      D    C
ATOM   1077  CA  LEU D  62     -13.390   2.910  12.630  1.00  1.00      D    C
ATOM   1078  CA  GLU D  63     -11.400   3.670  15.750  1.00  1.00      D    C
ATOM   1079  CA  ASN D  64      -9.050   5.680  13.510  1.00  1.00      D    C
ATOM   1080  CA  VAL D  65     -11.660   7.650  11.600  1.00  1.00      D    C
ATOM   1081  CA  ILE D  66     -13.740   8.340  14.750  1.00  1.00      D    C
ATOM   1082  CA  ARG D  67     -10.700   9.700  16.530  1.00  1.00      D    C
ATOM   1083  CA  ASP D  68     -10.160  12.400  13.770  1.00  1.00      D    C
ATOM   1084  CA  ALA D  69     -13.780  13.250  13.230  1.00  1.00      D    C
ATOM   1085  CA  VAL D  70     -14.130  13.830  16.960  1.00  1.00      D    C
ATOM   1086  CA  THR D  71     -11.160  16.120  16.920  1.00  1.00      D    C
ATOM   1087  CA  TYR D  72     -12.900  18.230  14.240  1.00  1.00      D    C
ATOM   1088  CA  THR D  73     -16.100  17.930  16.230  1.00  1.00      D    C
ATOM   1089  CA  GLU D  74     -14.400  19.470  19.360  1.00  1.00      D    C
ATOM   1090  CA  HIS D  75     -12.570  22.080  17.230  1.00  1.00      D    C
ATOM   1091  CA  ALA D  76     -16.020  23.310  16.200  1.00  1.00      D    C
ATOM   1092  CA  LYS D  77     -17.290  23.410  19.670  1.00  1.00      D    C
ATOM   1093  CA  ARG D  78     -20.050  20.890  18.780  1.00  1.00      D    C
ATOM   1094  CA  LYS D  79     -22.220  18.030  19.870  1.00  1.00      D    C
ATOM   1095  CA  THR D  80     -22.850  16.820  16.360  1.00  1.00      D    C
ATOM   1096  CA  VAL D  81     -20.490  14.980  14.010  1.00  1.00      D    C
ATOM   1097  CA  THR D  82     -20.930  16.380  10.450  1.00  1.00      D    C
ATOM   1098  CA  ALA D  83     -20.390  14.610   7.190  1.00  1.00      D    C
ATOM   1099  CA  MET D  84     -17.600  17.220   6.370  1.00  1.00      D    C
ATOM   1100  CA  ASP D  85     -15.770  16.370   9.620  1.00  1.00      D    C
ATOM   1101  CA  VAL D  86     -15.900  12.760   8.490  1.00  1.00      D    C
ATOM   1102  CA  VAL D  87     -14.890  13.790   4.910  1.00  1.00      D    C
ATOM   1103  CA  TYR D  88     -12.160  16.110   6.420  1.00  1.00      D    C
ATOM   1104  CA  ALA D  89     -11.080  13.260   8.730  1.00  1.00      D    C
ATOM   1105  CA  LEU D  90     -11.010  10.800   5.720  1.00  1.00      D    C
ATOM   1106  CA  LYS D  91      -8.880  13.250   3.730  1.00  1.00      D    C
ATOM   1107  CA  ARG D  92      -6.200  13.700   6.260  1.00  1.00      D    C
ATOM   1108  CA  GLN D  93      -5.540  10.020   6.360  1.00  1.00      D    C
ATOM   1109  CA  GLY D  94      -5.130   9.870   2.610  1.00  1.00      D    C
ATOM   1110  CA  ARG D  95      -8.660   8.320   2.060  1.00  1.00      D    C
ATOM   1111  CA  THR D  96     -10.480  11.010   0.020  1.00  1.00      D    C
ATOM   1112  CA  LEU D  97     -13.730   9.750  -1.500  1.00  1.00      D    C
ATOM   1113  CA  TYR D  98     -15.890  11.810  -3.810  1.00  1.00      D    C
ATOM   1114  CA  GLY D  99     -19.690  12.480  -3.560  1.00  1.00      D    C
ATOM   1115  CA  PHE D 100     -19.980  13.870  -0.020  1.00  1.00      D    C
ATOM   1116  CA  GLY D 101     -18.170  17.180  -0.170  1.00  1.00      D    C
ATOM   1117  CA  GLY D 102     -14.870  15.230  -0.420  1.00  1.00      D    C
TER
ATOM   1118  CA  SER E   1     -87.020   2.290 -30.520  1.00  1.00      E    C
ATOM   1119  CA  GLY E   2     -83.800   2.400 -32.390  1.00  1.00      E    C
ATOM   1120  CA  ARG E   3     -81.830   0.450 -29.880  1.00  1.00      E    C
ATOM   1121  CA  GLY E   4     -80.610   3.510 -28.010  1.00  1.00      E    C
ATOM   1122  CA  LYS E   5     -81.880   6.330 -25.660  1.00  1.00      E    C
ATOM   1123  CA  GLN E   6     -79.920   7.700 -22.600  1.00  1.00      E    C
ATOM   1124  CA  GLY E   7     -79.120   4.120 -21.830  1.00  1.00      E    C
ATOM   1125  CA  GLY E   8     -77.500   2.620 -18.790  1.00  1.00      E    C
ATOM   1126  CA  LYS E   9     -75.130  -0.040 -20.330  1.00  1.00      E    C
ATOM   1127  CA  THR E  10     -72.140   1.870 -18.880  1.00  1.00      E    C
ATOM   1128  CA  ARG E  11     -70.940   1.720 -15.360  1.00  1.00      E    C
ATOM   1129  CA  ALA E  12     -73.630   3.690 -13.720  1.00  1.00      E    C
ATOM   1130  CA  LYS E  13     -72.680   7.090 -12.130  1.00  1.00      E    C
ATOM   1131  CA  ALA E  14     -71.290   6.520  -8.650  1.00  1.00      E    C
ATOM   1132  CA  LYS E  15     -67.520   6.530  -9.010  1.00  1.00      E    C
ATOM   1133  CA  THR E  16     -65.800   6.730  -5.630  1.00  1.00      E    C
ATOM   1134  CA  ARG E  17     -67.880   6.320  -2.600  1.00  1.00      E    C
ATOM   1135  CA  SER E  18     -66.400   9.700  -1.460  1.00  1.00      E    C
ATOM   1136  CA  SER E  19     -67.530  11.540  -4.600  1.00  1.00      E    C
ATOM   1137  CA  ARG E  20     -70.880   9.710  -4.420  1.00  1.00      E    C
ATOM   1138  CA  ALA E  21     -71.490  11.020  -0.930  1.00  1.00      E    C
ATOM   1139  CA  GLY E  22     -70.350  14.550  -1.690  1.00  1.00      E    C
ATOM   1140  CA  LEU E  23     -67.240  14.220   0.530  1.00  1.00      E    C
ATOM   1141  CA  GLN E  24     -63.610  15.190  -0.150  1.00  1.00      E    C
ATOM   1142  CA  PHE E  25     -62.090  12.760   2.330  1.00  1.00      E    C
ATOM   1143  CA  PRO E  26     -61.760   9.080   1.260  1.00  1.00      E    C
ATOM   1144  CA  VAL E  27     -64.540   6.770   2.040  1.00  1.00      E    C
ATOM   1145  CA  GLY E  28     -62.640   3.850   0.530  1.00  1.00      E    C
ATOM   1146  CA  ARG E  29     -59.570   4.600   2.670  1.00  1.00      E    C
ATOM   1147  CA  VAL E  30     -61.600   5.120   5.830  1.00  1.00      E    C
ATOM   1148  CA  HIS E  31     -63.460   1.840   5.070  1.00  1.00      E    C
ATOM   1149  CA  ARG E  32     -60.220  -0.130   4.690  1.00  1.00      E    C
ATOM   1150  CA  LEU E  33     -58.690   1.240   7.880  1.00  1.00      E    C
ATOM   1151  CA  LEU E  34     -61.940   0.560   9.800  1.00  1.00      E    C
ATOM   1152  CA  ARG E  35     -61.480  -3.050   8.580  1.00  1.00      E    C
ATOM   1153  CA  LYS E  36     -57.710  -3.130   9.460  1.00  1.00      E    C
ATOM   1154  CA  GLY E  37     -58.360  -2.170  13.130  1.00  1.00      E    C
ATOM   1155  CA  ASN E  38     -60.380  -5.220  14.360  1.00  1.00      E    C
ATOM   1156  CA  TYR E  39     -63.230  -3.070  15.690  1.00  1.00      E    C
ATOM   1157  CA  ALA E  40     -66.000  -5.580  14.710  1.00  1.00      E    C
ATOM   1158  CA  GLU E  41     -66.350  -8.770  12.750  1.00  1.00      E    C
ATOM   1159  CA  ARG E  42     -67.870  -6.880   9.900  1.00  1.00      E    C
ATOM   1160  CA  VAL E  43     -68.040  -3.360   8.540  1.00  1.00      E    C
ATOM   1161  CA  GLY E  44     -71.290  -1.790   7.460  1.00  1.00      E    C
ATOM   1162  CA  ALA E  45     -71.530   0.020   4.270  1.00  1.00      E    C
ATOM   1163  CA  GLY E  46     -72.700   3.220   5.810  1.00  1.00      E    C
ATOM   1164  CA  ALA E  47     -70.140   3.380   8.550  1.00  1.00      E    C
ATOM   1165  CA  PRO E  48     -67.140   4.510   6.510  1.00  1.00      E    C
ATOM   1166  CA  VAL E  49     -69.300   7.160   4.890  1.00  1.00      E    C
ATOM   1167  CA  TYR E  50     -70.500   8.660   8.100  1.00  1.00      E    C
ATOM   1168  CA  LEU E  51     -66.950   8.420   9.700  1.00  1.00      E    C
ATOM   1169  CA  ALA E  52     -65.470  10.060   6.560  1.00  1.00      E    C
ATOM   1170  CA  ALA E  53     -67.900  12.900   7.020  1.00  1.00      E    C
ATOM   1171  CA  VAL E  54     -66.880  13.220  10.780  1.00  1.00      E    C
ATOM   1172  CA  LEU E  55     -63.140  13.360   9.910  1.00  1.00      E    C
ATOM   1173  CA  GLU E  56     -63.840  15.990   7.240  1.00  1.00      E    C
ATOM   1174  CA  TYR E  57     -65.870  18.120   9.570  1.00  1.00      E    C
ATOM   1175  CA  LEU E  58     -63.030  18.310  12.230  1.00  1.00      E    C
ATOM   1176  CA  THR E  59     -60.440  19.010   9.460  1.00  1.00      E    C
ATOM   1177  CA  ALA E  60     -62.640  21.700   8.000  1.00  1.00      E    C
ATOM   1178  CA  GLU E  61     -63.080  23.250  11.470  1.00  1.00      E    C
ATOM   1179  CA  ILE E  62     -59.370  23.320  12.320  1.00  1.00      E    C
ATOM   1180  CA  LEU E  63     -58.630  24.810   8.850  1.00  1.00      E    C
ATOM   1181  CA  GLU E  64     -61.260  27.550   9.340  1.00  1.00      E    C
ATOM   1182  CA  LEU E  65     -59.850  28.400  12.730  1.00  1.00      E    C
ATOM   1183  CA  ALA E  66     -56.200  27.860  11.720  1.00  1.00      E    C
ATOM   1184  CA  GLY E  67     -56.330  30.170   8.730  1.00  1.00      E    C
ATOM   1185  CA  ASN E  68     -57.570  32.830  11.209  1.00  1.00      E    C
ATOM   1186  CA  ALA E  69     -54.640  32.440  13.480  1.00  1.00      E    C
ATOM   1187  CA  ALA E  70     -52.070  32.500  10.590  1.00  1.00      E    C
ATOM   1188  CA  ARG E  71     -53.660  35.810   9.379  1.00  1.00      E    C
ATOM   1189  CA  ASP E  72     -53.420  37.260  12.949  1.00  1.00      E    C
ATOM   1190  CA  ASN E  73     -49.640  36.600  12.989  1.00  1.00      E    C
ATOM   1191  CA  LYS E  74     -49.290  37.930   9.349  1.00  1.00      E    C
ATOM   1192  CA  LYS E  75     -48.760  34.550   7.830  1.00  1.00      E    C
ATOM   1193  CA  THR E  76     -50.250  32.790   4.900  1.00  1.00      E    C
ATOM   1194  CA  ARG E  77     -48.900  29.340   5.570  1.00  1.00      E    C
ATOM   1195  CA  ILE E  78     -50.470  27.380   8.330  1.00  1.00      E    C
ATOM   1196  CA  ILE E  79     -47.920  26.080  10.870  1.00  1.00      E    C
ATOM   1197  CA  PRO E  80     -48.250  23.980  14.150  1.00  1.00      E    C
ATOM   1198  CA  ARG E  81     -48.200  27.150  16.160  1.00  1.00      E    C
ATOM   1199  CA  HIS E  82     -51.370  28.430  14.360  1.00  1.00      E    C
ATOM   1200  CA  LEU E  83     -53.150  25.100  14.890  1.00  1.00      E    C
ATOM   1201  CA  GLN E  84     -52.570  25.390  18.600  1.00  1.00      E    C
ATOM   1202  CA  LEU E  85     -54.010  29.000  18.770  1.00  1.00      E    C
ATOM   1203  CA  ALA E  86     -57.230  27.680  17.130  1.00  1.00      E    C
ATOM   1204  CA  VAL E  87     -57.760  25.050  19.770  1.00  1.00      E    C
ATOM   1205  CA  ARG E  88     -56.990  26.870  22.900  1.00  1.00      E    C
ATOM   1206  CA  ASN E  89     -58.870  29.950  21.930  1.00  1.00      E    C
ATOM   1207  CA  ASP E  90     -61.920  27.900  20.970  1.00  1.00      E    C
ATOM   1208  CA  GLU E  91     -64.230  26.700  23.820  1.00  1.00      E    C
ATOM   1209  CA  GLU E  92     -65.490  23.650  22.010  1.00  1.00      E    C
ATOM   1210  CA  LEU E  93     -62.350  22.330  20.370  1.00  1.00      E    C
ATOM   1211  CA  ASN E  94     -60.400  22.920  23.610  1.00  1.00      E    C
ATOM   1212  CA  LYS E  95     -62.740  20.570  25.450  1.00  1.00      E    C
ATOM   1213  CA  LEU E  96     -62.660  17.720  22.780  1.00  1.00      E    C
ATOM   1214  CA  LEU E  97     -58.820  18.160  22.790  1.00  1.00      E    C
ATOM   1215  CA  GLY E  98     -58.660  18.370  26.600  1.00  1.00      E    C
ATOM   1216  CA  ARG E  99     -55.820  15.730  26.920  1.00  1.00      E    C
ATOM   1217  CA  VAL E 100     -54.140  16.620  23.690  1.00  1.00      E    C
ATOM   1218  CA  THR E 101     -50.360  16.750  22.950  1.00  1.00      E    C
ATOM   1219  CA  ILE E 102     -49.120  19.650  20.840  1.00  1.00      E    C
ATOM   1220  CA  ALA E 103     -45.310  19.370  20.170  1.00  1.00      E    C
ATOM   1221  CA  GLN E 104     -43.870  22.320  18.280  1.00  1.00      E    C
ATOM   1222  CA  GLY E 105     -46.790  24.420  19.490  1.00  1.00      E    C
ATOM   1223  CA  GLY E 106     -44.990  26.470  22.110  1.00  1.00      E    C
ATOM   1224  CA  VAL E 107     -47.130  24.850  24.870  1.00  1.00      E    C
ATOM   1225  CA  LEU E 108     -49.290  26.460  27.660  1.00  1.00      E    C
ATOM   1226  CA  PRO E 109     -47.510  26.820  31.040  1.00  1.00      E    C
ATOM   1227  CA  ASN E 110     -50.230  27.510  33.460  1.00  1.00      E    C
ATOM   1228  CA  ILE E 111     -48.740  30.370  35.380  1.00  1.00      E    C
ATOM   1229  CA  GLN E 112     -46.690  33.030  33.560  1.00  1.00      E    C
ATOM   1230  CA  SER E 113     -44.940  35.450  35.880  1.00  1.00      E    C
ATOM   1231  CA  VAL E 114     -42.320  36.650  33.440  1.00  1.00      E    C
ATOM   1232  CA  LEU E 115     -45.180  37.630  31.109  1.00  1.00      E    C
ATOM   1233  CA  LEU E 116     -46.470  40.500  33.109  1.00  1.00      E    C
ATOM   1234  CA  PRO E 117     -46.720  44.060  31.599  1.00  1.00      E    C
ATOM   1235  CA  LYS E 118     -44.250  46.980  32.429  1.00  1.00      E    C
ATOM   1236  CA  LYS E 119     -41.900  49.410  30.699  1.00  1.00      E    C
ATOM   1237  CA  THR E 120     -39.490  46.830  32.069  1.00  1.00      E    C
ATOM   1238  CA  GLU E 121     -36.500  48.830  33.589  1.00  1.00      E    C
ATOM   1239  CA  SER E 122     -38.920  50.860  35.639  1.00  1.00      E    C
ATOM   1240  CA  SER E 123     -36.440  52.600  37.889  1.00  1.00      E    C
ATOM   1241  CA  LYS E 124     -39.330  53.950  39.879  1.00  1.00      E    C
ATOM   1242  CA  SER E 125     -40.630  51.101  42.049  1.00  1.00      E    C
ATOM   1243  CA  LYS E 126     -40.320  47.580  40.919  1.00  1.00      E    C
ATOM   1244  CA  SER E 127     -39.200  44.041  42.229  1.00  1.00      E    C
ATOM   1245  CA  LYS E 128     -35.910  43.840  40.359  1.00  1.00      E    C
TER
ATOM   1246  CA  PRO F   1     -23.320 -16.730 -29.490  1.00  1.00      F    C
ATOM   1247  CA  GLU F   2     -26.150 -14.460 -30.460  1.00  1.00      F    C
ATOM   1248  CA  PRO F   3     -28.750 -16.800 -28.870  1.00  1.00      F    C
ATOM   1249  CA  ALA F   4     -32.230 -16.370 -30.200  1.00  1.00      F    C
ATOM   1250  CA  LYS F   5     -35.070 -16.040 -27.680  1.00  1.00      F    C
ATOM   1251  CA  SER F   6     -36.520 -18.730 -25.410  1.00  1.00      F    C
ATOM   1252  CA  ALA F   7     -40.030 -17.260 -24.710  1.00  1.00      F    C
ATOM   1253  CA  PRO F   8     -40.640 -17.200 -21.960  1.00  1.00      F    C
ATOM   1254  CA  ALA F   9     -42.920 -20.230 -22.440  1.00  1.00      F    C
ATOM   1255  CA  PRO F  10     -45.280 -18.570 -22.250  1.00  1.00      F    C
ATOM   1256  CA  LYS F  11     -45.520 -19.820 -18.690  1.00  1.00      F    C
ATOM   1257  CA  LYS F  12     -41.910 -20.100 -17.610  1.00  1.00      F    C
ATOM   1258  CA  GLY F  13     -42.830 -22.170 -14.650  1.00  1.00      F    C
ATOM   1259  CA  SER F  14     -42.630 -19.390 -12.000  1.00  1.00      F    C
ATOM   1260  CA  LYS F  15     -45.010 -21.060  -9.480  1.00  1.00      F    C
ATOM   1261  CA  LYS F  16     -45.330 -24.880  -9.430  1.00  1.00      F    C
ATOM   1262  CA  ALA F  17     -41.910 -25.170  -7.920  1.00  1.00      F    C
ATOM   1263  CA  VAL F  18     -40.320 -23.630  -4.810  1.00  1.00      F    C
ATOM   1264  CA  THR F  19     -41.520 -20.230  -3.560  1.00  1.00      F    C
ATOM   1265  CA  LYS F  20     -38.730 -18.020  -2.130  1.00  1.00      F    C
ATOM   1266  CA  THR F  21     -36.970 -17.270  -5.450  1.00  1.00      F    C
ATOM   1267  CA  GLN F  22     -38.400 -13.940  -6.490  1.00  1.00      F    C
ATOM   1268  CA  LYS F  23     -36.030 -11.260  -7.730  1.00  1.00      F    C
ATOM   1269  CA  LYS F  24     -37.180  -8.160  -9.460  1.00  1.00      F    C
ATOM   1270  CA  ASP F  25     -33.610  -6.510  -8.830  1.00  1.00      F    C
ATOM   1271  CA  GLY F  26     -33.840  -2.740  -9.250  1.00  1.00      F    C
ATOM   1272  CA  LYS F  27     -34.910  -0.150 -11.810  1.00  1.00      F    C
ATOM   1273  CA  LYS F  28     -37.440   2.320 -10.100  1.00  1.00      F    C
ATOM   1274  CA  ARG F  29     -35.380   2.820  -6.790  1.00  1.00      F    C
ATOM   1275  CA  ARG F  30     -38.200   1.750  -4.530  1.00  1.00      F    C
ATOM   1276  CA  LYS F  31     -40.930   4.360  -3.910  1.00  1.00      F    C
ATOM   1277  CA  THR F  32     -41.410   5.110  -0.160  1.00  1.00      F    C
ATOM   1278  CA  ARG F  33     -44.940   3.840   0.520  1.00  1.00      F    C
ATOM   1279  CA  LYS F  34     -47.230   6.640   0.490  1.00  1.00      F    C
ATOM   1280  CA  GLU F  35     -49.580   6.780   3.440  1.00  1.00      F    C
ATOM   1281  CA  SER F  36     -51.130   9.870   4.950  1.00  1.00      F    C
ATOM   1282  CA  TYR F  37     -53.900  12.230   4.880  1.00  1.00      F    C
ATOM   1283  CA  ALA F  38     -51.850  15.030   3.380  1.00  1.00      F    C
ATOM   1284  CA  ILE F  39     -53.560  15.310  -0.090  1.00  1.00      F    C
ATOM   1285  CA  TYR F  40     -56.940  15.350   1.580  1.00  1.00      F    C
ATOM   1286  CA  VAL F  41     -56.110  17.860   4.230  1.00  1.00      F    C
ATOM   1287  CA  TYR F  42     -54.740  20.030   1.310  1.00  1.00      F    C
ATOM   1288  CA  LYS F  43     -58.120  19.580  -0.490  1.00  1.00      F    C
ATOM   1289  CA  VAL F  44     -60.030  20.930   2.530  1.00  1.00      F    C
ATOM   1290  CA  LEU F  45     -57.610  23.760   3.070  1.00  1.00      F    C
ATOM   1291  CA  LYS F  46     -58.140  25.050  -0.410  1.00  1.00      F    C
ATOM   1292  CA  GLN F  47     -61.960  24.940   0.170  1.00  1.00      F    C
ATOM   1293  CA  VAL F  48     -61.870  27.160   3.150  1.00  1.00      F    C
ATOM   1294  CA  HIS F  49     -58.680  29.300   2.520  1.00  1.00      F    C
ATOM   1295  CA  PRO F  50     -57.840  29.450  -1.190  1.00  1.00      F    C
ATOM   1296  CA  ASP F  51     -54.540  31.290  -0.750  1.00  1.00      F    C
ATOM   1297  CA  THR F  52     -53.280  29.400   2.470  1.00  1.00      F    C
ATOM   1298  CA  GLY F  53     -50.570  26.930   2.300  1.00  1.00      F    C
ATOM   1299  CA  ILE F  54     -49.590  24.330   4.960  1.00  1.00      F    C
ATOM   1300  CA  SER F  55     -46.040  23.430   6.150  1.00  1.00      F    C
ATOM   1301  CA  SER F  56     -45.010  19.900   6.270  1.00  1.00      F    C
ATOM   1302  CA  LYS F  57     -44.740  20.010  10.100  1.00  1.00      F    C
ATOM   1303  CA  ALA F  58     -48.220  21.400  10.390  1.00  1.00      F    C
ATOM   1304  CA  MET F  59     -49.430  18.580   8.130  1.00  1.00      F    C
ATOM   1305  CA  SER F  60     -47.740  16.170  10.670  1.00  1.00      F    C
ATOM   1306  CA  ILE F  61     -49.900  17.790  13.340  1.00  1.00      F    C
ATOM   1307  CA  MET F  62     -53.000  17.450  11.100  1.00  1.00      F    C
ATOM   1308  CA  ASN F  63     -52.300  13.690  10.360  1.00  1.00      F    C
ATOM   1309  CA  SER F  64     -52.100  13.090  14.090  1.00  1.00      F    C
ATOM   1310  CA  PHE F  65     -55.570  14.610  14.540  1.00  1.00      F    C
ATOM   1311  CA  VAL F  66     -57.220  12.560  11.830  1.00  1.00      F    C
ATOM   1312  CA  ASN F  67     -55.540   9.300  13.050  1.00  1.00      F    C
ATOM   1313  CA  ASP F  68     -56.430  10.060  16.710  1.00  1.00      F    C
ATOM   1314  CA  VAL F  69     -60.150  10.870  15.920  1.00  1.00      F    C
ATOM   1315  CA  PHE F  70     -60.490   7.680  13.870  1.00  1.00      F    C
ATOM   1316  CA  GLU F  71     -59.310   5.590  16.870  1.00  1.00      F    C
ATOM   1317  CA  ARG F  72     -61.560   7.430  19.260  1.00  1.00      F    C
ATOM   1318  CA  ILE F  73     -64.690   6.940  17.160  1.00  1.00      F    C
ATOM   1319  CA  ALA F  74     -63.930   3.240  16.480  1.00  1.00      F    C
ATOM   1320  CA  GLY F  75     -63.240   2.550  20.180  1.00  1.00      F    C
ATOM   1321  CA  GLU F  76     -66.530   4.200  21.210  1.00  1.00      F    C
ATOM   1322  CA  ALA F  77     -68.280   2.280  18.290  1.00  1.00      F    C
ATOM   1323  CA  SER F  78     -66.630  -0.990  19.110  1.00  1.00      F    C
ATOM   1324  CA  ARG F  79     -67.990  -0.770  22.720  1.00  1.00      F    C
ATOM   1325  CA  LEU F  80     -71.290   0.350  21.540  1.00  1.00      F    C
ATOM   1326  CA  ALA F  81     -71.600  -2.700  19.210  1.00  1.00      F    C
ATOM   1327  CA  HIS F  82     -70.940  -5.170  21.980  1.00  1.00      F    C
ATOM   1328  CA  TYR F  83     -73.600  -3.470  24.240  1.00  1.00      F    C
ATOM   1329  CA  ASN F  84     -76.040  -3.980  21.410  1.00  1.00      F    C
ATOM   1330  CA  LYS F  85     -74.560  -7.430  20.530  1.00  1.00      F    C
ATOM   1331  CA  ARG F  86     -73.930  -6.530  17.040  1.00  1.00      F    C
ATOM   1332  CA  SER F  87     -71.120  -7.980  14.840  1.00  1.00      F    C
ATOM   1333  CA  THR F  88     -70.680  -4.820  12.670  1.00  1.00      F    C
ATOM   1334  CA  ILE F  89     -70.060  -1.190  12.980  1.00  1.00      F    C
ATOM   1335  CA  THR F  90     -72.820   0.580  11.190  1.00  1.00      F    C
ATOM   1336  CA  SER F  91     -73.410   4.270  10.700  1.00  1.00      F    C
ATOM   1337  CA  ARG F  92     -75.630   3.940  13.790  1.00  1.00      F    C
ATOM   1338  CA  GLU F  93     -72.610   2.940  15.880  1.00  1.00      F    C
ATOM   1339  CA  ILE F  94     -70.630   5.780  14.400  1.00  1.00      F    C
ATOM   1340  CA  GLN F  95     -73.370   8.190  15.120  1.00  1.00      F    C
ATOM   1341  CA  THR F  96     -73.720   7.190  18.740  1.00  1.00      F    C
ATOM   1342  CA  ALA F  97     -69.900   7.450  19.450  1.00  1.00      F    C
ATOM   1343  CA  VAL F  98     -69.830  10.960  18.100  1.00  1.00      F    C
ATOM   1344  CA  ARG F  99     -72.530  12.150  20.450  1.00  1.00      F    C
ATOM   1345  CA  LEU F 100     -70.730  10.540  23.380  1.00  1.00      F    C
ATOM   1346  CA  LEU F 101     -67.300  11.740  22.610  1.00  1.00      F    C
ATOM   1347  CA  LEU F 102     -67.920  15.190  21.270  1.00  1.00      F    C
ATOM   1348  CA  PRO F 103     -69.050  18.140  23.430  1.00  1.00      F    C
ATOM   1349  CA  GLY F 104     -72.250  19.860  22.470  1.00  1.00      F    C
ATOM   1350  CA  GLU F 105     -72.020  21.820  19.220  1.00  1.00      F    C
ATOM   1351  CA  LEU F 106     -69.280  19.740  17.780  1.00  1.00      F    C
ATOM   1352  CA  ALA F 107     -71.170  16.550  18.010  1.00  1.00      F    C
ATOM   1353  CA  LYS F 108     -74.290  18.190  16.630  1.00  1.00      F    C
ATOM   1354  CA  HIS F 109     -72.610  19.620  13.510  1.00  1.00      F    C
ATOM   1355  CA  ALA F 110     -70.680  16.450  12.890  1.00  1.00      F    C
ATOM   1356  CA  VAL F 111     -73.860  14.320  13.090  1.00  1.00      F    C
ATOM   1357  CA  SER F 112     -75.730  16.690  10.610  1.00  1.00      F    C
ATOM   1358  CA  GLU F 113     -72.780  16.400   8.120  1.00  1.00      F    C
ATOM   1359  CA  GLY F 114     -72.440  12.620   8.890  1.00  1.00      F    C
ATOM   1360  CA  THR F 115     -76.190  12.150   8.280  1.00  1.00      F    C
ATOM   1361  CA  LYS F 116     -76.170  14.410   5.250  1.00  1.00      F    C
ATOM   1362  CA  ALA F 117     -73.410  12.490   3.510  1.00  1.00      F    C
ATOM   1363  CA  VAL F 118     -75.010   9.030   3.900  1.00  1.00      F    C
ATOM   1364  CA  THR F 119     -78.410  10.420   2.630  1.00  1.00      F    C
ATOM   1365  CA  LYS F 120     -76.680  11.870  -0.520  1.00  1.00      F    C
ATOM   1366  CA  TYR F 121     -74.790   8.670  -1.090  1.00  1.00      F    C
ATOM   1367  CA  THR F 122     -78.010   6.650  -0.950  1.00  1.00      F    C
ATOM   1368  CA  SER F 123     -79.540   9.160  -3.390  1.00  1.00      F    C
ATOM   1369  CA  ALA F 124     -77.150   8.230  -6.070  1.00  1.00      F    C
ATOM   1370  CA  LYS F 125     -77.650   8.470  -9.860  1.00  1.00      F    C
TER
ATOM   1371  CA  ALA G   1      57.400 -79.670 -14.319  1.00  1.00      G    C
ATOM   1372  CA  ARG G   2      54.020 -78.190 -14.669  1.00  1.00      G    C
ATOM   1373  CA  THR G   3      50.830 -79.320 -12.849  1.00  1.00      G    C
ATOM   1374  CA  LYS G   4      48.330 -76.570 -13.539  1.00  1.00      G    C
ATOM   1375  CA  GLN G   5      46.660 -74.190 -11.129  1.00  1.00      G    C
ATOM   1376  CA  THR G   6      49.310 -74.530  -8.579  1.00  1.00      G    C
ATOM   1377  CA  ALA G   7      51.090 -71.200  -8.629  1.00  1.00      G    C
ATOM   1378  CA  ARG G   8      51.310 -71.400  -4.889  1.00  1.00      G    C
ATOM   1379  CA  LYS G   9      54.680 -69.730  -4.149  1.00  1.00      G    C
ATOM   1380  CA  SER G  10      53.080 -66.270  -4.469  1.00  1.00      G    C
ATOM   1381  CA  THR G  11      50.120 -67.410  -2.279  1.00  1.00      G    C
ATOM   1382  CA  GLY G  12      49.430 -66.570   1.411  1.00  1.00      G    C
ATOM   1383  CA  GLY G  13      51.450 -63.330   1.311  1.00  1.00      G    C
ATOM   1384  CA  LYS G  14      49.840 -59.870   1.701  1.00  1.00      G    C
ATOM   1385  CA  ALA G  15      46.300 -60.790   0.951  1.00  1.00      G    C
ATOM   1386  CA  PRO G  16      46.360 -58.210  -1.879  1.00  1.00      G    C
ATOM   1387  CA  ARG G  17      46.050 -54.550  -0.769  1.00  1.00      G    C
ATOM   1388  CA  LYS G  18      44.040 -51.490  -2.179  1.00  1.00      G    C
ATOM   1389  CA  GLN G  19      40.360 -50.780  -3.049  1.00  1.00      G    C
ATOM   1390  CA  LEU G  20      38.860 -47.720  -1.149  1.00  1.00      G    C
ATOM   1391  CA  ALA G  21      36.490 -49.480   1.291  1.00  1.00      G    C
ATOM   1392  CA  THR G  22      33.660 -48.820   3.871  1.00  1.00      G    C
ATOM   1393  CA  LYS G  23      35.520 -49.460   7.211  1.00  1.00      G    C
ATOM   1394  CA  ALA G  24      39.070 -50.250   8.241  1.00  1.00      G    C
ATOM   1395  CA  ALA G  25      40.860 -48.460   5.391  1.00  1.00      G    C
ATOM   1396  CA  ARG G  26      44.230 -48.420   7.301  1.00  1.00      G    C
ATOM   1397  CA  LYS G  27      45.240 -44.920   8.551  1.00  1.00      G    C
ATOM   1398  CA  SER G  28      44.230 -42.170   6.121  1.00  1.00      G    C
ATOM   1399  CA  ALA G  29      40.700 -42.080   7.711  1.00  1.00      G    C
ATOM   1400  CA  PRO G  30      39.590 -39.150   5.601  1.00  1.00      G    C
ATOM   1401  CA  ALA G  31      36.330 -38.390   7.211  1.00  1.00      G    C
ATOM   1402  CA  THR G  32      34.880 -37.680   3.721  1.00  1.00      G    C
ATOM   1403  CA  GLY G  33      31.630 -38.930   4.911  1.00  1.00      G    C
ATOM   1404  CA  GLY G  34      31.140 -41.620   7.551  1.00  1.00      G    C
ATOM   1405  CA  VAL G  35      27.530 -40.800   8.461  1.00  1.00      G    C
ATOM   1406  CA  LYS G  36      27.250 -37.980  11.130  1.00  1.00      G    C
ATOM   1407  CA  LYS G  37      30.960 -37.050  10.631  1.00  1.00      G    C
ATOM   1408  CA  PRO G  38      31.500 -33.850  12.600  1.00  1.00      G    C
ATOM   1409  CA  HIS G  39      32.860 -30.790  10.770  1.00  1.00      G    C
ATOM   1410  CA  ARG G  40      31.030 -29.250   7.820  1.00  1.00      G    C
ATOM   1411  CA  TYR G  41      29.180 -25.900   7.450  1.00  1.00      G    C
ATOM   1412  CA  ARG G  42      25.900 -26.450   5.400  1.00  1.00      G    C
ATOM   1413  CA  PRO G  43      24.070 -24.840   2.490  1.00  1.00      G    C
ATOM   1414  CA  GLY G  44      22.600 -21.640   3.850  1.00  1.00      G    C
ATOM   1415  CA  THR G  45      25.060 -20.940   6.670  1.00  1.00      G    C
ATOM   1416  CA  VAL G  46      27.180 -18.620   4.600  1.00  1.00      G    C
ATOM   1417  CA  ALA G  47      24.350 -16.880   2.960  1.00  1.00      G    C
ATOM   1418  CA  LEU G  48      22.820 -16.350   6.330  1.00  1.00      G    C
ATOM   1419  CA  ARG G  49      26.140 -15.040   7.720  1.00  1.00      G    C
ATOM   1420  CA  GLU G  50      26.090 -12.400   4.980  1.00  1.00      G    C
ATOM   1421  CA  ILE G  51      22.550 -11.200   5.660  1.00  1.00      G    C
ATOM   1422  CA  ARG G  52      23.600 -10.260   9.170  1.00  1.00      G    C
ATOM   1423  CA  ARG G  53      26.870  -8.720   7.990  1.00  1.00      G    C
ATOM   1424  CA  TYR G  54      25.250  -6.480   5.390  1.00  1.00      G    C
ATOM   1425  CA  GLN G  55      22.370  -5.440   7.750  1.00  1.00      G    C
ATOM   1426  CA  LYS G  56      25.070  -4.070  10.080  1.00  1.00      G    C
ATOM   1427  CA  SER G  57      26.700  -1.880   7.420  1.00  1.00      G    C
ATOM   1428  CA  THR G  58      25.450   1.280   5.820  1.00  1.00      G    C
ATOM   1429  CA  GLU G  59      27.280   1.580   2.590  1.00  1.00      G    C
ATOM   1430  CA  LEU G  60      25.620   1.940  -0.760  1.00  1.00      G    C
ATOM   1431  CA  LEU G  61      25.120  -1.570  -2.230  1.00  1.00      G    C
ATOM   1432  CA  ILE G  62      25.810  -1.260  -5.900  1.00  1.00      G    C
ATOM   1433  CA  ARG G  63      29.180  -0.030  -7.150  1.00  1.00      G    C
ATOM   1434  CA  LYS G  64      29.520   3.650  -7.800  1.00  1.00      G    C
ATOM   1435  CA  LEU G  65      30.840   3.800 -11.360  1.00  1.00      G    C
ATOM   1436  CA  PRO G  66      28.510   1.130 -12.770  1.00  1.00      G    C
ATOM   1437  CA  PHE G  67      25.640   3.110 -11.110  1.00  1.00      G    C
ATOM   1438  CA  GLN G  68      26.790   6.410 -12.560  1.00  1.00      G    C
ATOM   1439  CA  ARG G  69      26.930   4.750 -16.050  1.00  1.00      G    C
ATOM   1440  CA  LEU G  70      23.420   3.340 -15.800  1.00  1.00      G    C
ATOM   1441  CA  VAL G  71      22.090   6.740 -14.500  1.00  1.00      G    C
ATOM   1442  CA  ARG G  72      23.560   8.760 -17.350  1.00  1.00      G    C
ATOM   1443  CA  GLU G  73      22.100   6.430 -19.940  1.00  1.00      G    C
ATOM   1444  CA  ILE G  74      18.510   6.930 -18.650  1.00  1.00      G    C
ATOM   1445  CA  ALA G  75      18.960  10.720 -18.280  1.00  1.00      G    C
ATOM   1446  CA  GLN G  76      20.470  11.200 -21.720  1.00  1.00      G    C
ATOM   1447  CA  ASP G  77      16.990  10.200 -23.160  1.00  1.00      G    C
ATOM   1448  CA  PHE G  78      15.500  13.430 -21.750  1.00  1.00      G    C
ATOM   1449  CA  LYS G  79      18.430  15.830 -22.040  1.00  1.00      G    C
ATOM   1450  CA  THR G  80      21.940  15.120 -23.240  1.00  1.00      G    C
ATOM   1451  CA  ASP G  81      25.330  16.220 -21.800  1.00  1.00      G    C
ATOM   1452  CA  LEU G  82      24.160  16.640 -18.220  1.00  1.00      G    C
ATOM   1453  CA  ARG G  83      26.300  17.350 -15.130  1.00  1.00      G    C
ATOM   1454  CA  PHE G  84      25.230  15.740 -11.860  1.00  1.00      G    C
ATOM   1455  CA  GLN G  85      25.720  17.170  -8.410  1.00  1.00      G    C
ATOM   1456  CA  SER G  86      27.300  14.130  -6.690  1.00  1.00      G    C
ATOM   1457  CA  SER G  87      24.550  14.030  -4.070  1.00  1.00      G    C
ATOM   1458  CA  ALA G  88      21.900  14.010  -6.910  1.00  1.00      G    C
ATOM   1459  CA  VAL G  89      23.460  10.720  -8.020  1.00  1.00      G    C
ATOM   1460  CA  MET G  90      23.760   9.530  -4.360  1.00  1.00      G    C
ATOM   1461  CA  ALA G  91      20.220  10.670  -3.640  1.00  1.00      G    C
ATOM   1462  CA  LEU G  92      19.050   8.580  -6.620  1.00  1.00      G    C
ATOM   1463  CA  GLN G  93      21.120   5.600  -5.390  1.00  1.00      G    C
ATOM   1464  CA  GLU G  94      19.810   5.980  -1.870  1.00  1.00      G    C
ATOM   1465  CA  ALA G  95      16.210   6.030  -3.060  1.00  1.00      G    C
ATOM   1466  CA  SER G  96      16.370   3.020  -5.310  1.00  1.00      G    C
ATOM   1467  CA  GLU G  97      18.490   0.910  -3.040  1.00  1.00      G    C
ATOM   1468  CA  ALA G  98      16.240   1.600  -0.080  1.00  1.00      G    C
ATOM   1469  CA  TYR G  99      13.230   0.840  -2.280  1.00  1.00      G    C
ATOM   1470  CA  LEU G 100      14.680  -2.430  -3.560  1.00  1.00      G    C
ATOM   1471  CA  VAL G 101      15.960  -3.550  -0.150  1.00  1.00      G    C
ATOM   1472  CA  ALA G 102      12.550  -2.730   1.420  1.00  1.00      G    C
ATOM   1473  CA  LEU G 103      10.830  -4.570  -1.470  1.00  1.00      G    C
ATOM   1474  CA  PHE G 104      13.040  -7.660  -0.870  1.00  1.00      G    C
ATOM   1475  CA  GLU G 105      11.960  -7.540   2.800  1.00  1.00      G    C
ATOM   1476  CA  ASP G 106       8.250  -7.610   1.680  1.00  1.00      G    C
ATOM   1477  CA  THR G 107       8.950 -10.240  -1.060  1.00  1.00      G    C
ATOM   1478  CA  ASN G 108      10.560 -12.300   1.640  1.00  1.00      G    C
ATOM   1479  CA  LEU G 109       7.440 -12.100   3.770  1.00  1.00      G    C
ATOM   1480  CA  CYS G 110       5.400 -13.390   0.770  1.00  1.00      G    C
ATOM   1481  CA  ALA G 111       7.700 -16.340  -0.060  1.00  1.00      G    C
ATOM   1482  CA  ILE G 112       7.430 -17.570   3.550  1.00  1.00      G    C
ATOM   1483  CA  HIS G 113       3.580 -17.120   3.320  1.00  1.00      G    C
ATOM   1484  CA  ALA G 114       3.930 -19.830   0.590  1.00  1.00      G    C
ATOM   1485  CA  LYS G 115       5.830 -21.880   3.330  1.00  1.00      G    C
ATOM   1486  CA  ARG G 116       9.150 -21.380   1.430  1.00  1.00      G    C
ATOM   1487  CA  VAL G 117      12.440 -19.620   2.090  1.00  1.00      G    C
ATOM   1488  CA  THR G 118      13.380 -19.070  -1.470  1.00  1.00      G    C
ATOM   1489  CA  ILE G 119      12.460 -15.990  -3.270  1.00  1.00      G    C
ATOM   1490  CA  MET G 120      11.200 -16.280  -6.750  1.00  1.00      G    C
ATOM   1491  CA  PRO G 121       9.880 -14.100  -9.470  1.00  1.00      G    C
ATOM   1492  CA  LYS G 122       6.270 -14.700  -8.260  1.00  1.00      G    C
ATOM   1493  CA  ASP G 123       7.400 -13.110  -4.940  1.00  1.00      G    C
ATOM   1494  CA  ILE G 124       8.540  -9.980  -6.850  1.00  1.00      G    C
ATOM   1495  CA  GLN G 125       5.150  -9.910  -8.610  1.00  1.00      G    C
ATOM   1496  CA  LEU G 126       3.070 -10.450  -5.420  1.00  1.00      G    C
ATOM   1497  CA  ALA G 127       4.940  -7.740  -3.600  1.00  1.00      G    C
ATOM   1498  CA  ARG G 128       4.640  -5.270  -6.450  1.00  1.00      G    C
ATOM   1499  CA  ARG G 129       0.920  -5.910  -7.000  1.00  1.00      G    C
ATOM   1500  CA  ILE G 130      -0.450  -5.750  -3.500  1.00  1.00      G    C
ATOM   1501  CA  ARG G 131       1.510  -2.530  -2.800  1.00  1.00      G    C
ATOM   1502  CA  GLY G 132      -0.160  -0.990  -5.890  1.00  1.00      G    C
ATOM   1503  CA  GLU G 133       3.010  -0.610  -7.880  1.00  1.00      G    C
ATOM   1504  CA  ARG G 134       1.950  -3.010 -10.710  1.00  1.00      G    C
ATOM   1505  CA  ALA G 135      -1.670  -3.180 -10.040  1.00  1.00      G    C
TER
ATOM   1506  CA  SER H   1      34.210 -15.490 -26.710  1.00  1.00      H    C
ATOM   1507  CA  GLY H   2      37.620 -14.090 -27.840  1.00  1.00      H    C
ATOM   1508  CA  ARG H   3      39.820 -17.260 -28.040  1.00  1.00      H    C
ATOM   1509  CA  GLY H   4      41.720 -16.130 -31.030  1.00  1.00      H    C
ATOM   1510  CA  LYS H   5      41.040 -12.400 -31.230  1.00  1.00      H    C
ATOM   1511  CA  GLY H   6      38.030 -10.980 -33.140  1.00  1.00      H    C
ATOM   1512  CA  GLY H   7      40.430 -10.050 -35.970  1.00  1.00      H    C
ATOM   1513  CA  LYS H   8      43.660 -10.130 -34.040  1.00  1.00      H    C
ATOM   1514  CA  GLY H   9      42.620  -7.280 -31.710  1.00  1.00      H    C
ATOM   1515  CA  LEU H  10      43.790  -4.000 -30.200  1.00  1.00      H    C
ATOM   1516  CA  GLY H  11      40.630  -2.470 -31.650  1.00  1.00      H    C
ATOM   1517  CA  LYS H  12      37.890  -4.920 -31.010  1.00  1.00      H    C
ATOM   1518  CA  GLY H  13      36.170  -3.370 -28.080  1.00  1.00      H    C
ATOM   1519  CA  GLY H  14      34.860  -0.290 -26.430  1.00  1.00      H    C
ATOM   1520  CA  ALA H  15      36.540   3.220 -26.830  1.00  1.00      H    C
ATOM   1521  CA  LYS H  16      35.690   6.300 -28.930  1.00  1.00      H    C
ATOM   1522  CA  ARG H  17      32.010   5.540 -28.360  1.00  1.00      H    C
ATOM   1523  CA  HIS H  18      32.000   5.990 -24.670  1.00  1.00      H    C
ATOM   1524  CA  ARG H  19      32.120   3.980 -21.450  1.00  1.00      H    C
ATOM   1525  CA  LYS H  20      35.440   2.380 -20.370  1.00  1.00      H    C
ATOM   1526  CA  VAL H  21      35.550  -1.050 -19.000  1.00  1.00      H    C
ATOM   1527  CA  LEU H  22      33.540  -3.410 -21.000  1.00  1.00      H    C
ATOM   1528  CA  ARG H  23      30.320  -2.910 -18.910  1.00  1.00      H    C
ATOM   1529  CA  ASP H  24      26.610  -3.370 -19.760  1.00  1.00      H    C
ATOM   1530  CA  ASN H  25      25.170  -0.600 -17.580  1.00  1.00      H    C
ATOM   1531  CA  ILE H  26      21.850  -2.140 -16.460  1.00  1.00      H    C
ATOM   1532  CA  GLN H  27      23.750  -5.370 -16.720  1.00  1.00      H    C
ATOM   1533  CA  GLY H  28      26.460  -3.690 -14.880  1.00  1.00      H    C
ATOM   1534  CA  ILE H  29      24.520  -3.600 -11.580  1.00  1.00      H    C
ATOM   1535  CA  THR H  30      25.580  -7.100 -10.800  1.00  1.00      H    C
ATOM   1536  CA  LYS H  31      24.040 -10.390  -9.860  1.00  1.00      H    C
ATOM   1537  CA  PRO H  32      26.360 -10.480  -6.790  1.00  1.00      H    C
ATOM   1538  CA  ALA H  33      25.520  -6.880  -6.010  1.00  1.00      H    C
ATOM   1539  CA  ILE H  34      21.730  -7.730  -6.160  1.00  1.00      H    C
ATOM   1540  CA  ARG H  35      22.370 -10.730  -3.820  1.00  1.00      H    C
ATOM   1541  CA  ARG H  36      23.940  -8.530  -1.240  1.00  1.00      H    C
ATOM   1542  CA  LEU H  37      20.970  -6.040  -1.490  1.00  1.00      H    C
ATOM   1543  CA  ALA H  38      18.580  -8.950  -1.090  1.00  1.00      H    C
ATOM   1544  CA  ARG H  39      20.570 -10.180   1.990  1.00  1.00      H    C
ATOM   1545  CA  ARG H  40      20.180  -6.780   3.640  1.00  1.00      H    C
ATOM   1546  CA  GLY H  41      16.500  -7.280   2.840  1.00  1.00      H    C
ATOM   1547  CA  GLY H  42      16.700 -10.580   5.000  1.00  1.00      H    C
ATOM   1548  CA  VAL H  43      16.630 -12.990   2.000  1.00  1.00      H    C
ATOM   1549  CA  LYS H  44      18.440 -16.320   2.600  1.00  1.00      H    C
ATOM   1550  CA  ARG H  45      17.740 -18.090  -0.710  1.00  1.00      H    C
ATOM   1551  CA  ILE H  46      17.340 -16.620  -4.230  1.00  1.00      H    C
ATOM   1552  CA  SER H  47      16.010 -18.450  -7.360  1.00  1.00      H    C
ATOM   1553  CA  GLY H  48      18.300 -18.130 -10.420  1.00  1.00      H    C
ATOM   1554  CA  LEU H  49      15.710 -16.110 -12.150  1.00  1.00      H    C
ATOM   1555  CA  ILE H  50      15.470 -13.290  -9.600  1.00  1.00      H    C
ATOM   1556  CA  TYR H  51      18.350 -11.380 -11.120  1.00  1.00      H    C
ATOM   1557  CA  GLU H  52      16.780 -10.460 -14.490  1.00  1.00      H    C
ATOM   1558  CA  GLU H  53      13.550  -9.770 -12.820  1.00  1.00      H    C
ATOM   1559  CA  THR H  54      15.290  -7.320 -10.480  1.00  1.00      H    C
ATOM   1560  CA  ARG H  55      16.980  -5.410 -13.210  1.00  1.00      H    C
ATOM   1561  CA  GLY H  56      13.750  -4.750 -15.070  1.00  1.00      H    C
ATOM   1562  CA  VAL H  57      12.000  -3.380 -12.000  1.00  1.00      H    C
ATOM   1563  CA  LEU H  58      14.950  -1.300 -11.060  1.00  1.00      H    C
ATOM   1564  CA  LYS H  59      15.160   0.200 -14.560  1.00  1.00      H    C
ATOM   1565  CA  VAL H  60      11.440   1.390 -14.240  1.00  1.00      H    C
ATOM   1566  CA  PHE H  61      12.180   3.070 -10.910  1.00  1.00      H    C
ATOM   1567  CA  LEU H  62      14.850   5.230 -12.370  1.00  1.00      H    C
ATOM   1568  CA  GLU H  63      13.070   5.960 -15.650  1.00  1.00      H    C
ATOM   1569  CA  ASN H  64      10.050   7.120 -13.570  1.00  1.00      H    C
ATOM   1570  CA  VAL H  65      12.040   9.270 -11.230  1.00  1.00      H    C
ATOM   1571  CA  ILE H  66      14.480  10.620 -13.740  1.00  1.00      H    C
ATOM   1572  CA  ARG H  67      11.900  11.700 -16.340  1.00  1.00      H    C
ATOM   1573  CA  ASP H  68      10.440  14.020 -13.670  1.00  1.00      H    C
ATOM   1574  CA  ALA H  69      13.760  15.340 -12.430  1.00  1.00      H    C
ATOM   1575  CA  VAL H  70      14.740  16.300 -15.980  1.00  1.00      H    C
ATOM   1576  CA  THR H  71      11.420  18.090 -16.270  1.00  1.00      H    C
ATOM   1577  CA  TYR H  72      12.320  20.250 -13.230  1.00  1.00      H    C
ATOM   1578  CA  THR H  73      15.870  20.670 -14.600  1.00  1.00      H    C
ATOM   1579  CA  GLU H  74      14.790  22.070 -17.880  1.00  1.00      H    C
ATOM   1580  CA  HIS H  75      12.270  24.480 -16.190  1.00  1.00      H    C
ATOM   1581  CA  ALA H  76      15.020  25.800 -14.060  1.00  1.00      H    C
ATOM   1582  CA  LYS H  77      17.010  26.520 -17.210  1.00  1.00      H    C
ATOM   1583  CA  ARG H  78      19.860  24.530 -15.790  1.00  1.00      H    C
ATOM   1584  CA  LYS H  79      21.810  21.830 -17.520  1.00  1.00      H    C
ATOM   1585  CA  THR H  80      22.990  20.210 -14.270  1.00  1.00      H    C
ATOM   1586  CA  VAL H  81      20.890  17.690 -12.460  1.00  1.00      H    C
ATOM   1587  CA  THR H  82      20.730  18.730  -8.810  1.00  1.00      H    C
ATOM   1588  CA  ALA H  83      19.920  16.950  -5.600  1.00  1.00      H    C
ATOM   1589  CA  MET H  84      16.730  19.010  -5.490  1.00  1.00      H    C
ATOM   1590  CA  ASP H  85      15.560  17.830  -9.000  1.00  1.00      H    C
ATOM   1591  CA  VAL H  86      15.820  14.280  -7.710  1.00  1.00      H    C
ATOM   1592  CA  VAL H  87      14.170  15.030  -4.360  1.00  1.00      H    C
ATOM   1593  CA  TYR H  88      11.170  16.690  -6.150  1.00  1.00      H    C
ATOM   1594  CA  ALA H  89      10.840  13.750  -8.540  1.00  1.00      H    C
ATOM   1595  CA  LEU H  90      10.760  11.220  -5.650  1.00  1.00      H    C
ATOM   1596  CA  LYS H  91       8.290  13.340  -3.610  1.00  1.00      H    C
ATOM   1597  CA  ARG H  92       5.680  13.550  -6.410  1.00  1.00      H    C
ATOM   1598  CA  GLN H  93       5.880   9.760  -6.780  1.00  1.00      H    C
ATOM   1599  CA  GLY H  94       4.900   9.390  -3.100  1.00  1.00      H    C
ATOM   1600  CA  ARG H  95       8.340   8.510  -1.960  1.00  1.00      H    C
ATOM   1601  CA  THR H  96       9.730  11.380   0.200  1.00  1.00      H    C
ATOM   1602  CA  LEU H  97      13.420  10.670   1.040  1.00  1.00      H    C
ATOM   1603  CA  TYR H  98      14.530  11.830   4.520  1.00  1.00      H    C
ATOM   1604  CA  GLY H  99      18.180  12.350   4.520  1.00  1.00      H    C
ATOM   1605  CA  PHE H 100      18.980  14.500   1.600  1.00  1.00      H    C
ATOM   1606  CA  GLY H 101      19.140  18.220   2.600  1.00  1.00      H    C
ATOM   1607  CA  GLY H 102      22.720  18.900   1.690  1.00  1.00      H    C
TER
ATOM   1608  CA  SER I   1     -43.920  38.310 -26.091  1.00  1.00      I    C
ATOM   1609  CA  GLY I   2     -43.150  41.930 -25.331  1.00  1.00      I    C
ATOM   1610  CA  ARG I   3     -39.850  42.230 -27.091  1.00  1.00      I    C
ATOM   1611  CA  GLY I   4     -39.130  39.340 -29.310  1.00  1.00      I    C
ATOM   1612  CA  LYS I   5     -36.040  38.480 -27.240  1.00  1.00      I    C
ATOM   1613  CA  GLN I   6     -32.480  39.300 -28.150  1.00  1.00      I    C
ATOM   1614  CA  GLY I   7     -29.390  38.390 -26.210  1.00  1.00      I    C
ATOM   1615  CA  GLY I   8     -27.780  36.940 -29.360  1.00  1.00      I    C
ATOM   1616  CA  LYS I   9     -27.290  37.960 -32.890  1.00  1.00      I    C
ATOM   1617  CA  THR I  10     -23.610  38.350 -32.740  1.00  1.00      I    C
ATOM   1618  CA  ARG I  11     -21.980  41.670 -33.780  1.00  1.00      I    C
ATOM   1619  CA  ALA I  12     -19.990  42.120 -30.530  1.00  1.00      I    C
ATOM   1620  CA  LYS I  13     -16.760  40.350 -29.630  1.00  1.00      I    C
ATOM   1621  CA  ALA I  14     -14.580  41.100 -26.510  1.00  1.00      I    C
ATOM   1622  CA  LYS I  15     -16.650  41.450 -23.260  1.00  1.00      I    C
ATOM   1623  CA  THR I  16     -15.860  38.620 -20.810  1.00  1.00      I    C
ATOM   1624  CA  ARG I  17     -12.900  36.480 -20.200  1.00  1.00      I    C
ATOM   1625  CA  SER I  18     -14.940  33.500 -20.980  1.00  1.00      I    C
ATOM   1626  CA  SER I  19     -16.060  35.040 -24.350  1.00  1.00      I    C
ATOM   1627  CA  ARG I  20     -12.560  36.160 -24.900  1.00  1.00      I    C
ATOM   1628  CA  ALA I  21     -11.110  32.730 -24.340  1.00  1.00      I    C
ATOM   1629  CA  GLY I  22     -13.660  30.490 -26.040  1.00  1.00      I    C
ATOM   1630  CA  LEU I  23     -14.510  28.600 -22.850  1.00  1.00      I    C
ATOM   1631  CA  GLN I  24     -17.730  27.350 -21.140  1.00  1.00      I    C
ATOM   1632  CA  PHE I  25     -16.100  27.340 -17.660  1.00  1.00      I    C
ATOM   1633  CA  PRO I  26     -15.840  30.840 -16.120  1.00  1.00      I    C
ATOM   1634  CA  VAL I  27     -12.320  32.130 -15.960  1.00  1.00      I    C
ATOM   1635  CA  GLY I  28     -13.210  34.520 -13.180  1.00  1.00      I    C
ATOM   1636  CA  ARG I  29     -14.120  31.760 -10.710  1.00  1.00      I    C
ATOM   1637  CA  VAL I  30     -11.020  29.600 -11.270  1.00  1.00      I    C
ATOM   1638  CA  HIS I  31      -8.700  32.670 -10.980  1.00  1.00      I    C
ATOM   1639  CA  ARG I  32     -10.400  33.690  -7.690  1.00  1.00      I    C
ATOM   1640  CA  LEU I  33     -10.250  30.230  -6.320  1.00  1.00      I    C
ATOM   1641  CA  LEU I  34      -6.600  29.890  -7.160  1.00  1.00      I    C
ATOM   1642  CA  ARG I  35      -5.810  33.060  -5.350  1.00  1.00      I    C
ATOM   1643  CA  LYS I  36      -8.070  31.900  -2.460  1.00  1.00      I    C
ATOM   1644  CA  GLY I  37      -6.300  28.560  -1.980  1.00  1.00      I    C
ATOM   1645  CA  ASN I  38      -2.890  29.950  -0.950  1.00  1.00      I    C
ATOM   1646  CA  TYR I  39      -0.890  28.630  -3.790  1.00  1.00      I    C
ATOM   1647  CA  ALA I  40       1.290  31.520  -4.540  1.00  1.00      I    C
ATOM   1648  CA  GLU I  41       2.010  35.160  -3.700  1.00  1.00      I    C
ATOM   1649  CA  ARG I  42       1.050  36.160  -7.220  1.00  1.00      I    C
ATOM   1650  CA  VAL I  43      -1.290  35.010  -9.960  1.00  1.00      I    C
ATOM   1651  CA  GLY I  44      -0.740  36.200 -13.540  1.00  1.00      I    C
ATOM   1652  CA  ALA I  45      -3.670  36.970 -15.760  1.00  1.00      I    C
ATOM   1653  CA  GLY I  46      -3.040  34.020 -18.140  1.00  1.00      I    C
ATOM   1654  CA  ALA I  47      -3.020  31.390 -15.380  1.00  1.00      I    C
ATOM   1655  CA  PRO I  48      -6.780  31.050 -14.850  1.00  1.00      I    C
ATOM   1656  CA  VAL I  49      -7.230  30.780 -18.600  1.00  1.00      I    C
ATOM   1657  CA  TYR I  50      -4.780  27.830 -18.850  1.00  1.00      I    C
ATOM   1658  CA  LEU I  51      -6.260  26.210 -15.680  1.00  1.00      I    C
ATOM   1659  CA  ALA I  52      -9.900  26.840 -17.000  1.00  1.00      I    C
ATOM   1660  CA  ALA I  53      -8.800  25.360 -20.370  1.00  1.00      I    C
ATOM   1661  CA  VAL I  54      -7.420  22.260 -18.590  1.00  1.00      I    C
ATOM   1662  CA  LEU I  55     -10.370  21.660 -16.210  1.00  1.00      I    C
ATOM   1663  CA  GLU I  56     -12.780  22.140 -19.040  1.00  1.00      I    C
ATOM   1664  CA  TYR I  57     -10.750  19.800 -21.250  1.00  1.00      I    C
ATOM   1665  CA  LEU I  58     -10.520  16.890 -18.700  1.00  1.00      I    C
ATOM   1666  CA  THR I  59     -14.100  17.220 -17.910  1.00  1.00      I    C
ATOM   1667  CA  ALA I  60     -15.000  16.700 -21.620  1.00  1.00      I    C
ATOM   1668  CA  GLU I  61     -12.880  13.410 -21.450  1.00  1.00      I    C
ATOM   1669  CA  ILE I  62     -14.600  11.910 -18.590  1.00  1.00      I    C
ATOM   1670  CA  LEU I  63     -18.050  12.980 -19.540  1.00  1.00      I    C
ATOM   1671  CA  GLU I  64     -17.560  11.630 -23.030  1.00  1.00      I    C
ATOM   1672  CA  LEU I  65     -16.320   8.310 -21.690  1.00  1.00      I    C
ATOM   1673  CA  ALA I  66     -18.890   8.250 -18.810  1.00  1.00      I    C
ATOM   1674  CA  GLY I  67     -21.850   8.900 -21.040  1.00  1.00      I    C
ATOM   1675  CA  ASN I  68     -20.610   6.190 -23.360  1.00  1.00      I    C
ATOM   1676  CA  ALA I  69     -20.700   3.600 -20.470  1.00  1.00      I    C
ATOM   1677  CA  ALA I  70     -24.250   4.750 -19.740  1.00  1.00      I    C
ATOM   1678  CA  ARG I  71     -25.220   4.130 -23.280  1.00  1.00      I    C
ATOM   1679  CA  ASP I  72     -23.600   0.660 -23.760  1.00  1.00      I    C
ATOM   1680  CA  ASN I  73     -25.830  -0.500 -20.850  1.00  1.00      I    C
ATOM   1681  CA  LYS I  74     -28.850   1.040 -22.290  1.00  1.00      I    C
ATOM   1682  CA  LYS I  75     -28.870   4.070 -20.010  1.00  1.00      I    C
ATOM   1683  CA  THR I  76     -29.470   7.690 -21.070  1.00  1.00      I    C
ATOM   1684  CA  ARG I  77     -28.540   9.300 -17.830  1.00  1.00      I    C
ATOM   1685  CA  ILE I  78     -25.060   9.240 -16.380  1.00  1.00      I    C
ATOM   1686  CA  ILE I  79     -24.890   7.640 -12.900  1.00  1.00      I    C
ATOM   1687  CA  PRO I  80     -21.930   7.090 -10.570  1.00  1.00      I    C
ATOM   1688  CA  ARG I  81     -21.330   3.620 -11.940  1.00  1.00      I    C
ATOM   1689  CA  HIS I  82     -20.640   4.720 -15.440  1.00  1.00      I    C
ATOM   1690  CA  LEU I  83     -18.070   7.240 -14.270  1.00  1.00      I    C
ATOM   1691  CA  GLN I  84     -15.990   4.470 -12.710  1.00  1.00      I    C
ATOM   1692  CA  LEU I  85     -16.340   2.300 -15.780  1.00  1.00      I    C
ATOM   1693  CA  ALA I  86     -15.160   5.330 -17.890  1.00  1.00      I    C
ATOM   1694  CA  VAL I  87     -12.070   5.760 -15.680  1.00  1.00      I    C
ATOM   1695  CA  ARG I  88     -11.120   2.200 -14.910  1.00  1.00      I    C
ATOM   1696  CA  ASN I  89     -11.220   1.070 -18.510  1.00  1.00      I    C
ATOM   1697  CA  ASP I  90      -9.090   4.060 -19.550  1.00  1.00      I    C
ATOM   1698  CA  GLU I  91      -5.350   4.200 -19.070  1.00  1.00      I    C
ATOM   1699  CA  GLU I  92      -4.850   7.850 -18.180  1.00  1.00      I    C
ATOM   1700  CA  LEU I  93      -7.580   8.210 -15.550  1.00  1.00      I    C
ATOM   1701  CA  ASN I  94      -6.580   4.660 -14.330  1.00  1.00      I    C
ATOM   1702  CA  LYS I  95      -3.030   5.940 -13.820  1.00  1.00      I    C
ATOM   1703  CA  LEU I  96      -4.210   9.160 -12.170  1.00  1.00      I    C
ATOM   1704  CA  LEU I  97      -5.930   6.970  -9.600  1.00  1.00      I    C
ATOM   1705  CA  GLY I  98      -4.270   4.160  -7.580  1.00  1.00      I    C
ATOM   1706  CA  ARG I  99      -5.260   5.570  -4.180  1.00  1.00      I    C
ATOM   1707  CA  VAL I 100      -8.560   7.060  -5.230  1.00  1.00      I    C
ATOM   1708  CA  THR I 101     -12.010   5.440  -4.640  1.00  1.00      I    C
ATOM   1709  CA  ILE I 102     -15.120   6.710  -6.160  1.00  1.00      I    C
ATOM   1710  CA  ALA I 103     -17.980   5.730  -3.800  1.00  1.00      I    C
ATOM   1711  CA  GLN I 104     -20.780   3.720  -5.340  1.00  1.00      I    C
ATOM   1712  CA  GLY I 105     -18.590   3.320  -8.420  1.00  1.00      I    C
ATOM   1713  CA  GLY I 106     -18.580  -0.450  -7.790  1.00  1.00      I    C
ATOM   1714  CA  VAL I 107     -15.420  -2.300  -9.230  1.00  1.00      I    C
ATOM   1715  CA  LEU I 108     -14.640  -3.720 -12.700  1.00  1.00      I    C
ATOM   1716  CA  PRO I 109     -13.000  -7.120 -12.760  1.00  1.00      I    C
ATOM   1717  CA  ASN I 110     -10.500  -7.110 -15.490  1.00  1.00      I    C
ATOM   1718  CA  ILE I 111      -8.830  -9.870 -17.560  1.00  1.00      I    C
ATOM   1719  CA  GLN I 112      -5.180  -9.400 -18.280  1.00  1.00      I    C
ATOM   1720  CA  SER I 113      -3.080 -12.580 -18.080  1.00  1.00      I    C
ATOM   1721  CA  VAL I 114      -5.000 -14.740 -20.550  1.00  1.00      I    C
ATOM   1722  CA  LEU I 115      -3.970 -12.430 -23.310  1.00  1.00      I    C
ATOM   1723  CA  LEU I 116      -0.370 -11.620 -24.390  1.00  1.00      I    C
ATOM   1724  CA  PRO I 117       1.760 -14.440 -25.760  1.00  1.00      I    C
ATOM   1725  CA  LYS I 118       5.380 -13.860 -26.780  1.00  1.00      I    C
ATOM   1726  CA  LYS I 119       7.990 -13.530 -23.960  1.00  1.00      I    C
ATOM   1727  CA  THR I 120       8.260 -17.130 -25.120  1.00  1.00      I    C
ATOM   1728  CA  GLU I 121       8.120 -19.080 -21.780  1.00  1.00      I    C
ATOM   1729  CA  SER I 122      11.150 -21.050 -20.440  1.00  1.00      I    C
ATOM   1730  CA  SER I 123      10.160 -24.470 -19.280  1.00  1.00      I    C
ATOM   1731  CA  LYS I 124       9.280 -26.610 -22.300  1.00  1.00      I    C
ATOM   1732  CA  SER I 125       9.500 -24.430 -25.320  1.00  1.00      I    C
ATOM   1733  CA  LYS I 126      13.240 -24.040 -24.710  1.00  1.00      I    C
ATOM   1734  CA  SER I 127      15.910 -26.750 -24.460  1.00  1.00      I    C
ATOM   1735  CA  LYS I 128      15.740 -27.380 -20.720  1.00  1.00      I    C
TER
ATOM   1736  CA  PRO J   1     -34.930  66.160 -10.971  1.00  1.00      J    C
ATOM   1737  CA  GLU J   2     -36.450  66.490  -7.491  1.00  1.00      J    C
ATOM   1738  CA  PRO J   3     -33.730  67.470  -5.271  1.00  1.00      J    C
ATOM   1739  CA  ALA J   4     -33.470  63.810  -4.261  1.00  1.00      J    C
ATOM   1740  CA  LYS J   5     -32.340  60.890  -6.511  1.00  1.00      J    C
ATOM   1741  CA  SER J   6     -28.810  61.560  -7.831  1.00  1.00      J    C
ATOM   1742  CA  ALA J   7     -26.010  64.000  -7.011  1.00  1.00      J    C
ATOM   1743  CA  PRO J   8     -24.170  62.800  -8.991  1.00  1.00      J    C
ATOM   1744  CA  ALA J   9     -21.020  61.960  -7.051  1.00  1.00      J    C
ATOM   1745  CA  PRO J  10     -21.930  59.450  -5.651  1.00  1.00      J    C
ATOM   1746  CA  LYS J  11     -21.300  61.000  -2.171  1.00  1.00      J    C
ATOM   1747  CA  LYS J  12     -22.740  64.250  -3.261  1.00  1.00      J    C
ATOM   1748  CA  GLY J  13     -23.460  64.980   0.309  1.00  1.00      J    C
ATOM   1749  CA  SER J  14     -26.980  66.470  -0.291  1.00  1.00      J    C
ATOM   1750  CA  LYS J  15     -28.310  66.060   3.209  1.00  1.00      J    C
ATOM   1751  CA  LYS J  16     -29.230  62.380   3.669  1.00  1.00      J    C
ATOM   1752  CA  ALA J  17     -27.310  59.540   4.989  1.00  1.00      J    C
ATOM   1753  CA  VAL J  18     -25.660  56.330   3.949  1.00  1.00      J    C
ATOM   1754  CA  THR J  19     -28.860  54.720   5.309  1.00  1.00      J    C
ATOM   1755  CA  LYS J  20     -32.100  56.780   5.069  1.00  1.00      J    C
ATOM   1756  CA  THR J  21     -35.110  54.550   4.989  1.00  1.00      J    C
ATOM   1757  CA  GLN J  22     -34.900  50.970   6.259  1.00  1.00      J    C
ATOM   1758  CA  LYS J  23     -35.390  48.110   3.799  1.00  1.00      J    C
ATOM   1759  CA  LYS J  24     -38.640  46.090   3.479  1.00  1.00      J    C
ATOM   1760  CA  ASP J  25     -36.700  42.880   2.949  1.00  1.00      J    C
ATOM   1761  CA  GLY J  26     -35.940  42.220   6.569  1.00  1.00      J    C
ATOM   1762  CA  LYS J  27     -32.180  41.960   6.100  1.00  1.00      J    C
ATOM   1763  CA  LYS J  28     -32.760  38.190   6.440  1.00  1.00      J    C
ATOM   1764  CA  ARG J  29     -29.700  37.050   8.490  1.00  1.00      J    C
ATOM   1765  CA  ARG J  30     -27.610  36.480   5.340  1.00  1.00      J    C
ATOM   1766  CA  LYS J  31     -27.950  33.000   3.820  1.00  1.00      J    C
ATOM   1767  CA  THR J  32     -24.580  31.850   2.690  1.00  1.00      J    C
ATOM   1768  CA  ARG J  33     -24.900  31.150  -1.030  1.00  1.00      J    C
ATOM   1769  CA  LYS J  34     -24.130  27.820  -2.660  1.00  1.00      J    C
ATOM   1770  CA  GLU J  35     -21.800  27.870  -5.640  1.00  1.00      J    C
ATOM   1771  CA  SER J  36     -20.730  24.810  -7.570  1.00  1.00      J    C
ATOM   1772  CA  TYR J  37     -19.430  23.490 -10.860  1.00  1.00      J    C
ATOM   1773  CA  ALA J  38     -22.890  22.010 -11.500  1.00  1.00      J    C
ATOM   1774  CA  ILE J  39     -23.880  24.640 -14.110  1.00  1.00      J    C
ATOM   1775  CA  TYR J  40     -20.630  24.160 -15.890  1.00  1.00      J    C
ATOM   1776  CA  VAL J  41     -20.370  20.410 -15.770  1.00  1.00      J    C
ATOM   1777  CA  TYR J  42     -23.900  20.180 -17.290  1.00  1.00      J    C
ATOM   1778  CA  LYS J  43     -22.850  22.720 -20.010  1.00  1.00      J    C
ATOM   1779  CA  VAL J  44     -19.860  20.550 -21.080  1.00  1.00      J    C
ATOM   1780  CA  LEU J  45     -21.880  17.340 -20.980  1.00  1.00      J    C
ATOM   1781  CA  LYS J  46     -24.260  18.750 -23.650  1.00  1.00      J    C
ATOM   1782  CA  GLN J  47     -21.250  19.580 -25.830  1.00  1.00      J    C
ATOM   1783  CA  VAL J  48     -20.050  15.970 -25.730  1.00  1.00      J    C
ATOM   1784  CA  HIS J  49     -23.270  14.060 -25.290  1.00  1.00      J    C
ATOM   1785  CA  PRO J  50     -26.160  16.300 -26.510  1.00  1.00      J    C
ATOM   1786  CA  ASP J  51     -28.930  13.870 -25.760  1.00  1.00      J    C
ATOM   1787  CA  THR J  52     -27.620  12.390 -22.460  1.00  1.00      J    C
ATOM   1788  CA  GLY J  53     -28.760  13.420 -19.000  1.00  1.00      J    C
ATOM   1789  CA  ILE J  54     -26.630  13.500 -15.720  1.00  1.00      J    C
ATOM   1790  CA  SER J  55     -27.890  12.190 -12.280  1.00  1.00      J    C
ATOM   1791  CA  SER J  56     -27.620  14.480  -9.260  1.00  1.00      J    C
ATOM   1792  CA  LYS J  57     -25.480  11.700  -7.450  1.00  1.00      J    C
ATOM   1793  CA  ALA J  58     -23.170  11.480 -10.370  1.00  1.00      J    C
ATOM   1794  CA  MET J  59     -23.010  15.290 -10.490  1.00  1.00      J    C
ATOM   1795  CA  SER J  60     -21.750  15.230  -6.850  1.00  1.00      J    C
ATOM   1796  CA  ILE J  61     -18.990  12.960  -8.070  1.00  1.00      J    C
ATOM   1797  CA  MET J  62     -18.350  15.300 -11.020  1.00  1.00      J    C
ATOM   1798  CA  ASN J  63     -18.040  18.310  -8.950  1.00  1.00      J    C
ATOM   1799  CA  SER J  64     -15.520  16.840  -6.550  1.00  1.00      J    C
ATOM   1800  CA  PHE J  65     -13.570  15.350  -9.310  1.00  1.00      J    C
ATOM   1801  CA  VAL J  66     -12.950  18.670 -11.100  1.00  1.00      J    C
ATOM   1802  CA  ASN J  67     -12.180  20.490  -7.810  1.00  1.00      J    C
ATOM   1803  CA  ASP J  68     -10.060  17.460  -6.690  1.00  1.00      J    C
ATOM   1804  CA  VAL J  69      -7.840  17.590  -9.810  1.00  1.00      J    C
ATOM   1805  CA  PHE J  70      -7.720  21.450  -9.670  1.00  1.00      J    C
ATOM   1806  CA  GLU J  71      -5.920  21.130  -6.280  1.00  1.00      J    C
ATOM   1807  CA  ARG J  72      -3.440  18.570  -7.650  1.00  1.00      J    C
ATOM   1808  CA  ILE J  73      -2.220  20.870 -10.390  1.00  1.00      J    C
ATOM   1809  CA  ALA J  74      -2.110  23.870  -8.060  1.00  1.00      J    C
ATOM   1810  CA  GLY J  75       0.010  22.220  -5.400  1.00  1.00      J    C
ATOM   1811  CA  GLU J  76       2.580  21.070  -7.870  1.00  1.00      J    C
ATOM   1812  CA  ALA J  77       2.520  24.560  -9.650  1.00  1.00      J    C
ATOM   1813  CA  SER J  78       3.000  26.160  -6.180  1.00  1.00      J    C
ATOM   1814  CA  ARG J  79       5.970  23.780  -5.500  1.00  1.00      J    C
ATOM   1815  CA  LEU J  80       7.140  24.480  -9.140  1.00  1.00      J    C
ATOM   1816  CA  ALA J  81       7.090  28.240  -8.520  1.00  1.00      J    C
ATOM   1817  CA  HIS J  82       8.920  27.880  -5.210  1.00  1.00      J    C
ATOM   1818  CA  TYR J  83      11.340  25.330  -6.460  1.00  1.00      J    C
ATOM   1819  CA  ASN J  84      12.280  27.970  -9.160  1.00  1.00      J    C
ATOM   1820  CA  LYS J  85      12.190  30.880  -6.580  1.00  1.00      J    C
ATOM   1821  CA  ARG J  86       9.150  32.350  -8.300  1.00  1.00      J    C
ATOM   1822  CA  SER J  87       6.320  33.870  -6.260  1.00  1.00      J    C
ATOM   1823  CA  THR J  88       3.920  33.930  -9.160  1.00  1.00      J    C
ATOM   1824  CA  ILE J  89       1.600  31.340 -10.600  1.00  1.00      J    C
ATOM   1825  CA  THR J  90       1.800  31.910 -14.350  1.00  1.00      J    C
ATOM   1826  CA  SER J  91       0.220  29.840 -17.090  1.00  1.00      J    C
ATOM   1827  CA  ARG J  92       3.670  28.580 -17.790  1.00  1.00      J    C
ATOM   1828  CA  GLU J  93       3.980  27.090 -14.260  1.00  1.00      J    C
ATOM   1829  CA  ILE J  94       0.490  25.700 -14.570  1.00  1.00      J    C
ATOM   1830  CA  GLN J  95       1.410  23.970 -17.910  1.00  1.00      J    C
ATOM   1831  CA  THR J  96       4.550  22.450 -16.380  1.00  1.00      J    C
ATOM   1832  CA  ALA J  97       2.440  21.140 -13.290  1.00  1.00      J    C
ATOM   1833  CA  VAL J  98       0.270  19.500 -15.950  1.00  1.00      J    C
ATOM   1834  CA  ARG J  99       3.290  18.080 -17.700  1.00  1.00      J    C
ATOM   1835  CA  LEU J 100       4.470  16.570 -14.530  1.00  1.00      J    C
ATOM   1836  CA  LEU J 101       1.100  15.200 -13.450  1.00  1.00      J    C
ATOM   1837  CA  LEU J 102      -0.660  14.380 -16.750  1.00  1.00      J    C
ATOM   1838  CA  PRO J 103      -0.470  11.040 -18.460  1.00  1.00      J    C
ATOM   1839  CA  GLY J 104       0.820  10.970 -22.010  1.00  1.00      J    C
ATOM   1840  CA  GLU J 105      -2.140  11.860 -24.310  1.00  1.00      J    C
ATOM   1841  CA  LEU J 106      -3.860  13.670 -21.610  1.00  1.00      J    C
ATOM   1842  CA  ALA J 107      -1.010  16.160 -21.220  1.00  1.00      J    C
ATOM   1843  CA  LYS J 108      -0.980  16.640 -24.960  1.00  1.00      J    C
ATOM   1844  CA  HIS J 109      -4.530  17.460 -25.480  1.00  1.00      J    C
ATOM   1845  CA  ALA J 110      -4.820  19.310 -22.080  1.00  1.00      J    C
ATOM   1846  CA  VAL J 111      -1.750  21.450 -22.880  1.00  1.00      J    C
ATOM   1847  CA  SER J 112      -2.780  22.120 -26.560  1.00  1.00      J    C
ATOM   1848  CA  GLU J 113      -6.310  23.380 -25.380  1.00  1.00      J    C
ATOM   1849  CA  GLY J 114      -4.660  25.370 -22.560  1.00  1.00      J    C
ATOM   1850  CA  THR J 115      -2.250  27.200 -24.880  1.00  1.00      J    C
ATOM   1851  CA  LYS J 116      -4.870  27.720 -27.520  1.00  1.00      J    C
ATOM   1852  CA  ALA J 117      -7.170  29.390 -25.010  1.00  1.00      J    C
ATOM   1853  CA  VAL J 118      -4.350  31.720 -23.740  1.00  1.00      J    C
ATOM   1854  CA  THR J 119      -3.280  32.630 -27.160  1.00  1.00      J    C
ATOM   1855  CA  LYS J 120      -6.950  33.530 -28.010  1.00  1.00      J    C
ATOM   1856  CA  TYR J 121      -7.240  35.510 -24.910  1.00  1.00      J    C
ATOM   1857  CA  THR J 122      -4.020  37.560 -25.630  1.00  1.00      J    C
ATOM   1858  CA  SER J 123      -5.110  38.040 -29.310  1.00  1.00      J    C
ATOM   1859  CA  ALA J 124      -8.020  40.340 -28.150  1.00  1.00      J    C
ATOM   1860  CA  LYS J 125      -7.800  44.120 -27.330  1.00  1.00      J    C
TER
