# Supplementary material for: The kinetic landscape of nucleosome assembly: A coarse-grained molecular dynamics study
Source: PLoS Comput Biol. 2021 Jul 27;17(7):e1009253. doi: 10.1371/journal.pcbi.1009253 (PMC8345847; doi:10.1371/journal.pcbi.1009253)
Supplement: S1 Data — For each of the 11 metastable states identified from our MSM at 400 mM using PCCA clustering, we deposited 4 representative coarse-grained nucleosome conformations in PDB format. The conformations are named “state*conf#.pdb”, where * corresponds to the state name as described in the text (T, TL, TR, HL0, HL1, HL2, HR0, HR1, HR2 and HR3, N), and # goes from 1 to 4. The file “msm_hmm11.dat” contains the equilibrium probabilities of the various basins and the transition probabilities between them. The data also contain 4 representative partially opened conformations for each of the left hexasome, right hexasome, and tetrasome states, named “partially-opened_*_conf#.pdb”, where * is HL, HR or T and # goes from 1 to 4. (ZIP) [file pcbi.1009253.s006.zip › S1_Data/stateHR3conf3.pdb]

ATOM      1 DS   DC  A   1      70.900 100.150 -16.450  1.00  1.00      A    S
ATOM      2 DB   DC  A   1      70.670  99.140 -20.550  1.00  1.00      A    B
ATOM      3 DP   DT  A   2      68.250 103.270 -15.300  1.00  1.00      A    P
ATOM      4 DS   DT  A   2      67.470 104.820 -18.770  1.00  1.00      A    S
ATOM      5 DB   DT  A   2      67.020 101.270 -20.750  1.00  1.00      A    B
ATOM      6 DP   DG  A   3      63.610 107.490 -19.100  1.00  1.00      A    P
ATOM      7 DS   DG  A   3      63.600 106.600 -22.530  1.00  1.00      A    S
ATOM      8 DB   DG  A   3      63.400 101.750 -23.130  1.00  1.00      A    B
ATOM      9 DP   DG  A   4      61.070 108.440 -24.880  1.00  1.00      A    P
ATOM     10 DS   DG  A   4      60.460 105.300 -27.300  1.00  1.00      A    S
ATOM     11 DB   DG  A   4      60.480 100.860 -24.920  1.00  1.00      A    B
ATOM     12 DP   DA  A   5      58.680 105.440 -30.190  1.00  1.00      A    P
ATOM     13 DS   DA  A   5      58.110 101.650 -30.910  1.00  1.00      A    S
ATOM     14 DB   DA  A   5      57.750  99.120 -26.490  1.00  1.00      A    B
ATOM     15 DP   DG  A   6      55.270 100.860 -33.480  1.00  1.00      A    P
ATOM     16 DS   DG  A   6      54.700  97.390 -32.250  1.00  1.00      A    S
ATOM     17 DB   DG  A   6      54.300  97.360 -27.090  1.00  1.00      A    B
ATOM     18 DP   DA  A   7      52.210  95.020 -33.690  1.00  1.00      A    P
ATOM     19 DS   DA  A   7      51.970  92.980 -30.770  1.00  1.00      A    S
ATOM     20 DB   DA  A   7      51.010  96.070 -26.900  1.00  1.00      A    B
ATOM     21 DP   DA  A   8      50.090  90.140 -30.880  1.00  1.00      A    P
ATOM     22 DS   DA  A   8      49.490  90.040 -27.730  1.00  1.00      A    S
ATOM     23 DB   DA  A   8      47.800  94.120 -26.330  1.00  1.00      A    B
ATOM     24 DP   DT  A   9      47.740  87.700 -26.560  1.00  1.00      A    P
ATOM     25 DS   DT  A   9      46.630  89.380 -23.490  1.00  1.00      A    S
ATOM     26 DB   DT  A   9      44.810  92.450 -25.770  1.00  1.00      A    B
ATOM     27 DP   DC  A  10      44.420  87.040 -21.160  1.00  1.00      A    P
ATOM     28 DS   DC  A  10      42.200  89.970 -20.250  1.00  1.00      A    S
ATOM     29 DB   DC  A  10      41.320  91.990 -24.250  1.00  1.00      A    B
ATOM     30 DP   DC  A  11      39.240  89.910 -17.950  1.00  1.00      A    P
ATOM     31 DS   DC  A  11      37.540  92.830 -19.230  1.00  1.00      A    S
ATOM     32 DB   DC  A  11      37.570  92.550 -23.140  1.00  1.00      A    B
ATOM     33 DP   DC  A  12      34.580  93.600 -18.020  1.00  1.00      A    P
ATOM     34 DS   DC  A  12      33.530  95.840 -20.740  1.00  1.00      A    S
ATOM     35 DB   DC  A  12      33.540  93.180 -24.180  1.00  1.00      A    B
ATOM     36 DP   DG  A  13      29.340  98.090 -20.170  1.00  1.00      A    P
ATOM     37 DS   DG  A  13      28.760  98.330 -24.200  1.00  1.00      A    S
ATOM     38 DB   DG  A  13      29.950  94.320 -26.540  1.00  1.00      A    B
ATOM     39 DP   DG  A  14      25.530 100.110 -26.100  1.00  1.00      A    P
ATOM     40 DS   DG  A  14      25.580  97.560 -29.440  1.00  1.00      A    S
ATOM     41 DB   DG  A  14      27.060  92.950 -28.460  1.00  1.00      A    B
ATOM     42 DP   DT  A  15      23.420  97.840 -31.310  1.00  1.00      A    P
ATOM     43 DS   DT  A  15      23.480  94.240 -33.090  1.00  1.00      A    S
ATOM     44 DB   DT  A  15      23.970  91.630 -29.330  1.00  1.00      A    B
ATOM     45 DP   DC  A  16      20.200  93.500 -35.090  1.00  1.00      A    P
ATOM     46 DS   DC  A  16      20.400  90.040 -34.950  1.00  1.00      A    S
ATOM     47 DB   DC  A  16      21.080  89.400 -30.570  1.00  1.00      A    B
ATOM     48 DP   DT  A  17      17.940  87.270 -36.700  1.00  1.00      A    P
ATOM     49 DS   DT  A  17      18.900  84.430 -34.760  1.00  1.00      A    S
ATOM     50 DB   DT  A  17      18.600  86.380 -30.890  1.00  1.00      A    B
ATOM     51 DP   DG  A  18      16.480  80.990 -35.600  1.00  1.00      A    P
ATOM     52 DS   DG  A  18      16.590  80.050 -32.060  1.00  1.00      A    S
ATOM     53 DB   DG  A  18      16.050  83.460 -28.830  1.00  1.00      A    B
ATOM     54 DP   DC  A  19      15.790  76.710 -31.050  1.00  1.00      A    P
ATOM     55 DS   DC  A  19      16.140  77.690 -27.790  1.00  1.00      A    S
ATOM     56 DB   DC  A  19      13.770  81.020 -27.590  1.00  1.00      A    B
ATOM     57 DP   DA  A  20      15.160  74.420 -24.600  1.00  1.00      A    P
ATOM     58 DS   DA  A  20      14.670  76.780 -21.970  1.00  1.00      A    S
ATOM     59 DB   DA  A  20      11.770  79.740 -24.050  1.00  1.00      A    B
ATOM     60 DP   DG  A  21      13.230  75.140 -18.410  1.00  1.00      A    P
ATOM     61 DS   DG  A  21      10.970  77.830 -17.950  1.00  1.00      A    S
ATOM     62 DB   DG  A  21       8.440  78.840 -21.720  1.00  1.00      A    B
ATOM     63 DP   DG  A  22       8.340  77.640 -14.730  1.00  1.00      A    P
ATOM     64 DS   DG  A  22       5.730  79.810 -16.200  1.00  1.00      A    S
ATOM     65 DB   DG  A  22       4.840  78.520 -20.800  1.00  1.00      A    B
ATOM     66 DP   DC  A  23       3.420  80.730 -14.310  1.00  1.00      A    P
ATOM     67 DS   DC  A  23       1.130  81.360 -17.110  1.00  1.00      A    S
ATOM     68 DB   DC  A  23       1.560  78.060 -19.660  1.00  1.00      A    B
ATOM     69 DP   DC  A  24      -2.720  81.750 -16.130  1.00  1.00      A    P
ATOM     70 DS   DC  A  24      -4.310  80.070 -19.440  1.00  1.00      A    S
ATOM     71 DB   DC  A  24      -2.280  76.610 -19.760  1.00  1.00      A    B
ATOM     72 DP   DG  A  25      -8.720  79.650 -19.620  1.00  1.00      A    P
ATOM     73 DS   DG  A  25      -8.580  76.360 -21.720  1.00  1.00      A    S
ATOM     74 DB   DG  A  25      -5.170  73.400 -20.230  1.00  1.00      A    B
ATOM     75 DP   DC  A  26     -11.310  75.100 -23.220  1.00  1.00      A    P
ATOM     76 DS   DC  A  26      -9.920  71.800 -23.710  1.00  1.00      A    S
ATOM     77 DB   DC  A  26      -8.140  71.450 -20.060  1.00  1.00      A    B
ATOM     78 DP   DT  A  27     -12.090  68.780 -24.360  1.00  1.00      A    P
ATOM     79 DS   DT  A  27      -9.220  65.940 -23.180  1.00  1.00      A    S
ATOM     80 DB   DT  A  27      -8.460  67.520 -19.180  1.00  1.00      A    B
ATOM     81 DP   DC  A  28     -10.610  62.050 -22.750  1.00  1.00      A    P
ATOM     82 DS   DC  A  28      -8.190  61.530 -20.320  1.00  1.00      A    S
ATOM     83 DB   DC  A  28      -9.570  64.590 -16.950  1.00  1.00      A    B
ATOM     84 DP   DA  A  29      -7.740  57.020 -18.440  1.00  1.00      A    P
ATOM     85 DS   DA  A  29      -6.270  58.010 -15.520  1.00  1.00      A    S
ATOM     86 DB   DA  A  29      -8.930  61.790 -13.730  1.00  1.00      A    B
ATOM     87 DP   DA  A  30      -5.270  55.730 -13.040  1.00  1.00      A    P
ATOM     88 DS   DA  A  30      -5.560  58.440 -10.270  1.00  1.00      A    S
ATOM     89 DB   DA  A  30      -9.750  60.410 -10.540  1.00  1.00      A    B
ATOM     90 DP   DT  A  31      -5.190  57.410  -7.420  1.00  1.00      A    P
ATOM     91 DS   DT  A  31      -7.470  60.390  -5.780  1.00  1.00      A    S
ATOM     92 DB   DT  A  31     -11.400  59.290  -7.720  1.00  1.00      A    B
ATOM     93 DP   DT  A  32      -7.500  60.440  -1.630  1.00  1.00      A    P
ATOM     94 DS   DT  A  32     -11.060  62.010  -1.500  1.00  1.00      A    S
ATOM     95 DB   DT  A  32     -13.100  59.680  -4.110  1.00  1.00      A    B
ATOM     96 DP   DG  A  33     -12.860  61.760   2.420  1.00  1.00      A    P
ATOM     97 DS   DG  A  33     -16.500  62.020   1.260  1.00  1.00      A    S
ATOM     98 DB   DG  A  33     -16.990  58.530  -2.510  1.00  1.00      A    B
ATOM     99 DP   DG  A  34     -19.460  61.990   3.660  1.00  1.00      A    P
ATOM    100 DS   DG  A  34     -21.590  59.750   1.000  1.00  1.00      A    S
ATOM    101 DB   DG  A  34     -19.230  56.000  -1.050  1.00  1.00      A    B
ATOM    102 DP   DT  A  35     -25.090  59.180   1.240  1.00  1.00      A    P
ATOM    103 DS   DT  A  35     -25.330  56.260  -1.230  1.00  1.00      A    S
ATOM    104 DB   DT  A  35     -22.040  54.320  -0.020  1.00  1.00      A    B
ATOM    105 DP   DC  A  36     -28.960  54.320  -0.930  1.00  1.00      A    P
ATOM    106 DS   DC  A  36     -27.540  51.040  -1.390  1.00  1.00      A    S
ATOM    107 DB   DC  A  36     -24.130  51.130   0.660  1.00  1.00      A    B
ATOM    108 DP   DG  A  37     -30.300  46.930   0.200  1.00  1.00      A    P
ATOM    109 DS   DG  A  37     -27.460  44.890   0.260  1.00  1.00      A    S
ATOM    110 DB   DG  A  37     -24.030  47.070   2.240  1.00  1.00      A    B
ATOM    111 DP   DT  A  38     -27.240  41.780   0.510  1.00  1.00      A    P
ATOM    112 DS   DT  A  38     -24.220  41.390   2.340  1.00  1.00      A    S
ATOM    113 DB   DT  A  38     -24.400  44.540   5.140  1.00  1.00      A    B
ATOM    114 DP   DA  A  39     -23.060  37.580   3.380  1.00  1.00      A    P
ATOM    115 DS   DA  A  39     -21.330  38.650   6.930  1.00  1.00      A    S
ATOM    116 DB   DA  A  39     -23.200  42.520   8.490  1.00  1.00      A    B
ATOM    117 DP   DG  A  40     -20.830  36.050   9.190  1.00  1.00      A    P
ATOM    118 DS   DG  A  40     -20.770  38.480  12.150  1.00  1.00      A    S
ATOM    119 DB   DG  A  40     -24.040  42.010  12.150  1.00  1.00      A    B
ATOM    120 DP   DA  A  41     -18.950  37.680  15.770  1.00  1.00      A    P
ATOM    121 DS   DA  A  41     -21.090  40.150  17.930  1.00  1.00      A    S
ATOM    122 DB   DA  A  41     -24.790  41.230  15.510  1.00  1.00      A    B
ATOM    123 DP   DC  A  42     -21.510  38.600  20.670  1.00  1.00      A    P
ATOM    124 DS   DC  A  42     -24.850  39.880  21.450  1.00  1.00      A    S
ATOM    125 DB   DC  A  42     -27.290  39.620  17.420  1.00  1.00      A    B
ATOM    126 DP   DA  A  43     -27.310  38.080  24.590  1.00  1.00      A    P
ATOM    127 DS   DA  A  43     -30.470  39.000  23.430  1.00  1.00      A    S
ATOM    128 DB   DA  A  43     -30.860  38.290  18.600  1.00  1.00      A    B
ATOM    129 DP   DG  A  44     -33.180  37.500  25.530  1.00  1.00      A    P
ATOM    130 DS   DG  A  44     -35.470  37.110  22.280  1.00  1.00      A    S
ATOM    131 DB   DG  A  44     -33.030  35.040  18.110  1.00  1.00      A    B
ATOM    132 DP   DC  A  45     -38.860  36.330  22.810  1.00  1.00      A    P
ATOM    133 DS   DC  A  45     -39.370  35.020  18.970  1.00  1.00      A    S
ATOM    134 DB   DC  A  45     -35.440  32.680  18.190  1.00  1.00      A    B
ATOM    135 DP   DT  A  46     -42.520  32.010  17.990  1.00  1.00      A    P
ATOM    136 DS   DT  A  46     -40.820  30.910  15.100  1.00  1.00      A    S
ATOM    137 DB   DT  A  46     -37.060  29.140  17.220  1.00  1.00      A    B
ATOM    138 DP   DC  A  47     -42.590  28.530  12.840  1.00  1.00      A    P
ATOM    139 DS   DC  A  47     -39.460  27.010  11.850  1.00  1.00      A    S
ATOM    140 DB   DC  A  47     -37.480  25.650  15.930  1.00  1.00      A    B
ATOM    141 DP   DT  A  48     -39.280  23.680   9.150  1.00  1.00      A    P
ATOM    142 DS   DT  A  48     -36.290  22.390   9.910  1.00  1.00      A    S
ATOM    143 DB   DT  A  48     -37.020  21.860  14.310  1.00  1.00      A    B
ATOM    144 DP   DA  A  49     -34.800  18.830   8.310  1.00  1.00      A    P
ATOM    145 DS   DA  A  49     -32.660  17.790  10.840  1.00  1.00      A    S
ATOM    146 DB   DA  A  49     -35.370  18.080  15.230  1.00  1.00      A    B
ATOM    147 DP   DG  A  50     -31.240  14.190  10.240  1.00  1.00      A    P
ATOM    148 DS   DG  A  50     -30.750  13.660  13.700  1.00  1.00      A    S
ATOM    149 DB   DG  A  50     -35.040  14.420  16.260  1.00  1.00      A    B
ATOM    150 DP   DC  A  51     -29.220  11.370  14.550  1.00  1.00      A    P
ATOM    151 DS   DC  A  51     -30.910  10.760  17.720  1.00  1.00      A    S
ATOM    152 DB   DC  A  51     -35.410  11.050  16.600  1.00  1.00      A    B
ATOM    153 DP   DA  A  52     -29.860   7.350  20.410  1.00  1.00      A    P
ATOM    154 DS   DA  A  52     -33.180   7.000  22.280  1.00  1.00      A    S
ATOM    155 DB   DA  A  52     -37.230   8.110  19.070  1.00  1.00      A    B
ATOM    156 DP   DC  A  53     -33.750   4.430  24.220  1.00  1.00      A    P
ATOM    157 DS   DC  A  53     -37.720   4.350  23.410  1.00  1.00      A    S
ATOM    158 DB   DC  A  53     -38.110   4.700  18.860  1.00  1.00      A    B
ATOM    159 DP   DC  A  54     -39.720   1.920  24.610  1.00  1.00      A    P
ATOM    160 DS   DC  A  54     -42.560   1.740  22.250  1.00  1.00      A    S
ATOM    161 DB   DC  A  54     -40.880   1.990  18.070  1.00  1.00      A    B
ATOM    162 DP   DG  A  55     -45.590  -2.050  22.770  1.00  1.00      A    P
ATOM    163 DS   DG  A  55     -45.650  -2.860  19.030  1.00  1.00      A    S
ATOM    164 DB   DG  A  55     -41.890  -1.440  15.810  1.00  1.00      A    B
ATOM    165 DP   DC  A  56     -47.690  -5.350  18.100  1.00  1.00      A    P
ATOM    166 DS   DC  A  56     -46.710  -5.250  14.710  1.00  1.00      A    S
ATOM    167 DB   DC  A  56     -42.360  -4.660  14.910  1.00  1.00      A    B
ATOM    168 DP   DT  A  57     -47.840  -8.300  12.060  1.00  1.00      A    P
ATOM    169 DS   DT  A  57     -44.980  -8.060   9.530  1.00  1.00      A    S
ATOM    170 DB   DT  A  57     -41.290  -7.820  12.620  1.00  1.00      A    B
ATOM    171 DP   DT  A  58     -44.210 -10.610   6.560  1.00  1.00      A    P
ATOM    172 DS   DT  A  58     -40.740  -9.270   6.080  1.00  1.00      A    S
ATOM    173 DB   DT  A  58     -39.210 -10.000  10.090  1.00  1.00      A    B
ATOM    174 DP   DA  A  59     -38.230 -11.120   2.630  1.00  1.00      A    P
ATOM    175 DS   DA  A  59     -35.090 -10.810   4.670  1.00  1.00      A    S
ATOM    176 DB   DA  A  59     -35.920 -12.410   9.760  1.00  1.00      A    B
ATOM    177 DP   DA  A  60     -31.950 -11.190   3.660  1.00  1.00      A    P
ATOM    178 DS   DA  A  60     -30.450 -11.210   7.080  1.00  1.00      A    S
ATOM    179 DB   DA  A  60     -32.680 -14.160   9.900  1.00  1.00      A    B
ATOM    180 DP   DA  A  61     -27.000 -11.420   7.220  1.00  1.00      A    P
ATOM    181 DS   DA  A  61     -26.930 -13.220  10.410  1.00  1.00      A    S
ATOM    182 DB   DA  A  61     -30.510 -16.780  10.260  1.00  1.00      A    B
ATOM    183 DP   DC  A  62     -23.990 -14.510  10.940  1.00  1.00      A    P
ATOM    184 DS   DC  A  62     -25.120 -17.350  13.210  1.00  1.00      A    S
ATOM    185 DB   DC  A  62     -28.180 -19.220  10.980  1.00  1.00      A    B
ATOM    186 DP   DG  A  63     -21.450 -20.120  14.860  1.00  1.00      A    P
ATOM    187 DS   DG  A  63     -23.190 -22.750  15.160  1.00  1.00      A    S
ATOM    188 DB   DG  A  63     -25.990 -23.180  11.190  1.00  1.00      A    B
ATOM    189 DP   DC  A  64     -21.920 -25.310  16.430  1.00  1.00      A    P
ATOM    190 DS   DC  A  64     -24.170 -27.520  14.870  1.00  1.00      A    S
ATOM    191 DB   DC  A  64     -24.260 -26.090  11.210  1.00  1.00      A    B
ATOM    192 DP   DA  A  65     -23.620 -32.230  15.530  1.00  1.00      A    P
ATOM    193 DS   DA  A  65     -24.790 -33.280  11.950  1.00  1.00      A    S
ATOM    194 DB   DA  A  65     -23.500 -29.470   9.180  1.00  1.00      A    B
ATOM    195 DP   DC  A  66     -23.800 -36.280  10.930  1.00  1.00      A    P
ATOM    196 DS   DC  A  66     -23.580 -35.310   7.470  1.00  1.00      A    S
ATOM    197 DB   DC  A  66     -21.520 -31.590   7.360  1.00  1.00      A    B
ATOM    198 DP   DG  A  67     -23.210 -38.630   4.111  1.00  1.00      A    P
ATOM    199 DS   DG  A  67     -21.880 -36.420   1.480  1.00  1.00      A    S
ATOM    200 DB   DG  A  67     -19.190 -32.170   3.760  1.00  1.00      A    B
ATOM    201 DP   DT  A  68     -20.560 -37.300  -1.279  1.00  1.00      A    P
ATOM    202 DS   DT  A  68     -18.880 -34.300  -2.000  1.00  1.00      A    S
ATOM    203 DB   DT  A  68     -16.600 -33.770   2.050  1.00  1.00      A    B
ATOM    204 DP   DA  A  69     -16.670 -33.990  -5.390  1.00  1.00      A    P
ATOM    205 DS   DA  A  69     -14.590 -31.620  -4.250  1.00  1.00      A    S
ATOM    206 DB   DA  A  69     -13.000 -33.200   0.150  1.00  1.00      A    B
ATOM    207 DP   DC  A  70     -12.670 -30.250  -6.170  1.00  1.00      A    P
ATOM    208 DS   DC  A  70     -10.250 -29.490  -3.570  1.00  1.00      A    S
ATOM    209 DB   DC  A  70      -9.890 -33.080  -1.250  1.00  1.00      A    B
ATOM    210 DP   DG  A  71      -6.080 -27.310  -5.080  1.00  1.00      A    P
ATOM    211 DS   DG  A  71      -4.340 -28.180  -2.340  1.00  1.00      A    S
ATOM    212 DB   DG  A  71      -5.520 -32.940  -0.730  1.00  1.00      A    B
ATOM    213 DP   DC  A  72      -1.630 -27.140  -1.770  1.00  1.00      A    P
ATOM    214 DS   DC  A  72      -0.620 -30.050   0.670  1.00  1.00      A    S
ATOM    215 DB   DC  A  72      -2.120 -34.020  -1.419  1.00  1.00      A    B
ATOM    216 DP   DG  A  73       3.880 -30.240   2.280  1.00  1.00      A    P
ATOM    217 DS   DG  A  73       3.880 -34.170   3.061  1.00  1.00      A    S
ATOM    218 DB   DG  A  73       1.100 -36.710  -0.769  1.00  1.00      A    B
ATOM    219 DP   DC  A  74       6.850 -35.930   4.081  1.00  1.00      A    P
ATOM    220 DS   DC  A  74       6.000 -39.000   2.851  1.00  1.00      A    S
ATOM    221 DB   DC  A  74       4.240 -38.020  -0.999  1.00  1.00      A    B
ATOM    222 DP   DT  A  75       8.660 -41.870   2.641  1.00  1.00      A    P
ATOM    223 DS   DT  A  75       7.030 -43.780  -0.699  1.00  1.00      A    S
ATOM    224 DB   DT  A  75       6.910 -40.280  -2.859  1.00  1.00      A    B
ATOM    225 DP   DG  A  76       9.250 -46.860  -2.069  1.00  1.00      A    P
ATOM    226 DS   DG  A  76       9.200 -45.870  -6.099  1.00  1.00      A    S
ATOM    227 DB   DG  A  76       8.700 -40.940  -6.839  1.00  1.00      A    B
ATOM    228 DP   DT  A  77      11.450 -47.000  -8.019  1.00  1.00      A    P
ATOM    229 DS   DT  A  77      11.050 -44.640 -10.849  1.00  1.00      A    S
ATOM    230 DB   DT  A  77      11.370 -41.210  -8.849  1.00  1.00      A    B
ATOM    231 DP   DC  A  78      13.480 -44.930 -13.429  1.00  1.00      A    P
ATOM    232 DS   DC  A  78      13.510 -41.340 -14.379  1.00  1.00      A    S
ATOM    233 DB   DC  A  78      14.480 -39.110 -10.959  1.00  1.00      A    B
ATOM    234 DP   DC  A  79      15.190 -39.600 -17.539  1.00  1.00      A    P
ATOM    235 DS   DC  A  79      15.080 -35.780 -16.379  1.00  1.00      A    S
ATOM    236 DB   DC  A  79      17.100 -35.560 -12.559  1.00  1.00      A    B
ATOM    237 DP   DC  A  80      16.030 -32.710 -18.439  1.00  1.00      A    P
ATOM    238 DS   DC  A  80      15.980 -30.250 -15.259  1.00  1.00      A    S
ATOM    239 DB   DC  A  80      19.030 -32.320 -12.459  1.00  1.00      A    B
ATOM    240 DP   DC  A  81      16.860 -27.260 -15.540  1.00  1.00      A    P
ATOM    241 DS   DC  A  81      17.930 -26.750 -12.160  1.00  1.00      A    S
ATOM    242 DB   DC  A  81      21.450 -29.710 -11.269  1.00  1.00      A    B
ATOM    243 DP   DC  A  82      18.530 -23.100 -10.520  1.00  1.00      A    P
ATOM    244 DS   DC  A  82      20.080 -24.060  -7.520  1.00  1.00      A    S
ATOM    245 DB   DC  A  82      22.950 -26.910  -8.980  1.00  1.00      A    B
ATOM    246 DP   DG  A  83      22.000 -20.790  -4.660  1.00  1.00      A    P
ATOM    247 DS   DG  A  83      24.740 -23.450  -3.070  1.00  1.00      A    S
ATOM    248 DB   DG  A  83      26.840 -25.940  -6.550  1.00  1.00      A    B
ATOM    249 DP   DC  A  84      26.500 -22.260  -0.680  1.00  1.00      A    P
ATOM    250 DS   DC  A  84      29.330 -23.970  -1.240  1.00  1.00      A    S
ATOM    251 DB   DC  A  84      29.590 -23.830  -5.590  1.00  1.00      A    B
ATOM    252 DP   DG  A  85      33.060 -22.530   1.030  1.00  1.00      A    P
ATOM    253 DS   DG  A  85      35.260 -23.720  -1.510  1.00  1.00      A    S
ATOM    254 DB   DG  A  85      33.470 -22.140  -6.140  1.00  1.00      A    B
ATOM    255 DP   DT  A  86      38.640 -23.450  -1.710  1.00  1.00      A    P
ATOM    256 DS   DT  A  86      38.930 -23.660  -5.390  1.00  1.00      A    S
ATOM    257 DB   DT  A  86      36.430 -20.160  -6.840  1.00  1.00      A    B
ATOM    258 DP   DT  A  87      42.550 -23.620  -6.860  1.00  1.00      A    P
ATOM    259 DS   DT  A  87      41.470 -21.810 -10.430  1.00  1.00      A    S
ATOM    260 DB   DT  A  87      39.380 -18.760  -8.900  1.00  1.00      A    B
ATOM    261 DP   DT  A  88      44.380 -20.640 -13.030  1.00  1.00      A    P
ATOM    262 DS   DT  A  88      42.210 -18.320 -14.600  1.00  1.00      A    S
ATOM    263 DB   DT  A  88      40.970 -16.100 -11.080  1.00  1.00      A    B
ATOM    264 DP   DT  A  89      43.390 -15.720 -17.330  1.00  1.00      A    P
ATOM    265 DS   DT  A  89      40.250 -13.320 -16.660  1.00  1.00      A    S
ATOM    266 DB   DT  A  89      40.910 -12.410 -12.410  1.00  1.00      A    B
ATOM    267 DP   DA  A  90      39.500  -9.820 -19.080  1.00  1.00      A    P
ATOM    268 DS   DA  A  90      37.850  -8.060 -16.060  1.00  1.00      A    S
ATOM    269 DB   DA  A  90      40.770  -8.500 -11.690  1.00  1.00      A    B
ATOM    270 DP   DA  A  91      36.040  -4.450 -16.350  1.00  1.00      A    P
ATOM    271 DS   DA  A  91      36.090  -3.510 -13.000  1.00  1.00      A    S
ATOM    272 DB   DA  A  91      40.360  -4.970 -11.000  1.00  1.00      A    B
ATOM    273 DP   DC  A  92      35.530  -0.370 -12.670  1.00  1.00      A    P
ATOM    274 DS   DC  A  92      37.660  -0.170  -9.250  1.00  1.00      A    S
ATOM    275 DB   DC  A  92      41.900  -1.770 -10.200  1.00  1.00      A    B
ATOM    276 DP   DC  A  93      37.650   2.460  -7.370  1.00  1.00      A    P
ATOM    277 DS   DC  A  93      41.160   1.770  -5.330  1.00  1.00      A    S
ATOM    278 DB   DC  A  93      44.120   0.810  -8.410  1.00  1.00      A    B
ATOM    279 DP   DG  A  94      42.100   5.170  -2.350  1.00  1.00      A    P
ATOM    280 DS   DG  A  94      45.990   4.510  -2.180  1.00  1.00      A    S
ATOM    281 DB   DG  A  94      47.530   3.380  -6.940  1.00  1.00      A    B
ATOM    282 DP   DC  A  95      47.880   6.020  -0.400  1.00  1.00      A    P
ATOM    283 DS   DC  A  95      51.230   5.430  -2.700  1.00  1.00      A    S
ATOM    284 DB   DC  A  95      49.570   6.090  -6.980  1.00  1.00      A    B
ATOM    285 DP   DC  A  96      54.260   7.540  -2.400  1.00  1.00      A    P
ATOM    286 DS   DC  A  96      55.430   7.130  -5.600  1.00  1.00      A    S
ATOM    287 DB   DC  A  96      52.540   8.310  -8.040  1.00  1.00      A    B
ATOM    288 DP   DA  A  97      59.500   8.880  -6.950  1.00  1.00      A    P
ATOM    289 DS   DA  A  97      58.690   9.350 -10.520  1.00  1.00      A    S
ATOM    290 DB   DA  A  97      54.320  11.120 -10.670  1.00  1.00      A    B
ATOM    291 DP   DA  A  98      61.060  10.800 -13.290  1.00  1.00      A    P
ATOM    292 DS   DA  A  98      57.740  11.750 -15.650  1.00  1.00      A    S
ATOM    293 DB   DA  A  98      54.370  13.700 -13.030  1.00  1.00      A    B
ATOM    294 DP   DG  A  99      58.280  13.550 -18.810  1.00  1.00      A    P
ATOM    295 DS   DG  A  99      54.900  15.110 -19.080  1.00  1.00      A    S
ATOM    296 DB   DG  A  99      53.400  17.290 -14.660  1.00  1.00      A    B
ATOM    297 DP   DG  A 100      54.400  17.540 -21.470  1.00  1.00      A    P
ATOM    298 DS   DG  A 100      52.600  20.520 -19.570  1.00  1.00      A    S
ATOM    299 DB   DG  A 100      53.430  20.890 -15.110  1.00  1.00      A    B
ATOM    300 DP   DG  A 101      51.890  23.530 -21.130  1.00  1.00      A    P
ATOM    301 DS   DG  A 101      51.360  25.760 -18.370  1.00  1.00      A    S
ATOM    302 DB   DG  A 101      54.590  24.460 -14.840  1.00  1.00      A    B
ATOM    303 DP   DG  A 102      51.330  29.560 -18.900  1.00  1.00      A    P
ATOM    304 DS   DG  A 102      52.490  30.530 -15.570  1.00  1.00      A    S
ATOM    305 DB   DG  A 102      56.360  27.600 -14.260  1.00  1.00      A    B
ATOM    306 DP   DA  A 103      52.790  34.380 -14.230  1.00  1.00      A    P
ATOM    307 DS   DA  A 103      55.140  33.400 -11.520  1.00  1.00      A    S
ATOM    308 DB   DA  A 103      58.640  30.470 -13.630  1.00  1.00      A    B
ATOM    309 DP   DT  A 104      56.220  35.900  -9.700  1.00  1.00      A    P
ATOM    310 DS   DT  A 104      59.660  34.900  -9.080  1.00  1.00      A    S
ATOM    311 DB   DT  A 104      60.650  33.720 -12.920  1.00  1.00      A    B
ATOM    312 DP   DT  A 105      62.090  37.820  -7.660  1.00  1.00      A    P
ATOM    313 DS   DT  A 105      65.040  36.110  -8.430  1.00  1.00      A    S
ATOM    314 DB   DT  A 105      64.270  35.190 -13.040  1.00  1.00      A    B
ATOM    315 DP   DA  A 106      68.900  38.430  -8.040  1.00  1.00      A    P
ATOM    316 DS   DA  A 106      70.460  36.690 -10.780  1.00  1.00      A    S
ATOM    317 DB   DA  A 106      67.930  36.980 -14.410  1.00  1.00      A    B
ATOM    318 DP   DC  A 107      73.410  37.000 -11.540  1.00  1.00      A    P
ATOM    319 DS   DC  A 107      73.020  35.750 -14.750  1.00  1.00      A    S
ATOM    320 DB   DC  A 107      69.970  38.320 -16.810  1.00  1.00      A    B
ATOM    321 DP   DT  A 108      76.480  35.150 -17.580  1.00  1.00      A    P
ATOM    322 DS   DT  A 108      74.120  35.350 -20.820  1.00  1.00      A    S
ATOM    323 DB   DT  A 108      72.220  39.380 -20.140  1.00  1.00      A    B
ATOM    324 DP   DC  A 109      76.110  35.040 -23.960  1.00  1.00      A    P
ATOM    325 DS   DC  A 109      73.870  37.710 -25.980  1.00  1.00      A    S
ATOM    326 DB   DC  A 109      73.680  41.240 -23.420  1.00  1.00      A    B
ATOM    327 DP   DC  A 110      74.780  38.520 -29.560  1.00  1.00      A    P
ATOM    328 DS   DC  A 110      72.770  42.310 -29.920  1.00  1.00      A    S
ATOM    329 DB   DC  A 110      73.490  44.480 -26.410  1.00  1.00      A    B
ATOM    330 DP   DC  A 111      73.110  44.610 -32.740  1.00  1.00      A    P
ATOM    331 DS   DC  A 111      72.600  48.490 -31.150  1.00  1.00      A    S
ATOM    332 DB   DC  A 111      74.700  48.070 -27.720  1.00  1.00      A    B
ATOM    333 DP   DT  A 112      73.450  51.890 -33.450  1.00  1.00      A    P
ATOM    334 DS   DT  A 112      74.130  54.300 -30.260  1.00  1.00      A    S
ATOM    335 DB   DT  A 112      76.900  51.400 -28.260  1.00  1.00      A    B
ATOM    336 DP   DA  A 113      76.030  57.980 -31.070  1.00  1.00      A    P
ATOM    337 DS   DA  A 113      78.020  57.810 -27.830  1.00  1.00      A    S
ATOM    338 DB   DA  A 113      80.250  53.770 -26.780  1.00  1.00      A    B
ATOM    339 DP   DG  A 114      80.530  60.820 -27.670  1.00  1.00      A    P
ATOM    340 DS   DG  A 114      83.070  59.070 -25.570  1.00  1.00      A    S
ATOM    341 DB   DG  A 114      83.940  54.000 -27.200  1.00  1.00      A    B
ATOM    342 DP   DT  A 115      85.720  60.630 -24.390  1.00  1.00      A    P
ATOM    343 DS   DT  A 115      87.600  57.830 -23.340  1.00  1.00      A    S
ATOM    344 DB   DT  A 115      87.250  55.380 -26.930  1.00  1.00      A    B
ATOM    345 DP   DC  A 116      91.080  58.970 -22.270  1.00  1.00      A    P
ATOM    346 DS   DC  A 116      92.650  56.130 -23.540  1.00  1.00      A    S
ATOM    347 DB   DC  A 116      91.040  55.640 -27.320  1.00  1.00      A    B
ATOM    348 DP   DT  A 117      96.500  55.270 -23.500  1.00  1.00      A    P
ATOM    349 DS   DT  A 117      96.670  52.570 -25.870  1.00  1.00      A    S
ATOM    350 DB   DT  A 117      94.430  54.420 -29.040  1.00  1.00      A    B
ATOM    351 DP   DC  A 118      99.950  51.350 -26.790  1.00  1.00      A    P
ATOM    352 DS   DC  A 118      98.900  50.180 -30.050  1.00  1.00      A    S
ATOM    353 DB   DC  A 118      97.310  54.090 -31.470  1.00  1.00      A    B
ATOM    354 DP   DC  A 119     101.130  49.050 -32.430  1.00  1.00      A    P
ATOM    355 DS   DC  A 119      99.630  50.050 -35.830  1.00  1.00      A    S
ATOM    356 DB   DC  A 119      98.560  54.240 -35.030  1.00  1.00      A    B
ATOM    357 DP   DA  A 120     101.820  49.630 -39.810  1.00  1.00      A    P
ATOM    358 DS   DA  A 120     100.180  52.380 -41.280  1.00  1.00      A    S
ATOM    359 DB   DA  A 120     100.560  56.000 -38.360  1.00  1.00      A    B
ATOM    360 DP   DG  A 121     101.040  53.420 -45.090  1.00  1.00      A    P
ATOM    361 DS   DG  A 121     100.340  57.490 -44.540  1.00  1.00      A    S
ATOM    362 DB   DG  A 121     102.190  58.950 -40.280  1.00  1.00      A    B
ATOM    363 DP   DG  A 122     100.590  59.910 -47.420  1.00  1.00      A    P
ATOM    364 DS   DG  A 122     101.340  62.760 -45.250  1.00  1.00      A    S
ATOM    365 DB   DG  A 122     104.140  61.710 -41.870  1.00  1.00      A    B
ATOM    366 DP   DC  A 123     101.770  65.230 -46.660  1.00  1.00      A    P
ATOM    367 DS   DC  A 123     104.380  66.860 -44.280  1.00  1.00      A    S
ATOM    368 DB   DC  A 123     106.610  63.440 -43.240  1.00  1.00      A    B
ATOM    369 DP   DA  A 124     106.960  70.050 -45.140  1.00  1.00      A    P
ATOM    370 DS   DA  A 124     109.400  69.320 -42.440  1.00  1.00      A    S
ATOM    371 DB   DA  A 124     110.410  64.580 -42.410  1.00  1.00      A    B
ATOM    372 DP   DC  A 125     111.990  71.030 -42.300  1.00  1.00      A    P
ATOM    373 DS   DC  A 125     114.090  68.330 -40.990  1.00  1.00      A    S
ATOM    374 DB   DC  A 125     113.560  64.640 -43.810  1.00  1.00      A    B
ATOM    375 DP   DG  A 126     118.840  69.790 -39.650  1.00  1.00      A    P
ATOM    376 DS   DG  A 126     120.470  66.450 -40.640  1.00  1.00      A    S
ATOM    377 DB   DG  A 126     117.840  63.770 -44.380  1.00  1.00      A    B
ATOM    378 DP   DT  A 127     123.600  65.540 -40.170  1.00  1.00      A    P
ATOM    379 DS   DT  A 127     123.240  61.760 -41.950  1.00  1.00      A    S
ATOM    380 DB   DT  A 127     120.980  62.900 -45.940  1.00  1.00      A    B
ATOM    381 DP   DG  A 128     127.070  60.190 -42.490  1.00  1.00      A    P
ATOM    382 DS   DG  A 128     126.190  58.230 -45.670  1.00  1.00      A    S
ATOM    383 DB   DG  A 128     123.710  60.470 -48.900  1.00  1.00      A    B
ATOM    384 DP   DT  A 129     128.270  55.820 -47.500  1.00  1.00      A    P
ATOM    385 DS   DT  A 129     126.570  55.290 -50.210  1.00  1.00      A    S
ATOM    386 DB   DT  A 129     125.450  59.290 -51.450  1.00  1.00      A    B
ATOM    387 DP   DC  A 130     128.420  53.380 -52.800  1.00  1.00      A    P
ATOM    388 DS   DC  A 130     126.720  54.990 -55.360  1.00  1.00      A    S
ATOM    389 DB   DC  A 130     127.680  58.930 -54.650  1.00  1.00      A    B
ATOM    390 DP   DA  A 131     127.520  53.810 -59.830  1.00  1.00      A    P
ATOM    391 DS   DA  A 131     126.750  57.460 -61.530  1.00  1.00      A    S
ATOM    392 DB   DA  A 131     129.490  60.660 -59.510  1.00  1.00      A    B
ATOM    393 DP   DG  A 132     127.220  57.540 -65.650  1.00  1.00      A    P
ATOM    394 DS   DG  A 132     128.210  61.209 -65.650  1.00  1.00      A    S
ATOM    395 DB   DG  A 132     131.410  62.700 -62.080  1.00  1.00      A    B
ATOM    396 DP   DA  A 133     127.950  63.459 -68.810  1.00  1.00      A    P
ATOM    397 DS   DA  A 133     129.260  66.259 -67.430  1.00  1.00      A    S
ATOM    398 DB   DA  A 133     132.590  64.929 -64.530  1.00  1.00      A    B
ATOM    399 DP   DT  A 134     129.810  68.579 -69.260  1.00  1.00      A    P
ATOM    400 DS   DT  A 134     132.920  69.689 -67.500  1.00  1.00      A    S
ATOM    401 DB   DT  A 134     134.590  65.949 -67.240  1.00  1.00      A    B
ATOM    402 DP   DA  A 135     134.970  72.339 -69.270  1.00  1.00      A    P
ATOM    403 DS   DA  A 135     138.160  71.299 -67.820  1.00  1.00      A    S
ATOM    404 DB   DA  A 135     138.550  66.759 -68.250  1.00  1.00      A    B
ATOM    405 DP   DT  A 136     140.990  72.779 -68.570  1.00  1.00      A    P
ATOM    406 DS   DT  A 136     143.560  69.629 -67.920  1.00  1.00      A    S
ATOM    407 DB   DT  A 136     141.780  66.769 -70.260  1.00  1.00      A    B
ATOM    408 DP   DA  A 137     147.300  70.049 -68.760  1.00  1.00      A    P
ATOM    409 DS   DA  A 137     148.090  66.269 -69.080  1.00  1.00      A    S
ATOM    410 DB   DA  A 137     144.720  64.489 -72.470  1.00  1.00      A    B
ATOM    411 DP   DT  A 138     151.140  65.259 -69.930  1.00  1.00      A    P
ATOM    412 DS   DT  A 138     149.820  61.729 -71.220  1.00  1.00      A    S
ATOM    413 DB   DT  A 138     147.110  63.019 -74.400  1.00  1.00      A    B
ATOM    414 DP   DA  A 139     152.700  59.219 -72.840  1.00  1.00      A    P
ATOM    415 DS   DA  A 139     150.660  57.199 -75.210  1.00  1.00      A    S
ATOM    416 DB   DA  A 139     148.320  60.619 -77.490  1.00  1.00      A    B
ATOM    417 DP   DC  A 140     152.480  55.199 -77.170  1.00  1.00      A    P
ATOM    418 DS   DC  A 140     150.640  56.019 -80.300  1.00  1.00      A    S
ATOM    419 DB   DC  A 140     150.130  60.429 -80.270  1.00  1.00      A    B
ATOM    420 DP   DA  A 141     151.740  54.259 -83.870  1.00  1.00      A    P
ATOM    421 DS   DA  A 141     149.760  57.199 -86.200  1.00  1.00      A    S
ATOM    422 DB   DA  A 141     150.940  61.429 -84.260  1.00  1.00      A    B
ATOM    423 DP   DT  A 142     150.400  57.289 -89.800  1.00  1.00      A    P
ATOM    424 DS   DT  A 142     149.760  60.829 -90.070  1.00  1.00      A    S
ATOM    425 DB   DT  A 142     152.750  62.339 -87.200  1.00  1.00      A    B
ATOM    426 DP   DC  A 143     149.960  62.069 -93.790  1.00  1.00      A    P
ATOM    427 DS   DC  A 143     151.140  65.709 -92.790  1.00  1.00      A    S
ATOM    428 DB   DC  A 143     153.730  65.399 -89.510  1.00  1.00      A    B
ATOM    429 DP   DC  A 144     151.480  68.769 -95.150  1.00  1.00      A    P
ATOM    430 DS   DC  A 144     153.870  70.999 -92.790  1.00  1.00      A    S
ATOM    431 DB   DC  A 144     156.360  68.099 -90.360  1.00  1.00      A    B
ATOM    432 DP   DT  A 145     155.780  74.249 -93.960  1.00  1.00      A    P
ATOM    433 DS   DT  A 145     157.780  74.489 -90.810  1.00  1.00      A    S
ATOM    434 DB   DT  A 145     159.840  70.189 -91.120  1.00  1.00      A    B
ATOM    435 DP   DG  A 146     160.480  77.469 -91.050  1.00  1.00      A    P
ATOM    436 DS   DG  A 146     162.860  75.769 -88.920  1.00  1.00      A    S
ATOM    437 DB   DG  A 146     164.090  71.069 -90.810  1.00  1.00      A    B
ATOM    438 DP   DT  A 147     165.660  77.229 -87.590  1.00  1.00      A    P
ATOM    439 DS   DT  A 147     167.620  74.009 -86.370  1.00  1.00      A    S
ATOM    440 DB   DT  A 147     167.640  71.819 -90.390  1.00  1.00      A    B
TER
ATOM    441 DS   DA  B   1     169.490  61.849 -92.710  1.00  1.00      B    S
ATOM    442 DB   DA  B   1     168.190  66.259 -92.370  1.00  1.00      B    B
ATOM    443 DP   DC  B   2     169.310  60.429 -90.040  1.00  1.00      B    P
ATOM    444 DS   DC  B   2     168.620  63.089 -88.320  1.00  1.00      B    S
ATOM    445 DB   DC  B   2     165.270  65.599 -90.480  1.00  1.00      B    B
ATOM    446 DP   DA  B   3     167.880  62.589 -83.840  1.00  1.00      B    P
ATOM    447 DS   DA  B   3     165.640  66.089 -83.510  1.00  1.00      B    S
ATOM    448 DB   DA  B   3     162.600  66.719 -87.450  1.00  1.00      B    B
ATOM    449 DP   DG  B   4     164.060  66.429 -80.420  1.00  1.00      B    P
ATOM    450 DS   DG  B   4     161.620  68.599 -81.520  1.00  1.00      B    S
ATOM    451 DB   DG  B   4     159.220  67.259 -85.620  1.00  1.00      B    B
ATOM    452 DP   DG  B   5     160.420  71.469 -79.940  1.00  1.00      B    P
ATOM    453 DS   DG  B   5     157.100  72.039 -82.170  1.00  1.00      B    S
ATOM    454 DB   DG  B   5     155.860  68.009 -84.810  1.00  1.00      B    B
ATOM    455 DP   DA  B   6     154.350  74.599 -81.150  1.00  1.00      B    P
ATOM    456 DS   DA  B   6     151.700  72.749 -83.710  1.00  1.00      B    S
ATOM    457 DB   DA  B   6     152.460  67.569 -84.160  1.00  1.00      B    B
ATOM    458 DP   DT  B   7     148.310  73.409 -83.270  1.00  1.00      B    P
ATOM    459 DS   DT  B   7     147.050  70.069 -85.280  1.00  1.00      B    S
ATOM    460 DB   DT  B   7     149.100  66.969 -83.000  1.00  1.00      B    B
ATOM    461 DP   DG  B   8     142.330  69.849 -85.190  1.00  1.00      B    P
ATOM    462 DS   DG  B   8     142.220  65.809 -85.230  1.00  1.00      B    S
ATOM    463 DB   DG  B   8     146.150  63.849 -82.360  1.00  1.00      B    B
ATOM    464 DP   DT  B   9     139.010  63.899 -84.710  1.00  1.00      B    P
ATOM    465 DS   DT  B   9     140.840  60.579 -83.250  1.00  1.00      B    S
ATOM    466 DB   DT  B   9     143.580  62.369 -80.850  1.00  1.00      B    B
ATOM    467 DP   DA  B  10     138.150  57.619 -81.410  1.00  1.00      B    P
ATOM    468 DS   DA  B  10     140.540  56.649 -78.860  1.00  1.00      B    S
ATOM    469 DB   DA  B  10     142.970  60.079 -77.230  1.00  1.00      B    B
ATOM    470 DP   DT  B  11     139.340  54.599 -76.820  1.00  1.00      B    P
ATOM    471 DS   DT  B  11     141.770  55.399 -74.160  1.00  1.00      B    S
ATOM    472 DB   DT  B  11     141.570  59.579 -74.130  1.00  1.00      B    B
ATOM    473 DP   DA  B  12     141.130  53.779 -70.710  1.00  1.00      B    P
ATOM    474 DS   DA  B  12     142.690  56.409 -68.570  1.00  1.00      B    S
ATOM    475 DB   DA  B  12     141.170  61.009 -69.970  1.00  1.00      B    B
ATOM    476 DP   DT  B  13     142.380  56.079 -64.930  1.00  1.00      B    P
ATOM    477 DS   DT  B  13     143.220  59.639 -64.370  1.00  1.00      B    S
ATOM    478 DB   DT  B  13     140.170  61.369 -66.470  1.00  1.00      B    B
ATOM    479 DP   DA  B  14     143.820  60.789 -60.400  1.00  1.00      B    P
ATOM    480 DS   DA  B  14     142.360  64.319 -60.850  1.00  1.00      B    S
ATOM    481 DB   DA  B  14     138.470  63.839 -63.210  1.00  1.00      B    B
ATOM    482 DP   DT  B  15     141.780  66.340 -57.780  1.00  1.00      B    P
ATOM    483 DS   DT  B  15     138.730  68.030 -59.180  1.00  1.00      B    S
ATOM    484 DB   DT  B  15     136.470  64.940 -60.530  1.00  1.00      B    B
ATOM    485 DP   DC  B  16     137.360  70.290 -56.520  1.00  1.00      B    P
ATOM    486 DS   DC  B  16     134.310  70.210 -57.890  1.00  1.00      B    S
ATOM    487 DB   DC  B  16     133.610  65.850 -58.260  1.00  1.00      B    B
ATOM    488 DP   DT  B  17     131.170  72.120 -55.930  1.00  1.00      B    P
ATOM    489 DS   DT  B  17     128.430  70.070 -58.240  1.00  1.00      B    S
ATOM    490 DB   DT  B  17     129.730  66.410 -57.380  1.00  1.00      B    B
ATOM    491 DP   DG  B  18     124.030  71.170 -57.410  1.00  1.00      B    P
ATOM    492 DS   DG  B  18     122.360  67.580 -58.740  1.00  1.00      B    S
ATOM    493 DB   DG  B  18     125.280  63.560 -56.210  1.00  1.00      B    B
ATOM    494 DP   DA  B  19     119.030  66.870 -59.350  1.00  1.00      B    P
ATOM    495 DS   DA  B  19     119.290  63.290 -58.830  1.00  1.00      B    S
ATOM    496 DB   DA  B  19     122.140  62.140 -55.310  1.00  1.00      B    B
ATOM    497 DP   DC  B  20     116.870  62.190 -58.500  1.00  1.00      B    P
ATOM    498 DS   DC  B  20     118.040  59.280 -56.260  1.00  1.00      B    S
ATOM    499 DB   DC  B  20     119.680  61.370 -52.930  1.00  1.00      B    B
ATOM    500 DP   DA  B  21     114.680  56.140 -55.030  1.00  1.00      B    P
ATOM    501 DS   DA  B  21     116.510  55.080 -51.670  1.00  1.00      B    S
ATOM    502 DB   DA  B  21     117.740  59.550 -49.660  1.00  1.00      B    B
ATOM    503 DP   DC  B  22     114.800  53.420 -49.900  1.00  1.00      B    P
ATOM    504 DS   DC  B  22     116.700  54.570 -46.870  1.00  1.00      B    S
ATOM    505 DB   DC  B  22     116.060  59.020 -46.810  1.00  1.00      B    B
ATOM    506 DP   DG  B  23     115.270  52.100 -42.940  1.00  1.00      B    P
ATOM    507 DS   DG  B  23     115.770  55.090 -40.790  1.00  1.00      B    S
ATOM    508 DB   DG  B  23     114.070  59.280 -42.950  1.00  1.00      B    B
ATOM    509 DP   DT  B  24     115.540  54.920 -37.270  1.00  1.00      B    P
ATOM    510 DS   DT  B  24     115.240  58.100 -36.880  1.00  1.00      B    S
ATOM    511 DB   DT  B  24     112.520  58.970 -40.000  1.00  1.00      B    B
ATOM    512 DP   DG  B  25     113.270  59.310 -32.860  1.00  1.00      B    P
ATOM    513 DS   DG  B  25     111.590  62.160 -33.580  1.00  1.00      B    S
ATOM    514 DB   DG  B  25     109.430  61.590 -38.380  1.00  1.00      B    B
ATOM    515 DP   DC  B  26     109.350  63.140 -30.960  1.00  1.00      B    P
ATOM    516 DS   DC  B  26     107.250  64.880 -33.560  1.00  1.00      B    S
ATOM    517 DB   DC  B  26     106.360  61.730 -36.780  1.00  1.00      B    B
ATOM    518 DP   DC  B  27     104.240  66.760 -32.120  1.00  1.00      B    P
ATOM    519 DS   DC  B  27     102.050  66.350 -35.180  1.00  1.00      B    S
ATOM    520 DB   DC  B  27     102.600  62.340 -36.000  1.00  1.00      B    B
ATOM    521 DP   DT  B  28      98.060  66.960 -35.110  1.00  1.00      B    P
ATOM    522 DS   DT  B  28      96.770  64.530 -37.900  1.00  1.00      B    S
ATOM    523 DB   DT  B  28      98.650  60.720 -35.780  1.00  1.00      B    B
ATOM    524 DP   DG  B  29      92.150  64.320 -38.350  1.00  1.00      B    P
ATOM    525 DS   DG  B  29      92.220  60.850 -39.430  1.00  1.00      B    S
ATOM    526 DB   DG  B  29      95.340  58.070 -37.060  1.00  1.00      B    B
ATOM    527 DP   DG  B  30      89.220  58.960 -39.750  1.00  1.00      B    P
ATOM    528 DS   DG  B  30      90.800  55.910 -39.310  1.00  1.00      B    S
ATOM    529 DB   DG  B  30      92.970  55.860 -34.930  1.00  1.00      B    B
ATOM    530 DP   DA  B  31      88.880  52.970 -40.240  1.00  1.00      B    P
ATOM    531 DS   DA  B  31      90.480  50.670 -38.000  1.00  1.00      B    S
ATOM    532 DB   DA  B  31      91.560  52.990 -33.880  1.00  1.00      B    B
ATOM    533 DP   DG  B  32      88.700  47.470 -37.460  1.00  1.00      B    P
ATOM    534 DS   DG  B  32      89.950  47.230 -33.670  1.00  1.00      B    S
ATOM    535 DB   DG  B  32      89.450  51.500 -30.870  1.00  1.00      B    B
ATOM    536 DP   DA  B  33      89.590  44.050 -31.910  1.00  1.00      B    P
ATOM    537 DS   DA  B  33      89.990  45.510 -28.260  1.00  1.00      B    S
ATOM    538 DB   DA  B  33      87.670  49.880 -28.340  1.00  1.00      B    B
ATOM    539 DP   DC  B  34      89.110  43.440 -25.920  1.00  1.00      B    P
ATOM    540 DS   DC  B  34      88.040  46.200 -23.640  1.00  1.00      B    S
ATOM    541 DB   DC  B  34      85.270  48.830 -26.180  1.00  1.00      B    B
ATOM    542 DP   DT  B  35      86.110  45.510 -20.110  1.00  1.00      B    P
ATOM    543 DS   DT  B  35      84.260  48.600 -19.680  1.00  1.00      B    S
ATOM    544 DB   DT  B  35      82.190  48.700 -23.680  1.00  1.00      B    B
ATOM    545 DP   DA  B  36      81.870  48.910 -16.440  1.00  1.00      B    P
ATOM    546 DS   DA  B  36      79.230  51.420 -17.960  1.00  1.00      B    S
ATOM    547 DB   DA  B  36      78.490  50.380 -22.820  1.00  1.00      B    B
ATOM    548 DP   DG  B  37      76.240  52.710 -15.760  1.00  1.00      B    P
ATOM    549 DS   DG  B  37      73.810  52.920 -18.630  1.00  1.00      B    S
ATOM    550 DB   DG  B  37      74.490  50.040 -22.340  1.00  1.00      B    B
ATOM    551 DP   DG  B  38      69.930  53.160 -17.820  1.00  1.00      B    P
ATOM    552 DS   DG  B  38      68.560  51.660 -21.160  1.00  1.00      B    S
ATOM    553 DB   DG  B  38      71.190  48.290 -23.130  1.00  1.00      B    B
ATOM    554 DP   DG  B  39      65.240  50.920 -21.340  1.00  1.00      B    P
ATOM    555 DS   DG  B  39      65.610  48.100 -23.260  1.00  1.00      B    S
ATOM    556 DB   DG  B  39      69.780  45.120 -22.040  1.00  1.00      B    B
ATOM    557 DP   DA  B  40      62.720  46.370 -24.580  1.00  1.00      B    P
ATOM    558 DS   DA  B  40      64.390  43.580 -25.570  1.00  1.00      B    S
ATOM    559 DB   DA  B  40      67.540  42.270 -21.800  1.00  1.00      B    B
ATOM    560 DP   DG  B  41      61.660  40.640 -26.560  1.00  1.00      B    P
ATOM    561 DS   DG  B  41      63.710  37.550 -25.130  1.00  1.00      B    S
ATOM    562 DB   DG  B  41      65.910  38.680 -20.550  1.00  1.00      B    B
ATOM    563 DP   DT  B  42      62.790  34.770 -25.300  1.00  1.00      B    P
ATOM    564 DS   DT  B  42      65.400  33.300 -23.330  1.00  1.00      B    S
ATOM    565 DB   DT  B  42      64.770  35.400 -19.290  1.00  1.00      B    B
ATOM    566 DP   DA  B  43      65.880  29.250 -23.620  1.00  1.00      B    P
ATOM    567 DS   DA  B  43      67.430  28.470 -19.970  1.00  1.00      B    S
ATOM    568 DB   DA  B  43      65.100  31.330 -17.060  1.00  1.00      B    B
ATOM    569 DP   DA  B  44      68.110  24.990 -18.350  1.00  1.00      B    P
ATOM    570 DS   DA  B  44      67.690  25.980 -14.810  1.00  1.00      B    S
ATOM    571 DB   DA  B  44      63.640  28.970 -14.260  1.00  1.00      B    B
ATOM    572 DP   DT  B  45      67.440  23.250 -12.640  1.00  1.00      B    P
ATOM    573 DS   DT  B  45      65.360  25.320 -10.650  1.00  1.00      B    S
ATOM    574 DB   DT  B  45      62.290  25.940 -13.320  1.00  1.00      B    B
ATOM    575 DP   DC  B  46      64.280  23.310  -7.190  1.00  1.00      B    P
ATOM    576 DS   DC  B  46      61.320  25.100  -6.860  1.00  1.00      B    S
ATOM    577 DB   DC  B  46      59.810  24.780 -10.740  1.00  1.00      B    B
ATOM    578 DP   DC  B  47      58.830  24.590  -3.870  1.00  1.00      B    P
ATOM    579 DS   DC  B  47      55.680  24.910  -5.390  1.00  1.00      B    S
ATOM    580 DB   DC  B  47      56.290  23.390  -9.500  1.00  1.00      B    B
ATOM    581 DP   DC  B  48      52.080  24.490  -3.700  1.00  1.00      B    P
ATOM    582 DS   DC  B  48      50.010  23.880  -7.080  1.00  1.00      B    S
ATOM    583 DB   DC  B  48      52.560  21.790  -9.880  1.00  1.00      B    B
ATOM    584 DP   DC  B  49      46.510  22.520  -7.260  1.00  1.00      B    P
ATOM    585 DS   DC  B  49      46.680  20.970 -10.280  1.00  1.00      B    S
ATOM    586 DB   DC  B  49      50.300  18.870 -10.360  1.00  1.00      B    B
ATOM    587 DP   DT  B  50      43.930  18.640 -11.820  1.00  1.00      B    P
ATOM    588 DS   DT  B  50      46.110  16.880 -14.240  1.00  1.00      B    S
ATOM    589 DB   DT  B  50      48.890  15.420 -11.720  1.00  1.00      B    B
ATOM    590 DP   DT  B  51      44.530  14.230 -16.290  1.00  1.00      B    P
ATOM    591 DS   DT  B  51      47.940  12.370 -17.280  1.00  1.00      B    S
ATOM    592 DB   DT  B  51      49.060  11.830 -13.040  1.00  1.00      B    B
ATOM    593 DP   DG  B  52      47.330   8.530 -19.800  1.00  1.00      B    P
ATOM    594 DS   DG  B  52      50.860   7.130 -18.220  1.00  1.00      B    S
ATOM    595 DB   DG  B  52      50.830   7.870 -13.330  1.00  1.00      B    B
ATOM    596 DP   DG  B  53      51.860   3.660 -19.270  1.00  1.00      B    P
ATOM    597 DS   DG  B  53      53.550   3.040 -15.970  1.00  1.00      B    S
ATOM    598 DB   DG  B  53      50.710   4.300 -11.890  1.00  1.00      B    B
ATOM    599 DP   DC  B  54      55.000   0.340 -15.900  1.00  1.00      B    P
ATOM    600 DS   DC  B  54      54.910   0.000 -11.840  1.00  1.00      B    S
ATOM    601 DB   DC  B  54      50.440   1.000 -10.900  1.00  1.00      B    B
ATOM    602 DP   DG  B  55      56.240  -4.060 -10.320  1.00  1.00      B    P
ATOM    603 DS   DG  B  55      53.580  -4.340  -7.350  1.00  1.00      B    S
ATOM    604 DB   DG  B  55      48.640  -2.270  -8.470  1.00  1.00      B    B
ATOM    605 DP   DG  B  56      52.820  -7.660  -5.530  1.00  1.00      B    P
ATOM    606 DS   DG  B  56      49.270  -5.960  -4.300  1.00  1.00      B    S
ATOM    607 DB   DG  B  56      45.950  -4.600  -8.120  1.00  1.00      B    B
ATOM    608 DP   DT  B  57      47.390  -7.050  -1.420  1.00  1.00      B    P
ATOM    609 DS   DT  B  57      43.830  -6.010  -2.200  1.00  1.00      B    S
ATOM    610 DB   DT  B  57      43.760  -7.190  -6.730  1.00  1.00      B    B
ATOM    611 DP   DT  B  58      40.930  -7.250  -0.270  1.00  1.00      B    P
ATOM    612 DS   DT  B  58      38.560  -6.740  -2.860  1.00  1.00      B    S
ATOM    613 DB   DT  B  58      40.570  -9.320  -5.900  1.00  1.00      B    B
ATOM    614 DP   DA  B  59      34.170  -7.630  -2.700  1.00  1.00      B    P
ATOM    615 DS   DA  B  59      33.850  -8.000  -6.300  1.00  1.00      B    S
ATOM    616 DB   DA  B  59      37.400 -10.790  -7.810  1.00  1.00      B    B
ATOM    617 DP   DA  B  60      30.880  -8.510  -7.710  1.00  1.00      B    P
ATOM    618 DS   DA  B  60      32.080 -10.310 -10.880  1.00  1.00      B    S
ATOM    619 DB   DA  B  60      35.530 -13.310  -9.740  1.00  1.00      B    B
ATOM    620 DP   DA  B  61      29.940 -11.420 -13.340  1.00  1.00      B    P
ATOM    621 DS   DA  B  61      32.120 -13.890 -14.920  1.00  1.00      B    S
ATOM    622 DB   DA  B  61      34.720 -16.360 -11.470  1.00  1.00      B    B
ATOM    623 DP   DA  B  62      30.650 -16.350 -17.770  1.00  1.00      B    P
ATOM    624 DS   DA  B  62      33.050 -19.380 -16.720  1.00  1.00      B    S
ATOM    625 DB   DA  B  62      33.730 -19.670 -12.010  1.00  1.00      B    B
ATOM    626 DP   DC  B  63      32.410 -22.000 -17.930  1.00  1.00      B    P
ATOM    627 DS   DC  B  63      34.230 -24.000 -15.290  1.00  1.00      B    S
ATOM    628 DB   DC  B  63      32.480 -22.810 -11.430  1.00  1.00      B    B
ATOM    629 DP   DG  B  64      34.350 -28.320 -16.349  1.00  1.00      B    P
ATOM    630 DS   DG  B  64      34.050 -29.650 -12.609  1.00  1.00      B    S
ATOM    631 DB   DG  B  64      31.450 -26.840  -9.739  1.00  1.00      B    B
ATOM    632 DP   DC  B  65      34.970 -32.660 -11.929  1.00  1.00      B    P
ATOM    633 DS   DC  B  65      33.220 -32.560  -8.649  1.00  1.00      B    S
ATOM    634 DB   DC  B  65      29.970 -29.990  -9.729  1.00  1.00      B    B
ATOM    635 DP   DG  B  66      32.250 -36.670  -6.759  1.00  1.00      B    P
ATOM    636 DS   DG  B  66      29.190 -35.150  -4.749  1.00  1.00      B    S
ATOM    637 DB   DG  B  66      26.550 -31.560  -7.679  1.00  1.00      B    B
ATOM    638 DP   DG  B  67      26.770 -37.020  -2.559  1.00  1.00      B    P
ATOM    639 DS   DG  B  67      24.140 -34.070  -2.449  1.00  1.00      B    S
ATOM    640 DB   DG  B  67      23.140 -32.750  -6.819  1.00  1.00      B    B
ATOM    641 DP   DG  B  68      21.440 -34.130  -0.559  1.00  1.00      B    P
ATOM    642 DS   DG  B  68      19.440 -31.950  -2.379  1.00  1.00      B    S
ATOM    643 DB   DG  B  68      19.610 -33.560  -7.289  1.00  1.00      B    B
ATOM    644 DP   DG  B  69      15.990 -31.000  -1.259  1.00  1.00      B    P
ATOM    645 DS   DG  B  69      14.720 -30.030  -4.169  1.00  1.00      B    S
ATOM    646 DB   DG  B  69      16.040 -33.000  -7.679  1.00  1.00      B    B
ATOM    647 DP   DG  B  70      11.530 -28.230  -4.750  1.00  1.00      B    P
ATOM    648 DS   DG  B  70      10.620 -29.770  -8.200  1.00  1.00      B    S
ATOM    649 DB   DG  B  70      12.680 -34.350  -8.709  1.00  1.00      B    B
ATOM    650 DP   DA  B  71       9.150 -28.240 -10.990  1.00  1.00      B    P
ATOM    651 DS   DA  B  71       8.330 -31.820 -12.859  1.00  1.00      B    S
ATOM    652 DB   DA  B  71       9.510 -35.430  -9.659  1.00  1.00      B    B
ATOM    653 DP   DC  B  72       5.870 -31.780 -14.099  1.00  1.00      B    P
ATOM    654 DS   DC  B  72       5.360 -35.730 -13.839  1.00  1.00      B    S
ATOM    655 DB   DC  B  72       6.470 -36.840  -9.669  1.00  1.00      B    B
ATOM    656 DP   DA  B  73       0.950 -37.010 -14.149  1.00  1.00      B    P
ATOM    657 DS   DA  B  73       1.360 -40.070 -12.099  1.00  1.00      B    S
ATOM    658 DB   DA  B  73       3.670 -39.170  -7.689  1.00  1.00      B    B
ATOM    659 DP   DG  B  74      -2.330 -42.010 -11.709  1.00  1.00      B    P
ATOM    660 DS   DG  B  74      -2.020 -43.070  -7.629  1.00  1.00      B    S
ATOM    661 DB   DG  B  74       0.600 -40.010  -4.849  1.00  1.00      B    B
ATOM    662 DP   DC  B  75      -4.330 -44.910  -6.209  1.00  1.00      B    P
ATOM    663 DS   DC  B  75      -2.940 -44.640  -3.039  1.00  1.00      B    S
ATOM    664 DB   DC  B  75      -2.150 -40.660  -3.039  1.00  1.00      B    B
ATOM    665 DP   DG  B  76      -5.740 -46.150   0.521  1.00  1.00      B    P
ATOM    666 DS   DG  B  76      -4.510 -42.930   2.711  1.00  1.00      B    S
ATOM    667 DB   DG  B  76      -3.890 -38.950   0.431  1.00  1.00      B    B
ATOM    668 DP   DC  B  77      -5.370 -42.980   5.931  1.00  1.00      B    P
ATOM    669 DS   DC  B  77      -4.720 -39.380   6.141  1.00  1.00      B    S
ATOM    670 DB   DC  B  77      -6.500 -37.530   2.041  1.00  1.00      B    B
ATOM    671 DP   DG  B  78      -6.840 -37.780  10.031  1.00  1.00      B    P
ATOM    672 DS   DG  B  78      -6.560 -34.550   9.031  1.00  1.00      B    S
ATOM    673 DB   DG  B  78      -8.620 -34.350   4.160  1.00  1.00      B    B
ATOM    674 DP   DT  B  79      -7.470 -32.340  10.750  1.00  1.00      B    P
ATOM    675 DS   DT  B  79      -8.240 -29.800   7.760  1.00  1.00      B    S
ATOM    676 DB   DT  B  79     -11.080 -32.480   5.720  1.00  1.00      B    B
ATOM    677 DP   DA  B  80     -10.050 -25.910   8.390  1.00  1.00      B    P
ATOM    678 DS   DA  B  80     -11.550 -25.510   4.920  1.00  1.00      B    S
ATOM    679 DB   DA  B  80     -13.780 -29.550   4.670  1.00  1.00      B    B
ATOM    680 DP   DC  B  81     -13.080 -23.110   4.780  1.00  1.00      B    P
ATOM    681 DS   DC  B  81     -15.120 -24.240   2.680  1.00  1.00      B    S
ATOM    682 DB   DC  B  81     -16.650 -27.430   5.000  1.00  1.00      B    B
ATOM    683 DP   DG  B  82     -18.200 -21.180   1.760  1.00  1.00      B    P
ATOM    684 DS   DG  B  82     -20.680 -24.070   0.820  1.00  1.00      B    S
ATOM    685 DB   DG  B  82     -20.900 -26.930   4.320  1.00  1.00      B    B
ATOM    686 DP   DT  B  83     -23.770 -23.390  -0.310  1.00  1.00      B    P
ATOM    687 DS   DT  B  83     -25.430 -26.680   0.950  1.00  1.00      B    S
ATOM    688 DB   DT  B  83     -24.270 -25.940   4.730  1.00  1.00      B    B
ATOM    689 DP   DG  B  84     -29.660 -26.660  -0.110  1.00  1.00      B    P
ATOM    690 DS   DG  B  84     -31.060 -28.100   3.670  1.00  1.00      B    S
ATOM    691 DB   DG  B  84     -27.860 -26.130   7.050  1.00  1.00      B    B
ATOM    692 DP   DC  B  85     -34.330 -28.180   4.400  1.00  1.00      B    P
ATOM    693 DS   DC  B  85     -33.870 -27.560   8.170  1.00  1.00      B    S
ATOM    694 DB   DC  B  85     -30.520 -24.370   8.480  1.00  1.00      B    B
ATOM    695 DP   DG  B  86     -37.850 -26.680  10.920  1.00  1.00      B    P
ATOM    696 DS   DG  B  86     -35.690 -25.360  13.540  1.00  1.00      B    S
ATOM    697 DB   DG  B  86     -33.070 -22.420  11.470  1.00  1.00      B    B
ATOM    698 DP   DT  B  87     -36.950 -24.010  16.460  1.00  1.00      B    P
ATOM    699 DS   DT  B  87     -34.290 -21.680  17.220  1.00  1.00      B    S
ATOM    700 DB   DT  B  87     -34.210 -19.780  13.390  1.00  1.00      B    B
ATOM    701 DP   DT  B  88     -34.660 -19.010  20.260  1.00  1.00      B    P
ATOM    702 DS   DT  B  88     -32.410 -16.740  18.980  1.00  1.00      B    S
ATOM    703 DB   DT  B  88     -34.100 -16.490  15.120  1.00  1.00      B    B
ATOM    704 DP   DT  B  89     -31.850 -13.480  20.780  1.00  1.00      B    P
ATOM    705 DS   DT  B  89     -31.100 -11.740  18.070  1.00  1.00      B    S
ATOM    706 DB   DT  B  89     -35.090 -12.610  15.710  1.00  1.00      B    B
ATOM    707 DP   DA  B  90     -30.830  -8.090  18.360  1.00  1.00      B    P
ATOM    708 DS   DA  B  90     -30.180  -7.980  14.930  1.00  1.00      B    S
ATOM    709 DB   DA  B  90     -34.570  -8.840  13.520  1.00  1.00      B    B
ATOM    710 DP   DA  B  91     -29.010  -5.410  13.220  1.00  1.00      B    P
ATOM    711 DS   DA  B  91     -32.100  -5.000  10.570  1.00  1.00      B    S
ATOM    712 DB   DA  B  91     -35.870  -5.560  12.900  1.00  1.00      B    B
ATOM    713 DP   DG  B  92     -32.050  -1.200   8.770  1.00  1.00      B    P
ATOM    714 DS   DG  B  92     -35.620  -1.140   8.110  1.00  1.00      B    S
ATOM    715 DB   DG  B  92     -38.380  -2.710  11.740  1.00  1.00      B    B
ATOM    716 DP   DC  B  93     -36.810   1.020   5.890  1.00  1.00      B    P
ATOM    717 DS   DC  B  93     -40.260   1.000   7.450  1.00  1.00      B    S
ATOM    718 DB   DC  B  93     -39.280   0.670  11.640  1.00  1.00      B    B
ATOM    719 DP   DG  B  94     -43.050   4.520   5.870  1.00  1.00      B    P
ATOM    720 DS   DG  B  94     -44.970   4.780   9.340  1.00  1.00      B    S
ATOM    721 DB   DG  B  94     -42.360   4.150  13.120  1.00  1.00      B    B
ATOM    722 DP   DG  B  95     -47.140   7.940   9.960  1.00  1.00      B    P
ATOM    723 DS   DG  B  95     -46.970   7.880  13.860  1.00  1.00      B    S
ATOM    724 DB   DG  B  95     -42.100   6.870  15.560  1.00  1.00      B    B
ATOM    725 DP   DT  B  96     -48.140  10.120  15.410  1.00  1.00      B    P
ATOM    726 DS   DT  B  96     -46.400   9.500  18.660  1.00  1.00      B    S
ATOM    727 DB   DT  B  96     -42.440   9.740  17.310  1.00  1.00      B    B
ATOM    728 DP   DG  B  97     -47.080  13.330  21.660  1.00  1.00      B    P
ATOM    729 DS   DG  B  97     -43.450  13.160  23.010  1.00  1.00      B    S
ATOM    730 DB   DG  B  97     -39.880  12.740  18.910  1.00  1.00      B    B
ATOM    731 DP   DC  B  98     -42.840  15.270  25.640  1.00  1.00      B    P
ATOM    732 DS   DC  B  98     -39.170  15.460  25.130  1.00  1.00      B    S
ATOM    733 DB   DC  B  98     -38.680  15.780  20.270  1.00  1.00      B    B
ATOM    734 DP   DT  B  99     -37.570  17.920  26.940  1.00  1.00      B    P
ATOM    735 DS   DT  B  99     -34.430  17.900  24.790  1.00  1.00      B    S
ATOM    736 DB   DT  B  99     -36.730  19.150  20.890  1.00  1.00      B    B
ATOM    737 DP   DA  B 100     -31.020  20.120  25.490  1.00  1.00      B    P
ATOM    738 DS   DA  B 100     -29.790  19.680  21.800  1.00  1.00      B    S
ATOM    739 DB   DA  B 100     -33.420  21.550  19.050  1.00  1.00      B    B
ATOM    740 DP   DG  B 101     -26.740  21.270  20.910  1.00  1.00      B    P
ATOM    741 DS   DG  B 101     -27.930  22.660  17.260  1.00  1.00      B    S
ATOM    742 DB   DG  B 101     -32.420  25.000  17.540  1.00  1.00      B    B
ATOM    743 DP   DA  B 102     -25.580  24.040  14.490  1.00  1.00      B    P
ATOM    744 DS   DA  B 102     -28.310  25.670  12.430  1.00  1.00      B    S
ATOM    745 DB   DA  B 102     -31.730  27.680  15.460  1.00  1.00      B    B
ATOM    746 DP   DG  B 103     -27.200  28.050   9.400  1.00  1.00      B    P
ATOM    747 DS   DG  B 103     -30.760  30.220   9.530  1.00  1.00      B    S
ATOM    748 DB   DG  B 103     -31.760  31.340  14.030  1.00  1.00      B    B
ATOM    749 DP   DC  B 104     -31.380  32.510   7.020  1.00  1.00      B    P
ATOM    750 DS   DC  B 104     -33.490  34.200   9.240  1.00  1.00      B    S
ATOM    751 DB   DC  B 104     -31.100  34.610  12.880  1.00  1.00      B    B
ATOM    752 DP   DT  B 105     -35.700  36.990   8.050  1.00  1.00      B    P
ATOM    753 DS   DT  B 105     -35.510  39.200  10.920  1.00  1.00      B    S
ATOM    754 DB   DT  B 105     -31.270  38.500  11.890  1.00  1.00      B    B
ATOM    755 DP   DG  B 106     -36.720  43.050  10.310  1.00  1.00      B    P
ATOM    756 DS   DG  B 106     -34.930  44.780  12.970  1.00  1.00      B    S
ATOM    757 DB   DG  B 106     -30.740  42.290  14.190  1.00  1.00      B    B
ATOM    758 DP   DT  B 107     -34.330  48.050  12.760  1.00  1.00      B    P
ATOM    759 DS   DT  B 107     -31.100  48.260  15.640  1.00  1.00      B    S
ATOM    760 DB   DT  B 107     -28.790  44.980  13.440  1.00  1.00      B    B
ATOM    761 DP   DC  B 108     -29.390  51.130  15.700  1.00  1.00      B    P
ATOM    762 DS   DC  B 108     -25.620  49.440  15.790  1.00  1.00      B    S
ATOM    763 DB   DC  B 108     -25.700  47.170  12.750  1.00  1.00      B    B
ATOM    764 DP   DT  B 109     -21.960  51.560  15.960  1.00  1.00      B    P
ATOM    765 DS   DT  B 109     -19.860  48.880  14.140  1.00  1.00      B    S
ATOM    766 DB   DT  B 109     -22.210  47.600  11.080  1.00  1.00      B    B
ATOM    767 DP   DA  B 110     -15.720  50.080  12.340  1.00  1.00      B    P
ATOM    768 DS   DA  B 110     -15.950  46.970   9.960  1.00  1.00      B    S
ATOM    769 DB   DA  B 110     -19.890  47.220   7.800  1.00  1.00      B    B
ATOM    770 DP   DC  B 111     -13.760  46.740   8.330  1.00  1.00      B    P
ATOM    771 DS   DC  B 111     -15.630  44.920   5.240  1.00  1.00      B    S
ATOM    772 DB   DC  B 111     -18.900  47.230   4.590  1.00  1.00      B    B
ATOM    773 DP   DG  B 112     -12.730  44.240   1.620  1.00  1.00      B    P
ATOM    774 DS   DG  B 112     -15.680  44.690  -1.050  1.00  1.00      B    S
ATOM    775 DB   DG  B 112     -19.220  48.590   0.340  1.00  1.00      B    B
ATOM    776 DP   DA  B 113     -15.920  43.690  -4.760  1.00  1.00      B    P
ATOM    777 DS   DA  B 113     -18.460  46.620  -5.800  1.00  1.00      B    S
ATOM    778 DB   DA  B 113     -18.620  50.300  -2.660  1.00  1.00      B    B
ATOM    779 DP   DC  B 114     -18.300  47.450  -8.560  1.00  1.00      B    P
ATOM    780 DS   DC  B 114     -20.120  50.370  -7.930  1.00  1.00      B    S
ATOM    781 DB   DC  B 114     -17.690  52.550  -5.140  1.00  1.00      B    B
ATOM    782 DP   DC  B 115     -21.710  52.560 -10.570  1.00  1.00      B    P
ATOM    783 DS   DC  B 115     -22.230  55.530  -8.510  1.00  1.00      B    S
ATOM    784 DB   DC  B 115     -18.950  55.920  -7.020  1.00  1.00      B    B
ATOM    785 DP   DA  B 116     -23.790  58.790 -10.480  1.00  1.00      B    P
ATOM    786 DS   DA  B 116     -22.260  61.660  -7.940  1.00  1.00      B    S
ATOM    787 DB   DA  B 116     -18.140  60.060  -6.570  1.00  1.00      B    B
ATOM    788 DP   DA  B 117     -22.460  65.280  -9.100  1.00  1.00      B    P
ATOM    789 DS   DA  B 117     -19.470  66.060  -7.700  1.00  1.00      B    S
ATOM    790 DB   DA  B 117     -16.240  62.370  -8.750  1.00  1.00      B    B
ATOM    791 DP   DT  B 118     -18.220  69.040  -8.300  1.00  1.00      B    P
ATOM    792 DS   DT  B 118     -14.550  67.890  -7.080  1.00  1.00      B    S
ATOM    793 DB   DT  B 118     -13.380  64.860 -10.210  1.00  1.00      B    B
ATOM    794 DP   DT  B 119     -11.520  70.690  -6.290  1.00  1.00      B    P
ATOM    795 DS   DT  B 119      -8.740  68.500  -6.720  1.00  1.00      B    S
ATOM    796 DB   DT  B 119      -9.880  66.890 -10.460  1.00  1.00      B    B
ATOM    797 DP   DG  B 120      -4.490  70.600  -7.040  1.00  1.00      B    P
ATOM    798 DS   DG  B 120      -3.130  68.090  -9.070  1.00  1.00      B    S
ATOM    799 DB   DG  B 120      -6.410  66.690 -12.940  1.00  1.00      B    B
ATOM    800 DP   DA  B 121       0.060  67.660  -9.690  1.00  1.00      B    P
ATOM    801 DS   DA  B 121      -0.530  66.140 -13.010  1.00  1.00      B    S
ATOM    802 DB   DA  B 121      -4.250  68.190 -15.190  1.00  1.00      B    B
ATOM    803 DP   DG  B 122       2.570  66.060 -14.790  1.00  1.00      B    P
ATOM    804 DS   DG  B 122       0.960  66.140 -17.940  1.00  1.00      B    S
ATOM    805 DB   DG  B 122      -3.040  69.390 -18.670  1.00  1.00      B    B
ATOM    806 DP   DC  B 123       3.070  65.130 -20.700  1.00  1.00      B    P
ATOM    807 DS   DC  B 123       0.930  67.200 -23.420  1.00  1.00      B    S
ATOM    808 DB   DC  B 123      -0.780  70.330 -21.060  1.00  1.00      B    B
ATOM    809 DP   DG  B 124       3.960  68.290 -27.380  1.00  1.00      B    P
ATOM    810 DS   DG  B 124       1.720  71.040 -28.220  1.00  1.00      B    S
ATOM    811 DB   DG  B 124       0.190  73.450 -23.840  1.00  1.00      B    B
ATOM    812 DP   DG  B 125       2.150  73.300 -30.910  1.00  1.00      B    P
ATOM    813 DS   DG  B 125       0.670  76.220 -29.440  1.00  1.00      B    S
ATOM    814 DB   DG  B 125       1.870  76.540 -24.870  1.00  1.00      B    B
ATOM    815 DP   DC  B 126      -0.070  79.400 -31.070  1.00  1.00      B    P
ATOM    816 DS   DC  B 126      -0.030  81.100 -28.110  1.00  1.00      B    S
ATOM    817 DB   DC  B 126       3.590  79.150 -26.200  1.00  1.00      B    B
ATOM    818 DP   DC  B 127       0.330  84.700 -28.280  1.00  1.00      B    P
ATOM    819 DS   DC  B 127       2.650  85.180 -25.040  1.00  1.00      B    S
ATOM    820 DB   DC  B 127       5.740  82.410 -25.320  1.00  1.00      B    B
ATOM    821 DP   DT  B 128       3.840  88.580 -23.660  1.00  1.00      B    P
ATOM    822 DS   DT  B 128       7.160  87.360 -21.810  1.00  1.00      B    S
ATOM    823 DB   DT  B 128       8.780  84.980 -24.960  1.00  1.00      B    B
ATOM    824 DP   DG  B 129      10.180  90.570 -20.570  1.00  1.00      B    P
ATOM    825 DS   DG  B 129      12.780  88.040 -20.460  1.00  1.00      B    S
ATOM    826 DB   DG  B 129      13.080  85.550 -24.430  1.00  1.00      B    B
ATOM    827 DP   DC  B 130      15.760  88.990 -19.070  1.00  1.00      B    P
ATOM    828 DS   DC  B 130      16.900  86.010 -20.070  1.00  1.00      B    S
ATOM    829 DB   DC  B 130      16.480  86.460 -24.330  1.00  1.00      B    B
ATOM    830 DP   DA  B 131      20.790  84.240 -18.890  1.00  1.00      B    P
ATOM    831 DS   DA  B 131      21.220  82.370 -21.690  1.00  1.00      B    S
ATOM    832 DB   DA  B 131      20.320  85.200 -25.280  1.00  1.00      B    B
ATOM    833 DP   DG  B 132      25.000  80.570 -22.150  1.00  1.00      B    P
ATOM    834 DS   DG  B 132      25.460  81.260 -25.800  1.00  1.00      B    S
ATOM    835 DB   DG  B 132      23.870  85.330 -27.340  1.00  1.00      B    B
ATOM    836 DP   DA  B 133      28.220  79.800 -27.430  1.00  1.00      B    P
ATOM    837 DS   DA  B 133      28.310  82.050 -30.550  1.00  1.00      B    S
ATOM    838 DB   DA  B 133      26.850  86.160 -28.920  1.00  1.00      B    B
ATOM    839 DP   DC  B 134      31.050  82.350 -31.950  1.00  1.00      B    P
ATOM    840 DS   DC  B 134      30.470  85.620 -33.390  1.00  1.00      B    S
ATOM    841 DB   DC  B 134      29.550  88.170 -29.670  1.00  1.00      B    B
ATOM    842 DP   DC  B 135      32.850  87.110 -35.540  1.00  1.00      B    P
ATOM    843 DS   DC  B 135      32.310  90.850 -34.670  1.00  1.00      B    S
ATOM    844 DB   DC  B 135      32.090  91.010 -30.330  1.00  1.00      B    B
ATOM    845 DP   DG  B 136      34.900  93.780 -36.660  1.00  1.00      B    P
ATOM    846 DS   DG  B 136      34.460  96.030 -34.090  1.00  1.00      B    S
ATOM    847 DB   DG  B 136      34.700  94.160 -29.490  1.00  1.00      B    B
ATOM    848 DP   DG  B 137      36.480  99.270 -34.050  1.00  1.00      B    P
ATOM    849 DS   DG  B 137      35.970  99.590 -30.620  1.00  1.00      B    S
ATOM    850 DB   DG  B 137      37.570  95.490 -27.660  1.00  1.00      B    B
ATOM    851 DP   DG  B 138      37.230 102.890 -29.220  1.00  1.00      B    P
ATOM    852 DS   DG  B 138      38.620 101.360 -25.560  1.00  1.00      B    S
ATOM    853 DB   DG  B 138      40.380  97.120 -26.010  1.00  1.00      B    B
ATOM    854 DP   DA  B 139      40.690 103.410 -22.800  1.00  1.00      B    P
ATOM    855 DS   DA  B 139      41.450 100.530 -21.050  1.00  1.00      B    S
ATOM    856 DB   DA  B 139      43.370  97.750 -24.230  1.00  1.00      B    B
ATOM    857 DP   DT  B 140      43.360 100.830 -18.290  1.00  1.00      B    P
ATOM    858 DS   DT  B 140      44.590  97.790 -18.260  1.00  1.00      B    S
ATOM    859 DB   DT  B 140      46.550  98.330 -22.350  1.00  1.00      B    B
ATOM    860 DP   DT  B 141      47.080  96.740 -15.300  1.00  1.00      B    P
ATOM    861 DS   DT  B 141      49.080  94.270 -17.450  1.00  1.00      B    S
ATOM    862 DB   DT  B 141      49.860  96.730 -21.150  1.00  1.00      B    B
ATOM    863 DP   DC  B 142      51.870  92.910 -16.060  1.00  1.00      B    P
ATOM    864 DS   DC  B 142      53.360  91.940 -19.450  1.00  1.00      B    S
ATOM    865 DB   DC  B 142      53.910  95.860 -21.870  1.00  1.00      B    B
ATOM    866 DP   DT  B 143      56.730  89.770 -19.770  1.00  1.00      B    P
ATOM    867 DS   DT  B 143      57.520  90.510 -22.960  1.00  1.00      B    S
ATOM    868 DB   DT  B 143      57.650  94.550 -22.500  1.00  1.00      B    B
ATOM    869 DP   DC  B 144      60.410  88.850 -24.440  1.00  1.00      B    P
ATOM    870 DS   DC  B 144      61.180  91.940 -26.860  1.00  1.00      B    S
ATOM    871 DB   DC  B 144      61.190  95.300 -24.130  1.00  1.00      B    B
ATOM    872 DP   DC  B 145      63.990  91.850 -28.940  1.00  1.00      B    P
ATOM    873 DS   DC  B 145      64.100  95.520 -29.710  1.00  1.00      B    S
ATOM    874 DB   DC  B 145      64.060  96.970 -25.950  1.00  1.00      B    B
ATOM    875 DP   DA  B 146      67.880  97.050 -32.140  1.00  1.00      B    P
ATOM    876 DS   DA  B 146      67.240 100.190 -31.180  1.00  1.00      B    S
ATOM    877 DB   DA  B 146      67.020  99.860 -26.260  1.00  1.00      B    B
ATOM    878 DP   DG  B 147      70.050 102.880 -32.430  1.00  1.00      B    P
ATOM    879 DS   DG  B 147      70.620 104.400 -29.340  1.00  1.00      B    S
ATOM    880 DB   DG  B 147      70.930 100.850 -25.760  1.00  1.00      B    B
TER
ATOM    881  CA  ALA C   1     -40.850 -50.750 -52.079  1.00  1.00      C    C
ATOM    882  CA  ARG C   2     -39.170 -48.040 -49.949  1.00  1.00      C    C
ATOM    883  CA  THR C   3     -37.180 -46.510 -52.809  1.00  1.00      C    C
ATOM    884  CA  LYS C   4     -35.220 -43.180 -52.149  1.00  1.00      C    C
ATOM    885  CA  GLN C   5     -32.650 -42.940 -54.939  1.00  1.00      C    C
ATOM    886  CA  THR C   6     -31.860 -39.290 -54.069  1.00  1.00      C    C
ATOM    887  CA  ALA C   7     -28.370 -37.830 -54.170  1.00  1.00      C    C
ATOM    888  CA  ARG C   8     -27.260 -35.770 -51.210  1.00  1.00      C    C
ATOM    889  CA  LYS C   9     -25.390 -37.970 -48.740  1.00  1.00      C    C
ATOM    890  CA  SER C  10     -27.860 -37.650 -45.920  1.00  1.00      C    C
ATOM    891  CA  THR C  11     -26.960 -35.830 -42.640  1.00  1.00      C    C
ATOM    892  CA  GLY C  12     -28.740 -36.720 -39.300  1.00  1.00      C    C
ATOM    893  CA  GLY C  13     -28.980 -33.160 -38.110  1.00  1.00      C    C
ATOM    894  CA  LYS C  14     -25.690 -32.610 -36.160  1.00  1.00      C    C
ATOM    895  CA  ALA C  15     -27.590 -31.000 -33.330  1.00  1.00      C    C
ATOM    896  CA  PRO C  16     -26.660 -27.370 -32.330  1.00  1.00      C    C
ATOM    897  CA  ARG C  17     -26.110 -26.020 -28.680  1.00  1.00      C    C
ATOM    898  CA  LYS C  18     -27.810 -28.270 -26.060  1.00  1.00      C    C
ATOM    899  CA  GLN C  19     -30.490 -25.970 -24.690  1.00  1.00      C    C
ATOM    900  CA  LEU C  20     -33.870 -26.970 -23.230  1.00  1.00      C    C
ATOM    901  CA  ALA C  21     -36.990 -26.200 -25.230  1.00  1.00      C    C
ATOM    902  CA  THR C  22     -40.120 -24.820 -23.360  1.00  1.00      C    C
ATOM    903  CA  LYS C  23     -40.480 -23.230 -19.900  1.00  1.00      C    C
ATOM    904  CA  ALA C  24     -37.060 -22.650 -18.520  1.00  1.00      C    C
ATOM    905  CA  ALA C  25     -33.860 -24.780 -19.150  1.00  1.00      C    C
ATOM    906  CA  ARG C  26     -32.080 -22.240 -16.950  1.00  1.00      C    C
ATOM    907  CA  LYS C  27     -33.500 -19.950 -14.210  1.00  1.00      C    C
ATOM    908  CA  SER C  28     -32.350 -21.580 -11.000  1.00  1.00      C    C
ATOM    909  CA  ALA C  29     -35.300 -20.400  -8.820  1.00  1.00      C    C
ATOM    910  CA  PRO C  30     -39.080 -20.840  -8.530  1.00  1.00      C    C
ATOM    911  CA  ALA C  31     -39.300 -17.250  -9.620  1.00  1.00      C    C
ATOM    912  CA  THR C  32     -39.360 -15.870  -6.100  1.00  1.00      C    C
ATOM    913  CA  GLY C  33     -38.320 -12.210  -5.300  1.00  1.00      C    C
ATOM    914  CA  GLY C  34     -35.520 -11.150  -2.850  1.00  1.00      C    C
ATOM    915  CA  VAL C  35     -33.880 -14.410  -2.260  1.00  1.00      C    C
ATOM    916  CA  LYS C  36     -32.290 -16.300  -5.280  1.00  1.00      C    C
ATOM    917  CA  LYS C  37     -30.900 -19.370  -3.750  1.00  1.00      C    C
ATOM    918  CA  PRO C  38     -29.560 -21.690  -6.540  1.00  1.00      C    C
ATOM    919  CA  HIS C  39     -30.760 -25.260  -6.550  1.00  1.00      C    C
ATOM    920  CA  ARG C  40     -28.270 -27.920  -5.400  1.00  1.00      C    C
ATOM    921  CA  TYR C  41     -25.750 -29.940  -7.330  1.00  1.00      C    C
ATOM    922  CA  ARG C  42     -22.060 -28.790  -6.840  1.00  1.00      C    C
ATOM    923  CA  PRO C  43     -21.110 -27.070  -3.570  1.00  1.00      C    C
ATOM    924  CA  GLY C  44     -19.670 -23.680  -4.360  1.00  1.00      C    C
ATOM    925  CA  THR C  45     -21.820 -23.270  -7.530  1.00  1.00      C    C
ATOM    926  CA  VAL C  46     -24.120 -20.790  -5.820  1.00  1.00      C    C
ATOM    927  CA  ALA C  47     -21.340 -19.190  -3.730  1.00  1.00      C    C
ATOM    928  CA  LEU C  48     -19.630 -18.250  -7.110  1.00  1.00      C    C
ATOM    929  CA  ARG C  49     -23.090 -17.050  -8.310  1.00  1.00      C    C
ATOM    930  CA  GLU C  50     -23.270 -14.770  -5.230  1.00  1.00      C    C
ATOM    931  CA  ILE C  51     -19.870 -13.220  -6.160  1.00  1.00      C    C
ATOM    932  CA  ARG C  52     -21.040 -12.510  -9.640  1.00  1.00      C    C
ATOM    933  CA  ARG C  53     -24.390 -11.210  -8.380  1.00  1.00      C    C
ATOM    934  CA  TYR C  54     -23.040  -8.790  -5.960  1.00  1.00      C    C
ATOM    935  CA  GLN C  55     -20.380  -7.520  -8.410  1.00  1.00      C    C
ATOM    936  CA  LYS C  56     -23.050  -6.190 -10.590  1.00  1.00      C    C
ATOM    937  CA  SER C  57     -24.840  -4.220  -7.890  1.00  1.00      C    C
ATOM    938  CA  THR C  58     -24.060  -1.010  -5.750  1.00  1.00      C    C
ATOM    939  CA  GLU C  59     -25.890  -1.750  -2.520  1.00  1.00      C    C
ATOM    940  CA  LEU C  60     -24.100  -1.470   0.860  1.00  1.00      C    C
ATOM    941  CA  LEU C  61     -23.810  -5.120   2.350  1.00  1.00      C    C
ATOM    942  CA  ILE C  62     -23.310  -4.280   6.030  1.00  1.00      C    C
ATOM    943  CA  ARG C  63     -26.750  -3.820   7.880  1.00  1.00      C    C
ATOM    944  CA  LYS C  64     -27.000  -0.010   8.180  1.00  1.00      C    C
ATOM    945  CA  LEU C  65     -28.160   0.510  11.720  1.00  1.00      C    C
ATOM    946  CA  PRO C  66     -25.880  -1.920  13.480  1.00  1.00      C    C
ATOM    947  CA  PHE C  67     -22.930  -0.410  11.600  1.00  1.00      C    C
ATOM    948  CA  GLN C  68     -24.080   3.090  12.280  1.00  1.00      C    C
ATOM    949  CA  ARG C  69     -24.320   2.030  15.990  1.00  1.00      C    C
ATOM    950  CA  LEU C  70     -20.740   0.790  16.090  1.00  1.00      C    C
ATOM    951  CA  VAL C  71     -19.450   4.060  14.560  1.00  1.00      C    C
ATOM    952  CA  ARG C  72     -21.220   6.310  17.170  1.00  1.00      C    C
ATOM    953  CA  GLU C  73     -20.030   4.180  20.050  1.00  1.00      C    C
ATOM    954  CA  ILE C  74     -16.410   4.490  18.950  1.00  1.00      C    C
ATOM    955  CA  ALA C  75     -16.770   8.290  18.450  1.00  1.00      C    C
ATOM    956  CA  GLN C  76     -18.410   8.690  21.860  1.00  1.00      C    C
ATOM    957  CA  ASP C  77     -15.000   7.630  23.390  1.00  1.00      C    C
ATOM    958  CA  PHE C  78     -13.290  10.630  21.850  1.00  1.00      C    C
ATOM    959  CA  LYS C  79     -16.130  13.190  22.100  1.00  1.00      C    C
ATOM    960  CA  THR C  80     -19.320  12.600  23.950  1.00  1.00      C    C
ATOM    961  CA  ASP C  81     -22.950  13.640  23.120  1.00  1.00      C    C
ATOM    962  CA  LEU C  82     -22.610  13.940  19.340  1.00  1.00      C    C
ATOM    963  CA  ARG C  83     -25.430  13.390  17.030  1.00  1.00      C    C
ATOM    964  CA  PHE C  84     -25.300  12.260  13.480  1.00  1.00      C    C
ATOM    965  CA  GLN C  85     -26.510  13.730  10.210  1.00  1.00      C    C
ATOM    966  CA  SER C  86     -27.900  10.980   8.160  1.00  1.00      C    C
ATOM    967  CA  SER C  87     -25.480  11.730   5.290  1.00  1.00      C    C
ATOM    968  CA  ALA C  88     -22.420  11.580   7.650  1.00  1.00      C    C
ATOM    969  CA  VAL C  89     -23.010   7.960   8.270  1.00  1.00      C    C
ATOM    970  CA  MET C  90     -23.390   7.230   4.600  1.00  1.00      C    C
ATOM    971  CA  ALA C  91     -20.100   8.830   3.740  1.00  1.00      C    C
ATOM    972  CA  LEU C  92     -18.370   6.640   6.390  1.00  1.00      C    C
ATOM    973  CA  GLN C  93     -20.110   3.450   5.240  1.00  1.00      C    C
ATOM    974  CA  GLU C  94     -19.420   4.080   1.510  1.00  1.00      C    C
ATOM    975  CA  ALA C  95     -15.700   4.760   2.340  1.00  1.00      C    C
ATOM    976  CA  SER C  96     -15.410   1.770   4.760  1.00  1.00      C    C
ATOM    977  CA  GLU C  97     -16.960  -0.680   2.410  1.00  1.00      C    C
ATOM    978  CA  ALA C  98     -15.010   0.380  -0.620  1.00  1.00      C    C
ATOM    979  CA  TYR C  99     -11.970  -0.200   1.560  1.00  1.00      C    C
ATOM    980  CA  LEU C 100     -13.120  -3.680   2.700  1.00  1.00      C    C
ATOM    981  CA  VAL C 101     -13.820  -4.930  -0.780  1.00  1.00      C    C
ATOM    982  CA  ALA C 102     -10.480  -3.450  -1.940  1.00  1.00      C    C
ATOM    983  CA  LEU C 103      -8.740  -5.000   1.030  1.00  1.00      C    C
ATOM    984  CA  PHE C 104     -10.220  -8.400   0.340  1.00  1.00      C    C
ATOM    985  CA  GLU C 105      -9.030  -8.570  -3.330  1.00  1.00      C    C
ATOM    986  CA  ASP C 106      -5.440  -8.240  -2.100  1.00  1.00      C    C
ATOM    987  CA  THR C 107      -5.820 -10.850   0.530  1.00  1.00      C    C
ATOM    988  CA  ASN C 108      -7.220 -13.150  -2.240  1.00  1.00      C    C
ATOM    989  CA  LEU C 109      -3.940 -12.590  -4.190  1.00  1.00      C    C
ATOM    990  CA  CYS C 110      -1.940 -13.990  -1.090  1.00  1.00      C    C
ATOM    991  CA  ALA C 111      -4.300 -16.970  -0.760  1.00  1.00      C    C
ATOM    992  CA  ILE C 112      -3.910 -17.800  -4.400  1.00  1.00      C    C
ATOM    993  CA  HIS C 113      -0.090 -17.480  -4.000  1.00  1.00      C    C
ATOM    994  CA  ALA C 114      -0.070 -20.480  -1.810  1.00  1.00      C    C
ATOM    995  CA  LYS C 115      -2.420 -22.350  -4.160  1.00  1.00      C    C
ATOM    996  CA  ARG C 116      -5.430 -21.760  -1.900  1.00  1.00      C    C
ATOM    997  CA  VAL C 117      -9.010 -20.550  -2.660  1.00  1.00      C    C
ATOM    998  CA  THR C 118     -10.000 -20.260   1.010  1.00  1.00      C    C
ATOM    999  CA  ILE C 119      -8.970 -16.880   2.590  1.00  1.00      C    C
ATOM   1000  CA  MET C 120      -7.090 -17.230   5.800  1.00  1.00      C    C
ATOM   1001  CA  PRO C 121      -6.110 -14.720   8.540  1.00  1.00      C    C
ATOM   1002  CA  LYS C 122      -2.500 -15.040   7.410  1.00  1.00      C    C
ATOM   1003  CA  ASP C 123      -3.540 -13.680   4.010  1.00  1.00      C    C
ATOM   1004  CA  ILE C 124      -5.010 -10.580   5.430  1.00  1.00      C    C
ATOM   1005  CA  GLN C 125      -2.130 -10.370   7.950  1.00  1.00      C    C
ATOM   1006  CA  LEU C 126       0.410 -10.800   5.110  1.00  1.00      C    C
ATOM   1007  CA  ALA C 127      -1.280  -8.070   3.080  1.00  1.00      C    C
ATOM   1008  CA  ARG C 128      -1.490  -5.540   5.890  1.00  1.00      C    C
ATOM   1009  CA  ARG C 129       2.260  -6.020   6.680  1.00  1.00      C    C
ATOM   1010  CA  ILE C 130       3.170  -5.390   2.990  1.00  1.00      C    C
ATOM   1011  CA  ARG C 131       0.620  -2.540   2.850  1.00  1.00      C    C
ATOM   1012  CA  GLY C 132       2.400  -0.940   5.750  1.00  1.00      C    C
ATOM   1013  CA  GLU C 133      -0.740  -0.950   7.960  1.00  1.00      C    C
ATOM   1014  CA  ARG C 134       0.620  -2.970  10.700  1.00  1.00      C    C
ATOM   1015  CA  ALA C 135       4.240  -2.370   9.670  1.00  1.00      C    C
TER
ATOM   1016  CA  SER D   1     -19.480   5.181  45.950  1.00  1.00      D    C
ATOM   1017  CA  GLY D   2     -22.370   2.711  45.570  1.00  1.00      D    C
ATOM   1018  CA  ARG D   3     -23.960   0.131  47.970  1.00  1.00      D    C
ATOM   1019  CA  GLY D   4     -25.720   2.791  49.980  1.00  1.00      D    C
ATOM   1020  CA  LYS D   5     -26.290   0.921  53.270  1.00  1.00      D    C
ATOM   1021  CA  GLY D   6     -25.520  -2.819  53.530  1.00  1.00      D    C
ATOM   1022  CA  GLY D   7     -22.110  -3.859  52.210  1.00  1.00      D    C
ATOM   1023  CA  LYS D   8     -23.550  -5.119  48.980  1.00  1.00      D    C
ATOM   1024  CA  GLY D   9     -24.550  -8.829  48.850  1.00  1.00      D    C
ATOM   1025  CA  LEU D  10     -27.660  -8.439  50.820  1.00  1.00      D    C
ATOM   1026  CA  GLY D  11     -28.850 -11.889  49.850  1.00  1.00      D    C
ATOM   1027  CA  LYS D  12     -27.090 -14.969  48.650  1.00  1.00      D    C
ATOM   1028  CA  GLY D  13     -26.630 -13.399  45.200  1.00  1.00      D    C
ATOM   1029  CA  GLY D  14     -26.420 -10.279  42.950  1.00  1.00      D    C
ATOM   1030  CA  ALA D  15     -28.970  -8.639  40.750  1.00  1.00      D    C
ATOM   1031  CA  LYS D  16     -28.720  -9.339  37.030  1.00  1.00      D    C
ATOM   1032  CA  ARG D  17     -27.630  -5.779  36.450  1.00  1.00      D    C
ATOM   1033  CA  HIS D  18     -27.760  -6.860  32.810  1.00  1.00      D    C
ATOM   1034  CA  ARG D  19     -24.410  -8.500  32.940  1.00  1.00      D    C
ATOM   1035  CA  LYS D  20     -23.240  -8.170  29.400  1.00  1.00      D    C
ATOM   1036  CA  VAL D  21     -20.710 -10.010  27.410  1.00  1.00      D    C
ATOM   1037  CA  LEU D  22     -21.490 -10.270  23.580  1.00  1.00      D    C
ATOM   1038  CA  ARG D  23     -19.810  -8.060  20.970  1.00  1.00      D    C
ATOM   1039  CA  ASP D  24     -23.250  -6.740  19.800  1.00  1.00      D    C
ATOM   1040  CA  ASN D  25     -21.900  -3.690  17.830  1.00  1.00      D    C
ATOM   1041  CA  ILE D  26     -18.830  -5.250  16.250  1.00  1.00      D    C
ATOM   1042  CA  GLN D  27     -20.680  -8.560  16.690  1.00  1.00      D    C
ATOM   1043  CA  GLY D  28     -23.490  -6.840  14.860  1.00  1.00      D    C
ATOM   1044  CA  ILE D  29     -21.510  -6.830  11.700  1.00  1.00      D    C
ATOM   1045  CA  THR D  30     -22.310 -10.500  11.120  1.00  1.00      D    C
ATOM   1046  CA  LYS D  31     -20.450 -13.450   9.450  1.00  1.00      D    C
ATOM   1047  CA  PRO D  32     -23.240 -13.240   6.730  1.00  1.00      D    C
ATOM   1048  CA  ALA D  33     -22.400  -9.470   6.030  1.00  1.00      D    C
ATOM   1049  CA  ILE D  34     -18.710 -10.370   5.740  1.00  1.00      D    C
ATOM   1050  CA  ARG D  35     -19.390 -13.140   3.270  1.00  1.00      D    C
ATOM   1051  CA  ARG D  36     -21.380 -10.750   1.210  1.00  1.00      D    C
ATOM   1052  CA  LEU D  37     -18.590  -8.030   1.390  1.00  1.00      D    C
ATOM   1053  CA  ALA D  38     -16.120 -10.880   0.480  1.00  1.00      D    C
ATOM   1054  CA  ARG D  39     -17.970 -12.030  -2.620  1.00  1.00      D    C
ATOM   1055  CA  ARG D  40     -17.880  -8.520  -4.090  1.00  1.00      D    C
ATOM   1056  CA  GLY D  41     -14.010  -8.620  -3.600  1.00  1.00      D    C
ATOM   1057  CA  GLY D  42     -13.780 -11.900  -5.630  1.00  1.00      D    C
ATOM   1058  CA  VAL D  43     -13.600 -14.380  -2.670  1.00  1.00      D    C
ATOM   1059  CA  LYS D  44     -14.730 -17.980  -3.150  1.00  1.00      D    C
ATOM   1060  CA  ARG D  45     -14.010 -19.620   0.110  1.00  1.00      D    C
ATOM   1061  CA  ILE D  46     -13.860 -18.390   3.670  1.00  1.00      D    C
ATOM   1062  CA  SER D  47     -12.280 -19.460   6.870  1.00  1.00      D    C
ATOM   1063  CA  GLY D  48     -14.260 -19.390  10.050  1.00  1.00      D    C
ATOM   1064  CA  LEU D  49     -11.620 -17.030  11.590  1.00  1.00      D    C
ATOM   1065  CA  ILE D  50     -12.110 -14.390   8.870  1.00  1.00      D    C
ATOM   1066  CA  TYR D  51     -14.880 -12.630  10.580  1.00  1.00      D    C
ATOM   1067  CA  GLU D  52     -13.190 -11.520  13.670  1.00  1.00      D    C
ATOM   1068  CA  GLU D  53     -10.100 -10.610  11.780  1.00  1.00      D    C
ATOM   1069  CA  THR D  54     -12.050  -8.430   9.420  1.00  1.00      D    C
ATOM   1070  CA  ARG D  55     -14.000  -6.740  12.160  1.00  1.00      D    C
ATOM   1071  CA  GLY D  56     -10.770  -5.790  13.880  1.00  1.00      D    C
ATOM   1072  CA  VAL D  57      -9.390  -4.160  10.630  1.00  1.00      D    C
ATOM   1073  CA  LEU D  58     -12.810  -2.430  10.150  1.00  1.00      D    C
ATOM   1074  CA  LYS D  59     -12.920  -0.910  13.680  1.00  1.00      D    C
ATOM   1075  CA  VAL D  60      -9.300   0.350  13.360  1.00  1.00      D    C
ATOM   1076  CA  PHE D  61     -10.230   2.110  10.100  1.00  1.00      D    C
ATOM   1077  CA  LEU D  62     -13.200   3.850  11.680  1.00  1.00      D    C
ATOM   1078  CA  GLU D  63     -11.390   4.830  14.770  1.00  1.00      D    C
ATOM   1079  CA  ASN D  64      -8.720   6.620  12.560  1.00  1.00      D    C
ATOM   1080  CA  VAL D  65     -11.160   8.450  10.350  1.00  1.00      D    C
ATOM   1081  CA  ILE D  66     -13.630   9.270  13.230  1.00  1.00      D    C
ATOM   1082  CA  ARG D  67     -10.840  10.750  15.390  1.00  1.00      D    C
ATOM   1083  CA  ASP D  68     -10.190  13.300  12.540  1.00  1.00      D    C
ATOM   1084  CA  ALA D  69     -13.940  13.780  11.780  1.00  1.00      D    C
ATOM   1085  CA  VAL D  70     -14.560  14.380  15.490  1.00  1.00      D    C
ATOM   1086  CA  THR D  71     -11.640  16.800  15.600  1.00  1.00      D    C
ATOM   1087  CA  TYR D  72     -13.240  18.850  12.790  1.00  1.00      D    C
ATOM   1088  CA  THR D  73     -16.620  18.820  14.630  1.00  1.00      D    C
ATOM   1089  CA  GLU D  74     -15.030  20.150  17.840  1.00  1.00      D    C
ATOM   1090  CA  HIS D  75     -12.920  22.680  16.040  1.00  1.00      D    C
ATOM   1091  CA  ALA D  76     -16.140  24.060  14.520  1.00  1.00      D    C
ATOM   1092  CA  LYS D  77     -17.600  24.350  17.920  1.00  1.00      D    C
ATOM   1093  CA  ARG D  78     -20.530  22.200  16.810  1.00  1.00      D    C
ATOM   1094  CA  LYS D  79     -22.190  19.220  18.430  1.00  1.00      D    C
ATOM   1095  CA  THR D  80     -23.130  17.520  15.230  1.00  1.00      D    C
ATOM   1096  CA  VAL D  81     -21.010  15.430  12.840  1.00  1.00      D    C
ATOM   1097  CA  THR D  82     -21.710  16.540   9.370  1.00  1.00      D    C
ATOM   1098  CA  ALA D  83     -21.010  14.790   6.130  1.00  1.00      D    C
ATOM   1099  CA  MET D  84     -18.300  17.480   5.460  1.00  1.00      D    C
ATOM   1100  CA  ASP D  85     -16.410  16.570   8.650  1.00  1.00      D    C
ATOM   1101  CA  VAL D  86     -16.540  13.030   7.560  1.00  1.00      D    C
ATOM   1102  CA  VAL D  87     -15.550  13.790   3.960  1.00  1.00      D    C
ATOM   1103  CA  TYR D  88     -12.680  16.000   5.040  1.00  1.00      D    C
ATOM   1104  CA  ALA D  89     -11.200  13.400   7.420  1.00  1.00      D    C
ATOM   1105  CA  LEU D  90     -11.090  10.850   4.660  1.00  1.00      D    C
ATOM   1106  CA  LYS D  91      -9.710  13.250   2.060  1.00  1.00      D    C
ATOM   1107  CA  ARG D  92      -6.880  14.440   4.310  1.00  1.00      D    C
ATOM   1108  CA  GLN D  93      -5.890  10.810   4.980  1.00  1.00      D    C
ATOM   1109  CA  GLY D  94      -5.670  10.260   1.200  1.00  1.00      D    C
ATOM   1110  CA  ARG D  95      -9.070   8.430   1.070  1.00  1.00      D    C
ATOM   1111  CA  THR D  96     -10.860  10.760  -1.330  1.00  1.00      D    C
ATOM   1112  CA  LEU D  97     -14.450   9.650  -1.890  1.00  1.00      D    C
ATOM   1113  CA  TYR D  98     -16.710  10.410  -4.820  1.00  1.00      D    C
ATOM   1114  CA  GLY D  99     -20.460  10.640  -4.640  1.00  1.00      D    C
ATOM   1115  CA  PHE D 100     -21.050  12.780  -1.660  1.00  1.00      D    C
ATOM   1116  CA  GLY D 101     -24.570  12.270  -0.520  1.00  1.00      D    C
ATOM   1117  CA  GLY D 102     -25.920  15.870  -0.600  1.00  1.00      D    C
TER
ATOM   1118  CA  SER E   1     135.640  76.649 -80.590  1.00  1.00      E    C
ATOM   1119  CA  GLY E   2     132.090  75.979 -79.140  1.00  1.00      E    C
ATOM   1120  CA  ARG E   3     129.570  73.519 -80.320  1.00  1.00      E    C
ATOM   1121  CA  GLY E   4     129.790  74.219 -84.040  1.00  1.00      E    C
ATOM   1122  CA  LYS E   5     131.030  77.599 -83.120  1.00  1.00      E    C
ATOM   1123  CA  GLN E   6     131.710  78.959 -86.670  1.00  1.00      E    C
ATOM   1124  CA  GLY E   7     131.590  82.719 -85.790  1.00  1.00      E    C
ATOM   1125  CA  GLY E   8     135.380  83.309 -86.460  1.00  1.00      E    C
ATOM   1126  CA  LYS E   9     135.560  80.569 -89.100  1.00  1.00      E    C
ATOM   1127  CA  THR E  10     138.580  79.109 -87.450  1.00  1.00      E    C
ATOM   1128  CA  ARG E  11     139.200  78.089 -83.790  1.00  1.00      E    C
ATOM   1129  CA  ALA E  12     142.220  75.969 -84.750  1.00  1.00      E    C
ATOM   1130  CA  LYS E  13     144.280  76.919 -81.780  1.00  1.00      E    C
ATOM   1131  CA  ALA E  14     147.030  79.209 -82.980  1.00  1.00      E    C
ATOM   1132  CA  LYS E  15     149.760  78.019 -85.420  1.00  1.00      E    C
ATOM   1133  CA  THR E  16     152.610  77.849 -82.900  1.00  1.00      E    C
ATOM   1134  CA  ARG E  17     151.700  78.329 -79.230  1.00  1.00      E    C
ATOM   1135  CA  SER E  18     154.250  81.179 -79.380  1.00  1.00      E    C
ATOM   1136  CA  SER E  19     152.200  83.309 -81.780  1.00  1.00      E    C
ATOM   1137  CA  ARG E  20     149.030  82.559 -80.000  1.00  1.00      E    C
ATOM   1138  CA  ALA E  21     150.350  83.809 -76.670  1.00  1.00      E    C
ATOM   1139  CA  GLY E  22     152.200  86.799 -78.300  1.00  1.00      E    C
ATOM   1140  CA  LEU E  23     155.550  85.399 -77.440  1.00  1.00      E    C
ATOM   1141  CA  GLN E  24     158.880  85.329 -79.050  1.00  1.00      E    C
ATOM   1142  CA  PHE E  25     160.580  83.069 -76.450  1.00  1.00      E    C
ATOM   1143  CA  PRO E  26     159.470  79.579 -77.760  1.00  1.00      E    C
ATOM   1144  CA  VAL E  27     156.580  78.249 -75.790  1.00  1.00      E    C
ATOM   1145  CA  GLY E  28     156.900  74.729 -77.030  1.00  1.00      E    C
ATOM   1146  CA  ARG E  29     160.650  74.509 -76.360  1.00  1.00      E    C
ATOM   1147  CA  VAL E  30     160.210  75.759 -72.770  1.00  1.00      E    C
ATOM   1148  CA  HIS E  31     157.510  73.009 -72.380  1.00  1.00      E    C
ATOM   1149  CA  ARG E  32     160.150  70.539 -73.650  1.00  1.00      E    C
ATOM   1150  CA  LEU E  33     162.840  71.679 -71.240  1.00  1.00      E    C
ATOM   1151  CA  LEU E  34     160.490  71.279 -68.320  1.00  1.00      E    C
ATOM   1152  CA  ARG E  35     159.720  67.639 -69.470  1.00  1.00      E    C
ATOM   1153  CA  LYS E  36     163.400  66.919 -70.080  1.00  1.00      E    C
ATOM   1154  CA  GLY E  37     164.440  68.329 -66.760  1.00  1.00      E    C
ATOM   1155  CA  ASN E  38     162.310  66.009 -64.550  1.00  1.00      E    C
ATOM   1156  CA  TYR E  39     160.820  68.759 -62.530  1.00  1.00      E    C
ATOM   1157  CA  ALA E  40     157.720  66.759 -61.440  1.00  1.00      E    C
ATOM   1158  CA  GLU E  41     155.720  64.049 -62.990  1.00  1.00      E    C
ATOM   1159  CA  ARG E  42     153.300  66.659 -64.340  1.00  1.00      E    C
ATOM   1160  CA  VAL E  43     153.620  69.959 -66.180  1.00  1.00      E    C
ATOM   1161  CA  GLY E  44     150.580  72.079 -66.680  1.00  1.00      E    C
ATOM   1162  CA  ALA E  45     149.760  73.259 -70.150  1.00  1.00      E    C
ATOM   1163  CA  GLY E  46     150.190  76.979 -69.160  1.00  1.00      E    C
ATOM   1164  CA  ALA E  47     153.370  76.549 -67.030  1.00  1.00      E    C
ATOM   1165  CA  PRO E  48     155.870  76.739 -69.900  1.00  1.00      E    C
ATOM   1166  CA  VAL E  49     154.010  79.709 -71.260  1.00  1.00      E    C
ATOM   1167  CA  TYR E  50     154.470  81.659 -67.980  1.00  1.00      E    C
ATOM   1168  CA  LEU E  51     158.150  80.759 -67.840  1.00  1.00      E    C
ATOM   1169  CA  ALA E  52     158.540  81.819 -71.560  1.00  1.00      E    C
ATOM   1170  CA  ALA E  53     156.900  85.209 -70.830  1.00  1.00      E    C
ATOM   1171  CA  VAL E  54     159.070  85.899 -67.670  1.00  1.00      E    C
ATOM   1172  CA  LEU E  55     162.280  84.979 -69.560  1.00  1.00      E    C
ATOM   1173  CA  GLU E  56     161.390  87.149 -72.520  1.00  1.00      E    C
ATOM   1174  CA  TYR E  57     160.870  90.119 -70.070  1.00  1.00      E    C
ATOM   1175  CA  LEU E  58     164.250  89.729 -68.380  1.00  1.00      E    C
ATOM   1176  CA  THR E  59     165.800  89.219 -71.720  1.00  1.00      E    C
ATOM   1177  CA  ALA E  60     164.320  92.609 -73.140  1.00  1.00      E    C
ATOM   1178  CA  GLU E  61     165.490  94.519 -70.100  1.00  1.00      E    C
ATOM   1179  CA  ILE E  62     169.140  93.369 -70.350  1.00  1.00      E    C
ATOM   1180  CA  LEU E  63     169.250  93.759 -74.050  1.00  1.00      E    C
ATOM   1181  CA  GLU E  64     167.860  97.259 -73.730  1.00  1.00      E    C
ATOM   1182  CA  LEU E  65     170.340  98.369 -71.180  1.00  1.00      E    C
ATOM   1183  CA  ALA E  66     173.300  96.789 -72.940  1.00  1.00      E    C
ATOM   1184  CA  GLY E  67     172.550  98.559 -76.240  1.00  1.00      E    C
ATOM   1185  CA  ASN E  68     172.120 101.719 -74.140  1.00  1.00      E    C
ATOM   1186  CA  ALA E  69     175.630 101.229 -72.730  1.00  1.00      E    C
ATOM   1187  CA  ALA E  70     176.900 100.789 -76.230  1.00  1.00      E    C
ATOM   1188  CA  ARG E  71     174.920 103.929 -77.310  1.00  1.00      E    C
ATOM   1189  CA  ASP E  72     176.400 106.049 -74.440  1.00  1.00      E    C
ATOM   1190  CA  ASN E  73     179.830 105.049 -75.660  1.00  1.00      E    C
ATOM   1191  CA  LYS E  74     178.770 105.669 -79.300  1.00  1.00      E    C
ATOM   1192  CA  LYS E  75     178.920 102.199 -80.400  1.00  1.00      E    C
ATOM   1193  CA  THR E  76     177.170  99.989 -82.910  1.00  1.00      E    C
ATOM   1194  CA  ARG E  77     178.180  96.659 -81.530  1.00  1.00      E    C
ATOM   1195  CA  ILE E  78     177.480  95.509 -77.890  1.00  1.00      E    C
ATOM   1196  CA  ILE E  79     180.640  94.299 -76.190  1.00  1.00      E    C
ATOM   1197  CA  PRO E  80     181.240  92.799 -72.680  1.00  1.00      E    C
ATOM   1198  CA  ARG E  81     182.060  96.129 -71.280  1.00  1.00      E    C
ATOM   1199  CA  HIS E  82     178.690  97.559 -72.020  1.00  1.00      E    C
ATOM   1200  CA  LEU E  83     176.860  94.599 -70.550  1.00  1.00      E    C
ATOM   1201  CA  GLN E  84     178.880  94.869 -67.340  1.00  1.00      E    C
ATOM   1202  CA  LEU E  85     178.460  98.589 -67.060  1.00  1.00      E    C
ATOM   1203  CA  ALA E  86     174.700  98.079 -67.770  1.00  1.00      E    C
ATOM   1204  CA  VAL E  87     174.370  95.359 -65.150  1.00  1.00      E    C
ATOM   1205  CA  ARG E  88     176.380  96.849 -62.350  1.00  1.00      E    C
ATOM   1206  CA  ASN E  89     175.000 100.389 -62.580  1.00  1.00      E    C
ATOM   1207  CA  ASP E  90     171.430  98.939 -62.650  1.00  1.00      E    C
ATOM   1208  CA  GLU E  91     170.220  98.249 -59.170  1.00  1.00      E    C
ATOM   1209  CA  GLU E  92     167.820  95.489 -59.860  1.00  1.00      E    C
ATOM   1210  CA  LEU E  93     170.030  93.619 -62.450  1.00  1.00      E    C
ATOM   1211  CA  ASN E  94     172.870  94.059 -60.050  1.00  1.00      E    C
ATOM   1212  CA  LYS E  95     171.160  92.019 -57.300  1.00  1.00      E    C
ATOM   1213  CA  LEU E  96     169.950  89.309 -59.540  1.00  1.00      E    C
ATOM   1214  CA  LEU E  97     173.470  88.939 -61.000  1.00  1.00      E    C
ATOM   1215  CA  GLY E  98     175.360  89.569 -57.730  1.00  1.00      E    C
ATOM   1216  CA  ARG E  99     177.670  86.589 -57.930  1.00  1.00      E    C
ATOM   1217  CA  VAL E 100     177.920  86.529 -61.800  1.00  1.00      E    C
ATOM   1218  CA  THR E 101     181.270  86.199 -63.500  1.00  1.00      E    C
ATOM   1219  CA  ILE E 102     181.170  88.559 -66.600  1.00  1.00      E    C
ATOM   1220  CA  ALA E 103     184.020  87.419 -68.820  1.00  1.00      E    C
ATOM   1221  CA  GLN E 104     185.930  90.129 -70.670  1.00  1.00      E    C
ATOM   1222  CA  GLY E 105     184.070  92.689 -68.690  1.00  1.00      E    C
ATOM   1223  CA  GLY E 106     187.020  94.579 -67.260  1.00  1.00      E    C
ATOM   1224  CA  VAL E 107     185.800  94.319 -63.620  1.00  1.00      E    C
ATOM   1225  CA  LEU E 108     183.370  91.879 -61.950  1.00  1.00      E    C
ATOM   1226  CA  PRO E 109     183.770  91.559 -58.170  1.00  1.00      E    C
ATOM   1227  CA  ASN E 110     185.870  88.459 -57.630  1.00  1.00      E    C
ATOM   1228  CA  ILE E 111     183.520  85.599 -57.360  1.00  1.00      E    C
ATOM   1229  CA  GLN E 112     184.770  82.069 -56.660  1.00  1.00      E    C
ATOM   1230  CA  SER E 113     182.330  80.059 -54.560  1.00  1.00      E    C
ATOM   1231  CA  VAL E 114     184.660  77.179 -53.810  1.00  1.00      E    C
ATOM   1232  CA  LEU E 115     186.920  79.739 -51.990  1.00  1.00      E    C
ATOM   1233  CA  LEU E 116     184.300  80.819 -49.520  1.00  1.00      E    C
ATOM   1234  CA  PRO E 117     181.890  79.519 -46.900  1.00  1.00      E    C
ATOM   1235  CA  LYS E 118     178.430  81.039 -46.310  1.00  1.00      E    C
ATOM   1236  CA  LYS E 119     177.540  83.669 -43.660  1.00  1.00      E    C
ATOM   1237  CA  THR E 120     174.540  83.709 -46.060  1.00  1.00      E    C
ATOM   1238  CA  GLU E 121     171.050  85.330 -45.500  1.00  1.00      E    C
ATOM   1239  CA  SER E 122     171.220  88.779 -47.130  1.00  1.00      E    C
ATOM   1240  CA  SER E 123     172.620  92.119 -46.130  1.00  1.00      E    C
ATOM   1241  CA  LYS E 124     173.330  95.719 -47.070  1.00  1.00      E    C
ATOM   1242  CA  SER E 125     171.170  96.770 -44.070  1.00  1.00      E    C
ATOM   1243  CA  LYS E 126     167.840  98.320 -43.170  1.00  1.00      E    C
ATOM   1244  CA  SER E 127     168.040 100.530 -46.250  1.00  1.00      E    C
ATOM   1245  CA  LYS E 128     167.940  98.049 -49.180  1.00  1.00      E    C
TER
ATOM   1246  CA  PRO F   1     188.020  55.260 -30.250  1.00  1.00      F    C
ATOM   1247  CA  GLU F   2     188.780  55.920 -33.850  1.00  1.00      F    C
ATOM   1248  CA  PRO F   3     192.210  56.950 -34.630  1.00  1.00      F    C
ATOM   1249  CA  ALA F   4     191.980  58.959 -37.880  1.00  1.00      F    C
ATOM   1250  CA  LYS F   5     188.630  60.320 -36.480  1.00  1.00      F    C
ATOM   1251  CA  SER F   6     186.110  62.400 -38.400  1.00  1.00      F    C
ATOM   1252  CA  ALA F   7     185.370  59.669 -40.880  1.00  1.00      F    C
ATOM   1253  CA  PRO F   8     185.090  59.749 -43.840  1.00  1.00      F    C
ATOM   1254  CA  ALA F   9     181.480  58.529 -44.060  1.00  1.00      F    C
ATOM   1255  CA  PRO F  10     182.230  57.149 -46.490  1.00  1.00      F    C
ATOM   1256  CA  LYS F  11     180.840  60.169 -48.510  1.00  1.00      F    C
ATOM   1257  CA  LYS F  12     180.060  57.989 -51.540  1.00  1.00      F    C
ATOM   1258  CA  GLY F  13     181.130  60.839 -53.840  1.00  1.00      F    C
ATOM   1259  CA  SER F  14     177.740  62.509 -53.810  1.00  1.00      F    C
ATOM   1260  CA  LYS F  15     174.340  62.879 -55.630  1.00  1.00      F    C
ATOM   1261  CA  LYS F  16     171.770  65.519 -56.490  1.00  1.00      F    C
ATOM   1262  CA  ALA F  17     169.490  65.169 -59.480  1.00  1.00      F    C
ATOM   1263  CA  VAL F  18     171.200  67.339 -62.110  1.00  1.00      F    C
ATOM   1264  CA  THR F  19     171.530  66.619 -65.850  1.00  1.00      F    C
ATOM   1265  CA  LYS F  20     169.300  65.289 -68.700  1.00  1.00      F    C
ATOM   1266  CA  THR F  21     170.500  63.779 -71.980  1.00  1.00      F    C
ATOM   1267  CA  GLN F  22     167.230  61.889 -72.150  1.00  1.00      F    C
ATOM   1268  CA  LYS F  23     168.360  58.729 -73.800  1.00  1.00      F    C
ATOM   1269  CA  LYS F  24     167.480  55.939 -71.400  1.00  1.00      F    C
ATOM   1270  CA  ASP F  25     169.740  53.209 -70.290  1.00  1.00      F    C
ATOM   1271  CA  GLY F  26     172.560  55.129 -71.790  1.00  1.00      F    C
ATOM   1272  CA  LYS F  27     173.640  58.649 -72.400  1.00  1.00      F    C
ATOM   1273  CA  LYS F  28     177.250  59.489 -71.710  1.00  1.00      F    C
ATOM   1274  CA  ARG F  29     177.730  63.209 -72.300  1.00  1.00      F    C
ATOM   1275  CA  ARG F  30     175.670  62.889 -75.470  1.00  1.00      F    C
ATOM   1276  CA  LYS F  31     176.430  65.219 -78.290  1.00  1.00      F    C
ATOM   1277  CA  THR F  32     176.070  68.919 -77.500  1.00  1.00      F    C
ATOM   1278  CA  ARG F  33     172.970  70.049 -79.400  1.00  1.00      F    C
ATOM   1279  CA  LYS F  34     171.740  72.039 -82.420  1.00  1.00      F    C
ATOM   1280  CA  GLU F  35     169.560  74.199 -80.040  1.00  1.00      F    C
ATOM   1281  CA  SER F  36     170.230  77.169 -77.930  1.00  1.00      F    C
ATOM   1282  CA  TYR F  37     168.350  80.319 -77.080  1.00  1.00      F    C
ATOM   1283  CA  ALA F  38     170.420  82.319 -79.580  1.00  1.00      F    C
ATOM   1284  CA  ILE F  39     167.590  82.849 -82.220  1.00  1.00      F    C
ATOM   1285  CA  TYR F  40     165.390  84.129 -79.440  1.00  1.00      F    C
ATOM   1286  CA  VAL F  41     167.920  86.449 -77.920  1.00  1.00      F    C
ATOM   1287  CA  TYR F  42     168.670  87.679 -81.490  1.00  1.00      F    C
ATOM   1288  CA  LYS F  43     164.940  88.089 -82.210  1.00  1.00      F    C
ATOM   1289  CA  VAL F  44     164.430  90.139 -79.100  1.00  1.00      F    C
ATOM   1290  CA  LEU F  45     167.430  92.269 -79.690  1.00  1.00      F    C
ATOM   1291  CA  LYS F  46     166.050  93.269 -83.190  1.00  1.00      F    C
ATOM   1292  CA  GLN F  47     162.870  94.479 -81.560  1.00  1.00      F    C
ATOM   1293  CA  VAL F  48     164.570  96.589 -78.990  1.00  1.00      F    C
ATOM   1294  CA  HIS F  49     167.790  97.499 -80.770  1.00  1.00      F    C
ATOM   1295  CA  PRO F  50     167.120  97.389 -84.600  1.00  1.00      F    C
ATOM   1296  CA  ASP F  51     170.270  99.359 -85.510  1.00  1.00      F    C
ATOM   1297  CA  THR F  52     172.660  97.789 -82.980  1.00  1.00      F    C
ATOM   1298  CA  GLY F  53     174.200  94.419 -82.780  1.00  1.00      F    C
ATOM   1299  CA  ILE F  54     175.630  92.259 -79.940  1.00  1.00      F    C
ATOM   1300  CA  SER F  55     178.890  90.619 -80.640  1.00  1.00      F    C
ATOM   1301  CA  SER F  56     179.150  86.839 -80.320  1.00  1.00      F    C
ATOM   1302  CA  LYS F  57     180.750  86.999 -76.920  1.00  1.00      F    C
ATOM   1303  CA  ALA F  58     177.680  88.889 -75.640  1.00  1.00      F    C
ATOM   1304  CA  MET F  59     175.520  86.179 -77.140  1.00  1.00      F    C
ATOM   1305  CA  SER F  60     177.400  83.499 -75.070  1.00  1.00      F    C
ATOM   1306  CA  ILE F  61     176.760  85.589 -72.010  1.00  1.00      F    C
ATOM   1307  CA  MET F  62     172.960  85.749 -73.130  1.00  1.00      F    C
ATOM   1308  CA  ASN F  63     172.810  82.019 -73.420  1.00  1.00      F    C
ATOM   1309  CA  SER F  64     174.320  81.719 -69.880  1.00  1.00      F    C
ATOM   1310  CA  PHE F  65     171.740  83.999 -68.530  1.00  1.00      F    C
ATOM   1311  CA  VAL F  66     168.760  82.269 -70.070  1.00  1.00      F    C
ATOM   1312  CA  ASN F  67     170.090  78.839 -68.950  1.00  1.00      F    C
ATOM   1313  CA  ASP F  68     170.880  80.169 -65.430  1.00  1.00      F    C
ATOM   1314  CA  VAL F  69     167.380  81.689 -64.850  1.00  1.00      F    C
ATOM   1315  CA  PHE F  70     165.760  78.559 -66.310  1.00  1.00      F    C
ATOM   1316  CA  GLU F  71     167.540  76.319 -63.850  1.00  1.00      F    C
ATOM   1317  CA  ARG F  72     166.650  78.659 -60.970  1.00  1.00      F    C
ATOM   1318  CA  ILE F  73     163.030  79.179 -61.940  1.00  1.00      F    C
ATOM   1319  CA  ALA F  74     162.420  75.449 -62.790  1.00  1.00      F    C
ATOM   1320  CA  GLY F  75     164.050  74.319 -59.510  1.00  1.00      F    C
ATOM   1321  CA  GLU F  76     162.160  76.869 -57.500  1.00  1.00      F    C
ATOM   1322  CA  ALA F  77     158.830  75.729 -59.010  1.00  1.00      F    C
ATOM   1323  CA  SER F  78     159.530  72.029 -58.280  1.00  1.00      F    C
ATOM   1324  CA  ARG F  79     160.070  72.889 -54.670  1.00  1.00      F    C
ATOM   1325  CA  LEU F  80     156.870  74.959 -54.410  1.00  1.00      F    C
ATOM   1326  CA  ALA F  81     154.870  71.889 -55.640  1.00  1.00      F    C
ATOM   1327  CA  HIS F  82     156.640  69.559 -53.200  1.00  1.00      F    C
ATOM   1328  CA  TYR F  83     155.840  71.730 -50.100  1.00  1.00      F    C
ATOM   1329  CA  ASN F  84     152.210  71.430 -51.120  1.00  1.00      F    C
ATOM   1330  CA  LYS F  85     152.470  67.910 -52.270  1.00  1.00      F    C
ATOM   1331  CA  ARG F  86     151.270  68.759 -55.860  1.00  1.00      F    C
ATOM   1332  CA  SER F  87     152.330  66.619 -58.680  1.00  1.00      F    C
ATOM   1333  CA  THR F  88     151.690  69.229 -61.360  1.00  1.00      F    C
ATOM   1334  CA  ILE F  89     153.550  72.479 -61.650  1.00  1.00      F    C
ATOM   1335  CA  THR F  90     151.210  75.129 -62.730  1.00  1.00      F    C
ATOM   1336  CA  SER F  91     151.620  78.669 -63.810  1.00  1.00      F    C
ATOM   1337  CA  ARG F  92     150.910  79.559 -60.170  1.00  1.00      F    C
ATOM   1338  CA  GLU F  93     154.160  78.029 -58.830  1.00  1.00      F    C
ATOM   1339  CA  ILE F  94     155.980  79.799 -61.700  1.00  1.00      F    C
ATOM   1340  CA  GLN F  95     154.350  83.089 -60.570  1.00  1.00      F    C
ATOM   1341  CA  THR F  96     155.790  82.439 -57.120  1.00  1.00      F    C
ATOM   1342  CA  ALA F  97     159.220  81.199 -58.300  1.00  1.00      F    C
ATOM   1343  CA  VAL F  98     159.560  84.419 -60.220  1.00  1.00      F    C
ATOM   1344  CA  ARG F  99     159.090  86.549 -57.140  1.00  1.00      F    C
ATOM   1345  CA  LEU F 100     161.600  84.319 -55.260  1.00  1.00      F    C
ATOM   1346  CA  LEU F 101     164.310  84.919 -57.940  1.00  1.00      F    C
ATOM   1347  CA  LEU F 102     163.590  88.539 -59.100  1.00  1.00      F    C
ATOM   1348  CA  PRO F 103     164.250  91.679 -57.150  1.00  1.00      F    C
ATOM   1349  CA  GLY F 104     161.290  93.799 -56.040  1.00  1.00      F    C
ATOM   1350  CA  GLU F 105     159.940  96.069 -58.880  1.00  1.00      F    C
ATOM   1351  CA  LEU F 106     161.330  93.839 -61.630  1.00  1.00      F    C
ATOM   1352  CA  ALA F 107     159.390  90.939 -60.290  1.00  1.00      F    C
ATOM   1353  CA  LYS F 108     156.220  93.039 -60.320  1.00  1.00      F    C
ATOM   1354  CA  HIS F 109     156.380  93.769 -64.100  1.00  1.00      F    C
ATOM   1355  CA  ALA F 110     157.560  90.229 -64.850  1.00  1.00      F    C
ATOM   1356  CA  VAL F 111     154.620  88.659 -63.220  1.00  1.00      F    C
ATOM   1357  CA  SER F 112     152.270  91.219 -65.000  1.00  1.00      F    C
ATOM   1358  CA  GLU F 113     153.780  90.219 -68.440  1.00  1.00      F    C
ATOM   1359  CA  GLY F 114     153.650  86.499 -67.740  1.00  1.00      F    C
ATOM   1360  CA  THR F 115     149.960  86.709 -66.560  1.00  1.00      F    C
ATOM   1361  CA  LYS F 116     148.950  88.779 -69.570  1.00  1.00      F    C
ATOM   1362  CA  ALA F 117     150.480  86.139 -71.800  1.00  1.00      F    C
ATOM   1363  CA  VAL F 118     148.620  83.359 -69.930  1.00  1.00      F    C
ATOM   1364  CA  THR F 119     145.400  85.309 -70.350  1.00  1.00      F    C
ATOM   1365  CA  LYS F 120     145.910  85.169 -74.180  1.00  1.00      F    C
ATOM   1366  CA  TYR F 121     146.560  81.559 -74.140  1.00  1.00      F    C
ATOM   1367  CA  THR F 122     143.580  80.759 -72.000  1.00  1.00      F    C
ATOM   1368  CA  SER F 123     141.160  82.909 -74.110  1.00  1.00      F    C
ATOM   1369  CA  ALA F 124     141.340  80.429 -76.920  1.00  1.00      F    C
ATOM   1370  CA  LYS F 125     139.540  77.299 -77.800  1.00  1.00      F    C
TER
ATOM   1371  CA  ALA G   1      43.130  -3.340 -21.010  1.00  1.00      G    C
ATOM   1372  CA  ARG G   2      39.790  -1.620 -21.560  1.00  1.00      G    C
ATOM   1373  CA  THR G   3      40.170   1.250 -23.930  1.00  1.00      G    C
ATOM   1374  CA  LYS G   4      43.790   2.630 -23.510  1.00  1.00      G    C
ATOM   1375  CA  GLN G   5      44.180   6.210 -22.020  1.00  1.00      G    C
ATOM   1376  CA  THR G   6      41.770   6.250 -19.250  1.00  1.00      G    C
ATOM   1377  CA  ALA G   7      43.800   6.260 -15.950  1.00  1.00      G    C
ATOM   1378  CA  ARG G   8      42.790   7.970 -12.830  1.00  1.00      G    C
ATOM   1379  CA  LYS G   9      40.290  10.580 -14.030  1.00  1.00      G    C
ATOM   1380  CA  SER G  10      40.300  11.840 -10.530  1.00  1.00      G    C
ATOM   1381  CA  THR G  11      42.190  11.800  -7.240  1.00  1.00      G    C
ATOM   1382  CA  GLY G  12      40.830  11.750  -3.690  1.00  1.00      G    C
ATOM   1383  CA  GLY G  13      40.110  13.440  -0.400  1.00  1.00      G    C
ATOM   1384  CA  LYS G  14      40.790  10.320   1.850  1.00  1.00      G    C
ATOM   1385  CA  ALA G  15      39.620   6.780   2.440  1.00  1.00      G    C
ATOM   1386  CA  PRO G  16      42.390   4.370   3.580  1.00  1.00      G    C
ATOM   1387  CA  ARG G  17      42.190   0.690   2.670  1.00  1.00      G    C
ATOM   1388  CA  LYS G  18      40.820  -0.350   6.160  1.00  1.00      G    C
ATOM   1389  CA  GLN G  19      43.160  -2.170   8.530  1.00  1.00      G    C
ATOM   1390  CA  LEU G  20      46.750  -1.010   8.560  1.00  1.00      G    C
ATOM   1391  CA  ALA G  21      47.910  -4.570   7.740  1.00  1.00      G    C
ATOM   1392  CA  THR G  22      46.690  -6.780   4.900  1.00  1.00      G    C
ATOM   1393  CA  LYS G  23      44.550  -9.840   4.920  1.00  1.00      G    C
ATOM   1394  CA  ALA G  24      47.170 -12.440   3.830  1.00  1.00      G    C
ATOM   1395  CA  ALA G  25      48.250 -15.650   5.450  1.00  1.00      G    C
ATOM   1396  CA  ARG G  26      45.740 -17.040   8.050  1.00  1.00      G    C
ATOM   1397  CA  LYS G  27      46.880 -19.950  10.200  1.00  1.00      G    C
ATOM   1398  CA  SER G  28      46.540 -23.790   9.790  1.00  1.00      G    C
ATOM   1399  CA  ALA G  29      45.920 -26.830  11.891  1.00  1.00      G    C
ATOM   1400  CA  PRO G  30      42.600 -27.360  13.921  1.00  1.00      G    C
ATOM   1401  CA  ALA G  31      42.160 -30.000  16.591  1.00  1.00      G    C
ATOM   1402  CA  THR G  32      39.580 -32.810  16.581  1.00  1.00      G    C
ATOM   1403  CA  GLY G  33      40.780 -35.950  14.971  1.00  1.00      G    C
ATOM   1404  CA  GLY G  34      39.940 -34.890  11.361  1.00  1.00      G    C
ATOM   1405  CA  VAL G  35      36.790 -34.950   9.051  1.00  1.00      G    C
ATOM   1406  CA  LYS G  36      38.030 -36.020   5.581  1.00  1.00      G    C
ATOM   1407  CA  LYS G  37      37.480 -32.910   3.381  1.00  1.00      G    C
ATOM   1408  CA  PRO G  38      34.310 -31.330   4.851  1.00  1.00      G    C
ATOM   1409  CA  HIS G  39      32.330 -31.670   1.561  1.00  1.00      G    C
ATOM   1410  CA  ARG G  40      28.640 -30.660   1.591  1.00  1.00      G    C
ATOM   1411  CA  TYR G  41      26.930 -27.670   3.191  1.00  1.00      G    C
ATOM   1412  CA  ARG G  42      23.790 -28.420   5.131  1.00  1.00      G    C
ATOM   1413  CA  PRO G  43      21.710 -26.650   2.430  1.00  1.00      G    C
ATOM   1414  CA  GLY G  44      21.060 -23.150   3.710  1.00  1.00      G    C
ATOM   1415  CA  THR G  45      24.120 -22.850   5.860  1.00  1.00      G    C
ATOM   1416  CA  VAL G  46      25.930 -20.440   3.700  1.00  1.00      G    C
ATOM   1417  CA  ALA G  47      22.940 -18.500   2.700  1.00  1.00      G    C
ATOM   1418  CA  LEU G  48      22.270 -18.040   6.510  1.00  1.00      G    C
ATOM   1419  CA  ARG G  49      25.920 -17.060   7.020  1.00  1.00      G    C
ATOM   1420  CA  GLU G  50      25.850 -14.570   4.280  1.00  1.00      G    C
ATOM   1421  CA  ILE G  51      22.590 -12.910   5.400  1.00  1.00      G    C
ATOM   1422  CA  ARG G  52      24.280 -12.280   8.790  1.00  1.00      G    C
ATOM   1423  CA  ARG G  53      27.460 -10.990   7.270  1.00  1.00      G    C
ATOM   1424  CA  TYR G  54      25.700  -8.560   4.860  1.00  1.00      G    C
ATOM   1425  CA  GLN G  55      23.260  -7.250   7.350  1.00  1.00      G    C
ATOM   1426  CA  LYS G  56      26.000  -6.130   9.650  1.00  1.00      G    C
ATOM   1427  CA  SER G  57      28.080  -4.220   6.960  1.00  1.00      G    C
ATOM   1428  CA  THR G  58      26.580  -0.970   5.460  1.00  1.00      G    C
ATOM   1429  CA  GLU G  59      28.600  -0.590   2.270  1.00  1.00      G    C
ATOM   1430  CA  LEU G  60      26.660  -0.120  -0.930  1.00  1.00      G    C
ATOM   1431  CA  LEU G  61      26.260  -3.360  -2.860  1.00  1.00      G    C
ATOM   1432  CA  ILE G  62      26.160  -2.350  -6.540  1.00  1.00      G    C
ATOM   1433  CA  ARG G  63      29.350  -0.900  -7.890  1.00  1.00      G    C
ATOM   1434  CA  LYS G  64      29.410   2.880  -8.080  1.00  1.00      G    C
ATOM   1435  CA  LEU G  65      30.760   3.490 -11.660  1.00  1.00      G    C
ATOM   1436  CA  PRO G  66      28.420   0.990 -13.290  1.00  1.00      G    C
ATOM   1437  CA  PHE G  67      25.580   2.630 -11.320  1.00  1.00      G    C
ATOM   1438  CA  GLN G  68      26.470   6.100 -12.250  1.00  1.00      G    C
ATOM   1439  CA  ARG G  69      26.290   5.150 -15.860  1.00  1.00      G    C
ATOM   1440  CA  LEU G  70      22.840   3.810 -15.560  1.00  1.00      G    C
ATOM   1441  CA  VAL G  71      21.640   6.920 -13.630  1.00  1.00      G    C
ATOM   1442  CA  ARG G  72      22.830   9.450 -16.090  1.00  1.00      G    C
ATOM   1443  CA  GLU G  73      21.610   7.290 -19.010  1.00  1.00      G    C
ATOM   1444  CA  ILE G  74      18.070   7.000 -17.830  1.00  1.00      G    C
ATOM   1445  CA  ALA G  75      17.850  10.790 -17.130  1.00  1.00      G    C
ATOM   1446  CA  GLN G  76      19.390  11.550 -20.610  1.00  1.00      G    C
ATOM   1447  CA  ASP G  77      16.260   9.960 -22.000  1.00  1.00      G    C
ATOM   1448  CA  PHE G  78      14.140  12.840 -20.730  1.00  1.00      G    C
ATOM   1449  CA  LYS G  79      16.410  15.850 -21.320  1.00  1.00      G    C
ATOM   1450  CA  THR G  80      19.790  15.470 -23.010  1.00  1.00      G    C
ATOM   1451  CA  ASP G  81      23.050  16.980 -21.980  1.00  1.00      G    C
ATOM   1452  CA  LEU G  82      22.250  17.820 -18.460  1.00  1.00      G    C
ATOM   1453  CA  ARG G  83      24.540  18.210 -15.530  1.00  1.00      G    C
ATOM   1454  CA  PHE G  84      24.000  16.380 -12.160  1.00  1.00      G    C
ATOM   1455  CA  GLN G  85      25.060  17.880  -8.860  1.00  1.00      G    C
ATOM   1456  CA  SER G  86      27.270  15.030  -7.300  1.00  1.00      G    C
ATOM   1457  CA  SER G  87      24.850  14.750  -4.300  1.00  1.00      G    C
ATOM   1458  CA  ALA G  88      22.000  13.990  -6.880  1.00  1.00      G    C
ATOM   1459  CA  VAL G  89      23.950  10.930  -8.050  1.00  1.00      G    C
ATOM   1460  CA  MET G  90      24.940   9.990  -4.490  1.00  1.00      G    C
ATOM   1461  CA  ALA G  91      21.340  10.660  -3.560  1.00  1.00      G    C
ATOM   1462  CA  LEU G  92      20.100   8.400  -6.290  1.00  1.00      G    C
ATOM   1463  CA  GLN G  93      22.540   5.670  -5.260  1.00  1.00      G    C
ATOM   1464  CA  GLU G  94      21.600   5.980  -1.540  1.00  1.00      G    C
ATOM   1465  CA  ALA G  95      17.870   6.030  -2.370  1.00  1.00      G    C
ATOM   1466  CA  SER G  96      17.960   3.350  -5.030  1.00  1.00      G    C
ATOM   1467  CA  GLU G  97      19.810   0.740  -3.070  1.00  1.00      G    C
ATOM   1468  CA  ALA G  98      17.730   1.340   0.090  1.00  1.00      G    C
ATOM   1469  CA  TYR G  99      14.610   0.860  -1.900  1.00  1.00      G    C
ATOM   1470  CA  LEU G 100      15.610  -2.540  -3.400  1.00  1.00      G    C
ATOM   1471  CA  VAL G 101      16.550  -4.140  -0.090  1.00  1.00      G    C
ATOM   1472  CA  ALA G 102      13.180  -3.240   1.520  1.00  1.00      G    C
ATOM   1473  CA  LEU G 103      11.410  -4.550  -1.490  1.00  1.00      G    C
ATOM   1474  CA  PHE G 104      13.370  -7.830  -1.220  1.00  1.00      G    C
ATOM   1475  CA  GLU G 105      12.420  -8.050   2.520  1.00  1.00      G    C
ATOM   1476  CA  ASP G 106       8.690  -8.240   1.470  1.00  1.00      G    C
ATOM   1477  CA  THR G 107       9.210 -10.490  -1.380  1.00  1.00      G    C
ATOM   1478  CA  ASN G 108      10.980 -12.970   0.980  1.00  1.00      G    C
ATOM   1479  CA  LEU G 109       8.030 -12.700   3.410  1.00  1.00      G    C
ATOM   1480  CA  CYS G 110       5.830 -13.470   0.280  1.00  1.00      G    C
ATOM   1481  CA  ALA G 111       7.860 -16.600  -0.480  1.00  1.00      G    C
ATOM   1482  CA  ILE G 112       7.550 -17.980   3.060  1.00  1.00      G    C
ATOM   1483  CA  HIS G 113       3.840 -17.450   3.070  1.00  1.00      G    C
ATOM   1484  CA  ALA G 114       3.580 -19.910   0.190  1.00  1.00      G    C
ATOM   1485  CA  LYS G 115       5.470 -22.510   2.150  1.00  1.00      G    C
ATOM   1486  CA  ARG G 116       8.710 -21.760   0.230  1.00  1.00      G    C
ATOM   1487  CA  VAL G 117      12.060 -20.380   1.380  1.00  1.00      G    C
ATOM   1488  CA  THR G 118      13.240 -19.530  -2.060  1.00  1.00      G    C
ATOM   1489  CA  ILE G 119      11.990 -16.300  -3.630  1.00  1.00      G    C
ATOM   1490  CA  MET G 120      10.770 -16.380  -7.220  1.00  1.00      G    C
ATOM   1491  CA  PRO G 121       9.180 -13.930  -9.720  1.00  1.00      G    C
ATOM   1492  CA  LYS G 122       5.770 -14.390  -8.320  1.00  1.00      G    C
ATOM   1493  CA  ASP G 123       6.980 -13.250  -5.020  1.00  1.00      G    C
ATOM   1494  CA  ILE G 124       8.290  -9.920  -6.280  1.00  1.00      G    C
ATOM   1495  CA  GLN G 125       4.970  -9.580  -8.220  1.00  1.00      G    C
ATOM   1496  CA  LEU G 126       2.840 -10.120  -5.160  1.00  1.00      G    C
ATOM   1497  CA  ALA G 127       4.840  -7.560  -3.180  1.00  1.00      G    C
ATOM   1498  CA  ARG G 128       4.780  -4.930  -6.030  1.00  1.00      G    C
ATOM   1499  CA  ARG G 129       1.120  -5.760  -6.370  1.00  1.00      G    C
ATOM   1500  CA  ILE G 130       0.510  -5.070  -2.640  1.00  1.00      G    C
ATOM   1501  CA  ARG G 131       2.470  -1.890  -1.880  1.00  1.00      G    C
ATOM   1502  CA  GLY G 132       0.500  -0.140  -4.550  1.00  1.00      G    C
ATOM   1503  CA  GLU G 133       3.410  -0.340  -7.060  1.00  1.00      G    C
ATOM   1504  CA  ARG G 134       1.520  -2.690  -9.440  1.00  1.00      G    C
ATOM   1505  CA  ALA G 135      -1.820  -1.970  -7.800  1.00  1.00      G    C
TER
ATOM   1506  CA  SER H   1      44.110 -19.330 -53.550  1.00  1.00      H    C
ATOM   1507  CA  GLY H   2      42.770 -22.860 -53.940  1.00  1.00      H    C
ATOM   1508  CA  ARG H   3      39.270 -21.940 -54.600  1.00  1.00      H    C
ATOM   1509  CA  GLY H   4      40.510 -18.440 -55.070  1.00  1.00      H    C
ATOM   1510  CA  LYS H   5      37.470 -16.530 -53.960  1.00  1.00      H    C
ATOM   1511  CA  GLY H   6      38.230 -14.000 -51.180  1.00  1.00      H    C
ATOM   1512  CA  GLY H   7      38.790 -17.130 -49.090  1.00  1.00      H    C
ATOM   1513  CA  LYS H   8      37.510 -20.630 -48.290  1.00  1.00      H    C
ATOM   1514  CA  GLY H   9      38.720 -23.210 -45.620  1.00  1.00      H    C
ATOM   1515  CA  LEU H  10      41.670 -21.900 -43.790  1.00  1.00      H    C
ATOM   1516  CA  GLY H  11      40.070 -18.710 -42.550  1.00  1.00      H    C
ATOM   1517  CA  LYS H  12      39.370 -20.340 -39.160  1.00  1.00      H    C
ATOM   1518  CA  GLY H  13      41.240 -19.880 -35.820  1.00  1.00      H    C
ATOM   1519  CA  GLY H  14      40.700 -19.320 -32.250  1.00  1.00      H    C
ATOM   1520  CA  ALA H  15      37.890 -21.830 -32.640  1.00  1.00      H    C
ATOM   1521  CA  LYS H  16      35.370 -19.080 -33.020  1.00  1.00      H    C
ATOM   1522  CA  ARG H  17      32.320 -17.720 -31.350  1.00  1.00      H    C
ATOM   1523  CA  HIS H  18      32.470 -17.280 -27.610  1.00  1.00      H    C
ATOM   1524  CA  ARG H  19      34.780 -14.350 -27.790  1.00  1.00      H    C
ATOM   1525  CA  LYS H  20      33.710 -10.910 -29.020  1.00  1.00      H    C
ATOM   1526  CA  VAL H  21      33.430  -8.040 -26.400  1.00  1.00      H    C
ATOM   1527  CA  LEU H  22      30.440  -6.630 -24.480  1.00  1.00      H    C
ATOM   1528  CA  ARG H  23      29.910  -4.710 -21.250  1.00  1.00      H    C
ATOM   1529  CA  ASP H  24      26.300  -3.680 -20.630  1.00  1.00      H    C
ATOM   1530  CA  ASN H  25      24.580  -0.790 -18.880  1.00  1.00      H    C
ATOM   1531  CA  ILE H  26      21.540  -2.600 -17.550  1.00  1.00      H    C
ATOM   1532  CA  GLN H  27      23.700  -5.620 -17.840  1.00  1.00      H    C
ATOM   1533  CA  GLY H  28      25.970  -3.850 -15.420  1.00  1.00      H    C
ATOM   1534  CA  ILE H  29      23.670  -4.490 -12.480  1.00  1.00      H    C
ATOM   1535  CA  THR H  30      25.120  -7.920 -11.790  1.00  1.00      H    C
ATOM   1536  CA  LYS H  31      23.740 -11.130 -10.380  1.00  1.00      H    C
ATOM   1537  CA  PRO H  32      26.130 -10.720  -7.450  1.00  1.00      H    C
ATOM   1538  CA  ALA H  33      25.030  -7.150  -6.710  1.00  1.00      H    C
ATOM   1539  CA  ILE H  34      21.400  -8.210  -6.580  1.00  1.00      H    C
ATOM   1540  CA  ARG H  35      22.250 -11.160  -4.440  1.00  1.00      H    C
ATOM   1541  CA  ARG H  36      24.080  -9.020  -1.890  1.00  1.00      H    C
ATOM   1542  CA  LEU H  37      21.180  -6.680  -1.530  1.00  1.00      H    C
ATOM   1543  CA  ALA H  38      18.760  -9.510  -1.160  1.00  1.00      H    C
ATOM   1544  CA  ARG H  39      20.980 -11.100   1.580  1.00  1.00      H    C
ATOM   1545  CA  ARG H  40      21.200  -7.990   3.520  1.00  1.00      H    C
ATOM   1546  CA  GLY H  41      17.460  -7.880   2.930  1.00  1.00      H    C
ATOM   1547  CA  GLY H  42      17.250 -11.270   4.640  1.00  1.00      H    C
ATOM   1548  CA  VAL H  43      16.680 -13.400   1.450  1.00  1.00      H    C
ATOM   1549  CA  LYS H  44      17.640 -17.110   1.740  1.00  1.00      H    C
ATOM   1550  CA  ARG H  45      17.400 -18.660  -1.710  1.00  1.00      H    C
ATOM   1551  CA  ILE H  46      17.070 -17.020  -5.080  1.00  1.00      H    C
ATOM   1552  CA  SER H  47      15.590 -18.700  -8.240  1.00  1.00      H    C
ATOM   1553  CA  GLY H  48      17.640 -18.040 -11.350  1.00  1.00      H    C
ATOM   1554  CA  LEU H  49      15.020 -15.890 -12.830  1.00  1.00      H    C
ATOM   1555  CA  ILE H  50      15.270 -13.110 -10.210  1.00  1.00      H    C
ATOM   1556  CA  TYR H  51      18.040 -11.210 -11.740  1.00  1.00      H    C
ATOM   1557  CA  GLU H  52      16.410 -10.210 -15.050  1.00  1.00      H    C
ATOM   1558  CA  GLU H  53      13.150  -9.580 -13.340  1.00  1.00      H    C
ATOM   1559  CA  THR H  54      14.880  -7.200 -10.890  1.00  1.00      H    C
ATOM   1560  CA  ARG H  55      16.510  -5.190 -13.660  1.00  1.00      H    C
ATOM   1561  CA  GLY H  56      13.190  -4.320 -15.110  1.00  1.00      H    C
ATOM   1562  CA  VAL H  57      11.840  -3.590 -11.560  1.00  1.00      H    C
ATOM   1563  CA  LEU H  58      14.740  -1.530 -10.590  1.00  1.00      H    C
ATOM   1564  CA  LYS H  59      14.620   0.550 -13.780  1.00  1.00      H    C
ATOM   1565  CA  VAL H  60      10.940   1.450 -13.130  1.00  1.00      H    C
ATOM   1566  CA  PHE H  61      11.820   3.290  -9.970  1.00  1.00      H    C
ATOM   1567  CA  LEU H  62      14.500   5.370 -11.730  1.00  1.00      H    C
ATOM   1568  CA  GLU H  63      12.540   6.310 -14.690  1.00  1.00      H    C
ATOM   1569  CA  ASN H  64       9.690   7.470 -12.350  1.00  1.00      H    C
ATOM   1570  CA  VAL H  65      11.860   9.270  -9.920  1.00  1.00      H    C
ATOM   1571  CA  ILE H  66      14.330  10.840 -12.400  1.00  1.00      H    C
ATOM   1572  CA  ARG H  67      11.410  12.080 -14.570  1.00  1.00      H    C
ATOM   1573  CA  ASP H  68      10.110  14.050 -11.620  1.00  1.00      H    C
ATOM   1574  CA  ALA H  69      13.490  15.560 -10.770  1.00  1.00      H    C
ATOM   1575  CA  VAL H  70      14.020  16.780 -14.410  1.00  1.00      H    C
ATOM   1576  CA  THR H  71      10.520  18.270 -14.430  1.00  1.00      H    C
ATOM   1577  CA  TYR H  72      11.450  20.370 -11.370  1.00  1.00      H    C
ATOM   1578  CA  THR H  73      14.810  21.160 -13.000  1.00  1.00      H    C
ATOM   1579  CA  GLU H  74      13.050  22.170 -16.280  1.00  1.00      H    C
ATOM   1580  CA  HIS H  75      10.400  24.190 -14.400  1.00  1.00      H    C
ATOM   1581  CA  ALA H  76      13.210  26.200 -12.860  1.00  1.00      H    C
ATOM   1582  CA  LYS H  77      14.770  26.630 -16.250  1.00  1.00      H    C
ATOM   1583  CA  ARG H  78      18.040  24.870 -14.960  1.00  1.00      H    C
ATOM   1584  CA  LYS H  79      20.250  22.440 -16.830  1.00  1.00      H    C
ATOM   1585  CA  THR H  80      21.580  20.880 -13.630  1.00  1.00      H    C
ATOM   1586  CA  VAL H  81      19.690  18.310 -11.460  1.00  1.00      H    C
ATOM   1587  CA  THR H  82      19.910  19.580  -7.860  1.00  1.00      H    C
ATOM   1588  CA  ALA H  83      19.630  17.600  -4.710  1.00  1.00      H    C
ATOM   1589  CA  MET H  84      16.330  19.320  -3.680  1.00  1.00      H    C
ATOM   1590  CA  ASP H  85      14.810  18.410  -7.130  1.00  1.00      H    C
ATOM   1591  CA  VAL H  86      15.820  14.840  -6.390  1.00  1.00      H    C
ATOM   1592  CA  VAL H  87      14.710  15.240  -2.660  1.00  1.00      H    C
ATOM   1593  CA  TYR H  88      11.280  16.420  -4.000  1.00  1.00      H    C
ATOM   1594  CA  ALA H  89      11.010  13.580  -6.440  1.00  1.00      H    C
ATOM   1595  CA  LEU H  90      11.690  11.120  -3.670  1.00  1.00      H    C
ATOM   1596  CA  LYS H  91       9.150  12.910  -1.350  1.00  1.00      H    C
ATOM   1597  CA  ARG H  92       6.450  12.640  -4.000  1.00  1.00      H    C
ATOM   1598  CA  GLN H  93       7.340   9.040  -4.430  1.00  1.00      H    C
ATOM   1599  CA  GLY H  94       6.900   8.500  -0.610  1.00  1.00      H    C
ATOM   1600  CA  ARG H  95      10.490   7.830   0.040  1.00  1.00      H    C
ATOM   1601  CA  THR H  96      11.660  11.150   1.790  1.00  1.00      H    C
ATOM   1602  CA  LEU H  97      15.370  11.130   2.410  1.00  1.00      H    C
ATOM   1603  CA  TYR H  98      17.180  13.180   5.110  1.00  1.00      H    C
ATOM   1604  CA  GLY H  99      20.860  14.310   4.810  1.00  1.00      H    C
ATOM   1605  CA  PHE H 100      20.790  15.910   1.300  1.00  1.00      H    C
ATOM   1606  CA  GLY H 101      19.810  19.540   2.110  1.00  1.00      H    C
ATOM   1607  CA  GLY H 102      20.060  18.690   5.740  1.00  1.00      H    C
TER
ATOM   1608  CA  SER I   1     -12.740  53.920 -12.360  1.00  1.00      I    C
ATOM   1609  CA  GLY I   2     -15.580  53.160 -14.800  1.00  1.00      I    C
ATOM   1610  CA  ARG I   3     -14.770  51.660 -18.110  1.00  1.00      I    C
ATOM   1611  CA  GLY I   4     -17.250  51.020 -20.960  1.00  1.00      I    C
ATOM   1612  CA  LYS I   5     -19.650  53.510 -22.470  1.00  1.00      I    C
ATOM   1613  CA  GLN I   6     -21.420  50.350 -23.700  1.00  1.00      I    C
ATOM   1614  CA  GLY I   7     -22.200  48.950 -27.130  1.00  1.00      I    C
ATOM   1615  CA  GLY I   8     -21.340  49.930 -30.610  1.00  1.00      I    C
ATOM   1616  CA  LYS I   9     -24.180  48.020 -32.070  1.00  1.00      I    C
ATOM   1617  CA  THR I  10     -24.400  44.260 -31.360  1.00  1.00      I    C
ATOM   1618  CA  ARG I  11     -27.070  43.860 -28.720  1.00  1.00      I    C
ATOM   1619  CA  ALA I  12     -25.750  40.260 -28.340  1.00  1.00      I    C
ATOM   1620  CA  LYS I  13     -25.250  38.560 -24.930  1.00  1.00      I    C
ATOM   1621  CA  ALA I  14     -22.040  36.680 -23.950  1.00  1.00      I    C
ATOM   1622  CA  LYS I  15     -18.610  38.060 -23.260  1.00  1.00      I    C
ATOM   1623  CA  THR I  16     -17.480  35.750 -20.490  1.00  1.00      I    C
ATOM   1624  CA  ARG I  17     -13.760  34.920 -20.330  1.00  1.00      I    C
ATOM   1625  CA  SER I  18     -14.910  31.360 -20.790  1.00  1.00      I    C
ATOM   1626  CA  SER I  19     -16.290  31.960 -24.290  1.00  1.00      I    C
ATOM   1627  CA  ARG I  20     -13.310  34.090 -25.150  1.00  1.00      I    C
ATOM   1628  CA  ALA I  21     -10.990  31.120 -24.410  1.00  1.00      I    C
ATOM   1629  CA  GLY I  22     -13.260  28.560 -26.110  1.00  1.00      I    C
ATOM   1630  CA  LEU I  23     -14.060  26.780 -22.790  1.00  1.00      I    C
ATOM   1631  CA  GLN I  24     -17.250  25.710 -21.160  1.00  1.00      I    C
ATOM   1632  CA  PHE I  25     -15.970  25.770 -17.640  1.00  1.00      I    C
ATOM   1633  CA  PRO I  26     -15.660  29.100 -15.800  1.00  1.00      I    C
ATOM   1634  CA  VAL I  27     -12.420  30.950 -16.000  1.00  1.00      I    C
ATOM   1635  CA  GLY I  28     -13.760  33.870 -14.020  1.00  1.00      I    C
ATOM   1636  CA  ARG I  29     -15.000  31.560 -11.170  1.00  1.00      I    C
ATOM   1637  CA  VAL I  30     -11.740  29.510 -11.370  1.00  1.00      I    C
ATOM   1638  CA  HIS I  31      -9.940  32.890 -11.230  1.00  1.00      I    C
ATOM   1639  CA  ARG I  32     -11.850  33.730  -8.080  1.00  1.00      I    C
ATOM   1640  CA  LEU I  33     -11.570  30.300  -6.380  1.00  1.00      I    C
ATOM   1641  CA  LEU I  34      -7.830  30.180  -7.060  1.00  1.00      I    C
ATOM   1642  CA  ARG I  35      -7.460  33.590  -5.320  1.00  1.00      I    C
ATOM   1643  CA  LYS I  36      -9.570  32.590  -2.260  1.00  1.00      I    C
ATOM   1644  CA  GLY I  37      -7.670  29.290  -1.560  1.00  1.00      I    C
ATOM   1645  CA  ASN I  38      -4.350  30.820  -0.650  1.00  1.00      I    C
ATOM   1646  CA  TYR I  39      -2.310  28.640  -2.880  1.00  1.00      I    C
ATOM   1647  CA  ALA I  40       0.130  31.350  -3.960  1.00  1.00      I    C
ATOM   1648  CA  GLU I  41      -0.600  34.940  -2.930  1.00  1.00      I    C
ATOM   1649  CA  ARG I  42      -0.540  36.030  -6.580  1.00  1.00      I    C
ATOM   1650  CA  VAL I  43      -2.510  35.270  -9.850  1.00  1.00      I    C
ATOM   1651  CA  GLY I  44      -1.610  36.010 -13.390  1.00  1.00      I    C
ATOM   1652  CA  ALA I  45      -4.420  36.250 -15.990  1.00  1.00      I    C
ATOM   1653  CA  GLY I  46      -3.330  33.160 -18.000  1.00  1.00      I    C
ATOM   1654  CA  ALA I  47      -3.180  30.740 -14.980  1.00  1.00      I    C
ATOM   1655  CA  PRO I  48      -6.980  30.480 -14.470  1.00  1.00      I    C
ATOM   1656  CA  VAL I  49      -7.700  29.830 -18.060  1.00  1.00      I    C
ATOM   1657  CA  TYR I  50      -5.150  27.040 -18.360  1.00  1.00      I    C
ATOM   1658  CA  LEU I  51      -6.510  25.240 -15.380  1.00  1.00      I    C
ATOM   1659  CA  ALA I  52     -10.160  25.400 -16.540  1.00  1.00      I    C
ATOM   1660  CA  ALA I  53      -9.200  24.350 -20.030  1.00  1.00      I    C
ATOM   1661  CA  VAL I  54      -7.400  21.270 -18.720  1.00  1.00      I    C
ATOM   1662  CA  LEU I  55     -10.260  20.220 -16.530  1.00  1.00      I    C
ATOM   1663  CA  GLU I  56     -12.770  20.530 -19.280  1.00  1.00      I    C
ATOM   1664  CA  TYR I  57     -10.650  18.280 -21.480  1.00  1.00      I    C
ATOM   1665  CA  LEU I  58     -10.380  15.570 -18.740  1.00  1.00      I    C
ATOM   1666  CA  THR I  59     -14.170  15.810 -18.310  1.00  1.00      I    C
ATOM   1667  CA  ALA I  60     -14.320  15.200 -22.030  1.00  1.00      I    C
ATOM   1668  CA  GLU I  61     -12.390  11.970 -21.750  1.00  1.00      I    C
ATOM   1669  CA  ILE I  62     -14.420  10.480 -18.990  1.00  1.00      I    C
ATOM   1670  CA  LEU I  63     -17.750  11.530 -20.490  1.00  1.00      I    C
ATOM   1671  CA  GLU I  64     -16.930  10.060 -23.910  1.00  1.00      I    C
ATOM   1672  CA  LEU I  65     -16.050   6.500 -22.450  1.00  1.00      I    C
ATOM   1673  CA  ALA I  66     -18.820   6.220 -19.930  1.00  1.00      I    C
ATOM   1674  CA  GLY I  67     -21.520   7.130 -22.510  1.00  1.00      I    C
ATOM   1675  CA  ASN I  68     -19.790   4.500 -24.790  1.00  1.00      I    C
ATOM   1676  CA  ALA I  69     -19.990   1.770 -22.150  1.00  1.00      I    C
ATOM   1677  CA  ALA I  70     -23.740   2.610 -21.550  1.00  1.00      I    C
ATOM   1678  CA  ARG I  71     -24.530   2.270 -25.360  1.00  1.00      I    C
ATOM   1679  CA  ASP I  72     -22.530  -0.810 -25.590  1.00  1.00      I    C
ATOM   1680  CA  ASN I  73     -24.650  -2.410 -22.740  1.00  1.00      I    C
ATOM   1681  CA  LYS I  74     -27.820  -0.990 -24.370  1.00  1.00      I    C
ATOM   1682  CA  LYS I  75     -28.660   1.310 -21.420  1.00  1.00      I    C
ATOM   1683  CA  THR I  76     -29.120   4.760 -22.750  1.00  1.00      I    C
ATOM   1684  CA  ARG I  77     -28.210   6.560 -19.470  1.00  1.00      I    C
ATOM   1685  CA  ILE I  78     -24.730   6.880 -17.880  1.00  1.00      I    C
ATOM   1686  CA  ILE I  79     -24.580   5.800 -14.200  1.00  1.00      I    C
ATOM   1687  CA  PRO I  80     -21.630   5.590 -11.770  1.00  1.00      I    C
ATOM   1688  CA  ARG I  81     -21.010   1.920 -12.920  1.00  1.00      I    C
ATOM   1689  CA  HIS I  82     -20.480   3.290 -16.470  1.00  1.00      I    C
ATOM   1690  CA  LEU I  83     -17.950   5.780 -15.210  1.00  1.00      I    C
ATOM   1691  CA  GLN I  84     -16.090   2.980 -13.380  1.00  1.00      I    C
ATOM   1692  CA  LEU I  85     -16.040   0.660 -16.520  1.00  1.00      I    C
ATOM   1693  CA  ALA I  86     -14.740   3.540 -18.530  1.00  1.00      I    C
ATOM   1694  CA  VAL I  87     -12.060   4.460 -15.980  1.00  1.00      I    C
ATOM   1695  CA  ARG I  88     -10.810   1.050 -14.870  1.00  1.00      I    C
ATOM   1696  CA  ASN I  89     -10.450  -0.300 -18.340  1.00  1.00      I    C
ATOM   1697  CA  ASP I  90      -8.220   2.590 -19.470  1.00  1.00      I    C
ATOM   1698  CA  GLU I  91      -4.420   2.540 -18.770  1.00  1.00      I    C
ATOM   1699  CA  GLU I  92      -3.840   6.240 -18.340  1.00  1.00      I    C
ATOM   1700  CA  LEU I  93      -7.010   7.260 -16.420  1.00  1.00      I    C
ATOM   1701  CA  ASN I  94      -6.620   4.200 -14.230  1.00  1.00      I    C
ATOM   1702  CA  LYS I  95      -3.300   5.340 -12.960  1.00  1.00      I    C
ATOM   1703  CA  LEU I  96      -4.450   8.950 -12.300  1.00  1.00      I    C
ATOM   1704  CA  LEU I  97      -7.450   7.610 -10.490  1.00  1.00      I    C
ATOM   1705  CA  GLY I  98      -5.740   4.630  -8.810  1.00  1.00      I    C
ATOM   1706  CA  ARG I  99      -6.330   5.670  -5.370  1.00  1.00      I    C
ATOM   1707  CA  VAL I 100      -9.750   7.310  -5.800  1.00  1.00      I    C
ATOM   1708  CA  THR I 101     -13.170   5.690  -5.090  1.00  1.00      I    C
ATOM   1709  CA  ILE I 102     -15.940   6.090  -7.670  1.00  1.00      I    C
ATOM   1710  CA  ALA I 103     -19.150   5.640  -5.680  1.00  1.00      I    C
ATOM   1711  CA  GLN I 104     -21.780   3.350  -6.840  1.00  1.00      I    C
ATOM   1712  CA  GLY I 105     -19.180   1.890  -9.300  1.00  1.00      I    C
ATOM   1713  CA  GLY I 106     -18.110  -1.020  -7.350  1.00  1.00      I    C
ATOM   1714  CA  VAL I 107     -14.940  -2.650  -8.650  1.00  1.00      I    C
ATOM   1715  CA  LEU I 108     -13.990  -4.790 -11.660  1.00  1.00      I    C
ATOM   1716  CA  PRO I 109     -11.320  -7.520 -10.800  1.00  1.00      I    C
ATOM   1717  CA  ASN I 110      -8.260  -6.580 -12.700  1.00  1.00      I    C
ATOM   1718  CA  ILE I 111      -7.790  -9.850 -14.600  1.00  1.00      I    C
ATOM   1719  CA  GLN I 112      -5.850 -12.600 -12.790  1.00  1.00      I    C
ATOM   1720  CA  SER I 113      -4.360 -14.870 -15.570  1.00  1.00      I    C
ATOM   1721  CA  VAL I 114      -3.600 -17.850 -13.390  1.00  1.00      I    C
ATOM   1722  CA  LEU I 115      -7.220 -18.360 -12.680  1.00  1.00      I    C
ATOM   1723  CA  LEU I 116      -8.190 -19.180 -16.320  1.00  1.00      I    C
ATOM   1724  CA  PRO I 117     -11.670 -20.530 -16.770  1.00  1.00      I    C
ATOM   1725  CA  LYS I 118     -12.370 -24.340 -16.480  1.00  1.00      I    C
ATOM   1726  CA  LYS I 119     -14.330 -26.790 -18.500  1.00  1.00      I    C
ATOM   1727  CA  THR I 120     -10.840 -27.450 -19.700  1.00  1.00      I    C
ATOM   1728  CA  GLU I 121      -8.190 -29.900 -18.520  1.00  1.00      I    C
ATOM   1729  CA  SER I 122      -4.650 -28.750 -19.030  1.00  1.00      I    C
ATOM   1730  CA  SER I 123      -3.730 -31.080 -21.820  1.00  1.00      I    C
ATOM   1731  CA  LYS I 124      -0.300 -32.660 -22.920  1.00  1.00      I    C
ATOM   1732  CA  SER I 125      -0.470 -33.850 -26.579  1.00  1.00      I    C
ATOM   1733  CA  LYS I 126      -1.600 -37.350 -27.269  1.00  1.00      I    C
ATOM   1734  CA  SER I 127      -3.500 -38.670 -30.379  1.00  1.00      I    C
ATOM   1735  CA  LYS I 128      -0.240 -37.840 -32.219  1.00  1.00      I    C
TER
ATOM   1736  CA  PRO J   1     -48.500  32.330  -4.290  1.00  1.00      J    C
ATOM   1737  CA  GLU J   2     -51.330  34.800  -4.900  1.00  1.00      J    C
ATOM   1738  CA  PRO J   3     -50.490  37.960  -3.300  1.00  1.00      J    C
ATOM   1739  CA  ALA J   4     -53.720  37.320  -1.570  1.00  1.00      J    C
ATOM   1740  CA  LYS J   5     -55.120  40.750  -2.780  1.00  1.00      J    C
ATOM   1741  CA  SER J   6     -57.870  41.690  -0.070  1.00  1.00      J    C
ATOM   1742  CA  ALA J   7     -57.970  42.440   3.720  1.00  1.00      J    C
ATOM   1743  CA  PRO J   8     -56.980  44.100   5.920  1.00  1.00      J    C
ATOM   1744  CA  ALA J   9     -53.770  42.140   6.300  1.00  1.00      J    C
ATOM   1745  CA  PRO J  10     -54.590  40.670   8.800  1.00  1.00      J    C
ATOM   1746  CA  LYS J  11     -53.610  42.560  12.000  1.00  1.00      J    C
ATOM   1747  CA  LYS J  12     -56.870  42.430  14.110  1.00  1.00      J    C
ATOM   1748  CA  GLY J  13     -54.620  42.270  17.140  1.00  1.00      J    C
ATOM   1749  CA  SER J  14     -56.760  39.870  19.200  1.00  1.00      J    C
ATOM   1750  CA  LYS J  15     -54.910  36.580  19.950  1.00  1.00      J    C
ATOM   1751  CA  LYS J  16     -52.920  35.650  16.870  1.00  1.00      J    C
ATOM   1752  CA  ALA J  17     -49.950  37.970  16.980  1.00  1.00      J    C
ATOM   1753  CA  VAL J  18     -48.360  37.900  13.370  1.00  1.00      J    C
ATOM   1754  CA  THR J  19     -49.560  35.070  11.210  1.00  1.00      J    C
ATOM   1755  CA  LYS J  20     -47.560  31.910  10.300  1.00  1.00      J    C
ATOM   1756  CA  THR J  21     -49.580  31.530   7.050  1.00  1.00      J    C
ATOM   1757  CA  GLN J  22     -48.670  32.370   3.550  1.00  1.00      J    C
ATOM   1758  CA  LYS J  23     -46.390  35.090   4.730  1.00  1.00      J    C
ATOM   1759  CA  LYS J  24     -45.010  35.960   1.440  1.00  1.00      J    C
ATOM   1760  CA  ASP J  25     -41.650  37.630   2.220  1.00  1.00      J    C
ATOM   1761  CA  GLY J  26     -40.060  36.430  -1.050  1.00  1.00      J    C
ATOM   1762  CA  LYS J  27     -38.540  33.670   1.050  1.00  1.00      J    C
ATOM   1763  CA  LYS J  28     -39.120  30.150  -0.250  1.00  1.00      J    C
ATOM   1764  CA  ARG J  29     -37.360  30.090  -3.630  1.00  1.00      J    C
ATOM   1765  CA  ARG J  30     -34.530  32.380  -2.450  1.00  1.00      J    C
ATOM   1766  CA  LYS J  31     -31.740  30.560  -0.510  1.00  1.00      J    C
ATOM   1767  CA  THR J  32     -28.270  31.650  -1.510  1.00  1.00      J    C
ATOM   1768  CA  ARG J  33     -27.070  28.930  -3.730  1.00  1.00      J    C
ATOM   1769  CA  LYS J  34     -23.790  27.060  -3.080  1.00  1.00      J    C
ATOM   1770  CA  GLU J  35     -21.590  27.160  -6.160  1.00  1.00      J    C
ATOM   1771  CA  SER J  36     -21.330  23.880  -8.130  1.00  1.00      J    C
ATOM   1772  CA  TYR J  37     -19.850  22.770 -11.380  1.00  1.00      J    C
ATOM   1773  CA  ALA J  38     -22.770  20.720 -12.380  1.00  1.00      J    C
ATOM   1774  CA  ILE J  39     -24.160  22.860 -15.260  1.00  1.00      J    C
ATOM   1775  CA  TYR J  40     -20.750  22.810 -16.910  1.00  1.00      J    C
ATOM   1776  CA  VAL J  41     -20.340  19.030 -16.570  1.00  1.00      J    C
ATOM   1777  CA  TYR J  42     -23.790  18.730 -18.150  1.00  1.00      J    C
ATOM   1778  CA  LYS J  43     -22.880  21.150 -20.990  1.00  1.00      J    C
ATOM   1779  CA  VAL J  44     -19.860  19.080 -22.010  1.00  1.00      J    C
ATOM   1780  CA  LEU J  45     -21.770  15.890 -21.680  1.00  1.00      J    C
ATOM   1781  CA  LYS J  46     -24.340  17.070 -24.300  1.00  1.00      J    C
ATOM   1782  CA  GLN J  47     -21.580  18.030 -26.600  1.00  1.00      J    C
ATOM   1783  CA  VAL J  48     -19.990  14.680 -26.620  1.00  1.00      J    C
ATOM   1784  CA  HIS J  49     -23.030  12.520 -26.090  1.00  1.00      J    C
ATOM   1785  CA  PRO J  50     -26.200  14.320 -27.380  1.00  1.00      J    C
ATOM   1786  CA  ASP J  51     -28.380  11.220 -27.200  1.00  1.00      J    C
ATOM   1787  CA  THR J  52     -27.050   9.890 -23.840  1.00  1.00      J    C
ATOM   1788  CA  GLY J  53     -28.530  10.610 -20.520  1.00  1.00      J    C
ATOM   1789  CA  ILE J  54     -26.900  11.220 -17.110  1.00  1.00      J    C
ATOM   1790  CA  SER J  55     -27.850  10.230 -13.620  1.00  1.00      J    C
ATOM   1791  CA  SER J  56     -27.870  12.820 -10.780  1.00  1.00      J    C
ATOM   1792  CA  LYS J  57     -25.600  10.570  -8.750  1.00  1.00      J    C
ATOM   1793  CA  ALA J  58     -23.140  10.270 -11.690  1.00  1.00      J    C
ATOM   1794  CA  MET J  59     -23.320  14.090 -12.170  1.00  1.00      J    C
ATOM   1795  CA  SER J  60     -22.400  14.530  -8.430  1.00  1.00      J    C
ATOM   1796  CA  ILE J  61     -19.440  12.090  -9.130  1.00  1.00      J    C
ATOM   1797  CA  MET J  62     -18.300  14.470 -12.010  1.00  1.00      J    C
ATOM   1798  CA  ASN J  63     -18.190  17.330  -9.600  1.00  1.00      J    C
ATOM   1799  CA  SER J  64     -15.970  15.240  -7.190  1.00  1.00      J    C
ATOM   1800  CA  PHE J  65     -13.620  14.310 -10.030  1.00  1.00      J    C
ATOM   1801  CA  VAL J  66     -13.350  17.860 -11.130  1.00  1.00      J    C
ATOM   1802  CA  ASN J  67     -12.920  19.440  -7.850  1.00  1.00      J    C
ATOM   1803  CA  ASP J  68     -10.390  16.830  -6.550  1.00  1.00      J    C
ATOM   1804  CA  VAL J  69      -8.260  17.110  -9.690  1.00  1.00      J    C
ATOM   1805  CA  PHE J  70      -8.680  20.940  -9.550  1.00  1.00      J    C
ATOM   1806  CA  GLU J  71      -7.330  20.900  -5.950  1.00  1.00      J    C
ATOM   1807  CA  ARG J  72      -4.620  18.250  -6.750  1.00  1.00      J    C
ATOM   1808  CA  ILE J  73      -3.320  20.290  -9.760  1.00  1.00      J    C
ATOM   1809  CA  ALA J  74      -3.390  23.700  -7.800  1.00  1.00      J    C
ATOM   1810  CA  GLY J  75      -1.840  22.030  -4.700  1.00  1.00      J    C
ATOM   1811  CA  GLU J  76       1.050  20.740  -6.840  1.00  1.00      J    C
ATOM   1812  CA  ALA J  77       1.530  24.210  -8.410  1.00  1.00      J    C
ATOM   1813  CA  SER J  78       1.600  25.820  -4.910  1.00  1.00      J    C
ATOM   1814  CA  ARG J  79       4.400  23.610  -3.680  1.00  1.00      J    C
ATOM   1815  CA  LEU J  80       6.290  24.150  -6.980  1.00  1.00      J    C
ATOM   1816  CA  ALA J  81       6.070  27.940  -6.690  1.00  1.00      J    C
ATOM   1817  CA  HIS J  82       7.180  27.780  -2.960  1.00  1.00      J    C
ATOM   1818  CA  TYR J  83      10.170  25.550  -3.810  1.00  1.00      J    C
ATOM   1819  CA  ASN J  84      11.360  28.320  -6.190  1.00  1.00      J    C
ATOM   1820  CA  LYS J  85      10.670  31.120  -3.900  1.00  1.00      J    C
ATOM   1821  CA  ARG J  86       7.890  32.600  -6.100  1.00  1.00      J    C
ATOM   1822  CA  SER J  87       4.590  33.630  -4.750  1.00  1.00      J    C
ATOM   1823  CA  THR J  88       2.870  33.650  -8.060  1.00  1.00      J    C
ATOM   1824  CA  ILE J  89       0.760  30.980  -9.900  1.00  1.00      J    C
ATOM   1825  CA  THR J  90       1.240  31.560 -13.520  1.00  1.00      J    C
ATOM   1826  CA  SER J  91       0.190  29.570 -16.560  1.00  1.00      J    C
ATOM   1827  CA  ARG J  92       3.660  28.080 -16.320  1.00  1.00      J    C
ATOM   1828  CA  GLU J  93       3.010  26.590 -12.950  1.00  1.00      J    C
ATOM   1829  CA  ILE J  94      -0.270  25.170 -14.230  1.00  1.00      J    C
ATOM   1830  CA  GLN J  95       1.690  23.460 -17.060  1.00  1.00      J    C
ATOM   1831  CA  THR J  96       4.160  21.930 -14.770  1.00  1.00      J    C
ATOM   1832  CA  ALA J  97       1.470  20.900 -12.260  1.00  1.00      J    C
ATOM   1833  CA  VAL J  98      -0.330  19.340 -15.270  1.00  1.00      J    C
ATOM   1834  CA  ARG J  99       2.680  17.230 -16.160  1.00  1.00      J    C
ATOM   1835  CA  LEU J 100       3.150  16.000 -12.690  1.00  1.00      J    C
ATOM   1836  CA  LEU J 101      -0.430  14.840 -11.950  1.00  1.00      J    C
ATOM   1837  CA  LEU J 102      -1.540  13.290 -15.460  1.00  1.00      J    C
ATOM   1838  CA  PRO J 103      -0.200  10.200 -17.140  1.00  1.00      J    C
ATOM   1839  CA  GLY J 104       1.760  10.490 -20.350  1.00  1.00      J    C
ATOM   1840  CA  GLU J 105      -0.640  10.840 -23.320  1.00  1.00      J    C
ATOM   1841  CA  LEU J 106      -3.410  12.280 -21.290  1.00  1.00      J    C
ATOM   1842  CA  ALA J 107      -1.230  14.890 -19.740  1.00  1.00      J    C
ATOM   1843  CA  LYS J 108       0.080  15.590 -23.320  1.00  1.00      J    C
ATOM   1844  CA  HIS J 109      -3.290  16.230 -24.760  1.00  1.00      J    C
ATOM   1845  CA  ALA J 110      -4.440  18.320 -21.790  1.00  1.00      J    C
ATOM   1846  CA  VAL J 111      -1.360  20.440 -21.860  1.00  1.00      J    C
ATOM   1847  CA  SER J 112      -1.710  20.970 -25.660  1.00  1.00      J    C
ATOM   1848  CA  GLU J 113      -5.450  22.050 -25.270  1.00  1.00      J    C
ATOM   1849  CA  GLY J 114      -4.690  24.250 -22.270  1.00  1.00      J    C
ATOM   1850  CA  THR J 115      -1.940  26.220 -23.930  1.00  1.00      J    C
ATOM   1851  CA  LYS J 116      -3.830  26.260 -27.180  1.00  1.00      J    C
ATOM   1852  CA  ALA J 117      -6.830  27.810 -25.400  1.00  1.00      J    C
ATOM   1853  CA  VAL J 118      -4.730  30.310 -23.320  1.00  1.00      J    C
ATOM   1854  CA  THR J 119      -2.930  31.290 -26.570  1.00  1.00      J    C
ATOM   1855  CA  LYS J 120      -6.470  31.950 -28.050  1.00  1.00      J    C
ATOM   1856  CA  TYR J 121      -7.430  33.910 -24.940  1.00  1.00      J    C
ATOM   1857  CA  THR J 122      -4.390  36.170 -25.400  1.00  1.00      J    C
ATOM   1858  CA  SER J 123      -4.920  36.600 -29.130  1.00  1.00      J    C
ATOM   1859  CA  ALA J 124      -8.220  38.370 -28.340  1.00  1.00      J    C
ATOM   1860  CA  LYS J 125      -9.020  38.930 -31.990  1.00  1.00      J    C
TER
