# Supplementary material for: The kinetic landscape of nucleosome assembly: A coarse-grained molecular dynamics study
Source: PLoS Comput Biol. 2021 Jul 27;17(7):e1009253. doi: 10.1371/journal.pcbi.1009253 (PMC8345847; doi:10.1371/journal.pcbi.1009253)
Supplement: S1 Data — For each of the 11 metastable states identified from our MSM at 400 mM using PCCA clustering, we deposited 4 representative coarse-grained nucleosome conformations in PDB format. The conformations are named “state*conf#.pdb”, where * corresponds to the state name as described in the text (T, TL, TR, HL0, HL1, HL2, HR0, HR1, HR2 and HR3, N), and # goes from 1 to 4. The file “msm_hmm11.dat” contains the equilibrium probabilities of the various basins and the transition probabilities between them. The data also contain 4 representative partially opened conformations for each of the left hexasome, right hexasome, and tetrasome states, named “partially-opened_*_conf#.pdb”, where * is HL, HR or T and # goes from 1 to 4. (ZIP) [file pcbi.1009253.s006.zip › S1_Data/stateHL2conf4.pdb]

ATOM      1 DS   DC  A   1      77.464 -20.396  27.994  1.00  1.00      A    S
ATOM      2 DB   DC  A   1      73.967 -22.314  26.138  1.00  1.00      A    B
ATOM      3 DP   DT  A   2      78.651 -17.369  25.892  1.00  1.00      A    P
ATOM      4 DS   DT  A   2      77.641 -18.334  22.846  1.00  1.00      A    S
ATOM      5 DB   DT  A   2      73.293 -19.148  23.731  1.00  1.00      A    B
ATOM      6 DP   DG  A   3      77.455 -14.969  19.692  1.00  1.00      A    P
ATOM      7 DS   DG  A   3      74.164 -16.258  17.697  1.00  1.00      A    S
ATOM      8 DB   DG  A   3      70.345 -17.915  20.574  1.00  1.00      A    B
ATOM      9 DP   DG  A   4      72.869 -14.763  15.093  1.00  1.00      A    P
ATOM     10 DS   DG  A   4      69.514 -16.354  14.693  1.00  1.00      A    S
ATOM     11 DB   DG  A   4      67.340 -16.507  18.886  1.00  1.00      A    B
ATOM     12 DP   DA  A   5      67.162 -14.920  11.602  1.00  1.00      A    P
ATOM     13 DS   DA  A   5      64.251 -15.996  13.342  1.00  1.00      A    S
ATOM     14 DB   DA  A   5      64.432 -14.550  18.032  1.00  1.00      A    B
ATOM     15 DP   DG  A   6      60.863 -14.537  11.697  1.00  1.00      A    P
ATOM     16 DS   DG  A   6      58.931 -14.616  15.110  1.00  1.00      A    S
ATOM     17 DB   DG  A   6      61.226 -12.433  18.456  1.00  1.00      A    B
ATOM     18 DP   DA  A   7      55.110 -14.609  15.341  1.00  1.00      A    P
ATOM     19 DS   DA  A   7      55.119 -13.433  18.904  1.00  1.00      A    S
ATOM     20 DB   DA  A   7      58.026  -9.943  19.032  1.00  1.00      A    B
ATOM     21 DP   DA  A   8      52.221 -12.618  19.962  1.00  1.00      A    P
ATOM     22 DS   DA  A   8      53.020  -9.642  22.134  1.00  1.00      A    S
ATOM     23 DB   DA  A   8      56.071  -7.157  20.232  1.00  1.00      A    B
ATOM     24 DP   DT  A   9      50.496  -7.890  23.442  1.00  1.00      A    P
ATOM     25 DS   DT  A   9      52.757  -5.366  24.514  1.00  1.00      A    S
ATOM     26 DB   DT  A   9      53.764  -4.218  20.451  1.00  1.00      A    B
ATOM     27 DP   DC  A  10      51.318  -2.471  26.640  1.00  1.00      A    P
ATOM     28 DS   DC  A  10      53.859   0.114  24.308  1.00  1.00      A    S
ATOM     29 DB   DC  A  10      53.092  -0.466  20.537  1.00  1.00      A    B
ATOM     30 DP   DC  A  11      54.389   3.375  24.867  1.00  1.00      A    P
ATOM     31 DS   DC  A  11      55.450   4.795  21.233  1.00  1.00      A    S
ATOM     32 DB   DC  A  11      52.120   3.126  18.493  1.00  1.00      A    B
ATOM     33 DP   DC  A  12      55.887   7.852  20.602  1.00  1.00      A    P
ATOM     34 DS   DC  A  12      55.873   7.805  16.457  1.00  1.00      A    S
ATOM     35 DB   DC  A  12      52.186   6.186  16.043  1.00  1.00      A    B
ATOM     36 DP   DG  A  13      56.291  12.130  14.844  1.00  1.00      A    P
ATOM     37 DS   DG  A  13      54.582  11.234  11.455  1.00  1.00      A    S
ATOM     38 DB   DG  A  13      50.560   7.902  12.329  1.00  1.00      A    B
ATOM     39 DP   DG  A  14      53.877  13.817   8.698  1.00  1.00      A    P
ATOM     40 DS   DG  A  14      50.917  11.890   7.495  1.00  1.00      A    S
ATOM     41 DB   DG  A  14      47.904  10.399  11.137  1.00  1.00      A    B
ATOM     42 DP   DT  A  15      49.091  13.489   4.916  1.00  1.00      A    P
ATOM     43 DS   DT  A  15      45.793  12.349   6.210  1.00  1.00      A    S
ATOM     44 DB   DT  A  15      45.828  13.151  10.462  1.00  1.00      A    B
ATOM     45 DP   DC  A  16      43.084  13.752   4.352  1.00  1.00      A    P
ATOM     46 DS   DC  A  16      40.426  13.665   7.030  1.00  1.00      A    S
ATOM     47 DB   DC  A  16      42.474  15.151  10.555  1.00  1.00      A    B
ATOM     48 DP   DT  A  17      36.887  14.996   6.683  1.00  1.00      A    P
ATOM     49 DS   DT  A  17      36.222  14.853  10.375  1.00  1.00      A    S
ATOM     50 DB   DT  A  17      39.284  17.437  11.711  1.00  1.00      A    B
ATOM     51 DP   DG  A  18      32.035  16.711  11.605  1.00  1.00      A    P
ATOM     52 DS   DG  A  18      33.267  18.209  14.871  1.00  1.00      A    S
ATOM     53 DB   DG  A  18      37.633  20.668  14.552  1.00  1.00      A    B
ATOM     54 DP   DC  A  19      30.975  19.054  17.256  1.00  1.00      A    P
ATOM     55 DS   DC  A  19      33.712  21.265  19.126  1.00  1.00      A    S
ATOM     56 DB   DC  A  19      35.744  22.954  16.074  1.00  1.00      A    B
ATOM     57 DP   DA  A  20      32.635  23.847  22.205  1.00  1.00      A    P
ATOM     58 DS   DA  A  20      35.379  26.654  21.719  1.00  1.00      A    S
ATOM     59 DB   DA  A  20      36.148  27.023  17.112  1.00  1.00      A    B
ATOM     60 DP   DG  A  21      34.743  29.831  23.277  1.00  1.00      A    P
ATOM     61 DS   DG  A  21      36.526  31.786  20.919  1.00  1.00      A    S
ATOM     62 DB   DG  A  21      35.601  30.967  16.546  1.00  1.00      A    B
ATOM     63 DP   DG  A  22      36.882  35.425  21.656  1.00  1.00      A    P
ATOM     64 DS   DG  A  22      37.560  36.193  17.801  1.00  1.00      A    S
ATOM     65 DB   DG  A  22      33.948  33.939  14.919  1.00  1.00      A    B
ATOM     66 DP   DC  A  23      38.670  38.961  16.834  1.00  1.00      A    P
ATOM     67 DS   DC  A  23      37.043  38.958  13.114  1.00  1.00      A    S
ATOM     68 DB   DC  A  23      33.549  37.159  13.494  1.00  1.00      A    B
ATOM     69 DP   DC  A  24      37.061  42.063  10.802  1.00  1.00      A    P
ATOM     70 DS   DC  A  24      33.604  41.212   8.724  1.00  1.00      A    S
ATOM     71 DB   DC  A  24      30.921  38.912  11.354  1.00  1.00      A    B
ATOM     72 DP   DG  A  25      31.954  44.299   6.289  1.00  1.00      A    P
ATOM     73 DS   DG  A  25      28.823  42.212   5.528  1.00  1.00      A    S
ATOM     74 DB   DG  A  25      26.912  40.158   9.597  1.00  1.00      A    B
ATOM     75 DP   DC  A  26      26.886  42.908   2.822  1.00  1.00      A    P
ATOM     76 DS   DC  A  26      24.313  40.874   4.529  1.00  1.00      A    S
ATOM     77 DB   DC  A  26      24.487  42.236   8.539  1.00  1.00      A    B
ATOM     78 DP   DT  A  27      20.522  40.971   3.534  1.00  1.00      A    P
ATOM     79 DS   DT  A  27      19.151  39.416   6.260  1.00  1.00      A    S
ATOM     80 DB   DT  A  27      20.496  42.438   9.483  1.00  1.00      A    B
ATOM     81 DP   DC  A  28      15.552  38.835   6.140  1.00  1.00      A    P
ATOM     82 DS   DC  A  28      15.284  39.160   9.754  1.00  1.00      A    S
ATOM     83 DB   DC  A  28      16.821  43.456  10.525  1.00  1.00      A    B
ATOM     84 DP   DA  A  29      12.082  37.736  12.266  1.00  1.00      A    P
ATOM     85 DS   DA  A  29      13.100  39.797  15.385  1.00  1.00      A    S
ATOM     86 DB   DA  A  29      13.491  44.130  13.628  1.00  1.00      A    B
ATOM     87 DP   DA  A  30      10.931  39.662  18.986  1.00  1.00      A    P
ATOM     88 DS   DA  A  30      11.641  42.966  19.663  1.00  1.00      A    S
ATOM     89 DB   DA  A  30      10.983  45.473  15.613  1.00  1.00      A    B
ATOM     90 DP   DT  A  31      10.112  44.464  22.224  1.00  1.00      A    P
ATOM     91 DS   DT  A  31      10.352  47.944  21.217  1.00  1.00      A    S
ATOM     92 DB   DT  A  31       8.054  47.379  17.026  1.00  1.00      A    B
ATOM     93 DP   DT  A  32       8.589  51.052  23.490  1.00  1.00      A    P
ATOM     94 DS   DT  A  32       7.163  53.240  20.300  1.00  1.00      A    S
ATOM     95 DB   DT  A  32       5.436  50.207  17.360  1.00  1.00      A    B
ATOM     96 DP   DG  A  33       4.403  56.562  21.278  1.00  1.00      A    P
ATOM     97 DS   DG  A  33       2.167  56.751  18.321  1.00  1.00      A    S
ATOM     98 DB   DG  A  33       1.856  52.340  16.312  1.00  1.00      A    B
ATOM     99 DP   DG  A  34      -0.959  58.240  18.076  1.00  1.00      A    P
ATOM    100 DS   DG  A  34      -2.594  56.058  15.513  1.00  1.00      A    S
ATOM    101 DB   DG  A  34      -1.686  51.154  15.881  1.00  1.00      A    B
ATOM    102 DP   DT  A  35      -5.770  56.564  14.258  1.00  1.00      A    P
ATOM    103 DS   DT  A  35      -6.150  52.920  12.649  1.00  1.00      A    S
ATOM    104 DB   DT  A  35      -5.114  50.653  16.190  1.00  1.00      A    B
ATOM    105 DP   DC  A  36      -9.570  52.271  11.253  1.00  1.00      A    P
ATOM    106 DS   DC  A  36      -9.250  49.214  11.610  1.00  1.00      A    S
ATOM    107 DB   DC  A  36      -8.153  48.229  16.114  1.00  1.00      A    B
ATOM    108 DP   DG  A  37     -12.578  46.118   9.210  1.00  1.00      A    P
ATOM    109 DS   DG  A  37     -11.425  43.396  11.248  1.00  1.00      A    S
ATOM    110 DB   DG  A  37     -11.198  44.786  16.132  1.00  1.00      A    B
ATOM    111 DP   DT  A  38     -11.912  40.341  11.050  1.00  1.00      A    P
ATOM    112 DS   DT  A  38     -11.452  39.319  14.591  1.00  1.00      A    S
ATOM    113 DB   DT  A  38     -13.896  42.656  16.349  1.00  1.00      A    B
ATOM    114 DP   DA  A  39     -12.140  35.007  15.680  1.00  1.00      A    P
ATOM    115 DS   DA  A  39     -13.086  35.738  19.028  1.00  1.00      A    S
ATOM    116 DB   DA  A  39     -15.702  40.057  19.121  1.00  1.00      A    B
ATOM    117 DP   DG  A  40     -14.522  32.839  21.176  1.00  1.00      A    P
ATOM    118 DS   DG  A  40     -16.984  34.741  23.442  1.00  1.00      A    S
ATOM    119 DB   DG  A  40     -18.588  38.513  21.107  1.00  1.00      A    B
ATOM    120 DP   DA  A  41     -18.816  33.432  26.391  1.00  1.00      A    P
ATOM    121 DS   DA  A  41     -21.187  35.961  26.266  1.00  1.00      A    S
ATOM    122 DB   DA  A  41     -21.712  37.393  21.785  1.00  1.00      A    B
ATOM    123 DP   DC  A  42     -23.731  34.994  27.659  1.00  1.00      A    P
ATOM    124 DS   DC  A  42     -25.981  37.288  25.416  1.00  1.00      A    S
ATOM    125 DB   DC  A  42     -24.994  36.372  21.375  1.00  1.00      A    B
ATOM    126 DP   DA  A  43     -30.517  37.711  25.877  1.00  1.00      A    P
ATOM    127 DS   DA  A  43     -31.216  38.217  22.442  1.00  1.00      A    S
ATOM    128 DB   DA  A  43     -28.430  35.439  19.334  1.00  1.00      A    B
ATOM    129 DP   DG  A  44     -34.947  38.566  21.159  1.00  1.00      A    P
ATOM    130 DS   DG  A  44     -34.159  37.273  17.231  1.00  1.00      A    S
ATOM    131 DB   DG  A  44     -30.775  33.949  16.701  1.00  1.00      A    B
ATOM    132 DP   DC  A  45     -36.564  37.574  15.026  1.00  1.00      A    P
ATOM    133 DS   DC  A  45     -34.791  35.816  12.378  1.00  1.00      A    S
ATOM    134 DB   DC  A  45     -32.730  32.481  14.512  1.00  1.00      A    B
ATOM    135 DP   DT  A  46     -36.501  34.534   8.963  1.00  1.00      A    P
ATOM    136 DS   DT  A  46     -33.766  31.640   8.169  1.00  1.00      A    S
ATOM    137 DB   DT  A  46     -34.059  29.405  12.132  1.00  1.00      A    B
ATOM    138 DP   DC  A  47     -34.394  29.803   5.376  1.00  1.00      A    P
ATOM    139 DS   DC  A  47     -32.447  26.600   6.935  1.00  1.00      A    S
ATOM    140 DB   DC  A  47     -34.510  25.714  10.582  1.00  1.00      A    B
ATOM    141 DP   DT  A  48     -31.398  23.566   4.927  1.00  1.00      A    P
ATOM    142 DS   DT  A  48     -30.701  21.587   8.064  1.00  1.00      A    S
ATOM    143 DB   DT  A  48     -34.693  21.742   9.985  1.00  1.00      A    B
ATOM    144 DP   DA  A  49     -29.727  17.530   7.556  1.00  1.00      A    P
ATOM    145 DS   DA  A  49     -30.919  16.494  10.839  1.00  1.00      A    S
ATOM    146 DB   DA  A  49     -35.275  17.377  11.633  1.00  1.00      A    B
ATOM    147 DP   DG  A  50     -29.677  12.555  11.948  1.00  1.00      A    P
ATOM    148 DS   DG  A  50     -32.407  12.259  14.453  1.00  1.00      A    S
ATOM    149 DB   DG  A  50     -36.782  13.969  12.738  1.00  1.00      A    B
ATOM    150 DP   DC  A  51     -32.234   9.935  16.140  1.00  1.00      A    P
ATOM    151 DS   DC  A  51     -36.393  10.088  17.080  1.00  1.00      A    S
ATOM    152 DB   DC  A  51     -38.108  10.787  13.365  1.00  1.00      A    B
ATOM    153 DP   DA  A  52     -38.694   6.980  20.021  1.00  1.00      A    P
ATOM    154 DS   DA  A  52     -41.939   7.031  18.164  1.00  1.00      A    S
ATOM    155 DB   DA  A  52     -40.793   7.468  13.354  1.00  1.00      A    B
ATOM    156 DP   DC  A  53     -44.271   4.576  18.987  1.00  1.00      A    P
ATOM    157 DS   DC  A  53     -45.757   4.452  15.446  1.00  1.00      A    S
ATOM    158 DB   DC  A  53     -42.568   4.658  12.919  1.00  1.00      A    B
ATOM    159 DP   DC  A  54     -48.091   1.565  14.638  1.00  1.00      A    P
ATOM    160 DS   DC  A  54     -47.339   1.471  11.288  1.00  1.00      A    S
ATOM    161 DB   DC  A  54     -43.199   1.847  10.571  1.00  1.00      A    B
ATOM    162 DP   DG  A  55     -49.571  -1.371   8.670  1.00  1.00      A    P
ATOM    163 DS   DG  A  55     -46.902  -1.356   6.038  1.00  1.00      A    S
ATOM    164 DB   DG  A  55     -42.553  -1.230   7.601  1.00  1.00      A    B
ATOM    165 DP   DC  A  56     -47.690  -2.971   2.870  1.00  1.00      A    P
ATOM    166 DS   DC  A  56     -44.210  -3.292   1.865  1.00  1.00      A    S
ATOM    167 DB   DC  A  56     -42.199  -4.227   5.534  1.00  1.00      A    B
ATOM    168 DP   DT  A  57     -43.107  -5.528  -0.810  1.00  1.00      A    P
ATOM    169 DS   DT  A  57     -39.448  -6.012   0.263  1.00  1.00      A    S
ATOM    170 DB   DT  A  57     -40.074  -7.524   4.403  1.00  1.00      A    B
ATOM    171 DP   DT  A  58     -37.390  -8.168  -1.550  1.00  1.00      A    P
ATOM    172 DS   DT  A  58     -35.291  -8.124   0.883  1.00  1.00      A    S
ATOM    173 DB   DT  A  58     -37.731 -10.655   4.089  1.00  1.00      A    B
ATOM    174 DP   DA  A  59     -31.372  -9.232   0.354  1.00  1.00      A    P
ATOM    175 DS   DA  A  59     -30.680  -9.550   4.241  1.00  1.00      A    S
ATOM    176 DB   DA  A  59     -34.179 -12.001   5.848  1.00  1.00      A    B
ATOM    177 DP   DA  A  60     -27.608 -10.103   5.805  1.00  1.00      A    P
ATOM    178 DS   DA  A  60     -28.674 -12.258   8.750  1.00  1.00      A    S
ATOM    179 DB   DA  A  60     -32.153 -14.777   7.345  1.00  1.00      A    B
ATOM    180 DP   DA  A  61     -26.358 -13.631  11.182  1.00  1.00      A    P
ATOM    181 DS   DA  A  61     -28.899 -16.710  12.215  1.00  1.00      A    S
ATOM    182 DB   DA  A  61     -31.355 -18.176   7.931  1.00  1.00      A    B
ATOM    183 DP   DC  A  62     -27.786 -18.751  13.755  1.00  1.00      A    P
ATOM    184 DS   DC  A  62     -30.306 -21.579  12.209  1.00  1.00      A    S
ATOM    185 DB   DC  A  62     -30.023 -21.599   7.949  1.00  1.00      A    B
ATOM    186 DP   DG  A  63     -29.312 -26.179  14.342  1.00  1.00      A    P
ATOM    187 DS   DG  A  63     -30.745 -27.972  11.427  1.00  1.00      A    S
ATOM    188 DB   DG  A  63     -29.676 -25.697   6.932  1.00  1.00      A    B
ATOM    189 DP   DC  A  64     -30.564 -31.105  11.834  1.00  1.00      A    P
ATOM    190 DS   DC  A  64     -30.570 -31.914   8.395  1.00  1.00      A    S
ATOM    191 DB   DC  A  64     -27.793 -28.664   6.602  1.00  1.00      A    B
ATOM    192 DP   DA  A  65     -29.721 -36.231   6.260  1.00  1.00      A    P
ATOM    193 DS   DA  A  65     -28.301 -34.880   3.277  1.00  1.00      A    S
ATOM    194 DB   DA  A  65     -25.461 -31.495   4.381  1.00  1.00      A    B
ATOM    195 DP   DC  A  66     -26.842 -36.835   1.206  1.00  1.00      A    P
ATOM    196 DS   DC  A  66     -24.957 -33.897  -0.117  1.00  1.00      A    S
ATOM    197 DB   DC  A  66     -22.465 -32.777   3.306  1.00  1.00      A    B
ATOM    198 DP   DG  A  67     -22.541 -34.915  -3.996  1.00  1.00      A    P
ATOM    199 DS   DG  A  67     -20.083 -31.990  -3.598  1.00  1.00      A    S
ATOM    200 DB   DG  A  67     -18.905 -32.040   1.059  1.00  1.00      A    B
ATOM    201 DP   DT  A  68     -17.314 -31.338  -5.662  1.00  1.00      A    P
ATOM    202 DS   DT  A  68     -15.305 -29.192  -3.208  1.00  1.00      A    S
ATOM    203 DB   DT  A  68     -15.490 -32.017  -0.182  1.00  1.00      A    B
ATOM    204 DP   DA  A  69     -11.827 -27.268  -4.386  1.00  1.00      A    P
ATOM    205 DS   DA  A  69     -10.337 -27.661  -1.295  1.00  1.00      A    S
ATOM    206 DB   DA  A  69     -11.277 -32.567   0.454  1.00  1.00      A    B
ATOM    207 DP   DC  A  70      -7.851 -26.784  -1.161  1.00  1.00      A    P
ATOM    208 DS   DC  A  70      -6.828 -29.041   1.525  1.00  1.00      A    S
ATOM    209 DB   DC  A  70      -7.832 -32.876   0.437  1.00  1.00      A    B
ATOM    210 DP   DG  A  71      -2.453 -28.412   2.500  1.00  1.00      A    P
ATOM    211 DS   DG  A  71      -2.191 -31.111   4.263  1.00  1.00      A    S
ATOM    212 DB   DG  A  71      -4.059 -34.573   1.741  1.00  1.00      A    B
ATOM    213 DP   DC  A  72       0.148 -31.745   6.631  1.00  1.00      A    P
ATOM    214 DS   DC  A  72      -0.242 -35.437   6.289  1.00  1.00      A    S
ATOM    215 DB   DC  A  72      -0.983 -36.171   2.365  1.00  1.00      A    B
ATOM    216 DP   DG  A  73       3.107 -37.739   8.147  1.00  1.00      A    P
ATOM    217 DS   DG  A  73       3.788 -39.905   4.805  1.00  1.00      A    S
ATOM    218 DB   DG  A  73       2.460 -38.051   0.869  1.00  1.00      A    B
ATOM    219 DP   DC  A  74       5.839 -42.419   4.781  1.00  1.00      A    P
ATOM    220 DS   DC  A  74       6.062 -42.424   0.616  1.00  1.00      A    S
ATOM    221 DB   DC  A  74       5.472 -38.756  -0.543  1.00  1.00      A    B
ATOM    222 DP   DT  A  75       8.858 -44.312  -1.077  1.00  1.00      A    P
ATOM    223 DS   DT  A  75       8.540 -42.887  -4.587  1.00  1.00      A    S
ATOM    224 DB   DT  A  75       8.361 -38.729  -3.280  1.00  1.00      A    B
ATOM    225 DP   DG  A  76      11.694 -43.979  -7.396  1.00  1.00      A    P
ATOM    226 DS   DG  A  76      11.488 -40.454  -9.319  1.00  1.00      A    S
ATOM    227 DB   DG  A  76      10.595 -36.411  -6.038  1.00  1.00      A    B
ATOM    228 DP   DT  A  77      13.193 -39.671 -11.974  1.00  1.00      A    P
ATOM    229 DS   DT  A  77      12.263 -36.054 -11.763  1.00  1.00      A    S
ATOM    230 DB   DT  A  77      13.676 -35.152  -7.196  1.00  1.00      A    B
ATOM    231 DP   DC  A  78      13.777 -33.688 -14.230  1.00  1.00      A    P
ATOM    232 DS   DC  A  78      13.417 -30.317 -11.660  1.00  1.00      A    S
ATOM    233 DB   DC  A  78      15.743 -31.749  -8.166  1.00  1.00      A    B
ATOM    234 DP   DC  A  79      14.494 -27.409 -13.109  1.00  1.00      A    P
ATOM    235 DS   DC  A  79      15.278 -25.599  -9.274  1.00  1.00      A    S
ATOM    236 DB   DC  A  79      18.270 -28.819  -7.590  1.00  1.00      A    B
ATOM    237 DP   DC  A  80      16.437 -22.674  -8.574  1.00  1.00      A    P
ATOM    238 DS   DC  A  80      18.123 -23.507  -4.847  1.00  1.00      A    S
ATOM    239 DB   DC  A  80      21.085 -26.898  -5.961  1.00  1.00      A    B
ATOM    240 DP   DC  A  81      19.817 -20.572  -2.828  1.00  1.00      A    P
ATOM    241 DS   DC  A  81      22.644 -22.176  -1.440  1.00  1.00      A    S
ATOM    242 DB   DC  A  81      23.844 -25.188  -3.991  1.00  1.00      A    B
ATOM    243 DP   DC  A  82      25.005 -20.773   0.347  1.00  1.00      A    P
ATOM    244 DS   DC  A  82      27.557 -23.213  -0.110  1.00  1.00      A    S
ATOM    245 DB   DC  A  82      27.720 -24.223  -4.374  1.00  1.00      A    B
ATOM    246 DP   DG  A  83      31.294 -21.542   1.821  1.00  1.00      A    P
ATOM    247 DS   DG  A  83      33.624 -23.721  -0.669  1.00  1.00      A    S
ATOM    248 DB   DG  A  83      31.742 -23.952  -5.231  1.00  1.00      A    B
ATOM    249 DP   DC  A  84      37.268 -23.395  -0.415  1.00  1.00      A    P
ATOM    250 DS   DC  A  84      38.273 -24.802  -3.925  1.00  1.00      A    S
ATOM    251 DB   DC  A  84      34.885 -23.373  -6.335  1.00  1.00      A    B
ATOM    252 DP   DG  A  85      42.636 -23.491  -4.943  1.00  1.00      A    P
ATOM    253 DS   DG  A  85      41.966 -23.109  -8.301  1.00  1.00      A    S
ATOM    254 DB   DG  A  85      37.550 -20.847  -9.148  1.00  1.00      A    B
ATOM    255 DP   DT  A  86      44.171 -22.303 -10.616  1.00  1.00      A    P
ATOM    256 DS   DT  A  86      41.843 -21.047 -13.155  1.00  1.00      A    S
ATOM    257 DB   DT  A  86      39.598 -18.305 -10.479  1.00  1.00      A    B
ATOM    258 DP   DT  A  87      43.321 -19.432 -16.613  1.00  1.00      A    P
ATOM    259 DS   DT  A  87      40.400 -17.550 -17.089  1.00  1.00      A    S
ATOM    260 DB   DT  A  87      40.490 -15.293 -12.983  1.00  1.00      A    B
ATOM    261 DP   DT  A  88      39.774 -15.106 -20.058  1.00  1.00      A    P
ATOM    262 DS   DT  A  88      36.427 -13.218 -18.141  1.00  1.00      A    S
ATOM    263 DB   DT  A  88      38.541 -12.292 -14.620  1.00  1.00      A    B
ATOM    264 DP   DT  A  89      34.756 -10.419 -19.511  1.00  1.00      A    P
ATOM    265 DS   DT  A  89      33.566  -9.411 -16.429  1.00  1.00      A    S
ATOM    266 DB   DT  A  89      37.403  -8.427 -14.930  1.00  1.00      A    B
ATOM    267 DP   DA  A  90      30.933  -6.137 -16.358  1.00  1.00      A    P
ATOM    268 DS   DA  A  90      31.747  -5.106 -13.391  1.00  1.00      A    S
ATOM    269 DB   DA  A  90      36.536  -4.896 -13.183  1.00  1.00      A    B
ATOM    270 DP   DA  A  91      30.262  -2.297 -12.023  1.00  1.00      A    P
ATOM    271 DS   DA  A  91      33.046  -1.429  -9.538  1.00  1.00      A    S
ATOM    272 DB   DA  A  91      37.312  -1.701 -11.993  1.00  1.00      A    B
ATOM    273 DP   DC  A  92      32.670   1.406  -8.071  1.00  1.00      A    P
ATOM    274 DS   DC  A  92      36.389   1.871  -7.586  1.00  1.00      A    S
ATOM    275 DB   DC  A  92      38.232   1.641 -11.868  1.00  1.00      A    B
ATOM    276 DP   DC  A  93      37.879   4.365  -5.368  1.00  1.00      A    P
ATOM    277 DS   DC  A  93      41.247   4.776  -7.216  1.00  1.00      A    S
ATOM    278 DB   DC  A  93      40.208   4.868 -11.124  1.00  1.00      A    B
ATOM    279 DP   DG  A  94      43.933   8.179  -5.567  1.00  1.00      A    P
ATOM    280 DS   DG  A  94      45.376   8.916  -9.361  1.00  1.00      A    S
ATOM    281 DB   DG  A  94      41.848   8.412 -12.663  1.00  1.00      A    B
ATOM    282 DP   DC  A  95      47.771  10.838 -10.019  1.00  1.00      A    P
ATOM    283 DS   DC  A  95      46.735  11.715 -13.763  1.00  1.00      A    S
ATOM    284 DB   DC  A  95      42.517  11.698 -13.490  1.00  1.00      A    B
ATOM    285 DP   DC  A  96      48.251  14.754 -15.342  1.00  1.00      A    P
ATOM    286 DS   DC  A  96      45.287  15.655 -17.785  1.00  1.00      A    S
ATOM    287 DB   DC  A  96      41.712  15.607 -15.341  1.00  1.00      A    B
ATOM    288 DP   DA  A  97      45.541  19.325 -20.554  1.00  1.00      A    P
ATOM    289 DS   DA  A  97      41.614  18.870 -21.464  1.00  1.00      A    S
ATOM    290 DB   DA  A  97      39.429  18.974 -17.359  1.00  1.00      A    B
ATOM    291 DP   DA  A  98      39.705  20.949 -24.256  1.00  1.00      A    P
ATOM    292 DS   DA  A  98      36.376  20.451 -22.588  1.00  1.00      A    S
ATOM    293 DB   DA  A  98      37.374  21.740 -17.833  1.00  1.00      A    B
ATOM    294 DP   DG  A  99      33.272  22.628 -24.049  1.00  1.00      A    P
ATOM    295 DS   DG  A  99      31.647  23.339 -20.553  1.00  1.00      A    S
ATOM    296 DB   DG  A  99      34.819  24.530 -16.940  1.00  1.00      A    B
ATOM    297 DP   DG  A 100      28.469  25.257 -20.303  1.00  1.00      A    P
ATOM    298 DS   DG  A 100      29.090  27.008 -16.708  1.00  1.00      A    S
ATOM    299 DB   DG  A 100      33.916  27.862 -15.773  1.00  1.00      A    B
ATOM    300 DP   DG  A 101      26.798  29.246 -15.407  1.00  1.00      A    P
ATOM    301 DS   DG  A 101      28.882  30.386 -12.744  1.00  1.00      A    S
ATOM    302 DB   DG  A 101      33.350  31.232 -14.450  1.00  1.00      A    B
ATOM    303 DP   DG  A 102      27.739  33.259 -11.247  1.00  1.00      A    P
ATOM    304 DS   DG  A 102      30.758  35.114 -11.133  1.00  1.00      A    S
ATOM    305 DB   DG  A 102      33.602  34.902 -15.202  1.00  1.00      A    B
ATOM    306 DP   DA  A 103      30.856  38.854  -9.367  1.00  1.00      A    P
ATOM    307 DS   DA  A 103      34.029  40.025 -11.223  1.00  1.00      A    S
ATOM    308 DB   DA  A 103      33.558  38.362 -15.870  1.00  1.00      A    B
ATOM    309 DP   DT  A 104      34.694  42.999 -11.394  1.00  1.00      A    P
ATOM    310 DS   DT  A 104      36.883  42.448 -14.226  1.00  1.00      A    S
ATOM    311 DB   DT  A 104      33.706  41.586 -17.356  1.00  1.00      A    B
ATOM    312 DP   DT  A 105      38.973  45.319 -15.387  1.00  1.00      A    P
ATOM    313 DS   DT  A 105      39.314  44.413 -18.775  1.00  1.00      A    S
ATOM    314 DB   DT  A 105      35.290  44.288 -19.678  1.00  1.00      A    B
ATOM    315 DP   DA  A 106      41.751  47.067 -21.360  1.00  1.00      A    P
ATOM    316 DS   DA  A 106      39.870  46.364 -24.241  1.00  1.00      A    S
ATOM    317 DB   DA  A 106      35.351  46.345 -23.210  1.00  1.00      A    B
ATOM    318 DP   DC  A 107      40.462  48.181 -26.420  1.00  1.00      A    P
ATOM    319 DS   DC  A 107      37.176  47.950 -27.942  1.00  1.00      A    S
ATOM    320 DB   DC  A 107      34.244  49.128 -24.885  1.00  1.00      A    B
ATOM    321 DP   DT  A 108      36.661  50.449 -31.521  1.00  1.00      A    P
ATOM    322 DS   DT  A 108      33.017  50.811 -31.251  1.00  1.00      A    S
ATOM    323 DB   DT  A 108      32.881  52.346 -26.902  1.00  1.00      A    B
ATOM    324 DP   DC  A 109      31.791  52.986 -33.643  1.00  1.00      A    P
ATOM    325 DS   DC  A 109      28.999  54.144 -31.808  1.00  1.00      A    S
ATOM    326 DB   DC  A 109      30.550  55.330 -27.708  1.00  1.00      A    B
ATOM    327 DP   DC  A 110      26.238  56.605 -32.973  1.00  1.00      A    P
ATOM    328 DS   DC  A 110      24.943  57.959 -29.568  1.00  1.00      A    S
ATOM    329 DB   DC  A 110      28.586  58.611 -27.699  1.00  1.00      A    B
ATOM    330 DP   DC  A 111      22.426  60.541 -29.331  1.00  1.00      A    P
ATOM    331 DS   DC  A 111      23.413  61.629 -25.940  1.00  1.00      A    S
ATOM    332 DB   DC  A 111      27.415  62.176 -26.220  1.00  1.00      A    B
ATOM    333 DP   DT  A 112      21.645  64.829 -24.099  1.00  1.00      A    P
ATOM    334 DS   DT  A 112      24.651  66.062 -21.984  1.00  1.00      A    S
ATOM    335 DB   DT  A 112      27.574  66.161 -25.553  1.00  1.00      A    B
ATOM    336 DP   DA  A 113      24.617  69.800 -20.215  1.00  1.00      A    P
ATOM    337 DS   DA  A 113      28.680  70.428 -20.436  1.00  1.00      A    S
ATOM    338 DB   DA  A 113      29.830  69.938 -24.967  1.00  1.00      A    B
ATOM    339 DP   DG  A 114      29.975  74.143 -19.091  1.00  1.00      A    P
ATOM    340 DS   DG  A 114      32.938  74.156 -20.967  1.00  1.00      A    S
ATOM    341 DB   DG  A 114      32.239  73.190 -25.420  1.00  1.00      A    B
ATOM    342 DP   DT  A 115      34.922  76.506 -20.716  1.00  1.00      A    P
ATOM    343 DS   DT  A 115      36.720  75.988 -23.685  1.00  1.00      A    S
ATOM    344 DB   DT  A 115      33.457  76.271 -26.272  1.00  1.00      A    B
ATOM    345 DP   DC  A 116      39.462  78.751 -24.038  1.00  1.00      A    P
ATOM    346 DS   DC  A 116      39.016  78.799 -27.815  1.00  1.00      A    S
ATOM    347 DB   DC  A 116      34.367  79.328 -28.674  1.00  1.00      A    B
ATOM    348 DP   DT  A 117      41.292  81.118 -30.927  1.00  1.00      A    P
ATOM    349 DS   DT  A 117      38.677  81.082 -33.737  1.00  1.00      A    S
ATOM    350 DB   DT  A 117      35.069  81.938 -31.565  1.00  1.00      A    B
ATOM    351 DP   DC  A 118      39.630  82.750 -36.882  1.00  1.00      A    P
ATOM    352 DS   DC  A 118      36.114  83.757 -37.457  1.00  1.00      A    S
ATOM    353 DB   DC  A 118      35.105  85.445 -33.403  1.00  1.00      A    B
ATOM    354 DP   DC  A 119      35.471  86.549 -40.041  1.00  1.00      A    P
ATOM    355 DS   DC  A 119      31.908  87.245 -38.783  1.00  1.00      A    S
ATOM    356 DB   DC  A 119      32.549  88.027 -34.726  1.00  1.00      A    B
ATOM    357 DP   DA  A 120      29.850  90.040 -40.559  1.00  1.00      A    P
ATOM    358 DS   DA  A 120      27.633  91.135 -37.569  1.00  1.00      A    S
ATOM    359 DB   DA  A 120      30.488  91.532 -33.956  1.00  1.00      A    B
ATOM    360 DP   DG  A 121      25.009  94.424 -38.057  1.00  1.00      A    P
ATOM    361 DS   DG  A 121      25.215  95.651 -34.688  1.00  1.00      A    S
ATOM    362 DB   DG  A 121      29.581  95.153 -32.781  1.00  1.00      A    B
ATOM    363 DP   DG  A 122      23.332  98.621 -33.145  1.00  1.00      A    P
ATOM    364 DS   DG  A 122      25.576  99.230 -30.255  1.00  1.00      A    S
ATOM    365 DB   DG  A 122      29.949  98.543 -31.392  1.00  1.00      A    B
ATOM    366 DP   DC  A 123      24.640 100.989 -28.259  1.00  1.00      A    P
ATOM    367 DS   DC  A 123      28.193 101.426 -26.910  1.00  1.00      A    S
ATOM    368 DB   DC  A 123      30.327 101.851 -30.151  1.00  1.00      A    B
ATOM    369 DP   DA  A 124      28.946 104.656 -23.679  1.00  1.00      A    P
ATOM    370 DS   DA  A 124      32.875 104.861 -24.513  1.00  1.00      A    S
ATOM    371 DB   DA  A 124      32.579 105.232 -29.445  1.00  1.00      A    B
ATOM    372 DP   DC  A 125      34.440 106.741 -23.275  1.00  1.00      A    P
ATOM    373 DS   DC  A 125      36.880 107.751 -26.428  1.00  1.00      A    S
ATOM    374 DB   DC  A 125      34.084 108.379 -29.751  1.00  1.00      A    B
ATOM    375 DP   DG  A 126      39.450 110.999 -25.588  1.00  1.00      A    P
ATOM    376 DS   DG  A 126      39.520 112.267 -29.541  1.00  1.00      A    S
ATOM    377 DB   DG  A 126      35.243 111.904 -32.199  1.00  1.00      A    B
ATOM    378 DP   DT  A 127      41.049 114.967 -30.891  1.00  1.00      A    P
ATOM    379 DS   DT  A 127      39.678 115.284 -33.965  1.00  1.00      A    S
ATOM    380 DB   DT  A 127      35.412 115.408 -32.917  1.00  1.00      A    B
ATOM    381 DP   DG  A 128      41.210 118.483 -36.199  1.00  1.00      A    P
ATOM    382 DS   DG  A 128      38.121 118.962 -38.248  1.00  1.00      A    S
ATOM    383 DB   DG  A 128      33.844 118.669 -35.398  1.00  1.00      A    B
ATOM    384 DP   DT  A 129      37.946 120.916 -40.604  1.00  1.00      A    P
ATOM    385 DS   DT  A 129      34.297 121.465 -40.612  1.00  1.00      A    S
ATOM    386 DB   DT  A 129      33.679 122.390 -36.329  1.00  1.00      A    B
ATOM    387 DP   DC  A 130      32.884 124.520 -43.122  1.00  1.00      A    P
ATOM    388 DS   DC  A 130      29.937 124.671 -41.160  1.00  1.00      A    S
ATOM    389 DB   DC  A 130      31.659 125.561 -37.473  1.00  1.00      A    B
ATOM    390 DP   DA  A 131      27.101 127.371 -42.084  1.00  1.00      A    P
ATOM    391 DS   DA  A 131      25.771 127.548 -38.783  1.00  1.00      A    S
ATOM    392 DB   DA  A 131      28.944 128.587 -35.929  1.00  1.00      A    B
ATOM    393 DP   DG  A 132      23.071 129.995 -38.654  1.00  1.00      A    P
ATOM    394 DS   DG  A 132      23.643 131.262 -35.420  1.00  1.00      A    S
ATOM    395 DB   DG  A 132      28.309 132.089 -34.577  1.00  1.00      A    B
ATOM    396 DP   DA  A 133      21.457 133.402 -33.952  1.00  1.00      A    P
ATOM    397 DS   DA  A 133      23.755 134.340 -31.428  1.00  1.00      A    S
ATOM    398 DB   DA  A 133      28.191 135.368 -33.469  1.00  1.00      A    B
ATOM    399 DP   DT  A 134      23.065 136.312 -29.420  1.00  1.00      A    P
ATOM    400 DS   DT  A 134      26.804 137.366 -28.308  1.00  1.00      A    S
ATOM    401 DB   DT  A 134      28.442 138.667 -32.112  1.00  1.00      A    B
ATOM    402 DP   DA  A 135      26.909 140.238 -25.082  1.00  1.00      A    P
ATOM    403 DS   DA  A 135      30.006 141.462 -26.028  1.00  1.00      A    S
ATOM    404 DB   DA  A 135      29.831 142.331 -31.052  1.00  1.00      A    B
ATOM    405 DP   DT  A 136      31.139 144.101 -24.201  1.00  1.00      A    P
ATOM    406 DS   DT  A 136      33.659 145.180 -27.027  1.00  1.00      A    S
ATOM    407 DB   DT  A 136      30.848 145.657 -30.232  1.00  1.00      A    B
ATOM    408 DP   DA  A 137      35.648 148.219 -26.303  1.00  1.00      A    P
ATOM    409 DS   DA  A 137      35.874 149.515 -30.009  1.00  1.00      A    S
ATOM    410 DB   DA  A 137      31.335 149.514 -31.377  1.00  1.00      A    B
ATOM    411 DP   DT  A 138      37.437 152.221 -30.674  1.00  1.00      A    P
ATOM    412 DS   DT  A 138      35.430 152.851 -33.699  1.00  1.00      A    S
ATOM    413 DB   DT  A 138      31.602 153.183 -32.089  1.00  1.00      A    B
ATOM    414 DP   DA  A 139      36.410 156.152 -36.481  1.00  1.00      A    P
ATOM    415 DS   DA  A 139      33.112 156.386 -38.035  1.00  1.00      A    S
ATOM    416 DB   DA  A 139      29.710 156.873 -34.904  1.00  1.00      A    B
ATOM    417 DP   DC  A 140      33.318 158.207 -40.241  1.00  1.00      A    P
ATOM    418 DS   DC  A 140      29.710 158.911 -40.123  1.00  1.00      A    S
ATOM    419 DB   DC  A 140      28.416 160.023 -35.975  1.00  1.00      A    B
ATOM    420 DP   DA  A 141      28.000 161.210 -43.425  1.00  1.00      A    P
ATOM    421 DS   DA  A 141      24.786 162.377 -41.481  1.00  1.00      A    S
ATOM    422 DB   DA  A 141      25.686 163.008 -36.920  1.00  1.00      A    B
ATOM    423 DP   DT  A 142      22.832 164.856 -42.723  1.00  1.00      A    P
ATOM    424 DS   DT  A 142      21.315 165.838 -39.791  1.00  1.00      A    S
ATOM    425 DB   DT  A 142      25.171 166.515 -37.237  1.00  1.00      A    B
ATOM    426 DP   DC  A 143      19.301 168.651 -40.403  1.00  1.00      A    P
ATOM    427 DS   DC  A 143      19.753 169.647 -37.272  1.00  1.00      A    S
ATOM    428 DB   DC  A 143      24.486 170.342 -36.839  1.00  1.00      A    B
ATOM    429 DP   DC  A 144      17.988 172.363 -35.580  1.00  1.00      A    P
ATOM    430 DS   DC  A 144      20.641 173.296 -32.583  1.00  1.00      A    S
ATOM    431 DB   DC  A 144      24.276 173.272 -34.338  1.00  1.00      A    B
ATOM    432 DP   DT  A 145      20.178 176.636 -29.864  1.00  1.00      A    P
ATOM    433 DS   DT  A 145      23.656 177.394 -29.145  1.00  1.00      A    S
ATOM    434 DB   DT  A 145      24.780 177.336 -33.133  1.00  1.00      A    B
ATOM    435 DP   DG  A 146      24.179 181.541 -27.611  1.00  1.00      A    P
ATOM    436 DS   DG  A 146      27.666 181.847 -29.003  1.00  1.00      A    S
ATOM    437 DB   DG  A 146      27.867 180.420 -33.599  1.00  1.00      A    B
ATOM    438 DP   DT  A 147      29.413 184.079 -28.612  1.00  1.00      A    P
ATOM    439 DS   DT  A 147      31.801 183.158 -30.824  1.00  1.00      A    S
ATOM    440 DB   DT  A 147      28.795 183.582 -34.463  1.00  1.00      A    B
TER
ATOM    441 DS   DA  B   1      29.455 179.373 -44.259  1.00  1.00      B    S
ATOM    442 DB   DA  B   1      27.764 181.141 -39.924  1.00  1.00      B    B
ATOM    443 DP   DC  B   2      31.661 177.318 -44.092  1.00  1.00      B    P
ATOM    444 DS   DC  B   2      32.729 178.503 -40.812  1.00  1.00      B    S
ATOM    445 DB   DC  B   2      29.258 178.291 -38.464  1.00  1.00      B    B
ATOM    446 DP   DA  B   3      36.290 175.757 -38.637  1.00  1.00      B    P
ATOM    447 DS   DA  B   3      35.230 176.231 -35.232  1.00  1.00      B    S
ATOM    448 DB   DA  B   3      30.226 175.826 -35.140  1.00  1.00      B    B
ATOM    449 DP   DG  B   4      37.050 173.840 -32.557  1.00  1.00      B    P
ATOM    450 DS   DG  B   4      33.800 173.223 -30.334  1.00  1.00      B    S
ATOM    451 DB   DG  B   4      29.841 172.481 -33.143  1.00  1.00      B    B
ATOM    452 DP   DG  B   5      33.699 170.183 -27.628  1.00  1.00      B    P
ATOM    453 DS   DG  B   5      29.834 169.832 -27.796  1.00  1.00      B    S
ATOM    454 DB   DG  B   5      28.149 169.256 -32.391  1.00  1.00      B    B
ATOM    455 DP   DA  B   6      28.329 167.722 -24.955  1.00  1.00      B    P
ATOM    456 DS   DA  B   6      25.186 167.245 -26.929  1.00  1.00      B    S
ATOM    457 DB   DA  B   6      26.475 166.286 -31.749  1.00  1.00      B    B
ATOM    458 DP   DT  B   7      23.229 165.482 -25.843  1.00  1.00      B    P
ATOM    459 DS   DT  B   7      21.553 164.594 -28.825  1.00  1.00      B    S
ATOM    460 DB   DT  B   7      24.954 163.047 -31.102  1.00  1.00      B    B
ATOM    461 DP   DG  B   8      18.256 162.108 -28.731  1.00  1.00      B    P
ATOM    462 DS   DG  B   8      18.974 160.272 -32.037  1.00  1.00      B    S
ATOM    463 DB   DG  B   8      23.524 159.658 -33.258  1.00  1.00      B    B
ATOM    464 DP   DT  B   9      17.519 157.868 -32.848  1.00  1.00      B    P
ATOM    465 DS   DT  B   9      19.939 156.441 -35.515  1.00  1.00      B    S
ATOM    466 DB   DT  B   9      23.690 156.043 -32.886  1.00  1.00      B    B
ATOM    467 DP   DA  B  10      19.183 153.063 -36.851  1.00  1.00      B    P
ATOM    468 DS   DA  B  10      22.698 152.143 -38.075  1.00  1.00      B    S
ATOM    469 DB   DA  B  10      26.381 151.438 -34.445  1.00  1.00      B    B
ATOM    470 DP   DT  B  11      23.210 149.829 -40.391  1.00  1.00      B    P
ATOM    471 DS   DT  B  11      27.064 149.569 -39.952  1.00  1.00      B    S
ATOM    472 DB   DT  B  11      27.389 148.403 -35.914  1.00  1.00      B    B
ATOM    473 DP   DA  B  12      29.153 146.771 -42.714  1.00  1.00      B    P
ATOM    474 DS   DA  B  12      32.100 146.297 -40.478  1.00  1.00      B    S
ATOM    475 DB   DA  B  12      30.501 145.621 -36.129  1.00  1.00      B    B
ATOM    476 DP   DT  B  13      34.496 144.569 -41.564  1.00  1.00      B    P
ATOM    477 DS   DT  B  13      36.059 143.595 -37.959  1.00  1.00      B    S
ATOM    478 DB   DT  B  13      32.489 142.491 -36.267  1.00  1.00      B    B
ATOM    479 DP   DA  B  14      39.434 141.302 -37.700  1.00  1.00      B    P
ATOM    480 DS   DA  B  14      38.239 139.642 -34.638  1.00  1.00      B    S
ATOM    481 DB   DA  B  14      33.868 138.743 -34.956  1.00  1.00      B    B
ATOM    482 DP   DT  B  15      40.090 137.602 -33.269  1.00  1.00      B    P
ATOM    483 DS   DT  B  15      37.689 136.131 -31.035  1.00  1.00      B    S
ATOM    484 DB   DT  B  15      34.494 135.272 -34.236  1.00  1.00      B    B
ATOM    485 DP   DC  B  16      39.006 132.972 -29.490  1.00  1.00      B    P
ATOM    486 DS   DC  B  16      35.709 131.910 -28.501  1.00  1.00      B    S
ATOM    487 DB   DC  B  16      33.605 131.722 -32.568  1.00  1.00      B    B
ATOM    488 DP   DT  B  17      34.492 128.791 -25.809  1.00  1.00      B    P
ATOM    489 DS   DT  B  17      31.293 128.484 -26.963  1.00  1.00      B    S
ATOM    490 DB   DT  B  17      32.159 128.294 -31.011  1.00  1.00      B    B
ATOM    491 DP   DG  B  18      28.595 125.190 -25.127  1.00  1.00      B    P
ATOM    492 DS   DG  B  18      26.988 124.740 -28.450  1.00  1.00      B    S
ATOM    493 DB   DG  B  18      29.832 124.402 -32.048  1.00  1.00      B    B
ATOM    494 DP   DA  B  19      23.882 122.591 -28.840  1.00  1.00      B    P
ATOM    495 DS   DA  B  19      24.376 122.030 -32.226  1.00  1.00      B    S
ATOM    496 DB   DA  B  19      28.803 121.245 -33.130  1.00  1.00      B    B
ATOM    497 DP   DC  B  20      22.530 119.426 -33.348  1.00  1.00      B    P
ATOM    498 DS   DC  B  20      24.940 118.590 -35.941  1.00  1.00      B    S
ATOM    499 DB   DC  B  20      28.688 117.968 -33.971  1.00  1.00      B    B
ATOM    500 DP   DA  B  21      23.749 115.133 -38.917  1.00  1.00      B    P
ATOM    501 DS   DA  B  21      27.328 114.574 -40.021  1.00  1.00      B    S
ATOM    502 DB   DA  B  21      29.840 114.423 -36.162  1.00  1.00      B    B
ATOM    503 DP   DC  B  22      27.595 111.775 -42.083  1.00  1.00      B    P
ATOM    504 DS   DC  B  22      31.522 111.163 -40.687  1.00  1.00      B    S
ATOM    505 DB   DC  B  22      31.265 111.200 -36.166  1.00  1.00      B    B
ATOM    506 DP   DG  B  23      33.535 107.049 -42.356  1.00  1.00      B    P
ATOM    507 DS   DG  B  23      35.853 106.877 -39.647  1.00  1.00      B    S
ATOM    508 DB   DG  B  23      33.909 107.673 -35.215  1.00  1.00      B    B
ATOM    509 DP   DT  B  24      38.238 104.493 -39.566  1.00  1.00      B    P
ATOM    510 DS   DT  B  24      38.922 104.282 -36.042  1.00  1.00      B    S
ATOM    511 DB   DT  B  24      34.863 104.357 -34.796  1.00  1.00      B    B
ATOM    512 DP   DG  B  25      41.296 100.873 -34.887  1.00  1.00      B    P
ATOM    513 DS   DG  B  25      39.855 100.738 -31.547  1.00  1.00      B    S
ATOM    514 DB   DG  B  25      35.271 101.010 -32.098  1.00  1.00      B    B
ATOM    515 DP   DC  B  26      41.313  98.798 -28.890  1.00  1.00      B    P
ATOM    516 DS   DC  B  26      38.251  98.313 -27.536  1.00  1.00      B    S
ATOM    517 DB   DC  B  26      35.062  97.695 -30.864  1.00  1.00      B    B
ATOM    518 DP   DC  B  27      37.629  96.377 -24.701  1.00  1.00      B    P
ATOM    519 DS   DC  B  27      33.847  95.883 -25.142  1.00  1.00      B    S
ATOM    520 DB   DC  B  27      33.717  94.624 -29.036  1.00  1.00      B    B
ATOM    521 DP   DT  B  28      31.724  93.779 -22.596  1.00  1.00      B    P
ATOM    522 DS   DT  B  28      29.134  93.175 -24.952  1.00  1.00      B    S
ATOM    523 DB   DT  B  28      31.734  91.289 -28.078  1.00  1.00      B    B
ATOM    524 DP   DG  B  29      25.790  91.076 -23.603  1.00  1.00      B    P
ATOM    525 DS   DG  B  29      24.982  89.263 -27.105  1.00  1.00      B    S
ATOM    526 DB   DG  B  29      29.422  88.070 -29.771  1.00  1.00      B    B
ATOM    527 DP   DG  B  30      22.778  86.324 -27.502  1.00  1.00      B    P
ATOM    528 DS   DG  B  30      23.823  84.942 -30.528  1.00  1.00      B    S
ATOM    529 DB   DG  B  30      28.563  84.632 -30.426  1.00  1.00      B    B
ATOM    530 DP   DA  B  31      22.172  82.162 -31.752  1.00  1.00      B    P
ATOM    531 DS   DA  B  31      24.541  81.257 -34.213  1.00  1.00      B    S
ATOM    532 DB   DA  B  31      29.258  81.485 -32.161  1.00  1.00      B    B
ATOM    533 DP   DG  B  32      23.907  77.282 -35.899  1.00  1.00      B    P
ATOM    534 DS   DG  B  32      27.847  76.622 -36.458  1.00  1.00      B    S
ATOM    535 DB   DG  B  32      30.421  77.550 -32.146  1.00  1.00      B    B
ATOM    536 DP   DA  B  33      29.215  73.814 -38.237  1.00  1.00      B    P
ATOM    537 DS   DA  B  33      32.804  73.857 -36.114  1.00  1.00      B    S
ATOM    538 DB   DA  B  33      32.165  74.403 -31.569  1.00  1.00      B    B
ATOM    539 DP   DC  B  34      34.789  71.156 -36.882  1.00  1.00      B    P
ATOM    540 DS   DC  B  34      36.388  70.877 -33.261  1.00  1.00      B    S
ATOM    541 DB   DC  B  34      33.159  71.184 -30.527  1.00  1.00      B    B
ATOM    542 DP   DT  B  35      39.136  67.738 -32.088  1.00  1.00      B    P
ATOM    543 DS   DT  B  35      38.719  68.106 -28.871  1.00  1.00      B    S
ATOM    544 DB   DT  B  35      34.201  67.405 -29.004  1.00  1.00      B    B
ATOM    545 DP   DA  B  36      40.186  65.631 -26.269  1.00  1.00      B    P
ATOM    546 DS   DA  B  36      37.780  66.182 -23.571  1.00  1.00      B    S
ATOM    547 DB   DA  B  36      33.369  65.111 -25.678  1.00  1.00      B    B
ATOM    548 DP   DG  B  37      38.240  64.085 -20.099  1.00  1.00      B    P
ATOM    549 DS   DG  B  37      34.599  63.623 -19.408  1.00  1.00      B    S
ATOM    550 DB   DG  B  37      32.165  62.198 -23.086  1.00  1.00      B    B
ATOM    551 DP   DG  B  38      33.809  61.838 -16.796  1.00  1.00      B    P
ATOM    552 DS   DG  B  38      30.483  60.474 -17.877  1.00  1.00      B    S
ATOM    553 DB   DG  B  38      30.369  58.754 -22.440  1.00  1.00      B    B
ATOM    554 DP   DG  B  39      28.655  57.626 -15.777  1.00  1.00      B    P
ATOM    555 DS   DG  B  39      26.598  56.136 -18.549  1.00  1.00      B    S
ATOM    556 DB   DG  B  39      28.895  55.321 -22.525  1.00  1.00      B    B
ATOM    557 DP   DA  B  40      23.744  53.267 -17.720  1.00  1.00      B    P
ATOM    558 DS   DA  B  40      23.521  51.803 -21.518  1.00  1.00      B    S
ATOM    559 DB   DA  B  40      28.188  51.594 -23.304  1.00  1.00      B    B
ATOM    560 DP   DG  B  41      21.997  48.076 -21.368  1.00  1.00      B    P
ATOM    561 DS   DG  B  41      24.148  46.824 -24.236  1.00  1.00      B    S
ATOM    562 DB   DG  B  41      28.980  47.753 -23.287  1.00  1.00      B    B
ATOM    563 DP   DT  B  42      23.998  43.573 -25.469  1.00  1.00      B    P
ATOM    564 DS   DT  B  42      27.552  43.503 -27.545  1.00  1.00      B    S
ATOM    565 DB   DT  B  42      29.897  44.578 -24.306  1.00  1.00      B    B
ATOM    566 DP   DA  B  43      28.769  39.448 -28.980  1.00  1.00      B    P
ATOM    567 DS   DA  B  43      32.235  40.014 -28.238  1.00  1.00      B    S
ATOM    568 DB   DA  B  43      32.454  41.302 -23.773  1.00  1.00      B    B
ATOM    569 DP   DA  B  44      34.445  37.685 -29.254  1.00  1.00      B    P
ATOM    570 DS   DA  B  44      37.073  38.411 -26.538  1.00  1.00      B    S
ATOM    571 DB   DA  B  44      34.772  38.773 -22.563  1.00  1.00      B    B
ATOM    572 DP   DT  B  45      39.369  36.478 -26.468  1.00  1.00      B    P
ATOM    573 DS   DT  B  45      40.316  37.065 -22.899  1.00  1.00      B    S
ATOM    574 DB   DT  B  45      36.120  35.990 -20.910  1.00  1.00      B    B
ATOM    575 DP   DC  B  46      42.911  34.933 -22.277  1.00  1.00      B    P
ATOM    576 DS   DC  B  46      42.280  34.880 -18.473  1.00  1.00      B    S
ATOM    577 DB   DC  B  46      38.060  33.673 -18.283  1.00  1.00      B    B
ATOM    578 DP   DC  B  47      44.387  33.551 -16.258  1.00  1.00      B    P
ATOM    579 DS   DC  B  47      41.988  33.177 -13.179  1.00  1.00      B    S
ATOM    580 DB   DC  B  47      38.919  31.594 -15.118  1.00  1.00      B    B
ATOM    581 DP   DC  B  48      42.761  31.358 -10.054  1.00  1.00      B    P
ATOM    582 DS   DC  B  48      39.696  29.835  -9.507  1.00  1.00      B    S
ATOM    583 DB   DC  B  48      38.757  28.404 -13.083  1.00  1.00      B    B
ATOM    584 DP   DC  B  49      39.166  27.287  -6.841  1.00  1.00      B    P
ATOM    585 DS   DC  B  49      36.298  25.783  -8.178  1.00  1.00      B    S
ATOM    586 DB   DC  B  49      37.511  24.966 -12.200  1.00  1.00      B    B
ATOM    587 DP   DT  B  50      33.970  22.641  -6.533  1.00  1.00      B    P
ATOM    588 DS   DT  B  50      32.215  21.895  -9.674  1.00  1.00      B    S
ATOM    589 DB   DT  B  50      35.676  21.579 -12.232  1.00  1.00      B    B
ATOM    590 DP   DT  B  51      30.239  18.688  -9.755  1.00  1.00      B    P
ATOM    591 DS   DT  B  51      31.075  17.555 -13.774  1.00  1.00      B    S
ATOM    592 DB   DT  B  51      35.366  17.482 -13.540  1.00  1.00      B    B
ATOM    593 DP   DG  B  52      29.384  13.834 -15.051  1.00  1.00      B    P
ATOM    594 DS   DG  B  52      32.023  13.095 -17.974  1.00  1.00      B    S
ATOM    595 DB   DG  B  52      36.359  13.774 -15.834  1.00  1.00      B    B
ATOM    596 DP   DG  B  53      32.067  10.820 -20.020  1.00  1.00      B    P
ATOM    597 DS   DG  B  53      36.020  10.295 -20.724  1.00  1.00      B    S
ATOM    598 DB   DG  B  53      38.215  10.522 -16.622  1.00  1.00      B    B
ATOM    599 DP   DC  B  54      36.927   8.006 -22.928  1.00  1.00      B    P
ATOM    600 DS   DC  B  54      40.146   7.856 -21.375  1.00  1.00      B    S
ATOM    601 DB   DC  B  54      39.174   7.255 -17.418  1.00  1.00      B    B
ATOM    602 DP   DG  B  55      43.134   4.228 -23.272  1.00  1.00      B    P
ATOM    603 DS   DG  B  55      45.228   4.589 -20.364  1.00  1.00      B    S
ATOM    604 DB   DG  B  55      42.163   4.365 -16.157  1.00  1.00      B    B
ATOM    605 DP   DG  B  56      48.590   2.713 -19.642  1.00  1.00      B    P
ATOM    606 DS   DG  B  56      47.796   1.582 -15.654  1.00  1.00      B    S
ATOM    607 DB   DG  B  56      42.935   1.176 -14.629  1.00  1.00      B    B
ATOM    608 DP   DT  B  57      49.461  -1.149 -14.011  1.00  1.00      B    P
ATOM    609 DS   DT  B  57      47.059  -1.173 -10.876  1.00  1.00      B    S
ATOM    610 DB   DT  B  57      43.151  -1.938 -12.953  1.00  1.00      B    B
ATOM    611 DP   DT  B  58      47.761  -3.495  -7.951  1.00  1.00      B    P
ATOM    612 DS   DT  B  58      44.071  -3.948  -7.145  1.00  1.00      B    S
ATOM    613 DB   DT  B  58      42.251  -5.296 -11.338  1.00  1.00      B    B
ATOM    614 DP   DA  B  59      42.492  -6.855  -3.912  1.00  1.00      B    P
ATOM    615 DS   DA  B  59      39.290  -6.951  -4.845  1.00  1.00      B    S
ATOM    616 DB   DA  B  59      39.596  -7.994  -9.670  1.00  1.00      B    B
ATOM    617 DP   DA  B  60      36.950  -9.065  -2.905  1.00  1.00      B    P
ATOM    618 DS   DA  B  60      34.755  -9.091  -5.930  1.00  1.00      B    S
ATOM    619 DB   DA  B  60      37.172 -10.804  -9.212  1.00  1.00      B    B
ATOM    620 DP   DA  B  61      31.289 -10.098  -5.802  1.00  1.00      B    P
ATOM    621 DS   DA  B  61      31.207 -11.137  -9.554  1.00  1.00      B    S
ATOM    622 DB   DA  B  61      35.234 -13.571 -10.279  1.00  1.00      B    B
ATOM    623 DP   DA  B  62      28.474 -12.231 -10.913  1.00  1.00      B    P
ATOM    624 DS   DA  B  62      30.495 -14.552 -13.385  1.00  1.00      B    S
ATOM    625 DB   DA  B  62      34.058 -16.937 -11.013  1.00  1.00      B    B
ATOM    626 DP   DC  B  63      28.390 -16.545 -15.124  1.00  1.00      B    P
ATOM    627 DS   DC  B  63      30.692 -19.498 -15.114  1.00  1.00      B    S
ATOM    628 DB   DC  B  63      32.189 -19.933 -10.975  1.00  1.00      B    B
ATOM    629 DP   DG  B  64      28.767 -23.150 -17.198  1.00  1.00      B    P
ATOM    630 DS   DG  B  64      30.589 -25.502 -15.592  1.00  1.00      B    S
ATOM    631 DB   DG  B  64      31.819 -24.245 -10.954  1.00  1.00      B    B
ATOM    632 DP   DC  B  65      29.978 -28.697 -16.097  1.00  1.00      B    P
ATOM    633 DS   DC  B  65      31.513 -30.115 -12.719  1.00  1.00      B    S
ATOM    634 DB   DC  B  65      30.042 -26.889  -9.800  1.00  1.00      B    B
ATOM    635 DP   DG  B  66      30.948 -34.296 -11.608  1.00  1.00      B    P
ATOM    636 DS   DG  B  66      30.078 -33.571  -7.751  1.00  1.00      B    S
ATOM    637 DB   DG  B  66      27.972 -29.440  -7.014  1.00  1.00      B    B
ATOM    638 DP   DG  B  67      29.602 -36.373  -5.527  1.00  1.00      B    P
ATOM    639 DS   DG  B  67      28.469 -34.746  -2.847  1.00  1.00      B    S
ATOM    640 DB   DG  B  67      25.953 -30.455  -4.083  1.00  1.00      B    B
ATOM    641 DP   DG  B  68      26.465 -36.308  -0.464  1.00  1.00      B    P
ATOM    642 DS   DG  B  68      23.950 -33.724   0.359  1.00  1.00      B    S
ATOM    643 DB   DG  B  68      22.430 -31.378  -3.300  1.00  1.00      B    B
ATOM    644 DP   DG  B  69      21.398 -34.351   2.860  1.00  1.00      B    P
ATOM    645 DS   DG  B  69      19.321 -30.974   2.179  1.00  1.00      B    S
ATOM    646 DB   DG  B  69      18.729 -31.129  -2.619  1.00  1.00      B    B
ATOM    647 DP   DG  B  70      15.675 -30.358   3.730  1.00  1.00      B    P
ATOM    648 DS   DG  B  70      14.569 -28.301   1.065  1.00  1.00      B    S
ATOM    649 DB   DG  B  70      15.252 -30.381  -3.027  1.00  1.00      B    B
ATOM    650 DP   DA  B  71      11.249 -26.388   1.216  1.00  1.00      B    P
ATOM    651 DS   DA  B  71      10.739 -26.446  -2.213  1.00  1.00      B    S
ATOM    652 DB   DA  B  71      11.774 -31.194  -3.239  1.00  1.00      B    B
ATOM    653 DP   DC  B  72       7.726 -25.203  -3.082  1.00  1.00      B    P
ATOM    654 DS   DC  B  72       7.123 -27.742  -5.710  1.00  1.00      B    S
ATOM    655 DB   DC  B  72       8.521 -31.319  -4.377  1.00  1.00      B    B
ATOM    656 DP   DA  B  73       2.894 -28.005  -7.016  1.00  1.00      B    P
ATOM    657 DS   DA  B  73       2.836 -31.277  -8.532  1.00  1.00      B    S
ATOM    658 DB   DA  B  73       5.297 -34.126  -5.144  1.00  1.00      B    B
ATOM    659 DP   DG  B  74      -0.409 -32.420  -9.535  1.00  1.00      B    P
ATOM    660 DS   DG  B  74       0.422 -35.923  -8.538  1.00  1.00      B    S
ATOM    661 DB   DG  B  74       2.394 -36.260  -4.125  1.00  1.00      B    B
ATOM    662 DP   DC  B  75      -1.234 -38.478 -10.099  1.00  1.00      B    P
ATOM    663 DS   DC  B  75      -0.983 -40.502  -7.097  1.00  1.00      B    S
ATOM    664 DB   DC  B  75      -0.619 -37.659  -3.652  1.00  1.00      B    B
ATOM    665 DP   DG  B  76      -4.337 -43.829  -6.768  1.00  1.00      B    P
ATOM    666 DS   DG  B  76      -4.375 -44.021  -3.183  1.00  1.00      B    S
ATOM    667 DB   DG  B  76      -3.047 -40.006  -1.126  1.00  1.00      B    B
ATOM    668 DP   DC  B  77      -6.736 -45.617  -1.603  1.00  1.00      B    P
ATOM    669 DS   DC  B  77      -6.346 -43.486   1.721  1.00  1.00      B    S
ATOM    670 DB   DC  B  77      -6.098 -39.674   0.485  1.00  1.00      B    B
ATOM    671 DP   DG  B  78      -9.549 -44.284   4.516  1.00  1.00      B    P
ATOM    672 DS   DG  B  78      -8.863 -41.189   6.291  1.00  1.00      B    S
ATOM    673 DB   DG  B  78      -8.902 -37.680   3.205  1.00  1.00      B    B
ATOM    674 DP   DT  B  79      -9.708 -40.316   9.197  1.00  1.00      B    P
ATOM    675 DS   DT  B  79      -9.661 -36.970   8.814  1.00  1.00      B    S
ATOM    676 DB   DT  B  79     -11.705 -36.390   4.847  1.00  1.00      B    B
ATOM    677 DP   DA  B  80     -11.379 -34.386  12.311  1.00  1.00      B    P
ATOM    678 DS   DA  B  80     -11.175 -31.258   9.966  1.00  1.00      B    S
ATOM    679 DB   DA  B  80     -13.527 -32.625   5.321  1.00  1.00      B    B
ATOM    680 DP   DC  B  81     -11.978 -28.787  10.762  1.00  1.00      B    P
ATOM    681 DS   DC  B  81     -13.269 -27.852   6.935  1.00  1.00      B    S
ATOM    682 DB   DC  B  81     -16.527 -30.854   5.711  1.00  1.00      B    B
ATOM    683 DP   DG  B  82     -14.583 -23.464   6.709  1.00  1.00      B    P
ATOM    684 DS   DG  B  82     -16.385 -24.193   3.425  1.00  1.00      B    S
ATOM    685 DB   DG  B  82     -19.843 -28.103   4.491  1.00  1.00      B    B
ATOM    686 DP   DT  B  83     -17.578 -22.147   1.614  1.00  1.00      B    P
ATOM    687 DS   DT  B  83     -20.061 -24.682  -0.113  1.00  1.00      B    S
ATOM    688 DB   DT  B  83     -22.606 -25.992   3.517  1.00  1.00      B    B
ATOM    689 DP   DG  B  84     -22.901 -22.479  -3.024  1.00  1.00      B    P
ATOM    690 DS   DG  B  84     -25.930 -24.798  -2.374  1.00  1.00      B    S
ATOM    691 DB   DG  B  84     -26.485 -26.145   1.980  1.00  1.00      B    B
ATOM    692 DP   DC  B  85     -28.706 -24.664  -4.313  1.00  1.00      B    P
ATOM    693 DS   DC  B  85     -30.507 -25.875  -2.027  1.00  1.00      B    S
ATOM    694 DB   DC  B  85     -29.155 -24.072   1.644  1.00  1.00      B    B
ATOM    695 DP   DG  B  86     -35.185 -25.419  -3.114  1.00  1.00      B    P
ATOM    696 DS   DG  B  86     -36.266 -25.361   0.520  1.00  1.00      B    S
ATOM    697 DB   DG  B  86     -33.045 -22.816   3.568  1.00  1.00      B    B
ATOM    698 DP   DT  B  87     -39.495 -24.926   1.693  1.00  1.00      B    P
ATOM    699 DS   DT  B  87     -38.134 -24.128   5.609  1.00  1.00      B    S
ATOM    700 DB   DT  B  87     -35.328 -20.415   4.523  1.00  1.00      B    B
ATOM    701 DP   DT  B  88     -41.076 -23.035   8.512  1.00  1.00      B    P
ATOM    702 DS   DT  B  88     -38.808 -20.737  10.682  1.00  1.00      B    S
ATOM    703 DB   DT  B  88     -37.007 -18.045   7.293  1.00  1.00      B    B
ATOM    704 DP   DT  B  89     -39.774 -18.931  13.925  1.00  1.00      B    P
ATOM    705 DS   DT  B  89     -36.854 -16.196  13.974  1.00  1.00      B    S
ATOM    706 DB   DT  B  89     -37.437 -14.742   9.627  1.00  1.00      B    B
ATOM    707 DP   DA  B  90     -36.828 -12.758  16.525  1.00  1.00      B    P
ATOM    708 DS   DA  B  90     -35.165 -10.668  14.280  1.00  1.00      B    S
ATOM    709 DB   DA  B  90     -37.876 -10.529   9.979  1.00  1.00      B    B
ATOM    710 DP   DA  B  91     -33.500  -7.588  15.024  1.00  1.00      B    P
ATOM    711 DS   DA  B  91     -32.532  -6.808  11.902  1.00  1.00      B    S
ATOM    712 DB   DA  B  91     -36.846  -7.214   9.154  1.00  1.00      B    B
ATOM    713 DP   DG  B  92     -31.044  -3.641  11.459  1.00  1.00      B    P
ATOM    714 DS   DG  B  92     -32.518  -2.943   7.908  1.00  1.00      B    S
ATOM    715 DB   DG  B  92     -37.120  -3.583   7.429  1.00  1.00      B    B
ATOM    716 DP   DC  B  93     -31.211  -1.015   5.897  1.00  1.00      B    P
ATOM    717 DS   DC  B  93     -34.216  -0.286   4.062  1.00  1.00      B    S
ATOM    718 DB   DC  B  93     -37.473  -0.029   7.057  1.00  1.00      B    B
ATOM    719 DP   DG  B  94     -33.997   3.561   1.565  1.00  1.00      B    P
ATOM    720 DS   DG  B  94     -37.863   4.155   1.731  1.00  1.00      B    S
ATOM    721 DB   DG  B  94     -40.015   3.400   6.416  1.00  1.00      B    B
ATOM    722 DP   DG  B  95     -38.904   6.923   0.095  1.00  1.00      B    P
ATOM    723 DS   DG  B  95     -41.918   8.047   2.648  1.00  1.00      B    S
ATOM    724 DB   DG  B  95     -41.555   6.657   7.884  1.00  1.00      B    B
ATOM    725 DP   DT  B  96     -43.572  10.781   2.309  1.00  1.00      B    P
ATOM    726 DS   DT  B  96     -45.324  10.759   5.662  1.00  1.00      B    S
ATOM    727 DB   DT  B  96     -42.072  10.314   8.121  1.00  1.00      B    B
ATOM    728 DP   DG  B  97     -47.130  14.454   6.325  1.00  1.00      B    P
ATOM    729 DS   DG  B  97     -46.835  14.363   9.981  1.00  1.00      B    S
ATOM    730 DB   DG  B  97     -42.657  13.214  11.146  1.00  1.00      B    B
ATOM    731 DP   DC  B  98     -48.199  16.749  11.855  1.00  1.00      B    P
ATOM    732 DS   DC  B  98     -45.274  16.261  14.518  1.00  1.00      B    S
ATOM    733 DB   DC  B  98     -41.964  16.480  12.276  1.00  1.00      B    B
ATOM    734 DP   DT  B  99     -45.056  18.793  17.686  1.00  1.00      B    P
ATOM    735 DS   DT  B  99     -41.597  18.516  18.381  1.00  1.00      B    S
ATOM    736 DB   DT  B  99     -40.234  19.097  14.475  1.00  1.00      B    B
ATOM    737 DP   DA  B 100     -39.807  20.574  21.348  1.00  1.00      B    P
ATOM    738 DS   DA  B 100     -36.737  19.634  20.200  1.00  1.00      B    S
ATOM    739 DB   DA  B 100     -36.788  21.152  15.410  1.00  1.00      B    B
ATOM    740 DP   DG  B 101     -33.690  20.960  22.106  1.00  1.00      B    P
ATOM    741 DS   DG  B 101     -31.883  20.639  19.093  1.00  1.00      B    S
ATOM    742 DB   DG  B 101     -33.820  23.872  15.798  1.00  1.00      B    B
ATOM    743 DP   DA  B 102     -28.675  20.483  19.423  1.00  1.00      B    P
ATOM    744 DS   DA  B 102     -28.040  21.620  15.829  1.00  1.00      B    S
ATOM    745 DB   DA  B 102     -30.563  25.556  15.002  1.00  1.00      B    B
ATOM    746 DP   DG  B 103     -24.812  22.319  14.958  1.00  1.00      B    P
ATOM    747 DS   DG  B 103     -25.426  25.369  12.366  1.00  1.00      B    S
ATOM    748 DB   DG  B 103     -28.568  28.819  14.564  1.00  1.00      B    B
ATOM    749 DP   DC  B 104     -22.634  26.717  10.659  1.00  1.00      B    P
ATOM    750 DS   DC  B 104     -24.659  30.244   9.837  1.00  1.00      B    S
ATOM    751 DB   DC  B 104     -26.415  31.327  14.074  1.00  1.00      B    B
ATOM    752 DP   DT  B 105     -22.808  33.848   8.327  1.00  1.00      B    P
ATOM    753 DS   DT  B 105     -25.479  36.257  10.088  1.00  1.00      B    S
ATOM    754 DB   DT  B 105     -24.764  34.807  14.534  1.00  1.00      B    B
ATOM    755 DP   DG  B 106     -24.374  40.708   9.783  1.00  1.00      B    P
ATOM    756 DS   DG  B 106     -25.998  41.464  12.765  1.00  1.00      B    S
ATOM    757 DB   DG  B 106     -24.754  38.681  16.341  1.00  1.00      B    B
ATOM    758 DP   DT  B 107     -26.389  44.681  13.911  1.00  1.00      B    P
ATOM    759 DS   DT  B 107     -26.733  43.637  17.653  1.00  1.00      B    S
ATOM    760 DB   DT  B 107     -23.471  41.362  18.001  1.00  1.00      B    B
ATOM    761 DP   DC  B 108     -26.260  47.034  19.648  1.00  1.00      B    P
ATOM    762 DS   DC  B 108     -23.912  45.518  22.450  1.00  1.00      B    S
ATOM    763 DB   DC  B 108     -21.117  43.374  20.186  1.00  1.00      B    B
ATOM    764 DP   DT  B 109     -21.948  48.030  24.857  1.00  1.00      B    P
ATOM    765 DS   DT  B 109     -18.755  45.486  25.662  1.00  1.00      B    S
ATOM    766 DB   DT  B 109     -17.666  44.858  21.383  1.00  1.00      B    B
ATOM    767 DP   DA  B 110     -15.666  46.446  28.335  1.00  1.00      B    P
ATOM    768 DS   DA  B 110     -13.381  43.983  26.704  1.00  1.00      B    S
ATOM    769 DB   DA  B 110     -13.485  44.712  21.952  1.00  1.00      B    B
ATOM    770 DP   DC  B 111     -10.115  43.757  27.971  1.00  1.00      B    P
ATOM    771 DS   DC  B 111      -8.789  41.768  24.850  1.00  1.00      B    S
ATOM    772 DB   DC  B 111      -9.829  44.542  21.566  1.00  1.00      B    B
ATOM    773 DP   DG  B 112      -4.438  40.260  24.834  1.00  1.00      B    P
ATOM    774 DS   DG  B 112      -4.267  40.476  20.913  1.00  1.00      B    S
ATOM    775 DB   DG  B 112      -5.772  44.828  19.560  1.00  1.00      B    B
ATOM    776 DP   DA  B 113      -1.933  38.760  18.811  1.00  1.00      B    P
ATOM    777 DS   DA  B 113      -3.011  40.387  15.706  1.00  1.00      B    S
ATOM    778 DB   DA  B 113      -3.466  45.122  16.580  1.00  1.00      B    B
ATOM    779 DP   DC  B 114      -2.154  39.586  12.412  1.00  1.00      B    P
ATOM    780 DS   DC  B 114      -2.372  43.374  10.956  1.00  1.00      B    S
ATOM    781 DB   DC  B 114      -0.782  45.926  14.500  1.00  1.00      B    B
ATOM    782 DP   DC  B 115      -0.628  43.939   7.843  1.00  1.00      B    P
ATOM    783 DS   DC  B 115      -0.073  47.749   8.122  1.00  1.00      B    S
ATOM    784 DB   DC  B 115       1.240  48.335  12.275  1.00  1.00      B    B
ATOM    785 DP   DA  B 116       2.956  49.892   5.022  1.00  1.00      B    P
ATOM    786 DS   DA  B 116       4.161  52.097   7.187  1.00  1.00      B    S
ATOM    787 DB   DA  B 116       5.109  49.692  11.569  1.00  1.00      B    B
ATOM    788 DP   DA  B 117       7.113  54.576   6.601  1.00  1.00      B    P
ATOM    789 DS   DA  B 117       8.171  54.696  10.284  1.00  1.00      B    S
ATOM    790 DB   DA  B 117       8.473  50.429  12.149  1.00  1.00      B    B
ATOM    791 DP   DT  B 118      11.444  56.568  10.978  1.00  1.00      B    P
ATOM    792 DS   DT  B 118      12.605  54.672  14.178  1.00  1.00      B    S
ATOM    793 DB   DT  B 118      12.254  50.364  12.623  1.00  1.00      B    B
ATOM    794 DP   DT  B 119      16.274  55.345  15.752  1.00  1.00      B    P
ATOM    795 DS   DT  B 119      16.262  52.137  17.582  1.00  1.00      B    S
ATOM    796 DB   DT  B 119      15.872  49.366  13.670  1.00  1.00      B    B
ATOM    797 DP   DG  B 120      19.831  51.246  20.205  1.00  1.00      B    P
ATOM    798 DS   DG  B 120      19.303  47.505  20.041  1.00  1.00      B    S
ATOM    799 DB   DG  B 120      19.001  46.036  14.965  1.00  1.00      B    B
ATOM    800 DP   DA  B 121      20.692  44.501  22.275  1.00  1.00      B    P
ATOM    801 DS   DA  B 121      19.891  41.772  19.913  1.00  1.00      B    S
ATOM    802 DB   DA  B 121      20.890  43.055  15.142  1.00  1.00      B    B
ATOM    803 DP   DG  B 122      21.431  38.754  20.470  1.00  1.00      B    P
ATOM    804 DS   DG  B 122      20.484  37.607  17.027  1.00  1.00      B    S
ATOM    805 DB   DG  B 122      23.242  40.331  13.554  1.00  1.00      B    B
ATOM    806 DP   DC  B 123      19.966  33.982  16.579  1.00  1.00      B    P
ATOM    807 DS   DC  B 123      21.201  33.886  13.031  1.00  1.00      B    S
ATOM    808 DB   DC  B 123      24.270  36.784  13.000  1.00  1.00      B    B
ATOM    809 DP   DG  B 124      22.540  29.874  11.545  1.00  1.00      B    P
ATOM    810 DS   DG  B 124      24.518  31.063   9.114  1.00  1.00      B    S
ATOM    811 DB   DG  B 124      27.430  34.709  11.069  1.00  1.00      B    B
ATOM    812 DP   DG  B 125      26.475  29.094   6.785  1.00  1.00      B    P
ATOM    813 DS   DG  B 125      29.420  31.123   6.167  1.00  1.00      B    S
ATOM    814 DB   DG  B 125      30.794  33.458  10.529  1.00  1.00      B    B
ATOM    815 DP   DC  B 126      31.833  29.574   4.083  1.00  1.00      B    P
ATOM    816 DS   DC  B 126      34.464  31.664   5.537  1.00  1.00      B    S
ATOM    817 DB   DC  B 126      33.640  31.824   9.855  1.00  1.00      B    B
ATOM    818 DP   DC  B 127      37.375  30.690   5.028  1.00  1.00      B    P
ATOM    819 DS   DC  B 127      39.182  32.481   8.414  1.00  1.00      B    S
ATOM    820 DB   DC  B 127      37.029  30.765  11.256  1.00  1.00      B    B
ATOM    821 DP   DT  B 128      43.055  31.773   8.962  1.00  1.00      B    P
ATOM    822 DS   DT  B 128      42.939  31.093  12.848  1.00  1.00      B    S
ATOM    823 DB   DT  B 128      39.757  28.325  12.872  1.00  1.00      B    B
ATOM    824 DP   DG  B 129      46.584  29.775  14.644  1.00  1.00      B    P
ATOM    825 DS   DG  B 129      45.120  27.630  16.728  1.00  1.00      B    S
ATOM    826 DB   DG  B 129      40.912  25.038  15.242  1.00  1.00      B    B
ATOM    827 DP   DC  B 130      47.013  26.302  19.385  1.00  1.00      B    P
ATOM    828 DS   DC  B 130      44.342  23.462  19.872  1.00  1.00      B    S
ATOM    829 DB   DC  B 130      42.551  22.200  16.016  1.00  1.00      B    B
ATOM    830 DP   DA  B 131      44.592  20.646  22.825  1.00  1.00      B    P
ATOM    831 DS   DA  B 131      42.042  18.096  21.488  1.00  1.00      B    S
ATOM    832 DB   DA  B 131      42.184  18.086  16.765  1.00  1.00      B    B
ATOM    833 DP   DG  B 132      42.162  14.907  23.147  1.00  1.00      B    P
ATOM    834 DS   DG  B 132      40.435  12.983  20.299  1.00  1.00      B    S
ATOM    835 DB   DG  B 132      42.110  14.198  15.934  1.00  1.00      B    B
ATOM    836 DP   DA  B 133      38.726   9.692  20.655  1.00  1.00      B    P
ATOM    837 DS   DA  B 133      38.782   8.787  16.789  1.00  1.00      B    S
ATOM    838 DB   DA  B 133      43.148  10.743  15.081  1.00  1.00      B    B
ATOM    839 DP   DC  B 134      38.458   5.501  16.248  1.00  1.00      B    P
ATOM    840 DS   DC  B 134      40.073   5.502  13.200  1.00  1.00      B    S
ATOM    841 DB   DC  B 134      44.016   7.653  13.956  1.00  1.00      B    B
ATOM    842 DP   DC  B 135      40.360   2.254  11.628  1.00  1.00      B    P
ATOM    843 DS   DC  B 135      43.452   2.884   9.447  1.00  1.00      B    S
ATOM    844 DB   DC  B 135      45.926   4.905  12.093  1.00  1.00      B    B
ATOM    845 DP   DG  B 136      45.126  -0.568   7.578  1.00  1.00      B    P
ATOM    846 DS   DG  B 136      48.688   0.906   7.471  1.00  1.00      B    S
ATOM    847 DB   DG  B 136      49.773   2.754  12.154  1.00  1.00      B    B
ATOM    848 DP   DG  B 137      51.978  -0.851   6.146  1.00  1.00      B    P
ATOM    849 DS   DG  B 137      54.239   0.724   8.449  1.00  1.00      B    S
ATOM    850 DB   DG  B 137      52.479   0.665  13.549  1.00  1.00      B    B
ATOM    851 DP   DG  B 138      57.940   0.260   8.443  1.00  1.00      B    P
ATOM    852 DS   DG  B 138      58.639   1.109  12.253  1.00  1.00      B    S
ATOM    853 DB   DG  B 138      55.378  -0.388  15.651  1.00  1.00      B    B
ATOM    854 DP   DA  B 139      62.157   2.015  13.450  1.00  1.00      B    P
ATOM    855 DS   DA  B 139      61.253   1.914  16.928  1.00  1.00      B    S
ATOM    856 DB   DA  B 139      58.144  -1.772  17.665  1.00  1.00      B    B
ATOM    857 DP   DT  B 140      63.912   1.636  19.167  1.00  1.00      B    P
ATOM    858 DS   DT  B 140      62.127  -0.413  21.711  1.00  1.00      B    S
ATOM    859 DB   DT  B 140      60.837  -3.501  19.403  1.00  1.00      B    B
ATOM    860 DP   DT  B 141      64.096  -1.629  25.334  1.00  1.00      B    P
ATOM    861 DS   DT  B 141      61.584  -4.827  25.897  1.00  1.00      B    S
ATOM    862 DB   DT  B 141      61.953  -6.836  21.571  1.00  1.00      B    B
ATOM    863 DP   DC  B 142      62.164  -7.093  29.047  1.00  1.00      B    P
ATOM    864 DS   DC  B 142      60.651 -10.046  27.572  1.00  1.00      B    S
ATOM    865 DB   DC  B 142      62.553 -10.236  23.399  1.00  1.00      B    B
ATOM    866 DP   DT  B 143      60.350 -13.477  29.077  1.00  1.00      B    P
ATOM    867 DS   DT  B 143      59.381 -15.283  25.495  1.00  1.00      B    S
ATOM    868 DB   DT  B 143      63.127 -14.107  23.524  1.00  1.00      B    B
ATOM    869 DP   DC  B 144      58.897 -19.288  25.994  1.00  1.00      B    P
ATOM    870 DS   DC  B 144      60.009 -19.906  23.140  1.00  1.00      B    S
ATOM    871 DB   DC  B 144      63.322 -17.770  22.742  1.00  1.00      B    B
ATOM    872 DP   DC  B 145      60.385 -22.949  21.802  1.00  1.00      B    P
ATOM    873 DS   DC  B 145      62.818 -22.530  19.348  1.00  1.00      B    S
ATOM    874 DB   DC  B 145      65.821 -21.194  21.513  1.00  1.00      B    B
ATOM    875 DP   DA  B 146      64.469 -26.184  16.642  1.00  1.00      B    P
ATOM    876 DS   DA  B 146      68.160 -24.781  16.384  1.00  1.00      B    S
ATOM    877 DB   DA  B 146      69.780 -22.651  20.534  1.00  1.00      B    B
ATOM    878 DP   DG  B 147      70.721 -27.485  14.689  1.00  1.00      B    P
ATOM    879 DS   DG  B 147      73.882 -25.838  16.503  1.00  1.00      B    S
ATOM    880 DB   DG  B 147      72.978 -24.814  21.294  1.00  1.00      B    B
TER
ATOM    881  CA  ALA C   1     -58.091 -74.691 -18.718  1.00  1.00      C    C
ATOM    882  CA  ARG C   2     -59.747 -71.763 -20.500  1.00  1.00      C    C
ATOM    883  CA  THR C   3     -57.421 -69.337 -18.723  1.00  1.00      C    C
ATOM    884  CA  LYS C   4     -53.876 -70.405 -19.505  1.00  1.00      C    C
ATOM    885  CA  GLN C   5     -52.231 -73.797 -18.915  1.00  1.00      C    C
ATOM    886  CA  THR C   6     -51.616 -73.734 -22.668  1.00  1.00      C    C
ATOM    887  CA  ALA C   7     -47.960 -73.225 -21.611  1.00  1.00      C    C
ATOM    888  CA  ARG C   8     -45.141 -73.961 -23.893  1.00  1.00      C    C
ATOM    889  CA  LYS C   9     -45.481 -70.272 -24.884  1.00  1.00      C    C
ATOM    890  CA  SER C  10     -44.073 -68.530 -21.863  1.00  1.00      C    C
ATOM    891  CA  THR C  11     -41.096 -68.706 -19.593  1.00  1.00      C    C
ATOM    892  CA  GLY C  12     -37.898 -68.075 -21.629  1.00  1.00      C    C
ATOM    893  CA  GLY C  13     -36.373 -71.452 -21.012  1.00  1.00      C    C
ATOM    894  CA  LYS C  14     -33.244 -70.581 -19.062  1.00  1.00      C    C
ATOM    895  CA  ALA C  15     -32.763 -66.905 -18.170  1.00  1.00      C    C
ATOM    896  CA  PRO C  16     -30.012 -66.272 -15.516  1.00  1.00      C    C
ATOM    897  CA  ARG C  17     -28.981 -62.753 -14.237  1.00  1.00      C    C
ATOM    898  CA  LYS C  18     -25.185 -62.690 -14.276  1.00  1.00      C    C
ATOM    899  CA  GLN C  19     -25.187 -59.842 -11.683  1.00  1.00      C    C
ATOM    900  CA  LEU C  20     -26.991 -58.316  -8.569  1.00  1.00      C    C
ATOM    901  CA  ALA C  21     -28.463 -54.784  -8.301  1.00  1.00      C    C
ATOM    902  CA  THR C  22     -32.181 -53.869  -8.292  1.00  1.00      C    C
ATOM    903  CA  LYS C  23     -33.444 -50.450  -7.307  1.00  1.00      C    C
ATOM    904  CA  ALA C  24     -32.352 -46.936  -7.041  1.00  1.00      C    C
ATOM    905  CA  ALA C  25     -32.791 -44.513  -4.251  1.00  1.00      C    C
ATOM    906  CA  ARG C  26     -34.858 -41.383  -4.744  1.00  1.00      C    C
ATOM    907  CA  LYS C  27     -34.438 -37.659  -4.752  1.00  1.00      C    C
ATOM    908  CA  SER C  28     -32.187 -37.751  -7.775  1.00  1.00      C    C
ATOM    909  CA  ALA C  29     -33.689 -41.078  -8.601  1.00  1.00      C    C
ATOM    910  CA  PRO C  30     -33.271 -42.613 -11.937  1.00  1.00      C    C
ATOM    911  CA  ALA C  31     -36.712 -41.543 -12.976  1.00  1.00      C    C
ATOM    912  CA  THR C  32     -37.990 -39.115 -10.276  1.00  1.00      C    C
ATOM    913  CA  GLY C  33     -41.034 -37.365 -11.791  1.00  1.00      C    C
ATOM    914  CA  GLY C  34     -39.474 -36.985 -15.248  1.00  1.00      C    C
ATOM    915  CA  VAL C  35     -37.542 -34.219 -17.010  1.00  1.00      C    C
ATOM    916  CA  LYS C  36     -34.089 -35.982 -16.383  1.00  1.00      C    C
ATOM    917  CA  LYS C  37     -31.362 -33.321 -16.680  1.00  1.00      C    C
ATOM    918  CA  PRO C  38     -31.284 -31.684 -13.155  1.00  1.00      C    C
ATOM    919  CA  HIS C  39     -29.760 -28.084 -13.132  1.00  1.00      C    C
ATOM    920  CA  ARG C  40     -26.513 -29.079 -11.126  1.00  1.00      C    C
ATOM    921  CA  TYR C  41     -25.527 -27.687  -7.607  1.00  1.00      C    C
ATOM    922  CA  ARG C  42     -21.660 -27.640  -7.372  1.00  1.00      C    C
ATOM    923  CA  PRO C  43     -19.900 -26.289  -4.192  1.00  1.00      C    C
ATOM    924  CA  GLY C  44     -18.766 -22.986  -5.744  1.00  1.00      C    C
ATOM    925  CA  THR C  45     -21.443 -22.749  -8.455  1.00  1.00      C    C
ATOM    926  CA  VAL C  46     -23.574 -20.325  -6.552  1.00  1.00      C    C
ATOM    927  CA  ALA C  47     -20.579 -18.797  -4.686  1.00  1.00      C    C
ATOM    928  CA  LEU C  48     -19.150 -17.545  -8.038  1.00  1.00      C    C
ATOM    929  CA  ARG C  49     -22.431 -16.285  -9.227  1.00  1.00      C    C
ATOM    930  CA  GLU C  50     -22.873 -14.018  -6.206  1.00  1.00      C    C
ATOM    931  CA  ILE C  51     -19.325 -12.635  -6.776  1.00  1.00      C    C
ATOM    932  CA  ARG C  52     -20.450 -11.584 -10.191  1.00  1.00      C    C
ATOM    933  CA  ARG C  53     -23.727  -9.900  -9.356  1.00  1.00      C    C
ATOM    934  CA  TYR C  54     -22.361  -7.720  -6.573  1.00  1.00      C    C
ATOM    935  CA  GLN C  55     -19.171  -6.643  -8.348  1.00  1.00      C    C
ATOM    936  CA  LYS C  56     -21.355  -5.175 -11.071  1.00  1.00      C    C
ATOM    937  CA  SER C  57     -23.563  -3.150  -8.690  1.00  1.00      C    C
ATOM    938  CA  THR C  58     -23.076  -0.250  -6.483  1.00  1.00      C    C
ATOM    939  CA  GLU C  59     -25.473  -0.643  -3.492  1.00  1.00      C    C
ATOM    940  CA  LEU C  60     -23.853  -0.903  -0.032  1.00  1.00      C    C
ATOM    941  CA  LEU C  61     -24.342  -4.457   1.230  1.00  1.00      C    C
ATOM    942  CA  ILE C  62     -23.846  -3.984   5.019  1.00  1.00      C    C
ATOM    943  CA  ARG C  63     -27.242  -2.933   6.604  1.00  1.00      C    C
ATOM    944  CA  LYS C  64     -27.788   0.781   7.077  1.00  1.00      C    C
ATOM    945  CA  LEU C  65     -29.420   0.943  10.460  1.00  1.00      C    C
ATOM    946  CA  PRO C  66     -27.137  -1.446  12.290  1.00  1.00      C    C
ATOM    947  CA  PHE C  67     -24.259   0.444  10.865  1.00  1.00      C    C
ATOM    948  CA  GLN C  68     -25.455   3.838  11.891  1.00  1.00      C    C
ATOM    949  CA  ARG C  69     -26.220   2.317  15.295  1.00  1.00      C    C
ATOM    950  CA  LEU C  70     -22.744   0.865  15.634  1.00  1.00      C    C
ATOM    951  CA  VAL C  71     -21.076   4.115  14.868  1.00  1.00      C    C
ATOM    952  CA  ARG C  72     -23.137   6.295  17.416  1.00  1.00      C    C
ATOM    953  CA  GLU C  73     -22.312   3.649  20.115  1.00  1.00      C    C
ATOM    954  CA  ILE C  74     -18.718   3.436  19.127  1.00  1.00      C    C
ATOM    955  CA  ALA C  75     -18.242   7.120  19.051  1.00  1.00      C    C
ATOM    956  CA  GLN C  76     -20.180   7.585  22.271  1.00  1.00      C    C
ATOM    957  CA  ASP C  77     -17.362   5.843  24.123  1.00  1.00      C    C
ATOM    958  CA  PHE C  78     -14.875   8.710  23.081  1.00  1.00      C    C
ATOM    959  CA  LYS C  79     -17.403  11.711  23.266  1.00  1.00      C    C
ATOM    960  CA  THR C  80     -20.919  11.501  24.547  1.00  1.00      C    C
ATOM    961  CA  ASP C  81     -24.112  13.073  23.477  1.00  1.00      C    C
ATOM    962  CA  LEU C  82     -23.305  13.443  19.864  1.00  1.00      C    C
ATOM    963  CA  ARG C  83     -25.568  13.649  16.947  1.00  1.00      C    C
ATOM    964  CA  PHE C  84     -24.441  12.992  13.278  1.00  1.00      C    C
ATOM    965  CA  GLN C  85     -25.575  14.487  10.022  1.00  1.00      C    C
ATOM    966  CA  SER C  86     -27.086  11.581   7.950  1.00  1.00      C    C
ATOM    967  CA  SER C  87     -24.570  12.179   5.283  1.00  1.00      C    C
ATOM    968  CA  ALA C  88     -21.675  11.827   7.682  1.00  1.00      C    C
ATOM    969  CA  VAL C  89     -22.715   8.292   8.444  1.00  1.00      C    C
ATOM    970  CA  MET C  90     -23.333   7.376   4.857  1.00  1.00      C    C
ATOM    971  CA  ALA C  91     -19.862   8.529   3.873  1.00  1.00      C    C
ATOM    972  CA  LEU C  92     -18.426   6.309   6.575  1.00  1.00      C    C
ATOM    973  CA  GLN C  93     -20.532   3.419   5.355  1.00  1.00      C    C
ATOM    974  CA  GLU C  94     -19.223   3.736   1.678  1.00  1.00      C    C
ATOM    975  CA  ALA C  95     -15.751   4.075   3.232  1.00  1.00      C    C
ATOM    976  CA  SER C  96     -16.258   1.288   5.826  1.00  1.00      C    C
ATOM    977  CA  GLU C  97     -17.213  -1.032   3.006  1.00  1.00      C    C
ATOM    978  CA  ALA C  98     -14.679  -0.031   0.526  1.00  1.00      C    C
ATOM    979  CA  TYR C  99     -11.935  -0.723   2.952  1.00  1.00      C    C
ATOM    980  CA  LEU C 100     -13.169  -4.409   3.581  1.00  1.00      C    C
ATOM    981  CA  VAL C 101     -13.858  -5.123  -0.034  1.00  1.00      C    C
ATOM    982  CA  ALA C 102     -10.344  -3.750  -1.020  1.00  1.00      C    C
ATOM    983  CA  LEU C 103      -8.817  -5.675   1.721  1.00  1.00      C    C
ATOM    984  CA  PHE C 104     -10.512  -8.941   0.651  1.00  1.00      C    C
ATOM    985  CA  GLU C 105      -9.122  -8.553  -2.875  1.00  1.00      C    C
ATOM    986  CA  ASP C 106      -5.538  -8.307  -1.382  1.00  1.00      C    C
ATOM    987  CA  THR C 107      -6.335 -11.136   1.113  1.00  1.00      C    C
ATOM    988  CA  ASN C 108      -7.505 -13.292  -1.796  1.00  1.00      C    C
ATOM    989  CA  LEU C 109      -4.185 -12.843  -3.689  1.00  1.00      C    C
ATOM    990  CA  CYS C 110      -2.149 -13.756  -0.603  1.00  1.00      C    C
ATOM    991  CA  ALA C 111      -4.051 -17.039  -0.159  1.00  1.00      C    C
ATOM    992  CA  ILE C 112      -3.703 -18.195  -3.759  1.00  1.00      C    C
ATOM    993  CA  HIS C 113      -0.038 -17.443  -3.735  1.00  1.00      C    C
ATOM    994  CA  ALA C 114       0.397 -20.396  -1.416  1.00  1.00      C    C
ATOM    995  CA  LYS C 115      -1.507 -22.693  -3.856  1.00  1.00      C    C
ATOM    996  CA  ARG C 116      -4.714 -22.447  -1.800  1.00  1.00      C    C
ATOM    997  CA  VAL C 117      -8.115 -21.113  -2.921  1.00  1.00      C    C
ATOM    998  CA  THR C 118      -9.206 -20.619   0.688  1.00  1.00      C    C
ATOM    999  CA  ILE C 119      -8.380 -17.249   2.287  1.00  1.00      C    C
ATOM   1000  CA  MET C 120      -7.295 -17.408   5.999  1.00  1.00      C    C
ATOM   1001  CA  PRO C 121      -6.803 -14.723   8.738  1.00  1.00      C    C
ATOM   1002  CA  LYS C 122      -3.054 -14.872   8.020  1.00  1.00      C    C
ATOM   1003  CA  ASP C 123      -3.578 -13.594   4.551  1.00  1.00      C    C
ATOM   1004  CA  ILE C 124      -5.277 -10.357   5.668  1.00  1.00      C    C
ATOM   1005  CA  GLN C 125      -2.530  -9.821   8.210  1.00  1.00      C    C
ATOM   1006  CA  LEU C 126       0.110 -10.533   5.599  1.00  1.00      C    C
ATOM   1007  CA  ALA C 127      -1.491  -7.962   3.225  1.00  1.00      C    C
ATOM   1008  CA  ARG C 128      -1.683  -5.308   5.868  1.00  1.00      C    C
ATOM   1009  CA  ARG C 129       1.955  -5.686   6.826  1.00  1.00      C    C
ATOM   1010  CA  ILE C 130       3.048  -5.492   3.114  1.00  1.00      C    C
ATOM   1011  CA  ARG C 131       0.981  -2.412   2.673  1.00  1.00      C    C
ATOM   1012  CA  GLY C 132       2.885  -0.798   5.524  1.00  1.00      C    C
ATOM   1013  CA  GLU C 133       0.019  -0.589   7.815  1.00  1.00      C    C
ATOM   1014  CA  ARG C 134       1.265  -3.318  10.155  1.00  1.00      C    C
ATOM   1015  CA  ALA C 135       4.866  -3.042   9.046  1.00  1.00      C    C
TER
ATOM   1016  CA  SER D   1      -2.813 -24.625  46.106  1.00  1.00      D    C
ATOM   1017  CA  GLY D   2      -4.812 -27.875  45.503  1.00  1.00      D    C
ATOM   1018  CA  ARG D   3      -6.261 -26.934  49.024  1.00  1.00      D    C
ATOM   1019  CA  GLY D   4      -5.268 -23.389  50.157  1.00  1.00      D    C
ATOM   1020  CA  LYS D   5      -8.276 -21.338  48.829  1.00  1.00      D    C
ATOM   1021  CA  GLY D   6     -10.285 -24.438  48.162  1.00  1.00      D    C
ATOM   1022  CA  GLY D   7     -13.235 -23.922  45.834  1.00  1.00      D    C
ATOM   1023  CA  LYS D   8     -12.585 -22.131  42.504  1.00  1.00      D    C
ATOM   1024  CA  GLY D   9     -15.087 -23.087  39.756  1.00  1.00      D    C
ATOM   1025  CA  LEU D  10     -17.117 -20.018  40.394  1.00  1.00      D    C
ATOM   1026  CA  GLY D  11     -18.990 -19.276  37.199  1.00  1.00      D    C
ATOM   1027  CA  LYS D  12     -18.969 -22.983  36.443  1.00  1.00      D    C
ATOM   1028  CA  GLY D  13     -18.301 -22.154  32.832  1.00  1.00      D    C
ATOM   1029  CA  GLY D  14     -20.744 -24.324  31.009  1.00  1.00      D    C
ATOM   1030  CA  ALA D  15     -18.277 -25.524  28.657  1.00  1.00      D    C
ATOM   1031  CA  LYS D  16     -19.783 -25.515  25.222  1.00  1.00      D    C
ATOM   1032  CA  ARG D  17     -21.438 -22.581  23.367  1.00  1.00      D    C
ATOM   1033  CA  HIS D  18     -18.543 -20.237  23.907  1.00  1.00      D    C
ATOM   1034  CA  ARG D  19     -19.016 -16.583  23.440  1.00  1.00      D    C
ATOM   1035  CA  LYS D  20     -22.745 -16.221  23.944  1.00  1.00      D    C
ATOM   1036  CA  VAL D  21     -25.072 -14.395  21.566  1.00  1.00      D    C
ATOM   1037  CA  LEU D  22     -26.948 -11.139  21.902  1.00  1.00      D    C
ATOM   1038  CA  ARG D  23     -26.625  -9.830  18.349  1.00  1.00      D    C
ATOM   1039  CA  ASP D  24     -24.689  -6.646  19.251  1.00  1.00      D    C
ATOM   1040  CA  ASN D  25     -23.554  -3.680  17.085  1.00  1.00      D    C
ATOM   1041  CA  ILE D  26     -20.231  -4.920  15.899  1.00  1.00      D    C
ATOM   1042  CA  GLN D  27     -21.795  -8.307  16.315  1.00  1.00      D    C
ATOM   1043  CA  GLY D  28     -24.661  -6.822  14.195  1.00  1.00      D    C
ATOM   1044  CA  ILE D  29     -22.421  -6.967  11.216  1.00  1.00      D    C
ATOM   1045  CA  THR D  30     -23.570 -10.410  10.301  1.00  1.00      D    C
ATOM   1046  CA  LYS D  31     -22.019 -13.432   8.821  1.00  1.00      D    C
ATOM   1047  CA  PRO D  32     -23.944 -12.563   5.622  1.00  1.00      D    C
ATOM   1048  CA  ALA D  33     -22.852  -8.996   5.177  1.00  1.00      D    C
ATOM   1049  CA  ILE D  34     -19.200 -10.121   5.612  1.00  1.00      D    C
ATOM   1050  CA  ARG D  35     -20.012 -12.904   3.006  1.00  1.00      D    C
ATOM   1051  CA  ARG D  36     -21.264 -10.238   0.661  1.00  1.00      D    C
ATOM   1052  CA  LEU D  37     -18.339  -8.062   1.267  1.00  1.00      D    C
ATOM   1053  CA  ALA D  38     -16.117 -10.928   0.328  1.00  1.00      D    C
ATOM   1054  CA  ARG D  39     -18.173 -11.694  -2.904  1.00  1.00      D    C
ATOM   1055  CA  ARG D  40     -17.701  -8.197  -4.090  1.00  1.00      D    C
ATOM   1056  CA  GLY D  41     -14.032  -8.741  -3.252  1.00  1.00      D    C
ATOM   1057  CA  GLY D  42     -13.782 -11.529  -5.829  1.00  1.00      D    C
ATOM   1058  CA  VAL D  43     -13.570 -14.379  -3.163  1.00  1.00      D    C
ATOM   1059  CA  LYS D  44     -14.492 -17.828  -4.221  1.00  1.00      D    C
ATOM   1060  CA  ARG D  45     -13.770 -19.941  -0.953  1.00  1.00      D    C
ATOM   1061  CA  ILE D  46     -13.915 -18.704   2.538  1.00  1.00      D    C
ATOM   1062  CA  SER D  47     -12.367 -19.594   5.879  1.00  1.00      D    C
ATOM   1063  CA  GLY D  48     -14.886 -19.496   8.678  1.00  1.00      D    C
ATOM   1064  CA  LEU D  49     -12.391 -17.702  10.879  1.00  1.00      D    C
ATOM   1065  CA  ILE D  50     -12.158 -14.611   8.684  1.00  1.00      D    C
ATOM   1066  CA  TYR D  51     -15.573 -13.336   9.789  1.00  1.00      D    C
ATOM   1067  CA  GLU D  52     -14.610 -12.731  13.434  1.00  1.00      D    C
ATOM   1068  CA  GLU D  53     -11.230 -11.320  12.452  1.00  1.00      D    C
ATOM   1069  CA  THR D  54     -13.051  -9.092   9.834  1.00  1.00      D    C
ATOM   1070  CA  ARG D  55     -15.290  -7.546  12.489  1.00  1.00      D    C
ATOM   1071  CA  GLY D  56     -12.266  -7.020  14.700  1.00  1.00      D    C
ATOM   1072  CA  VAL D  57     -10.451  -5.211  11.888  1.00  1.00      D    C
ATOM   1073  CA  LEU D  58     -13.588  -3.200  11.012  1.00  1.00      D    C
ATOM   1074  CA  LYS D  59     -14.012  -2.213  14.626  1.00  1.00      D    C
ATOM   1075  CA  VAL D  60     -10.373  -0.864  14.765  1.00  1.00      D    C
ATOM   1076  CA  PHE D  61     -10.813   0.912  11.517  1.00  1.00      D    C
ATOM   1077  CA  LEU D  62     -13.960   2.779  12.660  1.00  1.00      D    C
ATOM   1078  CA  GLU D  63     -12.570   3.434  16.183  1.00  1.00      D    C
ATOM   1079  CA  ASN D  64      -9.563   5.235  14.664  1.00  1.00      D    C
ATOM   1080  CA  VAL D  65     -11.561   7.255  12.119  1.00  1.00      D    C
ATOM   1081  CA  ILE D  66     -14.310   8.356  14.581  1.00  1.00      D    C
ATOM   1082  CA  ARG D  67     -11.841   9.449  17.219  1.00  1.00      D    C
ATOM   1083  CA  ASP D  68     -10.466  12.048  14.661  1.00  1.00      D    C
ATOM   1084  CA  ALA D  69     -13.983  12.923  13.518  1.00  1.00      D    C
ATOM   1085  CA  VAL D  70     -15.000  13.618  17.117  1.00  1.00      D    C
ATOM   1086  CA  THR D  71     -11.719  15.563  17.670  1.00  1.00      D    C
ATOM   1087  CA  TYR D  72     -12.392  17.833  14.682  1.00  1.00      D    C
ATOM   1088  CA  THR D  73     -16.140  18.304  15.750  1.00  1.00      D    C
ATOM   1089  CA  GLU D  74     -15.174  19.385  19.216  1.00  1.00      D    C
ATOM   1090  CA  HIS D  75     -12.577  21.833  18.134  1.00  1.00      D    C
ATOM   1091  CA  ALA D  76     -15.490  23.393  16.197  1.00  1.00      D    C
ATOM   1092  CA  LYS D  77     -17.733  23.258  19.404  1.00  1.00      D    C
ATOM   1093  CA  ARG D  78     -20.210  21.123  17.473  1.00  1.00      D    C
ATOM   1094  CA  LYS D  79     -23.057  19.006  18.833  1.00  1.00      D    C
ATOM   1095  CA  THR D  80     -23.540  17.401  15.419  1.00  1.00      D    C
ATOM   1096  CA  VAL D  81     -20.811  15.440  13.512  1.00  1.00      D    C
ATOM   1097  CA  THR D  82     -20.878  16.536   9.929  1.00  1.00      D    C
ATOM   1098  CA  ALA D  83     -20.042  15.191   6.503  1.00  1.00      D    C
ATOM   1099  CA  MET D  84     -17.037  17.516   6.563  1.00  1.00      D    C
ATOM   1100  CA  ASP D  85     -15.815  15.972   9.843  1.00  1.00      D    C
ATOM   1101  CA  VAL D  86     -15.873  12.617   8.079  1.00  1.00      D    C
ATOM   1102  CA  VAL D  87     -14.061  13.804   4.954  1.00  1.00      D    C
ATOM   1103  CA  TYR D  88     -11.356  15.546   7.096  1.00  1.00      D    C
ATOM   1104  CA  ALA D  89     -10.665  12.636   9.300  1.00  1.00      D    C
ATOM   1105  CA  LEU D  90     -10.843  10.305   6.279  1.00  1.00      D    C
ATOM   1106  CA  LYS D  91      -8.446  12.456   4.150  1.00  1.00      D    C
ATOM   1107  CA  ARG D  92      -5.837  12.551   6.958  1.00  1.00      D    C
ATOM   1108  CA  GLN D  93      -6.020   8.719   7.205  1.00  1.00      D    C
ATOM   1109  CA  GLY D  94      -5.141   8.635   3.451  1.00  1.00      D    C
ATOM   1110  CA  ARG D  95      -8.619   7.631   2.448  1.00  1.00      D    C
ATOM   1111  CA  THR D  96      -9.804  10.311  -0.102  1.00  1.00      D    C
ATOM   1112  CA  LEU D  97     -13.583  10.503  -0.369  1.00  1.00      D    C
ATOM   1113  CA  TYR D  98     -15.938  10.917  -3.324  1.00  1.00      D    C
ATOM   1114  CA  GLY D  99     -19.705  11.327  -2.673  1.00  1.00      D    C
ATOM   1115  CA  PHE D 100     -19.573  14.036   0.114  1.00  1.00      D    C
ATOM   1116  CA  GLY D 101     -21.394  16.985  -1.492  1.00  1.00      D    C
ATOM   1117  CA  GLY D 102     -23.487  15.105  -4.050  1.00  1.00      D    C
TER
ATOM   1118  CA  SER E   1       2.243  48.506  41.311  1.00  1.00      E    C
ATOM   1119  CA  GLY E   2       4.946  50.965  40.279  1.00  1.00      E    C
ATOM   1120  CA  ARG E   3       7.277  48.408  38.809  1.00  1.00      E    C
ATOM   1121  CA  GLY E   4       9.031  45.276  40.411  1.00  1.00      E    C
ATOM   1122  CA  LYS E   5      12.444  46.842  39.658  1.00  1.00      E    C
ATOM   1123  CA  GLN E   6      16.024  46.895  40.875  1.00  1.00      E    C
ATOM   1124  CA  GLY E   7      17.118  48.703  37.738  1.00  1.00      E    C
ATOM   1125  CA  GLY E   8      19.534  46.219  36.089  1.00  1.00      E    C
ATOM   1126  CA  LYS E   9      22.266  48.706  36.272  1.00  1.00      E    C
ATOM   1127  CA  THR E  10      24.919  46.271  34.879  1.00  1.00      E    C
ATOM   1128  CA  ARG E  11      21.831  44.476  33.349  1.00  1.00      E    C
ATOM   1129  CA  ALA E  12      20.858  46.508  30.215  1.00  1.00      E    C
ATOM   1130  CA  LYS E  13      18.436  43.806  28.921  1.00  1.00      E    C
ATOM   1131  CA  ALA E  14      18.377  42.155  25.561  1.00  1.00      E    C
ATOM   1132  CA  LYS E  15      14.864  40.705  25.854  1.00  1.00      E    C
ATOM   1133  CA  THR E  16      14.774  38.241  22.989  1.00  1.00      E    C
ATOM   1134  CA  ARG E  17      11.388  36.697  22.150  1.00  1.00      E    C
ATOM   1135  CA  SER E  18      13.258  33.380  22.640  1.00  1.00      E    C
ATOM   1136  CA  SER E  19      14.225  34.241  26.228  1.00  1.00      E    C
ATOM   1137  CA  ARG E  20      10.687  35.566  26.715  1.00  1.00      E    C
ATOM   1138  CA  ALA E  21       9.293  32.137  25.603  1.00  1.00      E    C
ATOM   1139  CA  GLY E  22      11.947  30.107  27.586  1.00  1.00      E    C
ATOM   1140  CA  LEU E  23      13.401  28.707  24.414  1.00  1.00      E    C
ATOM   1141  CA  GLN E  24      16.473  27.653  22.541  1.00  1.00      E    C
ATOM   1142  CA  PHE E  25      14.767  27.405  19.109  1.00  1.00      E    C
ATOM   1143  CA  PRO E  26      14.167  30.905  17.454  1.00  1.00      E    C
ATOM   1144  CA  VAL E  27      10.678  32.387  18.220  1.00  1.00      E    C
ATOM   1145  CA  GLY E  28      11.487  35.088  15.649  1.00  1.00      E    C
ATOM   1146  CA  ARG E  29      12.266  32.573  12.932  1.00  1.00      E    C
ATOM   1147  CA  VAL E  30       9.183  30.450  13.420  1.00  1.00      E    C
ATOM   1148  CA  HIS E  31       7.196  33.559  13.459  1.00  1.00      E    C
ATOM   1149  CA  ARG E  32       8.617  34.496   9.983  1.00  1.00      E    C
ATOM   1150  CA  LEU E  33       8.211  30.956   8.683  1.00  1.00      E    C
ATOM   1151  CA  LEU E  34       4.497  30.862   9.637  1.00  1.00      E    C
ATOM   1152  CA  ARG E  35       3.930  34.065   7.593  1.00  1.00      E    C
ATOM   1153  CA  LYS E  36       6.181  32.907   4.778  1.00  1.00      E    C
ATOM   1154  CA  GLY E  37       4.284  29.648   4.177  1.00  1.00      E    C
ATOM   1155  CA  ASN E  38       0.791  31.343   3.683  1.00  1.00      E    C
ATOM   1156  CA  TYR E  39      -0.956  29.343   6.243  1.00  1.00      E    C
ATOM   1157  CA  ALA E  40      -3.675  31.919   7.034  1.00  1.00      E    C
ATOM   1158  CA  GLU E  41      -4.203  35.590   6.528  1.00  1.00      E    C
ATOM   1159  CA  ARG E  42      -3.092  36.181  10.225  1.00  1.00      E    C
ATOM   1160  CA  VAL E  43      -0.289  34.975  12.525  1.00  1.00      E    C
ATOM   1161  CA  GLY E  44      -1.155  35.293  16.307  1.00  1.00      E    C
ATOM   1162  CA  ALA E  45       1.808  36.190  18.698  1.00  1.00      E    C
ATOM   1163  CA  GLY E  46       1.429  32.900  20.611  1.00  1.00      E    C
ATOM   1164  CA  ALA E  47       1.621  30.556  17.641  1.00  1.00      E    C
ATOM   1165  CA  PRO E  48       5.347  30.643  17.170  1.00  1.00      E    C
ATOM   1166  CA  VAL E  49       5.946  30.322  21.036  1.00  1.00      E    C
ATOM   1167  CA  TYR E  50       3.768  27.222  21.125  1.00  1.00      E    C
ATOM   1168  CA  LEU E  51       5.349  25.701  17.906  1.00  1.00      E    C
ATOM   1169  CA  ALA E  52       8.997  26.430  18.595  1.00  1.00      E    C
ATOM   1170  CA  ALA E  53       8.707  24.687  22.026  1.00  1.00      E    C
ATOM   1171  CA  VAL E  54       7.307  21.492  20.471  1.00  1.00      E    C
ATOM   1172  CA  LEU E  55       9.983  21.159  17.649  1.00  1.00      E    C
ATOM   1173  CA  GLU E  56      12.711  21.980  20.232  1.00  1.00      E    C
ATOM   1174  CA  TYR E  57      11.491  19.250  22.631  1.00  1.00      E    C
ATOM   1175  CA  LEU E  58      11.318  16.770  19.827  1.00  1.00      E    C
ATOM   1176  CA  THR E  59      14.819  17.740  18.789  1.00  1.00      E    C
ATOM   1177  CA  ALA E  60      16.027  17.037  22.304  1.00  1.00      E    C
ATOM   1178  CA  GLU E  61      14.361  13.504  22.135  1.00  1.00      E    C
ATOM   1179  CA  ILE E  62      15.987  12.435  18.934  1.00  1.00      E    C
ATOM   1180  CA  LEU E  63      19.426  13.608  19.790  1.00  1.00      E    C
ATOM   1181  CA  GLU E  64      19.251  11.964  23.240  1.00  1.00      E    C
ATOM   1182  CA  LEU E  65      18.499   8.650  21.529  1.00  1.00      E    C
ATOM   1183  CA  ALA E  66      21.149   9.285  18.822  1.00  1.00      E    C
ATOM   1184  CA  GLY E  67      23.864   9.901  21.318  1.00  1.00      E    C
ATOM   1185  CA  ASN E  68      22.656   6.738  23.134  1.00  1.00      E    C
ATOM   1186  CA  ALA E  69      22.918   4.727  19.949  1.00  1.00      E    C
ATOM   1187  CA  ALA E  70      26.478   6.103  19.390  1.00  1.00      E    C
ATOM   1188  CA  ARG E  71      27.465   5.163  23.009  1.00  1.00      E    C
ATOM   1189  CA  ASP E  72      25.912   1.676  22.614  1.00  1.00      E    C
ATOM   1190  CA  ASN E  73      28.072   1.251  19.520  1.00  1.00      E    C
ATOM   1191  CA  LYS E  74      31.122   2.662  21.437  1.00  1.00      E    C
ATOM   1192  CA  LYS E  75      31.275   5.695  19.201  1.00  1.00      E    C
ATOM   1193  CA  THR E  76      32.656   9.049  19.302  1.00  1.00      E    C
ATOM   1194  CA  ARG E  77      30.788  10.737  16.584  1.00  1.00      E    C
ATOM   1195  CA  ILE E  78      27.176  10.069  15.723  1.00  1.00      E    C
ATOM   1196  CA  ILE E  79      26.661   9.161  11.982  1.00  1.00      E    C
ATOM   1197  CA  PRO E  80      23.253   8.520  10.140  1.00  1.00      E    C
ATOM   1198  CA  ARG E  81      23.374   4.872  11.193  1.00  1.00      E    C
ATOM   1199  CA  HIS E  82      23.110   6.033  14.918  1.00  1.00      E    C
ATOM   1200  CA  LEU E  83      20.001   8.128  13.990  1.00  1.00      E    C
ATOM   1201  CA  GLN E  84      18.475   5.145  12.193  1.00  1.00      E    C
ATOM   1202  CA  LEU E  85      18.921   3.066  15.272  1.00  1.00      E    C
ATOM   1203  CA  ALA E  86      17.103   5.702  17.337  1.00  1.00      E    C
ATOM   1204  CA  VAL E  87      14.179   5.915  15.023  1.00  1.00      E    C
ATOM   1205  CA  ARG E  88      13.541   2.280  14.208  1.00  1.00      E    C
ATOM   1206  CA  ASN E  89      14.089   1.029  17.741  1.00  1.00      E    C
ATOM   1207  CA  ASP E  90      11.619   3.448  19.213  1.00  1.00      E    C
ATOM   1208  CA  GLU E  91       7.924   2.634  18.866  1.00  1.00      E    C
ATOM   1209  CA  GLU E  92       6.746   6.356  19.014  1.00  1.00      E    C
ATOM   1210  CA  LEU E  93       9.667   7.770  16.879  1.00  1.00      E    C
ATOM   1211  CA  ASN E  94       8.880   4.953  14.485  1.00  1.00      E    C
ATOM   1212  CA  LYS E  95       5.313   6.136  14.039  1.00  1.00      E    C
ATOM   1213  CA  LEU E  96       6.335   9.819  13.688  1.00  1.00      E    C
ATOM   1214  CA  LEU E  97       9.004   8.896  11.091  1.00  1.00      E    C
ATOM   1215  CA  GLY E  98       6.993   5.934   9.580  1.00  1.00      E    C
ATOM   1216  CA  ARG E  99       7.078   7.468   6.143  1.00  1.00      E    C
ATOM   1217  CA  VAL E 100      10.620   8.816   6.230  1.00  1.00      E    C
ATOM   1218  CA  THR E 101      13.577   6.944   4.817  1.00  1.00      E    C
ATOM   1219  CA  ILE E 102      16.986   7.592   6.400  1.00  1.00      E    C
ATOM   1220  CA  ALA E 103      19.570   7.551   3.593  1.00  1.00      E    C
ATOM   1221  CA  GLN E 104      22.797   5.660   4.454  1.00  1.00      E    C
ATOM   1222  CA  GLY E 105      21.065   4.409   7.627  1.00  1.00      E    C
ATOM   1223  CA  GLY E 106      21.427   0.715   7.146  1.00  1.00      E    C
ATOM   1224  CA  VAL E 107      18.386  -1.457   7.239  1.00  1.00      E    C
ATOM   1225  CA  LEU E 108      17.667  -2.145  10.956  1.00  1.00      E    C
ATOM   1226  CA  PRO E 109      17.807  -5.919  11.891  1.00  1.00      E    C
ATOM   1227  CA  ASN E 110      14.281  -7.121  11.328  1.00  1.00      E    C
ATOM   1228  CA  ILE E 111      13.720 -10.713  12.451  1.00  1.00      E    C
ATOM   1229  CA  GLN E 112      10.261 -11.235  14.023  1.00  1.00      E    C
ATOM   1230  CA  SER E 113       8.884 -14.775  13.819  1.00  1.00      E    C
ATOM   1231  CA  VAL E 114      11.401 -16.406  16.147  1.00  1.00      E    C
ATOM   1232  CA  LEU E 115      10.235 -14.114  18.929  1.00  1.00      E    C
ATOM   1233  CA  LEU E 116       6.646 -15.546  18.999  1.00  1.00      E    C
ATOM   1234  CA  PRO E 117       6.205 -18.238  21.720  1.00  1.00      E    C
ATOM   1235  CA  LYS E 118       4.859 -21.719  20.821  1.00  1.00      E    C
ATOM   1236  CA  LYS E 119       6.302 -23.969  18.200  1.00  1.00      E    C
ATOM   1237  CA  THR E 120       8.238 -24.969  21.407  1.00  1.00      E    C
ATOM   1238  CA  GLU E 121       9.185 -28.166  23.055  1.00  1.00      E    C
ATOM   1239  CA  SER E 122       7.454 -29.281  26.332  1.00  1.00      E    C
ATOM   1240  CA  SER E 123       3.988 -30.533  26.371  1.00  1.00      E    C
ATOM   1241  CA  LYS E 124       3.090 -32.468  23.254  1.00  1.00      E    C
ATOM   1242  CA  SER E 125       1.744 -35.870  24.354  1.00  1.00      E    C
ATOM   1243  CA  LYS E 126       0.767 -38.957  22.232  1.00  1.00      E    C
ATOM   1244  CA  SER E 127       3.313 -40.506  19.889  1.00  1.00      E    C
ATOM   1245  CA  LYS E 128       7.050 -40.399  20.082  1.00  1.00      E    C
TER
ATOM   1246  CA  PRO F   1      62.964  48.585 -31.246  1.00  1.00      F    C
ATOM   1247  CA  GLU F   2      62.771  47.768 -27.527  1.00  1.00      F    C
ATOM   1248  CA  PRO F   3      60.465  47.411 -24.604  1.00  1.00      F    C
ATOM   1249  CA  ALA F   4      61.203  51.130 -23.734  1.00  1.00      F    C
ATOM   1250  CA  LYS F   5      62.033  52.258 -20.174  1.00  1.00      F    C
ATOM   1251  CA  SER F   6      60.282  55.117 -18.350  1.00  1.00      F    C
ATOM   1252  CA  ALA F   7      57.422  54.660 -15.859  1.00  1.00      F    C
ATOM   1253  CA  PRO F   8      59.221  53.027 -14.196  1.00  1.00      F    C
ATOM   1254  CA  ALA F   9      58.374  49.292 -14.415  1.00  1.00      F    C
ATOM   1255  CA  PRO F  10      59.945  46.850 -14.155  1.00  1.00      F    C
ATOM   1256  CA  LYS F  11      59.378  44.033 -16.661  1.00  1.00      F    C
ATOM   1257  CA  LYS F  12      57.851  40.794 -15.335  1.00  1.00      F    C
ATOM   1258  CA  GLY F  13      55.230  39.925 -12.629  1.00  1.00      F    C
ATOM   1259  CA  SER F  14      52.054  41.739 -12.531  1.00  1.00      F    C
ATOM   1260  CA  LYS F  15      50.509  40.252 -15.782  1.00  1.00      F    C
ATOM   1261  CA  LYS F  16      50.262  43.692 -17.312  1.00  1.00      F    C
ATOM   1262  CA  ALA F  17      48.698  46.452 -15.319  1.00  1.00      F    C
ATOM   1263  CA  VAL F  18      47.745  46.187 -11.676  1.00  1.00      F    C
ATOM   1264  CA  THR F  19      49.242  43.158  -9.755  1.00  1.00      F    C
ATOM   1265  CA  LYS F  20      45.892  41.322  -9.379  1.00  1.00      F    C
ATOM   1266  CA  THR F  21      42.113  41.720  -9.023  1.00  1.00      F    C
ATOM   1267  CA  GLN F  22      40.257  39.475  -6.541  1.00  1.00      F    C
ATOM   1268  CA  LYS F  23      36.683  38.759  -7.641  1.00  1.00      F    C
ATOM   1269  CA  LYS F  24      37.639  35.305  -6.574  1.00  1.00      F    C
ATOM   1270  CA  ASP F  25      38.843  36.447  -3.184  1.00  1.00      F    C
ATOM   1271  CA  GLY F  26      35.332  36.572  -1.783  1.00  1.00      F    C
ATOM   1272  CA  LYS F  27      32.429  34.448  -3.070  1.00  1.00      F    C
ATOM   1273  CA  LYS F  28      33.054  31.881  -0.289  1.00  1.00      F    C
ATOM   1274  CA  ARG F  29      33.114  28.455  -1.863  1.00  1.00      F    C
ATOM   1275  CA  ARG F  30      30.371  28.361  -4.504  1.00  1.00      F    C
ATOM   1276  CA  LYS F  31      26.801  27.550  -3.701  1.00  1.00      F    C
ATOM   1277  CA  THR F  32      25.293  29.745  -1.062  1.00  1.00      F    C
ATOM   1278  CA  ARG F  33      23.945  29.823   2.458  1.00  1.00      F    C
ATOM   1279  CA  LYS F  34      20.278  29.868   2.555  1.00  1.00      F    C
ATOM   1280  CA  GLU F  35      18.972  29.511   6.045  1.00  1.00      F    C
ATOM   1281  CA  SER F  36      19.247  26.703   8.397  1.00  1.00      F    C
ATOM   1282  CA  TYR F  37      18.432  25.178  11.806  1.00  1.00      F    C
ATOM   1283  CA  ALA F  38      22.048  24.363  12.505  1.00  1.00      F    C
ATOM   1284  CA  ILE F  39      22.900  26.938  15.225  1.00  1.00      F    C
ATOM   1285  CA  TYR F  40      19.841  25.704  16.972  1.00  1.00      F    C
ATOM   1286  CA  VAL F  41      20.516  21.942  16.261  1.00  1.00      F    C
ATOM   1287  CA  TYR F  42      23.916  22.551  17.905  1.00  1.00      F    C
ATOM   1288  CA  LYS F  43      22.608  24.416  20.919  1.00  1.00      F    C
ATOM   1289  CA  VAL F  44      20.385  21.417  21.792  1.00  1.00      F    C
ATOM   1290  CA  LEU F  45      23.058  18.842  21.221  1.00  1.00      F    C
ATOM   1291  CA  LYS F  46      25.221  20.456  23.945  1.00  1.00      F    C
ATOM   1292  CA  GLN F  47      22.319  20.276  26.357  1.00  1.00      F    C
ATOM   1293  CA  VAL F  48      21.778  16.614  25.941  1.00  1.00      F    C
ATOM   1294  CA  HIS F  49      25.130  15.138  25.031  1.00  1.00      F    C
ATOM   1295  CA  PRO F  50      27.894  17.589  25.754  1.00  1.00      F    C
ATOM   1296  CA  ASP F  51      30.795  15.323  24.640  1.00  1.00      F    C
ATOM   1297  CA  THR F  52      29.107  13.910  21.612  1.00  1.00      F    C
ATOM   1298  CA  GLY F  53      29.786  14.949  18.067  1.00  1.00      F    C
ATOM   1299  CA  ILE F  54      27.493  14.523  14.955  1.00  1.00      F    C
ATOM   1300  CA  SER F  55      28.402  14.204  11.292  1.00  1.00      F    C
ATOM   1301  CA  SER F  56      27.409  16.946   8.885  1.00  1.00      F    C
ATOM   1302  CA  LYS F  57      25.337  14.161   6.939  1.00  1.00      F    C
ATOM   1303  CA  ALA F  58      23.299  13.456  10.121  1.00  1.00      F    C
ATOM   1304  CA  MET F  59      23.072  17.189  10.572  1.00  1.00      F    C
ATOM   1305  CA  SER F  60      21.503  17.407   6.992  1.00  1.00      F    C
ATOM   1306  CA  ILE F  61      18.966  14.844   8.084  1.00  1.00      F    C
ATOM   1307  CA  MET F  62      18.041  16.915  11.151  1.00  1.00      F    C
ATOM   1308  CA  ASN F  63      17.407  20.047   8.995  1.00  1.00      F    C
ATOM   1309  CA  SER F  64      15.020  18.023   6.866  1.00  1.00      F    C
ATOM   1310  CA  PHE F  65      13.429  16.591   9.893  1.00  1.00      F    C
ATOM   1311  CA  VAL F  66      12.845  19.940  11.510  1.00  1.00      F    C
ATOM   1312  CA  ASN F  67      11.361  21.779   8.445  1.00  1.00      F    C
ATOM   1313  CA  ASP F  68       9.073  18.837   7.645  1.00  1.00      F    C
ATOM   1314  CA  VAL F  69       7.323  18.698  11.024  1.00  1.00      F    C
ATOM   1315  CA  PHE F  70       7.134  22.472  10.834  1.00  1.00      F    C
ATOM   1316  CA  GLU F  71       5.559  22.292   7.365  1.00  1.00      F    C
ATOM   1317  CA  ARG F  72       3.234  19.484   8.359  1.00  1.00      F    C
ATOM   1318  CA  ILE F  73       2.278  21.241  11.653  1.00  1.00      F    C
ATOM   1319  CA  ALA F  74       1.477  24.568   9.869  1.00  1.00      F    C
ATOM   1320  CA  GLY F  75      -0.741  22.698   7.372  1.00  1.00      F    C
ATOM   1321  CA  GLU F  76      -2.618  20.856  10.063  1.00  1.00      F    C
ATOM   1322  CA  ALA F  77      -3.217  24.274  11.863  1.00  1.00      F    C
ATOM   1323  CA  SER F  78      -4.171  25.926   8.432  1.00  1.00      F    C
ATOM   1324  CA  ARG F  79      -6.849  23.424   7.722  1.00  1.00      F    C
ATOM   1325  CA  LEU F  80      -8.251  23.771  11.228  1.00  1.00      F    C
ATOM   1326  CA  ALA F  81      -8.430  27.449  10.874  1.00  1.00      F    C
ATOM   1327  CA  HIS F  82     -10.085  27.249   7.396  1.00  1.00      F    C
ATOM   1328  CA  TYR F  83     -12.598  24.661   8.409  1.00  1.00      F    C
ATOM   1329  CA  ASN F  84     -13.791  27.000  11.080  1.00  1.00      F    C
ATOM   1330  CA  LYS F  85     -13.519  30.127   8.987  1.00  1.00      F    C
ATOM   1331  CA  ARG F  86     -10.663  31.518  11.050  1.00  1.00      F    C
ATOM   1332  CA  SER F  87      -8.170  33.727   9.383  1.00  1.00      F    C
ATOM   1333  CA  THR F  88      -5.661  33.564  12.278  1.00  1.00      F    C
ATOM   1334  CA  ILE F  89      -3.411  30.798  13.331  1.00  1.00      F    C
ATOM   1335  CA  THR F  90      -3.283  30.808  17.103  1.00  1.00      F    C
ATOM   1336  CA  SER F  91      -1.521  28.737  19.670  1.00  1.00      F    C
ATOM   1337  CA  ARG F  92      -4.803  26.943  19.968  1.00  1.00      F    C
ATOM   1338  CA  GLU F  93      -4.820  25.698  16.278  1.00  1.00      F    C
ATOM   1339  CA  ILE F  94      -1.122  24.778  16.735  1.00  1.00      F    C
ATOM   1340  CA  GLN F  95      -2.103  22.842  19.891  1.00  1.00      F    C
ATOM   1341  CA  THR F  96      -4.990  21.022  18.142  1.00  1.00      F    C
ATOM   1342  CA  ALA F  97      -2.743  20.227  15.102  1.00  1.00      F    C
ATOM   1343  CA  VAL F  98      -0.185  18.946  17.606  1.00  1.00      F    C
ATOM   1344  CA  ARG F  99      -2.733  16.511  19.061  1.00  1.00      F    C
ATOM   1345  CA  LEU F 100      -3.767  15.400  15.587  1.00  1.00      F    C
ATOM   1346  CA  LEU F 101      -0.207  14.859  14.140  1.00  1.00      F    C
ATOM   1347  CA  LEU F 102       1.747  13.392  16.884  1.00  1.00      F    C
ATOM   1348  CA  PRO F 103       1.833  10.042  18.480  1.00  1.00      F    C
ATOM   1349  CA  GLY F 104       0.438   9.418  21.966  1.00  1.00      F    C
ATOM   1350  CA  GLU F 105       3.094  10.352  24.633  1.00  1.00      F    C
ATOM   1351  CA  LEU F 106       4.878  12.693  22.394  1.00  1.00      F    C
ATOM   1352  CA  ALA F 107       1.873  15.002  21.841  1.00  1.00      F    C
ATOM   1353  CA  LYS F 108       1.248  14.779  25.569  1.00  1.00      F    C
ATOM   1354  CA  HIS F 109       4.656  15.911  26.488  1.00  1.00      F    C
ATOM   1355  CA  ALA F 110       4.776  18.530  23.730  1.00  1.00      F    C
ATOM   1356  CA  VAL F 111       1.333  19.958  24.793  1.00  1.00      F    C
ATOM   1357  CA  SER F 112       2.646  20.423  28.479  1.00  1.00      F    C
ATOM   1358  CA  GLU F 113       5.756  22.105  27.357  1.00  1.00      F    C
ATOM   1359  CA  GLY F 114       4.041  24.356  24.889  1.00  1.00      F    C
ATOM   1360  CA  THR F 115       1.361  25.463  27.343  1.00  1.00      F    C
ATOM   1361  CA  LYS F 116       4.094  25.966  29.833  1.00  1.00      F    C
ATOM   1362  CA  ALA F 117       5.997  27.876  27.062  1.00  1.00      F    C
ATOM   1363  CA  VAL F 118       2.938  30.160  26.272  1.00  1.00      F    C
ATOM   1364  CA  THR F 119       2.271  30.744  29.854  1.00  1.00      F    C
ATOM   1365  CA  LYS F 120       5.994  31.776  30.438  1.00  1.00      F    C
ATOM   1366  CA  TYR F 121       5.968  33.961  27.307  1.00  1.00      F    C
ATOM   1367  CA  THR F 122       2.797  35.669  28.395  1.00  1.00      F    C
ATOM   1368  CA  SER F 123       3.974  36.020  32.047  1.00  1.00      F    C
ATOM   1369  CA  ALA F 124       6.555  38.524  30.944  1.00  1.00      F    C
ATOM   1370  CA  LYS F 125       8.296  41.619  32.583  1.00  1.00      F    C
TER
ATOM   1371  CA  ALA G   1      12.698 -53.965  -2.196  1.00  1.00      G    C
ATOM   1372  CA  ARG G   2      11.547 -50.695  -0.571  1.00  1.00      G    C
ATOM   1373  CA  THR G   3      13.973 -47.927   0.163  1.00  1.00      G    C
ATOM   1374  CA  LYS G   4      17.315 -48.323  -1.604  1.00  1.00      G    C
ATOM   1375  CA  GLN G   5      20.042 -46.387   0.236  1.00  1.00      G    C
ATOM   1376  CA  THR G   6      20.452 -47.624   3.808  1.00  1.00      G    C
ATOM   1377  CA  ALA G   7      20.289 -46.088   7.265  1.00  1.00      G    C
ATOM   1378  CA  ARG G   8      17.256 -44.463   8.905  1.00  1.00      G    C
ATOM   1379  CA  LYS G   9      18.087 -40.764   8.485  1.00  1.00      G    C
ATOM   1380  CA  SER G  10      18.429 -40.600  12.295  1.00  1.00      G    C
ATOM   1381  CA  THR G  11      20.072 -37.214  12.510  1.00  1.00      G    C
ATOM   1382  CA  GLY G  12      20.368 -36.945  16.353  1.00  1.00      G    C
ATOM   1383  CA  GLY G  13      18.932 -33.416  16.114  1.00  1.00      G    C
ATOM   1384  CA  LYS G  14      17.813 -32.458  12.596  1.00  1.00      G    C
ATOM   1385  CA  ALA G  15      20.306 -30.260  10.829  1.00  1.00      G    C
ATOM   1386  CA  PRO G  16      23.269 -32.256  12.242  1.00  1.00      G    C
ATOM   1387  CA  ARG G  17      24.924 -30.544  15.196  1.00  1.00      G    C
ATOM   1388  CA  LYS G  18      23.817 -30.486  18.791  1.00  1.00      G    C
ATOM   1389  CA  GLN G  19      26.640 -31.466  21.080  1.00  1.00      G    C
ATOM   1390  CA  LEU G  20      29.117 -28.619  20.578  1.00  1.00      G    C
ATOM   1391  CA  ALA G  21      26.936 -26.624  22.901  1.00  1.00      G    C
ATOM   1392  CA  THR G  22      29.055 -24.416  25.300  1.00  1.00      G    C
ATOM   1393  CA  LYS G  23      26.685 -21.556  25.996  1.00  1.00      G    C
ATOM   1394  CA  ALA G  24      29.680 -19.160  26.011  1.00  1.00      G    C
ATOM   1395  CA  ALA G  25      33.341 -18.163  25.261  1.00  1.00      G    C
ATOM   1396  CA  ARG G  26      35.268 -18.604  21.965  1.00  1.00      G    C
ATOM   1397  CA  LYS G  27      38.992 -18.530  21.919  1.00  1.00      G    C
ATOM   1398  CA  SER G  28      40.967 -21.447  23.309  1.00  1.00      G    C
ATOM   1399  CA  ALA G  29      44.370 -21.141  25.030  1.00  1.00      G    C
ATOM   1400  CA  PRO G  30      46.002 -22.022  21.746  1.00  1.00      G    C
ATOM   1401  CA  ALA G  31      47.412 -25.485  20.964  1.00  1.00      G    C
ATOM   1402  CA  THR G  32      51.103 -25.078  20.229  1.00  1.00      G    C
ATOM   1403  CA  GLY G  33      51.042 -26.612  16.844  1.00  1.00      G    C
ATOM   1404  CA  GLY G  34      48.473 -26.999  14.098  1.00  1.00      G    C
ATOM   1405  CA  VAL G  35      45.137 -28.801  13.713  1.00  1.00      G    C
ATOM   1406  CA  LYS G  36      42.906 -26.789  11.243  1.00  1.00      G    C
ATOM   1407  CA  LYS G  37      39.510 -28.406  11.368  1.00  1.00      G    C
ATOM   1408  CA  PRO G  38      37.348 -26.218   8.924  1.00  1.00      G    C
ATOM   1409  CA  HIS G  39      33.695 -26.841   9.014  1.00  1.00      G    C
ATOM   1410  CA  ARG G  40      31.195 -24.612   7.116  1.00  1.00      G    C
ATOM   1411  CA  TYR G  41      28.714 -25.552   4.383  1.00  1.00      G    C
ATOM   1412  CA  ARG G  42      25.547 -27.132   5.621  1.00  1.00      G    C
ATOM   1413  CA  PRO G  43      23.089 -25.384   3.189  1.00  1.00      G    C
ATOM   1414  CA  GLY G  44      21.708 -22.500   5.189  1.00  1.00      G    C
ATOM   1415  CA  THR G  45      24.718 -22.046   7.407  1.00  1.00      G    C
ATOM   1416  CA  VAL G  46      26.330 -19.347   5.247  1.00  1.00      G    C
ATOM   1417  CA  ALA G  47      23.914 -17.078   3.590  1.00  1.00      G    C
ATOM   1418  CA  LEU G  48      22.923 -16.182   7.110  1.00  1.00      G    C
ATOM   1419  CA  ARG G  49      26.566 -15.036   7.974  1.00  1.00      G    C
ATOM   1420  CA  GLU G  50      26.168 -12.600   4.955  1.00  1.00      G    C
ATOM   1421  CA  ILE G  51      22.838 -11.243   6.259  1.00  1.00      G    C
ATOM   1422  CA  ARG G  52      24.794 -10.078   9.339  1.00  1.00      G    C
ATOM   1423  CA  ARG G  53      27.601  -8.465   7.232  1.00  1.00      G    C
ATOM   1424  CA  TYR G  54      25.123  -6.510   5.054  1.00  1.00      G    C
ATOM   1425  CA  GLN G  55      22.669  -5.454   7.684  1.00  1.00      G    C
ATOM   1426  CA  LYS G  56      25.454  -4.035   9.768  1.00  1.00      G    C
ATOM   1427  CA  SER G  57      26.645  -1.440   7.186  1.00  1.00      G    C
ATOM   1428  CA  THR G  58      25.118   1.206   5.076  1.00  1.00      G    C
ATOM   1429  CA  GLU G  59      27.409   1.451   2.118  1.00  1.00      G    C
ATOM   1430  CA  LEU G  60      25.802   0.989  -1.213  1.00  1.00      G    C
ATOM   1431  CA  LEU G  61      26.141  -2.583  -2.553  1.00  1.00      G    C
ATOM   1432  CA  ILE G  62      25.796  -1.993  -6.295  1.00  1.00      G    C
ATOM   1433  CA  ARG G  63      29.057  -0.562  -7.796  1.00  1.00      G    C
ATOM   1434  CA  LYS G  64      28.868   3.267  -8.307  1.00  1.00      G    C
ATOM   1435  CA  LEU G  65      30.541   3.505 -11.763  1.00  1.00      G    C
ATOM   1436  CA  PRO G  66      28.427   0.761 -13.498  1.00  1.00      G    C
ATOM   1437  CA  PHE G  67      25.462   2.573 -11.835  1.00  1.00      G    C
ATOM   1438  CA  GLN G  68      26.539   5.998 -13.080  1.00  1.00      G    C
ATOM   1439  CA  ARG G  69      26.475   4.669 -16.706  1.00  1.00      G    C
ATOM   1440  CA  LEU G  70      22.966   3.441 -16.391  1.00  1.00      G    C
ATOM   1441  CA  VAL G  71      21.729   6.773 -14.772  1.00  1.00      G    C
ATOM   1442  CA  ARG G  72      23.099   8.895 -17.727  1.00  1.00      G    C
ATOM   1443  CA  GLU G  73      21.518   6.493 -20.245  1.00  1.00      G    C
ATOM   1444  CA  ILE G  74      18.035   6.960 -18.604  1.00  1.00      G    C
ATOM   1445  CA  ALA G  75      18.632  10.750 -18.149  1.00  1.00      G    C
ATOM   1446  CA  GLN G  76      19.521  11.171 -21.801  1.00  1.00      G    C
ATOM   1447  CA  ASP G  77      15.991   9.960 -22.691  1.00  1.00      G    C
ATOM   1448  CA  PHE G  78      14.532  13.004 -20.915  1.00  1.00      G    C
ATOM   1449  CA  LYS G  79      17.120  15.662 -21.827  1.00  1.00      G    C
ATOM   1450  CA  THR G  80      20.175  15.148 -24.098  1.00  1.00      G    C
ATOM   1451  CA  ASP G  81      23.498  16.827 -23.273  1.00  1.00      G    C
ATOM   1452  CA  LEU G  82      22.764  17.114 -19.609  1.00  1.00      G    C
ATOM   1453  CA  ARG G  83      25.382  17.354 -16.896  1.00  1.00      G    C
ATOM   1454  CA  PHE G  84      24.974  15.879 -13.411  1.00  1.00      G    C
ATOM   1455  CA  GLN G  85      26.418  16.846 -10.086  1.00  1.00      G    C
ATOM   1456  CA  SER G  86      28.043  13.791  -8.593  1.00  1.00      G    C
ATOM   1457  CA  SER G  87      25.800  13.953  -5.535  1.00  1.00      G    C
ATOM   1458  CA  ALA G  88      22.584  13.820  -7.641  1.00  1.00      G    C
ATOM   1459  CA  VAL G  89      23.689  10.467  -9.007  1.00  1.00      G    C
ATOM   1460  CA  MET G  90      24.646   9.267  -5.482  1.00  1.00      G    C
ATOM   1461  CA  ALA G  91      21.226  10.428  -4.136  1.00  1.00      G    C
ATOM   1462  CA  LEU G  92      19.624   8.417  -6.925  1.00  1.00      G    C
ATOM   1463  CA  GLN G  93      21.469   5.257  -5.983  1.00  1.00      G    C
ATOM   1464  CA  GLU G  94      20.735   5.640  -2.248  1.00  1.00      G    C
ATOM   1465  CA  ALA G  95      17.033   5.666  -3.039  1.00  1.00      G    C
ATOM   1466  CA  SER G  96      17.167   2.698  -5.442  1.00  1.00      G    C
ATOM   1467  CA  GLU G  97      18.953   0.493  -3.032  1.00  1.00      G    C
ATOM   1468  CA  ALA G  98      16.558   1.525  -0.063  1.00  1.00      G    C
ATOM   1469  CA  TYR G  99      13.710   0.652  -2.397  1.00  1.00      G    C
ATOM   1470  CA  LEU G 100      15.329  -2.770  -3.187  1.00  1.00      G    C
ATOM   1471  CA  VAL G 101      16.218  -3.406   0.414  1.00  1.00      G    C
ATOM   1472  CA  ALA G 102      12.542  -2.713   1.569  1.00  1.00      G    C
ATOM   1473  CA  LEU G 103      11.240  -4.665  -1.476  1.00  1.00      G    C
ATOM   1474  CA  PHE G 104      13.264  -7.675  -0.544  1.00  1.00      G    C
ATOM   1475  CA  GLU G 105      11.662  -7.659   2.911  1.00  1.00      G    C
ATOM   1476  CA  ASP G 106       8.158  -8.119   1.438  1.00  1.00      G    C
ATOM   1477  CA  THR G 107       9.256 -10.676  -1.154  1.00  1.00      G    C
ATOM   1478  CA  ASN G 108      10.635 -12.809   1.647  1.00  1.00      G    C
ATOM   1479  CA  LEU G 109       7.432 -12.600   3.721  1.00  1.00      G    C
ATOM   1480  CA  CYS G 110       5.538 -13.939   0.613  1.00  1.00      G    C
ATOM   1481  CA  ALA G 111       8.189 -16.692  -0.009  1.00  1.00      G    C
ATOM   1482  CA  ILE G 112       7.684 -18.013   3.429  1.00  1.00      G    C
ATOM   1483  CA  HIS G 113       3.915 -17.595   3.060  1.00  1.00      G    C
ATOM   1484  CA  ALA G 114       3.869 -20.494   0.545  1.00  1.00      G    C
ATOM   1485  CA  LYS G 115       6.235 -22.307   3.009  1.00  1.00      G    C
ATOM   1486  CA  ARG G 116       9.193 -21.819   0.616  1.00  1.00      G    C
ATOM   1487  CA  VAL G 117      12.753 -20.752   1.299  1.00  1.00      G    C
ATOM   1488  CA  THR G 118      13.535 -19.842  -2.227  1.00  1.00      G    C
ATOM   1489  CA  ILE G 119      12.246 -16.505  -3.392  1.00  1.00      G    C
ATOM   1490  CA  MET G 120      10.851 -16.408  -6.857  1.00  1.00      G    C
ATOM   1491  CA  PRO G 121       9.521 -13.611  -9.173  1.00  1.00      G    C
ATOM   1492  CA  LYS G 122       5.975 -14.338  -7.989  1.00  1.00      G    C
ATOM   1493  CA  ASP G 123       6.893 -13.207  -4.458  1.00  1.00      G    C
ATOM   1494  CA  ILE G 124       8.132  -9.944  -5.722  1.00  1.00      G    C
ATOM   1495  CA  GLN G 125       4.899  -9.639  -7.843  1.00  1.00      G    C
ATOM   1496  CA  LEU G 126       2.627 -10.093  -4.861  1.00  1.00      G    C
ATOM   1497  CA  ALA G 127       4.499  -7.656  -2.613  1.00  1.00      G    C
ATOM   1498  CA  ARG G 128       4.670  -4.956  -5.208  1.00  1.00      G    C
ATOM   1499  CA  ARG G 129       1.071  -5.441  -6.276  1.00  1.00      G    C
ATOM   1500  CA  ILE G 130      -0.227  -5.061  -2.714  1.00  1.00      G    C
ATOM   1501  CA  ARG G 131       2.023  -1.979  -2.250  1.00  1.00      G    C
ATOM   1502  CA  GLY G 132       0.248  -0.579  -5.252  1.00  1.00      G    C
ATOM   1503  CA  GLU G 133       3.467  -0.609  -7.410  1.00  1.00      G    C
ATOM   1504  CA  ARG G 134       1.885  -3.087 -10.086  1.00  1.00      G    C
ATOM   1505  CA  ALA G 135      -1.534  -2.303  -9.015  1.00  1.00      G    C
TER
ATOM   1506  CA  SER H   1      73.348   2.859 -12.681  1.00  1.00      H    C
ATOM   1507  CA  GLY H   2      71.870   0.438 -15.287  1.00  1.00      H    C
ATOM   1508  CA  ARG H   3      69.117  -2.018 -16.277  1.00  1.00      H    C
ATOM   1509  CA  GLY H   4      66.154  -1.505 -13.912  1.00  1.00      H    C
ATOM   1510  CA  LYS H   5      63.378  -2.862 -16.144  1.00  1.00      H    C
ATOM   1511  CA  GLY H   6      60.956  -0.583 -17.844  1.00  1.00      H    C
ATOM   1512  CA  GLY H   7      57.263  -1.069 -18.295  1.00  1.00      H    C
ATOM   1513  CA  LYS H   8      57.127  -1.258 -22.181  1.00  1.00      H    C
ATOM   1514  CA  GLY H   9      54.519  -3.966 -22.593  1.00  1.00      H    C
ATOM   1515  CA  LEU H  10      52.165  -2.505 -19.940  1.00  1.00      H    C
ATOM   1516  CA  GLY H  11      48.994  -1.111 -20.849  1.00  1.00      H    C
ATOM   1517  CA  LYS H  12      48.113  -3.837 -23.492  1.00  1.00      H    C
ATOM   1518  CA  GLY H  13      47.500  -1.288 -26.260  1.00  1.00      H    C
ATOM   1519  CA  GLY H  14      43.775  -1.720 -25.579  1.00  1.00      H    C
ATOM   1520  CA  ALA H  15      40.775  -1.290 -23.150  1.00  1.00      H    C
ATOM   1521  CA  LYS H  16      37.504  -2.768 -24.456  1.00  1.00      H    C
ATOM   1522  CA  ARG H  17      37.393  -5.936 -26.566  1.00  1.00      H    C
ATOM   1523  CA  HIS H  18      35.078  -7.951 -24.228  1.00  1.00      H    C
ATOM   1524  CA  ARG H  19      32.202  -7.817 -21.899  1.00  1.00      H    C
ATOM   1525  CA  LYS H  20      29.373  -9.935 -20.746  1.00  1.00      H    C
ATOM   1526  CA  VAL H  21      25.842  -8.609 -21.309  1.00  1.00      H    C
ATOM   1527  CA  LEU H  22      24.393  -7.651 -24.715  1.00  1.00      H    C
ATOM   1528  CA  ARG H  23      21.827  -5.507 -22.751  1.00  1.00      H    C
ATOM   1529  CA  ASP H  24      24.548  -4.044 -20.671  1.00  1.00      H    C
ATOM   1530  CA  ASN H  25      23.538  -0.807 -18.794  1.00  1.00      H    C
ATOM   1531  CA  ILE H  26      20.597  -2.098 -16.747  1.00  1.00      H    C
ATOM   1532  CA  GLN H  27      22.202  -5.443 -17.316  1.00  1.00      H    C
ATOM   1533  CA  GLY H  28      25.256  -3.935 -15.667  1.00  1.00      H    C
ATOM   1534  CA  ILE H  29      23.588  -4.295 -12.257  1.00  1.00      H    C
ATOM   1535  CA  THR H  30      25.166  -7.710 -11.841  1.00  1.00      H    C
ATOM   1536  CA  LYS H  31      23.901 -11.030 -10.304  1.00  1.00      H    C
ATOM   1537  CA  PRO H  32      26.489 -10.580  -7.512  1.00  1.00      H    C
ATOM   1538  CA  ALA H  33      25.191  -7.029  -6.471  1.00  1.00      H    C
ATOM   1539  CA  ILE H  34      21.556  -8.358  -6.564  1.00  1.00      H    C
ATOM   1540  CA  ARG H  35      22.303 -11.125  -4.109  1.00  1.00      H    C
ATOM   1541  CA  ARG H  36      23.914  -8.520  -1.907  1.00  1.00      H    C
ATOM   1542  CA  LEU H  37      20.859  -6.319  -1.793  1.00  1.00      H    C
ATOM   1543  CA  ALA H  38      18.729  -9.390  -0.871  1.00  1.00      H    C
ATOM   1544  CA  ARG H  39      21.014 -10.439   1.985  1.00  1.00      H    C
ATOM   1545  CA  ARG H  40      20.724  -7.002   3.578  1.00  1.00      H    C
ATOM   1546  CA  GLY H  41      16.913  -7.271   3.047  1.00  1.00      H    C
ATOM   1547  CA  GLY H  42      16.931 -10.615   4.947  1.00  1.00      H    C
ATOM   1548  CA  VAL H  43      16.682 -12.982   1.991  1.00  1.00      H    C
ATOM   1549  CA  LYS H  44      18.297 -16.386   2.483  1.00  1.00      H    C
ATOM   1550  CA  ARG H  45      17.852 -18.117  -0.864  1.00  1.00      H    C
ATOM   1551  CA  ILE H  46      17.562 -16.669  -4.280  1.00  1.00      H    C
ATOM   1552  CA  SER H  47      15.800 -17.988  -7.456  1.00  1.00      H    C
ATOM   1553  CA  GLY H  48      17.779 -17.532 -10.618  1.00  1.00      H    C
ATOM   1554  CA  LEU H  49      15.204 -15.268 -12.075  1.00  1.00      H    C
ATOM   1555  CA  ILE H  50      15.316 -12.586  -9.403  1.00  1.00      H    C
ATOM   1556  CA  TYR H  51      17.897 -10.604 -11.357  1.00  1.00      H    C
ATOM   1557  CA  GLU H  52      15.753  -9.944 -14.417  1.00  1.00      H    C
ATOM   1558  CA  GLU H  53      12.846  -8.962 -12.192  1.00  1.00      H    C
ATOM   1559  CA  THR H  54      15.145  -6.532 -10.383  1.00  1.00      H    C
ATOM   1560  CA  ARG H  55      16.294  -4.793 -13.531  1.00  1.00      H    C
ATOM   1561  CA  GLY H  56      12.717  -4.113 -14.449  1.00  1.00      H    C
ATOM   1562  CA  VAL H  57      11.623  -2.614 -11.044  1.00  1.00      H    C
ATOM   1563  CA  LEU H  58      14.592  -0.332 -10.878  1.00  1.00      H    C
ATOM   1564  CA  LYS H  59      14.139   0.892 -14.392  1.00  1.00      H    C
ATOM   1565  CA  VAL H  60      10.517   1.925 -13.688  1.00  1.00      H    C
ATOM   1566  CA  PHE H  61      11.489   3.606 -10.449  1.00  1.00      H    C
ATOM   1567  CA  LEU H  62      14.299   5.566 -12.089  1.00  1.00      H    C
ATOM   1568  CA  GLU H  63      12.178   6.276 -15.266  1.00  1.00      H    C
ATOM   1569  CA  ASN H  64       9.576   7.756 -13.026  1.00  1.00      H    C
ATOM   1570  CA  VAL H  65      11.663   9.574 -10.659  1.00  1.00      H    C
ATOM   1571  CA  ILE H  66      14.260  10.934 -13.216  1.00  1.00      H    C
ATOM   1572  CA  ARG H  67      11.497  12.194 -15.479  1.00  1.00      H    C
ATOM   1573  CA  ASP H  68      10.253  14.336 -12.688  1.00  1.00      H    C
ATOM   1574  CA  ALA H  69      13.556  15.579 -11.445  1.00  1.00      H    C
ATOM   1575  CA  VAL H  70      14.438  16.707 -15.008  1.00  1.00      H    C
ATOM   1576  CA  THR H  71      11.116  18.485 -15.248  1.00  1.00      H    C
ATOM   1577  CA  TYR H  72      12.308  20.635 -12.422  1.00  1.00      H    C
ATOM   1578  CA  THR H  73      15.714  20.984 -14.054  1.00  1.00      H    C
ATOM   1579  CA  GLU H  74      14.127  22.263 -17.283  1.00  1.00      H    C
ATOM   1580  CA  HIS H  75      11.654  24.524 -15.302  1.00  1.00      H    C
ATOM   1581  CA  ALA H  76      14.514  26.114 -13.705  1.00  1.00      H    C
ATOM   1582  CA  LYS H  77      16.195  26.695 -17.002  1.00  1.00      H    C
ATOM   1583  CA  ARG H  78      19.193  24.595 -15.806  1.00  1.00      H    C
ATOM   1584  CA  LYS H  79      21.449  22.283 -17.869  1.00  1.00      H    C
ATOM   1585  CA  THR H  80      22.830  20.595 -14.623  1.00  1.00      H    C
ATOM   1586  CA  VAL H  81      20.421  18.219 -12.864  1.00  1.00      H    C
ATOM   1587  CA  THR H  82      21.131  18.813  -9.245  1.00  1.00      H    C
ATOM   1588  CA  ALA H  83      20.665  17.064  -5.951  1.00  1.00      H    C
ATOM   1589  CA  MET H  84      17.784  19.225  -5.196  1.00  1.00      H    C
ATOM   1590  CA  ASP H  85      16.041  18.388  -8.482  1.00  1.00      H    C
ATOM   1591  CA  VAL H  86      16.441  14.787  -7.249  1.00  1.00      H    C
ATOM   1592  CA  VAL H  87      15.187  15.764  -3.754  1.00  1.00      H    C
ATOM   1593  CA  TYR H  88      12.003  17.373  -5.183  1.00  1.00      H    C
ATOM   1594  CA  ALA H  89      11.302  14.218  -7.232  1.00  1.00      H    C
ATOM   1595  CA  LEU H  90      11.561  11.392  -4.668  1.00  1.00      H    C
ATOM   1596  CA  LYS H  91       9.317  13.325  -2.315  1.00  1.00      H    C
ATOM   1597  CA  ARG H  92       6.569  13.708  -4.837  1.00  1.00      H    C
ATOM   1598  CA  GLN H  93       6.833   9.965  -5.690  1.00  1.00      H    C
ATOM   1599  CA  GLY H  94       5.858   9.087  -2.061  1.00  1.00      H    C
ATOM   1600  CA  ARG H  95       9.407   8.194  -0.732  1.00  1.00      H    C
ATOM   1601  CA  THR H  96      10.796  11.183   1.116  1.00  1.00      H    C
ATOM   1602  CA  LEU H  97      14.679  11.222   1.208  1.00  1.00      H    C
ATOM   1603  CA  TYR H  98      15.517  14.211   3.467  1.00  1.00      H    C
ATOM   1604  CA  GLY H  99      19.208  15.314   3.534  1.00  1.00      H    C
ATOM   1605  CA  PHE H 100      20.591  15.841   0.132  1.00  1.00      H    C
ATOM   1606  CA  GLY H 101      24.050  14.313  -0.210  1.00  1.00      H    C
ATOM   1607  CA  GLY H 102      23.439  11.165   1.908  1.00  1.00      H    C
TER
ATOM   1608  CA  SER I   1      41.168  43.049  24.221  1.00  1.00      I    C
ATOM   1609  CA  GLY I   2      40.712  39.249  23.744  1.00  1.00      I    C
ATOM   1610  CA  ARG I   3      42.448  35.923  23.827  1.00  1.00      I    C
ATOM   1611  CA  GLY I   4      44.785  36.618  20.981  1.00  1.00      I    C
ATOM   1612  CA  LYS I   5      44.016  33.422  19.204  1.00  1.00      I    C
ATOM   1613  CA  GLN I   6      44.234  30.029  20.870  1.00  1.00      I    C
ATOM   1614  CA  GLY I   7      46.930  29.741  23.622  1.00  1.00      I    C
ATOM   1615  CA  GLY I   8      47.849  26.140  24.067  1.00  1.00      I    C
ATOM   1616  CA  LYS I   9      50.711  23.873  22.875  1.00  1.00      I    C
ATOM   1617  CA  THR I  10      53.236  25.340  20.754  1.00  1.00      I    C
ATOM   1618  CA  ARG I  11      56.622  26.535  22.072  1.00  1.00      I    C
ATOM   1619  CA  ALA I  12      59.799  24.496  22.364  1.00  1.00      I    C
ATOM   1620  CA  LYS I  13      60.535  24.918  18.695  1.00  1.00      I    C
ATOM   1621  CA  ALA I  14      58.775  21.592  18.097  1.00  1.00      I    C
ATOM   1622  CA  LYS I  15      60.396  18.172  17.985  1.00  1.00      I    C
ATOM   1623  CA  THR I  16      60.552  15.908  14.929  1.00  1.00      I    C
ATOM   1624  CA  ARG I  17      63.734  14.666  13.468  1.00  1.00      I    C
ATOM   1625  CA  SER I  18      62.854  16.850  10.466  1.00  1.00      I    C
ATOM   1626  CA  SER I  19      62.868  19.952  12.651  1.00  1.00      I    C
ATOM   1627  CA  ARG I  20      66.045  18.630  14.418  1.00  1.00      I    C
ATOM   1628  CA  ALA I  21      67.814  18.497  10.913  1.00  1.00      I    C
ATOM   1629  CA  GLY I  22      66.172  21.730   9.772  1.00  1.00      I    C
ATOM   1630  CA  LEU I  23      64.047  19.966   7.099  1.00  1.00      I    C
ATOM   1631  CA  GLN I  24      60.556  20.390   5.664  1.00  1.00      I    C
ATOM   1632  CA  PHE I  25      60.424  16.842   4.187  1.00  1.00      I    C
ATOM   1633  CA  PRO I  26      59.358  14.210   6.776  1.00  1.00      I    C
ATOM   1634  CA  VAL I  27      62.187  12.312   8.426  1.00  1.00      I    C
ATOM   1635  CA  GLY I  28      59.657   9.961  10.117  1.00  1.00      I    C
ATOM   1636  CA  ARG I  29      58.026   9.190   6.796  1.00  1.00      I    C
ATOM   1637  CA  VAL I  30      61.448   8.702   5.134  1.00  1.00      I    C
ATOM   1638  CA  HIS I  31      62.266   6.173   7.951  1.00  1.00      I    C
ATOM   1639  CA  ARG I  32      58.987   4.239   7.159  1.00  1.00      I    C
ATOM   1640  CA  LEU I  33      59.342   3.928   3.328  1.00  1.00      I    C
ATOM   1641  CA  LEU I  34      62.963   2.648   3.822  1.00  1.00      I    C
ATOM   1642  CA  ARG I  35      61.457  -0.064   6.016  1.00  1.00      I    C
ATOM   1643  CA  LYS I  36      58.525  -0.919   3.757  1.00  1.00      I    C
ATOM   1644  CA  GLY I  37      60.789  -1.375   0.660  1.00  1.00      I    C
ATOM   1645  CA  ASN I  38      63.065  -4.062   2.208  1.00  1.00      I    C
ATOM   1646  CA  TYR I  39      66.300  -2.275   1.658  1.00  1.00      I    C
ATOM   1647  CA  ALA I  40      67.964  -3.902   4.763  1.00  1.00      I    C
ATOM   1648  CA  GLU I  41      66.949  -5.323   8.084  1.00  1.00      I    C
ATOM   1649  CA  ARG I  42      67.939  -2.075   9.798  1.00  1.00      I    C
ATOM   1650  CA  VAL I  43      67.939   1.640   8.709  1.00  1.00      I    C
ATOM   1651  CA  GLY I  44      69.774   4.182  10.792  1.00  1.00      I    C
ATOM   1652  CA  ALA I  45      68.451   7.596  11.784  1.00  1.00      I    C
ATOM   1653  CA  GLY I  46      71.002   9.379   9.589  1.00  1.00      I    C
ATOM   1654  CA  ALA I  47      69.824   7.848   6.335  1.00  1.00      I    C
ATOM   1655  CA  PRO I  48      66.224   9.337   6.277  1.00  1.00      I    C
ATOM   1656  CA  VAL I  49      67.611  12.718   6.927  1.00  1.00      I    C
ATOM   1657  CA  TYR I  50      70.256  12.511   4.182  1.00  1.00      I    C
ATOM   1658  CA  LEU I  51      67.804  10.926   1.879  1.00  1.00      I    C
ATOM   1659  CA  ALA I  52      64.818  13.358   2.799  1.00  1.00      I    C
ATOM   1660  CA  ALA I  53      67.254  16.360   2.317  1.00  1.00      I    C
ATOM   1661  CA  VAL I  54      67.863  15.159  -1.234  1.00  1.00      I    C
ATOM   1662  CA  LEU I  55      64.288  14.500  -2.213  1.00  1.00      I    C
ATOM   1663  CA  GLU I  56      63.154  17.766  -0.712  1.00  1.00      I    C
ATOM   1664  CA  TYR I  57      66.139  19.502  -2.575  1.00  1.00      I    C
ATOM   1665  CA  LEU I  58      65.088  17.903  -5.918  1.00  1.00      I    C
ATOM   1666  CA  THR I  59      61.555  18.992  -5.286  1.00  1.00      I    C
ATOM   1667  CA  ALA I  60      62.689  22.545  -4.713  1.00  1.00      I    C
ATOM   1668  CA  GLU I  61      64.610  22.435  -8.093  1.00  1.00      I    C
ATOM   1669  CA  ILE I  62      61.438  21.341 -10.050  1.00  1.00      I    C
ATOM   1670  CA  LEU I  63      59.261  23.932  -8.354  1.00  1.00      I    C
ATOM   1671  CA  GLU I  64      61.856  26.628  -8.998  1.00  1.00      I    C
ATOM   1672  CA  LEU I  65      61.783  25.825 -12.854  1.00  1.00      I    C
ATOM   1673  CA  ALA I  66      58.048  25.275 -12.907  1.00  1.00      I    C
ATOM   1674  CA  GLY I  67      57.131  28.427 -10.989  1.00  1.00      I    C
ATOM   1675  CA  ASN I  68      59.400  30.206 -13.547  1.00  1.00      I    C
ATOM   1676  CA  ALA I  69      57.341  28.837 -16.521  1.00  1.00      I    C
ATOM   1677  CA  ALA I  70      53.960  29.741 -15.100  1.00  1.00      I    C
ATOM   1678  CA  ARG I  71      55.052  33.461 -14.684  1.00  1.00      I    C
ATOM   1679  CA  ASP I  72      56.658  33.417 -18.225  1.00  1.00      I    C
ATOM   1680  CA  ASN I  73      53.328  32.651 -19.727  1.00  1.00      I    C
ATOM   1681  CA  LYS I  74      51.598  35.205 -17.560  1.00  1.00      I    C
ATOM   1682  CA  LYS I  75      50.110  32.723 -15.120  1.00  1.00      I    C
ATOM   1683  CA  THR I  76      50.224  32.253 -11.373  1.00  1.00      I    C
ATOM   1684  CA  ARG I  77      48.919  28.670 -11.235  1.00  1.00      I    C
ATOM   1685  CA  ILE I  78      51.100  25.674 -12.089  1.00  1.00      I    C
ATOM   1686  CA  ILE I  79      49.705  23.442 -14.714  1.00  1.00      I    C
ATOM   1687  CA  PRO I  80      51.182  20.307 -16.398  1.00  1.00      I    C
ATOM   1688  CA  ARG I  81      52.472  22.184 -19.261  1.00  1.00      I    C
ATOM   1689  CA  HIS I  82      54.865  24.260 -17.134  1.00  1.00      I    C
ATOM   1690  CA  LEU I  83      56.385  21.133 -15.635  1.00  1.00      I    C
ATOM   1691  CA  GLN I  84      57.103  19.840 -19.094  1.00  1.00      I    C
ATOM   1692  CA  LEU I  85      58.860  23.097 -20.065  1.00  1.00      I    C
ATOM   1693  CA  ALA I  86      61.014  22.869 -16.865  1.00  1.00      I    C
ATOM   1694  CA  VAL I  87      62.060  19.319 -17.441  1.00  1.00      I    C
ATOM   1695  CA  ARG I  88      62.919  19.318 -21.130  1.00  1.00      I    C
ATOM   1696  CA  ASN I  89      64.681  22.694 -21.500  1.00  1.00      I    C
ATOM   1697  CA  ASP I  90      67.223  21.727 -18.726  1.00  1.00      I    C
ATOM   1698  CA  GLU I  91      69.759  19.179 -20.063  1.00  1.00      I    C
ATOM   1699  CA  GLU I  92      70.420  17.538 -16.628  1.00  1.00      I    C
ATOM   1700  CA  LEU I  93      66.884  17.589 -15.321  1.00  1.00      I    C
ATOM   1701  CA  ASN I  94      65.635  16.232 -18.638  1.00  1.00      I    C
ATOM   1702  CA  LYS I  95      67.981  13.226 -18.178  1.00  1.00      I    C
ATOM   1703  CA  LEU I  96      67.148  12.703 -14.549  1.00  1.00      I    C
ATOM   1704  CA  LEU I  97      63.453  12.340 -15.480  1.00  1.00      I    C
ATOM   1705  CA  GLY I  98      64.081  10.531 -18.856  1.00  1.00      I    C
ATOM   1706  CA  ARG I  99      61.410   7.951 -18.448  1.00  1.00      I    C
ATOM   1707  CA  VAL I 100      58.699   9.884 -16.588  1.00  1.00      I    C
ATOM   1708  CA  THR I 101      56.026  11.176 -18.836  1.00  1.00      I    C
ATOM   1709  CA  ILE I 102      54.293  14.460 -17.820  1.00  1.00      I    C
ATOM   1710  CA  ALA I 103      50.604  14.163 -18.828  1.00  1.00      I    C
ATOM   1711  CA  GLN I 104      49.215  17.124 -20.734  1.00  1.00      I    C
ATOM   1712  CA  GLY I 105      52.690  18.306 -21.200  1.00  1.00      I    C
ATOM   1713  CA  GLY I 106      53.049  17.980 -24.914  1.00  1.00      I    C
ATOM   1714  CA  VAL I 107      49.833  18.526 -26.875  1.00  1.00      I    C
ATOM   1715  CA  LEU I 108      50.249  22.189 -27.979  1.00  1.00      I    C
ATOM   1716  CA  PRO I 109      47.568  23.462 -30.408  1.00  1.00      I    C
ATOM   1717  CA  ASN I 110      49.303  23.734 -33.733  1.00  1.00      I    C
ATOM   1718  CA  ILE I 111      52.594  22.326 -35.064  1.00  1.00      I    C
ATOM   1719  CA  GLN I 112      55.313  21.361 -32.605  1.00  1.00      I    C
ATOM   1720  CA  SER I 113      58.786  21.882 -34.333  1.00  1.00      I    C
ATOM   1721  CA  VAL I 114      58.518  25.688 -34.574  1.00  1.00      I    C
ATOM   1722  CA  LEU I 115      58.628  25.911 -30.807  1.00  1.00      I    C
ATOM   1723  CA  LEU I 116      62.083  24.417 -30.508  1.00  1.00      I    C
ATOM   1724  CA  PRO I 117      65.133  26.632 -30.118  1.00  1.00      I    C
ATOM   1725  CA  LYS I 118      66.482  28.810 -32.950  1.00  1.00      I    C
ATOM   1726  CA  LYS I 119      69.659  26.783 -32.743  1.00  1.00      I    C
ATOM   1727  CA  THR I 120      67.603  24.676 -34.945  1.00  1.00      I    C
ATOM   1728  CA  GLU I 121      69.107  21.237 -35.227  1.00  1.00      I    C
ATOM   1729  CA  SER I 122      69.373  20.130 -38.892  1.00  1.00      I    C
ATOM   1730  CA  SER I 123      68.693  16.629 -37.769  1.00  1.00      I    C
ATOM   1731  CA  LYS I 124      71.545  14.558 -39.096  1.00  1.00      I    C
ATOM   1732  CA  SER I 125      71.484  12.630 -35.830  1.00  1.00      I    C
ATOM   1733  CA  LYS I 126      73.994  13.162 -33.049  1.00  1.00      I    C
ATOM   1734  CA  SER I 127      74.519  16.570 -31.319  1.00  1.00      I    C
ATOM   1735  CA  LYS I 128      72.747  18.690 -28.660  1.00  1.00      I    C
TER
ATOM   1736  CA  PRO J   1      57.594   5.633  26.437  1.00  1.00      J    C
ATOM   1737  CA  GLU J   2      55.127   8.497  26.143  1.00  1.00      J    C
ATOM   1738  CA  PRO J   3      51.935   8.341  27.949  1.00  1.00      J    C
ATOM   1739  CA  ALA J   4      49.029   7.688  25.612  1.00  1.00      J    C
ATOM   1740  CA  LYS J   5      46.393  10.100  24.447  1.00  1.00      J    C
ATOM   1741  CA  SER J   6      44.806   8.255  21.558  1.00  1.00      J    C
ATOM   1742  CA  ALA J   7      45.682   4.986  23.239  1.00  1.00      J    C
ATOM   1743  CA  PRO J   8      46.801   4.259  20.738  1.00  1.00      J    C
ATOM   1744  CA  ALA J   9      44.162   1.625  19.819  1.00  1.00      J    C
ATOM   1745  CA  PRO J  10      44.381  -1.421  20.275  1.00  1.00      J    C
ATOM   1746  CA  LYS J  11      45.812  -1.877  16.677  1.00  1.00      J    C
ATOM   1747  CA  LYS J  12      44.609  -5.477  16.348  1.00  1.00      J    C
ATOM   1748  CA  GLY J  13      45.607  -6.881  19.719  1.00  1.00      J    C
ATOM   1749  CA  SER J  14      48.609  -8.385  17.984  1.00  1.00      J    C
ATOM   1750  CA  LYS J  15      47.143  -9.845  14.822  1.00  1.00      J    C
ATOM   1751  CA  LYS J  16      44.010 -10.407  12.876  1.00  1.00      J    C
ATOM   1752  CA  ALA J  17      44.705 -14.224  13.051  1.00  1.00      J    C
ATOM   1753  CA  VAL J  18      43.277 -17.153  10.976  1.00  1.00      J    C
ATOM   1754  CA  THR J  19      45.903 -18.656   8.574  1.00  1.00      J    C
ATOM   1755  CA  LYS J  20      45.277 -18.429   4.856  1.00  1.00      J    C
ATOM   1756  CA  THR J  21      41.600 -17.455   4.447  1.00  1.00      J    C
ATOM   1757  CA  GLN J  22      39.383 -14.373   4.853  1.00  1.00      J    C
ATOM   1758  CA  LYS J  23      40.666 -11.678   2.549  1.00  1.00      J    C
ATOM   1759  CA  LYS J  24      39.913  -8.094   3.430  1.00  1.00      J    C
ATOM   1760  CA  ASP J  25      38.899  -5.902   6.334  1.00  1.00      J    C
ATOM   1761  CA  GLY J  26      41.242  -3.092   7.261  1.00  1.00      J    C
ATOM   1762  CA  LYS J  27      38.268  -1.489   8.962  1.00  1.00      J    C
ATOM   1763  CA  LYS J  28      34.662  -1.088   7.759  1.00  1.00      J    C
ATOM   1764  CA  ARG J  29      34.592   2.048   5.685  1.00  1.00      J    C
ATOM   1765  CA  ARG J  30      37.025   0.703   3.008  1.00  1.00      J    C
ATOM   1766  CA  LYS J  31      40.651   0.895   2.071  1.00  1.00      J    C
ATOM   1767  CA  THR J  32      42.454   3.843   3.521  1.00  1.00      J    C
ATOM   1768  CA  ARG J  33      43.232   6.291   0.649  1.00  1.00      J    C
ATOM   1769  CA  LYS J  34      46.886   6.272  -0.377  1.00  1.00      J    C
ATOM   1770  CA  GLU J  35      48.827   8.814   1.655  1.00  1.00      J    C
ATOM   1771  CA  SER J  36      50.079  11.931  -0.154  1.00  1.00      J    C
ATOM   1772  CA  TYR J  37      53.174  14.227  -0.126  1.00  1.00      J    C
ATOM   1773  CA  ALA J  38      50.910  17.281  -0.255  1.00  1.00      J    C
ATOM   1774  CA  ILE J  39      51.872  19.009   3.016  1.00  1.00      J    C
ATOM   1775  CA  TYR J  40      55.529  18.673   2.142  1.00  1.00      J    C
ATOM   1776  CA  VAL J  41      55.024  19.544  -1.463  1.00  1.00      J    C
ATOM   1777  CA  TYR J  42      52.986  22.601  -0.348  1.00  1.00      J    C
ATOM   1778  CA  LYS J  43      55.574  23.693   2.084  1.00  1.00      J    C
ATOM   1779  CA  VAL J  44      58.226  23.877  -0.666  1.00  1.00      J    C
ATOM   1780  CA  LEU J  45      56.080  25.724  -3.128  1.00  1.00      J    C
ATOM   1781  CA  LYS J  46      55.572  28.741  -0.795  1.00  1.00      J    C
ATOM   1782  CA  GLN J  47      59.313  28.978  -0.282  1.00  1.00      J    C
ATOM   1783  CA  VAL J  48      59.907  28.963  -4.005  1.00  1.00      J    C
ATOM   1784  CA  HIS J  49      56.858  30.709  -5.292  1.00  1.00      J    C
ATOM   1785  CA  PRO J  50      55.088  32.560  -2.357  1.00  1.00      J    C
ATOM   1786  CA  ASP J  51      52.036  33.416  -4.247  1.00  1.00      J    C
ATOM   1787  CA  THR J  52      51.564  30.231  -6.258  1.00  1.00      J    C
ATOM   1788  CA  GLY J  53      48.351  28.439  -6.708  1.00  1.00      J    C
ATOM   1789  CA  ILE J  54      49.680  25.042  -7.909  1.00  1.00      J    C
ATOM   1790  CA  SER J  55      47.052  22.749  -9.400  1.00  1.00      J    C
ATOM   1791  CA  SER J  56      46.192  19.423  -7.847  1.00  1.00      J    C
ATOM   1792  CA  LYS J  57      47.215  17.615 -11.033  1.00  1.00      J    C
ATOM   1793  CA  ALA J  58      50.701  19.115 -10.882  1.00  1.00      J    C
ATOM   1794  CA  MET J  59      50.980  18.009  -7.306  1.00  1.00      J    C
ATOM   1795  CA  SER J  60      49.953  14.436  -8.214  1.00  1.00      J    C
ATOM   1796  CA  ILE J  61      52.694  14.526 -10.776  1.00  1.00      J    C
ATOM   1797  CA  MET J  62      55.242  15.862  -8.436  1.00  1.00      J    C
ATOM   1798  CA  ASN J  63      54.408  13.197  -5.686  1.00  1.00      J    C
ATOM   1799  CA  SER J  64      55.167  10.333  -8.292  1.00  1.00      J    C
ATOM   1800  CA  PHE J  65      58.369  12.027  -9.209  1.00  1.00      J    C
ATOM   1801  CA  VAL J  66      59.708  12.365  -5.651  1.00  1.00      J    C
ATOM   1802  CA  ASN J  67      58.725   8.728  -4.820  1.00  1.00      J    C
ATOM   1803  CA  ASP J  68      60.668   7.537  -8.073  1.00  1.00      J    C
ATOM   1804  CA  VAL J  69      63.975   9.195  -7.046  1.00  1.00      J    C
ATOM   1805  CA  PHE J  70      63.671   8.132  -3.416  1.00  1.00      J    C
ATOM   1806  CA  GLU J  71      62.920   4.565  -4.289  1.00  1.00      J    C
ATOM   1807  CA  ARG J  72      65.815   4.634  -7.025  1.00  1.00      J    C
ATOM   1808  CA  ILE J  73      68.256   6.065  -4.573  1.00  1.00      J    C
ATOM   1809  CA  ALA J  74      67.495   3.574  -1.765  1.00  1.00      J    C
ATOM   1810  CA  GLY J  75      67.326   0.754  -4.236  1.00  1.00      J    C
ATOM   1811  CA  GLU J  76      70.924   1.443  -5.529  1.00  1.00      J    C
ATOM   1812  CA  ALA J  77      71.988   2.172  -1.787  1.00  1.00      J    C
ATOM   1813  CA  SER J  78      70.230  -1.078  -0.735  1.00  1.00      J    C
ATOM   1814  CA  ARG J  79      72.140  -2.991  -3.546  1.00  1.00      J    C
ATOM   1815  CA  LEU J  80      75.344  -1.299  -2.508  1.00  1.00      J    C
ATOM   1816  CA  ALA J  81      75.026  -2.596   1.001  1.00  1.00      J    C
ATOM   1817  CA  HIS J  82      74.237  -6.070  -0.238  1.00  1.00      J    C
ATOM   1818  CA  TYR J  83      76.961  -6.283  -2.814  1.00  1.00      J    C
ATOM   1819  CA  ASN J  84      79.429  -5.775  -0.075  1.00  1.00      J    C
ATOM   1820  CA  LYS J  85      77.720  -8.111   2.485  1.00  1.00      J    C
ATOM   1821  CA  ARG J  86      76.821  -5.210   4.757  1.00  1.00      J    C
ATOM   1822  CA  SER J  87      73.853  -5.522   7.112  1.00  1.00      J    C
ATOM   1823  CA  THR J  88      73.708  -1.828   7.728  1.00  1.00      J    C
ATOM   1824  CA  ILE J  89      71.870   0.991   6.049  1.00  1.00      J    C
ATOM   1825  CA  THR J  90      73.852   4.174   6.350  1.00  1.00      J    C
ATOM   1826  CA  SER J  91      73.611   7.798   5.386  1.00  1.00      J    C
ATOM   1827  CA  ARG J  92      77.066   7.062   3.849  1.00  1.00      J    C
ATOM   1828  CA  GLU J  93      75.433   4.511   1.482  1.00  1.00      J    C
ATOM   1829  CA  ILE J  94      72.665   7.014   0.565  1.00  1.00      J    C
ATOM   1830  CA  GLN J  95      75.233   9.595  -0.410  1.00  1.00      J    C
ATOM   1831  CA  THR J  96      77.186   7.283  -2.662  1.00  1.00      J    C
ATOM   1832  CA  ALA J  97      73.825   6.119  -4.278  1.00  1.00      J    C
ATOM   1833  CA  VAL J  98      73.265   9.760  -4.908  1.00  1.00      J    C
ATOM   1834  CA  ARG J  99      76.584  10.132  -6.774  1.00  1.00      J    C
ATOM   1835  CA  LEU J 100      75.773   7.028  -8.865  1.00  1.00      J    C
ATOM   1836  CA  LEU J 101      72.224   8.073  -9.436  1.00  1.00      J    C
ATOM   1837  CA  LEU J 102      71.971  11.800  -9.959  1.00  1.00      J    C
ATOM   1838  CA  PRO J 103      73.577  13.724 -12.758  1.00  1.00      J    C
ATOM   1839  CA  GLY J 104      76.385  16.152 -12.023  1.00  1.00      J    C
ATOM   1840  CA  GLU J 105      75.096  19.465 -10.611  1.00  1.00      J    C
ATOM   1841  CA  LEU J 106      71.982  18.052  -8.953  1.00  1.00      J    C
ATOM   1842  CA  ALA J 107      73.725  15.383  -7.011  1.00  1.00      J    C
ATOM   1843  CA  LYS J 108      76.455  17.793  -5.792  1.00  1.00      J    C
ATOM   1844  CA  HIS J 109      74.082  20.478  -4.522  1.00  1.00      J    C
ATOM   1845  CA  ALA J 110      71.829  17.739  -2.902  1.00  1.00      J    C
ATOM   1846  CA  VAL J 111      74.948  16.303  -1.207  1.00  1.00      J    C
ATOM   1847  CA  SER J 112      75.869  19.820   0.165  1.00  1.00      J    C
ATOM   1848  CA  GLU J 113      72.316  20.331   1.659  1.00  1.00      J    C
ATOM   1849  CA  GLY J 114      72.027  16.592   2.584  1.00  1.00      J    C
ATOM   1850  CA  THR J 115      75.397  16.381   4.259  1.00  1.00      J    C
ATOM   1851  CA  LYS J 116      74.783  19.723   6.149  1.00  1.00      J    C
ATOM   1852  CA  ALA J 117      71.467  18.389   7.314  1.00  1.00      J    C
ATOM   1853  CA  VAL J 118      72.948  15.222   8.887  1.00  1.00      J    C
ATOM   1854  CA  THR J 119      75.689  17.308  10.599  1.00  1.00      J    C
ATOM   1855  CA  LYS J 120      73.016  19.450  12.317  1.00  1.00      J    C
ATOM   1856  CA  TYR J 121      70.875  16.392  13.062  1.00  1.00      J    C
ATOM   1857  CA  THR J 122      73.802  14.732  14.958  1.00  1.00      J    C
ATOM   1858  CA  SER J 123      74.578  18.056  16.797  1.00  1.00      J    C
ATOM   1859  CA  ALA J 124      71.531  17.517  18.902  1.00  1.00      J    C
ATOM   1860  CA  LYS J 125      70.532  14.826  21.323  1.00  1.00      J    C
TER
