# Supplementary material for: The kinetic landscape of nucleosome assembly: A coarse-grained molecular dynamics study
Source: PLoS Comput Biol. 2021 Jul 27;17(7):e1009253. doi: 10.1371/journal.pcbi.1009253 (PMC8345847; doi:10.1371/journal.pcbi.1009253)
Supplement: S1 Data — For each of the 11 metastable states identified from our MSM at 400 mM using PCCA clustering, we deposited 4 representative coarse-grained nucleosome conformations in PDB format. The conformations are named “state*conf#.pdb”, where * corresponds to the state name as described in the text (T, TL, TR, HL0, HL1, HL2, HR0, HR1, HR2 and HR3, N), and # goes from 1 to 4. The file “msm_hmm11.dat” contains the equilibrium probabilities of the various basins and the transition probabilities between them. The data also contain 4 representative partially opened conformations for each of the left hexasome, right hexasome, and tetrasome states, named “partially-opened_*_conf#.pdb”, where * is HL, HR or T and # goes from 1 to 4. (ZIP) [file pcbi.1009253.s006.zip › S1_Data/stateHR2conf1.pdb]

ATOM      1 DS   DC  A   1      49.870 134.710  68.569  1.00  1.00      A    S
ATOM      2 DB   DC  A   1      51.490 132.550  64.989  1.00  1.00      A    B
ATOM      3 DP   DT  A   2      46.000 135.010  68.159  1.00  1.00      A    P
ATOM      4 DS   DT  A   2      45.980 134.030  64.209  1.00  1.00      A    S
ATOM      5 DB   DT  A   2      47.910 130.700  64.569  1.00  1.00      A    B
ATOM      6 DP   DG  A   3      41.530 133.370  62.289  1.00  1.00      A    P
ATOM      7 DS   DG  A   3      42.240 130.870  60.269  1.00  1.00      A    S
ATOM      8 DB   DG  A   3      45.470 127.330  62.629  1.00  1.00      A    B
ATOM      9 DP   DG  A   4      39.710 129.230  57.909  1.00  1.00      A    P
ATOM     10 DS   DG  A   4      41.830 126.760  56.339  1.00  1.00      A    S
ATOM     11 DB   DG  A   4      44.910 124.330  59.899  1.00  1.00      A    B
ATOM     12 DP   DA  A   5      40.310 124.450  53.459  1.00  1.00      A    P
ATOM     13 DS   DA  A   5      42.860 121.730  54.289  1.00  1.00      A    S
ATOM     14 DB   DA  A   5      43.010 121.440  59.539  1.00  1.00      A    B
ATOM     15 DP   DG  A   6      42.580 118.480  52.989  1.00  1.00      A    P
ATOM     16 DS   DG  A   6      43.940 116.480  56.159  1.00  1.00      A    S
ATOM     17 DB   DG  A   6      41.940 117.920  60.479  1.00  1.00      A    B
ATOM     18 DP   DA  A   7      44.900 112.720  55.989  1.00  1.00      A    P
ATOM     19 DS   DA  A   7      44.590 112.190  59.919  1.00  1.00      A    S
ATOM     20 DB   DA  A   7      40.710 114.320  61.079  1.00  1.00      A    B
ATOM     21 DP   DA  A   8      44.880 108.880  61.339  1.00  1.00      A    P
ATOM     22 DS   DA  A   8      42.590 109.770  64.149  1.00  1.00      A    S
ATOM     23 DB   DA  A   8      38.410 111.950  62.689  1.00  1.00      A    B
ATOM     24 DP   DT  A   9      41.700 107.370  66.159  1.00  1.00      A    P
ATOM     25 DS   DT  A   9      38.590 108.910  67.569  1.00  1.00      A    S
ATOM     26 DB   DT  A   9      36.230 109.560  63.899  1.00  1.00      A    B
ATOM     27 DP   DC  A  10      37.280 106.770  70.489  1.00  1.00      A    P
ATOM     28 DS   DC  A  10      33.570 107.790  69.459  1.00  1.00      A    S
ATOM     29 DB   DC  A  10      33.110 107.240  65.139  1.00  1.00      A    B
ATOM     30 DP   DC  A  11      30.460 106.720  71.469  1.00  1.00      A    P
ATOM     31 DS   DC  A  11      27.770 107.670  68.399  1.00  1.00      A    S
ATOM     32 DB   DC  A  11      29.340 105.910  65.199  1.00  1.00      A    B
ATOM     33 DP   DC  A  12      24.530 107.050  68.609  1.00  1.00      A    P
ATOM     34 DS   DC  A  12      23.420 107.230  64.899  1.00  1.00      A    S
ATOM     35 DB   DC  A  12      26.510 104.350  63.239  1.00  1.00      A    B
ATOM     36 DP   DG  A  13      18.840 105.830  63.699  1.00  1.00      A    P
ATOM     37 DS   DG  A  13      20.160 104.580  60.139  1.00  1.00      A    S
ATOM     38 DB   DG  A  13      24.350 101.880  60.469  1.00  1.00      A    B
ATOM     39 DP   DG  A  14      17.750 103.030  57.459  1.00  1.00      A    P
ATOM     40 DS   DG  A  14      20.090 101.070  55.779  1.00  1.00      A    S
ATOM     41 DB   DG  A  14      23.310  98.720  59.059  1.00  1.00      A    B
ATOM     42 DP   DT  A  15      19.530  99.100  52.759  1.00  1.00      A    P
ATOM     43 DS   DT  A  15      22.230  96.510  53.289  1.00  1.00      A    S
ATOM     44 DB   DT  A  15      21.530  96.060  57.289  1.00  1.00      A    B
ATOM     45 DP   DC  A  16      21.790  93.730  51.219  1.00  1.00      A    P
ATOM     46 DS   DC  A  16      23.120  91.130  53.829  1.00  1.00      A    S
ATOM     47 DB   DC  A  16      21.390  92.070  57.099  1.00  1.00      A    B
ATOM     48 DP   DT  A  17      23.400  86.980  53.049  1.00  1.00      A    P
ATOM     49 DS   DT  A  17      23.580  85.880  56.409  1.00  1.00      A    S
ATOM     50 DB   DT  A  17      20.610  88.280  58.399  1.00  1.00      A    B
ATOM     51 DP   DG  A  18      22.680  81.610  56.809  1.00  1.00      A    P
ATOM     52 DS   DG  A  18      21.420  81.730  60.469  1.00  1.00      A    S
ATOM     53 DB   DG  A  18      17.900  85.830  60.879  1.00  1.00      A    B
ATOM     54 DP   DC  A  19      20.630  78.990  62.069  1.00  1.00      A    P
ATOM     55 DS   DC  A  19      17.930  80.480  64.389  1.00  1.00      A    S
ATOM     56 DB   DC  A  19      15.820  83.340  61.949  1.00  1.00      A    B
ATOM     57 DP   DA  A  20      15.400  77.380  66.469  1.00  1.00      A    P
ATOM     58 DS   DA  A  20      11.850  79.210  66.089  1.00  1.00      A    S
ATOM     59 DB   DA  A  20      12.200  81.230  61.119  1.00  1.00      A    B
ATOM     60 DP   DG  A  21       8.610  76.930  66.409  1.00  1.00      A    P
ATOM     61 DS   DG  A  21       6.270  79.820  64.239  1.00  1.00      A    S
ATOM     62 DB   DG  A  21       8.610  81.170  59.869  1.00  1.00      A    B
ATOM     63 DP   DG  A  22       2.730  78.910  63.519  1.00  1.00      A    P
ATOM     64 DS   DG  A  22       2.810  81.400  60.079  1.00  1.00      A    S
ATOM     65 DB   DG  A  22       6.910  80.040  56.799  1.00  1.00      A    B
ATOM     66 DP   DC  A  23       0.100  81.800  58.659  1.00  1.00      A    P
ATOM     67 DS   DC  A  23       1.910  82.090  55.169  1.00  1.00      A    S
ATOM     68 DB   DC  A  23       4.390  78.660  54.999  1.00  1.00      A    B
ATOM     69 DP   DC  A  24       0.200  82.120  52.529  1.00  1.00      A    P
ATOM     70 DS   DC  A  24       2.280  80.620  50.189  1.00  1.00      A    S
ATOM     71 DB   DC  A  24       3.430  76.830  51.619  1.00  1.00      A    B
ATOM     72 DP   DG  A  25      -0.030  79.800  45.959  1.00  1.00      A    P
ATOM     73 DS   DG  A  25       2.110  77.410  45.009  1.00  1.00      A    S
ATOM     74 DB   DG  A  25       3.330  73.910  48.329  1.00  1.00      A    B
ATOM     75 DP   DC  A  26       2.500  76.710  42.049  1.00  1.00      A    P
ATOM     76 DS   DC  A  26       4.760  73.760  42.729  1.00  1.00      A    S
ATOM     77 DB   DC  A  26       2.630  71.570  45.739  1.00  1.00      A    B
ATOM     78 DP   DT  A  27       6.010  71.410  39.919  1.00  1.00      A    P
ATOM     79 DS   DT  A  27       6.690  68.730  42.239  1.00  1.00      A    S
ATOM     80 DB   DT  A  27       2.650  68.110  43.939  1.00  1.00      A    B
ATOM     81 DP   DC  A  28       8.060  65.770  40.839  1.00  1.00      A    P
ATOM     82 DS   DC  A  28       6.320  62.920  43.199  1.00  1.00      A    S
ATOM     83 DB   DC  A  28       2.200  64.370  43.559  1.00  1.00      A    B
ATOM     84 DP   DA  A  29       7.000  58.590  42.779  1.00  1.00      A    P
ATOM     85 DS   DA  A  29       3.850  57.690  44.909  1.00  1.00      A    S
ATOM     86 DB   DA  A  29       0.050  60.620  43.279  1.00  1.00      A    B
ATOM     87 DP   DA  A  30       2.960  54.500  46.019  1.00  1.00      A    P
ATOM     88 DS   DA  A  30      -1.060  55.110  45.959  1.00  1.00      A    S
ATOM     89 DB   DA  A  30      -2.500  58.210  41.929  1.00  1.00      A    B
ATOM     90 DP   DT  A  31      -2.950  52.260  46.359  1.00  1.00      A    P
ATOM     91 DS   DT  A  31      -5.920  54.380  44.999  1.00  1.00      A    S
ATOM     92 DB   DT  A  31      -4.650  55.730  40.819  1.00  1.00      A    B
ATOM     93 DP   DT  A  32      -9.830  52.790  45.019  1.00  1.00      A    P
ATOM     94 DS   DT  A  32     -11.240  55.160  42.379  1.00  1.00      A    S
ATOM     95 DB   DT  A  32      -8.230  54.670  39.329  1.00  1.00      A    B
ATOM     96 DP   DG  A  33     -15.130  54.010  41.319  1.00  1.00      A    P
ATOM     97 DS   DG  A  33     -14.850  55.340  37.719  1.00  1.00      A    S
ATOM     98 DB   DG  A  33     -10.360  54.080  35.579  1.00  1.00      A    B
ATOM     99 DP   DG  A  34     -17.680  55.040  35.439  1.00  1.00      A    P
ATOM    100 DS   DG  A  34     -16.270  55.280  32.359  1.00  1.00      A    S
ATOM    101 DB   DG  A  34     -11.860  52.730  32.319  1.00  1.00      A    B
ATOM    102 DP   DT  A  35     -18.200  54.760  29.239  1.00  1.00      A    P
ATOM    103 DS   DT  A  35     -15.690  53.650  27.079  1.00  1.00      A    S
ATOM    104 DB   DT  A  35     -13.650  50.790  29.989  1.00  1.00      A    B
ATOM    105 DP   DC  A  36     -16.870  52.240  23.859  1.00  1.00      A    P
ATOM    106 DS   DC  A  36     -13.700  51.030  23.839  1.00  1.00      A    S
ATOM    107 DB   DC  A  36     -14.030  48.200  27.019  1.00  1.00      A    B
ATOM    108 DP   DG  A  37     -12.610  49.340  19.049  1.00  1.00      A    P
ATOM    109 DS   DG  A  37     -11.520  45.650  20.479  1.00  1.00      A    S
ATOM    110 DB   DG  A  37     -13.590  44.450  25.049  1.00  1.00      A    B
ATOM    111 DP   DT  A  38     -11.300  42.900  18.649  1.00  1.00      A    P
ATOM    112 DS   DT  A  38     -11.340  40.620  21.159  1.00  1.00      A    S
ATOM    113 DB   DT  A  38     -14.730  41.820  23.249  1.00  1.00      A    B
ATOM    114 DP   DA  A  39     -11.420  36.290  19.839  1.00  1.00      A    P
ATOM    115 DS   DA  A  39     -13.360  34.820  23.069  1.00  1.00      A    S
ATOM    116 DB   DA  A  39     -17.240  38.310  23.869  1.00  1.00      A    B
ATOM    117 DP   DG  A  40     -14.200  31.280  23.250  1.00  1.00      A    P
ATOM    118 DS   DG  A  40     -17.470  32.000  25.859  1.00  1.00      A    S
ATOM    119 DB   DG  A  40     -20.170  35.540  24.179  1.00  1.00      A    B
ATOM    120 DP   DA  A  41     -19.360  29.050  27.299  1.00  1.00      A    P
ATOM    121 DS   DA  A  41     -22.260  31.210  27.849  1.00  1.00      A    S
ATOM    122 DB   DA  A  41     -23.240  33.980  23.629  1.00  1.00      A    B
ATOM    123 DP   DC  A  42     -24.490  29.750  28.759  1.00  1.00      A    P
ATOM    124 DS   DC  A  42     -26.920  32.070  27.729  1.00  1.00      A    S
ATOM    125 DB   DC  A  42     -26.200  32.300  23.319  1.00  1.00      A    B
ATOM    126 DP   DA  A  43     -31.110  31.940  29.069  1.00  1.00      A    P
ATOM    127 DS   DA  A  43     -32.930  33.020  25.649  1.00  1.00      A    S
ATOM    128 DB   DA  A  43     -30.470  31.870  22.099  1.00  1.00      A    B
ATOM    129 DP   DG  A  44     -36.990  32.100  25.069  1.00  1.00      A    P
ATOM    130 DS   DG  A  44     -36.930  32.190  21.639  1.00  1.00      A    S
ATOM    131 DB   DG  A  44     -32.620  29.630  19.819  1.00  1.00      A    B
ATOM    132 DP   DC  A  45     -39.740  31.420  20.119  1.00  1.00      A    P
ATOM    133 DS   DC  A  45     -38.220  30.130  17.069  1.00  1.00      A    S
ATOM    134 DB   DC  A  45     -34.910  27.710  18.489  1.00  1.00      A    B
ATOM    135 DP   DT  A  46     -40.460  27.970  14.719  1.00  1.00      A    P
ATOM    136 DS   DT  A  46     -37.890  26.170  13.079  1.00  1.00      A    S
ATOM    137 DB   DT  A  46     -35.680  24.300  16.729  1.00  1.00      A    B
ATOM    138 DP   DC  A  47     -39.140  23.950   9.989  1.00  1.00      A    P
ATOM    139 DS   DC  A  47     -36.150  21.710  10.609  1.00  1.00      A    S
ATOM    140 DB   DC  A  47     -36.420  20.880  15.199  1.00  1.00      A    B
ATOM    141 DP   DT  A  48     -35.090  18.660   8.409  1.00  1.00      A    P
ATOM    142 DS   DT  A  48     -32.480  17.210  10.889  1.00  1.00      A    S
ATOM    143 DB   DT  A  48     -34.620  17.220  14.669  1.00  1.00      A    B
ATOM    144 DP   DA  A  49     -30.710  13.690  10.149  1.00  1.00      A    P
ATOM    145 DS   DA  A  49     -31.080  12.530  13.209  1.00  1.00      A    S
ATOM    146 DB   DA  A  49     -35.670  12.790  14.539  1.00  1.00      A    B
ATOM    147 DP   DG  A  50     -29.720   9.550  13.860  1.00  1.00      A    P
ATOM    148 DS   DG  A  50     -31.260   9.050  17.730  1.00  1.00      A    S
ATOM    149 DB   DG  A  50     -36.310  11.030  17.949  1.00  1.00      A    B
ATOM    150 DP   DC  A  51     -31.100   6.150  19.030  1.00  1.00      A    P
ATOM    151 DS   DC  A  51     -34.300   6.720  21.680  1.00  1.00      A    S
ATOM    152 DB   DC  A  51     -37.680   7.880  18.379  1.00  1.00      A    B
ATOM    153 DP   DA  A  52     -35.820   3.440  24.650  1.00  1.00      A    P
ATOM    154 DS   DA  A  52     -39.230   3.780  24.209  1.00  1.00      A    S
ATOM    155 DB   DA  A  52     -40.160   5.010  19.739  1.00  1.00      A    B
ATOM    156 DP   DC  A  53     -40.940   1.090  25.599  1.00  1.00      A    P
ATOM    157 DS   DC  A  53     -43.750   1.180  23.129  1.00  1.00      A    S
ATOM    158 DB   DC  A  53     -41.900   2.130  19.169  1.00  1.00      A    B
ATOM    159 DP   DC  A  54     -46.220  -0.790  22.879  1.00  1.00      A    P
ATOM    160 DS   DC  A  54     -46.710  -1.240  19.069  1.00  1.00      A    S
ATOM    161 DB   DC  A  54     -43.000  -0.840  17.249  1.00  1.00      A    B
ATOM    162 DP   DG  A  55     -49.360  -4.890  17.859  1.00  1.00      A    P
ATOM    163 DS   DG  A  55     -48.000  -4.990  14.269  1.00  1.00      A    S
ATOM    164 DB   DG  A  55     -42.960  -4.180  14.430  1.00  1.00      A    B
ATOM    165 DP   DC  A  56     -49.040  -7.580  11.979  1.00  1.00      A    P
ATOM    166 DS   DC  A  56     -46.170  -6.920  10.230  1.00  1.00      A    S
ATOM    167 DB   DC  A  56     -43.190  -7.210  13.130  1.00  1.00      A    B
ATOM    168 DP   DT  A  57     -44.830  -8.620   7.140  1.00  1.00      A    P
ATOM    169 DS   DT  A  57     -41.510  -7.440   7.410  1.00  1.00      A    S
ATOM    170 DB   DT  A  57     -40.800  -9.710  11.360  1.00  1.00      A    B
ATOM    171 DP   DT  A  58     -38.920  -8.280   4.770  1.00  1.00      A    P
ATOM    172 DS   DT  A  58     -36.070  -8.180   6.630  1.00  1.00      A    S
ATOM    173 DB   DT  A  58     -37.270 -11.130   9.670  1.00  1.00      A    B
ATOM    174 DP   DA  A  59     -31.980  -9.310   4.700  1.00  1.00      A    P
ATOM    175 DS   DA  A  59     -30.690 -10.460   7.740  1.00  1.00      A    S
ATOM    176 DB   DA  A  59     -33.800 -13.840  10.310  1.00  1.00      A    B
ATOM    177 DP   DA  A  60     -27.320 -10.990   8.300  1.00  1.00      A    P
ATOM    178 DS   DA  A  60     -28.150 -12.850  11.420  1.00  1.00      A    S
ATOM    179 DB   DA  A  60     -31.170 -16.290  10.630  1.00  1.00      A    B
ATOM    180 DP   DA  A  61     -25.160 -13.760  13.870  1.00  1.00      A    P
ATOM    181 DS   DA  A  61     -26.900 -17.200  15.380  1.00  1.00      A    S
ATOM    182 DB   DA  A  61     -29.780 -19.310  11.850  1.00  1.00      A    B
ATOM    183 DP   DC  A  62     -24.690 -19.460  16.920  1.00  1.00      A    P
ATOM    184 DS   DC  A  62     -27.010 -22.820  15.930  1.00  1.00      A    S
ATOM    185 DB   DC  A  62     -27.410 -22.140  11.350  1.00  1.00      A    B
ATOM    186 DP   DG  A  63     -25.170 -26.730  17.930  1.00  1.00      A    P
ATOM    187 DS   DG  A  63     -26.600 -29.140  14.830  1.00  1.00      A    S
ATOM    188 DB   DG  A  63     -26.890 -26.600  10.250  1.00  1.00      A    B
ATOM    189 DP   DC  A  64     -27.250 -32.170  15.110  1.00  1.00      A    P
ATOM    190 DS   DC  A  64     -27.220 -32.680  11.030  1.00  1.00      A    S
ATOM    191 DB   DC  A  64     -25.040 -29.740   9.720  1.00  1.00      A    B
ATOM    192 DP   DA  A  65     -26.510 -36.890   9.420  1.00  1.00      A    P
ATOM    193 DS   DA  A  65     -25.780 -35.340   5.900  1.00  1.00      A    S
ATOM    194 DB   DA  A  65     -22.790 -31.600   6.640  1.00  1.00      A    B
ATOM    195 DP   DC  A  66     -24.590 -37.730   3.650  1.00  1.00      A    P
ATOM    196 DS   DC  A  66     -22.730 -34.990   1.880  1.00  1.00      A    S
ATOM    197 DB   DC  A  66     -20.040 -33.280   5.180  1.00  1.00      A    B
ATOM    198 DP   DG  A  67     -20.650 -35.910  -2.150  1.00  1.00      A    P
ATOM    199 DS   DG  A  67     -17.790 -33.320  -1.530  1.00  1.00      A    S
ATOM    200 DB   DG  A  67     -15.990 -33.510   2.720  1.00  1.00      A    B
ATOM    201 DP   DT  A  68     -15.930 -32.270  -3.420  1.00  1.00      A    P
ATOM    202 DS   DT  A  68     -13.240 -30.560  -1.250  1.00  1.00      A    S
ATOM    203 DB   DT  A  68     -12.590 -33.680   1.340  1.00  1.00      A    B
ATOM    204 DP   DA  A  69     -10.240 -28.630  -3.240  1.00  1.00      A    P
ATOM    205 DS   DA  A  69      -8.640 -27.900  -0.290  1.00  1.00      A    S
ATOM    206 DB   DA  A  69      -8.440 -32.230   2.050  1.00  1.00      A    B
ATOM    207 DP   DC  A  70      -6.110 -26.430  -0.550  1.00  1.00      A    P
ATOM    208 DS   DC  A  70      -4.530 -28.210   2.250  1.00  1.00      A    S
ATOM    209 DB   DC  A  70      -5.080 -32.850   1.380  1.00  1.00      A    B
ATOM    210 DP   DG  A  71       0.050 -26.440   3.370  1.00  1.00      A    P
ATOM    211 DS   DG  A  71       0.850 -29.630   5.090  1.00  1.00      A    S
ATOM    212 DB   DG  A  71      -1.040 -33.430   2.740  1.00  1.00      A    B
ATOM    213 DP   DC  A  72       3.360 -29.970   6.850  1.00  1.00      A    P
ATOM    214 DS   DC  A  72       3.320 -33.380   6.490  1.00  1.00      A    S
ATOM    215 DB   DC  A  72       2.200 -34.020   2.700  1.00  1.00      A    B
ATOM    216 DP   DG  A  73       7.130 -35.440   8.090  1.00  1.00      A    P
ATOM    217 DS   DG  A  73       6.930 -38.570   5.330  1.00  1.00      A    S
ATOM    218 DB   DG  A  73       5.320 -36.720   1.440  1.00  1.00      A    B
ATOM    219 DP   DC  A  74       8.820 -40.660   5.450  1.00  1.00      A    P
ATOM    220 DS   DC  A  74       8.530 -41.090   1.450  1.00  1.00      A    S
ATOM    221 DB   DC  A  74       8.300 -36.710  -0.070  1.00  1.00      A    B
ATOM    222 DP   DT  A  75      11.160 -43.190  -0.580  1.00  1.00      A    P
ATOM    223 DS   DT  A  75      10.490 -41.410  -4.020  1.00  1.00      A    S
ATOM    224 DB   DT  A  75      11.190 -37.520  -2.620  1.00  1.00      A    B
ATOM    225 DP   DG  A  76      13.360 -42.210  -7.260  1.00  1.00      A    P
ATOM    226 DS   DG  A  76      13.220 -39.210  -8.870  1.00  1.00      A    S
ATOM    227 DB   DG  A  76      13.720 -35.450  -5.630  1.00  1.00      A    B
ATOM    228 DP   DT  A  77      14.420 -38.400 -11.510  1.00  1.00      A    P
ATOM    229 DS   DT  A  77      14.010 -34.890 -11.070  1.00  1.00      A    S
ATOM    230 DB   DT  A  77      16.250 -34.160  -7.510  1.00  1.00      A    B
ATOM    231 DP   DC  A  78      15.160 -33.260 -13.710  1.00  1.00      A    P
ATOM    232 DS   DC  A  78      15.190 -29.880 -12.070  1.00  1.00      A    S
ATOM    233 DB   DC  A  78      17.710 -30.740  -8.570  1.00  1.00      A    B
ATOM    234 DP   DC  A  79      15.620 -26.920 -13.370  1.00  1.00      A    P
ATOM    235 DS   DC  A  79      16.800 -25.070  -9.920  1.00  1.00      A    S
ATOM    236 DB   DC  A  79      20.010 -27.540  -8.790  1.00  1.00      A    B
ATOM    237 DP   DC  A  80      17.460 -21.860  -9.830  1.00  1.00      A    P
ATOM    238 DS   DC  A  80      19.160 -22.150  -6.570  1.00  1.00      A    S
ATOM    239 DB   DC  A  80      22.500 -24.870  -7.380  1.00  1.00      A    B
ATOM    240 DP   DC  A  81      20.690 -19.140  -4.900  1.00  1.00      A    P
ATOM    241 DS   DC  A  81      23.620 -21.000  -3.530  1.00  1.00      A    S
ATOM    242 DB   DC  A  81      25.540 -22.710  -6.560  1.00  1.00      A    B
ATOM    243 DP   DC  A  82      26.220 -19.050  -1.230  1.00  1.00      A    P
ATOM    244 DS   DC  A  82      29.310 -20.950  -1.510  1.00  1.00      A    S
ATOM    245 DB   DC  A  82      29.170 -21.670  -5.970  1.00  1.00      A    B
ATOM    246 DP   DG  A  83      33.550 -19.080   0.530  1.00  1.00      A    P
ATOM    247 DS   DG  A  83      35.790 -20.750  -2.260  1.00  1.00      A    S
ATOM    248 DB   DG  A  83      33.620 -20.670  -6.550  1.00  1.00      A    B
ATOM    249 DP   DC  A  84      38.910 -20.820  -2.040  1.00  1.00      A    P
ATOM    250 DS   DC  A  84      39.430 -21.500  -5.410  1.00  1.00      A    S
ATOM    251 DB   DC  A  84      36.630 -19.190  -6.920  1.00  1.00      A    B
ATOM    252 DP   DG  A  85      44.230 -20.640  -6.500  1.00  1.00      A    P
ATOM    253 DS   DG  A  85      43.380 -19.900  -9.980  1.00  1.00      A    S
ATOM    254 DB   DG  A  85      39.090 -17.140  -9.890  1.00  1.00      A    B
ATOM    255 DP   DT  A  86      45.410 -18.540 -12.220  1.00  1.00      A    P
ATOM    256 DS   DT  A  86      43.070 -16.620 -14.200  1.00  1.00      A    S
ATOM    257 DB   DT  A  86      41.130 -14.520 -11.120  1.00  1.00      A    B
ATOM    258 DP   DT  A  87      44.030 -14.180 -17.080  1.00  1.00      A    P
ATOM    259 DS   DT  A  87      40.800 -12.230 -16.700  1.00  1.00      A    S
ATOM    260 DB   DT  A  87      41.350 -10.980 -12.440  1.00  1.00      A    B
ATOM    261 DP   DT  A  88      39.910  -9.090 -19.110  1.00  1.00      A    P
ATOM    262 DS   DT  A  88      37.880  -7.070 -16.570  1.00  1.00      A    S
ATOM    263 DB   DT  A  88      41.080  -7.180 -12.900  1.00  1.00      A    B
ATOM    264 DP   DT  A  89      36.750  -3.880 -17.180  1.00  1.00      A    P
ATOM    265 DS   DT  A  89      36.000  -3.300 -13.930  1.00  1.00      A    S
ATOM    266 DB   DT  A  89      39.630  -3.310 -12.370  1.00  1.00      A    B
ATOM    267 DP   DA  A  90      33.270  -0.190 -12.850  1.00  1.00      A    P
ATOM    268 DS   DA  A  90      34.730   0.110  -9.430  1.00  1.00      A    S
ATOM    269 DB   DA  A  90      39.430  -0.140  -9.670  1.00  1.00      A    B
ATOM    270 DP   DA  A  91      33.300   2.450  -6.810  1.00  1.00      A    P
ATOM    271 DS   DA  A  91      36.660   3.130  -5.320  1.00  1.00      A    S
ATOM    272 DB   DA  A  91      40.080   3.370  -8.830  1.00  1.00      A    B
ATOM    273 DP   DC  A  92      36.920   5.840  -3.270  1.00  1.00      A    P
ATOM    274 DS   DC  A  92      40.680   6.630  -3.720  1.00  1.00      A    S
ATOM    275 DB   DC  A  92      41.310   6.530  -7.810  1.00  1.00      A    B
ATOM    276 DP   DC  A  93      41.750   9.960  -2.280  1.00  1.00      A    P
ATOM    277 DS   DC  A  93      44.460  10.670  -4.850  1.00  1.00      A    S
ATOM    278 DB   DC  A  93      42.690  10.110  -8.750  1.00  1.00      A    B
ATOM    279 DP   DG  A  94      46.530  14.940  -4.010  1.00  1.00      A    P
ATOM    280 DS   DG  A  94      47.130  15.560  -7.430  1.00  1.00      A    S
ATOM    281 DB   DG  A  94      43.640  13.940 -10.530  1.00  1.00      A    B
ATOM    282 DP   DC  A  95      49.380  17.800  -8.600  1.00  1.00      A    P
ATOM    283 DS   DC  A  95      47.690  18.620 -12.030  1.00  1.00      A    S
ATOM    284 DB   DC  A  95      43.460  17.290 -11.610  1.00  1.00      A    B
ATOM    285 DP   DC  A  96      47.810  21.910 -13.220  1.00  1.00      A    P
ATOM    286 DS   DC  A  96      44.370  21.910 -15.450  1.00  1.00      A    S
ATOM    287 DB   DC  A  96      41.170  20.160 -12.720  1.00  1.00      A    B
ATOM    288 DP   DA  A  97      42.980  25.420 -17.120  1.00  1.00      A    P
ATOM    289 DS   DA  A  97      40.060  23.840 -18.340  1.00  1.00      A    S
ATOM    290 DB   DA  A  97      37.850  22.420 -13.890  1.00  1.00      A    B
ATOM    291 DP   DA  A  98      37.950  25.360 -20.620  1.00  1.00      A    P
ATOM    292 DS   DA  A  98      35.150  24.040 -19.460  1.00  1.00      A    S
ATOM    293 DB   DA  A  98      34.920  24.520 -15.030  1.00  1.00      A    B
ATOM    294 DP   DG  A  99      32.080  25.640 -20.780  1.00  1.00      A    P
ATOM    295 DS   DG  A  99      30.070  24.840 -18.010  1.00  1.00      A    S
ATOM    296 DB   DG  A  99      32.040  26.660 -13.610  1.00  1.00      A    B
ATOM    297 DP   DG  A 100      26.970  26.040 -18.070  1.00  1.00      A    P
ATOM    298 DS   DG  A 100      26.570  25.850 -14.710  1.00  1.00      A    S
ATOM    299 DB   DG  A 100      29.670  29.210 -12.300  1.00  1.00      A    B
ATOM    300 DP   DG  A 101      23.210  26.400 -13.170  1.00  1.00      A    P
ATOM    301 DS   DG  A 101      24.160  28.330  -9.960  1.00  1.00      A    S
ATOM    302 DB   DG  A 101      27.780  31.870 -10.860  1.00  1.00      A    B
ATOM    303 DP   DG  A 102      21.680  29.300  -8.290  1.00  1.00      A    P
ATOM    304 DS   DG  A 102      23.770  31.620  -6.150  1.00  1.00      A    S
ATOM    305 DB   DG  A 102      26.250  34.510  -9.080  1.00  1.00      A    B
ATOM    306 DP   DA  A 103      21.960  33.590  -3.290  1.00  1.00      A    P
ATOM    307 DS   DA  A 103      24.320  36.860  -4.020  1.00  1.00      A    S
ATOM    308 DB   DA  A 103      24.020  37.430  -8.420  1.00  1.00      A    B
ATOM    309 DP   DT  A 104      23.390  39.590  -2.520  1.00  1.00      A    P
ATOM    310 DS   DT  A 104      24.090  42.330  -5.260  1.00  1.00      A    S
ATOM    311 DB   DT  A 104      21.850  40.330  -8.460  1.00  1.00      A    B
ATOM    312 DP   DT  A 105      23.100  45.770  -4.600  1.00  1.00      A    P
ATOM    313 DS   DT  A 105      22.740  46.960  -7.990  1.00  1.00      A    S
ATOM    314 DB   DT  A 105      20.400  43.870  -9.420  1.00  1.00      A    B
ATOM    315 DP   DA  A 106      21.220  51.100  -8.430  1.00  1.00      A    P
ATOM    316 DS   DA  A 106      19.820  50.180 -11.800  1.00  1.00      A    S
ATOM    317 DB   DA  A 106      17.460  45.740 -11.490  1.00  1.00      A    B
ATOM    318 DP   DC  A 107      18.050  52.320 -13.100  1.00  1.00      A    P
ATOM    319 DS   DC  A 107      16.510  50.130 -15.180  1.00  1.00      A    S
ATOM    320 DB   DC  A 107      14.460  46.970 -12.730  1.00  1.00      A    B
ATOM    321 DP   DT  A 108      13.890  51.320 -17.980  1.00  1.00      A    P
ATOM    322 DS   DT  A 108      12.370  47.550 -18.780  1.00  1.00      A    S
ATOM    323 DB   DT  A 108      10.960  47.050 -14.390  1.00  1.00      A    B
ATOM    324 DP   DC  A 109       9.380  47.240 -21.620  1.00  1.00      A    P
ATOM    325 DS   DC  A 109       8.070  44.650 -19.410  1.00  1.00      A    S
ATOM    326 DB   DC  A 109       7.170  46.540 -15.530  1.00  1.00      A    B
ATOM    327 DP   DC  A 110       5.230  42.450 -20.660  1.00  1.00      A    P
ATOM    328 DS   DC  A 110       3.800  41.220 -17.220  1.00  1.00      A    S
ATOM    329 DB   DC  A 110       3.420  44.760 -15.290  1.00  1.00      A    B
ATOM    330 DP   DC  A 111       0.850  39.470 -17.110  1.00  1.00      A    P
ATOM    331 DS   DC  A 111       0.190  40.570 -13.690  1.00  1.00      A    S
ATOM    332 DB   DC  A 111      -0.290  45.010 -13.840  1.00  1.00      A    B
ATOM    333 DP   DT  A 112      -3.290  39.310 -11.360  1.00  1.00      A    P
ATOM    334 DS   DT  A 112      -3.450  42.090  -8.770  1.00  1.00      A    S
ATOM    335 DB   DT  A 112      -3.770  45.540 -11.741  1.00  1.00      A    B
ATOM    336 DP   DA  A 113      -6.730  42.090  -6.171  1.00  1.00      A    P
ATOM    337 DS   DA  A 113      -6.960  45.740  -5.671  1.00  1.00      A    S
ATOM    338 DB   DA  A 113      -7.010  48.120 -10.161  1.00  1.00      A    B
ATOM    339 DP   DG  A 114      -9.500  47.330  -3.081  1.00  1.00      A    P
ATOM    340 DS   DG  A 114     -10.410  50.800  -4.941  1.00  1.00      A    S
ATOM    341 DB   DG  A 114      -9.760  50.640  -9.991  1.00  1.00      A    B
ATOM    342 DP   DT  A 115     -13.010  52.230  -4.121  1.00  1.00      A    P
ATOM    343 DS   DT  A 115     -13.920  54.110  -7.541  1.00  1.00      A    S
ATOM    344 DB   DT  A 115     -13.060  51.010 -10.541  1.00  1.00      A    B
ATOM    345 DP   DC  A 116     -17.690  55.310  -7.521  1.00  1.00      A    P
ATOM    346 DS   DC  A 116     -18.680  53.900 -10.681  1.00  1.00      A    S
ATOM    347 DB   DC  A 116     -16.750  50.320 -11.331  1.00  1.00      A    B
ATOM    348 DP   DT  A 117     -22.660  53.830 -12.151  1.00  1.00      A    P
ATOM    349 DS   DT  A 117     -22.060  51.740 -15.141  1.00  1.00      A    S
ATOM    350 DB   DT  A 117     -19.770  48.530 -13.391  1.00  1.00      A    B
ATOM    351 DP   DC  A 118     -24.850  50.800 -17.041  1.00  1.00      A    P
ATOM    352 DS   DC  A 118     -23.260  48.410 -18.641  1.00  1.00      A    S
ATOM    353 DB   DC  A 118     -21.800  45.880 -15.361  1.00  1.00      A    B
ATOM    354 DP   DC  A 119     -25.110  46.440 -21.291  1.00  1.00      A    P
ATOM    355 DS   DC  A 119     -23.010  43.840 -21.021  1.00  1.00      A    S
ATOM    356 DB   DC  A 119     -23.620  42.590 -16.601  1.00  1.00      A    B
ATOM    357 DP   DA  A 120     -23.420  40.650 -23.651  1.00  1.00      A    P
ATOM    358 DS   DA  A 120     -21.530  37.940 -21.201  1.00  1.00      A    S
ATOM    359 DB   DA  A 120     -24.070  38.380 -16.641  1.00  1.00      A    B
ATOM    360 DP   DG  A 121     -21.820  34.500 -22.381  1.00  1.00      A    P
ATOM    361 DS   DG  A 121     -21.570  32.820 -18.611  1.00  1.00      A    S
ATOM    362 DB   DG  A 121     -24.750  34.770 -15.671  1.00  1.00      A    B
ATOM    363 DP   DG  A 122     -21.710  29.390 -17.961  1.00  1.00      A    P
ATOM    364 DS   DG  A 122     -23.190  29.530 -14.601  1.00  1.00      A    S
ATOM    365 DB   DG  A 122     -27.230  32.040 -14.561  1.00  1.00      A    B
ATOM    366 DP   DC  A 123     -22.940  27.010 -12.781  1.00  1.00      A    P
ATOM    367 DS   DC  A 123     -25.440  28.180 -11.031  1.00  1.00      A    S
ATOM    368 DB   DC  A 123     -28.610  29.090 -14.201  1.00  1.00      A    B
ATOM    369 DP   DA  A 124     -27.110  25.480  -7.421  1.00  1.00      A    P
ATOM    370 DS   DA  A 124     -30.590  26.750  -7.701  1.00  1.00      A    S
ATOM    371 DB   DA  A 124     -32.360  27.290 -12.761  1.00  1.00      A    B
ATOM    372 DP   DC  A 125     -32.820  25.440  -5.871  1.00  1.00      A    P
ATOM    373 DS   DC  A 125     -35.600  26.660  -8.391  1.00  1.00      A    S
ATOM    374 DB   DC  A 125     -34.790  24.740 -12.591  1.00  1.00      A    B
ATOM    375 DP   DG  A 126     -39.910  25.950  -6.941  1.00  1.00      A    P
ATOM    376 DS   DG  A 126     -41.610  26.250 -10.401  1.00  1.00      A    S
ATOM    377 DB   DG  A 126     -38.970  23.540 -13.641  1.00  1.00      A    B
ATOM    378 DP   DT  A 127     -44.940  26.010 -10.991  1.00  1.00      A    P
ATOM    379 DS   DT  A 127     -44.660  25.010 -14.791  1.00  1.00      A    S
ATOM    380 DB   DT  A 127     -41.760  21.750 -14.351  1.00  1.00      A    B
ATOM    381 DP   DG  A 128     -48.470  23.470 -16.031  1.00  1.00      A    P
ATOM    382 DS   DG  A 128     -46.400  20.750 -18.691  1.00  1.00      A    S
ATOM    383 DB   DG  A 128     -42.460  18.260 -16.681  1.00  1.00      A    B
ATOM    384 DP   DT  A 129     -48.150  19.030 -20.671  1.00  1.00      A    P
ATOM    385 DS   DT  A 129     -45.410  16.730 -21.851  1.00  1.00      A    S
ATOM    386 DB   DT  A 129     -44.160  15.450 -18.071  1.00  1.00      A    B
ATOM    387 DP   DC  A 130     -46.630  14.210 -23.751  1.00  1.00      A    P
ATOM    388 DS   DC  A 130     -44.040  11.920 -22.621  1.00  1.00      A    S
ATOM    389 DB   DC  A 130     -45.090  11.740 -18.471  1.00  1.00      A    B
ATOM    390 DP   DA  A 131     -43.960   7.750 -24.551  1.00  1.00      A    P
ATOM    391 DS   DA  A 131     -42.930   5.820 -21.461  1.00  1.00      A    S
ATOM    392 DB   DA  A 131     -45.410   7.640 -18.311  1.00  1.00      A    B
ATOM    393 DP   DG  A 132     -43.940   2.590 -21.511  1.00  1.00      A    P
ATOM    394 DS   DG  A 132     -43.960   2.290 -17.701  1.00  1.00      A    S
ATOM    395 DB   DG  A 132     -47.290   5.500 -15.751  1.00  1.00      A    B
ATOM    396 DP   DA  A 133     -43.650  -0.700 -15.731  1.00  1.00      A    P
ATOM    397 DS   DA  A 133     -45.420   0.720 -12.441  1.00  1.00      A    S
ATOM    398 DB   DA  A 133     -49.410   3.480 -13.811  1.00  1.00      A    B
ATOM    399 DP   DT  A 134     -46.090  -1.230  -9.531  1.00  1.00      A    P
ATOM    400 DS   DT  A 134     -48.400   1.250  -7.831  1.00  1.00      A    S
ATOM    401 DB   DT  A 134     -51.580   1.880 -11.231  1.00  1.00      A    B
ATOM    402 DP   DA  A 135     -49.880   0.490  -4.181  1.00  1.00      A    P
ATOM    403 DS   DA  A 135     -53.290   2.440  -4.641  1.00  1.00      A    S
ATOM    404 DB   DA  A 135     -54.970   1.530  -8.911  1.00  1.00      A    B
ATOM    405 DP   DT  A 136     -55.910   2.550  -2.471  1.00  1.00      A    P
ATOM    406 DS   DT  A 136     -58.000   3.860  -5.151  1.00  1.00      A    S
ATOM    407 DB   DT  A 136     -57.830   0.220  -7.431  1.00  1.00      A    B
ATOM    408 DP   DA  A 137     -62.000   5.310  -4.191  1.00  1.00      A    P
ATOM    409 DS   DA  A 137     -64.030   3.630  -7.221  1.00  1.00      A    S
ATOM    410 DB   DA  A 137     -61.930  -0.700  -7.741  1.00  1.00      A    B
ATOM    411 DP   DT  A 138     -67.080   3.490  -7.431  1.00  1.00      A    P
ATOM    412 DS   DT  A 138     -67.560   0.380  -9.511  1.00  1.00      A    S
ATOM    413 DB   DT  A 138     -64.960  -2.490  -7.371  1.00  1.00      A    B
ATOM    414 DP   DA  A 139     -71.730  -1.250  -9.801  1.00  1.00      A    P
ATOM    415 DS   DA  A 139     -70.770  -5.110  -9.791  1.00  1.00      A    S
ATOM    416 DB   DA  A 139     -67.620  -6.490  -6.921  1.00  1.00      A    B
ATOM    417 DP   DC  A 140     -73.310  -7.200 -10.041  1.00  1.00      A    P
ATOM    418 DS   DC  A 140     -71.670 -10.060  -8.641  1.00  1.00      A    S
ATOM    419 DB   DC  A 140     -69.760  -8.610  -5.461  1.00  1.00      A    B
ATOM    420 DP   DA  A 141     -73.760 -13.640  -7.751  1.00  1.00      A    P
ATOM    421 DS   DA  A 141     -70.870 -15.140  -5.661  1.00  1.00      A    S
ATOM    422 DB   DA  A 141     -70.210 -11.430  -2.481  1.00  1.00      A    B
ATOM    423 DP   DT  A 142     -71.090 -18.120  -4.271  1.00  1.00      A    P
ATOM    424 DS   DT  A 142     -68.400 -17.260  -1.361  1.00  1.00      A    S
ATOM    425 DB   DT  A 142     -70.720 -13.600   0.309  1.00  1.00      A    B
ATOM    426 DP   DC  A 143     -68.040 -20.000   1.159  1.00  1.00      A    P
ATOM    427 DS   DC  A 143     -67.360 -17.570   4.209  1.00  1.00      A    S
ATOM    428 DB   DC  A 143     -71.080 -14.560   4.219  1.00  1.00      A    B
ATOM    429 DP   DC  A 144     -66.930 -18.840   7.029  1.00  1.00      A    P
ATOM    430 DS   DC  A 144     -67.510 -15.570   8.979  1.00  1.00      A    S
ATOM    431 DB   DC  A 144     -71.400 -14.400   7.999  1.00  1.00      A    B
ATOM    432 DP   DT  A 145     -66.890 -15.590  13.429  1.00  1.00      A    P
ATOM    433 DS   DT  A 145     -69.380 -12.680  13.959  1.00  1.00      A    S
ATOM    434 DB   DT  A 145     -72.770 -14.630  11.979  1.00  1.00      A    B
ATOM    435 DP   DG  A 146     -70.320 -11.460  18.409  1.00  1.00      A    P
ATOM    436 DS   DG  A 146     -73.480 -10.300  18.009  1.00  1.00      A    S
ATOM    437 DB   DG  A 146     -75.830 -13.250  14.669  1.00  1.00      A    B
ATOM    438 DP   DT  A 147     -75.390  -9.300  20.349  1.00  1.00      A    P
ATOM    439 DS   DT  A 147     -78.550  -9.200  18.379  1.00  1.00      A    S
ATOM    440 DB   DT  A 147     -78.520 -13.740  16.909  1.00  1.00      A    B
TER
ATOM    441 DS   DA  B   1     -82.070 -20.180   9.549  1.00  1.00      B    S
ATOM    442 DB   DA  B   1     -77.780 -18.320  11.449  1.00  1.00      B    B
ATOM    443 DP   DC  B   2     -84.370 -17.930   8.349  1.00  1.00      B    P
ATOM    444 DS   DC  B   2     -83.410 -15.020  10.359  1.00  1.00      B    S
ATOM    445 DB   DC  B   2     -79.430 -15.480  11.609  1.00  1.00      B    B
ATOM    446 DP   DA  B   3     -83.800 -10.680   8.519  1.00  1.00      B    P
ATOM    447 DS   DA  B   3     -81.300  -9.170  10.409  1.00  1.00      B    S
ATOM    448 DB   DA  B   3     -77.520 -12.210  10.069  1.00  1.00      B    B
ATOM    449 DP   DG  B   4     -80.280  -5.480   9.209  1.00  1.00      B    P
ATOM    450 DS   DG  B   4     -77.100  -5.760   9.829  1.00  1.00      B    S
ATOM    451 DB   DG  B   4     -74.670 -10.010   8.239  1.00  1.00      B    B
ATOM    452 DP   DG  B   5     -74.840  -3.200   9.029  1.00  1.00      B    P
ATOM    453 DS   DG  B   5     -71.500  -5.120   8.699  1.00  1.00      B    S
ATOM    454 DB   DG  B   5     -71.840  -9.300   6.139  1.00  1.00      B    B
ATOM    455 DP   DA  B   6     -68.160  -3.620   8.279  1.00  1.00      B    P
ATOM    456 DS   DA  B   6     -66.430  -6.610   7.319  1.00  1.00      B    S
ATOM    457 DB   DA  B   6     -68.950  -9.220   3.889  1.00  1.00      B    B
ATOM    458 DP   DT  B   7     -63.020  -6.430   6.419  1.00  1.00      B    P
ATOM    459 DS   DT  B   7     -63.110  -9.650   3.849  1.00  1.00      B    S
ATOM    460 DB   DT  B   7     -66.550  -8.370   1.239  1.00  1.00      B    B
ATOM    461 DP   DG  B   8     -59.270 -10.350   2.049  1.00  1.00      B    P
ATOM    462 DS   DG  B   8     -60.590 -11.810  -0.941  1.00  1.00      B    S
ATOM    463 DB   DG  B   8     -65.020  -9.340  -2.511  1.00  1.00      B    B
ATOM    464 DP   DT  B   9     -58.980 -13.060  -3.371  1.00  1.00      B    P
ATOM    465 DS   DT  B   9     -61.460 -12.960  -5.851  1.00  1.00      B    S
ATOM    466 DB   DT  B   9     -62.850  -9.230  -5.091  1.00  1.00      B    B
ATOM    467 DP   DA  B  10     -59.950 -13.780  -9.721  1.00  1.00      B    P
ATOM    468 DS   DA  B  10     -61.920 -11.560 -11.381  1.00  1.00      B    S
ATOM    469 DB   DA  B  10     -62.610  -7.660  -9.001  1.00  1.00      B    B
ATOM    470 DP   DT  B  11     -61.100 -10.810 -14.561  1.00  1.00      B    P
ATOM    471 DS   DT  B  11     -62.540  -7.510 -14.711  1.00  1.00      B    S
ATOM    472 DB   DT  B  11     -60.700  -5.680 -11.351  1.00  1.00      B    B
ATOM    473 DP   DA  B  12     -61.900  -4.970 -18.381  1.00  1.00      B    P
ATOM    474 DS   DA  B  12     -62.550  -1.560 -16.441  1.00  1.00      B    S
ATOM    475 DB   DA  B  12     -59.580  -1.690 -12.651  1.00  1.00      B    B
ATOM    476 DP   DT  B  13     -62.270   1.440 -18.011  1.00  1.00      B    P
ATOM    477 DS   DT  B  13     -61.750   3.210 -14.951  1.00  1.00      B    S
ATOM    478 DB   DT  B  13     -58.250   1.730 -13.861  1.00  1.00      B    B
ATOM    479 DP   DA  B  14     -61.720   7.590 -15.261  1.00  1.00      B    P
ATOM    480 DS   DA  B  14     -59.550   8.310 -12.561  1.00  1.00      B    S
ATOM    481 DB   DA  B  14     -56.010   5.190 -12.851  1.00  1.00      B    B
ATOM    482 DP   DT  B  15     -58.560  11.480 -11.781  1.00  1.00      B    P
ATOM    483 DS   DT  B  15     -55.440  10.180 -10.261  1.00  1.00      B    S
ATOM    484 DB   DT  B  15     -53.370   7.740 -13.771  1.00  1.00      B    B
ATOM    485 DP   DC  B  16     -53.120  12.750  -8.491  1.00  1.00      B    P
ATOM    486 DS   DC  B  16     -50.660  10.310  -8.341  1.00  1.00      B    S
ATOM    487 DB   DC  B  16     -50.030   9.030 -12.421  1.00  1.00      B    B
ATOM    488 DP   DT  B  17     -47.190  11.030  -6.581  1.00  1.00      B    P
ATOM    489 DS   DT  B  17     -45.170   8.460  -8.421  1.00  1.00      B    S
ATOM    490 DB   DT  B  17     -46.140  10.180 -12.721  1.00  1.00      B    B
ATOM    491 DP   DG  B  18     -40.800   8.960  -7.501  1.00  1.00      B    P
ATOM    492 DS   DG  B  18     -39.330   8.960 -10.881  1.00  1.00      B    S
ATOM    493 DB   DG  B  18     -41.860  10.810 -13.931  1.00  1.00      B    B
ATOM    494 DP   DA  B  19     -35.440   8.240 -11.871  1.00  1.00      B    P
ATOM    495 DS   DA  B  19     -36.010   9.290 -15.681  1.00  1.00      B    S
ATOM    496 DB   DA  B  19     -39.580  12.820 -15.571  1.00  1.00      B    B
ATOM    497 DP   DC  B  20     -33.740  10.180 -16.901  1.00  1.00      B    P
ATOM    498 DS   DC  B  20     -35.480  12.640 -19.081  1.00  1.00      B    S
ATOM    499 DB   DC  B  20     -37.590  15.520 -16.151  1.00  1.00      B    B
ATOM    500 DP   DA  B  21     -33.260  14.690 -21.651  1.00  1.00      B    P
ATOM    501 DS   DA  B  21     -35.840  17.750 -22.451  1.00  1.00      B    S
ATOM    502 DB   DA  B  21     -37.490  19.280 -18.081  1.00  1.00      B    B
ATOM    503 DP   DC  B  22     -34.780  20.180 -24.191  1.00  1.00      B    P
ATOM    504 DS   DC  B  22     -37.090  22.760 -22.721  1.00  1.00      B    S
ATOM    505 DB   DC  B  22     -36.660  22.530 -18.521  1.00  1.00      B    B
ATOM    506 DP   DG  B  23     -36.880  27.010 -24.701  1.00  1.00      B    P
ATOM    507 DS   DG  B  23     -38.150  28.540 -21.971  1.00  1.00      B    S
ATOM    508 DB   DG  B  23     -35.480  26.680 -17.651  1.00  1.00      B    B
ATOM    509 DP   DT  B  24     -39.120  31.960 -21.801  1.00  1.00      B    P
ATOM    510 DS   DT  B  24     -38.980  32.100 -17.831  1.00  1.00      B    S
ATOM    511 DB   DT  B  24     -34.880  30.070 -17.061  1.00  1.00      B    B
ATOM    512 DP   DG  B  25     -39.480  36.430 -16.021  1.00  1.00      B    P
ATOM    513 DS   DG  B  25     -36.970  35.470 -13.061  1.00  1.00      B    S
ATOM    514 DB   DG  B  25     -32.990  32.610 -14.311  1.00  1.00      B    B
ATOM    515 DP   DC  B  26     -36.660  37.570 -10.311  1.00  1.00      B    P
ATOM    516 DS   DC  B  26     -34.020  35.970  -9.031  1.00  1.00      B    S
ATOM    517 DB   DC  B  26     -31.520  35.140 -12.751  1.00  1.00      B    B
ATOM    518 DP   DC  B  27     -32.020  37.480  -6.741  1.00  1.00      B    P
ATOM    519 DS   DC  B  27     -28.770  35.790  -7.311  1.00  1.00      B    S
ATOM    520 DB   DC  B  27     -27.970  36.620 -11.251  1.00  1.00      B    B
ATOM    521 DP   DT  B  28     -25.080  36.660  -4.991  1.00  1.00      B    P
ATOM    522 DS   DT  B  28     -23.000  35.330  -7.511  1.00  1.00      B    S
ATOM    523 DB   DT  B  28     -24.170  38.120 -10.651  1.00  1.00      B    B
ATOM    524 DP   DG  B  29     -18.910  35.420  -6.601  1.00  1.00      B    P
ATOM    525 DS   DG  B  29     -17.890  36.060 -10.141  1.00  1.00      B    S
ATOM    526 DB   DG  B  29     -20.850  39.760 -12.681  1.00  1.00      B    B
ATOM    527 DP   DG  B  30     -14.590  36.530 -11.181  1.00  1.00      B    P
ATOM    528 DS   DG  B  30     -15.330  38.350 -14.581  1.00  1.00      B    S
ATOM    529 DB   DG  B  30     -18.020  42.070 -13.661  1.00  1.00      B    B
ATOM    530 DP   DA  B  31     -12.790  38.910 -17.221  1.00  1.00      B    P
ATOM    531 DS   DA  B  31     -14.170  41.770 -18.641  1.00  1.00      B    S
ATOM    532 DB   DA  B  31     -15.920  44.490 -15.261  1.00  1.00      B    B
ATOM    533 DP   DG  B  32     -12.020  43.560 -21.041  1.00  1.00      B    P
ATOM    534 DS   DG  B  32     -13.430  47.220 -20.661  1.00  1.00      B    S
ATOM    535 DB   DG  B  32     -14.170  47.960 -16.221  1.00  1.00      B    B
ATOM    536 DP   DA  B  33     -12.710  50.390 -22.831  1.00  1.00      B    P
ATOM    537 DS   DA  B  33     -12.480  53.060 -20.261  1.00  1.00      B    S
ATOM    538 DB   DA  B  33     -12.030  50.860 -16.381  1.00  1.00      B    B
ATOM    539 DP   DC  B  34     -10.370  55.440 -20.961  1.00  1.00      B    P
ATOM    540 DS   DC  B  34      -8.840  56.010 -17.481  1.00  1.00      B    S
ATOM    541 DB   DC  B  34      -8.900  52.140 -15.351  1.00  1.00      B    B
ATOM    542 DP   DT  B  35      -5.310  58.120 -16.741  1.00  1.00      B    P
ATOM    543 DS   DT  B  35      -4.840  57.200 -12.931  1.00  1.00      B    S
ATOM    544 DB   DT  B  35      -5.090  52.750 -13.321  1.00  1.00      B    B
ATOM    545 DP   DA  B  36      -1.540  58.250 -10.621  1.00  1.00      B    P
ATOM    546 DS   DA  B  36      -1.740  55.370  -8.671  1.00  1.00      B    S
ATOM    547 DB   DA  B  36      -2.050  51.060 -11.311  1.00  1.00      B    B
ATOM    548 DP   DG  B  37       1.220  55.130  -6.301  1.00  1.00      B    P
ATOM    549 DS   DG  B  37       1.100  51.770  -5.951  1.00  1.00      B    S
ATOM    550 DB   DG  B  37       1.050  49.020 -10.191  1.00  1.00      B    B
ATOM    551 DP   DG  B  38       3.380  50.230  -3.910  1.00  1.00      B    P
ATOM    552 DS   DG  B  38       3.310  46.690  -5.060  1.00  1.00      B    S
ATOM    553 DB   DG  B  38       3.680  46.560 -10.070  1.00  1.00      B    B
ATOM    554 DP   DG  B  39       5.130  44.300  -3.390  1.00  1.00      B    P
ATOM    555 DS   DG  B  39       5.580  42.140  -5.990  1.00  1.00      B    S
ATOM    556 DB   DG  B  39       6.790  44.930 -10.220  1.00  1.00      B    B
ATOM    557 DP   DA  B  40       7.180  38.760  -5.840  1.00  1.00      B    P
ATOM    558 DS   DA  B  40       7.590  38.360  -9.610  1.00  1.00      B    S
ATOM    559 DB   DA  B  40       9.360  42.710 -10.920  1.00  1.00      B    B
ATOM    560 DP   DG  B  41       9.510  35.440 -11.030  1.00  1.00      B    P
ATOM    561 DS   DG  B  41      10.790  37.150 -13.710  1.00  1.00      B    S
ATOM    562 DB   DG  B  41      12.760  41.480 -12.550  1.00  1.00      B    B
ATOM    563 DP   DT  B  42      12.790  35.800 -15.880  1.00  1.00      B    P
ATOM    564 DS   DT  B  42      14.310  38.570 -17.420  1.00  1.00      B    S
ATOM    565 DB   DT  B  42      16.030  40.550 -13.650  1.00  1.00      B    B
ATOM    566 DP   DA  B  43      17.440  36.930 -20.300  1.00  1.00      B    P
ATOM    567 DS   DA  B  43      20.220  39.180 -19.630  1.00  1.00      B    S
ATOM    568 DB   DA  B  43      20.280  40.470 -14.300  1.00  1.00      B    B
ATOM    569 DP   DA  B  44      23.320  38.900 -21.160  1.00  1.00      B    P
ATOM    570 DS   DA  B  44      25.240  40.960 -18.860  1.00  1.00      B    S
ATOM    571 DB   DA  B  44      23.910  39.640 -14.040  1.00  1.00      B    B
ATOM    572 DP   DT  B  45      29.000  41.360 -19.080  1.00  1.00      B    P
ATOM    573 DS   DT  B  45      29.660  41.800 -15.270  1.00  1.00      B    S
ATOM    574 DB   DT  B  45      27.190  38.150 -13.560  1.00  1.00      B    B
ATOM    575 DP   DC  B  46      33.880  41.660 -14.570  1.00  1.00      B    P
ATOM    576 DS   DC  B  46      33.390  40.300 -10.860  1.00  1.00      B    S
ATOM    577 DB   DC  B  46      30.180  37.430 -11.440  1.00  1.00      B    B
ATOM    578 DP   DC  B  47      35.700  39.470  -8.420  1.00  1.00      B    P
ATOM    579 DS   DC  B  47      33.520  37.270  -6.480  1.00  1.00      B    S
ATOM    580 DB   DC  B  47      32.270  34.830  -9.360  1.00  1.00      B    B
ATOM    581 DP   DC  B  48      34.470  35.900  -3.880  1.00  1.00      B    P
ATOM    582 DS   DC  B  48      32.500  32.500  -4.030  1.00  1.00      B    S
ATOM    583 DB   DC  B  48      33.070  31.040  -8.460  1.00  1.00      B    B
ATOM    584 DP   DC  B  49      33.560  29.780  -2.100  1.00  1.00      B    P
ATOM    585 DS   DC  B  49      31.760  26.660  -4.320  1.00  1.00      B    S
ATOM    586 DB   DC  B  49      33.820  27.270  -8.370  1.00  1.00      B    B
ATOM    587 DP   DT  B  50      31.780  22.780  -3.290  1.00  1.00      B    P
ATOM    588 DS   DT  B  50      30.600  21.540  -6.670  1.00  1.00      B    S
ATOM    589 DB   DT  B  50      34.070  23.400  -9.210  1.00  1.00      B    B
ATOM    590 DP   DT  B  51      30.050  17.940  -7.550  1.00  1.00      B    P
ATOM    591 DS   DT  B  51      30.680  18.120 -11.190  1.00  1.00      B    S
ATOM    592 DB   DT  B  51      34.710  18.820 -10.830  1.00  1.00      B    B
ATOM    593 DP   DG  B  52      30.000  14.330 -13.690  1.00  1.00      B    P
ATOM    594 DS   DG  B  52      32.470  14.850 -15.770  1.00  1.00      B    S
ATOM    595 DB   DG  B  52      37.060  16.690 -13.790  1.00  1.00      B    B
ATOM    596 DP   DG  B  53      33.150  12.410 -18.410  1.00  1.00      B    P
ATOM    597 DS   DG  B  53      37.140  12.620 -18.720  1.00  1.00      B    S
ATOM    598 DB   DG  B  53      39.590  14.110 -14.580  1.00  1.00      B    B
ATOM    599 DP   DC  B  54      38.780  10.620 -21.190  1.00  1.00      B    P
ATOM    600 DS   DC  B  54      42.540  11.050 -19.670  1.00  1.00      B    S
ATOM    601 DB   DC  B  54      41.840  11.620 -15.170  1.00  1.00      B    B
ATOM    602 DP   DG  B  55      45.880   7.480 -20.870  1.00  1.00      B    P
ATOM    603 DS   DG  B  55      47.620   8.280 -17.730  1.00  1.00      B    S
ATOM    604 DB   DG  B  55      44.320   8.480 -13.830  1.00  1.00      B    B
ATOM    605 DP   DG  B  56      51.160   6.400 -16.870  1.00  1.00      B    P
ATOM    606 DS   DG  B  56      50.700   5.500 -13.290  1.00  1.00      B    S
ATOM    607 DB   DG  B  56      45.680   5.610 -11.860  1.00  1.00      B    B
ATOM    608 DP   DT  B  57      52.220   3.550 -11.760  1.00  1.00      B    P
ATOM    609 DS   DT  B  57      49.870   3.220  -8.490  1.00  1.00      B    S
ATOM    610 DB   DT  B  57      45.620   2.380 -10.530  1.00  1.00      B    B
ATOM    611 DP   DT  B  58      50.610   1.000  -5.440  1.00  1.00      B    P
ATOM    612 DS   DT  B  58      47.160   0.670  -4.240  1.00  1.00      B    S
ATOM    613 DB   DT  B  58      45.130  -0.680  -8.220  1.00  1.00      B    B
ATOM    614 DP   DA  B  59      46.030  -1.870  -1.110  1.00  1.00      B    P
ATOM    615 DS   DA  B  59      42.250  -2.540  -2.230  1.00  1.00      B    S
ATOM    616 DB   DA  B  59      42.340  -3.830  -7.360  1.00  1.00      B    B
ATOM    617 DP   DA  B  60      39.790  -4.390  -0.310  1.00  1.00      B    P
ATOM    618 DS   DA  B  60      37.250  -4.680  -3.170  1.00  1.00      B    S
ATOM    619 DB   DA  B  60      39.840  -6.320  -7.390  1.00  1.00      B    B
ATOM    620 DP   DA  B  61      34.200  -5.500  -2.940  1.00  1.00      B    P
ATOM    621 DS   DA  B  61      33.960  -6.170  -6.390  1.00  1.00      B    S
ATOM    622 DB   DA  B  61      37.650  -9.360  -8.050  1.00  1.00      B    B
ATOM    623 DP   DA  B  62      30.680  -7.200  -7.770  1.00  1.00      B    P
ATOM    624 DS   DA  B  62      31.900  -8.750 -11.030  1.00  1.00      B    S
ATOM    625 DB   DA  B  62      35.940 -11.760 -10.230  1.00  1.00      B    B
ATOM    626 DP   DC  B  63      29.960 -10.260 -12.400  1.00  1.00      B    P
ATOM    627 DS   DC  B  63      32.400 -12.850 -13.740  1.00  1.00      B    S
ATOM    628 DB   DC  B  63      34.200 -14.690 -10.610  1.00  1.00      B    B
ATOM    629 DP   DG  B  64      30.540 -16.110 -17.290  1.00  1.00      B    P
ATOM    630 DS   DG  B  64      33.540 -18.670 -16.410  1.00  1.00      B    S
ATOM    631 DB   DG  B  64      33.810 -18.920 -11.790  1.00  1.00      B    B
ATOM    632 DP   DC  B  65      34.030 -21.370 -18.380  1.00  1.00      B    P
ATOM    633 DS   DC  B  65      34.610 -23.860 -15.090  1.00  1.00      B    S
ATOM    634 DB   DC  B  65      32.570 -22.010 -11.660  1.00  1.00      B    B
ATOM    635 DP   DG  B  66      34.140 -28.700 -15.430  1.00  1.00      B    P
ATOM    636 DS   DG  B  66      34.180 -28.980 -11.740  1.00  1.00      B    S
ATOM    637 DB   DG  B  66      31.310 -25.640  -9.610  1.00  1.00      B    B
ATOM    638 DP   DG  B  67      33.790 -31.800 -10.190  1.00  1.00      B    P
ATOM    639 DS   DG  B  67      32.260 -30.660  -6.910  1.00  1.00      B    S
ATOM    640 DB   DG  B  67      28.750 -27.020  -7.310  1.00  1.00      B    B
ATOM    641 DP   DG  B  68      31.200 -33.260  -4.270  1.00  1.00      B    P
ATOM    642 DS   DG  B  68      28.400 -30.750  -2.250  1.00  1.00      B    S
ATOM    643 DB   DG  B  68      25.820 -28.750  -5.490  1.00  1.00      B    B
ATOM    644 DP   DG  B  69      26.550 -32.150   0.790  1.00  1.00      B    P
ATOM    645 DS   DG  B  69      24.450 -29.130   0.510  1.00  1.00      B    S
ATOM    646 DB   DG  B  69      22.550 -29.370  -4.220  1.00  1.00      B    B
ATOM    647 DP   DG  B  70      21.810 -28.610   2.980  1.00  1.00      B    P
ATOM    648 DS   DG  B  70      19.390 -26.660   0.320  1.00  1.00      B    S
ATOM    649 DB   DG  B  70      18.920 -29.140  -3.530  1.00  1.00      B    B
ATOM    650 DP   DA  B  71      16.320 -25.150   1.320  1.00  1.00      B    P
ATOM    651 DS   DA  B  71      14.930 -25.550  -2.040  1.00  1.00      B    S
ATOM    652 DB   DA  B  71      15.330 -29.700  -3.490  1.00  1.00      B    B
ATOM    653 DP   DC  B  72      12.680 -24.370  -2.510  1.00  1.00      B    P
ATOM    654 DS   DC  B  72      11.430 -26.870  -4.870  1.00  1.00      B    S
ATOM    655 DB   DC  B  72      12.080 -30.820  -3.080  1.00  1.00      B    B
ATOM    656 DP   DA  B  73       7.700 -26.110  -6.810  1.00  1.00      B    P
ATOM    657 DS   DA  B  73       7.520 -29.720  -8.120  1.00  1.00      B    S
ATOM    658 DB   DA  B  73       9.030 -32.790  -4.950  1.00  1.00      B    B
ATOM    659 DP   DG  B  74       4.420 -30.880  -9.920  1.00  1.00      B    P
ATOM    660 DS   DG  B  74       4.260 -34.080  -8.870  1.00  1.00      B    S
ATOM    661 DB   DG  B  74       5.570 -34.330  -4.240  1.00  1.00      B    B
ATOM    662 DP   DC  B  75       1.160 -35.950  -9.890  1.00  1.00      B    P
ATOM    663 DS   DC  B  75       1.820 -38.540  -6.830  1.00  1.00      B    S
ATOM    664 DB   DC  B  75       2.830 -36.190  -3.600  1.00  1.00      B    B
ATOM    665 DP   DG  B  76      -1.510 -41.840  -6.650  1.00  1.00      B    P
ATOM    666 DS   DG  B  76      -1.130 -42.110  -2.870  1.00  1.00      B    S
ATOM    667 DB   DG  B  76       0.070 -37.940  -0.790  1.00  1.00      B    B
ATOM    668 DP   DC  B  77      -2.700 -44.590  -0.900  1.00  1.00      B    P
ATOM    669 DS   DC  B  77      -2.080 -42.370   2.450  1.00  1.00      B    S
ATOM    670 DB   DC  B  77      -2.670 -38.350   1.070  1.00  1.00      B    B
ATOM    671 DP   DG  B  78      -4.310 -43.880   6.170  1.00  1.00      B    P
ATOM    672 DS   DG  B  78      -4.460 -40.960   7.420  1.00  1.00      B    S
ATOM    673 DB   DG  B  78      -5.770 -37.420   3.930  1.00  1.00      B    B
ATOM    674 DP   DT  B  79      -5.780 -40.260  10.640  1.00  1.00      B    P
ATOM    675 DS   DT  B  79      -5.870 -36.780  10.260  1.00  1.00      B    S
ATOM    676 DB   DT  B  79      -8.190 -36.140   6.480  1.00  1.00      B    B
ATOM    677 DP   DA  B  80      -7.520 -34.530  13.480  1.00  1.00      B    P
ATOM    678 DS   DA  B  80      -8.540 -31.630  11.040  1.00  1.00      B    S
ATOM    679 DB   DA  B  80     -11.040 -33.450   7.110  1.00  1.00      B    B
ATOM    680 DP   DC  B  81      -9.840 -29.020  12.290  1.00  1.00      B    P
ATOM    681 DS   DC  B  81     -11.010 -27.910   8.700  1.00  1.00      B    S
ATOM    682 DB   DC  B  81     -13.770 -31.320   7.280  1.00  1.00      B    B
ATOM    683 DP   DG  B  82     -13.090 -23.730   8.700  1.00  1.00      B    P
ATOM    684 DS   DG  B  82     -14.850 -24.180   5.740  1.00  1.00      B    S
ATOM    685 DB   DG  B  82     -17.040 -28.710   5.870  1.00  1.00      B    B
ATOM    686 DP   DT  B  83     -16.810 -21.880   3.780  1.00  1.00      B    P
ATOM    687 DS   DT  B  83     -18.800 -24.070   2.160  1.00  1.00      B    S
ATOM    688 DB   DT  B  83     -19.800 -26.470   5.700  1.00  1.00      B    B
ATOM    689 DP   DG  B  84     -22.110 -22.110  -0.560  1.00  1.00      B    P
ATOM    690 DS   DG  B  84     -24.940 -24.980   0.290  1.00  1.00      B    S
ATOM    691 DB   DG  B  84     -24.270 -26.520   5.010  1.00  1.00      B    B
ATOM    692 DP   DC  B  85     -28.340 -24.400  -0.900  1.00  1.00      B    P
ATOM    693 DS   DC  B  85     -29.570 -26.590   1.770  1.00  1.00      B    S
ATOM    694 DB   DC  B  85     -27.820 -25.270   5.040  1.00  1.00      B    B
ATOM    695 DP   DG  B  86     -34.310 -26.760   1.950  1.00  1.00      B    P
ATOM    696 DS   DG  B  86     -34.480 -26.870   5.610  1.00  1.00      B    S
ATOM    697 DB   DG  B  86     -31.170 -23.750   7.590  1.00  1.00      B    B
ATOM    698 DP   DT  B  87     -37.480 -27.360   7.740  1.00  1.00      B    P
ATOM    699 DS   DT  B  87     -35.820 -26.220  11.060  1.00  1.00      B    S
ATOM    700 DB   DT  B  87     -34.050 -22.740   9.550  1.00  1.00      B    B
ATOM    701 DP   DT  B  88     -38.080 -25.400  13.860  1.00  1.00      B    P
ATOM    702 DS   DT  B  88     -35.820 -23.120  15.640  1.00  1.00      B    S
ATOM    703 DB   DT  B  88     -35.650 -20.180  12.090  1.00  1.00      B    B
ATOM    704 DP   DT  B  89     -36.910 -21.230  19.010  1.00  1.00      B    P
ATOM    705 DS   DT  B  89     -34.520 -18.860  18.580  1.00  1.00      B    S
ATOM    706 DB   DT  B  89     -36.000 -17.050  14.580  1.00  1.00      B    B
ATOM    707 DP   DA  B  90     -34.000 -15.670  21.270  1.00  1.00      B    P
ATOM    708 DS   DA  B  90     -32.700 -13.490  18.520  1.00  1.00      B    S
ATOM    709 DB   DA  B  90     -35.880 -12.990  14.780  1.00  1.00      B    B
ATOM    710 DP   DA  B  91     -30.830 -10.910  19.000  1.00  1.00      B    P
ATOM    711 DS   DA  B  91     -31.590  -9.560  15.380  1.00  1.00      B    S
ATOM    712 DB   DA  B  91     -36.220  -9.550  15.040  1.00  1.00      B    B
ATOM    713 DP   DG  B  92     -30.090  -5.850  15.170  1.00  1.00      B    P
ATOM    714 DS   DG  B  92     -33.160  -4.760  12.400  1.00  1.00      B    S
ATOM    715 DB   DG  B  92     -37.430  -6.140  13.740  1.00  1.00      B    B
ATOM    716 DP   DC  B  93     -32.470  -2.030  10.580  1.00  1.00      B    P
ATOM    717 DS   DC  B  93     -35.870  -1.680   9.610  1.00  1.00      B    S
ATOM    718 DB   DC  B  93     -37.910  -2.790  12.860  1.00  1.00      B    B
ATOM    719 DP   DG  B  94     -37.220   2.370   6.920  1.00  1.00      B    P
ATOM    720 DS   DG  B  94     -40.700   1.650   7.789  1.00  1.00      B    S
ATOM    721 DB   DG  B  94     -40.800   0.670  12.480  1.00  1.00      B    B
ATOM    722 DP   DG  B  95     -43.560   4.610   7.289  1.00  1.00      B    P
ATOM    723 DS   DG  B  95     -45.310   4.560  10.059  1.00  1.00      B    S
ATOM    724 DB   DG  B  95     -42.900   3.690  13.799  1.00  1.00      B    B
ATOM    725 DP   DT  B  96     -47.930   6.120  10.609  1.00  1.00      B    P
ATOM    726 DS   DT  B  96     -47.560   6.700  14.569  1.00  1.00      B    S
ATOM    727 DB   DT  B  96     -43.330   6.980  14.889  1.00  1.00      B    B
ATOM    728 DP   DG  B  97     -49.520  10.870  15.909  1.00  1.00      B    P
ATOM    729 DS   DG  B  97     -47.020  11.410  19.059  1.00  1.00      B    S
ATOM    730 DB   DG  B  97     -42.400  10.390  17.689  1.00  1.00      B    B
ATOM    731 DP   DC  B  98     -47.790  14.370  21.479  1.00  1.00      B    P
ATOM    732 DS   DC  B  98     -44.120  14.010  22.909  1.00  1.00      B    S
ATOM    733 DB   DC  B  98     -41.530  13.300  19.249  1.00  1.00      B    B
ATOM    734 DP   DT  B  99     -42.480  17.170  25.409  1.00  1.00      B    P
ATOM    735 DS   DT  B  99     -39.050  16.040  25.139  1.00  1.00      B    S
ATOM    736 DB   DT  B  99     -38.930  16.030  20.239  1.00  1.00      B    B
ATOM    737 DP   DA  B 100     -36.030  17.670  27.309  1.00  1.00      B    P
ATOM    738 DS   DA  B 100     -33.470  16.340  25.229  1.00  1.00      B    S
ATOM    739 DB   DA  B 100     -34.670  16.860  20.789  1.00  1.00      B    B
ATOM    740 DP   DG  B 101     -30.140  17.040  25.929  1.00  1.00      B    P
ATOM    741 DS   DG  B 101     -28.940  17.640  22.159  1.00  1.00      B    S
ATOM    742 DB   DG  B 101     -32.740  19.950  19.379  1.00  1.00      B    B
ATOM    743 DP   DA  B 102     -25.470  18.970  21.289  1.00  1.00      B    P
ATOM    744 DS   DA  B 102     -26.330  20.080  17.759  1.00  1.00      B    S
ATOM    745 DB   DA  B 102     -30.440  22.440  18.129  1.00  1.00      B    B
ATOM    746 DP   DG  B 103     -23.880  21.920  15.449  1.00  1.00      B    P
ATOM    747 DS   DG  B 103     -26.480  23.810  13.709  1.00  1.00      B    S
ATOM    748 DB   DG  B 103     -30.190  25.910  16.689  1.00  1.00      B    B
ATOM    749 DP   DC  B 104     -25.600  25.430  10.729  1.00  1.00      B    P
ATOM    750 DS   DC  B 104     -27.870  28.690  11.569  1.00  1.00      B    S
ATOM    751 DB   DC  B 104     -28.640  28.700  15.619  1.00  1.00      B    B
ATOM    752 DP   DT  B 105     -27.290  32.080  10.309  1.00  1.00      B    P
ATOM    753 DS   DT  B 105     -29.260  34.620  13.059  1.00  1.00      B    S
ATOM    754 DB   DT  B 105     -27.900  32.550  16.939  1.00  1.00      B    B
ATOM    755 DP   DG  B 106     -28.380  38.700  12.669  1.00  1.00      B    P
ATOM    756 DS   DG  B 106     -29.250  39.290  16.549  1.00  1.00      B    S
ATOM    757 DB   DG  B 106     -27.220  36.260  19.229  1.00  1.00      B    B
ATOM    758 DP   DT  B 107     -29.760  42.340  18.009  1.00  1.00      B    P
ATOM    759 DS   DT  B 107     -29.480  40.940  21.569  1.00  1.00      B    S
ATOM    760 DB   DT  B 107     -25.950  39.070  21.039  1.00  1.00      B    B
ATOM    761 DP   DC  B 108     -29.500  43.480  24.209  1.00  1.00      B    P
ATOM    762 DS   DC  B 108     -26.820  41.380  26.899  1.00  1.00      B    S
ATOM    763 DB   DC  B 108     -23.730  39.970  24.319  1.00  1.00      B    B
ATOM    764 DP   DT  B 109     -25.010  42.860  30.779  1.00  1.00      B    P
ATOM    765 DS   DT  B 109     -22.730  40.320  31.089  1.00  1.00      B    S
ATOM    766 DB   DT  B 109     -20.650  41.140  27.719  1.00  1.00      B    B
ATOM    767 DP   DA  B 110     -20.430  40.220  34.579  1.00  1.00      B    P
ATOM    768 DS   DA  B 110     -17.380  38.670  32.969  1.00  1.00      B    S
ATOM    769 DB   DA  B 110     -16.440  40.830  28.469  1.00  1.00      B    B
ATOM    770 DP   DC  B 111     -14.880  37.900  34.839  1.00  1.00      B    P
ATOM    771 DS   DC  B 111     -12.400  39.010  31.829  1.00  1.00      B    S
ATOM    772 DB   DC  B 111     -13.880  42.520  30.169  1.00  1.00      B    B
ATOM    773 DP   DG  B 112      -7.830  39.270  33.059  1.00  1.00      B    P
ATOM    774 DS   DG  B 112      -7.110  41.640  30.379  1.00  1.00      B    S
ATOM    775 DB   DG  B 112     -10.110  44.820  29.899  1.00  1.00      B    B
ATOM    776 DP   DA  B 113      -3.340  43.030  29.980  1.00  1.00      B    P
ATOM    777 DS   DA  B 113      -4.240  45.920  28.279  1.00  1.00      B    S
ATOM    778 DB   DA  B 113      -8.460  48.160  29.979  1.00  1.00      B    B
ATOM    779 DP   DC  B 114      -1.900  47.620  27.979  1.00  1.00      B    P
ATOM    780 DS   DC  B 114      -3.820  51.060  28.139  1.00  1.00      B    S
ATOM    781 DB   DC  B 114      -6.760  50.900  31.119  1.00  1.00      B    B
ATOM    782 DP   DC  B 115      -2.120  53.860  28.369  1.00  1.00      B    P
ATOM    783 DS   DC  B 115      -4.660  55.620  29.349  1.00  1.00      B    S
ATOM    784 DB   DC  B 115      -5.680  54.190  32.729  1.00  1.00      B    B
ATOM    785 DP   DA  B 116      -5.050  60.420  28.739  1.00  1.00      B    P
ATOM    786 DS   DA  B 116      -7.700  60.550  31.199  1.00  1.00      B    S
ATOM    787 DB   DA  B 116      -6.720  57.750  34.639  1.00  1.00      B    B
ATOM    788 DP   DA  B 117      -9.380  63.870  32.429  1.00  1.00      B    P
ATOM    789 DS   DA  B 117     -10.250  63.020  35.729  1.00  1.00      B    S
ATOM    790 DB   DA  B 117      -6.810  60.080  37.529  1.00  1.00      B    B
ATOM    791 DP   DT  B 118     -11.360  65.370  37.599  1.00  1.00      B    P
ATOM    792 DS   DT  B 118     -10.040  63.320  40.959  1.00  1.00      B    S
ATOM    793 DB   DT  B 118      -6.030  62.180  40.279  1.00  1.00      B    B
ATOM    794 DP   DT  B 119     -10.790  64.690  44.029  1.00  1.00      B    P
ATOM    795 DS   DT  B 119      -8.260  63.410  46.049  1.00  1.00      B    S
ATOM    796 DB   DT  B 119      -4.670  64.140  43.629  1.00  1.00      B    B
ATOM    797 DP   DG  B 120      -8.030  65.180  50.369  1.00  1.00      B    P
ATOM    798 DS   DG  B 120      -5.120  63.820  50.829  1.00  1.00      B    S
ATOM    799 DB   DG  B 120      -2.230  64.960  47.099  1.00  1.00      B    B
ATOM    800 DP   DA  B 121      -3.010  64.240  54.419  1.00  1.00      B    P
ATOM    801 DS   DA  B 121      -0.040  63.180  53.159  1.00  1.00      B    S
ATOM    802 DB   DA  B 121       0.540  66.160  49.019  1.00  1.00      B    B
ATOM    803 DP   DG  B 122       2.620  63.590  55.759  1.00  1.00      B    P
ATOM    804 DS   DG  B 122       5.170  65.190  53.469  1.00  1.00      B    S
ATOM    805 DB   DG  B 122       3.270  68.600  50.319  1.00  1.00      B    B
ATOM    806 DP   DC  B 123       8.690  65.510  54.769  1.00  1.00      B    P
ATOM    807 DS   DC  B 123       9.580  67.570  51.919  1.00  1.00      B    S
ATOM    808 DB   DC  B 123       5.910  70.320  51.659  1.00  1.00      B    B
ATOM    809 DP   DG  B 124      13.640  69.840  52.859  1.00  1.00      B    P
ATOM    810 DS   DG  B 124      12.640  72.240  50.489  1.00  1.00      B    S
ATOM    811 DB   DG  B 124       8.260  74.090  51.829  1.00  1.00      B    B
ATOM    812 DP   DG  B 125      14.990  74.880  49.399  1.00  1.00      B    P
ATOM    813 DS   DG  B 125      12.500  77.490  48.879  1.00  1.00      B    S
ATOM    814 DB   DG  B 125       9.140  77.790  52.249  1.00  1.00      B    B
ATOM    815 DP   DC  B 126      13.630  80.750  47.589  1.00  1.00      B    P
ATOM    816 DS   DC  B 126      10.770  82.330  48.899  1.00  1.00      B    S
ATOM    817 DB   DC  B 126      10.360  80.870  52.739  1.00  1.00      B    B
ATOM    818 DP   DC  B 127      10.900  86.160  48.949  1.00  1.00      B    P
ATOM    819 DS   DC  B 127       8.950  86.940  52.269  1.00  1.00      B    S
ATOM    820 DB   DC  B 127      10.520  83.900  55.169  1.00  1.00      B    B
ATOM    821 DP   DT  B 128       8.840  90.770  54.159  1.00  1.00      B    P
ATOM    822 DS   DT  B 128       8.180  89.560  57.489  1.00  1.00      B    S
ATOM    823 DB   DT  B 128      11.590  86.740  57.859  1.00  1.00      B    B
ATOM    824 DP   DG  B 129       7.880  93.390  60.539  1.00  1.00      B    P
ATOM    825 DS   DG  B 129       9.800  91.570  63.389  1.00  1.00      B    S
ATOM    826 DB   DG  B 129      12.740  87.840  61.769  1.00  1.00      B    B
ATOM    827 DP   DC  B 130      10.530  93.020  66.179  1.00  1.00      B    P
ATOM    828 DS   DC  B 130      13.730  90.840  66.789  1.00  1.00      B    S
ATOM    829 DB   DC  B 130      15.270  90.240  63.099  1.00  1.00      B    B
ATOM    830 DP   DA  B 131      16.700  92.350  69.749  1.00  1.00      B    P
ATOM    831 DS   DA  B 131      19.280  90.420  68.509  1.00  1.00      B    S
ATOM    832 DB   DA  B 131      19.380  90.180  63.799  1.00  1.00      B    B
ATOM    833 DP   DG  B 132      22.490  91.310  69.779  1.00  1.00      B    P
ATOM    834 DS   DG  B 132      24.610  90.480  66.739  1.00  1.00      B    S
ATOM    835 DB   DG  B 132      22.390  92.150  62.559  1.00  1.00      B    B
ATOM    836 DP   DA  B 133      27.820  90.630  66.679  1.00  1.00      B    P
ATOM    837 DS   DA  B 133      28.220  90.600  62.989  1.00  1.00      B    S
ATOM    838 DB   DA  B 133      25.110  93.880  61.319  1.00  1.00      B    B
ATOM    839 DP   DC  B 134      31.170  91.320  62.079  1.00  1.00      B    P
ATOM    840 DS   DC  B 134      30.480  93.540  59.439  1.00  1.00      B    S
ATOM    841 DB   DC  B 134      27.610  96.140  60.959  1.00  1.00      B    B
ATOM    842 DP   DC  B 135      33.070  95.000  57.929  1.00  1.00      B    P
ATOM    843 DS   DC  B 135      31.000  97.710  56.289  1.00  1.00      B    S
ATOM    844 DB   DC  B 135      28.980  99.260  59.349  1.00  1.00      B    B
ATOM    845 DP   DG  B 136      33.360 100.820  53.589  1.00  1.00      B    P
ATOM    846 DS   DG  B 136      30.950 103.230  54.059  1.00  1.00      B    S
ATOM    847 DB   DG  B 136      29.380 103.550  58.709  1.00  1.00      B    B
ATOM    848 DP   DG  B 137      31.110 106.540  52.489  1.00  1.00      B    P
ATOM    849 DS   DG  B 137      28.930 108.340  54.879  1.00  1.00      B    S
ATOM    850 DB   DG  B 137      30.190 106.890  59.849  1.00  1.00      B    B
ATOM    851 DP   DG  B 138      28.470 112.090  54.509  1.00  1.00      B    P
ATOM    852 DS   DG  B 138      28.290 113.090  58.009  1.00  1.00      B    S
ATOM    853 DB   DG  B 138      31.250 110.250  60.879  1.00  1.00      B    B
ATOM    854 DP   DA  B 139      27.780 116.910  59.069  1.00  1.00      B    P
ATOM    855 DS   DA  B 139      28.830 116.350  62.149  1.00  1.00      B    S
ATOM    856 DB   DA  B 139      32.650 113.640  61.829  1.00  1.00      B    B
ATOM    857 DP   DT  B 140      29.160 118.870  64.229  1.00  1.00      B    P
ATOM    858 DS   DT  B 140      32.050 117.570  66.199  1.00  1.00      B    S
ATOM    859 DB   DT  B 140      34.850 116.390  62.869  1.00  1.00      B    B
ATOM    860 DP   DT  B 141      33.780 119.790  68.639  1.00  1.00      B    P
ATOM    861 DS   DT  B 141      36.840 117.950  68.809  1.00  1.00      B    S
ATOM    862 DB   DT  B 141      37.760 118.320  64.659  1.00  1.00      B    B
ATOM    863 DP   DC  B 142      39.750 119.170  71.219  1.00  1.00      B    P
ATOM    864 DS   DC  B 142      42.510 117.510  69.019  1.00  1.00      B    S
ATOM    865 DB   DC  B 142      41.580 119.130  65.639  1.00  1.00      B    B
ATOM    866 DP   DT  B 143      46.960 117.130  69.469  1.00  1.00      B    P
ATOM    867 DS   DT  B 143      47.810 117.010  66.009  1.00  1.00      B    S
ATOM    868 DB   DT  B 143      45.510 120.550  64.649  1.00  1.00      B    B
ATOM    869 DP   DC  B 144      51.840 116.780  64.889  1.00  1.00      B    P
ATOM    870 DS   DC  B 144      51.360 118.550  61.629  1.00  1.00      B    S
ATOM    871 DB   DC  B 144      48.570 121.310  62.389  1.00  1.00      B    B
ATOM    872 DP   DC  B 145      53.850 119.790  59.869  1.00  1.00      B    P
ATOM    873 DS   DC  B 145      51.850 122.370  58.409  1.00  1.00      B    S
ATOM    874 DB   DC  B 145      51.080 125.030  61.969  1.00  1.00      B    B
ATOM    875 DP   DA  B 146      53.120 124.440  55.039  1.00  1.00      B    P
ATOM    876 DS   DA  B 146      50.800 126.900  55.149  1.00  1.00      B    S
ATOM    877 DB   DA  B 146      50.050 128.380  59.669  1.00  1.00      B    B
ATOM    878 DP   DG  B 147      50.870 129.950  52.509  1.00  1.00      B    P
ATOM    879 DS   DG  B 147      48.810 132.270  54.539  1.00  1.00      B    S
ATOM    880 DB   DG  B 147      50.690 132.120  59.459  1.00  1.00      B    B
TER
ATOM    881  CA  ALA C   1     -42.340 -81.020   2.420  1.00  1.00      C    C
ATOM    882  CA  ARG C   2     -45.890 -79.890   2.820  1.00  1.00      C    C
ATOM    883  CA  THR C   3     -47.880 -77.980   5.520  1.00  1.00      C    C
ATOM    884  CA  LYS C   4     -48.780 -74.260   5.260  1.00  1.00      C    C
ATOM    885  CA  GLN C   5     -45.690 -73.140   7.190  1.00  1.00      C    C
ATOM    886  CA  THR C   6     -43.000 -71.690   4.870  1.00  1.00      C    C
ATOM    887  CA  ALA C   7     -43.240 -68.000   4.020  1.00  1.00      C    C
ATOM    888  CA  ARG C   8     -41.860 -68.760   0.610  1.00  1.00      C    C
ATOM    889  CA  LYS C   9     -43.070 -68.310  -2.940  1.00  1.00      C    C
ATOM    890  CA  SER C  10     -40.160 -69.260  -5.300  1.00  1.00      C    C
ATOM    891  CA  THR C  11     -37.290 -69.640  -2.830  1.00  1.00      C    C
ATOM    892  CA  GLY C  12     -33.580 -68.980  -2.170  1.00  1.00      C    C
ATOM    893  CA  GLY C  13     -30.870 -66.950  -3.840  1.00  1.00      C    C
ATOM    894  CA  LYS C  14     -30.130 -64.590  -1.090  1.00  1.00      C    C
ATOM    895  CA  ALA C  15     -26.310 -64.500  -0.890  1.00  1.00      C    C
ATOM    896  CA  PRO C  16     -25.010 -61.690   1.180  1.00  1.00      C    C
ATOM    897  CA  ARG C  17     -21.490 -60.180   0.700  1.00  1.00      C    C
ATOM    898  CA  LYS C  18     -18.220 -61.300   2.240  1.00  1.00      C    C
ATOM    899  CA  GLN C  19     -16.700 -57.880   1.960  1.00  1.00      C    C
ATOM    900  CA  LEU C  20     -15.220 -59.010  -1.480  1.00  1.00      C    C
ATOM    901  CA  ALA C  21     -11.970 -57.280  -0.430  1.00  1.00      C    C
ATOM    902  CA  THR C  22     -11.170 -53.770  -1.970  1.00  1.00      C    C
ATOM    903  CA  LYS C  23     -13.320 -53.690  -4.950  1.00  1.00      C    C
ATOM    904  CA  ALA C  24     -12.830 -52.140  -8.390  1.00  1.00      C    C
ATOM    905  CA  ALA C  25     -16.210 -50.880  -9.630  1.00  1.00      C    C
ATOM    906  CA  ARG C  26     -17.120 -49.060  -6.390  1.00  1.00      C    C
ATOM    907  CA  LYS C  27     -19.210 -46.170  -7.460  1.00  1.00      C    C
ATOM    908  CA  SER C  28     -20.710 -45.640 -10.870  1.00  1.00      C    C
ATOM    909  CA  ALA C  29     -18.670 -45.350 -14.050  1.00  1.00      C    C
ATOM    910  CA  PRO C  30     -20.120 -42.280 -16.000  1.00  1.00      C    C
ATOM    911  CA  ALA C  31     -21.240 -43.330 -19.470  1.00  1.00      C    C
ATOM    912  CA  THR C  32     -24.890 -43.600 -18.460  1.00  1.00      C    C
ATOM    913  CA  GLY C  33     -27.070 -42.710 -15.610  1.00  1.00      C    C
ATOM    914  CA  GLY C  34     -26.870 -38.990 -15.070  1.00  1.00      C    C
ATOM    915  CA  VAL C  35     -25.140 -36.240 -13.280  1.00  1.00      C    C
ATOM    916  CA  LYS C  36     -25.260 -36.060  -9.490  1.00  1.00      C    C
ATOM    917  CA  LYS C  37     -28.990 -36.950  -8.730  1.00  1.00      C    C
ATOM    918  CA  PRO C  38     -31.130 -34.140 -10.030  1.00  1.00      C    C
ATOM    919  CA  HIS C  39     -31.350 -30.950  -7.870  1.00  1.00      C    C
ATOM    920  CA  ARG C  40     -27.960 -29.150  -7.360  1.00  1.00      C    C
ATOM    921  CA  TYR C  41     -26.220 -28.070  -4.280  1.00  1.00      C    C
ATOM    922  CA  ARG C  42     -22.440 -28.360  -4.200  1.00  1.00      C    C
ATOM    923  CA  PRO C  43     -19.940 -26.060  -2.510  1.00  1.00      C    C
ATOM    924  CA  GLY C  44     -18.970 -23.550  -5.090  1.00  1.00      C    C
ATOM    925  CA  THR C  45     -22.170 -23.640  -7.020  1.00  1.00      C    C
ATOM    926  CA  VAL C  46     -23.880 -21.330  -4.500  1.00  1.00      C    C
ATOM    927  CA  ALA C  47     -20.750 -19.280  -3.880  1.00  1.00      C    C
ATOM    928  CA  LEU C  48     -20.660 -18.180  -7.520  1.00  1.00      C    C
ATOM    929  CA  ARG C  49     -24.340 -17.150  -7.470  1.00  1.00      C    C
ATOM    930  CA  GLU C  50     -23.680 -14.840  -4.550  1.00  1.00      C    C
ATOM    931  CA  ILE C  51     -20.600 -13.270  -6.010  1.00  1.00      C    C
ATOM    932  CA  ARG C  52     -22.550 -12.500  -9.120  1.00  1.00      C    C
ATOM    933  CA  ARG C  53     -25.670 -11.300  -7.300  1.00  1.00      C    C
ATOM    934  CA  TYR C  54     -23.820  -8.810  -5.160  1.00  1.00      C    C
ATOM    935  CA  GLN C  55     -21.340  -7.610  -7.690  1.00  1.00      C    C
ATOM    936  CA  LYS C  56     -24.130  -6.310  -9.830  1.00  1.00      C    C
ATOM    937  CA  SER C  57     -25.820  -4.170  -7.040  1.00  1.00      C    C
ATOM    938  CA  THR C  58     -24.630  -1.040  -5.300  1.00  1.00      C    C
ATOM    939  CA  GLU C  59     -26.530  -1.140  -1.990  1.00  1.00      C    C
ATOM    940  CA  LEU C  60     -24.580  -1.140   1.160  1.00  1.00      C    C
ATOM    941  CA  LEU C  61     -24.120  -4.710   2.430  1.00  1.00      C    C
ATOM    942  CA  ILE C  62     -23.800  -4.300   6.160  1.00  1.00      C    C
ATOM    943  CA  ARG C  63     -27.040  -3.880   8.180  1.00  1.00      C    C
ATOM    944  CA  LYS C  64     -27.830  -0.170   8.750  1.00  1.00      C    C
ATOM    945  CA  LEU C  65     -28.710  -0.110  12.570  1.00  1.00      C    C
ATOM    946  CA  PRO C  66     -25.710  -2.150  13.660  1.00  1.00      C    C
ATOM    947  CA  PHE C  67     -23.500   0.250  11.780  1.00  1.00      C    C
ATOM    948  CA  GLN C  68     -25.070   3.330  13.520  1.00  1.00      C    C
ATOM    949  CA  ARG C  69     -24.450   1.550  16.760  1.00  1.00      C    C
ATOM    950  CA  LEU C  70     -20.740   0.880  16.360  1.00  1.00      C    C
ATOM    951  CA  VAL C  71     -20.160   4.420  15.240  1.00  1.00      C    C
ATOM    952  CA  ARG C  72     -21.800   6.070  18.320  1.00  1.00      C    C
ATOM    953  CA  GLU C  73     -19.790   3.610  20.370  1.00  1.00      C    C
ATOM    954  CA  ILE C  74     -16.540   4.520  18.720  1.00  1.00      C    C
ATOM    955  CA  ALA C  75     -17.140   8.330  18.600  1.00  1.00      C    C
ATOM    956  CA  GLN C  76     -17.960   8.520  22.330  1.00  1.00      C    C
ATOM    957  CA  ASP C  77     -14.340   7.660  23.020  1.00  1.00      C    C
ATOM    958  CA  PHE C  78     -13.220  10.800  21.030  1.00  1.00      C    C
ATOM    959  CA  LYS C  79     -16.010  13.220  22.290  1.00  1.00      C    C
ATOM    960  CA  THR C  80     -18.860  12.420  24.520  1.00  1.00      C    C
ATOM    961  CA  ASP C  81     -22.530  13.240  23.580  1.00  1.00      C    C
ATOM    962  CA  LEU C  82     -21.990  13.090  19.850  1.00  1.00      C    C
ATOM    963  CA  ARG C  83     -24.460  13.860  17.160  1.00  1.00      C    C
ATOM    964  CA  PHE C  84     -23.910  12.600  13.610  1.00  1.00      C    C
ATOM    965  CA  GLN C  85     -25.420  14.120  10.630  1.00  1.00      C    C
ATOM    966  CA  SER C  86     -27.070  11.210   8.830  1.00  1.00      C    C
ATOM    967  CA  SER C  87     -24.610  11.670   5.900  1.00  1.00      C    C
ATOM    968  CA  ALA C  88     -21.660  11.280   8.370  1.00  1.00      C    C
ATOM    969  CA  VAL C  89     -22.840   7.840   9.220  1.00  1.00      C    C
ATOM    970  CA  MET C  90     -23.670   6.970   5.660  1.00  1.00      C    C
ATOM    971  CA  ALA C  91     -20.370   8.330   4.390  1.00  1.00      C    C
ATOM    972  CA  LEU C  92     -18.340   6.160   6.800  1.00  1.00      C    C
ATOM    973  CA  GLN C  93     -20.220   3.090   5.750  1.00  1.00      C    C
ATOM    974  CA  GLU C  94     -19.740   3.500   1.980  1.00  1.00      C    C
ATOM    975  CA  ALA C  95     -15.960   4.120   2.610  1.00  1.00      C    C
ATOM    976  CA  SER C  96     -15.730   1.260   5.170  1.00  1.00      C    C
ATOM    977  CA  GLU C  97     -17.610  -1.100   2.950  1.00  1.00      C    C
ATOM    978  CA  ALA C  98     -15.330  -0.140  -0.010  1.00  1.00      C    C
ATOM    979  CA  TYR C  99     -12.170  -0.580   2.030  1.00  1.00      C    C
ATOM    980  CA  LEU C 100     -13.220  -4.070   3.300  1.00  1.00      C    C
ATOM    981  CA  VAL C 101     -14.360  -5.210  -0.140  1.00  1.00      C    C
ATOM    982  CA  ALA C 102     -11.120  -4.080  -1.790  1.00  1.00      C    C
ATOM    983  CA  LEU C 103      -9.060  -5.520   1.010  1.00  1.00      C    C
ATOM    984  CA  PHE C 104     -10.830  -8.880   0.530  1.00  1.00      C    C
ATOM    985  CA  GLU C 105      -9.820  -8.990  -3.120  1.00  1.00      C    C
ATOM    986  CA  ASP C 106      -6.220  -8.470  -1.980  1.00  1.00      C    C
ATOM    987  CA  THR C 107      -6.270 -11.320   0.480  1.00  1.00      C    C
ATOM    988  CA  ASN C 108      -7.480 -13.660  -2.340  1.00  1.00      C    C
ATOM    989  CA  LEU C 109      -4.330 -13.290  -4.430  1.00  1.00      C    C
ATOM    990  CA  CYS C 110      -2.270 -14.160  -1.430  1.00  1.00      C    C
ATOM    991  CA  ALA C 111      -4.320 -17.410  -0.740  1.00  1.00      C    C
ATOM    992  CA  ILE C 112      -4.000 -18.160  -4.470  1.00  1.00      C    C
ATOM    993  CA  HIS C 113      -0.310 -17.580  -4.390  1.00  1.00      C    C
ATOM    994  CA  ALA C 114      -0.220 -20.180  -1.610  1.00  1.00      C    C
ATOM    995  CA  LYS C 115      -2.040 -22.720  -3.920  1.00  1.00      C    C
ATOM    996  CA  ARG C 116      -5.210 -22.250  -1.930  1.00  1.00      C    C
ATOM    997  CA  VAL C 117      -8.870 -21.620  -2.740  1.00  1.00      C    C
ATOM    998  CA  THR C 118      -9.520 -20.860   0.930  1.00  1.00      C    C
ATOM    999  CA  ILE C 119      -8.820 -17.350   2.330  1.00  1.00      C    C
ATOM   1000  CA  MET C 120      -7.150 -17.140   5.710  1.00  1.00      C    C
ATOM   1001  CA  PRO C 121      -6.440 -14.460   8.290  1.00  1.00      C    C
ATOM   1002  CA  LYS C 122      -2.690 -14.840   7.640  1.00  1.00      C    C
ATOM   1003  CA  ASP C 123      -3.430 -13.790   4.080  1.00  1.00      C    C
ATOM   1004  CA  ILE C 124      -5.220 -10.620   5.300  1.00  1.00      C    C
ATOM   1005  CA  GLN C 125      -2.030  -9.800   7.290  1.00  1.00      C    C
ATOM   1006  CA  LEU C 126       0.240 -10.130   4.340  1.00  1.00      C    C
ATOM   1007  CA  ALA C 127      -1.980  -7.960   2.090  1.00  1.00      C    C
ATOM   1008  CA  ARG C 128      -2.090  -5.140   4.610  1.00  1.00      C    C
ATOM   1009  CA  ARG C 129       1.650  -5.430   5.430  1.00  1.00      C    C
ATOM   1010  CA  ILE C 130       2.620  -5.160   1.800  1.00  1.00      C    C
ATOM   1011  CA  ARG C 131       0.340  -2.270   1.240  1.00  1.00      C    C
ATOM   1012  CA  GLY C 132       2.090  -0.510   4.040  1.00  1.00      C    C
ATOM   1013  CA  GLU C 133      -0.920  -0.610   6.310  1.00  1.00      C    C
ATOM   1014  CA  ARG C 134       0.480  -2.840   8.990  1.00  1.00      C    C
ATOM   1015  CA  ALA C 135       4.080  -2.560   7.860  1.00  1.00      C    C
TER
ATOM   1016  CA  SER D   1     -31.920  12.270  38.939  1.00  1.00      D    C
ATOM   1017  CA  GLY D   2     -29.900  12.350  42.140  1.00  1.00      D    C
ATOM   1018  CA  ARG D   3     -32.780  13.380  44.459  1.00  1.00      D    C
ATOM   1019  CA  GLY D   4     -35.330  13.700  41.699  1.00  1.00      D    C
ATOM   1020  CA  LYS D   5     -36.160  17.280  42.579  1.00  1.00      D    C
ATOM   1021  CA  GLY D   6     -38.990  16.020  44.689  1.00  1.00      D    C
ATOM   1022  CA  GLY D   7     -38.250  13.070  46.979  1.00  1.00      D    C
ATOM   1023  CA  LYS D   8     -40.430   9.930  46.719  1.00  1.00      D    C
ATOM   1024  CA  GLY D   9     -39.700   6.250  47.699  1.00  1.00      D    C
ATOM   1025  CA  LEU D  10     -40.010   3.740  44.849  1.00  1.00      D    C
ATOM   1026  CA  GLY D  11     -37.160   3.190  42.300  1.00  1.00      D    C
ATOM   1027  CA  LYS D  12     -39.000   2.690  38.990  1.00  1.00      D    C
ATOM   1028  CA  GLY D  13     -41.700   0.050  38.919  1.00  1.00      D    C
ATOM   1029  CA  GLY D  14     -41.720  -0.210  35.209  1.00  1.00      D    C
ATOM   1030  CA  ALA D  15     -38.440  -1.950  34.000  1.00  1.00      D    C
ATOM   1031  CA  LYS D  16     -37.930  -4.540  31.310  1.00  1.00      D    C
ATOM   1032  CA  ARG D  17     -34.650  -5.480  29.600  1.00  1.00      D    C
ATOM   1033  CA  HIS D  18     -35.130  -8.670  27.670  1.00  1.00      D    C
ATOM   1034  CA  ARG D  19     -32.760 -10.500  25.440  1.00  1.00      D    C
ATOM   1035  CA  LYS D  20     -29.960  -9.560  27.750  1.00  1.00      D    C
ATOM   1036  CA  VAL D  21     -27.500  -6.830  26.920  1.00  1.00      D    C
ATOM   1037  CA  LEU D  22     -28.410  -4.640  23.970  1.00  1.00      D    C
ATOM   1038  CA  ARG D  23     -26.200  -4.090  20.920  1.00  1.00      D    C
ATOM   1039  CA  ASP D  24     -23.280  -6.390  19.980  1.00  1.00      D    C
ATOM   1040  CA  ASN D  25     -21.680  -3.420  18.160  1.00  1.00      D    C
ATOM   1041  CA  ILE D  26     -18.760  -5.260  16.460  1.00  1.00      D    C
ATOM   1042  CA  GLN D  27     -20.830  -8.260  17.240  1.00  1.00      D    C
ATOM   1043  CA  GLY D  28     -23.530  -6.670  15.140  1.00  1.00      D    C
ATOM   1044  CA  ILE D  29     -21.460  -7.130  12.060  1.00  1.00      D    C
ATOM   1045  CA  THR D  30     -22.280 -10.640  10.930  1.00  1.00      D    C
ATOM   1046  CA  LYS D  31     -20.750 -13.740   9.440  1.00  1.00      D    C
ATOM   1047  CA  PRO D  32     -23.320 -13.370   6.630  1.00  1.00      D    C
ATOM   1048  CA  ALA D  33     -22.710  -9.720   5.940  1.00  1.00      D    C
ATOM   1049  CA  ILE D  34     -18.940 -10.290   5.850  1.00  1.00      D    C
ATOM   1050  CA  ARG D  35     -19.360 -13.160   3.430  1.00  1.00      D    C
ATOM   1051  CA  ARG D  36     -21.420 -11.000   1.150  1.00  1.00      D    C
ATOM   1052  CA  LEU D  37     -18.820  -8.170   1.190  1.00  1.00      D    C
ATOM   1053  CA  ALA D  38     -16.310 -10.870   0.420  1.00  1.00      D    C
ATOM   1054  CA  ARG D  39     -18.570 -12.260  -2.440  1.00  1.00      D    C
ATOM   1055  CA  ARG D  40     -18.530  -8.800  -3.970  1.00  1.00      D    C
ATOM   1056  CA  GLY D  41     -14.790  -9.050  -3.300  1.00  1.00      D    C
ATOM   1057  CA  GLY D  42     -14.520 -12.180  -5.520  1.00  1.00      D    C
ATOM   1058  CA  VAL D  43     -13.910 -14.710  -2.680  1.00  1.00      D    C
ATOM   1059  CA  LYS D  44     -15.110 -18.350  -3.440  1.00  1.00      D    C
ATOM   1060  CA  ARG D  45     -14.420 -20.410  -0.330  1.00  1.00      D    C
ATOM   1061  CA  ILE D  46     -14.160 -19.200   3.170  1.00  1.00      D    C
ATOM   1062  CA  SER D  47     -12.330 -19.500   6.510  1.00  1.00      D    C
ATOM   1063  CA  GLY D  48     -14.110 -19.620   9.610  1.00  1.00      D    C
ATOM   1064  CA  LEU D  49     -11.650 -17.500  11.470  1.00  1.00      D    C
ATOM   1065  CA  ILE D  50     -11.870 -14.630   8.960  1.00  1.00      D    C
ATOM   1066  CA  TYR D  51     -14.890 -13.200  10.770  1.00  1.00      D    C
ATOM   1067  CA  GLU D  52     -12.930 -12.020  13.780  1.00  1.00      D    C
ATOM   1068  CA  GLU D  53     -10.020 -10.930  11.360  1.00  1.00      D    C
ATOM   1069  CA  THR D  54     -12.460  -8.720   9.540  1.00  1.00      D    C
ATOM   1070  CA  ARG D  55     -14.010  -7.330  12.750  1.00  1.00      D    C
ATOM   1071  CA  GLY D  56     -10.680  -6.490  14.080  1.00  1.00      D    C
ATOM   1072  CA  VAL D  57      -9.420  -4.780  10.890  1.00  1.00      D    C
ATOM   1073  CA  LEU D  58     -12.620  -2.810  10.140  1.00  1.00      D    C
ATOM   1074  CA  LYS D  59     -12.710  -1.670  13.830  1.00  1.00      D    C
ATOM   1075  CA  VAL D  60      -9.050  -0.440  13.350  1.00  1.00      D    C
ATOM   1076  CA  PHE D  61      -9.940   1.270  10.120  1.00  1.00      D    C
ATOM   1077  CA  LEU D  62     -12.740   3.110  11.890  1.00  1.00      D    C
ATOM   1078  CA  GLU D  63     -10.630   4.130  14.890  1.00  1.00      D    C
ATOM   1079  CA  ASN D  64      -8.190   5.600  12.430  1.00  1.00      D    C
ATOM   1080  CA  VAL D  65     -10.790   7.550  10.330  1.00  1.00      D    C
ATOM   1081  CA  ILE D  66     -12.780   8.670  13.330  1.00  1.00      D    C
ATOM   1082  CA  ARG D  67      -9.790  10.050  15.250  1.00  1.00      D    C
ATOM   1083  CA  ASP D  68      -9.140  12.540  12.500  1.00  1.00      D    C
ATOM   1084  CA  ALA D  69     -12.630  13.280  11.600  1.00  1.00      D    C
ATOM   1085  CA  VAL D  70     -13.540  13.990  15.260  1.00  1.00      D    C
ATOM   1086  CA  THR D  71     -10.280  15.980  15.560  1.00  1.00      D    C
ATOM   1087  CA  TYR D  72     -11.430  18.140  12.660  1.00  1.00      D    C
ATOM   1088  CA  THR D  73     -14.880  18.630  14.210  1.00  1.00      D    C
ATOM   1089  CA  GLU D  74     -13.590  20.000  17.540  1.00  1.00      D    C
ATOM   1090  CA  HIS D  75     -11.710  22.720  15.780  1.00  1.00      D    C
ATOM   1091  CA  ALA D  76     -15.040  24.360  14.810  1.00  1.00      D    C
ATOM   1092  CA  LYS D  77     -16.150  24.050  18.380  1.00  1.00      D    C
ATOM   1093  CA  ARG D  78     -19.070  21.720  17.080  1.00  1.00      D    C
ATOM   1094  CA  LYS D  79     -20.710  18.850  18.760  1.00  1.00      D    C
ATOM   1095  CA  THR D  80     -21.990  17.320  15.630  1.00  1.00      D    C
ATOM   1096  CA  VAL D  81     -19.770  15.400  13.070  1.00  1.00      D    C
ATOM   1097  CA  THR D  82     -20.860  16.700   9.670  1.00  1.00      D    C
ATOM   1098  CA  ALA D  83     -20.470  14.970   6.320  1.00  1.00      D    C
ATOM   1099  CA  MET D  84     -17.630  17.310   5.540  1.00  1.00      D    C
ATOM   1100  CA  ASP D  85     -15.650  16.390   8.630  1.00  1.00      D    C
ATOM   1101  CA  VAL D  86     -15.750  12.730   7.510  1.00  1.00      D    C
ATOM   1102  CA  VAL D  87     -14.970  13.570   3.870  1.00  1.00      D    C
ATOM   1103  CA  TYR D  88     -11.790  15.620   4.970  1.00  1.00      D    C
ATOM   1104  CA  ALA D  89     -10.820  12.840   7.460  1.00  1.00      D    C
ATOM   1105  CA  LEU D  90     -11.070  10.340   4.550  1.00  1.00      D    C
ATOM   1106  CA  LYS D  91      -9.100  12.570   2.320  1.00  1.00      D    C
ATOM   1107  CA  ARG D  92      -6.160  13.000   4.520  1.00  1.00      D    C
ATOM   1108  CA  GLN D  93      -5.970   9.250   5.160  1.00  1.00      D    C
ATOM   1109  CA  GLY D  94      -5.520   8.700   1.450  1.00  1.00      D    C
ATOM   1110  CA  ARG D  95      -9.200   7.670   0.890  1.00  1.00      D    C
ATOM   1111  CA  THR D  96     -10.530  10.570  -1.140  1.00  1.00      D    C
ATOM   1112  CA  LEU D  97     -14.300   9.800  -1.570  1.00  1.00      D    C
ATOM   1113  CA  TYR D  98     -16.320  11.760  -4.210  1.00  1.00      D    C
ATOM   1114  CA  GLY D  99     -19.990  12.550  -3.890  1.00  1.00      D    C
ATOM   1115  CA  PHE D 100     -20.980  13.980  -0.490  1.00  1.00      D    C
ATOM   1116  CA  GLY D 101     -20.130  17.710  -0.110  1.00  1.00      D    C
ATOM   1117  CA  GLY D 102     -16.600  17.590  -1.760  1.00  1.00      D    C
TER
ATOM   1118  CA  SER E   1     -38.070  -0.270 -31.110  1.00  1.00      E    C
ATOM   1119  CA  GLY E   2     -38.740  -2.920 -28.490  1.00  1.00      E    C
ATOM   1120  CA  ARG E   3     -41.360  -4.130 -26.190  1.00  1.00      E    C
ATOM   1121  CA  GLY E   4     -43.600  -1.000 -26.171  1.00  1.00      E    C
ATOM   1122  CA  LYS E   5     -46.880  -0.680 -27.851  1.00  1.00      E    C
ATOM   1123  CA  GLN E   6     -48.180   1.570 -25.011  1.00  1.00      E    C
ATOM   1124  CA  GLY E   7     -49.830   4.680 -26.451  1.00  1.00      E    C
ATOM   1125  CA  GLY E   8     -52.750   3.060 -28.061  1.00  1.00      E    C
ATOM   1126  CA  LYS E   9     -56.380   4.110 -28.481  1.00  1.00      E    C
ATOM   1127  CA  THR E  10     -58.070   7.150 -26.891  1.00  1.00      E    C
ATOM   1128  CA  ARG E  11     -59.080   6.570 -23.321  1.00  1.00      E    C
ATOM   1129  CA  ALA E  12     -62.520   5.020 -22.981  1.00  1.00      E    C
ATOM   1130  CA  LYS E  13     -64.070   6.660 -19.861  1.00  1.00      E    C
ATOM   1131  CA  ALA E  14     -67.060   4.630 -18.561  1.00  1.00      E    C
ATOM   1132  CA  LYS E  15     -68.320   3.510 -15.121  1.00  1.00      E    C
ATOM   1133  CA  THR E  16     -67.920   6.070 -12.471  1.00  1.00      E    C
ATOM   1134  CA  ARG E  17     -70.760   7.260 -10.361  1.00  1.00      E    C
ATOM   1135  CA  SER E  18     -69.620  10.770 -11.401  1.00  1.00      E    C
ATOM   1136  CA  SER E  19     -70.090  10.050 -15.071  1.00  1.00      E    C
ATOM   1137  CA  ARG E  20     -73.590   8.770 -14.391  1.00  1.00      E    C
ATOM   1138  CA  ALA E  21     -74.370  12.080 -12.581  1.00  1.00      E    C
ATOM   1139  CA  GLY E  22     -72.800  13.870 -15.581  1.00  1.00      E    C
ATOM   1140  CA  LEU E  23     -69.920  15.370 -13.391  1.00  1.00      E    C
ATOM   1141  CA  GLN E  24     -66.120  15.230 -13.501  1.00  1.00      E    C
ATOM   1142  CA  PHE E  25     -65.670  15.430  -9.671  1.00  1.00      E    C
ATOM   1143  CA  PRO E  26     -65.370  11.940  -8.121  1.00  1.00      E    C
ATOM   1144  CA  VAL E  27     -68.330  10.610  -6.281  1.00  1.00      E    C
ATOM   1145  CA  GLY E  28     -66.710   7.250  -5.571  1.00  1.00      E    C
ATOM   1146  CA  ARG E  29     -63.770   8.860  -3.741  1.00  1.00      E    C
ATOM   1147  CA  VAL E  30     -65.910  11.130  -1.581  1.00  1.00      E    C
ATOM   1148  CA  HIS E  31     -68.120   8.200  -0.611  1.00  1.00      E    C
ATOM   1149  CA  ARG E  32     -65.030   6.220   0.489  1.00  1.00      E    C
ATOM   1150  CA  LEU E  33     -63.530   9.050   2.429  1.00  1.00      E    C
ATOM   1151  CA  LEU E  34     -66.980   9.970   3.929  1.00  1.00      E    C
ATOM   1152  CA  ARG E  35     -67.420   6.470   5.259  1.00  1.00      E    C
ATOM   1153  CA  LYS E  36     -63.860   6.030   6.489  1.00  1.00      E    C
ATOM   1154  CA  GLY E  37     -63.920   9.330   8.349  1.00  1.00      E    C
ATOM   1155  CA  ASN E  38     -66.370   8.220  11.119  1.00  1.00      E    C
ATOM   1156  CA  TYR E  39     -68.810  11.040  10.609  1.00  1.00      E    C
ATOM   1157  CA  ALA E  40     -71.940   8.730  10.999  1.00  1.00      E    C
ATOM   1158  CA  GLU E  41     -72.850   5.090  11.099  1.00  1.00      E    C
ATOM   1159  CA  ARG E  42     -74.180   5.340   7.559  1.00  1.00      E    C
ATOM   1160  CA  VAL E  43     -73.650   6.930   4.209  1.00  1.00      E    C
ATOM   1161  CA  GLY E  44     -76.440   7.650   1.729  1.00  1.00      E    C
ATOM   1162  CA  ALA E  45     -75.860   7.140  -1.991  1.00  1.00      E    C
ATOM   1163  CA  GLY E  46     -76.960  10.750  -2.771  1.00  1.00      E    C
ATOM   1164  CA  ALA E  47     -74.770  12.470  -0.261  1.00  1.00      E    C
ATOM   1165  CA  PRO E  48     -71.290  11.940  -1.891  1.00  1.00      E    C
ATOM   1166  CA  VAL E  49     -72.980  12.550  -5.291  1.00  1.00      E    C
ATOM   1167  CA  TYR E  50     -74.560  15.730  -4.161  1.00  1.00      E    C
ATOM   1168  CA  LEU E  51     -71.540  17.090  -2.341  1.00  1.00      E    C
ATOM   1169  CA  ALA E  52     -69.140  16.590  -5.251  1.00  1.00      E    C
ATOM   1170  CA  ALA E  53     -71.370  18.560  -7.551  1.00  1.00      E    C
ATOM   1171  CA  VAL E  54     -71.360  21.560  -5.111  1.00  1.00      E    C
ATOM   1172  CA  LEU E  55     -67.590  21.350  -4.541  1.00  1.00      E    C
ATOM   1173  CA  GLU E  56     -67.180  21.260  -8.341  1.00  1.00      E    C
ATOM   1174  CA  TYR E  57     -69.260  24.430  -8.671  1.00  1.00      E    C
ATOM   1175  CA  LEU E  58     -67.380  26.310  -5.841  1.00  1.00      E    C
ATOM   1176  CA  THR E  59     -64.120  25.040  -7.381  1.00  1.00      E    C
ATOM   1177  CA  ALA E  60     -65.210  26.340 -10.721  1.00  1.00      E    C
ATOM   1178  CA  GLU E  61     -66.010  29.790  -9.301  1.00  1.00      E    C
ATOM   1179  CA  ILE E  62     -62.710  30.420  -7.841  1.00  1.00      E    C
ATOM   1180  CA  LEU E  63     -60.740  29.440 -10.981  1.00  1.00      E    C
ATOM   1181  CA  GLU E  64     -63.130  31.420 -13.111  1.00  1.00      E    C
ATOM   1182  CA  LEU E  65     -62.520  34.650 -11.051  1.00  1.00      E    C
ATOM   1183  CA  ALA E  66     -58.800  33.990 -10.801  1.00  1.00      E    C
ATOM   1184  CA  GLY E  67     -58.400  33.230 -14.461  1.00  1.00      E    C
ATOM   1185  CA  ASN E  68     -59.840  36.660 -15.171  1.00  1.00      E    C
ATOM   1186  CA  ALA E  69     -57.300  38.280 -12.731  1.00  1.00      E    C
ATOM   1187  CA  ALA E  70     -54.410  36.540 -14.531  1.00  1.00      E    C
ATOM   1188  CA  ARG E  71     -55.850  37.820 -17.841  1.00  1.00      E    C
ATOM   1189  CA  ASP E  72     -56.080  41.350 -16.501  1.00  1.00      E    C
ATOM   1190  CA  ASN E  73     -52.350  41.260 -15.641  1.00  1.00      E    C
ATOM   1191  CA  LYS E  74     -51.590  39.490 -19.031  1.00  1.00      E    C
ATOM   1192  CA  LYS E  75     -50.800  36.180 -17.551  1.00  1.00      E    C
ATOM   1193  CA  THR E  76     -51.200  32.660 -18.691  1.00  1.00      E    C
ATOM   1194  CA  ARG E  77     -50.550  31.000 -15.301  1.00  1.00      E    C
ATOM   1195  CA  ILE E  78     -52.670  31.380 -12.141  1.00  1.00      E    C
ATOM   1196  CA  ILE E  79     -50.550  32.250  -9.111  1.00  1.00      E    C
ATOM   1197  CA  PRO E  80     -51.750  32.850  -5.531  1.00  1.00      E    C
ATOM   1198  CA  ARG E  81     -51.880  36.630  -6.341  1.00  1.00      E    C
ATOM   1199  CA  HIS E  82     -54.700  35.950  -8.971  1.00  1.00      E    C
ATOM   1200  CA  LEU E  83     -56.600  33.800  -6.381  1.00  1.00      E    C
ATOM   1201  CA  GLN E  84     -56.210  36.590  -3.891  1.00  1.00      E    C
ATOM   1202  CA  LEU E  85     -57.600  39.210  -6.301  1.00  1.00      E    C
ATOM   1203  CA  ALA E  86     -60.560  36.820  -6.871  1.00  1.00      E    C
ATOM   1204  CA  VAL E  87     -61.520  36.480  -3.261  1.00  1.00      E    C
ATOM   1205  CA  ARG E  88     -60.910  39.920  -1.961  1.00  1.00      E    C
ATOM   1206  CA  ASN E  89     -62.780  42.140  -4.461  1.00  1.00      E    C
ATOM   1207  CA  ASP E  90     -65.890  39.790  -4.211  1.00  1.00      E    C
ATOM   1208  CA  GLU E  91     -68.300  40.400  -1.331  1.00  1.00      E    C
ATOM   1209  CA  GLU E  92     -69.330  36.770  -0.891  1.00  1.00      E    C
ATOM   1210  CA  LEU E  93     -66.000  35.070  -1.461  1.00  1.00      E    C
ATOM   1211  CA  ASN E  94     -64.350  37.510   1.009  1.00  1.00      E    C
ATOM   1212  CA  LYS E  95     -66.960  36.510   3.519  1.00  1.00      E    C
ATOM   1213  CA  LEU E  96     -66.740  32.720   2.809  1.00  1.00      E    C
ATOM   1214  CA  LEU E  97     -62.910  33.030   3.269  1.00  1.00      E    C
ATOM   1215  CA  GLY E  98     -62.970  35.490   6.249  1.00  1.00      E    C
ATOM   1216  CA  ARG E  99     -60.740  33.290   8.419  1.00  1.00      E    C
ATOM   1217  CA  VAL E 100     -58.560  31.960   5.629  1.00  1.00      E    C
ATOM   1218  CA  THR E 101     -54.910  32.320   5.049  1.00  1.00      E    C
ATOM   1219  CA  ILE E 102     -53.560  33.330   1.599  1.00  1.00      E    C
ATOM   1220  CA  ALA E 103     -49.850  33.490   1.409  1.00  1.00      E    C
ATOM   1221  CA  GLN E 104     -48.470  36.070  -1.141  1.00  1.00      E    C
ATOM   1222  CA  GLY E 105     -52.020  37.210  -1.611  1.00  1.00      E    C
ATOM   1223  CA  GLY E 106     -50.950  40.860  -0.861  1.00  1.00      E    C
ATOM   1224  CA  VAL E 107     -51.450  44.650  -1.361  1.00  1.00      E    C
ATOM   1225  CA  LEU E 108     -54.710  46.320  -2.291  1.00  1.00      E    C
ATOM   1226  CA  PRO E 109     -56.580  47.710   0.839  1.00  1.00      E    C
ATOM   1227  CA  ASN E 110     -53.820  49.470   2.779  1.00  1.00      E    C
ATOM   1228  CA  ILE E 111     -50.860  51.560   1.669  1.00  1.00      E    C
ATOM   1229  CA  GLN E 112     -50.060  54.670   3.939  1.00  1.00      E    C
ATOM   1230  CA  SER E 113     -51.220  57.770   1.939  1.00  1.00      E    C
ATOM   1231  CA  VAL E 114     -48.140  59.740   2.309  1.00  1.00      E    C
ATOM   1232  CA  LEU E 115     -45.990  57.290   0.329  1.00  1.00      E    C
ATOM   1233  CA  LEU E 116     -47.570  57.750  -3.161  1.00  1.00      E    C
ATOM   1234  CA  PRO E 117     -45.240  58.230  -5.991  1.00  1.00      E    C
ATOM   1235  CA  LYS E 118     -44.150  61.780  -7.191  1.00  1.00      E    C
ATOM   1236  CA  LYS E 119     -42.140  63.810  -4.781  1.00  1.00      E    C
ATOM   1237  CA  THR E 120     -39.550  63.140  -7.461  1.00  1.00      E    C
ATOM   1238  CA  GLU E 121     -37.960  64.590 -10.531  1.00  1.00      E    C
ATOM   1239  CA  SER E 122     -34.500  64.530  -8.921  1.00  1.00      E    C
ATOM   1240  CA  SER E 123     -31.730  62.390 -10.361  1.00  1.00      E    C
ATOM   1241  CA  LYS E 124     -30.740  61.300  -6.871  1.00  1.00      E    C
ATOM   1242  CA  SER E 125     -27.650  59.130  -7.441  1.00  1.00      E    C
ATOM   1243  CA  LYS E 126     -27.390  55.630  -8.741  1.00  1.00      E    C
ATOM   1244  CA  SER E 127     -29.450  52.460  -8.111  1.00  1.00      E    C
ATOM   1245  CA  LYS E 128     -32.950  52.940  -6.641  1.00  1.00      E    C
TER
ATOM   1246  CA  PRO F   1     -65.390 -32.110   6.760  1.00  1.00      F    C
ATOM   1247  CA  GLU F   2     -65.250 -34.330   3.710  1.00  1.00      F    C
ATOM   1248  CA  PRO F   3     -61.480 -34.960   2.990  1.00  1.00      F    C
ATOM   1249  CA  ALA F   4     -61.880 -33.380  -0.490  1.00  1.00      F    C
ATOM   1250  CA  LYS F   5     -60.650 -29.980  -1.790  1.00  1.00      F    C
ATOM   1251  CA  SER F   6     -62.060 -28.210  -4.800  1.00  1.00      F    C
ATOM   1252  CA  ALA F   7     -60.450 -24.950  -4.100  1.00  1.00      F    C
ATOM   1253  CA  PRO F   8     -62.860 -23.190  -3.991  1.00  1.00      F    C
ATOM   1254  CA  ALA F   9     -60.530 -20.250  -3.561  1.00  1.00      F    C
ATOM   1255  CA  PRO F  10     -59.680 -19.890  -6.431  1.00  1.00      F    C
ATOM   1256  CA  LYS F  11     -56.370 -21.490  -5.470  1.00  1.00      F    C
ATOM   1257  CA  LYS F  12     -53.270 -19.290  -5.810  1.00  1.00      F    C
ATOM   1258  CA  GLY F  13     -53.510 -18.530  -2.150  1.00  1.00      F    C
ATOM   1259  CA  SER F  14     -54.540 -16.110   0.590  1.00  1.00      F    C
ATOM   1260  CA  LYS F  15     -52.980 -16.170   4.030  1.00  1.00      F    C
ATOM   1261  CA  LYS F  16     -49.550 -16.590   2.450  1.00  1.00      F    C
ATOM   1262  CA  ALA F  17     -48.150 -14.030  -0.130  1.00  1.00      F    C
ATOM   1263  CA  VAL F  18     -48.630 -14.410  -3.920  1.00  1.00      F    C
ATOM   1264  CA  THR F  19     -52.100 -12.660  -3.710  1.00  1.00      F    C
ATOM   1265  CA  LYS F  20     -53.970 -12.750  -7.011  1.00  1.00      F    C
ATOM   1266  CA  THR F  21     -53.320  -9.590  -8.941  1.00  1.00      F    C
ATOM   1267  CA  GLN F  22     -51.020  -6.630  -8.131  1.00  1.00      F    C
ATOM   1268  CA  LYS F  23     -47.280  -7.090  -7.600  1.00  1.00      F    C
ATOM   1269  CA  LYS F  24     -47.920  -5.900  -3.971  1.00  1.00      F    C
ATOM   1270  CA  ASP F  25     -46.730  -6.050  -0.350  1.00  1.00      F    C
ATOM   1271  CA  GLY F  26     -43.730  -4.550   1.370  1.00  1.00      F    C
ATOM   1272  CA  LYS F  27     -44.150  -1.130  -0.191  1.00  1.00      F    C
ATOM   1273  CA  LYS F  28     -40.650   0.130  -1.090  1.00  1.00      F    C
ATOM   1274  CA  ARG F  29     -41.170   1.420  -4.681  1.00  1.00      F    C
ATOM   1275  CA  ARG F  30     -42.270   4.860  -3.531  1.00  1.00      F    C
ATOM   1276  CA  LYS F  31     -45.910   4.950  -2.421  1.00  1.00      F    C
ATOM   1277  CA  THR F  32     -47.970   7.590  -4.351  1.00  1.00      F    C
ATOM   1278  CA  ARG F  33     -48.730  10.420  -1.951  1.00  1.00      F    C
ATOM   1279  CA  LYS F  34     -52.390  10.400  -0.841  1.00  1.00      F    C
ATOM   1280  CA  GLU F  35     -54.320  11.280  -3.971  1.00  1.00      F    C
ATOM   1281  CA  SER F  36     -55.720  14.800  -3.701  1.00  1.00      F    C
ATOM   1282  CA  TYR F  37     -58.150  16.750  -5.791  1.00  1.00      F    C
ATOM   1283  CA  ALA F  38     -55.450  17.670  -8.251  1.00  1.00      F    C
ATOM   1284  CA  ILE F  39     -56.810  15.960 -11.341  1.00  1.00      F    C
ATOM   1285  CA  TYR F  40     -60.130  17.340 -10.881  1.00  1.00      F    C
ATOM   1286  CA  VAL F  41     -59.160  20.940 -10.191  1.00  1.00      F    C
ATOM   1287  CA  TYR F  42     -57.140  20.670 -13.381  1.00  1.00      F    C
ATOM   1288  CA  LYS F  43     -60.160  19.240 -15.431  1.00  1.00      F    C
ATOM   1289  CA  VAL F  44     -62.190  22.270 -14.181  1.00  1.00      F    C
ATOM   1290  CA  LEU F  45     -59.630  24.650 -15.231  1.00  1.00      F    C
ATOM   1291  CA  LYS F  46     -59.880  23.690 -18.901  1.00  1.00      F    C
ATOM   1292  CA  GLN F  47     -63.580  24.400 -18.921  1.00  1.00      F    C
ATOM   1293  CA  VAL F  48     -63.260  27.810 -17.511  1.00  1.00      F    C
ATOM   1294  CA  HIS F  49     -60.120  29.150 -19.141  1.00  1.00      F    C
ATOM   1295  CA  PRO F  50     -59.060  26.840 -22.031  1.00  1.00      F    C
ATOM   1296  CA  ASP F  51     -55.520  28.480 -22.301  1.00  1.00      F    C
ATOM   1297  CA  THR F  52     -54.860  29.020 -18.691  1.00  1.00      F    C
ATOM   1298  CA  GLY F  53     -52.530  26.870 -16.571  1.00  1.00      F    C
ATOM   1299  CA  ILE F  54     -52.350  26.830 -12.661  1.00  1.00      F    C
ATOM   1300  CA  SER F  55     -49.070  26.690 -10.671  1.00  1.00      F    C
ATOM   1301  CA  SER F  56     -48.210  24.240  -7.961  1.00  1.00      F    C
ATOM   1302  CA  LYS F  57     -48.430  26.890  -5.281  1.00  1.00      F    C
ATOM   1303  CA  ALA F  58     -51.790  28.180  -6.631  1.00  1.00      F    C
ATOM   1304  CA  MET F  59     -52.950  24.540  -7.091  1.00  1.00      F    C
ATOM   1305  CA  SER F  60     -51.750  23.910  -3.431  1.00  1.00      F    C
ATOM   1306  CA  ILE F  61     -54.350  26.630  -2.471  1.00  1.00      F    C
ATOM   1307  CA  MET F  62     -57.060  24.990  -4.631  1.00  1.00      F    C
ATOM   1308  CA  ASN F  63     -56.530  21.480  -3.371  1.00  1.00      F    C
ATOM   1309  CA  SER F  64     -56.340  22.870   0.279  1.00  1.00      F    C
ATOM   1310  CA  PHE F  65     -59.580  24.900  -0.441  1.00  1.00      F    C
ATOM   1311  CA  VAL F  66     -61.570  21.760  -1.461  1.00  1.00      F    C
ATOM   1312  CA  ASN F  67     -60.510  19.870   1.589  1.00  1.00      F    C
ATOM   1313  CA  ASP F  68     -61.570  22.830   3.859  1.00  1.00      F    C
ATOM   1314  CA  VAL F  69     -65.020  23.120   2.229  1.00  1.00      F    C
ATOM   1315  CA  PHE F  70     -65.340  19.300   2.049  1.00  1.00      F    C
ATOM   1316  CA  GLU F  71     -64.480  19.340   5.809  1.00  1.00      F    C
ATOM   1317  CA  ARG F  72     -66.690  22.380   6.529  1.00  1.00      F    C
ATOM   1318  CA  ILE F  73     -69.770  20.820   4.829  1.00  1.00      F    C
ATOM   1319  CA  ALA F  74     -69.000  17.250   5.939  1.00  1.00      F    C
ATOM   1320  CA  GLY F  75     -68.340  18.400   9.479  1.00  1.00      F    C
ATOM   1321  CA  GLU F  76     -71.440  20.530   9.669  1.00  1.00      F    C
ATOM   1322  CA  ALA F  77     -73.480  17.550   8.299  1.00  1.00      F    C
ATOM   1323  CA  SER F  78     -72.060  15.310  11.109  1.00  1.00      F    C
ATOM   1324  CA  ARG F  79     -73.270  17.780  13.849  1.00  1.00      F    C
ATOM   1325  CA  LEU F  80     -76.540  18.460  11.819  1.00  1.00      F    C
ATOM   1326  CA  ALA F  81     -77.470  14.880  11.749  1.00  1.00      F    C
ATOM   1327  CA  HIS F  82     -76.930  14.340  15.509  1.00  1.00      F    C
ATOM   1328  CA  TYR F  83     -79.390  17.090  16.459  1.00  1.00      F    C
ATOM   1329  CA  ASN F  84     -81.960  15.290  14.249  1.00  1.00      F    C
ATOM   1330  CA  LYS F  85     -81.120  11.810  15.439  1.00  1.00      F    C
ATOM   1331  CA  ARG F  86     -80.130  10.700  11.889  1.00  1.00      F    C
ATOM   1332  CA  SER F  87     -77.160   8.460  11.349  1.00  1.00      F    C
ATOM   1333  CA  THR F  88     -77.110   8.930   7.549  1.00  1.00      F    C
ATOM   1334  CA  ILE F  89     -75.570  11.690   5.559  1.00  1.00      F    C
ATOM   1335  CA  THR F  90     -78.210  12.280   2.959  1.00  1.00      F    C
ATOM   1336  CA  SER F  91     -78.360  14.950   0.269  1.00  1.00      F    C
ATOM   1337  CA  ARG F  92     -80.710  16.850   2.569  1.00  1.00      F    C
ATOM   1338  CA  GLU F  93     -77.900  17.580   5.069  1.00  1.00      F    C
ATOM   1339  CA  ILE F  94     -75.470  18.500   2.239  1.00  1.00      F    C
ATOM   1340  CA  GLN F  95     -78.120  20.880   0.919  1.00  1.00      F    C
ATOM   1341  CA  THR F  96     -78.830  22.540   4.149  1.00  1.00      F    C
ATOM   1342  CA  ALA F  97     -75.080  22.570   4.919  1.00  1.00      F    C
ATOM   1343  CA  VAL F  98     -74.640  24.370   1.679  1.00  1.00      F    C
ATOM   1344  CA  ARG F  99     -77.060  27.110   2.479  1.00  1.00      F    C
ATOM   1345  CA  LEU F 100     -75.610  27.690   5.919  1.00  1.00      F    C
ATOM   1346  CA  LEU F 101     -72.090  27.660   4.559  1.00  1.00      F    C
ATOM   1347  CA  LEU F 102     -72.390  29.590   1.239  1.00  1.00      F    C
ATOM   1348  CA  PRO F 103     -73.360  33.310   1.239  1.00  1.00      F    C
ATOM   1349  CA  GLY F 104     -76.430  34.110  -0.871  1.00  1.00      F    C
ATOM   1350  CA  GLU F 105     -75.640  33.890  -4.541  1.00  1.00      F    C
ATOM   1351  CA  LEU F 106     -73.090  31.250  -4.061  1.00  1.00      F    C
ATOM   1352  CA  ALA F 107     -75.440  28.920  -2.401  1.00  1.00      F    C
ATOM   1353  CA  LYS F 108     -78.020  29.630  -5.101  1.00  1.00      F    C
ATOM   1354  CA  HIS F 109     -75.840  28.120  -7.851  1.00  1.00      F    C
ATOM   1355  CA  ALA F 110     -74.510  25.350  -5.671  1.00  1.00      F    C
ATOM   1356  CA  VAL F 111     -78.000  23.730  -4.571  1.00  1.00      F    C
ATOM   1357  CA  SER F 112     -79.070  23.810  -8.271  1.00  1.00      F    C
ATOM   1358  CA  GLU F 113     -76.000  21.990  -9.541  1.00  1.00      F    C
ATOM   1359  CA  GLY F 114     -76.000  19.470  -6.701  1.00  1.00      F    C
ATOM   1360  CA  THR F 115     -79.800  18.790  -7.061  1.00  1.00      F    C
ATOM   1361  CA  LYS F 116     -79.520  18.350 -10.781  1.00  1.00      F    C
ATOM   1362  CA  ALA F 117     -76.560  16.040 -10.471  1.00  1.00      F    C
ATOM   1363  CA  VAL F 118     -78.210  13.840  -7.791  1.00  1.00      F    C
ATOM   1364  CA  THR F 119     -81.540  13.770  -9.561  1.00  1.00      F    C
ATOM   1365  CA  LYS F 120     -79.730  12.720 -12.831  1.00  1.00      F    C
ATOM   1366  CA  TYR F 121     -77.390  10.320 -11.061  1.00  1.00      F    C
ATOM   1367  CA  THR F 122     -80.310   8.540  -9.351  1.00  1.00      F    C
ATOM   1368  CA  SER F 123     -82.410   8.660 -12.561  1.00  1.00      F    C
ATOM   1369  CA  ALA F 124     -80.030   6.150 -14.171  1.00  1.00      F    C
ATOM   1370  CA  LYS F 125     -82.660   3.840 -15.601  1.00  1.00      F    C
TER
ATOM   1371  CA  ALA G   1      27.200   6.290  33.260  1.00  1.00      G    C
ATOM   1372  CA  ARG G   2      25.830   9.830  33.420  1.00  1.00      G    C
ATOM   1373  CA  THR G   3      28.590  11.770  31.730  1.00  1.00      G    C
ATOM   1374  CA  LYS G   4      31.000  10.270  34.200  1.00  1.00      G    C
ATOM   1375  CA  GLN G   5      34.640  11.290  34.320  1.00  1.00      G    C
ATOM   1376  CA  THR G   6      35.380   8.380  36.510  1.00  1.00      G    C
ATOM   1377  CA  ALA G   7      34.970   4.670  35.870  1.00  1.00      G    C
ATOM   1378  CA  ARG G   8      35.410   2.960  39.230  1.00  1.00      G    C
ATOM   1379  CA  LYS G   9      32.740   0.250  39.490  1.00  1.00      G    C
ATOM   1380  CA  SER G  10      29.500   0.600  41.310  1.00  1.00      G    C
ATOM   1381  CA  THR G  11      26.640   2.810  40.240  1.00  1.00      G    C
ATOM   1382  CA  GLY G  12      23.320   1.830  38.590  1.00  1.00      G    C
ATOM   1383  CA  GLY G  13      21.950  -1.620  38.550  1.00  1.00      G    C
ATOM   1384  CA  LYS G  14      22.760  -4.220  41.030  1.00  1.00      G    C
ATOM   1385  CA  ALA G  15      23.250  -6.590  38.040  1.00  1.00      G    C
ATOM   1386  CA  PRO G  16      24.870 -10.090  38.550  1.00  1.00      G    C
ATOM   1387  CA  ARG G  17      28.400  -8.570  38.030  1.00  1.00      G    C
ATOM   1388  CA  LYS G  18      30.560 -11.810  37.910  1.00  1.00      G    C
ATOM   1389  CA  GLN G  19      28.690 -14.560  36.080  1.00  1.00      G    C
ATOM   1390  CA  LEU G  20      30.820 -16.980  34.290  1.00  1.00      G    C
ATOM   1391  CA  ALA G  21      30.440 -19.140  31.120  1.00  1.00      G    C
ATOM   1392  CA  THR G  22      33.550 -19.720  29.110  1.00  1.00      G    C
ATOM   1393  CA  LYS G  23      35.070 -19.350  25.730  1.00  1.00      G    C
ATOM   1394  CA  ALA G  24      38.450 -21.090  24.980  1.00  1.00      G    C
ATOM   1395  CA  ALA G  25      40.270 -24.140  26.210  1.00  1.00      G    C
ATOM   1396  CA  ARG G  26      43.720 -24.970  25.020  1.00  1.00      G    C
ATOM   1397  CA  LYS G  27      47.010 -23.400  23.890  1.00  1.00      G    C
ATOM   1398  CA  SER G  28      48.760 -25.820  21.560  1.00  1.00      G    C
ATOM   1399  CA  ALA G  29      46.690 -26.880  18.550  1.00  1.00      G    C
ATOM   1400  CA  PRO G  30      47.880 -24.580  15.670  1.00  1.00      G    C
ATOM   1401  CA  ALA G  31      45.320 -22.000  14.810  1.00  1.00      G    C
ATOM   1402  CA  THR G  32      44.960 -19.730  11.860  1.00  1.00      G    C
ATOM   1403  CA  GLY G  33      44.800 -16.430  13.590  1.00  1.00      G    C
ATOM   1404  CA  GLY G  34      42.360 -15.290  10.850  1.00  1.00      G    C
ATOM   1405  CA  VAL G  35      40.270 -17.900   8.870  1.00  1.00      G    C
ATOM   1406  CA  LYS G  36      41.290 -21.560   8.900  1.00  1.00      G    C
ATOM   1407  CA  LYS G  37      38.150 -23.750   8.220  1.00  1.00      G    C
ATOM   1408  CA  PRO G  38      35.260 -21.950  10.020  1.00  1.00      G    C
ATOM   1409  CA  HIS G  39      32.080 -23.920  10.510  1.00  1.00      G    C
ATOM   1410  CA  ARG G  40      29.840 -24.840   7.700  1.00  1.00      G    C
ATOM   1411  CA  TYR G  41      30.490 -25.070   3.910  1.00  1.00      G    C
ATOM   1412  CA  ARG G  42      27.340 -26.320   2.070  1.00  1.00      G    C
ATOM   1413  CA  PRO G  43      24.560 -23.850   0.970  1.00  1.00      G    C
ATOM   1414  CA  GLY G  44      23.040 -21.500   3.340  1.00  1.00      G    C
ATOM   1415  CA  THR G  45      26.120 -21.180   5.720  1.00  1.00      G    C
ATOM   1416  CA  VAL G  46      27.390 -18.110   3.820  1.00  1.00      G    C
ATOM   1417  CA  ALA G  47      23.890 -16.930   2.990  1.00  1.00      G    C
ATOM   1418  CA  LEU G  48      23.050 -16.860   6.670  1.00  1.00      G    C
ATOM   1419  CA  ARG G  49      26.230 -14.980   7.500  1.00  1.00      G    C
ATOM   1420  CA  GLU G  50      25.430 -12.350   4.880  1.00  1.00      G    C
ATOM   1421  CA  ILE G  51      21.930 -11.900   6.110  1.00  1.00      G    C
ATOM   1422  CA  ARG G  52      23.170 -11.090   9.530  1.00  1.00      G    C
ATOM   1423  CA  ARG G  53      26.100  -8.830   8.370  1.00  1.00      G    C
ATOM   1424  CA  TYR G  54      24.060  -6.810   5.890  1.00  1.00      G    C
ATOM   1425  CA  GLN G  55      21.020  -6.330   8.040  1.00  1.00      G    C
ATOM   1426  CA  LYS G  56      23.070  -4.860  10.900  1.00  1.00      G    C
ATOM   1427  CA  SER G  57      24.900  -2.360   8.670  1.00  1.00      G    C
ATOM   1428  CA  THR G  58      23.640   0.520   6.440  1.00  1.00      G    C
ATOM   1429  CA  GLU G  59      26.610   1.140   4.160  1.00  1.00      G    C
ATOM   1430  CA  LEU G  60      25.820   1.440   0.360  1.00  1.00      G    C
ATOM   1431  CA  LEU G  61      26.180  -1.910  -1.360  1.00  1.00      G    C
ATOM   1432  CA  ILE G  62      26.070  -0.980  -5.030  1.00  1.00      G    C
ATOM   1433  CA  ARG G  63      29.370  -0.000  -6.510  1.00  1.00      G    C
ATOM   1434  CA  LYS G  64      29.520   3.800  -7.250  1.00  1.00      G    C
ATOM   1435  CA  LEU G  65      30.530   4.000 -10.820  1.00  1.00      G    C
ATOM   1436  CA  PRO G  66      28.240   1.280 -12.120  1.00  1.00      G    C
ATOM   1437  CA  PHE G  67      25.250   3.020 -10.490  1.00  1.00      G    C
ATOM   1438  CA  GLN G  68      26.220   6.430 -11.820  1.00  1.00      G    C
ATOM   1439  CA  ARG G  69      26.370   4.980 -15.320  1.00  1.00      G    C
ATOM   1440  CA  LEU G  70      22.810   3.660 -15.150  1.00  1.00      G    C
ATOM   1441  CA  VAL G  71      21.470   6.970 -14.030  1.00  1.00      G    C
ATOM   1442  CA  ARG G  72      23.320   9.120 -16.690  1.00  1.00      G    C
ATOM   1443  CA  GLU G  73      22.310   6.790 -19.400  1.00  1.00      G    C
ATOM   1444  CA  ILE G  74      18.630   6.680 -18.490  1.00  1.00      G    C
ATOM   1445  CA  ALA G  75      18.610  10.460 -18.220  1.00  1.00      G    C
ATOM   1446  CA  GLN G  76      20.460  11.060 -21.500  1.00  1.00      G    C
ATOM   1447  CA  ASP G  77      17.340   9.740 -23.220  1.00  1.00      G    C
ATOM   1448  CA  PHE G  78      15.200  12.450 -21.750  1.00  1.00      G    C
ATOM   1449  CA  LYS G  79      17.630  15.330 -21.380  1.00  1.00      G    C
ATOM   1450  CA  THR G  80      21.100  15.550 -22.910  1.00  1.00      G    C
ATOM   1451  CA  ASP G  81      23.880  17.620 -21.330  1.00  1.00      G    C
ATOM   1452  CA  LEU G  82      22.510  17.350 -17.860  1.00  1.00      G    C
ATOM   1453  CA  ARG G  83      24.920  17.440 -14.950  1.00  1.00      G    C
ATOM   1454  CA  PHE G  84      24.130  15.970 -11.540  1.00  1.00      G    C
ATOM   1455  CA  GLN G  85      25.340  17.110  -8.110  1.00  1.00      G    C
ATOM   1456  CA  SER G  86      27.160  14.000  -6.660  1.00  1.00      G    C
ATOM   1457  CA  SER G  87      24.570  13.840  -3.820  1.00  1.00      G    C
ATOM   1458  CA  ALA G  88      21.740  13.830  -6.420  1.00  1.00      G    C
ATOM   1459  CA  VAL G  89      23.040  10.530  -7.650  1.00  1.00      G    C
ATOM   1460  CA  MET G  90      23.790   9.400  -4.040  1.00  1.00      G    C
ATOM   1461  CA  ALA G  91      20.140  10.410  -2.950  1.00  1.00      G    C
ATOM   1462  CA  LEU G  92      18.850   8.370  -5.900  1.00  1.00      G    C
ATOM   1463  CA  GLN G  93      21.080   5.510  -4.930  1.00  1.00      G    C
ATOM   1464  CA  GLU G  94      20.020   5.850  -1.240  1.00  1.00      G    C
ATOM   1465  CA  ALA G  95      16.340   5.680  -2.410  1.00  1.00      G    C
ATOM   1466  CA  SER G  96      17.090   2.990  -5.030  1.00  1.00      G    C
ATOM   1467  CA  GLU G  97      18.770   0.680  -2.510  1.00  1.00      G    C
ATOM   1468  CA  ALA G  98      16.000   1.230  -0.010  1.00  1.00      G    C
ATOM   1469  CA  TYR G  99      13.500   0.510  -2.770  1.00  1.00      G    C
ATOM   1470  CA  LEU G 100      15.220  -2.760  -3.860  1.00  1.00      G    C
ATOM   1471  CA  VAL G 101      15.730  -3.800  -0.240  1.00  1.00      G    C
ATOM   1472  CA  ALA G 102      12.190  -2.790   0.750  1.00  1.00      G    C
ATOM   1473  CA  LEU G 103      10.770  -4.680  -2.250  1.00  1.00      G    C
ATOM   1474  CA  PHE G 104      12.950  -7.650  -1.320  1.00  1.00      G    C
ATOM   1475  CA  GLU G 105      11.420  -7.540   2.170  1.00  1.00      G    C
ATOM   1476  CA  ASP G 106       7.920  -7.670   0.400  1.00  1.00      G    C
ATOM   1477  CA  THR G 107       9.020 -10.250  -2.110  1.00  1.00      G    C
ATOM   1478  CA  ASN G 108      10.220 -12.390   0.790  1.00  1.00      G    C
ATOM   1479  CA  LEU G 109       6.910 -12.170   2.550  1.00  1.00      G    C
ATOM   1480  CA  CYS G 110       5.340 -13.690  -0.630  1.00  1.00      G    C
ATOM   1481  CA  ALA G 111       7.800 -16.630  -1.050  1.00  1.00      G    C
ATOM   1482  CA  ILE G 112       7.520 -17.720   2.560  1.00  1.00      G    C
ATOM   1483  CA  HIS G 113       3.670 -17.350   2.430  1.00  1.00      G    C
ATOM   1484  CA  ALA G 114       3.730 -20.180  -0.160  1.00  1.00      G    C
ATOM   1485  CA  LYS G 115       5.980 -22.180   1.990  1.00  1.00      G    C
ATOM   1486  CA  ARG G 116       9.010 -21.820  -0.310  1.00  1.00      G    C
ATOM   1487  CA  VAL G 117      12.150 -20.260   1.030  1.00  1.00      G    C
ATOM   1488  CA  THR G 118      13.470 -19.130  -2.280  1.00  1.00      G    C
ATOM   1489  CA  ILE G 119      12.420 -15.690  -3.680  1.00  1.00      G    C
ATOM   1490  CA  MET G 120      11.310 -15.870  -7.250  1.00  1.00      G    C
ATOM   1491  CA  PRO G 121      10.170 -13.570 -10.030  1.00  1.00      G    C
ATOM   1492  CA  LYS G 122       6.500 -14.550  -9.210  1.00  1.00      G    C
ATOM   1493  CA  ASP G 123       7.100 -13.210  -5.710  1.00  1.00      G    C
ATOM   1494  CA  ILE G 124       8.360  -9.950  -6.840  1.00  1.00      G    C
ATOM   1495  CA  GLN G 125       5.520  -9.650  -9.170  1.00  1.00      G    C
ATOM   1496  CA  LEU G 126       2.780 -10.570  -6.650  1.00  1.00      G    C
ATOM   1497  CA  ALA G 127       4.370  -7.950  -4.210  1.00  1.00      G    C
ATOM   1498  CA  ARG G 128       4.380  -5.370  -6.960  1.00  1.00      G    C
ATOM   1499  CA  ARG G 129       0.800  -6.060  -7.840  1.00  1.00      G    C
ATOM   1500  CA  ILE G 130      -0.470  -5.640  -4.250  1.00  1.00      G    C
ATOM   1501  CA  ARG G 131       1.640  -2.530  -3.740  1.00  1.00      G    C
ATOM   1502  CA  GLY G 132      -0.110  -0.940  -6.680  1.00  1.00      G    C
ATOM   1503  CA  GLU G 133       3.000  -0.670  -8.690  1.00  1.00      G    C
ATOM   1504  CA  ARG G 134       1.880  -3.060 -11.390  1.00  1.00      G    C
ATOM   1505  CA  ALA G 135      -1.750  -2.890 -10.460  1.00  1.00      G    C
TER
ATOM   1506  CA  SER H   1      30.900  15.719 -37.590  1.00  1.00      H    C
ATOM   1507  CA  GLY H   2      33.370  17.009 -34.990  1.00  1.00      H    C
ATOM   1508  CA  ARG H   3      34.740  13.950 -33.120  1.00  1.00      H    C
ATOM   1509  CA  GLY H   4      32.840  10.580 -33.210  1.00  1.00      H    C
ATOM   1510  CA  LYS H   5      33.290   8.950 -29.880  1.00  1.00      H    C
ATOM   1511  CA  GLY H   6      36.450   7.040 -30.900  1.00  1.00      H    C
ATOM   1512  CA  GLY H   7      37.830   5.529 -34.280  1.00  1.00      H    C
ATOM   1513  CA  LYS H   8      37.600   1.719 -33.920  1.00  1.00      H    C
ATOM   1514  CA  GLY H   9      38.340  -0.621 -30.930  1.00  1.00      H    C
ATOM   1515  CA  LEU H  10      41.000  -2.791 -32.730  1.00  1.00      H    C
ATOM   1516  CA  GLY H  11      44.770  -2.761 -31.920  1.00  1.00      H    C
ATOM   1517  CA  LYS H  12      45.220  -0.511 -28.920  1.00  1.00      H    C
ATOM   1518  CA  GLY H  13      42.580   1.499 -27.020  1.00  1.00      H    C
ATOM   1519  CA  GLY H  14      43.950   5.039 -27.500  1.00  1.00      H    C
ATOM   1520  CA  ALA H  15      42.800   6.070 -24.130  1.00  1.00      H    C
ATOM   1521  CA  LYS H  16      41.580   2.740 -22.720  1.00  1.00      H    C
ATOM   1522  CA  ARG H  17      39.350   3.090 -19.770  1.00  1.00      H    C
ATOM   1523  CA  HIS H  18      35.800   3.990 -18.650  1.00  1.00      H    C
ATOM   1524  CA  ARG H  19      35.360   5.280 -15.130  1.00  1.00      H    C
ATOM   1525  CA  LYS H  20      31.840   5.160 -16.530  1.00  1.00      H    C
ATOM   1526  CA  VAL H  21      32.220   2.710 -19.430  1.00  1.00      H    C
ATOM   1527  CA  LEU H  22      29.810   0.750 -21.540  1.00  1.00      H    C
ATOM   1528  CA  ARG H  23      30.750  -2.160 -19.180  1.00  1.00      H    C
ATOM   1529  CA  ASP H  24      27.120  -3.270 -19.570  1.00  1.00      H    C
ATOM   1530  CA  ASN H  25      25.540  -0.370 -17.970  1.00  1.00      H    C
ATOM   1531  CA  ILE H  26      22.250  -1.770 -16.690  1.00  1.00      H    C
ATOM   1532  CA  GLN H  27      23.950  -5.070 -16.990  1.00  1.00      H    C
ATOM   1533  CA  GLY H  28      26.620  -3.630 -14.800  1.00  1.00      H    C
ATOM   1534  CA  ILE H  29      24.460  -4.050 -11.670  1.00  1.00      H    C
ATOM   1535  CA  THR H  30      26.010  -7.320 -10.880  1.00  1.00      H    C
ATOM   1536  CA  LYS H  31      24.640 -10.490  -9.340  1.00  1.00      H    C
ATOM   1537  CA  PRO H  32      26.590  -9.660  -6.150  1.00  1.00      H    C
ATOM   1538  CA  ALA H  33      25.140  -6.250  -5.700  1.00  1.00      H    C
ATOM   1539  CA  ILE H  34      21.640  -7.630  -6.250  1.00  1.00      H    C
ATOM   1540  CA  ARG H  35      22.360 -10.580  -3.850  1.00  1.00      H    C
ATOM   1541  CA  ARG H  36      23.480  -8.030  -1.240  1.00  1.00      H    C
ATOM   1542  CA  LEU H  37      20.310  -6.040  -1.630  1.00  1.00      H    C
ATOM   1543  CA  ALA H  38      18.330  -9.180  -1.050  1.00  1.00      H    C
ATOM   1544  CA  ARG H  39      20.380 -10.060   2.020  1.00  1.00      H    C
ATOM   1545  CA  ARG H  40      19.740  -6.800   3.600  1.00  1.00      H    C
ATOM   1546  CA  GLY H  41      16.120  -7.340   2.630  1.00  1.00      H    C
ATOM   1547  CA  GLY H  42      16.080 -10.710   4.530  1.00  1.00      H    C
ATOM   1548  CA  VAL H  43      16.440 -13.010   1.520  1.00  1.00      H    C
ATOM   1549  CA  LYS H  44      18.510 -16.190   2.110  1.00  1.00      H    C
ATOM   1550  CA  ARG H  45      17.710 -18.110  -1.170  1.00  1.00      H    C
ATOM   1551  CA  ILE H  46      17.430 -16.270  -4.480  1.00  1.00      H    C
ATOM   1552  CA  SER H  47      16.060 -17.920  -7.710  1.00  1.00      H    C
ATOM   1553  CA  GLY H  48      18.380 -17.500 -10.770  1.00  1.00      H    C
ATOM   1554  CA  LEU H  49      15.820 -15.470 -12.500  1.00  1.00      H    C
ATOM   1555  CA  ILE H  50      15.800 -12.730  -9.930  1.00  1.00      H    C
ATOM   1556  CA  TYR H  51      18.660 -10.740 -11.220  1.00  1.00      H    C
ATOM   1557  CA  GLU H  52      17.420  -9.810 -14.490  1.00  1.00      H    C
ATOM   1558  CA  GLU H  53      13.870  -9.370 -13.150  1.00  1.00      H    C
ATOM   1559  CA  THR H  54      15.240  -7.050 -10.550  1.00  1.00      H    C
ATOM   1560  CA  ARG H  55      17.110  -5.030 -13.110  1.00  1.00      H    C
ATOM   1561  CA  GLY H  56      13.910  -4.510 -14.990  1.00  1.00      H    C
ATOM   1562  CA  VAL H  57      11.850  -3.270 -12.050  1.00  1.00      H    C
ATOM   1563  CA  LEU H  58      14.820  -1.270 -10.680  1.00  1.00      H    C
ATOM   1564  CA  LYS H  59      15.180   0.390 -14.130  1.00  1.00      H    C
ATOM   1565  CA  VAL H  60      11.430   1.400 -14.080  1.00  1.00      H    C
ATOM   1566  CA  PHE H  61      11.840   3.040 -10.660  1.00  1.00      H    C
ATOM   1567  CA  LEU H  62      14.930   5.170 -11.610  1.00  1.00      H    C
ATOM   1568  CA  GLU H  63      13.390   6.170 -14.890  1.00  1.00      H    C
ATOM   1569  CA  ASN H  64      10.420   7.390 -12.930  1.00  1.00      H    C
ATOM   1570  CA  VAL H  65      12.360   9.290 -10.240  1.00  1.00      H    C
ATOM   1571  CA  ILE H  66      14.810  10.700 -12.810  1.00  1.00      H    C
ATOM   1572  CA  ARG H  67      12.000  11.900 -15.080  1.00  1.00      H    C
ATOM   1573  CA  ASP H  68      10.510  13.940 -12.330  1.00  1.00      H    C
ATOM   1574  CA  ALA H  69      13.680  15.270 -11.080  1.00  1.00      H    C
ATOM   1575  CA  VAL H  70      14.940  16.110 -14.570  1.00  1.00      H    C
ATOM   1576  CA  THR H  71      11.660  17.810 -15.360  1.00  1.00      H    C
ATOM   1577  CA  TYR H  72      12.140  20.000 -12.250  1.00  1.00      H    C
ATOM   1578  CA  THR H  73      15.740  20.700 -13.400  1.00  1.00      H    C
ATOM   1579  CA  GLU H  74      14.820  21.810 -16.920  1.00  1.00      H    C
ATOM   1580  CA  HIS H  75      11.750  23.750 -15.730  1.00  1.00      H    C
ATOM   1581  CA  ALA H  76      14.040  26.060 -13.890  1.00  1.00      H    C
ATOM   1582  CA  LYS H  77      16.220  26.450 -17.070  1.00  1.00      H    C
ATOM   1583  CA  ARG H  78      19.030  24.600 -15.310  1.00  1.00      H    C
ATOM   1584  CA  LYS H  79      21.870  22.410 -16.520  1.00  1.00      H    C
ATOM   1585  CA  THR H  80      22.470  20.990 -12.970  1.00  1.00      H    C
ATOM   1586  CA  VAL H  81      20.180  18.600 -11.050  1.00  1.00      H    C
ATOM   1587  CA  THR H  82      20.070  19.780  -7.390  1.00  1.00      H    C
ATOM   1588  CA  ALA H  83      19.500  17.450  -4.550  1.00  1.00      H    C
ATOM   1589  CA  MET H  84      16.270  19.240  -3.760  1.00  1.00      H    C
ATOM   1590  CA  ASP H  85      14.940  18.360  -7.350  1.00  1.00      H    C
ATOM   1591  CA  VAL H  86      15.620  14.710  -6.340  1.00  1.00      H    C
ATOM   1592  CA  VAL H  87      14.020  15.370  -2.870  1.00  1.00      H    C
ATOM   1593  CA  TYR H  88      10.760  16.520  -4.540  1.00  1.00      H    C
ATOM   1594  CA  ALA H  89      10.830  13.640  -7.080  1.00  1.00      H    C
ATOM   1595  CA  LEU H  90      11.030  11.210  -4.060  1.00  1.00      H    C
ATOM   1596  CA  LYS H  91       8.070  12.960  -2.340  1.00  1.00      H    C
ATOM   1597  CA  ARG H  92       5.810  12.410  -5.300  1.00  1.00      H    C
ATOM   1598  CA  GLN H  93       6.780   8.790  -5.820  1.00  1.00      H    C
ATOM   1599  CA  GLY H  94       5.710   8.230  -2.090  1.00  1.00      H    C
ATOM   1600  CA  ARG H  95       9.190   7.530  -0.870  1.00  1.00      H    C
ATOM   1601  CA  THR H  96      10.010  10.290   1.590  1.00  1.00      H    C
ATOM   1602  CA  LEU H  97      13.840  10.280   1.970  1.00  1.00      H    C
ATOM   1603  CA  TYR H  98      15.380  12.400   4.810  1.00  1.00      H    C
ATOM   1604  CA  GLY H  99      19.040  13.330   4.950  1.00  1.00      H    C
ATOM   1605  CA  PHE H 100      19.720  14.910   1.620  1.00  1.00      H    C
ATOM   1606  CA  GLY H 101      18.350  18.360   2.540  1.00  1.00      H    C
ATOM   1607  CA  GLY H 102      19.530  20.400   5.530  1.00  1.00      H    C
TER
ATOM   1608  CA  SER I   1     -26.679  63.640 -34.381  1.00  1.00      I    C
ATOM   1609  CA  GLY I   2     -24.229  60.970 -35.621  1.00  1.00      I    C
ATOM   1610  CA  ARG I   3     -26.209  58.370 -37.391  1.00  1.00      I    C
ATOM   1611  CA  GLY I   4     -25.329  58.160 -41.051  1.00  1.00      I    C
ATOM   1612  CA  LYS I   5     -21.529  58.200 -40.691  1.00  1.00      I    C
ATOM   1613  CA  GLN I   6     -20.369  56.050 -37.821  1.00  1.00      I    C
ATOM   1614  CA  GLY I   7     -22.529  53.730 -35.901  1.00  1.00      I    C
ATOM   1615  CA  GLY I   8     -22.089  50.720 -33.661  1.00  1.00      I    C
ATOM   1616  CA  LYS I   9     -19.849  48.480 -31.431  1.00  1.00      I    C
ATOM   1617  CA  THR I  10     -18.929  45.730 -33.861  1.00  1.00      I    C
ATOM   1618  CA  ARG I  11     -20.669  42.440 -34.231  1.00  1.00      I    C
ATOM   1619  CA  ALA I  12     -18.060  40.200 -32.411  1.00  1.00      I    C
ATOM   1620  CA  LYS I  13     -17.520  41.110 -28.821  1.00  1.00      I    C
ATOM   1621  CA  ALA I  14     -19.080  39.310 -25.951  1.00  1.00      I    C
ATOM   1622  CA  LYS I  15     -16.710  39.220 -23.091  1.00  1.00      I    C
ATOM   1623  CA  THR I  16     -15.360  36.580 -20.711  1.00  1.00      I    C
ATOM   1624  CA  ARG I  17     -11.690  35.630 -20.951  1.00  1.00      I    C
ATOM   1625  CA  SER I  18     -13.090  32.050 -21.600  1.00  1.00      I    C
ATOM   1626  CA  SER I  19     -15.080  33.320 -24.621  1.00  1.00      I    C
ATOM   1627  CA  ARG I  20     -12.060  35.290 -25.541  1.00  1.00      I    C
ATOM   1628  CA  ALA I  21      -9.880  32.220 -25.420  1.00  1.00      I    C
ATOM   1629  CA  GLY I  22     -12.400  29.910 -26.950  1.00  1.00      I    C
ATOM   1630  CA  LEU I  23     -13.120  27.960 -23.760  1.00  1.00      I    C
ATOM   1631  CA  GLN I  24     -16.130  26.420 -22.070  1.00  1.00      I    C
ATOM   1632  CA  PHE I  25     -14.500  26.300 -18.560  1.00  1.00      I    C
ATOM   1633  CA  PRO I  26     -14.510  29.590 -16.530  1.00  1.00      I    C
ATOM   1634  CA  VAL I  27     -11.400  31.760 -16.700  1.00  1.00      I    C
ATOM   1635  CA  GLY I  28     -12.780  34.120 -14.061  1.00  1.00      I    C
ATOM   1636  CA  ARG I  29     -13.340  31.280 -11.630  1.00  1.00      I    C
ATOM   1637  CA  VAL I  30     -10.040  29.660 -12.130  1.00  1.00      I    C
ATOM   1638  CA  HIS I  31      -8.190  32.960 -11.610  1.00  1.00      I    C
ATOM   1639  CA  ARG I  32     -10.230  33.610  -8.390  1.00  1.00      I    C
ATOM   1640  CA  LEU I  33      -9.930  30.060  -7.060  1.00  1.00      I    C
ATOM   1641  CA  LEU I  34      -6.070  30.200  -7.600  1.00  1.00      I    C
ATOM   1642  CA  ARG I  35      -5.990  33.480  -5.700  1.00  1.00      I    C
ATOM   1643  CA  LYS I  36      -8.330  32.030  -2.900  1.00  1.00      I    C
ATOM   1644  CA  GLY I  37      -6.070  28.930  -2.400  1.00  1.00      I    C
ATOM   1645  CA  ASN I  38      -2.860  30.720  -1.320  1.00  1.00      I    C
ATOM   1646  CA  TYR I  39      -0.690  29.070  -3.970  1.00  1.00      I    C
ATOM   1647  CA  ALA I  40       1.230  32.360  -4.920  1.00  1.00      I    C
ATOM   1648  CA  GLU I  41       1.910  36.020  -4.420  1.00  1.00      I    C
ATOM   1649  CA  ARG I  42       1.430  36.670  -8.200  1.00  1.00      I    C
ATOM   1650  CA  VAL I  43      -0.590  35.120 -10.950  1.00  1.00      I    C
ATOM   1651  CA  GLY I  44      -0.010  35.920 -14.630  1.00  1.00      I    C
ATOM   1652  CA  ALA I  45      -2.930  36.440 -17.010  1.00  1.00      I    C
ATOM   1653  CA  GLY I  46      -2.540  33.200 -18.760  1.00  1.00      I    C
ATOM   1654  CA  ALA I  47      -2.320  30.880 -15.780  1.00  1.00      I    C
ATOM   1655  CA  PRO I  48      -6.150  30.540 -15.330  1.00  1.00      I    C
ATOM   1656  CA  VAL I  49      -6.310  30.250 -19.130  1.00  1.00      I    C
ATOM   1657  CA  TYR I  50      -4.040  27.140 -19.070  1.00  1.00      I    C
ATOM   1658  CA  LEU I  51      -5.730  25.630 -16.070  1.00  1.00      I    C
ATOM   1659  CA  ALA I  52      -9.320  25.690 -17.260  1.00  1.00      I    C
ATOM   1660  CA  ALA I  53      -8.290  24.530 -20.790  1.00  1.00      I    C
ATOM   1661  CA  VAL I  54      -6.600  21.430 -19.050  1.00  1.00      I    C
ATOM   1662  CA  LEU I  55      -9.630  20.640 -16.770  1.00  1.00      I    C
ATOM   1663  CA  GLU I  56     -11.900  20.800 -19.890  1.00  1.00      I    C
ATOM   1664  CA  TYR I  57      -9.620  18.310 -21.590  1.00  1.00      I    C
ATOM   1665  CA  LEU I  58      -9.690  15.820 -18.700  1.00  1.00      I    C
ATOM   1666  CA  THR I  59     -13.440  16.470 -18.370  1.00  1.00      I    C
ATOM   1667  CA  ALA I  60     -13.970  15.620 -22.070  1.00  1.00      I    C
ATOM   1668  CA  GLU I  61     -11.870  12.450 -21.560  1.00  1.00      I    C
ATOM   1669  CA  ILE I  62     -13.780  11.340 -18.460  1.00  1.00      I    C
ATOM   1670  CA  LEU I  63     -16.950  12.150 -20.330  1.00  1.00      I    C
ATOM   1671  CA  GLU I  64     -15.720  10.110 -23.320  1.00  1.00      I    C
ATOM   1672  CA  LEU I  65     -15.120   7.090 -21.120  1.00  1.00      I    C
ATOM   1673  CA  ALA I  66     -18.260   7.530 -19.070  1.00  1.00      I    C
ATOM   1674  CA  GLY I  67     -20.540   7.950 -22.100  1.00  1.00      I    C
ATOM   1675  CA  ASN I  68     -19.070   4.980 -23.580  1.00  1.00      I    C
ATOM   1676  CA  ALA I  69     -19.920   2.790 -20.560  1.00  1.00      I    C
ATOM   1677  CA  ALA I  70     -23.550   4.010 -20.390  1.00  1.00      I    C
ATOM   1678  CA  ARG I  71     -23.920   3.200 -24.120  1.00  1.00      I    C
ATOM   1679  CA  ASP I  72     -22.420  -0.300 -23.530  1.00  1.00      I    C
ATOM   1680  CA  ASN I  73     -25.170  -0.960 -20.950  1.00  1.00      I    C
ATOM   1681  CA  LYS I  74     -27.740   0.470 -23.350  1.00  1.00      I    C
ATOM   1682  CA  LYS I  75     -28.570   3.460 -21.070  1.00  1.00      I    C
ATOM   1683  CA  THR I  76     -28.580   7.150 -21.880  1.00  1.00      I    C
ATOM   1684  CA  ARG I  77     -28.120   8.540 -18.350  1.00  1.00      I    C
ATOM   1685  CA  ILE I  78     -24.650   8.530 -16.810  1.00  1.00      I    C
ATOM   1686  CA  ILE I  79     -24.890   6.710 -13.400  1.00  1.00      I    C
ATOM   1687  CA  PRO I  80     -21.990   6.140 -10.900  1.00  1.00      I    C
ATOM   1688  CA  ARG I  81     -21.530   2.600 -12.280  1.00  1.00      I    C
ATOM   1689  CA  HIS I  82     -20.820   3.980 -15.780  1.00  1.00      I    C
ATOM   1690  CA  LEU I  83     -18.510   6.580 -14.420  1.00  1.00      I    C
ATOM   1691  CA  GLN I  84     -16.800   3.910 -12.380  1.00  1.00      I    C
ATOM   1692  CA  LEU I  85     -16.640   1.540 -15.270  1.00  1.00      I    C
ATOM   1693  CA  ALA I  86     -15.040   4.180 -17.500  1.00  1.00      I    C
ATOM   1694  CA  VAL I  87     -12.280   5.010 -15.120  1.00  1.00      I    C
ATOM   1695  CA  ARG I  88     -11.320   1.520 -13.920  1.00  1.00      I    C
ATOM   1696  CA  ASN I  89     -11.210   0.070 -17.390  1.00  1.00      I    C
ATOM   1697  CA  ASP I  90      -8.790   2.800 -18.490  1.00  1.00      I    C
ATOM   1698  CA  GLU I  91      -5.110   2.170 -17.450  1.00  1.00      I    C
ATOM   1699  CA  GLU I  92      -4.050   5.870 -17.470  1.00  1.00      I    C
ATOM   1700  CA  LEU I  93      -7.220   7.360 -15.930  1.00  1.00      I    C
ATOM   1701  CA  ASN I  94      -7.140   4.640 -13.180  1.00  1.00      I    C
ATOM   1702  CA  LYS I  95      -3.700   5.820 -12.340  1.00  1.00      I    C
ATOM   1703  CA  LEU I  96      -4.800   9.460 -12.170  1.00  1.00      I    C
ATOM   1704  CA  LEU I  97      -7.530   8.250  -9.900  1.00  1.00      I    C
ATOM   1705  CA  GLY I  98      -5.740   5.420  -8.230  1.00  1.00      I    C
ATOM   1706  CA  ARG I  99      -6.760   6.290  -4.680  1.00  1.00      I    C
ATOM   1707  CA  VAL I 100     -10.260   7.630  -5.310  1.00  1.00      I    C
ATOM   1708  CA  THR I 101     -13.610   5.980  -4.710  1.00  1.00      I    C
ATOM   1709  CA  ILE I 102     -16.650   6.690  -6.700  1.00  1.00      I    C
ATOM   1710  CA  ALA I 103     -19.810   5.920  -4.610  1.00  1.00      I    C
ATOM   1711  CA  GLN I 104     -22.000   3.190  -6.130  1.00  1.00      I    C
ATOM   1712  CA  GLY I 105     -19.170   2.430  -8.530  1.00  1.00      I    C
ATOM   1713  CA  GLY I 106     -19.420  -1.310  -7.900  1.00  1.00      I    C
ATOM   1714  CA  VAL I 107     -16.550  -3.550  -8.860  1.00  1.00      I    C
ATOM   1715  CA  LEU I 108     -14.950  -4.830 -12.120  1.00  1.00      I    C
ATOM   1716  CA  PRO I 109     -16.460  -8.190 -13.100  1.00  1.00      I    C
ATOM   1717  CA  ASN I 110     -13.860  -9.620 -15.530  1.00  1.00      I    C
ATOM   1718  CA  ILE I 111     -14.200 -13.360 -15.340  1.00  1.00      I    C
ATOM   1719  CA  GLN I 112     -13.190 -15.580 -18.170  1.00  1.00      I    C
ATOM   1720  CA  SER I 113     -15.840 -18.300 -18.570  1.00  1.00      I    C
ATOM   1721  CA  VAL I 114     -13.830 -20.450 -20.920  1.00  1.00      I    C
ATOM   1722  CA  LEU I 115     -10.940 -20.660 -18.530  1.00  1.00      I    C
ATOM   1723  CA  LEU I 116     -11.250 -22.290 -15.060  1.00  1.00      I    C
ATOM   1724  CA  PRO I 117      -8.450 -24.520 -14.070  1.00  1.00      I    C
ATOM   1725  CA  LYS I 118      -9.640 -28.260 -13.870  1.00  1.00      I    C
ATOM   1726  CA  LYS I 119     -11.780 -30.980 -15.400  1.00  1.00      I    C
ATOM   1727  CA  THR I 120     -12.120 -34.520 -13.810  1.00  1.00      I    C
ATOM   1728  CA  GLU I 121      -9.390 -36.420 -15.580  1.00  1.00      I    C
ATOM   1729  CA  SER I 122      -9.340 -34.090 -18.570  1.00  1.00      I    C
ATOM   1730  CA  SER I 123      -8.760 -34.580 -22.320  1.00  1.00      I    C
ATOM   1731  CA  LYS I 124      -7.170 -32.390 -25.140  1.00  1.00      I    C
ATOM   1732  CA  SER I 125      -3.980 -31.160 -23.390  1.00  1.00      I    C
ATOM   1733  CA  LYS I 126      -1.030 -32.920 -22.120  1.00  1.00      I    C
ATOM   1734  CA  SER I 127       2.240 -31.190 -23.240  1.00  1.00      I    C
ATOM   1735  CA  LYS I 128       1.960 -28.870 -20.290  1.00  1.00      I    C
TER
ATOM   1736  CA  PRO J   1     -29.670  49.070  40.829  1.00  1.00      J    C
ATOM   1737  CA  GLU J   2     -31.490  48.940  37.479  1.00  1.00      J    C
ATOM   1738  CA  PRO J   3     -30.200  51.510  35.059  1.00  1.00      J    C
ATOM   1739  CA  ALA J   4     -32.720  53.350  32.879  1.00  1.00      J    C
ATOM   1740  CA  LYS J   5     -31.600  52.150  29.439  1.00  1.00      J    C
ATOM   1741  CA  SER J   6     -32.980  48.530  29.449  1.00  1.00      J    C
ATOM   1742  CA  ALA J   7     -36.670  49.270  29.119  1.00  1.00      J    C
ATOM   1743  CA  PRO J   8     -39.220  48.230  30.109  1.00  1.00      J    C
ATOM   1744  CA  ALA J   9     -42.130  50.540  29.989  1.00  1.00      J    C
ATOM   1745  CA  PRO J  10     -43.560  51.670  27.739  1.00  1.00      J    C
ATOM   1746  CA  LYS J  11     -43.320  50.320  24.169  1.00  1.00      J    C
ATOM   1747  CA  LYS J  12     -41.200  47.120  23.949  1.00  1.00      J    C
ATOM   1748  CA  GLY J  13     -42.440  46.740  20.319  1.00  1.00      J    C
ATOM   1749  CA  SER J  14     -45.360  46.260  17.959  1.00  1.00      J    C
ATOM   1750  CA  LYS J  15     -44.240  47.410  14.529  1.00  1.00      J    C
ATOM   1751  CA  LYS J  16     -42.590  44.350  12.679  1.00  1.00      J    C
ATOM   1752  CA  ALA J  17     -45.440  41.890  12.899  1.00  1.00      J    C
ATOM   1753  CA  VAL J  18     -46.760  40.540   9.539  1.00  1.00      J    C
ATOM   1754  CA  THR J  19     -43.270  39.810   8.329  1.00  1.00      J    C
ATOM   1755  CA  LYS J  20     -42.320  41.310   4.939  1.00  1.00      J    C
ATOM   1756  CA  THR J  21     -41.610  39.110   1.979  1.00  1.00      J    C
ATOM   1757  CA  GLN J  22     -40.960  41.260  -1.181  1.00  1.00      J    C
ATOM   1758  CA  LYS J  23     -38.230  43.400  -2.661  1.00  1.00      J    C
ATOM   1759  CA  LYS J  24     -34.820  42.700  -1.291  1.00  1.00      J    C
ATOM   1760  CA  ASP J  25     -33.110  39.420  -2.041  1.00  1.00      J    C
ATOM   1761  CA  GLY J  26     -34.460  36.250  -0.391  1.00  1.00      J    C
ATOM   1762  CA  LYS J  27     -38.010  35.720  -1.871  1.00  1.00      J    C
ATOM   1763  CA  LYS J  28     -38.610  32.840  -4.321  1.00  1.00      J    C
ATOM   1764  CA  ARG J  29     -35.090  31.760  -5.221  1.00  1.00      J    C
ATOM   1765  CA  ARG J  30     -35.200  28.610  -2.951  1.00  1.00      J    C
ATOM   1766  CA  LYS J  31     -31.770  27.770  -1.541  1.00  1.00      J    C
ATOM   1767  CA  THR J  32     -29.250  30.540  -2.081  1.00  1.00      J    C
ATOM   1768  CA  ARG J  33     -27.090  29.500  -5.031  1.00  1.00      J    C
ATOM   1769  CA  LYS J  34     -23.420  28.720  -4.441  1.00  1.00      J    C
ATOM   1770  CA  GLU J  35     -21.920  28.340  -7.961  1.00  1.00      J    C
ATOM   1771  CA  SER J  36     -21.180  24.800  -9.181  1.00  1.00      J    C
ATOM   1772  CA  TYR J  37     -19.340  23.520 -12.230  1.00  1.00      J    C
ATOM   1773  CA  ALA J  38     -22.480  21.790 -13.410  1.00  1.00      J    C
ATOM   1774  CA  ILE J  39     -23.550  23.990 -16.301  1.00  1.00      J    C
ATOM   1775  CA  TYR J  40     -19.970  23.940 -17.680  1.00  1.00      J    C
ATOM   1776  CA  VAL J  41     -19.530  20.260 -17.250  1.00  1.00      J    C
ATOM   1777  CA  TYR J  42     -22.850  19.850 -19.090  1.00  1.00      J    C
ATOM   1778  CA  LYS J  43     -21.760  22.140 -21.940  1.00  1.00      J    C
ATOM   1779  CA  VAL J  44     -18.810  19.920 -22.450  1.00  1.00      J    C
ATOM   1780  CA  LEU J  45     -20.560  16.630 -22.100  1.00  1.00      J    C
ATOM   1781  CA  LYS J  46     -23.120  17.830 -24.850  1.00  1.00      J    C
ATOM   1782  CA  GLN J  47     -20.070  18.250 -27.230  1.00  1.00      J    C
ATOM   1783  CA  VAL J  48     -19.030  14.710 -26.710  1.00  1.00      J    C
ATOM   1784  CA  HIS J  49     -22.360  12.920 -26.340  1.00  1.00      J    C
ATOM   1785  CA  PRO J  50     -25.190  15.250 -27.680  1.00  1.00      J    C
ATOM   1786  CA  ASP J  51     -28.010  12.980 -26.370  1.00  1.00      J    C
ATOM   1787  CA  THR J  52     -26.410  11.780 -23.180  1.00  1.00      J    C
ATOM   1788  CA  GLY J  53     -27.670  12.890 -19.900  1.00  1.00      J    C
ATOM   1789  CA  ILE J  54     -26.070  12.970 -16.460  1.00  1.00      J    C
ATOM   1790  CA  SER J  55     -28.090  12.970 -13.180  1.00  1.00      J    C
ATOM   1791  CA  SER J  56     -27.220  15.580 -10.490  1.00  1.00      J    C
ATOM   1792  CA  LYS J  57     -25.600  12.930  -8.180  1.00  1.00      J    C
ATOM   1793  CA  ALA J  58     -23.270  11.990 -10.940  1.00  1.00      J    C
ATOM   1794  CA  MET J  59     -22.710  15.770 -11.670  1.00  1.00      J    C
ATOM   1795  CA  SER J  60     -21.390  16.120  -8.020  1.00  1.00      J    C
ATOM   1796  CA  ILE J  61     -18.980  13.320  -8.660  1.00  1.00      J    C
ATOM   1797  CA  MET J  62     -17.760  15.070 -11.910  1.00  1.00      J    C
ATOM   1798  CA  ASN J  63     -17.410  18.460 -10.230  1.00  1.00      J    C
ATOM   1799  CA  SER J  64     -15.470  16.900  -7.310  1.00  1.00      J    C
ATOM   1800  CA  PHE J  65     -13.120  15.270  -9.790  1.00  1.00      J    C
ATOM   1801  CA  VAL J  66     -12.390  18.630 -11.540  1.00  1.00      J    C
ATOM   1802  CA  ASN J  67     -12.110  20.440  -8.190  1.00  1.00      J    C
ATOM   1803  CA  ASP J  68      -9.760  17.760  -6.930  1.00  1.00      J    C
ATOM   1804  CA  VAL J  69      -7.540  17.910 -10.050  1.00  1.00      J    C
ATOM   1805  CA  PHE J  70      -7.690  21.730  -9.930  1.00  1.00      J    C
ATOM   1806  CA  GLU J  71      -6.470  21.520  -6.290  1.00  1.00      J    C
ATOM   1807  CA  ARG J  72      -3.870  18.800  -7.050  1.00  1.00      J    C
ATOM   1808  CA  ILE J  73      -2.280  20.540 -10.000  1.00  1.00      J    C
ATOM   1809  CA  ALA J  74      -2.280  24.020  -8.390  1.00  1.00      J    C
ATOM   1810  CA  GLY J  75      -0.800  22.680  -5.070  1.00  1.00      J    C
ATOM   1811  CA  GLU J  76       1.890  20.930  -7.010  1.00  1.00      J    C
ATOM   1812  CA  ALA J  77       2.720  24.070  -9.110  1.00  1.00      J    C
ATOM   1813  CA  SER J  78       2.690  26.210  -5.910  1.00  1.00      J    C
ATOM   1814  CA  ARG J  79       5.170  23.810  -4.310  1.00  1.00      J    C
ATOM   1815  CA  LEU J  80       7.180  23.850  -7.480  1.00  1.00      J    C
ATOM   1816  CA  ALA J  81       7.300  27.670  -7.610  1.00  1.00      J    C
ATOM   1817  CA  HIS J  82       8.120  27.820  -3.900  1.00  1.00      J    C
ATOM   1818  CA  TYR J  83      11.040  25.430  -4.160  1.00  1.00      J    C
ATOM   1819  CA  ASN J  84      12.360  27.790  -6.890  1.00  1.00      J    C
ATOM   1820  CA  LYS J  85      12.000  31.520  -5.640  1.00  1.00      J    C
ATOM   1821  CA  ARG J  86       9.490  32.260  -8.350  1.00  1.00      J    C
ATOM   1822  CA  SER J  87       6.780  34.390  -6.850  1.00  1.00      J    C
ATOM   1823  CA  THR J  88       4.260  33.870  -9.650  1.00  1.00      J    C
ATOM   1824  CA  ILE J  89       2.230  30.850 -10.840  1.00  1.00      J    C
ATOM   1825  CA  THR J  90       2.610  30.990 -14.570  1.00  1.00      J    C
ATOM   1826  CA  SER J  91       0.920  28.780 -17.180  1.00  1.00      J    C
ATOM   1827  CA  ARG J  92       4.470  27.280 -17.570  1.00  1.00      J    C
ATOM   1828  CA  GLU J  93       4.200  26.020 -13.810  1.00  1.00      J    C
ATOM   1829  CA  ILE J  94       0.580  24.870 -14.700  1.00  1.00      J    C
ATOM   1830  CA  GLN J  95       2.140  22.870 -17.530  1.00  1.00      J    C
ATOM   1831  CA  THR J  96       5.010  21.530 -15.510  1.00  1.00      J    C
ATOM   1832  CA  ALA J  97       2.690  20.470 -12.690  1.00  1.00      J    C
ATOM   1833  CA  VAL J  98       0.470  18.960 -15.410  1.00  1.00      J    C
ATOM   1834  CA  ARG J  99       3.550  17.040 -16.710  1.00  1.00      J    C
ATOM   1835  CA  LEU J 100       4.270  15.760 -13.200  1.00  1.00      J    C
ATOM   1836  CA  LEU J 101       0.770  14.720 -12.430  1.00  1.00      J    C
ATOM   1837  CA  LEU J 102      -0.740  13.140 -15.510  1.00  1.00      J    C
ATOM   1838  CA  PRO J 103       0.060   9.890 -17.190  1.00  1.00      J    C
ATOM   1839  CA  GLY J 104       1.550   9.580 -20.720  1.00  1.00      J    C
ATOM   1840  CA  GLU J 105      -1.290  10.560 -23.140  1.00  1.00      J    C
ATOM   1841  CA  LEU J 106      -3.200  12.720 -20.830  1.00  1.00      J    C
ATOM   1842  CA  ALA J 107      -0.300  15.040 -20.120  1.00  1.00      J    C
ATOM   1843  CA  LYS J 108       0.350  15.280 -23.900  1.00  1.00      J    C
ATOM   1844  CA  HIS J 109      -3.090  16.580 -24.670  1.00  1.00      J    C
ATOM   1845  CA  ALA J 110      -3.300  18.630 -21.310  1.00  1.00      J    C
ATOM   1846  CA  VAL J 111      -0.120  20.470 -22.330  1.00  1.00      J    C
ATOM   1847  CA  SER J 112      -1.480  20.820 -25.800  1.00  1.00      J    C
ATOM   1848  CA  GLU J 113      -4.830  22.220 -24.730  1.00  1.00      J    C
ATOM   1849  CA  GLY J 114      -3.460  24.620 -22.160  1.00  1.00      J    C
ATOM   1850  CA  THR J 115      -0.930  25.960 -24.650  1.00  1.00      J    C
ATOM   1851  CA  LYS J 116      -3.260  26.230 -27.460  1.00  1.00      J    C
ATOM   1852  CA  ALA J 117      -5.720  28.420 -25.550  1.00  1.00      J    C
ATOM   1853  CA  VAL J 118      -3.010  30.790 -24.300  1.00  1.00      J    C
ATOM   1854  CA  THR J 119      -1.840  31.540 -27.900  1.00  1.00      J    C
ATOM   1855  CA  LYS J 120      -5.520  32.340 -28.840  1.00  1.00      J    C
ATOM   1856  CA  TYR J 121      -5.990  34.220 -25.570  1.00  1.00      J    C
ATOM   1857  CA  THR J 122      -2.860  36.270 -26.090  1.00  1.00      J    C
ATOM   1858  CA  SER J 123      -4.010  37.120 -29.700  1.00  1.00      J    C
ATOM   1859  CA  ALA J 124      -6.910  39.170 -28.070  1.00  1.00      J    C
ATOM   1860  CA  LYS J 125      -8.370  42.360 -29.891  1.00  1.00      J    C
TER
