# Supplementary material for: The kinetic landscape of nucleosome assembly: A coarse-grained molecular dynamics study
Source: PLoS Comput Biol. 2021 Jul 27;17(7):e1009253. doi: 10.1371/journal.pcbi.1009253 (PMC8345847; doi:10.1371/journal.pcbi.1009253)
Supplement: S1 Data — For each of the 11 metastable states identified from our MSM at 400 mM using PCCA clustering, we deposited 4 representative coarse-grained nucleosome conformations in PDB format. The conformations are named “state*conf#.pdb”, where * corresponds to the state name as described in the text (T, TL, TR, HL0, HL1, HL2, HR0, HR1, HR2 and HR3, N), and # goes from 1 to 4. The file “msm_hmm11.dat” contains the equilibrium probabilities of the various basins and the transition probabilities between them. The data also contain 4 representative partially opened conformations for each of the left hexasome, right hexasome, and tetrasome states, named “partially-opened_*_conf#.pdb”, where * is HL, HR or T and # goes from 1 to 4. (ZIP) [file pcbi.1009253.s006.zip › S1_Data/stateHR3conf1.pdb]

ATOM      1 DS   DC  A   1      80.400  73.111 -58.779  1.00  1.00      A    S
ATOM      2 DB   DC  A   1      80.330  70.911 -62.249  1.00  1.00      A    B
ATOM      3 DP   DT  A   2      77.000  74.501 -57.929  1.00  1.00      A    P
ATOM      4 DS   DT  A   2      75.990  75.711 -61.129  1.00  1.00      A    S
ATOM      5 DB   DT  A   2      76.300  71.981 -62.649  1.00  1.00      A    B
ATOM      6 DP   DG  A   3      72.070  77.231 -61.159  1.00  1.00      A    P
ATOM      7 DS   DG  A   3      71.790  76.191 -64.529  1.00  1.00      A    S
ATOM      8 DB   DG  A   3      72.540  71.421 -64.749  1.00  1.00      A    B
ATOM      9 DP   DG  A   4      69.300  77.421 -66.769  1.00  1.00      A    P
ATOM     10 DS   DG  A   4      68.890  74.081 -68.839  1.00  1.00      A    S
ATOM     11 DB   DG  A   4      69.380  70.071 -66.169  1.00  1.00      A    B
ATOM     12 DP   DA  A   5      66.550  73.801 -72.189  1.00  1.00      A    P
ATOM     13 DS   DA  A   5      65.850  70.041 -71.739  1.00  1.00      A    S
ATOM     14 DB   DA  A   5      66.110  69.201 -67.039  1.00  1.00      A    B
ATOM     15 DP   DG  A   6      62.530  68.481 -74.079  1.00  1.00      A    P
ATOM     16 DS   DG  A   6      61.020  66.251 -71.259  1.00  1.00      A    S
ATOM     17 DB   DG  A   6      62.510  67.561 -66.539  1.00  1.00      A    B
ATOM     18 DP   DA  A   7      58.670  63.901 -71.589  1.00  1.00      A    P
ATOM     19 DS   DA  A   7      58.960  62.581 -67.639  1.00  1.00      A    S
ATOM     20 DB   DA  A   7      59.610  67.001 -65.019  1.00  1.00      A    B
ATOM     21 DP   DA  A   8      56.680  60.781 -66.459  1.00  1.00      A    P
ATOM     22 DS   DA  A   8      57.520  61.531 -63.229  1.00  1.00      A    S
ATOM     23 DB   DA  A   8      56.940  66.541 -62.829  1.00  1.00      A    B
ATOM     24 DP   DT  A   9      55.690  59.741 -60.809  1.00  1.00      A    P
ATOM     25 DS   DT  A   9      55.630  62.781 -58.179  1.00  1.00      A    S
ATOM     26 DB   DT  A   9      53.800  66.421 -60.989  1.00  1.00      A    B
ATOM     27 DP   DC  A  10      53.580  61.951 -55.069  1.00  1.00      A    P
ATOM     28 DS   DC  A  10      53.160  65.331 -54.299  1.00  1.00      A    S
ATOM     29 DB   DC  A  10      51.670  66.701 -57.879  1.00  1.00      A    B
ATOM     30 DP   DC  A  11      51.600  66.391 -51.559  1.00  1.00      A    P
ATOM     31 DS   DC  A  11      49.510  69.641 -53.239  1.00  1.00      A    S
ATOM     32 DB   DC  A  11      48.090  68.281 -56.859  1.00  1.00      A    B
ATOM     33 DP   DC  A  12      46.950  71.481 -51.419  1.00  1.00      A    P
ATOM     34 DS   DC  A  12      44.700  72.701 -54.199  1.00  1.00      A    S
ATOM     35 DB   DC  A  12      44.310  69.071 -56.929  1.00  1.00      A    B
ATOM     36 DP   DG  A  13      40.680  74.911 -52.719  1.00  1.00      A    P
ATOM     37 DS   DG  A  13      39.200  74.741 -56.419  1.00  1.00      A    S
ATOM     38 DB   DG  A  13      40.120  69.891 -58.459  1.00  1.00      A    B
ATOM     39 DP   DG  A  14      35.620  75.471 -57.249  1.00  1.00      A    P
ATOM     40 DS   DG  A  14      35.010  73.011 -60.539  1.00  1.00      A    S
ATOM     41 DB   DG  A  14      37.000  68.361 -59.489  1.00  1.00      A    B
ATOM     42 DP   DT  A  15      32.190  72.571 -62.599  1.00  1.00      A    P
ATOM     43 DS   DT  A  15      32.530  69.191 -63.649  1.00  1.00      A    S
ATOM     44 DB   DT  A  15      33.720  67.181 -59.739  1.00  1.00      A    B
ATOM     45 DP   DC  A  16      29.370  68.101 -64.519  1.00  1.00      A    P
ATOM     46 DS   DC  A  16      29.830  64.551 -63.059  1.00  1.00      A    S
ATOM     47 DB   DC  A  16      30.800  64.951 -59.169  1.00  1.00      A    B
ATOM     48 DP   DT  A  17      26.920  61.171 -63.379  1.00  1.00      A    P
ATOM     49 DS   DT  A  17      28.160  59.031 -60.499  1.00  1.00      A    S
ATOM     50 DB   DT  A  17      28.590  62.081 -57.359  1.00  1.00      A    B
ATOM     51 DP   DG  A  18      25.610  55.561 -59.189  1.00  1.00      A    P
ATOM     52 DS   DG  A  18      27.030  55.421 -56.169  1.00  1.00      A    S
ATOM     53 DB   DG  A  18      26.780  60.001 -54.039  1.00  1.00      A    B
ATOM     54 DP   DC  A  19      26.790  52.551 -54.119  1.00  1.00      A    P
ATOM     55 DS   DC  A  19      27.450  54.331 -51.379  1.00  1.00      A    S
ATOM     56 DB   DC  A  19      25.630  57.881 -51.609  1.00  1.00      A    B
ATOM     57 DP   DA  A  20      27.530  52.541 -47.329  1.00  1.00      A    P
ATOM     58 DS   DA  A  20      26.510  55.571 -45.709  1.00  1.00      A    S
ATOM     59 DB   DA  A  20      23.290  58.641 -48.189  1.00  1.00      A    B
ATOM     60 DP   DG  A  21      25.950  55.571 -42.009  1.00  1.00      A    P
ATOM     61 DS   DG  A  21      23.540  58.551 -41.889  1.00  1.00      A    S
ATOM     62 DB   DG  A  21      20.270  59.611 -46.169  1.00  1.00      A    B
ATOM     63 DP   DG  A  22      21.590  59.561 -38.979  1.00  1.00      A    P
ATOM     64 DS   DG  A  22      18.920  62.131 -41.169  1.00  1.00      A    S
ATOM     65 DB   DG  A  22      16.970  60.361 -45.019  1.00  1.00      A    B
ATOM     66 DP   DC  A  23      16.680  63.971 -38.999  1.00  1.00      A    P
ATOM     67 DS   DC  A  23      13.900  64.171 -41.259  1.00  1.00      A    S
ATOM     68 DB   DC  A  23      13.980  59.821 -43.289  1.00  1.00      A    B
ATOM     69 DP   DC  A  24      10.840  65.311 -39.799  1.00  1.00      A    P
ATOM     70 DS   DC  A  24       8.770  63.681 -42.079  1.00  1.00      A    S
ATOM     71 DB   DC  A  24      10.380  59.511 -42.079  1.00  1.00      A    B
ATOM     72 DP   DG  A  25       4.390  63.961 -41.179  1.00  1.00      A    P
ATOM     73 DS   DG  A  25       3.410  60.491 -42.259  1.00  1.00      A    S
ATOM     74 DB   DG  A  25       6.750  57.261 -41.249  1.00  1.00      A    B
ATOM     75 DP   DC  A  26       0.030  59.671 -42.559  1.00  1.00      A    P
ATOM     76 DS   DC  A  26       0.620  56.551 -42.479  1.00  1.00      A    S
ATOM     77 DB   DC  A  26       3.900  56.671 -39.689  1.00  1.00      A    B
ATOM     78 DP   DT  A  27      -2.040  53.261 -41.759  1.00  1.00      A    P
ATOM     79 DS   DT  A  27      -0.050  50.921 -40.239  1.00  1.00      A    S
ATOM     80 DB   DT  A  27       1.980  53.611 -37.719  1.00  1.00      A    B
ATOM     81 DP   DC  A  28      -1.470  48.011 -38.839  1.00  1.00      A    P
ATOM     82 DS   DC  A  28       1.510  47.571 -36.879  1.00  1.00      A    S
ATOM     83 DB   DC  A  28       1.750  51.561 -34.649  1.00  1.00      A    B
ATOM     84 DP   DA  A  29       1.970  43.991 -34.579  1.00  1.00      A    P
ATOM     85 DS   DA  A  29       4.600  45.520 -31.829  1.00  1.00      A    S
ATOM     86 DB   DA  A  29       3.180  50.450 -31.059  1.00  1.00      A    B
ATOM     87 DP   DA  A  30       5.260  43.610 -28.739  1.00  1.00      A    P
ATOM     88 DS   DA  A  30       5.750  46.740 -26.729  1.00  1.00      A    S
ATOM     89 DB   DA  A  30       2.000  49.610 -27.539  1.00  1.00      A    B
ATOM     90 DP   DT  A  31       6.260  46.300 -23.339  1.00  1.00      A    P
ATOM     91 DS   DT  A  31       5.030  49.550 -22.129  1.00  1.00      A    S
ATOM     92 DB   DT  A  31       1.380  49.420 -23.819  1.00  1.00      A    B
ATOM     93 DP   DT  A  32       4.790  50.090 -18.039  1.00  1.00      A    P
ATOM     94 DS   DT  A  32       1.450  52.430 -18.569  1.00  1.00      A    S
ATOM     95 DB   DT  A  32      -0.850  49.640 -20.779  1.00  1.00      A    B
ATOM     96 DP   DG  A  33      -0.510  53.600 -14.549  1.00  1.00      A    P
ATOM     97 DS   DG  A  33      -3.930  54.240 -16.919  1.00  1.00      A    S
ATOM     98 DB   DG  A  33      -5.150  49.940 -19.329  1.00  1.00      A    B
ATOM     99 DP   DG  A  34      -7.080  55.780 -15.419  1.00  1.00      A    P
ATOM    100 DS   DG  A  34      -9.730  53.830 -17.859  1.00  1.00      A    S
ATOM    101 DB   DG  A  34      -8.820  49.300 -18.149  1.00  1.00      A    B
ATOM    102 DP   DT  A  35     -13.340  54.310 -17.609  1.00  1.00      A    P
ATOM    103 DS   DT  A  35     -14.200  51.250 -19.049  1.00  1.00      A    S
ATOM    104 DB   DT  A  35     -11.770  48.180 -16.369  1.00  1.00      A    B
ATOM    105 DP   DC  A  36     -18.100  50.650 -19.729  1.00  1.00      A    P
ATOM    106 DS   DC  A  36     -17.870  46.860 -19.449  1.00  1.00      A    S
ATOM    107 DB   DC  A  36     -15.000  46.000 -15.919  1.00  1.00      A    B
ATOM    108 DP   DG  A  37     -21.400  44.250 -19.799  1.00  1.00      A    P
ATOM    109 DS   DG  A  37     -19.340  41.470 -18.719  1.00  1.00      A    S
ATOM    110 DB   DG  A  37     -17.100  42.480 -14.529  1.00  1.00      A    B
ATOM    111 DP   DT  A  38     -20.410  38.350 -18.589  1.00  1.00      A    P
ATOM    112 DS   DT  A  38     -18.340  36.850 -16.009  1.00  1.00      A    S
ATOM    113 DB   DT  A  38     -18.980  39.980 -13.009  1.00  1.00      A    B
ATOM    114 DP   DA  A  39     -18.780  33.250 -14.529  1.00  1.00      A    P
ATOM    115 DS   DA  A  39     -16.850  34.110 -11.259  1.00  1.00      A    S
ATOM    116 DB   DA  A  39     -19.190  37.520  -9.489  1.00  1.00      A    B
ATOM    117 DP   DG  A  40     -16.280  31.040  -8.619  1.00  1.00      A    P
ATOM    118 DS   DG  A  40     -16.350  33.170  -5.579  1.00  1.00      A    S
ATOM    119 DB   DG  A  40     -20.030  36.250  -5.899  1.00  1.00      A    B
ATOM    120 DP   DA  A  41     -15.580  31.840  -2.679  1.00  1.00      A    P
ATOM    121 DS   DA  A  41     -17.270  34.640  -0.849  1.00  1.00      A    S
ATOM    122 DB   DA  A  41     -21.970  35.570  -3.069  1.00  1.00      A    B
ATOM    123 DP   DC  A  42     -17.900  34.070   2.371  1.00  1.00      A    P
ATOM    124 DS   DC  A  42     -20.910  36.490   2.831  1.00  1.00      A    S
ATOM    125 DB   DC  A  42     -23.700  35.080  -0.109  1.00  1.00      A    B
ATOM    126 DP   DA  A  43     -23.030  36.160   6.861  1.00  1.00      A    P
ATOM    127 DS   DA  A  43     -26.740  36.980   5.831  1.00  1.00      A    S
ATOM    128 DB   DA  A  43     -27.350  34.910   1.501  1.00  1.00      A    B
ATOM    129 DP   DG  A  44     -29.380  35.840   8.191  1.00  1.00      A    P
ATOM    130 DS   DG  A  44     -31.820  34.760   4.921  1.00  1.00      A    S
ATOM    131 DB   DG  A  44     -29.820  31.740   1.781  1.00  1.00      A    B
ATOM    132 DP   DC  A  45     -34.920  34.440   5.381  1.00  1.00      A    P
ATOM    133 DS   DC  A  45     -35.870  32.060   2.891  1.00  1.00      A    S
ATOM    134 DB   DC  A  45     -32.450  29.520   2.731  1.00  1.00      A    B
ATOM    135 DP   DT  A  46     -39.250  29.930   2.811  1.00  1.00      A    P
ATOM    136 DS   DT  A  46     -37.790  26.800   0.581  1.00  1.00      A    S
ATOM    137 DB   DT  A  46     -33.900  25.900   3.131  1.00  1.00      A    B
ATOM    138 DP   DC  A  47     -40.350  23.920   0.131  1.00  1.00      A    P
ATOM    139 DS   DC  A  47     -37.630  21.580  -0.679  1.00  1.00      A    S
ATOM    140 DB   DC  A  47     -35.210  22.150   2.641  1.00  1.00      A    B
ATOM    141 DP   DT  A  48     -38.470  17.740  -1.530  1.00  1.00      A    P
ATOM    142 DS   DT  A  48     -34.910  16.420  -0.780  1.00  1.00      A    S
ATOM    143 DB   DT  A  48     -34.570  18.320   3.450  1.00  1.00      A    B
ATOM    144 DP   DA  A  49     -34.680  12.110  -0.720  1.00  1.00      A    P
ATOM    145 DS   DA  A  49     -32.490  11.900   1.990  1.00  1.00      A    S
ATOM    146 DB   DA  A  49     -34.680  14.930   5.810  1.00  1.00      A    B
ATOM    147 DP   DG  A  50     -31.840   7.870   3.100  1.00  1.00      A    P
ATOM    148 DS   DG  A  50     -31.430   8.850   6.680  1.00  1.00      A    S
ATOM    149 DB   DG  A  50     -35.250  12.130   8.440  1.00  1.00      A    B
ATOM    150 DP   DC  A  51     -30.400   6.650   9.190  1.00  1.00      A    P
ATOM    151 DS   DC  A  51     -32.650   8.480  11.940  1.00  1.00      A    S
ATOM    152 DB   DC  A  51     -36.270   9.310  10.280  1.00  1.00      A    B
ATOM    153 DP   DA  A  52     -32.870   6.920  15.680  1.00  1.00      A    P
ATOM    154 DS   DA  A  52     -36.490   7.910  16.940  1.00  1.00      A    S
ATOM    155 DB   DA  A  52     -39.300   8.310  12.910  1.00  1.00      A    B
ATOM    156 DP   DC  A  53     -37.790   6.410  19.680  1.00  1.00      A    P
ATOM    157 DS   DC  A  53     -41.860   6.010  18.430  1.00  1.00      A    S
ATOM    158 DB   DC  A  53     -41.610   5.800  14.120  1.00  1.00      A    B
ATOM    159 DP   DC  A  54     -43.920   3.230  19.700  1.00  1.00      A    P
ATOM    160 DS   DC  A  54     -46.260   2.400  16.830  1.00  1.00      A    S
ATOM    161 DB   DC  A  54     -43.660   2.370  13.360  1.00  1.00      A    B
ATOM    162 DP   DG  A  55     -49.480  -1.280  17.870  1.00  1.00      A    P
ATOM    163 DS   DG  A  55     -49.780  -2.310  14.400  1.00  1.00      A    S
ATOM    164 DB   DG  A  55     -45.130  -1.500  11.860  1.00  1.00      A    B
ATOM    165 DP   DC  A  56     -51.970  -4.350  13.260  1.00  1.00      A    P
ATOM    166 DS   DC  A  56     -49.890  -5.160   9.950  1.00  1.00      A    S
ATOM    167 DB   DC  A  56     -45.580  -4.900  11.610  1.00  1.00      A    B
ATOM    168 DP   DT  A  57     -50.630  -7.810   7.460  1.00  1.00      A    P
ATOM    169 DS   DT  A  57     -47.410  -7.480   5.650  1.00  1.00      A    S
ATOM    170 DB   DT  A  57     -44.540  -7.990   9.220  1.00  1.00      A    B
ATOM    171 DP   DT  A  58     -46.110  -9.610   2.550  1.00  1.00      A    P
ATOM    172 DS   DT  A  58     -42.180  -8.770   3.330  1.00  1.00      A    S
ATOM    173 DB   DT  A  58     -41.560 -10.020   7.210  1.00  1.00      A    B
ATOM    174 DP   DA  A  59     -39.080 -10.100   1.090  1.00  1.00      A    P
ATOM    175 DS   DA  A  59     -36.330 -10.040   4.170  1.00  1.00      A    S
ATOM    176 DB   DA  A  59     -37.840 -12.250   8.060  1.00  1.00      A    B
ATOM    177 DP   DA  A  60     -32.390  -9.930   3.420  1.00  1.00      A    P
ATOM    178 DS   DA  A  60     -31.650 -10.760   6.750  1.00  1.00      A    S
ATOM    179 DB   DA  A  60     -34.950 -14.080   8.910  1.00  1.00      A    B
ATOM    180 DP   DA  A  61     -27.910 -10.940   8.200  1.00  1.00      A    P
ATOM    181 DS   DA  A  61     -29.000 -12.510  11.600  1.00  1.00      A    S
ATOM    182 DB   DA  A  61     -32.350 -15.630  10.780  1.00  1.00      A    B
ATOM    183 DP   DC  A  62     -26.780 -13.460  13.200  1.00  1.00      A    P
ATOM    184 DS   DC  A  62     -28.580 -16.030  14.590  1.00  1.00      A    S
ATOM    185 DB   DC  A  62     -30.010 -18.040  11.580  1.00  1.00      A    B
ATOM    186 DP   DG  A  63     -25.830 -18.470  17.570  1.00  1.00      A    P
ATOM    187 DS   DG  A  63     -26.980 -21.830  16.290  1.00  1.00      A    S
ATOM    188 DB   DG  A  63     -28.550 -22.050  11.620  1.00  1.00      A    B
ATOM    189 DP   DC  A  64     -26.140 -24.920  17.800  1.00  1.00      A    P
ATOM    190 DS   DC  A  64     -27.870 -26.750  15.290  1.00  1.00      A    S
ATOM    191 DB   DC  A  64     -26.370 -25.060  11.630  1.00  1.00      A    B
ATOM    192 DP   DA  A  65     -27.930 -31.190  15.479  1.00  1.00      A    P
ATOM    193 DS   DA  A  65     -28.710 -31.800  12.159  1.00  1.00      A    S
ATOM    194 DB   DA  A  65     -25.850 -28.790   9.499  1.00  1.00      A    B
ATOM    195 DP   DC  A  66     -29.010 -34.440  11.059  1.00  1.00      A    P
ATOM    196 DS   DC  A  66     -27.260 -33.650   7.669  1.00  1.00      A    S
ATOM    197 DB   DC  A  66     -24.010 -31.620   8.339  1.00  1.00      A    B
ATOM    198 DP   DG  A  67     -27.020 -37.250   4.079  1.00  1.00      A    P
ATOM    199 DS   DG  A  67     -24.600 -35.110   2.009  1.00  1.00      A    S
ATOM    200 DB   DG  A  67     -21.420 -32.600   4.999  1.00  1.00      A    B
ATOM    201 DP   DT  A  68     -23.220 -35.740  -1.181  1.00  1.00      A    P
ATOM    202 DS   DT  A  68     -20.510 -33.070  -1.051  1.00  1.00      A    S
ATOM    203 DB   DT  A  68     -18.900 -34.190   2.779  1.00  1.00      A    B
ATOM    204 DP   DA  A  69     -18.250 -32.340  -4.071  1.00  1.00      A    P
ATOM    205 DS   DA  A  69     -16.020 -30.230  -2.291  1.00  1.00      A    S
ATOM    206 DB   DA  A  69     -14.190 -33.320   1.459  1.00  1.00      A    B
ATOM    207 DP   DC  A  70     -13.970 -29.050  -3.821  1.00  1.00      A    P
ATOM    208 DS   DC  A  70     -11.700 -28.810  -0.341  1.00  1.00      A    S
ATOM    209 DB   DC  A  70     -10.890 -32.650   0.719  1.00  1.00      A    B
ATOM    210 DP   DG  A  71      -8.070 -25.960  -0.541  1.00  1.00      A    P
ATOM    211 DS   DG  A  71      -6.430 -27.440   2.119  1.00  1.00      A    S
ATOM    212 DB   DG  A  71      -6.390 -32.490   0.969  1.00  1.00      A    B
ATOM    213 DP   DC  A  72      -3.900 -26.130   3.559  1.00  1.00      A    P
ATOM    214 DS   DC  A  72      -2.840 -29.340   5.309  1.00  1.00      A    S
ATOM    215 DB   DC  A  72      -3.120 -32.390   1.829  1.00  1.00      A    B
ATOM    216 DP   DG  A  73       1.500 -29.090   7.359  1.00  1.00      A    P
ATOM    217 DS   DG  A  73       2.660 -32.720   6.029  1.00  1.00      A    S
ATOM    218 DB   DG  A  73       0.610 -34.100   1.409  1.00  1.00      A    B
ATOM    219 DP   DC  A  74       5.460 -33.740   6.819  1.00  1.00      A    P
ATOM    220 DS   DC  A  74       4.610 -37.080   4.749  1.00  1.00      A    S
ATOM    221 DB   DC  A  74       3.720 -35.530   0.859  1.00  1.00      A    B
ATOM    222 DP   DT  A  75       7.510 -40.130   4.439  1.00  1.00      A    P
ATOM    223 DS   DT  A  75       6.750 -41.000   0.359  1.00  1.00      A    S
ATOM    224 DB   DT  A  75       6.810 -36.950  -1.101  1.00  1.00      A    B
ATOM    225 DP   DG  A  76       9.720 -43.880  -1.851  1.00  1.00      A    P
ATOM    226 DS   DG  A  76      10.160 -41.920  -4.951  1.00  1.00      A    S
ATOM    227 DB   DG  A  76       9.660 -36.830  -4.231  1.00  1.00      A    B
ATOM    228 DP   DT  A  77      12.100 -42.550  -7.421  1.00  1.00      A    P
ATOM    229 DS   DT  A  77      11.810 -39.240  -9.101  1.00  1.00      A    S
ATOM    230 DB   DT  A  77      12.960 -36.490  -5.771  1.00  1.00      A    B
ATOM    231 DP   DC  A  78      13.900 -38.910 -12.211  1.00  1.00      A    P
ATOM    232 DS   DC  A  78      13.480 -35.390 -12.171  1.00  1.00      A    S
ATOM    233 DB   DC  A  78      15.020 -33.920  -8.451  1.00  1.00      A    B
ATOM    234 DP   DC  A  79      14.390 -32.760 -14.961  1.00  1.00      A    P
ATOM    235 DS   DC  A  79      14.010 -29.560 -12.961  1.00  1.00      A    S
ATOM    236 DB   DC  A  79      16.750 -30.590  -9.531  1.00  1.00      A    B
ATOM    237 DP   DC  A  80      14.940 -26.650 -14.181  1.00  1.00      A    P
ATOM    238 DS   DC  A  80      16.110 -25.070 -10.451  1.00  1.00      A    S
ATOM    239 DB   DC  A  80      19.320 -27.690  -8.951  1.00  1.00      A    B
ATOM    240 DP   DC  A  81      17.160 -21.620  -9.901  1.00  1.00      A    P
ATOM    241 DS   DC  A  81      18.850 -22.380  -6.481  1.00  1.00      A    S
ATOM    242 DB   DC  A  81      21.690 -25.100  -7.621  1.00  1.00      A    B
ATOM    243 DP   DC  A  82      20.300 -19.640  -4.441  1.00  1.00      A    P
ATOM    244 DS   DC  A  82      22.910 -21.660  -2.941  1.00  1.00      A    S
ATOM    245 DB   DC  A  82      25.290 -23.590  -6.231  1.00  1.00      A    B
ATOM    246 DP   DG  A  83      24.940 -20.070   0.949  1.00  1.00      A    P
ATOM    247 DS   DG  A  83      28.170 -21.990   0.479  1.00  1.00      A    S
ATOM    248 DB   DG  A  83      29.230 -22.900  -4.621  1.00  1.00      A    B
ATOM    249 DP   DC  A  84      30.920 -20.890   2.449  1.00  1.00      A    P
ATOM    250 DS   DC  A  84      33.600 -22.490   0.109  1.00  1.00      A    S
ATOM    251 DB   DC  A  84      32.540 -21.280  -3.851  1.00  1.00      A    B
ATOM    252 DP   DG  A  85      38.010 -21.390   1.549  1.00  1.00      A    P
ATOM    253 DS   DG  A  85      39.090 -21.640  -2.151  1.00  1.00      A    S
ATOM    254 DB   DG  A  85      35.990 -18.920  -5.261  1.00  1.00      A    B
ATOM    255 DP   DT  A  86      42.410 -20.910  -2.911  1.00  1.00      A    P
ATOM    256 DS   DT  A  86      42.190 -19.540  -6.661  1.00  1.00      A    S
ATOM    257 DB   DT  A  86      38.900 -16.820  -5.791  1.00  1.00      A    B
ATOM    258 DP   DT  A  87      45.370 -17.650  -8.101  1.00  1.00      A    P
ATOM    259 DS   DT  A  87      43.300 -15.660 -10.401  1.00  1.00      A    S
ATOM    260 DB   DT  A  87      40.410 -13.990  -7.840  1.00  1.00      A    B
ATOM    261 DP   DT  A  88      44.650 -12.870 -13.010  1.00  1.00      A    P
ATOM    262 DS   DT  A  88      41.750 -11.210 -13.120  1.00  1.00      A    S
ATOM    263 DB   DT  A  88      41.280 -10.240  -8.450  1.00  1.00      A    B
ATOM    264 DP   DT  A  89      41.870  -7.900 -15.060  1.00  1.00      A    P
ATOM    265 DS   DT  A  89      38.610  -6.530 -13.370  1.00  1.00      A    S
ATOM    266 DB   DT  A  89      40.450  -6.490  -9.310  1.00  1.00      A    B
ATOM    267 DP   DA  A  90      35.770  -3.350 -14.510  1.00  1.00      A    P
ATOM    268 DS   DA  A  90      34.810  -2.510 -11.030  1.00  1.00      A    S
ATOM    269 DB   DA  A  90      38.860  -2.880  -8.090  1.00  1.00      A    B
ATOM    270 DP   DA  A  91      32.510  -0.250 -10.060  1.00  1.00      A    P
ATOM    271 DS   DA  A  91      33.430   0.220  -6.800  1.00  1.00      A    S
ATOM    272 DB   DA  A  91      38.300   0.450  -6.740  1.00  1.00      A    B
ATOM    273 DP   DC  A  92      31.880   2.560  -5.650  1.00  1.00      A    P
ATOM    274 DS   DC  A  92      34.230   3.200  -3.150  1.00  1.00      A    S
ATOM    275 DB   DC  A  92      37.900   3.550  -5.380  1.00  1.00      A    B
ATOM    276 DP   DC  A  93      33.770   5.610  -1.410  1.00  1.00      A    P
ATOM    277 DS   DC  A  93      37.140   6.660  -0.180  1.00  1.00      A    S
ATOM    278 DB   DC  A  93      39.290   6.970  -4.290  1.00  1.00      A    B
ATOM    279 DP   DG  A  94      37.260  10.330   2.400  1.00  1.00      A    P
ATOM    280 DS   DG  A  94      40.720  11.650   1.070  1.00  1.00      A    S
ATOM    281 DB   DG  A  94      41.260  10.830  -4.020  1.00  1.00      A    B
ATOM    282 DP   DC  A  95      41.960  14.280   2.240  1.00  1.00      A    P
ATOM    283 DS   DC  A  95      44.480  15.180  -1.030  1.00  1.00      A    S
ATOM    284 DB   DC  A  95      42.060  14.240  -4.290  1.00  1.00      A    B
ATOM    285 DP   DC  A  96      45.490  18.610  -1.570  1.00  1.00      A    P
ATOM    286 DS   DC  A  96      46.070  18.230  -5.160  1.00  1.00      A    S
ATOM    287 DB   DC  A  96      42.150  17.410  -6.550  1.00  1.00      A    B
ATOM    288 DP   DA  A  97      47.780  21.710  -7.570  1.00  1.00      A    P
ATOM    289 DS   DA  A  97      46.130  20.200 -10.800  1.00  1.00      A    S
ATOM    290 DB   DA  A  97      41.370  19.450 -10.160  1.00  1.00      A    B
ATOM    291 DP   DA  A  98      46.840  21.780 -14.150  1.00  1.00      A    P
ATOM    292 DS   DA  A  98      43.250  20.760 -15.820  1.00  1.00      A    S
ATOM    293 DB   DA  A  98      39.930  21.370 -12.980  1.00  1.00      A    B
ATOM    294 DP   DG  A  99      42.540  22.170 -19.180  1.00  1.00      A    P
ATOM    295 DS   DG  A  99      38.850  23.060 -18.410  1.00  1.00      A    S
ATOM    296 DB   DG  A  99      37.870  24.540 -14.150  1.00  1.00      A    B
ATOM    297 DP   DG  A 100      37.030  24.830 -21.200  1.00  1.00      A    P
ATOM    298 DS   DG  A 100      34.740  27.160 -18.530  1.00  1.00      A    S
ATOM    299 DB   DG  A 100      36.810  27.990 -13.950  1.00  1.00      A    B
ATOM    300 DP   DG  A 101      32.870  29.970 -19.450  1.00  1.00      A    P
ATOM    301 DS   DG  A 101      33.160  32.150 -15.730  1.00  1.00      A    S
ATOM    302 DB   DG  A 101      36.910  31.700 -13.250  1.00  1.00      A    B
ATOM    303 DP   DG  A 102      32.080  35.360 -15.629  1.00  1.00      A    P
ATOM    304 DS   DG  A 102      34.150  36.570 -12.959  1.00  1.00      A    S
ATOM    305 DB   DG  A 102      39.110  34.280 -12.370  1.00  1.00      A    B
ATOM    306 DP   DA  A 103      33.510  39.520 -11.109  1.00  1.00      A    P
ATOM    307 DS   DA  A 103      36.770  39.330  -8.739  1.00  1.00      A    S
ATOM    308 DB   DA  A 103      40.640  37.340 -11.329  1.00  1.00      A    B
ATOM    309 DP   DT  A 104      37.350  41.940  -7.269  1.00  1.00      A    P
ATOM    310 DS   DT  A 104      41.210  40.600  -6.569  1.00  1.00      A    S
ATOM    311 DB   DT  A 104      42.810  39.880 -10.689  1.00  1.00      A    B
ATOM    312 DP   DT  A 105      43.800  42.520  -4.269  1.00  1.00      A    P
ATOM    313 DS   DT  A 105      47.280  40.790  -5.529  1.00  1.00      A    S
ATOM    314 DB   DT  A 105      46.240  41.740  -9.859  1.00  1.00      A    B
ATOM    315 DP   DA  A 106      51.060  42.340  -4.239  1.00  1.00      A    P
ATOM    316 DS   DA  A 106      52.620  41.130  -7.249  1.00  1.00      A    S
ATOM    317 DB   DA  A 106      50.100  43.240 -11.199  1.00  1.00      A    B
ATOM    318 DP   DC  A 107      55.870  41.640  -7.519  1.00  1.00      A    P
ATOM    319 DS   DC  A 107      56.000  42.220 -11.389  1.00  1.00      A    S
ATOM    320 DB   DC  A 107      53.010  44.800 -11.959  1.00  1.00      A    B
ATOM    321 DP   DT  A 108      59.480  43.210 -13.379  1.00  1.00      A    P
ATOM    322 DS   DT  A 108      57.680  44.590 -16.359  1.00  1.00      A    S
ATOM    323 DB   DT  A 108      55.490  47.610 -14.229  1.00  1.00      A    B
ATOM    324 DP   DC  A 109      60.080  45.720 -19.179  1.00  1.00      A    P
ATOM    325 DS   DC  A 109      57.620  48.800 -20.179  1.00  1.00      A    S
ATOM    326 DB   DC  A 109      56.530  50.460 -16.359  1.00  1.00      A    B
ATOM    327 DP   DC  A 110      58.380  51.630 -22.689  1.00  1.00      A    P
ATOM    328 DS   DC  A 110      56.350  54.630 -21.169  1.00  1.00      A    S
ATOM    329 DB   DC  A 110      57.210  54.330 -17.239  1.00  1.00      A    B
ATOM    330 DP   DC  A 111      56.500  57.670 -22.669  1.00  1.00      A    P
ATOM    331 DS   DC  A 111      55.450  59.480 -19.719  1.00  1.00      A    S
ATOM    332 DB   DC  A 111      58.140  58.120 -16.949  1.00  1.00      A    B
ATOM    333 DP   DT  A 112      55.390  63.800 -19.759  1.00  1.00      A    P
ATOM    334 DS   DT  A 112      56.010  64.250 -15.869  1.00  1.00      A    S
ATOM    335 DB   DT  A 112      59.440  61.420 -15.249  1.00  1.00      A    B
ATOM    336 DP   DA  A 113      56.330  67.570 -14.189  1.00  1.00      A    P
ATOM    337 DS   DA  A 113      58.180  66.030 -11.239  1.00  1.00      A    S
ATOM    338 DB   DA  A 113      62.140  63.000 -12.639  1.00  1.00      A    B
ATOM    339 DP   DG  A 114      59.770  68.710  -8.959  1.00  1.00      A    P
ATOM    340 DS   DG  A 114      62.680  66.820  -7.909  1.00  1.00      A    S
ATOM    341 DB   DG  A 114      65.610  64.420 -11.609  1.00  1.00      A    B
ATOM    342 DP   DT  A 115      64.580  67.690  -5.799  1.00  1.00      A    P
ATOM    343 DS   DT  A 115      67.180  64.660  -6.109  1.00  1.00      A    S
ATOM    344 DB   DT  A 115      68.430  65.620 -10.069  1.00  1.00      A    B
ATOM    345 DP   DC  A 116      70.070  64.670  -3.159  1.00  1.00      A    P
ATOM    346 DS   DC  A 116      72.860  63.760  -5.829  1.00  1.00      A    S
ATOM    347 DB   DC  A 116      72.140  66.380  -9.429  1.00  1.00      A    B
ATOM    348 DP   DT  A 117      77.140  63.450  -4.789  1.00  1.00      A    P
ATOM    349 DS   DT  A 117      78.990  63.990  -8.709  1.00  1.00      A    S
ATOM    350 DB   DT  A 117      76.150  66.690  -9.959  1.00  1.00      A    B
ATOM    351 DP   DC  A 118      82.380  64.860  -8.829  1.00  1.00      A    P
ATOM    352 DS   DC  A 118      82.050  67.510 -11.219  1.00  1.00      A    S
ATOM    353 DB   DC  A 118      78.880  69.630  -9.899  1.00  1.00      A    B
ATOM    354 DP   DC  A 119      85.290  69.730 -12.329  1.00  1.00      A    P
ATOM    355 DS   DC  A 119      83.570  72.420 -13.759  1.00  1.00      A    S
ATOM    356 DB   DC  A 119      80.690  72.950 -10.699  1.00  1.00      A    B
ATOM    357 DP   DA  A 120      85.090  75.630 -15.479  1.00  1.00      A    P
ATOM    358 DS   DA  A 120      81.850  77.360 -15.049  1.00  1.00      A    S
ATOM    359 DB   DA  A 120      79.970  76.990 -10.459  1.00  1.00      A    B
ATOM    360 DP   DG  A 121      81.920  81.430 -16.189  1.00  1.00      A    P
ATOM    361 DS   DG  A 121      79.540  82.660 -13.729  1.00  1.00      A    S
ATOM    362 DB   DG  A 121      80.121  80.880  -9.259  1.00  1.00      A    B
ATOM    363 DP   DG  A 122      78.601  86.020 -13.329  1.00  1.00      A    P
ATOM    364 DS   DG  A 122      78.091  86.500  -9.569  1.00  1.00      A    S
ATOM    365 DB   DG  A 122      80.801  83.510  -6.779  1.00  1.00      A    B
ATOM    366 DP   DC  A 123      77.691  89.210  -8.669  1.00  1.00      A    P
ATOM    367 DS   DC  A 123      78.221  88.320  -5.089  1.00  1.00      A    S
ATOM    368 DB   DC  A 123      82.181  86.230  -5.269  1.00  1.00      A    B
ATOM    369 DP   DA  A 124      78.091  91.610  -1.968  1.00  1.00      A    P
ATOM    370 DS   DA  A 124      80.581  89.999   0.251  1.00  1.00      A    S
ATOM    371 DB   DA  A 124      84.181  87.729  -1.839  1.00  1.00      A    B
ATOM    372 DP   DC  A 125      81.131  91.239   2.842  1.00  1.00      A    P
ATOM    373 DS   DC  A 125      84.081  88.909   3.271  1.00  1.00      A    S
ATOM    374 DB   DC  A 125      86.731  89.719   0.081  1.00  1.00      A    B
ATOM    375 DP   DG  A 126      86.071  89.189   7.371  1.00  1.00      A    P
ATOM    376 DS   DG  A 126      89.831  88.069   5.861  1.00  1.00      A    S
ATOM    377 DB   DG  A 126      90.761  90.419   1.331  1.00  1.00      A    B
ATOM    378 DP   DT  A 127      92.241  87.939   7.531  1.00  1.00      A    P
ATOM    379 DS   DT  A 127      94.581  87.719   4.871  1.00  1.00      A    S
ATOM    380 DB   DT  A 127      93.731  91.029   2.831  1.00  1.00      A    B
ATOM    381 DP   DG  A 128      99.021  87.759   6.251  1.00  1.00      A    P
ATOM    382 DS   DG  A 128     100.611  89.519   3.291  1.00  1.00      A    S
ATOM    383 DB   DG  A 128      97.501  93.579   2.091  1.00  1.00      A    B
ATOM    384 DP   DT  A 129     103.791  90.429   3.271  1.00  1.00      A    P
ATOM    385 DS   DT  A 129     103.711  93.179   0.981  1.00  1.00      A    S
ATOM    386 DB   DT  A 129     100.121  95.719   2.872  1.00  1.00      A    B
ATOM    387 DP   DC  A 130     106.931  95.169   0.411  1.00  1.00      A    P
ATOM    388 DS   DC  A 130     104.851  97.849  -1.508  1.00  1.00      A    S
ATOM    389 DB   DC  A 130     102.061  98.939   1.772  1.00  1.00      A    B
ATOM    390 DP   DA  A 131     106.841 101.439  -3.148  1.00  1.00      A    P
ATOM    391 DS   DA  A 131     103.651 103.639  -2.978  1.00  1.00      A    S
ATOM    392 DB   DA  A 131     102.551 103.089   1.442  1.00  1.00      A    B
ATOM    393 DP   DG  A 132     104.271 107.709  -3.718  1.00  1.00      A    P
ATOM    394 DS   DG  A 132     102.541 108.949  -0.928  1.00  1.00      A    S
ATOM    395 DB   DG  A 132     103.641 106.319   3.292  1.00  1.00      A    B
ATOM    396 DP   DA  A 133     102.011 112.199  -0.498  1.00  1.00      A    P
ATOM    397 DS   DA  A 133     101.671 112.109   3.302  1.00  1.00      A    S
ATOM    398 DB   DA  A 133     104.791 108.919   5.292  1.00  1.00      A    B
ATOM    399 DP   DT  A 134     101.461 115.279   5.132  1.00  1.00      A    P
ATOM    400 DS   DT  A 134     102.601 113.329   8.552  1.00  1.00      A    S
ATOM    401 DB   DT  A 134     106.141 111.539   7.292  1.00  1.00      A    B
ATOM    402 DP   DA  A 135     103.391 115.819  11.752  1.00  1.00      A    P
ATOM    403 DS   DA  A 135     106.131 113.989  13.132  1.00  1.00      A    S
ATOM    404 DB   DA  A 135     109.121 112.489  10.082  1.00  1.00      A    B
ATOM    405 DP   DT  A 136     107.701 114.939  16.192  1.00  1.00      A    P
ATOM    406 DS   DT  A 136     110.501 113.059  15.942  1.00  1.00      A    S
ATOM    407 DB   DT  A 136     111.701 114.389  11.632  1.00  1.00      A    B
ATOM    408 DP   DA  A 137     113.831 114.209  18.512  1.00  1.00      A    P
ATOM    409 DS   DA  A 137     116.581 113.269  16.282  1.00  1.00      A    S
ATOM    410 DB   DA  A 137     115.741 114.909  12.332  1.00  1.00      A    B
ATOM    411 DP   DT  A 138     119.851 113.589  17.472  1.00  1.00      A    P
ATOM    412 DS   DT  A 138     121.341 113.679  13.852  1.00  1.00      A    S
ATOM    413 DB   DT  A 138     118.851 116.489  12.222  1.00  1.00      A    B
ATOM    414 DP   DA  A 139     125.471 115.079  13.262  1.00  1.00      A    P
ATOM    415 DS   DA  A 139     124.891 116.609  10.122  1.00  1.00      A    S
ATOM    416 DB   DA  A 139     121.051 119.509  10.362  1.00  1.00      A    B
ATOM    417 DP   DC  A 140     127.371 117.929   8.702  1.00  1.00      A    P
ATOM    418 DS   DC  A 140     125.491 120.019   6.832  1.00  1.00      A    S
ATOM    419 DB   DC  A 140     123.041 122.139   9.492  1.00  1.00      A    B
ATOM    420 DP   DA  A 141     127.021 122.669   3.892  1.00  1.00      A    P
ATOM    421 DS   DA  A 141     124.511 125.149   4.012  1.00  1.00      A    S
ATOM    422 DB   DA  A 141     123.751 126.309   9.202  1.00  1.00      A    B
ATOM    423 DP   DT  A 142     124.771 128.019   2.242  1.00  1.00      A    P
ATOM    424 DS   DT  A 142     122.251 129.779   4.462  1.00  1.00      A    S
ATOM    425 DB   DT  A 142     124.421 129.879   8.712  1.00  1.00      A    B
ATOM    426 DP   DC  A 143     121.721 133.209   2.892  1.00  1.00      A    P
ATOM    427 DS   DC  A 143     120.731 134.789   6.382  1.00  1.00      A    S
ATOM    428 DB   DC  A 143     123.861 133.739   9.252  1.00  1.00      A    B
ATOM    429 DP   DC  A 144     119.311 138.049   6.762  1.00  1.00      A    P
ATOM    430 DS   DC  A 144     120.051 138.569  10.282  1.00  1.00      A    S
ATOM    431 DB   DC  A 144     124.181 137.389  10.272  1.00  1.00      A    B
ATOM    432 DP   DT  A 145     119.371 141.969  12.052  1.00  1.00      A    P
ATOM    433 DS   DT  A 145     121.791 141.479  14.982  1.00  1.00      A    S
ATOM    434 DB   DT  A 145     125.381 140.509  12.392  1.00  1.00      A    B
ATOM    435 DP   DG  A 146     121.901 144.869  17.992  1.00  1.00      A    P
ATOM    436 DS   DG  A 146     125.341 144.189  19.082  1.00  1.00      A    S
ATOM    437 DB   DG  A 146     128.071 142.809  14.972  1.00  1.00      A    B
ATOM    438 DP   DT  A 147     127.141 146.579  21.492  1.00  1.00      A    P
ATOM    439 DS   DT  A 147     130.551 145.919  20.552  1.00  1.00      A    S
ATOM    440 DB   DT  A 147     129.781 142.139  17.862  1.00  1.00      A    B
TER
ATOM    441 DS   DA  B   1     136.451 142.399   8.422  1.00  1.00      B    S
ATOM    442 DB   DA  B   1     132.031 141.199   8.782  1.00  1.00      B    B
ATOM    443 DP   DC  B   2     138.461 139.979   9.352  1.00  1.00      B    P
ATOM    444 DS   DC  B   2     136.591 139.509  12.842  1.00  1.00      B    S
ATOM    445 DB   DC  B   2     132.111 140.719  12.202  1.00  1.00      B    B
ATOM    446 DP   DA  B   3     136.681 135.359  15.112  1.00  1.00      B    P
ATOM    447 DS   DA  B   3     134.051 135.929  17.322  1.00  1.00      B    S
ATOM    448 DB   DA  B   3     130.291 137.489  14.132  1.00  1.00      B    B
ATOM    449 DP   DG  B   4     132.781 133.139  19.362  1.00  1.00      B    P
ATOM    450 DS   DG  B   4     129.041 134.089  19.382  1.00  1.00      B    S
ATOM    451 DB   DG  B   4     127.361 134.839  14.752  1.00  1.00      B    B
ATOM    452 DP   DG  B   5     126.571 131.509  21.152  1.00  1.00      B    P
ATOM    453 DS   DG  B   5     123.711 132.659  19.642  1.00  1.00      B    S
ATOM    454 DB   DG  B   5     124.351 132.519  14.502  1.00  1.00      B    B
ATOM    455 DP   DA  B   6     120.671 131.779  20.902  1.00  1.00      B    P
ATOM    456 DS   DA  B   6     118.851 132.069  17.552  1.00  1.00      B    S
ATOM    457 DB   DA  B   6     121.981 130.189  13.912  1.00  1.00      B    B
ATOM    458 DP   DT  B   7     116.131 130.839  17.362  1.00  1.00      B    P
ATOM    459 DS   DT  B   7     116.541 130.789  13.652  1.00  1.00      B    S
ATOM    460 DB   DT  B   7     119.961 127.559  13.272  1.00  1.00      B    B
ATOM    461 DP   DG  B   8     112.811 128.909  11.832  1.00  1.00      B    P
ATOM    462 DS   DG  B   8     114.451 127.749   8.712  1.00  1.00      B    S
ATOM    463 DB   DG  B   8     118.351 125.049  10.012  1.00  1.00      B    B
ATOM    464 DP   DT  B   9     112.701 126.299   5.852  1.00  1.00      B    P
ATOM    465 DS   DT  B   9     115.351 124.439   4.462  1.00  1.00      B    S
ATOM    466 DB   DT  B   9     116.651 122.489   8.252  1.00  1.00      B    B
ATOM    467 DP   DA  B  10     114.171 121.849   1.322  1.00  1.00      B    P
ATOM    468 DS   DA  B  10     116.801 119.239   1.872  1.00  1.00      B    S
ATOM    469 DB   DA  B  10     116.971 118.669   6.742  1.00  1.00      B    B
ATOM    470 DP   DT  B  11     116.561 116.219   0.372  1.00  1.00      B    P
ATOM    471 DS   DT  B  11     118.541 114.339   2.872  1.00  1.00      B    S
ATOM    472 DB   DT  B  11     115.851 115.379   6.302  1.00  1.00      B    B
ATOM    473 DP   DA  B  12     119.381 110.159   2.192  1.00  1.00      B    P
ATOM    474 DS   DA  B  12     118.781 108.739   5.762  1.00  1.00      B    S
ATOM    475 DB   DA  B  12     114.881 111.719   7.532  1.00  1.00      B    B
ATOM    476 DP   DT  B  13     118.201 105.299   5.972  1.00  1.00      B    P
ATOM    477 DS   DT  B  13     115.891 105.569   9.212  1.00  1.00      B    S
ATOM    478 DB   DT  B  13     112.891 108.769   7.512  1.00  1.00      B    B
ATOM    479 DP   DA  B  14     113.621 102.099  10.982  1.00  1.00      B    P
ATOM    480 DS   DA  B  14     111.101 104.009  12.352  1.00  1.00      B    S
ATOM    481 DB   DA  B  14     109.321 107.119   8.852  1.00  1.00      B    B
ATOM    482 DP   DT  B  15     108.601 102.509  14.052  1.00  1.00      B    P
ATOM    483 DS   DT  B  15     106.131 105.099  13.692  1.00  1.00      B    S
ATOM    484 DB   DT  B  15     106.341 105.299   9.332  1.00  1.00      B    B
ATOM    485 DP   DC  B  16     102.401 104.229  15.012  1.00  1.00      B    P
ATOM    486 DS   DC  B  16     100.621 105.659  12.042  1.00  1.00      B    S
ATOM    487 DB   DC  B  16     102.851 104.239   8.602  1.00  1.00      B    B
ATOM    488 DP   DT  B  17      96.411 105.689  11.372  1.00  1.00      B    P
ATOM    489 DS   DT  B  17      96.541 106.189   7.512  1.00  1.00      B    S
ATOM    490 DB   DT  B  17      99.461 103.399   6.542  1.00  1.00      B    B
ATOM    491 DP   DG  B  18      92.811 106.299   5.422  1.00  1.00      B    P
ATOM    492 DS   DG  B  18      94.291 105.319   2.202  1.00  1.00      B    S
ATOM    493 DB   DG  B  18      97.471 101.879   2.582  1.00  1.00      B    B
ATOM    494 DP   DA  B  19      92.371 105.029  -1.498  1.00  1.00      B    P
ATOM    495 DS   DA  B  19      94.881 103.059  -3.238  1.00  1.00      B    S
ATOM    496 DB   DA  B  19      96.721  99.539   0.092  1.00  1.00      B    B
ATOM    497 DP   DC  B  20      93.901 101.940  -5.698  1.00  1.00      B    P
ATOM    498 DS   DC  B  20      95.951  98.869  -5.638  1.00  1.00      B    S
ATOM    499 DB   DC  B  20      95.081  96.969  -1.528  1.00  1.00      B    B
ATOM    500 DP   DA  B  21      95.801  96.230  -8.978  1.00  1.00      B    P
ATOM    501 DS   DA  B  21      96.561  93.310  -7.269  1.00  1.00      B    S
ATOM    502 DB   DA  B  21      94.011  93.189  -2.779  1.00  1.00      B    B
ATOM    503 DP   DC  B  22      96.411  91.110  -8.979  1.00  1.00      B    P
ATOM    504 DS   DC  B  22      95.771  88.900  -6.569  1.00  1.00      B    S
ATOM    505 DB   DC  B  22      92.291  90.519  -4.119  1.00  1.00      B    B
ATOM    506 DP   DG  B  23      95.791  84.570  -8.049  1.00  1.00      B    P
ATOM    507 DS   DG  B  23      94.191  83.379  -4.619  1.00  1.00      B    S
ATOM    508 DB   DG  B  23      90.241  86.659  -3.239  1.00  1.00      B    B
ATOM    509 DP   DT  B  24      93.591  79.989  -3.589  1.00  1.00      B    P
ATOM    510 DS   DT  B  24      91.111  80.619  -0.759  1.00  1.00      B    S
ATOM    511 DB   DT  B  24      88.291  83.809  -2.849  1.00  1.00      B    B
ATOM    512 DP   DG  B  25      89.271  76.959   0.751  1.00  1.00      B    P
ATOM    513 DS   DG  B  25      85.681  78.879   1.091  1.00  1.00      B    S
ATOM    514 DB   DG  B  25      84.361  81.909  -2.539  1.00  1.00      B    B
ATOM    515 DP   DC  B  26      82.871  77.169   2.561  1.00  1.00      B    P
ATOM    516 DS   DC  B  26      80.311  79.339   1.471  1.00  1.00      B    S
ATOM    517 DB   DC  B  26      81.881  79.690  -2.909  1.00  1.00      B    B
ATOM    518 DP   DC  B  27      76.731  77.899   1.251  1.00  1.00      B    P
ATOM    519 DS   DC  B  27      75.611  79.870  -1.339  1.00  1.00      B    S
ATOM    520 DB   DC  B  27      78.571  78.480  -4.419  1.00  1.00      B    B
ATOM    521 DP   DT  B  28      71.681  79.330  -2.869  1.00  1.00      B    P
ATOM    522 DS   DT  B  28      72.391  79.470  -6.749  1.00  1.00      B    S
ATOM    523 DB   DT  B  28      75.460  76.850  -7.109  1.00  1.00      B    B
ATOM    524 DP   DG  B  29      69.360  79.200  -9.249  1.00  1.00      B    P
ATOM    525 DS   DG  B  29      71.910  78.340 -12.489  1.00  1.00      B    S
ATOM    526 DB   DG  B  29      75.390  75.180 -11.189  1.00  1.00      B    B
ATOM    527 DP   DG  B  30      70.500  77.690 -16.129  1.00  1.00      B    P
ATOM    528 DS   DG  B  30      72.520  74.720 -16.889  1.00  1.00      B    S
ATOM    529 DB   DG  B  30      74.810  72.130 -13.009  1.00  1.00      B    B
ATOM    530 DP   DA  B  31      72.260  73.090 -20.329  1.00  1.00      B    P
ATOM    531 DS   DA  B  31      74.110  70.060 -19.429  1.00  1.00      B    S
ATOM    532 DB   DA  B  31      73.900  69.260 -14.769  1.00  1.00      B    B
ATOM    533 DP   DG  B  32      73.820  67.010 -22.119  1.00  1.00      B    P
ATOM    534 DS   DG  B  32      74.260  63.980 -19.629  1.00  1.00      B    S
ATOM    535 DB   DG  B  32      72.520  65.620 -14.909  1.00  1.00      B    B
ATOM    536 DP   DA  B  33      73.410  60.010 -20.509  1.00  1.00      B    P
ATOM    537 DS   DA  B  33      73.450  59.070 -16.469  1.00  1.00      B    S
ATOM    538 DB   DA  B  33      70.990  62.500 -14.299  1.00  1.00      B    B
ATOM    539 DP   DC  B  34      72.770  56.420 -15.789  1.00  1.00      B    P
ATOM    540 DS   DC  B  34      71.460  57.330 -12.419  1.00  1.00      B    S
ATOM    541 DB   DC  B  34      68.490  60.160 -13.519  1.00  1.00      B    B
ATOM    542 DP   DT  B  35      70.020  54.300 -10.489  1.00  1.00      B    P
ATOM    543 DS   DT  B  35      67.530  56.490  -8.239  1.00  1.00      B    S
ATOM    544 DB   DT  B  35      65.450  58.570 -11.489  1.00  1.00      B    B
ATOM    545 DP   DA  B  36      64.690  54.880  -5.349  1.00  1.00      B    P
ATOM    546 DS   DA  B  36      61.810  57.370  -5.959  1.00  1.00      B    S
ATOM    547 DB   DA  B  36      61.440  57.900 -10.699  1.00  1.00      B    B
ATOM    548 DP   DG  B  37      58.610  56.340  -3.979  1.00  1.00      B    P
ATOM    549 DS   DG  B  37      56.760  57.940  -6.249  1.00  1.00      B    S
ATOM    550 DB   DG  B  37      57.830  57.040 -11.549  1.00  1.00      B    B
ATOM    551 DP   DG  B  38      53.120  57.770  -5.749  1.00  1.00      B    P
ATOM    552 DS   DG  B  38      52.090  58.460  -9.099  1.00  1.00      B    S
ATOM    553 DB   DG  B  38      54.570  55.880 -12.609  1.00  1.00      B    B
ATOM    554 DP   DG  B  39      48.750  58.650  -9.949  1.00  1.00      B    P
ATOM    555 DS   DG  B  39      49.330  57.010 -13.319  1.00  1.00      B    S
ATOM    556 DB   DG  B  39      52.770  52.860 -13.149  1.00  1.00      B    B
ATOM    557 DP   DA  B  40      46.210  56.100 -15.089  1.00  1.00      B    P
ATOM    558 DS   DA  B  40      48.120  53.450 -17.429  1.00  1.00      B    S
ATOM    559 DB   DA  B  40      50.570  50.560 -14.669  1.00  1.00      B    B
ATOM    560 DP   DG  B  41      45.620  51.580 -19.779  1.00  1.00      B    P
ATOM    561 DS   DG  B  41      48.200  48.590 -20.419  1.00  1.00      B    S
ATOM    562 DB   DG  B  41      49.820  47.080 -16.199  1.00  1.00      B    B
ATOM    563 DP   DT  B  42      48.140  46.140 -22.699  1.00  1.00      B    P
ATOM    564 DS   DT  B  42      50.360  43.490 -20.909  1.00  1.00      B    S
ATOM    565 DB   DT  B  42      48.450  43.980 -16.789  1.00  1.00      B    B
ATOM    566 DP   DA  B  43      50.880  38.990 -22.509  1.00  1.00      B    P
ATOM    567 DS   DA  B  43      51.350  37.740 -18.789  1.00  1.00      B    S
ATOM    568 DB   DA  B  43      48.040  40.040 -15.389  1.00  1.00      B    B
ATOM    569 DP   DA  B  44      52.110  34.270 -17.840  1.00  1.00      B    P
ATOM    570 DS   DA  B  44      50.990  34.560 -14.130  1.00  1.00      B    S
ATOM    571 DB   DA  B  44      46.780  36.740 -13.669  1.00  1.00      B    B
ATOM    572 DP   DT  B  45      51.190  32.160 -12.280  1.00  1.00      B    P
ATOM    573 DS   DT  B  45      48.860  33.440  -9.800  1.00  1.00      B    S
ATOM    574 DB   DT  B  45      45.620  33.790 -12.260  1.00  1.00      B    B
ATOM    575 DP   DC  B  46      48.410  31.190  -6.700  1.00  1.00      B    P
ATOM    576 DS   DC  B  46      45.260  32.150  -5.880  1.00  1.00      B    S
ATOM    577 DB   DC  B  46      43.470  32.100  -9.500  1.00  1.00      B    B
ATOM    578 DP   DC  B  47      43.220  30.640  -2.950  1.00  1.00      B    P
ATOM    579 DS   DC  B  47      39.370  31.570  -4.440  1.00  1.00      B    S
ATOM    580 DB   DC  B  47      39.680  30.450  -8.600  1.00  1.00      B    B
ATOM    581 DP   DC  B  48      36.310  30.320  -2.720  1.00  1.00      B    P
ATOM    582 DS   DC  B  48      34.160  28.810  -5.280  1.00  1.00      B    S
ATOM    583 DB   DC  B  48      36.770  28.030  -8.470  1.00  1.00      B    B
ATOM    584 DP   DC  B  49      31.750  26.300  -4.540  1.00  1.00      B    P
ATOM    585 DS   DC  B  49      31.170  24.940  -8.070  1.00  1.00      B    S
ATOM    586 DB   DC  B  49      35.440  24.530  -9.140  1.00  1.00      B    B
ATOM    587 DP   DT  B  50      29.080  21.160  -8.290  1.00  1.00      B    P
ATOM    588 DS   DT  B  50      30.830  20.030 -11.750  1.00  1.00      B    S
ATOM    589 DB   DT  B  50      34.950  20.560 -10.050  1.00  1.00      B    B
ATOM    590 DP   DT  B  51      30.100  16.570 -13.510  1.00  1.00      B    P
ATOM    591 DS   DT  B  51      33.710  15.980 -14.650  1.00  1.00      B    S
ATOM    592 DB   DT  B  51      36.020  17.120 -11.440  1.00  1.00      B    B
ATOM    593 DP   DG  B  52      34.760  11.690 -16.150  1.00  1.00      B    P
ATOM    594 DS   DG  B  52      38.400  12.120 -15.500  1.00  1.00      B    S
ATOM    595 DB   DG  B  52      39.500  14.280 -11.240  1.00  1.00      B    B
ATOM    596 DP   DG  B  53      40.750   9.450 -16.440  1.00  1.00      B    P
ATOM    597 DS   DG  B  53      43.690  10.410 -13.780  1.00  1.00      B    S
ATOM    598 DB   DG  B  53      42.220  12.300  -9.600  1.00  1.00      B    B
ATOM    599 DP   DC  B  54      46.540   9.590 -14.130  1.00  1.00      B    P
ATOM    600 DS   DC  B  54      47.130   9.440 -10.520  1.00  1.00      B    S
ATOM    601 DB   DC  B  54      43.600   9.300  -8.920  1.00  1.00      B    B
ATOM    602 DP   DG  B  55      50.940   7.150  -8.940  1.00  1.00      B    P
ATOM    603 DS   DG  B  55      49.230   5.750  -6.260  1.00  1.00      B    S
ATOM    604 DB   DG  B  55      44.280   5.980  -6.220  1.00  1.00      B    B
ATOM    605 DP   DG  B  56      50.870   3.530  -3.840  1.00  1.00      B    P
ATOM    606 DS   DG  B  56      47.590   2.560  -2.050  1.00  1.00      B    S
ATOM    607 DB   DG  B  56      43.230   2.860  -4.410  1.00  1.00      B    B
ATOM    608 DP   DT  B  57      47.480   0.140   0.130  1.00  1.00      B    P
ATOM    609 DS   DT  B  57      43.900  -0.190   0.540  1.00  1.00      B    S
ATOM    610 DB   DT  B  57      43.240  -0.600  -4.060  1.00  1.00      B    B
ATOM    611 DP   DT  B  58      42.440  -3.470   2.440  1.00  1.00      B    P
ATOM    612 DS   DT  B  58      39.470  -3.290   0.900  1.00  1.00      B    S
ATOM    613 DB   DT  B  58      40.870  -3.490  -2.870  1.00  1.00      B    B
ATOM    614 DP   DA  B  59      36.410  -5.850   1.710  1.00  1.00      B    P
ATOM    615 DS   DA  B  59      34.560  -5.380  -1.230  1.00  1.00      B    S
ATOM    616 DB   DA  B  59      37.780  -6.090  -4.280  1.00  1.00      B    B
ATOM    617 DP   DA  B  60      31.560  -6.760  -1.870  1.00  1.00      B    P
ATOM    618 DS   DA  B  60      32.000  -6.690  -5.310  1.00  1.00      B    S
ATOM    619 DB   DA  B  60      36.370  -8.950  -5.840  1.00  1.00      B    B
ATOM    620 DP   DA  B  61      29.310  -7.920  -7.540  1.00  1.00      B    P
ATOM    621 DS   DA  B  61      31.300  -9.480 -10.090  1.00  1.00      B    S
ATOM    622 DB   DA  B  61      35.100 -11.600  -8.090  1.00  1.00      B    B
ATOM    623 DP   DA  B  62      29.640 -11.320 -13.230  1.00  1.00      B    P
ATOM    624 DS   DA  B  62      32.350 -13.650 -14.000  1.00  1.00      B    S
ATOM    625 DB   DA  B  62      34.540 -14.960  -9.640  1.00  1.00      B    B
ATOM    626 DP   DC  B  63      31.790 -15.760 -15.610  1.00  1.00      B    P
ATOM    627 DS   DC  B  63      34.160 -18.200 -14.021  1.00  1.00      B    S
ATOM    628 DB   DC  B  63      33.200 -18.210 -10.091  1.00  1.00      B    B
ATOM    629 DP   DG  B  64      33.620 -22.140 -16.371  1.00  1.00      B    P
ATOM    630 DS   DG  B  64      34.670 -24.450 -13.191  1.00  1.00      B    S
ATOM    631 DB   DG  B  64      33.170 -22.430  -9.211  1.00  1.00      B    B
ATOM    632 DP   DC  B  65      34.470 -27.870 -13.231  1.00  1.00      B    P
ATOM    633 DS   DC  B  65      34.140 -27.960  -9.821  1.00  1.00      B    S
ATOM    634 DB   DC  B  65      30.800 -25.130  -9.161  1.00  1.00      B    B
ATOM    635 DP   DG  B  66      33.500 -32.610  -7.771  1.00  1.00      B    P
ATOM    636 DS   DG  B  66      31.570 -31.380  -5.041  1.00  1.00      B    S
ATOM    637 DB   DG  B  66      28.630 -27.900  -6.341  1.00  1.00      B    B
ATOM    638 DP   DG  B  67      30.070 -33.570  -2.301  1.00  1.00      B    P
ATOM    639 DS   DG  B  67      27.820 -31.150  -1.461  1.00  1.00      B    S
ATOM    640 DB   DG  B  67      25.300 -28.880  -5.121  1.00  1.00      B    B
ATOM    641 DP   DG  B  68      25.720 -31.490   1.649  1.00  1.00      B    P
ATOM    642 DS   DG  B  68      23.300 -29.110   0.659  1.00  1.00      B    S
ATOM    643 DB   DG  B  68      21.790 -29.370  -3.791  1.00  1.00      B    B
ATOM    644 DP   DG  B  69      20.850 -28.330   2.749  1.00  1.00      B    P
ATOM    645 DS   DG  B  69      18.340 -26.870   0.139  1.00  1.00      B    S
ATOM    646 DB   DG  B  69      18.080 -29.560  -4.021  1.00  1.00      B    B
ATOM    647 DP   DG  B  70      14.970 -25.500   0.709  1.00  1.00      B    P
ATOM    648 DS   DG  B  70      14.010 -25.660  -2.481  1.00  1.00      B    S
ATOM    649 DB   DG  B  70      14.560 -30.180  -4.591  1.00  1.00      B    B
ATOM    650 DP   DA  B  71      11.190 -23.990  -3.521  1.00  1.00      B    P
ATOM    651 DS   DA  B  71      10.380 -26.760  -6.891  1.00  1.00      B    S
ATOM    652 DB   DA  B  71      11.210 -30.950  -5.191  1.00  1.00      B    B
ATOM    653 DP   DC  B  72       7.640 -26.110  -8.331  1.00  1.00      B    P
ATOM    654 DS   DC  B  72       6.780 -29.790  -9.441  1.00  1.00      B    S
ATOM    655 DB   DC  B  72       7.980 -31.900  -5.881  1.00  1.00      B    B
ATOM    656 DP   DA  B  73       2.800 -30.560 -11.271  1.00  1.00      B    P
ATOM    657 DS   DA  B  73       2.770 -33.960 -10.241  1.00  1.00      B    S
ATOM    658 DB   DA  B  73       4.090 -34.400  -6.001  1.00  1.00      B    B
ATOM    659 DP   DG  B  74      -0.550 -36.300 -11.141  1.00  1.00      B    P
ATOM    660 DS   DG  B  74      -0.160 -38.650  -7.951  1.00  1.00      B    S
ATOM    661 DB   DG  B  74       1.390 -36.500  -3.911  1.00  1.00      B    B
ATOM    662 DP   DC  B  75      -1.940 -41.380  -7.741  1.00  1.00      B    P
ATOM    663 DS   DC  B  75      -1.220 -41.610  -4.161  1.00  1.00      B    S
ATOM    664 DB   DC  B  75      -1.600 -37.470  -2.571  1.00  1.00      B    B
ATOM    665 DP   DG  B  76      -4.210 -44.670  -1.691  1.00  1.00      B    P
ATOM    666 DS   DG  B  76      -3.970 -42.510   1.679  1.00  1.00      B    S
ATOM    667 DB   DG  B  76      -4.110 -37.640   0.779  1.00  1.00      B    B
ATOM    668 DP   DC  B  77      -4.910 -43.730   4.419  1.00  1.00      B    P
ATOM    669 DS   DC  B  77      -5.260 -40.400   5.779  1.00  1.00      B    S
ATOM    670 DB   DC  B  77      -7.000 -37.920   2.459  1.00  1.00      B    B
ATOM    671 DP   DG  B  78      -7.350 -40.150   9.609  1.00  1.00      B    P
ATOM    672 DS   DG  B  78      -7.580 -36.800   9.459  1.00  1.00      B    S
ATOM    673 DB   DG  B  78      -9.250 -35.730   5.149  1.00  1.00      B    B
ATOM    674 DP   DT  B  79      -8.720 -34.790  11.969  1.00  1.00      B    P
ATOM    675 DS   DT  B  79      -9.500 -31.990   9.819  1.00  1.00      B    S
ATOM    676 DB   DT  B  79     -12.070 -34.070   6.909  1.00  1.00      B    B
ATOM    677 DP   DA  B  80     -10.820 -28.580  11.039  1.00  1.00      B    P
ATOM    678 DS   DA  B  80     -12.150 -27.700   8.099  1.00  1.00      B    S
ATOM    679 DB   DA  B  80     -15.660 -31.300   6.729  1.00  1.00      B    B
ATOM    680 DP   DC  B  81     -13.160 -24.910   8.079  1.00  1.00      B    P
ATOM    681 DS   DC  B  81     -15.280 -25.650   4.989  1.00  1.00      B    S
ATOM    682 DB   DC  B  81     -17.860 -28.590   6.399  1.00  1.00      B    B
ATOM    683 DP   DG  B  82     -17.420 -21.890   3.180  1.00  1.00      B    P
ATOM    684 DS   DG  B  82     -20.260 -23.990   1.410  1.00  1.00      B    S
ATOM    685 DB   DG  B  82     -21.970 -26.840   5.289  1.00  1.00      B    B
ATOM    686 DP   DT  B  83     -22.950 -23.070  -0.540  1.00  1.00      B    P
ATOM    687 DS   DT  B  83     -25.520 -26.310   0.410  1.00  1.00      B    S
ATOM    688 DB   DT  B  83     -25.070 -25.870   4.310  1.00  1.00      B    B
ATOM    689 DP   DG  B  84     -29.670 -25.310  -0.780  1.00  1.00      B    P
ATOM    690 DS   DG  B  84     -31.000 -27.200   2.370  1.00  1.00      B    S
ATOM    691 DB   DG  B  84     -28.610 -24.990   6.660  1.00  1.00      B    B
ATOM    692 DP   DC  B  85     -33.730 -27.720   2.610  1.00  1.00      B    P
ATOM    693 DS   DC  B  85     -34.030 -27.180   6.370  1.00  1.00      B    S
ATOM    694 DB   DC  B  85     -31.580 -23.440   7.240  1.00  1.00      B    B
ATOM    695 DP   DG  B  86     -38.470 -27.340   7.730  1.00  1.00      B    P
ATOM    696 DS   DG  B  86     -37.680 -25.550  11.140  1.00  1.00      B    S
ATOM    697 DB   DG  B  86     -34.040 -21.850  10.250  1.00  1.00      B    B
ATOM    698 DP   DT  B  87     -39.710 -24.600  12.800  1.00  1.00      B    P
ATOM    699 DS   DT  B  87     -37.710 -22.360  14.810  1.00  1.00      B    S
ATOM    700 DB   DT  B  87     -36.550 -19.930  11.650  1.00  1.00      B    B
ATOM    701 DP   DT  B  88     -39.520 -20.480  17.410  1.00  1.00      B    P
ATOM    702 DS   DT  B  88     -37.120 -17.860  17.000  1.00  1.00      B    S
ATOM    703 DB   DT  B  88     -38.190 -16.630  13.130  1.00  1.00      B    B
ATOM    704 DP   DT  B  89     -37.020 -14.960  19.400  1.00  1.00      B    P
ATOM    705 DS   DT  B  89     -35.290 -12.920  17.050  1.00  1.00      B    S
ATOM    706 DB   DT  B  89     -38.120 -12.850  13.730  1.00  1.00      B    B
ATOM    707 DP   DA  B  90     -34.210  -9.190  17.830  1.00  1.00      B    P
ATOM    708 DS   DA  B  90     -34.040  -8.020  14.160  1.00  1.00      B    S
ATOM    709 DB   DA  B  90     -38.130  -9.000  12.410  1.00  1.00      B    B
ATOM    710 DP   DA  B  91     -32.810  -4.560  13.030  1.00  1.00      B    P
ATOM    711 DS   DA  B  91     -34.550  -4.510   9.650  1.00  1.00      B    S
ATOM    712 DB   DA  B  91     -39.320  -5.700  10.700  1.00  1.00      B    B
ATOM    713 DP   DG  B  92     -34.100  -1.680   7.730  1.00  1.00      B    P
ATOM    714 DS   DG  B  92     -36.990  -2.150   5.980  1.00  1.00      B    S
ATOM    715 DB   DG  B  92     -40.990  -2.560   9.460  1.00  1.00      B    B
ATOM    716 DP   DC  B  93     -37.510  -0.490   3.080  1.00  1.00      B    P
ATOM    717 DS   DC  B  93     -41.460   0.010   3.720  1.00  1.00      B    S
ATOM    718 DB   DC  B  93     -41.660   0.470   7.950  1.00  1.00      B    B
ATOM    719 DP   DG  B  94     -43.200   3.890   1.120  1.00  1.00      B    P
ATOM    720 DS   DG  B  94     -46.050   4.530   3.500  1.00  1.00      B    S
ATOM    721 DB   DG  B  94     -44.420   4.020   7.700  1.00  1.00      B    B
ATOM    722 DP   DG  B  95     -48.640   7.600   3.450  1.00  1.00      B    P
ATOM    723 DS   DG  B  95     -48.400   9.060   6.800  1.00  1.00      B    S
ATOM    724 DB   DG  B  95     -44.250   7.300   9.430  1.00  1.00      B    B
ATOM    725 DP   DT  B  96     -49.020  12.290   7.430  1.00  1.00      B    P
ATOM    726 DS   DT  B  96     -47.090  12.710  10.900  1.00  1.00      B    S
ATOM    727 DB   DT  B  96     -43.020  10.790   9.590  1.00  1.00      B    B
ATOM    728 DP   DG  B  97     -46.990  16.970  12.350  1.00  1.00      B    P
ATOM    729 DS   DG  B  97     -43.280  16.610  13.490  1.00  1.00      B    S
ATOM    730 DB   DG  B  97     -40.020  13.520  10.660  1.00  1.00      B    B
ATOM    731 DP   DC  B  98     -41.720  19.270  15.510  1.00  1.00      B    P
ATOM    732 DS   DC  B  98     -37.950  17.790  15.510  1.00  1.00      B    S
ATOM    733 DB   DC  B  98     -37.680  15.910  11.540  1.00  1.00      B    B
ATOM    734 DP   DT  B  99     -34.640  19.640  16.740  1.00  1.00      B    P
ATOM    735 DS   DT  B  99     -32.210  17.690  14.260  1.00  1.00      B    S
ATOM    736 DB   DT  B  99     -34.310  18.130  10.430  1.00  1.00      B    B
ATOM    737 DP   DA  B 100     -28.520  18.470  14.090  1.00  1.00      B    P
ATOM    738 DS   DA  B 100     -28.160  18.440  10.290  1.00  1.00      B    S
ATOM    739 DB   DA  B 100     -32.050  20.810   8.200  1.00  1.00      B    B
ATOM    740 DP   DG  B 101     -24.370  19.510   8.920  1.00  1.00      B    P
ATOM    741 DS   DG  B 101     -25.420  19.660   5.500  1.00  1.00      B    S
ATOM    742 DB   DG  B 101     -30.010  21.710   4.450  1.00  1.00      B    B
ATOM    743 DP   DA  B 102     -23.140  20.190   2.870  1.00  1.00      B    P
ATOM    744 DS   DA  B 102     -25.810  20.760   0.450  1.00  1.00      B    S
ATOM    745 DB   DA  B 102     -28.650  23.800   1.981  1.00  1.00      B    B
ATOM    746 DP   DG  B 103     -24.820  21.490  -2.990  1.00  1.00      B    P
ATOM    747 DS   DG  B 103     -27.900  23.730  -4.019  1.00  1.00      B    S
ATOM    748 DB   DG  B 103     -29.250  26.440  -0.649  1.00  1.00      B    B
ATOM    749 DP   DC  B 104     -28.580  24.330  -7.139  1.00  1.00      B    P
ATOM    750 DS   DC  B 104     -30.650  27.260  -6.259  1.00  1.00      B    S
ATOM    751 DB   DC  B 104     -28.580  28.790  -2.789  1.00  1.00      B    B
ATOM    752 DP   DT  B 105     -31.930  30.250  -8.699  1.00  1.00      B    P
ATOM    753 DS   DT  B 105     -33.130  32.720  -5.729  1.00  1.00      B    S
ATOM    754 DB   DT  B 105     -29.580  32.740  -3.599  1.00  1.00      B    B
ATOM    755 DP   DG  B 106     -33.770  36.660  -7.309  1.00  1.00      B    P
ATOM    756 DS   DG  B 106     -31.820  39.090  -4.949  1.00  1.00      B    S
ATOM    757 DB   DG  B 106     -27.870  36.860  -3.149  1.00  1.00      B    B
ATOM    758 DP   DT  B 107     -31.260  42.470  -5.529  1.00  1.00      B    P
ATOM    759 DS   DT  B 107     -28.150  42.690  -3.459  1.00  1.00      B    S
ATOM    760 DB   DT  B 107     -25.940  39.250  -4.749  1.00  1.00      B    B
ATOM    761 DP   DC  B 108     -26.240  46.040  -3.459  1.00  1.00      B    P
ATOM    762 DS   DC  B 108     -23.140  44.480  -2.219  1.00  1.00      B    S
ATOM    763 DB   DC  B 108     -22.630  41.010  -4.969  1.00  1.00      B    B
ATOM    764 DP   DT  B 109     -19.730  46.530  -1.799  1.00  1.00      B    P
ATOM    765 DS   DT  B 109     -17.510  43.390  -2.339  1.00  1.00      B    S
ATOM    766 DB   DT  B 109     -19.040  42.360  -6.119  1.00  1.00      B    B
ATOM    767 DP   DA  B 110     -13.460  43.690  -1.999  1.00  1.00      B    P
ATOM    768 DS   DA  B 110     -12.950  40.650  -4.499  1.00  1.00      B    S
ATOM    769 DB   DA  B 110     -15.780  41.730  -8.609  1.00  1.00      B    B
ATOM    770 DP   DC  B 111      -9.810  40.080  -5.419  1.00  1.00      B    P
ATOM    771 DS   DC  B 111     -10.550  38.940  -8.759  1.00  1.00      B    S
ATOM    772 DB   DC  B 111     -12.930  42.040 -10.759  1.00  1.00      B    B
ATOM    773 DP   DG  B 112      -6.790  37.380 -11.769  1.00  1.00      B    P
ATOM    774 DS   DG  B 112      -9.040  37.830 -15.059  1.00  1.00      B    S
ATOM    775 DB   DG  B 112     -11.130  42.460 -14.639  1.00  1.00      B    B
ATOM    776 DP   DA  B 113      -8.050  36.680 -18.619  1.00  1.00      B    P
ATOM    777 DS   DA  B 113     -10.020  38.760 -20.159  1.00  1.00      B    S
ATOM    778 DB   DA  B 113      -9.570  43.150 -17.789  1.00  1.00      B    B
ATOM    779 DP   DC  B 114      -9.260  38.870 -22.649  1.00  1.00      B    P
ATOM    780 DS   DC  B 114     -10.570  42.020 -23.239  1.00  1.00      B    S
ATOM    781 DB   DC  B 114      -8.390  44.470 -20.849  1.00  1.00      B    B
ATOM    782 DP   DC  B 115     -10.810  43.290 -26.799  1.00  1.00      B    P
ATOM    783 DS   DC  B 115     -10.760  46.760 -25.669  1.00  1.00      B    S
ATOM    784 DB   DC  B 115      -7.470  46.980 -23.409  1.00  1.00      B    B
ATOM    785 DP   DA  B 116     -11.320  50.410 -28.499  1.00  1.00      B    P
ATOM    786 DS   DA  B 116      -9.090  53.020 -26.549  1.00  1.00      B    S
ATOM    787 DB   DA  B 116      -4.850  50.690 -25.239  1.00  1.00      B    B
ATOM    788 DP   DA  B 117      -8.510  56.280 -28.039  1.00  1.00      B    P
ATOM    789 DS   DA  B 117      -5.410  56.920 -25.819  1.00  1.00      B    S
ATOM    790 DB   DA  B 117      -2.260  53.180 -25.919  1.00  1.00      B    B
ATOM    791 DP   DT  B 118      -3.420  59.800 -26.169  1.00  1.00      B    P
ATOM    792 DS   DT  B 118       0.520  58.330 -25.189  1.00  1.00      B    S
ATOM    793 DB   DT  B 118       0.140  55.220 -27.799  1.00  1.00      B    B
ATOM    794 DP   DT  B 119       3.740  60.650 -25.679  1.00  1.00      B    P
ATOM    795 DS   DT  B 119       6.300  57.530 -26.369  1.00  1.00      B    S
ATOM    796 DB   DT  B 119       4.100  55.990 -29.189  1.00  1.00      B    B
ATOM    797 DP   DG  B 120      10.030  58.200 -27.709  1.00  1.00      B    P
ATOM    798 DS   DG  B 120      10.160  54.990 -29.819  1.00  1.00      B    S
ATOM    799 DB   DG  B 120       6.040  54.260 -32.649  1.00  1.00      B    B
ATOM    800 DP   DA  B 121      13.130  53.290 -30.719  1.00  1.00      B    P
ATOM    801 DS   DA  B 121      11.410  50.590 -33.299  1.00  1.00      B    S
ATOM    802 DB   DA  B 121       7.650  52.811 -35.409  1.00  1.00      B    B
ATOM    803 DP   DG  B 122      13.860  48.971 -35.829  1.00  1.00      B    P
ATOM    804 DS   DG  B 122      11.430  49.211 -39.199  1.00  1.00      B    S
ATOM    805 DB   DG  B 122       8.650  53.211 -39.279  1.00  1.00      B    B
ATOM    806 DP   DC  B 123      12.370  47.611 -41.969  1.00  1.00      B    P
ATOM    807 DS   DC  B 123      10.050  49.601 -43.879  1.00  1.00      B    S
ATOM    808 DB   DC  B 123      10.190  53.241 -42.429  1.00  1.00      B    B
ATOM    809 DP   DG  B 124      10.080  48.821 -48.649  1.00  1.00      B    P
ATOM    810 DS   DG  B 124       9.290  52.521 -49.569  1.00  1.00      B    S
ATOM    811 DB   DG  B 124      10.670  55.621 -46.129  1.00  1.00      B    B
ATOM    812 DP   DG  B 125       9.610  53.511 -52.579  1.00  1.00      B    P
ATOM    813 DS   DG  B 125      10.070  57.081 -51.809  1.00  1.00      B    S
ATOM    814 DB   DG  B 125      12.930  57.701 -48.339  1.00  1.00      B    B
ATOM    815 DP   DC  B 126       9.900  59.071 -54.049  1.00  1.00      B    P
ATOM    816 DS   DC  B 126      11.510  62.231 -52.089  1.00  1.00      B    S
ATOM    817 DB   DC  B 126      14.150  60.381 -50.229  1.00  1.00      B    B
ATOM    818 DP   DC  B 127      12.920  65.221 -54.109  1.00  1.00      B    P
ATOM    819 DS   DC  B 127      15.270  66.021 -51.459  1.00  1.00      B    S
ATOM    820 DB   DC  B 127      17.450  62.151 -50.239  1.00  1.00      B    B
ATOM    821 DP   DT  B 128      17.610  69.181 -51.329  1.00  1.00      B    P
ATOM    822 DS   DT  B 128      20.240  67.681 -48.899  1.00  1.00      B    S
ATOM    823 DB   DT  B 128      21.200  63.381 -50.939  1.00  1.00      B    B
ATOM    824 DP   DG  B 129      23.590  70.021 -47.409  1.00  1.00      B    P
ATOM    825 DS   DG  B 129      25.890  67.451 -46.649  1.00  1.00      B    S
ATOM    826 DB   DG  B 129      25.380  63.421 -49.589  1.00  1.00      B    B
ATOM    827 DP   DC  B 130      28.900  68.001 -45.249  1.00  1.00      B    P
ATOM    828 DS   DC  B 130      30.290  64.431 -46.259  1.00  1.00      B    S
ATOM    829 DB   DC  B 130      28.790  64.001 -50.539  1.00  1.00      B    B
ATOM    830 DP   DA  B 131      34.640  63.781 -46.279  1.00  1.00      B    P
ATOM    831 DS   DA  B 131      34.450  60.721 -49.019  1.00  1.00      B    S
ATOM    832 DB   DA  B 131      31.860  62.221 -52.589  1.00  1.00      B    B
ATOM    833 DP   DG  B 132      37.660  59.091 -50.399  1.00  1.00      B    P
ATOM    834 DS   DG  B 132      36.370  58.531 -53.599  1.00  1.00      B    S
ATOM    835 DB   DG  B 132      34.250  62.231 -55.629  1.00  1.00      B    B
ATOM    836 DP   DA  B 133      38.000  56.251 -55.859  1.00  1.00      B    P
ATOM    837 DS   DA  B 133      37.030  57.721 -59.009  1.00  1.00      B    S
ATOM    838 DB   DA  B 133      36.210  62.051 -58.679  1.00  1.00      B    B
ATOM    839 DP   DC  B 134      38.910  56.941 -61.359  1.00  1.00      B    P
ATOM    840 DS   DC  B 134      38.380  60.181 -63.389  1.00  1.00      B    S
ATOM    841 DB   DC  B 134      38.950  63.251 -60.249  1.00  1.00      B    B
ATOM    842 DP   DC  B 135      40.110  61.231 -66.149  1.00  1.00      B    P
ATOM    843 DS   DC  B 135      39.980  65.151 -66.149  1.00  1.00      B    S
ATOM    844 DB   DC  B 135      41.210  66.141 -62.289  1.00  1.00      B    B
ATOM    845 DP   DG  B 136      42.260  67.111 -69.599  1.00  1.00      B    P
ATOM    846 DS   DG  B 136      43.180  70.291 -67.459  1.00  1.00      B    S
ATOM    847 DB   DG  B 136      44.640  68.741 -62.419  1.00  1.00      B    B
ATOM    848 DP   DG  B 137      45.160  72.661 -68.419  1.00  1.00      B    P
ATOM    849 DS   DG  B 137      46.040  74.061 -65.159  1.00  1.00      B    S
ATOM    850 DB   DG  B 137      47.750  70.541 -61.989  1.00  1.00      B    B
ATOM    851 DP   DG  B 138      47.870  77.171 -65.069  1.00  1.00      B    P
ATOM    852 DS   DG  B 138      50.110  76.511 -61.499  1.00  1.00      B    S
ATOM    853 DB   DG  B 138      50.980  71.521 -60.469  1.00  1.00      B    B
ATOM    854 DP   DA  B 139      53.120  79.291 -60.129  1.00  1.00      B    P
ATOM    855 DS   DA  B 139      54.510  76.381 -57.829  1.00  1.00      B    S
ATOM    856 DB   DA  B 139      54.300  72.351 -60.239  1.00  1.00      B    B
ATOM    857 DP   DT  B 140      57.350  76.741 -56.429  1.00  1.00      B    P
ATOM    858 DS   DT  B 140      58.180  72.941 -55.699  1.00  1.00      B    S
ATOM    859 DB   DT  B 140      57.690  71.351 -60.019  1.00  1.00      B    B
ATOM    860 DP   DT  B 141      61.550  72.071 -54.329  1.00  1.00      B    P
ATOM    861 DS   DT  B 141      61.690  68.261 -55.789  1.00  1.00      B    S
ATOM    862 DB   DT  B 141      61.340  69.311 -59.929  1.00  1.00      B    B
ATOM    863 DP   DC  B 142      64.820  66.301 -54.739  1.00  1.00      B    P
ATOM    864 DS   DC  B 142      64.620  64.151 -57.599  1.00  1.00      B    S
ATOM    865 DB   DC  B 142      64.160  67.161 -61.229  1.00  1.00      B    B
ATOM    866 DP   DT  B 143      67.360  61.521 -58.279  1.00  1.00      B    P
ATOM    867 DS   DT  B 143      67.470  61.511 -61.679  1.00  1.00      B    S
ATOM    868 DB   DT  B 143      67.750  65.751 -62.519  1.00  1.00      B    B
ATOM    869 DP   DC  B 144      70.380  59.051 -63.409  1.00  1.00      B    P
ATOM    870 DS   DC  B 144      70.490  61.181 -66.469  1.00  1.00      B    S
ATOM    871 DB   DC  B 144      71.090  64.941 -64.879  1.00  1.00      B    B
ATOM    872 DP   DC  B 145      73.060  60.451 -69.329  1.00  1.00      B    P
ATOM    873 DS   DC  B 145      73.120  63.781 -70.649  1.00  1.00      B    S
ATOM    874 DB   DC  B 145      73.860  66.731 -67.029  1.00  1.00      B    B
ATOM    875 DP   DA  B 146      76.050  64.791 -74.039  1.00  1.00      B    P
ATOM    876 DS   DA  B 146      76.640  68.731 -72.739  1.00  1.00      B    S
ATOM    877 DB   DA  B 146      76.950  69.241 -68.059  1.00  1.00      B    B
ATOM    878 DP   DG  B 147      79.350  71.461 -74.479  1.00  1.00      B    P
ATOM    879 DS   DG  B 147      79.470  73.811 -71.769  1.00  1.00      B    S
ATOM    880 DB   DG  B 147      80.300  71.371 -67.699  1.00  1.00      B    B
TER
ATOM    881  CA  ALA C   1     -48.060 -78.260  -3.641  1.00  1.00      C    C
ATOM    882  CA  ARG C   2     -44.670 -79.160  -2.292  1.00  1.00      C    C
ATOM    883  CA  THR C   3     -42.020 -76.910  -4.041  1.00  1.00      C    C
ATOM    884  CA  LYS C   4     -44.520 -74.750  -5.951  1.00  1.00      C    C
ATOM    885  CA  GLN C   5     -45.220 -71.180  -4.921  1.00  1.00      C    C
ATOM    886  CA  THR C   6     -43.230 -68.260  -6.171  1.00  1.00      C    C
ATOM    887  CA  ALA C   7     -43.250 -66.510  -2.841  1.00  1.00      C    C
ATOM    888  CA  ARG C   8     -39.480 -66.500  -2.931  1.00  1.00      C    C
ATOM    889  CA  LYS C   9     -36.240 -68.260  -1.981  1.00  1.00      C    C
ATOM    890  CA  SER C  10     -34.750 -66.120   0.879  1.00  1.00      C    C
ATOM    891  CA  THR C  11     -31.290 -66.710  -0.631  1.00  1.00      C    C
ATOM    892  CA  GLY C  12     -31.900 -64.750  -3.631  1.00  1.00      C    C
ATOM    893  CA  GLY C  13     -30.350 -62.370  -6.181  1.00  1.00      C    C
ATOM    894  CA  LYS C  14     -26.650 -62.850  -5.361  1.00  1.00      C    C
ATOM    895  CA  ALA C  15     -27.050 -61.030  -2.061  1.00  1.00      C    C
ATOM    896  CA  PRO C  16     -25.270 -59.500   0.939  1.00  1.00      C    C
ATOM    897  CA  ARG C  17     -26.120 -60.370   4.529  1.00  1.00      C    C
ATOM    898  CA  LYS C  18     -25.920 -64.260   4.519  1.00  1.00      C    C
ATOM    899  CA  GLN C  19     -23.820 -64.600   7.609  1.00  1.00      C    C
ATOM    900  CA  LEU C  20     -23.480 -62.470  10.759  1.00  1.00      C    C
ATOM    901  CA  ALA C  21     -23.460 -64.420  14.059  1.00  1.00      C    C
ATOM    902  CA  THR C  22     -22.050 -61.630  16.119  1.00  1.00      C    C
ATOM    903  CA  LYS C  23     -24.780 -59.080  15.539  1.00  1.00      C    C
ATOM    904  CA  ALA C  24     -22.830 -55.900  14.879  1.00  1.00      C    C
ATOM    905  CA  ALA C  25     -21.210 -52.960  16.639  1.00  1.00      C    C
ATOM    906  CA  ARG C  26     -23.290 -50.290  18.419  1.00  1.00      C    C
ATOM    907  CA  LYS C  27     -20.520 -47.680  17.969  1.00  1.00      C    C
ATOM    908  CA  SER C  28     -18.710 -46.110  15.029  1.00  1.00      C    C
ATOM    909  CA  ALA C  29     -19.980 -47.350  11.609  1.00  1.00      C    C
ATOM    910  CA  PRO C  30     -19.470 -44.260   9.349  1.00  1.00      C    C
ATOM    911  CA  ALA C  31     -21.870 -43.940   6.259  1.00  1.00      C    C
ATOM    912  CA  THR C  32     -22.050 -44.440   2.539  1.00  1.00      C    C
ATOM    913  CA  GLY C  33     -25.730 -43.530   2.599  1.00  1.00      C    C
ATOM    914  CA  GLY C  34     -27.430 -46.410   0.639  1.00  1.00      C    C
ATOM    915  CA  VAL C  35     -28.760 -44.120  -2.081  1.00  1.00      C    C
ATOM    916  CA  LYS C  36     -32.280 -43.300  -3.171  1.00  1.00      C    C
ATOM    917  CA  LYS C  37     -32.900 -39.620  -3.311  1.00  1.00      C    C
ATOM    918  CA  PRO C  38     -30.580 -38.020  -5.991  1.00  1.00      C    C
ATOM    919  CA  HIS C  39     -28.270 -35.310  -4.801  1.00  1.00      C    C
ATOM    920  CA  ARG C  40     -28.770 -31.600  -5.481  1.00  1.00      C    C
ATOM    921  CA  TYR C  41     -26.770 -28.490  -4.951  1.00  1.00      C    C
ATOM    922  CA  ARG C  42     -22.930 -29.000  -5.501  1.00  1.00      C    C
ATOM    923  CA  PRO C  43     -20.510 -27.260  -2.931  1.00  1.00      C    C
ATOM    924  CA  GLY C  44     -19.590 -24.090  -4.780  1.00  1.00      C    C
ATOM    925  CA  THR C  45     -22.620 -23.690  -6.870  1.00  1.00      C    C
ATOM    926  CA  VAL C  46     -24.350 -21.350  -4.450  1.00  1.00      C    C
ATOM    927  CA  ALA C  47     -21.190 -19.450  -3.530  1.00  1.00      C    C
ATOM    928  CA  LEU C  48     -20.600 -18.770  -7.290  1.00  1.00      C    C
ATOM    929  CA  ARG C  49     -24.170 -17.640  -7.800  1.00  1.00      C    C
ATOM    930  CA  GLU C  50     -23.830 -15.060  -4.940  1.00  1.00      C    C
ATOM    931  CA  ILE C  51     -20.630 -13.690  -6.580  1.00  1.00      C    C
ATOM    932  CA  ARG C  52     -22.440 -12.760  -9.730  1.00  1.00      C    C
ATOM    933  CA  ARG C  53     -25.400 -11.070  -7.990  1.00  1.00      C    C
ATOM    934  CA  TYR C  54     -23.150  -9.010  -5.600  1.00  1.00      C    C
ATOM    935  CA  GLN C  55     -20.640  -8.060  -8.290  1.00  1.00      C    C
ATOM    936  CA  LYS C  56     -23.530  -6.740 -10.310  1.00  1.00      C    C
ATOM    937  CA  SER C  57     -25.010  -4.520  -7.720  1.00  1.00      C    C
ATOM    938  CA  THR C  58     -23.320  -1.880  -5.470  1.00  1.00      C    C
ATOM    939  CA  GLU C  59     -25.620  -1.670  -2.460  1.00  1.00      C    C
ATOM    940  CA  LEU C  60     -24.240  -1.970   0.970  1.00  1.00      C    C
ATOM    941  CA  LEU C  61     -24.560  -5.490   2.390  1.00  1.00      C    C
ATOM    942  CA  ILE C  62     -23.900  -4.790   6.150  1.00  1.00      C    C
ATOM    943  CA  ARG C  63     -27.260  -3.790   7.710  1.00  1.00      C    C
ATOM    944  CA  LYS C  64     -27.600   0.040   7.670  1.00  1.00      C    C
ATOM    945  CA  LEU C  65     -28.750   0.500  11.390  1.00  1.00      C    C
ATOM    946  CA  PRO C  66     -26.320  -1.900  13.030  1.00  1.00      C    C
ATOM    947  CA  PHE C  67     -23.530  -0.040  11.050  1.00  1.00      C    C
ATOM    948  CA  GLN C  68     -24.750   3.400  12.350  1.00  1.00      C    C
ATOM    949  CA  ARG C  69     -24.670   2.040  15.820  1.00  1.00      C    C
ATOM    950  CA  LEU C  70     -21.230   0.780  15.690  1.00  1.00      C    C
ATOM    951  CA  VAL C  71     -19.870   4.100  14.540  1.00  1.00      C    C
ATOM    952  CA  ARG C  72     -21.580   6.010  17.320  1.00  1.00      C    C
ATOM    953  CA  GLU C  73     -20.250   3.600  19.940  1.00  1.00      C    C
ATOM    954  CA  ILE C  74     -16.640   3.910  18.550  1.00  1.00      C    C
ATOM    955  CA  ALA C  75     -16.830   7.610  18.240  1.00  1.00      C    C
ATOM    956  CA  GLN C  76     -17.810   8.120  21.880  1.00  1.00      C    C
ATOM    957  CA  ASP C  77     -14.350   6.789  22.970  1.00  1.00      C    C
ATOM    958  CA  PHE C  78     -12.730   9.859  21.490  1.00  1.00      C    C
ATOM    959  CA  LYS C  79     -15.250  12.599  22.170  1.00  1.00      C    C
ATOM    960  CA  THR C  80     -18.530  12.099  24.150  1.00  1.00      C    C
ATOM    961  CA  ASP C  81     -21.960  13.379  23.200  1.00  1.00      C    C
ATOM    962  CA  LEU C  82     -21.700  13.780  19.510  1.00  1.00      C    C
ATOM    963  CA  ARG C  83     -24.380  13.780  16.960  1.00  1.00      C    C
ATOM    964  CA  PHE C  84     -23.870  12.980  13.160  1.00  1.00      C    C
ATOM    965  CA  GLN C  85     -25.150  14.420   9.910  1.00  1.00      C    C
ATOM    966  CA  SER C  86     -27.000  11.600   8.210  1.00  1.00      C    C
ATOM    967  CA  SER C  87     -24.490  11.870   5.230  1.00  1.00      C    C
ATOM    968  CA  ALA C  88     -21.730  11.520   7.990  1.00  1.00      C    C
ATOM    969  CA  VAL C  89     -23.040   8.030   8.710  1.00  1.00      C    C
ATOM    970  CA  MET C  90     -23.320   7.240   4.980  1.00  1.00      C    C
ATOM    971  CA  ALA C  91     -19.800   8.690   4.330  1.00  1.00      C    C
ATOM    972  CA  LEU C  92     -18.460   6.070   6.870  1.00  1.00      C    C
ATOM    973  CA  GLN C  93     -20.470   3.310   5.290  1.00  1.00      C    C
ATOM    974  CA  GLU C  94     -19.110   3.930   1.830  1.00  1.00      C    C
ATOM    975  CA  ALA C  95     -15.600   4.100   3.060  1.00  1.00      C    C
ATOM    976  CA  SER C  96     -15.840   1.020   5.370  1.00  1.00      C    C
ATOM    977  CA  GLU C  97     -17.330  -1.130   2.820  1.00  1.00      C    C
ATOM    978  CA  ALA C  98     -14.960  -0.330   0.090  1.00  1.00      C    C
ATOM    979  CA  TYR C  99     -12.090  -0.930   2.320  1.00  1.00      C    C
ATOM    980  CA  LEU C 100     -13.500  -4.350   3.300  1.00  1.00      C    C
ATOM    981  CA  VAL C 101     -14.400  -5.380  -0.110  1.00  1.00      C    C
ATOM    982  CA  ALA C 102     -11.010  -4.340  -1.350  1.00  1.00      C    C
ATOM    983  CA  LEU C 103      -9.410  -6.200   1.490  1.00  1.00      C    C
ATOM    984  CA  PHE C 104     -11.120  -9.370   0.400  1.00  1.00      C    C
ATOM    985  CA  GLU C 105     -10.080  -8.940  -3.210  1.00  1.00      C    C
ATOM    986  CA  ASP C 106      -6.400  -8.660  -1.870  1.00  1.00      C    C
ATOM    987  CA  THR C 107      -6.870 -11.640   0.410  1.00  1.00      C    C
ATOM    988  CA  ASN C 108      -8.240 -13.630  -2.540  1.00  1.00      C    C
ATOM    989  CA  LEU C 109      -5.290 -12.820  -4.730  1.00  1.00      C    C
ATOM    990  CA  CYS C 110      -3.050 -13.710  -1.770  1.00  1.00      C    C
ATOM    991  CA  ALA C 111      -4.770 -17.050  -1.270  1.00  1.00      C    C
ATOM    992  CA  ILE C 112      -4.410 -18.020  -4.870  1.00  1.00      C    C
ATOM    993  CA  HIS C 113      -0.640 -17.550  -4.570  1.00  1.00      C    C
ATOM    994  CA  ALA C 114      -0.590 -20.280  -1.980  1.00  1.00      C    C
ATOM    995  CA  LYS C 115      -2.720 -22.440  -4.361  1.00  1.00      C    C
ATOM    996  CA  ARG C 116      -5.770 -22.410  -2.050  1.00  1.00      C    C
ATOM    997  CA  VAL C 117      -9.360 -21.450  -2.760  1.00  1.00      C    C
ATOM    998  CA  THR C 118     -10.140 -20.860   0.930  1.00  1.00      C    C
ATOM    999  CA  ILE C 119      -9.450 -17.440   2.330  1.00  1.00      C    C
ATOM   1000  CA  MET C 120      -7.740 -17.640   5.740  1.00  1.00      C    C
ATOM   1001  CA  PRO C 121      -6.640 -15.240   8.420  1.00  1.00      C    C
ATOM   1002  CA  LYS C 122      -2.970 -15.400   7.420  1.00  1.00      C    C
ATOM   1003  CA  ASP C 123      -3.950 -14.540   3.870  1.00  1.00      C    C
ATOM   1004  CA  ILE C 124      -5.650 -11.340   4.870  1.00  1.00      C    C
ATOM   1005  CA  GLN C 125      -2.800 -10.380   7.190  1.00  1.00      C    C
ATOM   1006  CA  LEU C 126       0.010 -10.760   4.790  1.00  1.00      C    C
ATOM   1007  CA  ALA C 127      -1.800  -8.590   2.190  1.00  1.00      C    C
ATOM   1008  CA  ARG C 128      -2.550  -5.820   4.750  1.00  1.00      C    C
ATOM   1009  CA  ARG C 129       0.970  -5.810   6.150  1.00  1.00      C    C
ATOM   1010  CA  ILE C 130       2.420  -5.460   2.510  1.00  1.00      C    C
ATOM   1011  CA  ARG C 131      -0.110  -2.670   1.850  1.00  1.00      C    C
ATOM   1012  CA  GLY C 132       1.240  -0.830   4.890  1.00  1.00      C    C
ATOM   1013  CA  GLU C 133      -2.090  -1.170   6.840  1.00  1.00      C    C
ATOM   1014  CA  ARG C 134      -0.540  -3.380   9.590  1.00  1.00      C    C
ATOM   1015  CA  ALA C 135       2.990  -2.530   8.590  1.00  1.00      C    C
TER
ATOM   1016  CA  SER D   1     -31.700 -26.120  24.230  1.00  1.00      D    C
ATOM   1017  CA  GLY D   2     -30.680 -22.590  23.280  1.00  1.00      D    C
ATOM   1018  CA  ARG D   3     -30.300 -21.781  26.990  1.00  1.00      D    C
ATOM   1019  CA  GLY D   4     -33.140 -23.721  28.450  1.00  1.00      D    C
ATOM   1020  CA  LYS D   5     -36.220 -21.641  27.670  1.00  1.00      D    C
ATOM   1021  CA  GLY D   6     -34.950 -19.130  25.070  1.00  1.00      D    C
ATOM   1022  CA  GLY D   7     -32.830 -15.980  24.810  1.00  1.00      D    C
ATOM   1023  CA  LYS D   8     -31.710 -15.691  28.490  1.00  1.00      D    C
ATOM   1024  CA  GLY D   9     -33.830 -17.491  30.990  1.00  1.00      D    C
ATOM   1025  CA  LEU D  10     -36.540 -15.651  33.120  1.00  1.00      D    C
ATOM   1026  CA  GLY D  11     -37.080 -15.291  36.850  1.00  1.00      D    C
ATOM   1027  CA  LYS D  12     -35.170 -15.211  40.100  1.00  1.00      D    C
ATOM   1028  CA  GLY D  13     -37.620 -13.561  42.620  1.00  1.00      D    C
ATOM   1029  CA  GLY D  14     -39.780 -11.461  40.270  1.00  1.00      D    C
ATOM   1030  CA  ALA D  15     -38.320 -11.001  36.780  1.00  1.00      D    C
ATOM   1031  CA  LYS D  16     -34.720 -10.241  37.710  1.00  1.00      D    C
ATOM   1032  CA  ARG D  17     -32.120  -7.671  36.790  1.00  1.00      D    C
ATOM   1033  CA  HIS D  18     -31.670  -9.761  33.670  1.00  1.00      D    C
ATOM   1034  CA  ARG D  19     -29.110  -9.141  30.940  1.00  1.00      D    C
ATOM   1035  CA  LYS D  20     -26.760 -10.881  28.550  1.00  1.00      D    C
ATOM   1036  CA  VAL D  21     -24.890  -9.351  25.630  1.00  1.00      D    C
ATOM   1037  CA  LEU D  22     -21.620 -10.951  24.570  1.00  1.00      D    C
ATOM   1038  CA  ARG D  23     -20.510  -8.080  22.190  1.00  1.00      D    C
ATOM   1039  CA  ASP D  24     -23.590  -7.810  19.870  1.00  1.00      D    C
ATOM   1040  CA  ASN D  25     -22.600  -4.380  18.450  1.00  1.00      D    C
ATOM   1041  CA  ILE D  26     -19.130  -5.140  17.060  1.00  1.00      D    C
ATOM   1042  CA  GLN D  27     -20.360  -8.670  16.970  1.00  1.00      D    C
ATOM   1043  CA  GLY D  28     -23.350  -7.450  15.160  1.00  1.00      D    C
ATOM   1044  CA  ILE D  29     -21.390  -7.080  11.800  1.00  1.00      D    C
ATOM   1045  CA  THR D  30     -22.610 -10.520  10.930  1.00  1.00      D    C
ATOM   1046  CA  LYS D  31     -21.010 -13.560   9.510  1.00  1.00      D    C
ATOM   1047  CA  PRO D  32     -23.440 -13.150   6.470  1.00  1.00      D    C
ATOM   1048  CA  ALA D  33     -22.520  -9.520   5.880  1.00  1.00      D    C
ATOM   1049  CA  ILE D  34     -18.760 -10.490   5.870  1.00  1.00      D    C
ATOM   1050  CA  ARG D  35     -19.520 -13.430   3.500  1.00  1.00      D    C
ATOM   1051  CA  ARG D  36     -21.350 -10.990   1.230  1.00  1.00      D    C
ATOM   1052  CA  LEU D  37     -18.340  -8.700   1.260  1.00  1.00      D    C
ATOM   1053  CA  ALA D  38     -16.240 -11.810   0.350  1.00  1.00      D    C
ATOM   1054  CA  ARG D  39     -18.590 -12.740  -2.580  1.00  1.00      D    C
ATOM   1055  CA  ARG D  40     -18.100  -9.180  -4.060  1.00  1.00      D    C
ATOM   1056  CA  GLY D  41     -14.450 -10.030  -3.650  1.00  1.00      D    C
ATOM   1057  CA  GLY D  42     -14.620 -13.120  -5.660  1.00  1.00      D    C
ATOM   1058  CA  VAL D  43     -13.960 -15.530  -2.790  1.00  1.00      D    C
ATOM   1059  CA  LYS D  44     -15.510 -19.090  -2.980  1.00  1.00      D    C
ATOM   1060  CA  ARG D  45     -14.640 -20.620   0.400  1.00  1.00      D    C
ATOM   1061  CA  ILE D  46     -14.240 -18.930   3.790  1.00  1.00      D    C
ATOM   1062  CA  SER D  47     -12.890 -20.380   7.030  1.00  1.00      D    C
ATOM   1063  CA  GLY D  48     -14.930 -19.900  10.230  1.00  1.00      D    C
ATOM   1064  CA  LEU D  49     -12.050 -18.040  11.810  1.00  1.00      D    C
ATOM   1065  CA  ILE D  50     -11.980 -15.320   9.250  1.00  1.00      D    C
ATOM   1066  CA  TYR D  51     -14.890 -13.440  10.770  1.00  1.00      D    C
ATOM   1067  CA  GLU D  52     -13.270 -12.610  14.080  1.00  1.00      D    C
ATOM   1068  CA  GLU D  53     -10.130 -11.580  12.250  1.00  1.00      D    C
ATOM   1069  CA  THR D  54     -12.140  -9.090  10.180  1.00  1.00      D    C
ATOM   1070  CA  ARG D  55     -13.820  -7.360  13.230  1.00  1.00      D    C
ATOM   1071  CA  GLY D  56     -10.250  -6.640  14.480  1.00  1.00      D    C
ATOM   1072  CA  VAL D  57      -9.430  -5.080  11.090  1.00  1.00      D    C
ATOM   1073  CA  LEU D  58     -12.710  -3.060  11.180  1.00  1.00      D    C
ATOM   1074  CA  LYS D  59     -11.940  -1.670  14.570  1.00  1.00      D    C
ATOM   1075  CA  VAL D  60      -8.460  -0.680  13.250  1.00  1.00      D    C
ATOM   1076  CA  PHE D  61     -10.090   0.950  10.140  1.00  1.00      D    C
ATOM   1077  CA  LEU D  62     -12.500   2.800  12.390  1.00  1.00      D    C
ATOM   1078  CA  GLU D  63      -9.890   3.720  15.010  1.00  1.00      D    C
ATOM   1079  CA  ASN D  64      -7.930   5.610  12.100  1.00  1.00      D    C
ATOM   1080  CA  VAL D  65     -11.010   7.260  10.740  1.00  1.00      D    C
ATOM   1081  CA  ILE D  66     -12.710   8.180  13.960  1.00  1.00      D    C
ATOM   1082  CA  ARG D  67      -9.520   9.570  15.470  1.00  1.00      D    C
ATOM   1083  CA  ASP D  68      -8.970  11.980  12.640  1.00  1.00      D    C
ATOM   1084  CA  ALA D  69     -12.640  12.970  12.290  1.00  1.00      D    C
ATOM   1085  CA  VAL D  70     -12.760  13.960  15.960  1.00  1.00      D    C
ATOM   1086  CA  THR D  71      -9.570  15.880  15.390  1.00  1.00      D    C
ATOM   1087  CA  TYR D  72     -11.310  17.850  12.720  1.00  1.00      D    C
ATOM   1088  CA  THR D  73     -14.400  18.320  14.930  1.00  1.00      D    C
ATOM   1089  CA  GLU D  74     -12.530  20.230  17.610  1.00  1.00      D    C
ATOM   1090  CA  HIS D  75     -10.830  22.420  15.140  1.00  1.00      D    C
ATOM   1091  CA  ALA D  76     -14.150  23.420  13.730  1.00  1.00      D    C
ATOM   1092  CA  LYS D  77     -15.340  24.020  17.340  1.00  1.00      D    C
ATOM   1093  CA  ARG D  78     -18.330  21.650  16.610  1.00  1.00      D    C
ATOM   1094  CA  LYS D  79     -19.950  19.060  18.730  1.00  1.00      D    C
ATOM   1095  CA  THR D  80     -21.540  17.300  15.670  1.00  1.00      D    C
ATOM   1096  CA  VAL D  81     -19.810  15.070  13.140  1.00  1.00      D    C
ATOM   1097  CA  THR D  82     -19.930  16.810   9.750  1.00  1.00      D    C
ATOM   1098  CA  ALA D  83     -19.910  15.030   6.320  1.00  1.00      D    C
ATOM   1099  CA  MET D  84     -16.760  17.060   5.620  1.00  1.00      D    C
ATOM   1100  CA  ASP D  85     -15.010  15.820   8.710  1.00  1.00      D    C
ATOM   1101  CA  VAL D  86     -15.230  12.290   7.240  1.00  1.00      D    C
ATOM   1102  CA  VAL D  87     -14.120  13.370   3.700  1.00  1.00      D    C
ATOM   1103  CA  TYR D  88     -11.100  15.200   5.140  1.00  1.00      D    C
ATOM   1104  CA  ALA D  89     -10.340  12.350   7.600  1.00  1.00      D    C
ATOM   1105  CA  LEU D  90     -10.330   9.870   4.700  1.00  1.00      D    C
ATOM   1106  CA  LYS D  91      -8.210  12.150   2.500  1.00  1.00      D    C
ATOM   1107  CA  ARG D  92      -5.280  12.530   4.960  1.00  1.00      D    C
ATOM   1108  CA  GLN D  93      -5.290   8.770   5.410  1.00  1.00      D    C
ATOM   1109  CA  GLY D  94      -4.610   8.420   1.660  1.00  1.00      D    C
ATOM   1110  CA  ARG D  95      -8.180   7.160   0.930  1.00  1.00      D    C
ATOM   1111  CA  THR D  96      -9.880  10.140  -0.770  1.00  1.00      D    C
ATOM   1112  CA  LEU D  97     -13.560   9.540  -1.300  1.00  1.00      D    C
ATOM   1113  CA  TYR D  98     -15.740  11.240  -3.860  1.00  1.00      D    C
ATOM   1114  CA  GLY D  99     -19.510  11.830  -3.770  1.00  1.00      D    C
ATOM   1115  CA  PHE D 100     -20.280  13.210  -0.350  1.00  1.00      D    C
ATOM   1116  CA  GLY D 101     -22.480  16.260  -0.730  1.00  1.00      D    C
ATOM   1117  CA  GLY D 102     -19.950  18.620  -2.030  1.00  1.00      D    C
TER
ATOM   1118  CA  SER E   1     107.921  84.049   0.731  1.00  1.00      E    C
ATOM   1119  CA  GLY E   2     107.011  87.619   0.101  1.00  1.00      E    C
ATOM   1120  CA  ARG E   3     109.091  89.299   2.641  1.00  1.00      E    C
ATOM   1121  CA  GLY E   4     112.351  90.479   4.251  1.00  1.00      E    C
ATOM   1122  CA  LYS E   5     115.811  90.729   2.691  1.00  1.00      E    C
ATOM   1123  CA  GLN E   6     115.921  94.419   3.751  1.00  1.00      E    C
ATOM   1124  CA  GLY E   7     118.121  96.709   1.801  1.00  1.00      E    C
ATOM   1125  CA  GLY E   8     116.191  99.949   1.422  1.00  1.00      E    C
ATOM   1126  CA  LYS E   9     115.481 101.489  -2.108  1.00  1.00      E    C
ATOM   1127  CA  THR E  10     113.291 104.609  -1.998  1.00  1.00      E    C
ATOM   1128  CA  ARG E  11     114.751 107.019   0.512  1.00  1.00      E    C
ATOM   1129  CA  ALA E  12     111.931 108.609   2.402  1.00  1.00      E    C
ATOM   1130  CA  LYS E  13     110.341 110.529  -0.488  1.00  1.00      E    C
ATOM   1131  CA  ALA E  14     108.101 108.449  -2.708  1.00  1.00      E    C
ATOM   1132  CA  LYS E  15     108.091 110.489  -5.908  1.00  1.00      E    C
ATOM   1133  CA  THR E  16     105.901 113.369  -4.738  1.00  1.00      E    C
ATOM   1134  CA  ARG E  17     102.791 114.319  -6.578  1.00  1.00      E    C
ATOM   1135  CA  SER E  18     104.461 117.669  -6.918  1.00  1.00      E    C
ATOM   1136  CA  SER E  19     107.511 116.349  -8.718  1.00  1.00      E    C
ATOM   1137  CA  ARG E  20     105.111 114.200 -10.788  1.00  1.00      E    C
ATOM   1138  CA  ALA E  21     103.121 117.360 -11.638  1.00  1.00      E    C
ATOM   1139  CA  GLY E  22     106.291 119.340 -12.588  1.00  1.00      E    C
ATOM   1140  CA  LEU E  23     105.851 121.730  -9.588  1.00  1.00      E    C
ATOM   1141  CA  GLN E  24     108.091 123.359  -6.958  1.00  1.00      E    C
ATOM   1142  CA  PHE E  25     105.261 123.979  -4.478  1.00  1.00      E    C
ATOM   1143  CA  PRO E  26     104.191 120.949  -2.268  1.00  1.00      E    C
ATOM   1144  CA  VAL E  27     100.891 119.369  -3.528  1.00  1.00      E    C
ATOM   1145  CA  GLY E  28     100.771 116.759  -0.668  1.00  1.00      E    C
ATOM   1146  CA  ARG E  29     100.911 119.499   2.002  1.00  1.00      E    C
ATOM   1147  CA  VAL E  30      98.281 121.589   0.302  1.00  1.00      E    C
ATOM   1148  CA  HIS E  31      96.031 118.419  -0.008  1.00  1.00      E    C
ATOM   1149  CA  ARG E  32      96.501 117.839   3.772  1.00  1.00      E    C
ATOM   1150  CA  LEU E  33      95.871 121.509   4.562  1.00  1.00      E    C
ATOM   1151  CA  LEU E  34      92.661 121.299   2.442  1.00  1.00      E    C
ATOM   1152  CA  ARG E  35      91.471 118.489   4.722  1.00  1.00      E    C
ATOM   1153  CA  LYS E  36      92.621 120.309   7.832  1.00  1.00      E    C
ATOM   1154  CA  GLY E  37      90.451 123.409   6.882  1.00  1.00      E    C
ATOM   1155  CA  ASN E  38      87.191 121.349   6.772  1.00  1.00      E    C
ATOM   1156  CA  TYR E  39      86.341 122.199   3.262  1.00  1.00      E    C
ATOM   1157  CA  ALA E  40      84.001 119.829   1.372  1.00  1.00      E    C
ATOM   1158  CA  GLU E  41      83.441 116.349   2.562  1.00  1.00      E    C
ATOM   1159  CA  ARG E  42      85.751 115.129  -0.278  1.00  1.00      E    C
ATOM   1160  CA  VAL E  43      88.931 116.349  -1.928  1.00  1.00      E    C
ATOM   1161  CA  GLY E  44      89.321 115.820  -5.678  1.00  1.00      E    C
ATOM   1162  CA  ALA E  45      92.711 114.370  -6.828  1.00  1.00      E    C
ATOM   1163  CA  GLY E  46      93.401 117.200  -9.178  1.00  1.00      E    C
ATOM   1164  CA  ALA E  47      92.601 120.020  -6.608  1.00  1.00      E    C
ATOM   1165  CA  PRO E  48      95.871 119.939  -4.668  1.00  1.00      E    C
ATOM   1166  CA  VAL E  49      97.731 119.920  -7.888  1.00  1.00      E    C
ATOM   1167  CA  TYR E  50      95.681 122.750  -9.448  1.00  1.00      E    C
ATOM   1168  CA  LEU E  51      96.091 124.920  -6.358  1.00  1.00      E    C
ATOM   1169  CA  ALA E  52      99.791 124.099  -5.878  1.00  1.00      E    C
ATOM   1170  CA  ALA E  53     100.381 125.300  -9.548  1.00  1.00      E    C
ATOM   1171  CA  VAL E  54      98.381 128.530  -8.838  1.00  1.00      E    C
ATOM   1172  CA  LEU E  55     100.321 129.459  -5.698  1.00  1.00      E    C
ATOM   1173  CA  GLU E  56     103.631 128.749  -7.418  1.00  1.00      E    C
ATOM   1174  CA  TYR E  57     102.381 130.920 -10.318  1.00  1.00      E    C
ATOM   1175  CA  LEU E  58     101.441 133.840  -8.088  1.00  1.00      E    C
ATOM   1176  CA  THR E  59     104.521 133.639  -6.098  1.00  1.00      E    C
ATOM   1177  CA  ALA E  60     106.711 134.100  -9.068  1.00  1.00      E    C
ATOM   1178  CA  GLU E  61     104.831 137.280 -10.148  1.00  1.00      E    C
ATOM   1179  CA  ILE E  62     105.261 139.029  -6.818  1.00  1.00      E    C
ATOM   1180  CA  LEU E  63     109.001 137.979  -6.518  1.00  1.00      E    C
ATOM   1181  CA  GLU E  64     109.691 139.510  -9.918  1.00  1.00      E    C
ATOM   1182  CA  LEU E  65     108.081 142.789  -8.928  1.00  1.00      E    C
ATOM   1183  CA  ALA E  66     109.661 143.129  -5.588  1.00  1.00      E    C
ATOM   1184  CA  GLY E  67     113.191 142.079  -6.868  1.00  1.00      E    C
ATOM   1185  CA  ASN E  68     112.841 144.769  -9.478  1.00  1.00      E    C
ATOM   1186  CA  ALA E  69     111.941 147.429  -6.857  1.00  1.00      E    C
ATOM   1187  CA  ALA E  70     114.881 146.139  -4.787  1.00  1.00      E    C
ATOM   1188  CA  ARG E  71     117.131 146.259  -7.778  1.00  1.00      E    C
ATOM   1189  CA  ASP E  72     115.971 149.699  -8.777  1.00  1.00      E    C
ATOM   1190  CA  ASN E  73     116.841 150.989  -5.307  1.00  1.00      E    C
ATOM   1191  CA  LYS E  74     120.381 149.569  -5.467  1.00  1.00      E    C
ATOM   1192  CA  LYS E  75     119.731 146.829  -3.018  1.00  1.00      E    C
ATOM   1193  CA  THR E  76     120.541 143.219  -2.648  1.00  1.00      E    C
ATOM   1194  CA  ARG E  77     117.981 142.209  -0.228  1.00  1.00      E    C
ATOM   1195  CA  ILE E  78     114.191 142.269  -0.478  1.00  1.00      E    C
ATOM   1196  CA  ILE E  79     112.581 144.219   2.362  1.00  1.00      E    C
ATOM   1197  CA  PRO E  80     108.741 144.739   3.162  1.00  1.00      E    C
ATOM   1198  CA  ARG E  81     108.891 148.099   1.493  1.00  1.00      E    C
ATOM   1199  CA  HIS E  82     109.911 146.429  -1.857  1.00  1.00      E    C
ATOM   1200  CA  LEU E  83     107.071 143.909  -1.528  1.00  1.00      E    C
ATOM   1201  CA  GLN E  84     104.621 146.699  -0.697  1.00  1.00      E    C
ATOM   1202  CA  LEU E  85     106.031 148.919  -3.487  1.00  1.00      E    C
ATOM   1203  CA  ALA E  86     105.271 146.059  -6.027  1.00  1.00      E    C
ATOM   1204  CA  VAL E  87     101.681 145.589  -5.097  1.00  1.00      E    C
ATOM   1205  CA  ARG E  88     100.501 149.039  -4.917  1.00  1.00      E    C
ATOM   1206  CA  ASN E  89     102.071 150.260  -8.157  1.00  1.00      E    C
ATOM   1207  CA  ASP E  90     100.381 147.370 -10.037  1.00  1.00      E    C
ATOM   1208  CA  GLU E  91      96.771 147.790 -10.987  1.00  1.00      E    C
ATOM   1209  CA  GLU E  92      95.681 144.240 -10.697  1.00  1.00      E    C
ATOM   1210  CA  LEU E  93      97.541 143.240  -7.537  1.00  1.00      E    C
ATOM   1211  CA  ASN E  94      96.401 146.469  -5.797  1.00  1.00      E    C
ATOM   1212  CA  LYS E  95      92.851 145.270  -6.117  1.00  1.00      E    C
ATOM   1213  CA  LEU E  96      93.651 141.769  -4.898  1.00  1.00      E    C
ATOM   1214  CA  LEU E  97      95.351 143.139  -1.897  1.00  1.00      E    C
ATOM   1215  CA  GLY E  98      93.031 146.029  -1.397  1.00  1.00      E    C
ATOM   1216  CA  ARG E  99      91.901 145.059   2.173  1.00  1.00      E    C
ATOM   1217  CA  VAL E 100      95.301 143.629   3.233  1.00  1.00      E    C
ATOM   1218  CA  THR E 101      97.761 144.959   5.823  1.00  1.00      E    C
ATOM   1219  CA  ILE E 102     101.391 144.459   5.033  1.00  1.00      E    C
ATOM   1220  CA  ALA E 103     103.431 145.519   8.013  1.00  1.00      E    C
ATOM   1221  CA  GLN E 104     105.711 148.499   7.383  1.00  1.00      E    C
ATOM   1222  CA  GLY E 105     104.151 149.039   3.993  1.00  1.00      E    C
ATOM   1223  CA  GLY E 106     105.031 152.679   3.303  1.00  1.00      E    C
ATOM   1224  CA  VAL E 107     102.781 155.069   1.673  1.00  1.00      E    C
ATOM   1225  CA  LEU E 108     102.881 155.529  -2.127  1.00  1.00      E    C
ATOM   1226  CA  PRO E 109     103.901 159.029  -3.407  1.00  1.00      E    C
ATOM   1227  CA  ASN E 110     100.731 161.099  -3.237  1.00  1.00      E    C
ATOM   1228  CA  ILE E 111      98.771 162.529  -6.057  1.00  1.00      E    C
ATOM   1229  CA  GLN E 112      95.771 164.769  -5.557  1.00  1.00      E    C
ATOM   1230  CA  SER E 113      96.671 168.539  -5.457  1.00  1.00      E    C
ATOM   1231  CA  VAL E 114      93.811 169.720  -7.637  1.00  1.00      E    C
ATOM   1232  CA  LEU E 115      91.271 168.279  -5.197  1.00  1.00      E    C
ATOM   1233  CA  LEU E 116      92.171 170.469  -2.217  1.00  1.00      E    C
ATOM   1234  CA  PRO E 117      90.961 174.119  -2.427  1.00  1.00      E    C
ATOM   1235  CA  LYS E 118      93.041 176.979  -0.907  1.00  1.00      E    C
ATOM   1236  CA  LYS E 119      90.111 179.199   0.063  1.00  1.00      E    C
ATOM   1237  CA  THR E 120      87.491 178.479   2.773  1.00  1.00      E    C
ATOM   1238  CA  GLU E 121      89.761 179.119   5.793  1.00  1.00      E    C
ATOM   1239  CA  SER E 122      88.181 175.919   7.353  1.00  1.00      E    C
ATOM   1240  CA  SER E 123      86.831 174.839  10.673  1.00  1.00      E    C
ATOM   1241  CA  LYS E 124      89.961 173.829  12.733  1.00  1.00      E    C
ATOM   1242  CA  SER E 125      91.161 170.179  12.463  1.00  1.00      E    C
ATOM   1243  CA  LYS E 126      91.261 167.929   9.423  1.00  1.00      E    C
ATOM   1244  CA  SER E 127      92.961 168.849   6.103  1.00  1.00      E    C
ATOM   1245  CA  LYS E 128      90.031 167.389   4.123  1.00  1.00      E    C
TER
ATOM   1246  CA  PRO F   1     122.301 136.609  35.392  1.00  1.00      F    C
ATOM   1247  CA  GLU F   2     120.721 134.749  32.522  1.00  1.00      F    C
ATOM   1248  CA  PRO F   3     117.711 135.259  30.382  1.00  1.00      F    C
ATOM   1249  CA  ALA F   4     115.531 133.489  33.082  1.00  1.00      F    C
ATOM   1250  CA  LYS F   5     113.311 136.549  33.032  1.00  1.00      F    C
ATOM   1251  CA  SER F   6     111.241 137.859  36.012  1.00  1.00      F    C
ATOM   1252  CA  ALA F   7     112.271 141.429  37.282  1.00  1.00      F    C
ATOM   1253  CA  PRO F   8     113.371 141.488  40.102  1.00  1.00      F    C
ATOM   1254  CA  ALA F   9     111.261 144.468  40.962  1.00  1.00      F    C
ATOM   1255  CA  PRO F  10     108.331 144.278  40.802  1.00  1.00      F    C
ATOM   1256  CA  LYS F  11     106.531 140.868  40.962  1.00  1.00      F    C
ATOM   1257  CA  LYS F  12     106.091 139.888  44.722  1.00  1.00      F    C
ATOM   1258  CA  GLY F  13     109.081 137.558  44.882  1.00  1.00      F    C
ATOM   1259  CA  SER F  14     112.311 136.288  43.442  1.00  1.00      F    C
ATOM   1260  CA  LYS F  15     113.111 133.108  41.652  1.00  1.00      F    C
ATOM   1261  CA  LYS F  16     116.821 132.018  41.922  1.00  1.00      F    C
ATOM   1262  CA  ALA F  17     119.261 129.518  40.322  1.00  1.00      F    C
ATOM   1263  CA  VAL F  18     117.621 126.968  38.062  1.00  1.00      F    C
ATOM   1264  CA  THR F  19     119.281 124.149  36.152  1.00  1.00      F    C
ATOM   1265  CA  LYS F  20     122.471 122.858  37.892  1.00  1.00      F    C
ATOM   1266  CA  THR F  21     125.081 123.569  35.342  1.00  1.00      F    C
ATOM   1267  CA  GLN F  22     125.391 119.969  34.212  1.00  1.00      F    C
ATOM   1268  CA  LYS F  23     122.851 120.329  31.422  1.00  1.00      F    C
ATOM   1269  CA  LYS F  24     123.961 121.509  28.072  1.00  1.00      F    C
ATOM   1270  CA  ASP F  25     122.721 119.349  25.172  1.00  1.00      F    C
ATOM   1271  CA  GLY F  26     124.451 121.259  22.312  1.00  1.00      F    C
ATOM   1272  CA  LYS F  27     123.811 122.509  18.792  1.00  1.00      F    C
ATOM   1273  CA  LYS F  28     119.961 122.529  19.082  1.00  1.00      F    C
ATOM   1274  CA  ARG F  29     118.711 120.799  15.912  1.00  1.00      F    C
ATOM   1275  CA  ARG F  30     115.121 121.129  16.892  1.00  1.00      F    C
ATOM   1276  CA  LYS F  31     112.711 121.329  13.972  1.00  1.00      F    C
ATOM   1277  CA  THR F  32     110.481 124.499  14.232  1.00  1.00      F    C
ATOM   1278  CA  ARG F  33     107.101 123.189  15.272  1.00  1.00      F    C
ATOM   1279  CA  LYS F  34     105.381 124.159  12.002  1.00  1.00      F    C
ATOM   1280  CA  GLU F  35     106.511 124.119   8.422  1.00  1.00      F    C
ATOM   1281  CA  SER F  36     105.901 127.349   6.462  1.00  1.00      F    C
ATOM   1282  CA  TYR F  37     106.291 127.659   2.712  1.00  1.00      F    C
ATOM   1283  CA  ALA F  38     109.691 129.229   2.982  1.00  1.00      F    C
ATOM   1284  CA  ILE F  39     111.851 126.799   0.942  1.00  1.00      F    C
ATOM   1285  CA  TYR F  40     109.341 127.099  -1.968  1.00  1.00      F    C
ATOM   1286  CA  VAL F  41     109.321 130.859  -2.078  1.00  1.00      F    C
ATOM   1287  CA  TYR F  42     113.041 130.779  -2.008  1.00  1.00      F    C
ATOM   1288  CA  LYS F  43     113.291 128.319  -4.808  1.00  1.00      F    C
ATOM   1289  CA  VAL F  44     111.071 130.449  -7.098  1.00  1.00      F    C
ATOM   1290  CA  LEU F  45     112.811 133.649  -6.008  1.00  1.00      F    C
ATOM   1291  CA  LYS F  46     116.071 131.999  -7.288  1.00  1.00      F    C
ATOM   1292  CA  GLN F  47     114.491 131.499 -10.658  1.00  1.00      F    C
ATOM   1293  CA  VAL F  48     113.721 135.050 -11.258  1.00  1.00      F    C
ATOM   1294  CA  HIS F  49     116.541 136.859  -9.388  1.00  1.00      F    C
ATOM   1295  CA  PRO F  50     119.351 134.359  -8.888  1.00  1.00      F    C
ATOM   1296  CA  ASP F  51     121.581 136.619  -6.798  1.00  1.00      F    C
ATOM   1297  CA  THR F  52     118.781 138.289  -4.668  1.00  1.00      F    C
ATOM   1298  CA  GLY F  53     118.251 137.569  -1.008  1.00  1.00      F    C
ATOM   1299  CA  ILE F  54     115.331 138.669   1.242  1.00  1.00      F    C
ATOM   1300  CA  SER F  55     115.221 139.209   5.022  1.00  1.00      F    C
ATOM   1301  CA  SER F  56     113.461 137.149   7.562  1.00  1.00      F    C
ATOM   1302  CA  LYS F  57     110.891 139.969   8.162  1.00  1.00      F    C
ATOM   1303  CA  ALA F  58     110.051 140.109   4.432  1.00  1.00      F    C
ATOM   1304  CA  MET F  59     109.771 136.379   4.342  1.00  1.00      F    C
ATOM   1305  CA  SER F  60     107.271 136.369   7.192  1.00  1.00      F    C
ATOM   1306  CA  ILE F  61     105.181 138.909   5.062  1.00  1.00      F    C
ATOM   1307  CA  MET F  62     105.761 136.369   2.242  1.00  1.00      F    C
ATOM   1308  CA  ASN F  63     104.611 133.479   4.342  1.00  1.00      F    C
ATOM   1309  CA  SER F  64     101.381 135.409   5.242  1.00  1.00      F    C
ATOM   1310  CA  PHE F  65     100.901 136.349   1.632  1.00  1.00      F    C
ATOM   1311  CA  VAL F  66     101.231 132.849   0.362  1.00  1.00      F    C
ATOM   1312  CA  ASN F  67      98.831 131.609   3.182  1.00  1.00      F    C
ATOM   1313  CA  ASP F  68      96.361 134.469   2.402  1.00  1.00      F    C
ATOM   1314  CA  VAL F  69      95.881 133.329  -1.198  1.00  1.00      F    C
ATOM   1315  CA  PHE F  70      95.891 129.649  -0.058  1.00  1.00      F    C
ATOM   1316  CA  GLU F  71      93.211 130.449   2.422  1.00  1.00      F    C
ATOM   1317  CA  ARG F  72      91.161 132.699   0.172  1.00  1.00      F    C
ATOM   1318  CA  ILE F  73      91.091 130.329  -2.778  1.00  1.00      F    C
ATOM   1319  CA  ALA F  74      90.421 127.279  -0.568  1.00  1.00      F    C
ATOM   1320  CA  GLY F  75      87.621 129.239   1.282  1.00  1.00      F    C
ATOM   1321  CA  GLU F  76      86.141 130.479  -2.028  1.00  1.00      F    C
ATOM   1322  CA  ALA F  77      86.101 126.929  -3.428  1.00  1.00      F    C
ATOM   1323  CA  SER F  78      84.301 125.629  -0.268  1.00  1.00      F    C
ATOM   1324  CA  ARG F  79      81.501 128.179  -0.838  1.00  1.00      F    C
ATOM   1325  CA  LEU F  80      81.111 127.040  -4.418  1.00  1.00      F    C
ATOM   1326  CA  ALA F  81      80.761 123.410  -3.378  1.00  1.00      F    C
ATOM   1327  CA  HIS F  82      77.971 124.089  -0.818  1.00  1.00      F    C
ATOM   1328  CA  TYR F  83      75.981 126.200  -3.248  1.00  1.00      F    C
ATOM   1329  CA  ASN F  84      75.901 123.150  -5.548  1.00  1.00      F    C
ATOM   1330  CA  LYS F  85      75.431 120.700  -2.758  1.00  1.00      F    C
ATOM   1331  CA  ARG F  86      78.341 118.610  -3.988  1.00  1.00      F    C
ATOM   1332  CA  SER F  87      80.551 116.949  -1.438  1.00  1.00      F    C
ATOM   1333  CA  THR F  88      83.741 117.030  -3.508  1.00  1.00      F    C
ATOM   1334  CA  ILE F  89      85.561 120.160  -4.218  1.00  1.00      F    C
ATOM   1335  CA  THR F  90      87.751 119.600  -7.268  1.00  1.00      F    C
ATOM   1336  CA  SER F  91      90.221 121.350  -9.548  1.00  1.00      F    C
ATOM   1337  CA  ARG F  92      87.161 122.720 -11.248  1.00  1.00      F    C
ATOM   1338  CA  GLU F  93      86.001 124.600  -8.128  1.00  1.00      F    C
ATOM   1339  CA  ILE F  94      89.521 125.790  -7.548  1.00  1.00      F    C
ATOM   1340  CA  GLN F  95      89.481 127.110 -11.198  1.00  1.00      F    C
ATOM   1341  CA  THR F  96      86.191 128.840 -10.558  1.00  1.00      F    C
ATOM   1342  CA  ALA F  97      87.551 130.430  -7.238  1.00  1.00      F    C
ATOM   1343  CA  VAL F  98      90.521 131.600  -9.308  1.00  1.00      F    C
ATOM   1344  CA  ARG F  99      88.221 133.460 -11.728  1.00  1.00      F    C
ATOM   1345  CA  LEU F 100      86.241 135.050  -8.778  1.00  1.00      F    C
ATOM   1346  CA  LEU F 101      89.381 136.200  -6.948  1.00  1.00      F    C
ATOM   1347  CA  LEU F 102      91.711 137.310  -9.798  1.00  1.00      F    C
ATOM   1348  CA  PRO F 103      91.421 140.210 -12.278  1.00  1.00      F    C
ATOM   1349  CA  GLY F 104      91.651 139.470 -16.138  1.00  1.00      F    C
ATOM   1350  CA  GLU F 105      95.251 138.850 -16.998  1.00  1.00      F    C
ATOM   1351  CA  LEU F 106      96.071 137.310 -13.618  1.00  1.00      F    C
ATOM   1352  CA  ALA F 107      93.251 134.810 -13.958  1.00  1.00      F    C
ATOM   1353  CA  LYS F 108      94.411 133.760 -17.348  1.00  1.00      F    C
ATOM   1354  CA  HIS F 109      97.901 132.850 -16.348  1.00  1.00      F    C
ATOM   1355  CA  ALA F 110      96.911 131.270 -13.028  1.00  1.00      F    C
ATOM   1356  CA  VAL F 111      94.071 129.360 -14.678  1.00  1.00      F    C
ATOM   1357  CA  SER F 112      96.521 128.290 -17.398  1.00  1.00      F    C
ATOM   1358  CA  GLU F 113      99.191 127.170 -14.958  1.00  1.00      F    C
ATOM   1359  CA  GLY F 114      96.771 125.320 -12.818  1.00  1.00      F    C
ATOM   1360  CA  THR F 115      95.131 123.430 -15.818  1.00  1.00      F    C
ATOM   1361  CA  LYS F 116      98.641 122.820 -17.278  1.00  1.00      F    C
ATOM   1362  CA  ALA F 117      99.721 121.400 -13.958  1.00  1.00      F    C
ATOM   1363  CA  VAL F 118      96.891 118.950 -13.598  1.00  1.00      F    C
ATOM   1364  CA  THR F 119      96.991 117.620 -17.028  1.00  1.00      F    C
ATOM   1365  CA  LYS F 120     100.611 116.350 -16.698  1.00  1.00      F    C
ATOM   1366  CA  TYR F 121     100.061 115.050 -13.228  1.00  1.00      F    C
ATOM   1367  CA  THR F 122      97.221 112.740 -14.328  1.00  1.00      F    C
ATOM   1368  CA  SER F 123      99.101 111.500 -17.258  1.00  1.00      F    C
ATOM   1369  CA  ALA F 124     101.921 110.020 -15.228  1.00  1.00      F    C
ATOM   1370  CA  LYS F 125     104.251 108.650 -17.968  1.00  1.00      F    C
TER
ATOM   1371  CA  ALA G   1      58.730 -71.911  13.618  1.00  1.00      G    C
ATOM   1372  CA  ARG G   2      56.930 -69.491  11.498  1.00  1.00      G    C
ATOM   1373  CA  THR G   3      59.650 -66.871  11.998  1.00  1.00      G    C
ATOM   1374  CA  LYS G   4      58.910 -63.331  10.718  1.00  1.00      G    C
ATOM   1375  CA  GLN G   5      62.300 -62.881   9.098  1.00  1.00      G    C
ATOM   1376  CA  THR G   6      62.730 -60.101  11.608  1.00  1.00      G    C
ATOM   1377  CA  ALA G   7      63.310 -56.331  11.039  1.00  1.00      G    C
ATOM   1378  CA  ARG G   8      65.690 -57.341   8.229  1.00  1.00      G    C
ATOM   1379  CA  LYS G   9      65.420 -55.061   5.259  1.00  1.00      G    C
ATOM   1380  CA  SER G  10      65.420 -51.511   6.989  1.00  1.00      G    C
ATOM   1381  CA  THR G  11      61.890 -50.991   5.799  1.00  1.00      G    C
ATOM   1382  CA  GLY G  12      59.920 -50.011   9.109  1.00  1.00      G    C
ATOM   1383  CA  GLY G  13      56.460 -51.161   8.139  1.00  1.00      G    C
ATOM   1384  CA  LYS G  14      53.730 -51.641  10.549  1.00  1.00      G    C
ATOM   1385  CA  ALA G  15      55.400 -51.051  13.839  1.00  1.00      G    C
ATOM   1386  CA  PRO G  16      55.420 -47.281  12.999  1.00  1.00      G    C
ATOM   1387  CA  ARG G  17      57.880 -45.571  10.549  1.00  1.00      G    C
ATOM   1388  CA  LYS G  18      57.060 -42.041  11.649  1.00  1.00      G    C
ATOM   1389  CA  GLN G  19      59.450 -39.741  13.699  1.00  1.00      G    C
ATOM   1390  CA  LEU G  20      59.750 -40.211  17.419  1.00  1.00      G    C
ATOM   1391  CA  ALA G  21      56.630 -38.251  18.209  1.00  1.00      G    C
ATOM   1392  CA  THR G  22      55.940 -40.481  21.099  1.00  1.00      G    C
ATOM   1393  CA  LYS G  23      53.940 -38.151  23.559  1.00  1.00      G    C
ATOM   1394  CA  ALA G  24      53.500 -40.511  26.509  1.00  1.00      G    C
ATOM   1395  CA  ALA G  25      50.350 -38.661  27.559  1.00  1.00      G    C
ATOM   1396  CA  ARG G  26      48.050 -37.981  30.619  1.00  1.00      G    C
ATOM   1397  CA  LYS G  27      45.800 -35.101  29.579  1.00  1.00      G    C
ATOM   1398  CA  SER G  28      43.550 -37.481  27.639  1.00  1.00      G    C
ATOM   1399  CA  ALA G  29      39.850 -37.791  28.149  1.00  1.00      G    C
ATOM   1400  CA  PRO G  30      38.070 -41.131  28.919  1.00  1.00      G    C
ATOM   1401  CA  ALA G  31      37.710 -42.671  25.439  1.00  1.00      G    C
ATOM   1402  CA  THR G  32      40.990 -41.791  23.839  1.00  1.00      G    C
ATOM   1403  CA  GLY G  33      40.420 -42.201  20.139  1.00  1.00      G    C
ATOM   1404  CA  GLY G  34      37.240 -40.101  19.789  1.00  1.00      G    C
ATOM   1405  CA  VAL G  35      34.260 -39.031  17.879  1.00  1.00      G    C
ATOM   1406  CA  LYS G  36      33.070 -35.391  18.299  1.00  1.00      G    C
ATOM   1407  CA  LYS G  37      32.520 -34.321  14.659  1.00  1.00      G    C
ATOM   1408  CA  PRO G  38      32.170 -30.581  14.819  1.00  1.00      G    C
ATOM   1409  CA  HIS G  39      29.280 -28.701  13.109  1.00  1.00      G    C
ATOM   1410  CA  ARG G  40      30.600 -26.141  10.679  1.00  1.00      G    C
ATOM   1411  CA  TYR G  41      29.030 -24.420   7.759  1.00  1.00      G    C
ATOM   1412  CA  ARG G  42      25.890 -25.870   6.239  1.00  1.00      G    C
ATOM   1413  CA  PRO G  43      24.630 -24.350   3.009  1.00  1.00      G    C
ATOM   1414  CA  GLY G  44      22.410 -21.410   3.949  1.00  1.00      G    C
ATOM   1415  CA  THR G  45      24.250 -20.770   7.279  1.00  1.00      G    C
ATOM   1416  CA  VAL G  46      26.760 -18.280   5.669  1.00  1.00      G    C
ATOM   1417  CA  ALA G  47      23.990 -16.740   3.570  1.00  1.00      G    C
ATOM   1418  CA  LEU G  48      22.090 -15.920   6.820  1.00  1.00      G    C
ATOM   1419  CA  ARG G  49      25.250 -14.530   8.480  1.00  1.00      G    C
ATOM   1420  CA  GLU G  50      25.720 -12.080   5.570  1.00  1.00      G    C
ATOM   1421  CA  ILE G  51      22.110 -10.880   5.610  1.00  1.00      G    C
ATOM   1422  CA  ARG G  52      22.540 -10.140   9.350  1.00  1.00      G    C
ATOM   1423  CA  ARG G  53      26.010  -8.470   8.860  1.00  1.00      G    C
ATOM   1424  CA  TYR G  54      24.850  -6.280   5.970  1.00  1.00      G    C
ATOM   1425  CA  GLN G  55      21.460  -5.410   7.530  1.00  1.00      G    C
ATOM   1426  CA  LYS G  56      23.290  -4.070  10.480  1.00  1.00      G    C
ATOM   1427  CA  SER G  57      25.570  -1.990   8.230  1.00  1.00      G    C
ATOM   1428  CA  THR G  58      25.350   1.310   6.380  1.00  1.00      G    C
ATOM   1429  CA  GLU G  59      27.820   0.580   3.560  1.00  1.00      G    C
ATOM   1430  CA  LEU G  60      26.400   1.110   0.080  1.00  1.00      G    C
ATOM   1431  CA  LEU G  61      25.440  -2.090  -1.710  1.00  1.00      G    C
ATOM   1432  CA  ILE G  62      25.310  -1.160  -5.460  1.00  1.00      G    C
ATOM   1433  CA  ARG G  63      28.470   0.250  -6.910  1.00  1.00      G    C
ATOM   1434  CA  LYS G  64      28.540   4.080  -7.130  1.00  1.00      G    C
ATOM   1435  CA  LEU G  65      29.910   4.560 -10.580  1.00  1.00      G    C
ATOM   1436  CA  PRO G  66      27.900   1.750 -12.270  1.00  1.00      G    C
ATOM   1437  CA  PHE G  67      24.730   3.350 -10.970  1.00  1.00      G    C
ATOM   1438  CA  GLN G  68      25.780   6.870 -11.870  1.00  1.00      G    C
ATOM   1439  CA  ARG G  69      26.460   5.890 -15.380  1.00  1.00      G    C
ATOM   1440  CA  LEU G  70      23.120   4.150 -15.540  1.00  1.00      G    C
ATOM   1441  CA  VAL G  71      21.370   7.180 -14.070  1.00  1.00      G    C
ATOM   1442  CA  ARG G  72      23.060   9.650 -16.450  1.00  1.00      G    C
ATOM   1443  CA  GLU G  73      22.350   7.380 -19.430  1.00  1.00      G    C
ATOM   1444  CA  ILE G  74      18.650   7.140 -18.700  1.00  1.00      G    C
ATOM   1445  CA  ALA G  75      18.520  10.860 -17.880  1.00  1.00      G    C
ATOM   1446  CA  GLN G  76      20.350  11.680 -21.200  1.00  1.00      G    C
ATOM   1447  CA  ASP G  77      17.200  10.250 -22.870  1.00  1.00      G    C
ATOM   1448  CA  PHE G  78      15.190  13.150 -21.380  1.00  1.00      G    C
ATOM   1449  CA  LYS G  79      17.940  15.810 -21.400  1.00  1.00      G    C
ATOM   1450  CA  THR G  80      21.520  15.630 -22.630  1.00  1.00      G    C
ATOM   1451  CA  ASP G  81      24.640  17.170 -21.320  1.00  1.00      G    C
ATOM   1452  CA  LEU G  82      23.670  17.060 -17.600  1.00  1.00      G    C
ATOM   1453  CA  ARG G  83      26.110  18.440 -15.060  1.00  1.00      G    C
ATOM   1454  CA  PHE G  84      24.980  16.440 -12.010  1.00  1.00      G    C
ATOM   1455  CA  GLN G  85      25.680  17.340  -8.380  1.00  1.00      G    C
ATOM   1456  CA  SER G  86      27.660  14.470  -6.710  1.00  1.00      G    C
ATOM   1457  CA  SER G  87      25.170  14.470  -3.820  1.00  1.00      G    C
ATOM   1458  CA  ALA G  88      22.320  14.100  -6.330  1.00  1.00      G    C
ATOM   1459  CA  VAL G  89      23.690  10.770  -7.390  1.00  1.00      G    C
ATOM   1460  CA  MET G  90      23.990   9.730  -3.760  1.00  1.00      G    C
ATOM   1461  CA  ALA G  91      20.390  10.880  -3.120  1.00  1.00      G    C
ATOM   1462  CA  LEU G  92      19.220   8.670  -5.930  1.00  1.00      G    C
ATOM   1463  CA  GLN G  93      21.090   5.640  -5.020  1.00  1.00      G    C
ATOM   1464  CA  GLU G  94      20.060   5.790  -1.300  1.00  1.00      G    C
ATOM   1465  CA  ALA G  95      16.510   6.080  -2.340  1.00  1.00      G    C
ATOM   1466  CA  SER G  96      16.730   3.360  -5.050  1.00  1.00      G    C
ATOM   1467  CA  GLU G  97      18.490   0.790  -2.800  1.00  1.00      G    C
ATOM   1468  CA  ALA G  98      16.180   1.410   0.010  1.00  1.00      G    C
ATOM   1469  CA  TYR G  99      13.300   0.780  -2.420  1.00  1.00      G    C
ATOM   1470  CA  LEU G 100      14.720  -2.470  -3.700  1.00  1.00      G    C
ATOM   1471  CA  VAL G 101      15.610  -3.790  -0.220  1.00  1.00      G    C
ATOM   1472  CA  ALA G 102      12.150  -3.080   1.110  1.00  1.00      G    C
ATOM   1473  CA  LEU G 103      10.550  -4.800  -1.870  1.00  1.00      G    C
ATOM   1474  CA  PHE G 104      12.590  -7.970  -1.160  1.00  1.00      G    C
ATOM   1475  CA  GLU G 105      11.230  -8.300   2.320  1.00  1.00      G    C
ATOM   1476  CA  ASP G 106       7.610  -8.140   1.080  1.00  1.00      G    C
ATOM   1477  CA  THR G 107       8.450 -10.660  -1.770  1.00  1.00      G    C
ATOM   1478  CA  ASN G 108      10.190 -12.840   1.030  1.00  1.00      G    C
ATOM   1479  CA  LEU G 109       6.910 -12.810   2.980  1.00  1.00      G    C
ATOM   1480  CA  CYS G 110       5.110 -13.790  -0.310  1.00  1.00      G    C
ATOM   1481  CA  ALA G 111       7.650 -16.670  -0.990  1.00  1.00      G    C
ATOM   1482  CA  ILE G 112       7.310 -17.720   2.710  1.00  1.00      G    C
ATOM   1483  CA  HIS G 113       3.560 -17.310   2.510  1.00  1.00      G    C
ATOM   1484  CA  ALA G 114       3.600 -20.160  -0.040  1.00  1.00      G    C
ATOM   1485  CA  LYS G 115       5.750 -22.250   2.349  1.00  1.00      G    C
ATOM   1486  CA  ARG G 116       8.860 -21.570   0.059  1.00  1.00      G    C
ATOM   1487  CA  VAL G 117      12.100 -20.020   1.189  1.00  1.00      G    C
ATOM   1488  CA  THR G 118      13.130 -19.360  -2.401  1.00  1.00      G    C
ATOM   1489  CA  ILE G 119      11.750 -16.100  -3.970  1.00  1.00      G    C
ATOM   1490  CA  MET G 120      10.440 -16.500  -7.500  1.00  1.00      G    C
ATOM   1491  CA  PRO G 121       9.360 -13.870 -10.010  1.00  1.00      G    C
ATOM   1492  CA  LYS G 122       5.710 -14.620  -9.060  1.00  1.00      G    C
ATOM   1493  CA  ASP G 123       6.560 -13.470  -5.470  1.00  1.00      G    C
ATOM   1494  CA  ILE G 124       7.960 -10.130  -6.500  1.00  1.00      G    C
ATOM   1495  CA  GLN G 125       5.020  -9.650  -8.890  1.00  1.00      G    C
ATOM   1496  CA  LEU G 126       2.540 -10.590  -6.100  1.00  1.00      G    C
ATOM   1497  CA  ALA G 127       4.000  -8.170  -3.650  1.00  1.00      G    C
ATOM   1498  CA  ARG G 128       4.070  -5.240  -6.160  1.00  1.00      G    C
ATOM   1499  CA  ARG G 129       0.530  -5.780  -7.270  1.00  1.00      G    C
ATOM   1500  CA  ILE G 130      -0.930  -5.710  -3.770  1.00  1.00      G    C
ATOM   1501  CA  ARG G 131       1.160  -2.750  -2.900  1.00  1.00      G    C
ATOM   1502  CA  GLY G 132      -0.380  -0.910  -5.770  1.00  1.00      G    C
ATOM   1503  CA  GLU G 133       3.020  -0.150  -7.300  1.00  1.00      G    C
ATOM   1504  CA  ARG G 134       2.360  -2.240 -10.430  1.00  1.00      G    C
ATOM   1505  CA  ALA G 135      -1.420  -2.210  -9.950  1.00  1.00      G    C
TER
ATOM   1506  CA  SER H   1      25.020 -31.330 -15.681  1.00  1.00      H    C
ATOM   1507  CA  GLY H   2      24.330 -34.400 -13.621  1.00  1.00      H    C
ATOM   1508  CA  ARG H   3      27.980 -35.320 -13.041  1.00  1.00      H    C
ATOM   1509  CA  GLY H   4      29.710 -37.060 -16.011  1.00  1.00      H    C
ATOM   1510  CA  LYS H   5      32.330 -35.670 -18.481  1.00  1.00      H    C
ATOM   1511  CA  GLY H   6      30.390 -34.110 -21.181  1.00  1.00      H    C
ATOM   1512  CA  GLY H   7      30.960 -30.820 -23.021  1.00  1.00      H    C
ATOM   1513  CA  LYS H   8      34.530 -30.250 -24.031  1.00  1.00      H    C
ATOM   1514  CA  GLY H   9      36.140 -27.780 -21.591  1.00  1.00      H    C
ATOM   1515  CA  LEU H  10      37.330 -25.540 -24.451  1.00  1.00      H    C
ATOM   1516  CA  GLY H  11      34.150 -26.670 -26.211  1.00  1.00      H    C
ATOM   1517  CA  LYS H  12      32.590 -23.140 -26.541  1.00  1.00      H    C
ATOM   1518  CA  GLY H  13      29.360 -22.150 -24.751  1.00  1.00      H    C
ATOM   1519  CA  GLY H  14      27.940 -20.310 -27.681  1.00  1.00      H    C
ATOM   1520  CA  ALA H  15      27.090 -17.160 -25.771  1.00  1.00      H    C
ATOM   1521  CA  LYS H  16      30.130 -15.070 -26.470  1.00  1.00      H    C
ATOM   1522  CA  ARG H  17      29.010 -11.630 -25.610  1.00  1.00      H    C
ATOM   1523  CA  HIS H  18      32.530 -10.940 -24.590  1.00  1.00      H    C
ATOM   1524  CA  ARG H  19      31.200  -7.880 -22.810  1.00  1.00      H    C
ATOM   1525  CA  LYS H  20      33.600  -6.710 -20.260  1.00  1.00      H    C
ATOM   1526  CA  VAL H  21      34.560  -3.040 -19.900  1.00  1.00      H    C
ATOM   1527  CA  LEU H  22      31.520  -2.400 -17.550  1.00  1.00      H    C
ATOM   1528  CA  ARG H  23      29.230  -0.490 -20.040  1.00  1.00      H    C
ATOM   1529  CA  ASP H  24      26.340  -2.840 -19.370  1.00  1.00      H    C
ATOM   1530  CA  ASN H  25      24.560  -0.340 -17.220  1.00  1.00      H    C
ATOM   1531  CA  ILE H  26      21.460  -2.420 -16.130  1.00  1.00      H    C
ATOM   1532  CA  GLN H  27      23.970  -5.290 -16.450  1.00  1.00      H    C
ATOM   1533  CA  GLY H  28      26.050  -3.140 -14.120  1.00  1.00      H    C
ATOM   1534  CA  ILE H  29      23.690  -4.020 -11.230  1.00  1.00      H    C
ATOM   1535  CA  THR H  30      25.200  -7.510 -10.970  1.00  1.00      H    C
ATOM   1536  CA  LYS H  31      24.040 -10.790  -9.550  1.00  1.00      H    C
ATOM   1537  CA  PRO H  32      26.410 -10.240  -6.650  1.00  1.00      H    C
ATOM   1538  CA  ALA H  33      25.060  -6.740  -6.010  1.00  1.00      H    C
ATOM   1539  CA  ILE H  34      21.410  -7.920  -5.970  1.00  1.00      H    C
ATOM   1540  CA  ARG H  35      22.510 -10.800  -3.780  1.00  1.00      H    C
ATOM   1541  CA  ARG H  36      23.720  -8.390  -1.110  1.00  1.00      H    C
ATOM   1542  CA  LEU H  37      20.500  -6.220  -1.520  1.00  1.00      H    C
ATOM   1543  CA  ALA H  38      18.470  -9.400  -1.180  1.00  1.00      H    C
ATOM   1544  CA  ARG H  39      20.390 -10.380   2.010  1.00  1.00      H    C
ATOM   1545  CA  ARG H  40      19.890  -6.920   3.430  1.00  1.00      H    C
ATOM   1546  CA  GLY H  41      16.200  -7.660   2.930  1.00  1.00      H    C
ATOM   1547  CA  GLY H  42      16.510 -10.910   5.090  1.00  1.00      H    C
ATOM   1548  CA  VAL H  43      16.040 -13.280   2.110  1.00  1.00      H    C
ATOM   1549  CA  LYS H  44      17.630 -16.790   2.380  1.00  1.00      H    C
ATOM   1550  CA  ARG H  45      17.360 -18.140  -1.160  1.00  1.00      H    C
ATOM   1551  CA  ILE H  46      17.010 -16.530  -4.550  1.00  1.00      H    C
ATOM   1552  CA  SER H  47      15.940 -17.400  -8.040  1.00  1.00      H    C
ATOM   1553  CA  GLY H  48      18.000 -16.890 -11.100  1.00  1.00      H    C
ATOM   1554  CA  LEU H  49      15.170 -14.810 -12.560  1.00  1.00      H    C
ATOM   1555  CA  ILE H  50      15.520 -12.420  -9.460  1.00  1.00      H    C
ATOM   1556  CA  TYR H  51      18.190 -10.410 -11.150  1.00  1.00      H    C
ATOM   1557  CA  GLU H  52      16.290  -9.600 -14.320  1.00  1.00      H    C
ATOM   1558  CA  GLU H  53      13.140  -9.180 -12.360  1.00  1.00      H    C
ATOM   1559  CA  THR H  54      14.870  -6.550 -10.170  1.00  1.00      H    C
ATOM   1560  CA  ARG H  55      16.050  -4.570 -13.210  1.00  1.00      H    C
ATOM   1561  CA  GLY H  56      12.510  -4.230 -14.470  1.00  1.00      H    C
ATOM   1562  CA  VAL H  57      11.430  -2.350 -11.420  1.00  1.00      H    C
ATOM   1563  CA  LEU H  58      14.760  -0.410 -11.270  1.00  1.00      H    C
ATOM   1564  CA  LYS H  59      14.120   1.040 -14.780  1.00  1.00      H    C
ATOM   1565  CA  VAL H  60      10.670   2.020 -13.670  1.00  1.00      H    C
ATOM   1566  CA  PHE H  61      11.740   3.770 -10.510  1.00  1.00      H    C
ATOM   1567  CA  LEU H  62      14.610   5.720 -12.040  1.00  1.00      H    C
ATOM   1568  CA  GLU H  63      12.570   6.740 -15.080  1.00  1.00      H    C
ATOM   1569  CA  ASN H  64       9.850   7.800 -12.720  1.00  1.00      H    C
ATOM   1570  CA  VAL H  65      12.060   9.720 -10.250  1.00  1.00      H    C
ATOM   1571  CA  ILE H  66      14.460  10.960 -12.950  1.00  1.00      H    C
ATOM   1572  CA  ARG H  67      11.550  12.280 -15.180  1.00  1.00      H    C
ATOM   1573  CA  ASP H  68      10.340  14.420 -12.250  1.00  1.00      H    C
ATOM   1574  CA  ALA H  69      13.720  15.670 -11.110  1.00  1.00      H    C
ATOM   1575  CA  VAL H  70      14.730  16.680 -14.570  1.00  1.00      H    C
ATOM   1576  CA  THR H  71      11.370  18.450 -15.090  1.00  1.00      H    C
ATOM   1577  CA  TYR H  72      12.370  20.820 -12.250  1.00  1.00      H    C
ATOM   1578  CA  THR H  73      15.920  21.090 -13.770  1.00  1.00      H    C
ATOM   1579  CA  GLU H  74      14.440  21.990 -17.160  1.00  1.00      H    C
ATOM   1580  CA  HIS H  75      11.870  24.320 -15.880  1.00  1.00      H    C
ATOM   1581  CA  ALA H  76      14.620  26.560 -14.680  1.00  1.00      H    C
ATOM   1582  CA  LYS H  77      16.390  26.350 -17.990  1.00  1.00      H    C
ATOM   1583  CA  ARG H  78      19.390  24.770 -16.200  1.00  1.00      H    C
ATOM   1584  CA  LYS H  79      21.840  22.180 -17.270  1.00  1.00      H    C
ATOM   1585  CA  THR H  80      22.590  20.860 -13.790  1.00  1.00      H    C
ATOM   1586  CA  VAL H  81      20.270  18.480 -11.910  1.00  1.00      H    C
ATOM   1587  CA  THR H  82      20.220  19.750  -8.310  1.00  1.00      H    C
ATOM   1588  CA  ALA H  83      19.810  17.990  -5.010  1.00  1.00      H    C
ATOM   1589  CA  MET H  84      16.550  19.900  -4.440  1.00  1.00      H    C
ATOM   1590  CA  ASP H  85      15.100  18.780  -7.750  1.00  1.00      H    C
ATOM   1591  CA  VAL H  86      15.660  15.240  -6.570  1.00  1.00      H    C
ATOM   1592  CA  VAL H  87      14.280  15.810  -3.070  1.00  1.00      H    C
ATOM   1593  CA  TYR H  88      11.170  17.400  -4.600  1.00  1.00      H    C
ATOM   1594  CA  ALA H  89      10.830  14.650  -7.100  1.00  1.00      H    C
ATOM   1595  CA  LEU H  90      11.040  12.000  -4.380  1.00  1.00      H    C
ATOM   1596  CA  LYS H  91       8.630  13.750  -2.040  1.00  1.00      H    C
ATOM   1597  CA  ARG H  92       5.860  13.930  -4.640  1.00  1.00      H    C
ATOM   1598  CA  GLN H  93       6.640  10.180  -5.460  1.00  1.00      H    C
ATOM   1599  CA  GLY H  94       5.620   9.250  -1.870  1.00  1.00      H    C
ATOM   1600  CA  ARG H  95       9.210   8.680  -0.780  1.00  1.00      H    C
ATOM   1601  CA  THR H  96      10.190  11.540   1.460  1.00  1.00      H    C
ATOM   1602  CA  LEU H  97      13.900  11.460   2.330  1.00  1.00      H    C
ATOM   1603  CA  TYR H  98      15.470  13.330   5.200  1.00  1.00      H    C
ATOM   1604  CA  GLY H  99      19.000  14.490   5.250  1.00  1.00      H    C
ATOM   1605  CA  PHE H 100      19.710  16.410   2.150  1.00  1.00      H    C
ATOM   1606  CA  GLY H 101      22.370  18.960   2.600  1.00  1.00      H    C
ATOM   1607  CA  GLY H 102      25.030  16.460   1.380  1.00  1.00      H    C
TER
ATOM   1608  CA  SER I   1     -29.050  28.311 -39.269  1.00  1.00      I    C
ATOM   1609  CA  GLY I   2     -32.680  29.591 -38.999  1.00  1.00      I    C
ATOM   1610  CA  ARG I   3     -35.450  31.041 -36.869  1.00  1.00      I    C
ATOM   1611  CA  GLY I   4     -34.270  32.891 -33.879  1.00  1.00      I    C
ATOM   1612  CA  LYS I   5     -30.720  32.311 -32.709  1.00  1.00      I    C
ATOM   1613  CA  GLN I   6     -29.970  35.711 -31.109  1.00  1.00      I    C
ATOM   1614  CA  GLY I   7     -30.200  34.501 -27.529  1.00  1.00      I    C
ATOM   1615  CA  GLY I   8     -28.690  31.061 -28.189  1.00  1.00      I    C
ATOM   1616  CA  LYS I   9     -25.010  30.941 -28.369  1.00  1.00      I    C
ATOM   1617  CA  THR I  10     -23.590  29.150 -25.279  1.00  1.00      I    C
ATOM   1618  CA  ARG I  11     -22.140  30.290 -21.899  1.00  1.00      I    C
ATOM   1619  CA  ALA I  12     -23.680  33.760 -22.309  1.00  1.00      I    C
ATOM   1620  CA  LYS I  13     -21.990  35.710 -25.069  1.00  1.00      I    C
ATOM   1621  CA  ALA I  14     -20.610  39.170 -24.319  1.00  1.00      I    C
ATOM   1622  CA  LYS I  15     -16.930  38.010 -24.729  1.00  1.00      I    C
ATOM   1623  CA  THR I  16     -15.830  35.820 -21.849  1.00  1.00      I    C
ATOM   1624  CA  ARG I  17     -12.150  34.820 -21.779  1.00  1.00      I    C
ATOM   1625  CA  SER I  18     -13.520  31.250 -22.399  1.00  1.00      I    C
ATOM   1626  CA  SER I  19     -15.050  32.270 -25.709  1.00  1.00      I    C
ATOM   1627  CA  ARG I  20     -11.820  34.060 -26.489  1.00  1.00      I    C
ATOM   1628  CA  ALA I  21      -9.720  30.880 -25.869  1.00  1.00      I    C
ATOM   1629  CA  GLY I  22     -12.580  29.120 -27.669  1.00  1.00      I    C
ATOM   1630  CA  LEU I  23     -13.750  27.240 -24.809  1.00  1.00      I    C
ATOM   1631  CA  GLN I  24     -16.960  25.650 -23.559  1.00  1.00      I    C
ATOM   1632  CA  PHE I  25     -15.640  25.560 -19.899  1.00  1.00      I    C
ATOM   1633  CA  PRO I  26     -15.690  28.920 -18.019  1.00  1.00      I    C
ATOM   1634  CA  VAL I  27     -12.310  30.760 -17.779  1.00  1.00      I    C
ATOM   1635  CA  GLY I  28     -13.610  33.390 -15.549  1.00  1.00      I    C
ATOM   1636  CA  ARG I  29     -14.880  30.690 -13.089  1.00  1.00      I    C
ATOM   1637  CA  VAL I  30     -11.590  28.950 -13.089  1.00  1.00      I    C
ATOM   1638  CA  HIS I  31      -9.660  32.160 -12.199  1.00  1.00      I    C
ATOM   1639  CA  ARG I  32     -12.020  32.830  -9.309  1.00  1.00      I    C
ATOM   1640  CA  LEU I  33     -11.720  29.380  -7.779  1.00  1.00      I    C
ATOM   1641  CA  LEU I  34      -7.900  29.720  -7.929  1.00  1.00      I    C
ATOM   1642  CA  ARG I  35      -8.090  33.060  -6.179  1.00  1.00      I    C
ATOM   1643  CA  LYS I  36     -10.620  31.740  -3.669  1.00  1.00      I    C
ATOM   1644  CA  GLY I  37      -8.490  28.650  -2.939  1.00  1.00      I    C
ATOM   1645  CA  ASN I  38      -5.350  30.190  -1.509  1.00  1.00      I    C
ATOM   1646  CA  TYR I  39      -2.960  28.820  -4.039  1.00  1.00      I    C
ATOM   1647  CA  ALA I  40      -0.960  32.130  -4.119  1.00  1.00      I    C
ATOM   1648  CA  GLU I  41      -2.190  35.650  -3.819  1.00  1.00      I    C
ATOM   1649  CA  ARG I  42      -0.990  36.360  -7.359  1.00  1.00      I    C
ATOM   1650  CA  VAL I  43      -2.870  34.290  -9.989  1.00  1.00      I    C
ATOM   1651  CA  GLY I  44      -2.070  35.260 -13.499  1.00  1.00      I    C
ATOM   1652  CA  ALA I  45      -4.380  35.950 -16.359  1.00  1.00      I    C
ATOM   1653  CA  GLY I  46      -3.300  32.880 -18.399  1.00  1.00      I    C
ATOM   1654  CA  ALA I  47      -3.620  30.210 -15.569  1.00  1.00      I    C
ATOM   1655  CA  PRO I  48      -7.460  29.850 -15.839  1.00  1.00      I    C
ATOM   1656  CA  VAL I  49      -7.380  29.680 -19.609  1.00  1.00      I    C
ATOM   1657  CA  TYR I  50      -4.850  26.880 -19.669  1.00  1.00      I    C
ATOM   1658  CA  LEU I  51      -6.350  25.190 -16.760  1.00  1.00      I    C
ATOM   1659  CA  ALA I  52     -10.040  25.260 -17.850  1.00  1.00      I    C
ATOM   1660  CA  ALA I  53      -9.040  23.670 -21.150  1.00  1.00      I    C
ATOM   1661  CA  VAL I  54      -7.520  20.630 -19.480  1.00  1.00      I    C
ATOM   1662  CA  LEU I  55     -10.750  19.970 -17.470  1.00  1.00      I    C
ATOM   1663  CA  GLU I  56     -12.640  20.380 -20.620  1.00  1.00      I    C
ATOM   1664  CA  TYR I  57     -10.350  17.890 -22.470  1.00  1.00      I    C
ATOM   1665  CA  LEU I  58     -10.700  15.130 -19.840  1.00  1.00      I    C
ATOM   1666  CA  THR I  59     -14.440  15.670 -19.580  1.00  1.00      I    C
ATOM   1667  CA  ALA I  60     -14.790  14.760 -23.230  1.00  1.00      I    C
ATOM   1668  CA  GLU I  61     -12.760  11.610 -22.900  1.00  1.00      I    C
ATOM   1669  CA  ILE I  62     -14.730  10.290 -19.990  1.00  1.00      I    C
ATOM   1670  CA  LEU I  63     -18.060  11.110 -21.660  1.00  1.00      I    C
ATOM   1671  CA  GLU I  64     -16.970   9.560 -25.010  1.00  1.00      I    C
ATOM   1672  CA  LEU I  65     -16.370   6.140 -23.410  1.00  1.00      I    C
ATOM   1673  CA  ALA I  66     -19.520   6.600 -21.070  1.00  1.00      I    C
ATOM   1674  CA  GLY I  67     -21.760   7.320 -24.120  1.00  1.00      I    C
ATOM   1675  CA  ASN I  68     -20.330   4.150 -25.630  1.00  1.00      I    C
ATOM   1676  CA  ALA I  69     -21.060   1.540 -22.950  1.00  1.00      I    C
ATOM   1677  CA  ALA I  70     -24.610   2.960 -22.500  1.00  1.00      I    C
ATOM   1678  CA  ARG I  71     -25.270   2.921 -26.250  1.00  1.00      I    C
ATOM   1679  CA  ASP I  72     -23.920  -0.659 -26.460  1.00  1.00      I    C
ATOM   1680  CA  ASN I  73     -26.400  -1.690 -23.810  1.00  1.00      I    C
ATOM   1681  CA  LYS I  74     -29.240   0.181 -25.490  1.00  1.00      I    C
ATOM   1682  CA  LYS I  75     -29.630   2.730 -22.670  1.00  1.00      I    C
ATOM   1683  CA  THR I  76     -30.490   6.390 -23.020  1.00  1.00      I    C
ATOM   1684  CA  ARG I  77     -29.000   7.670 -19.760  1.00  1.00      I    C
ATOM   1685  CA  ILE I  78     -25.470   7.190 -18.390  1.00  1.00      I    C
ATOM   1686  CA  ILE I  79     -25.530   6.150 -14.730  1.00  1.00      I    C
ATOM   1687  CA  PRO I  80     -22.400   5.930 -12.390  1.00  1.00      I    C
ATOM   1688  CA  ARG I  81     -21.750   2.450 -13.580  1.00  1.00      I    C
ATOM   1689  CA  HIS I  82     -21.130   3.580 -17.220  1.00  1.00      I    C
ATOM   1690  CA  LEU I  83     -18.610   6.190 -16.210  1.00  1.00      I    C
ATOM   1691  CA  GLN I  84     -16.930   3.700 -13.880  1.00  1.00      I    C
ATOM   1692  CA  LEU I  85     -16.790   0.960 -16.570  1.00  1.00      I    C
ATOM   1693  CA  ALA I  86     -15.010   3.640 -18.900  1.00  1.00      I    C
ATOM   1694  CA  VAL I  87     -12.530   4.580 -16.140  1.00  1.00      I    C
ATOM   1695  CA  ARG I  88     -11.580   1.150 -15.060  1.00  1.00      I    C
ATOM   1696  CA  ASN I  89     -11.480  -0.170 -18.750  1.00  1.00      I    C
ATOM   1697  CA  ASP I  90      -9.270   2.920 -19.630  1.00  1.00      I    C
ATOM   1698  CA  GLU I  91      -5.570   2.330 -18.650  1.00  1.00      I    C
ATOM   1699  CA  GLU I  92      -4.900   6.000 -18.020  1.00  1.00      I    C
ATOM   1700  CA  LEU I  93      -8.180   7.010 -16.300  1.00  1.00      I    C
ATOM   1701  CA  ASN I  94      -7.950   4.020 -14.010  1.00  1.00      I    C
ATOM   1702  CA  LYS I  95      -4.720   5.080 -12.460  1.00  1.00      I    C
ATOM   1703  CA  LEU I  96      -5.700   8.650 -11.830  1.00  1.00      I    C
ATOM   1704  CA  LEU I  97      -8.760   7.510  -9.830  1.00  1.00      I    C
ATOM   1705  CA  GLY I  98      -7.020   4.450  -8.460  1.00  1.00      I    C
ATOM   1706  CA  ARG I  99      -7.800   5.260  -4.820  1.00  1.00      I    C
ATOM   1707  CA  VAL I 100     -11.210   6.870  -5.500  1.00  1.00      I    C
ATOM   1708  CA  THR I 101     -14.360   4.850  -5.600  1.00  1.00      I    C
ATOM   1709  CA  ILE I 102     -17.170   6.190  -7.720  1.00  1.00      I    C
ATOM   1710  CA  ALA I 103     -20.340   5.630  -5.720  1.00  1.00      I    C
ATOM   1711  CA  GLN I 104     -22.780   3.180  -7.220  1.00  1.00      I    C
ATOM   1712  CA  GLY I 105     -19.950   2.220  -9.580  1.00  1.00      I    C
ATOM   1713  CA  GLY I 106     -19.830  -1.510  -8.900  1.00  1.00      I    C
ATOM   1714  CA  VAL I 107     -16.600  -3.510  -8.610  1.00  1.00      I    C
ATOM   1715  CA  LEU I 108     -14.360  -5.060 -11.360  1.00  1.00      I    C
ATOM   1716  CA  PRO I 109     -10.960  -6.230 -10.190  1.00  1.00      I    C
ATOM   1717  CA  ASN I 110      -9.380  -7.900 -13.130  1.00  1.00      I    C
ATOM   1718  CA  ILE I 111      -8.950  -7.140 -16.760  1.00  1.00      I    C
ATOM   1719  CA  GLN I 112      -6.100  -9.340 -18.390  1.00  1.00      I    C
ATOM   1720  CA  SER I 113      -4.160  -7.150 -20.840  1.00  1.00      I    C
ATOM   1721  CA  VAL I 114      -4.430  -9.410 -23.850  1.00  1.00      I    C
ATOM   1722  CA  LEU I 115      -8.180  -9.070 -23.820  1.00  1.00      I    C
ATOM   1723  CA  LEU I 116      -8.330  -5.430 -24.650  1.00  1.00      I    C
ATOM   1724  CA  PRO I 117      -8.460  -4.470 -28.290  1.00  1.00      I    C
ATOM   1725  CA  LYS I 118      -5.610  -4.329 -30.730  1.00  1.00      I    C
ATOM   1726  CA  LYS I 119      -5.100  -0.579 -30.130  1.00  1.00      I    C
ATOM   1727  CA  THR I 120      -2.760  -1.249 -32.980  1.00  1.00      I    C
ATOM   1728  CA  GLU I 121      -3.180   1.431 -35.590  1.00  1.00      I    C
ATOM   1729  CA  SER I 122      -6.120   1.701 -38.070  1.00  1.00      I    C
ATOM   1730  CA  SER I 123      -6.610   1.861 -41.870  1.00  1.00      I    C
ATOM   1731  CA  LYS I 124      -5.180   0.931 -45.310  1.00  1.00      I    C
ATOM   1732  CA  SER I 125      -7.930   2.281 -47.680  1.00  1.00      I    C
ATOM   1733  CA  LYS I 126     -10.060   5.401 -48.060  1.00  1.00      I    C
ATOM   1734  CA  SER I 127      -7.770   7.051 -50.640  1.00  1.00      I    C
ATOM   1735  CA  LYS I 128      -6.000  10.291 -49.880  1.00  1.00      I    C
TER
ATOM   1736  CA  PRO J   1     -56.120  30.671 -19.709  1.00  1.00      J    C
ATOM   1737  CA  GLU J   2     -55.340  34.301 -19.839  1.00  1.00      J    C
ATOM   1738  CA  PRO J   3     -55.470  34.681 -23.549  1.00  1.00      J    C
ATOM   1739  CA  ALA J   4     -52.560  37.121 -23.279  1.00  1.00      J    C
ATOM   1740  CA  LYS J   5     -51.020  34.591 -20.929  1.00  1.00      J    C
ATOM   1741  CA  SER J   6     -49.900  31.001 -21.689  1.00  1.00      J    C
ATOM   1742  CA  ALA J   7     -46.520  32.141 -23.179  1.00  1.00      J    C
ATOM   1743  CA  PRO J   8     -45.600  31.981 -26.109  1.00  1.00      J    C
ATOM   1744  CA  ALA J   9     -43.260  29.291 -24.979  1.00  1.00      J    C
ATOM   1745  CA  PRO J  10     -40.380  29.401 -24.229  1.00  1.00      J    C
ATOM   1746  CA  LYS J  11     -37.310  26.971 -23.739  1.00  1.00      J    C
ATOM   1747  CA  LYS J  12     -35.030  28.650 -21.189  1.00  1.00      J    C
ATOM   1748  CA  GLY J  13     -37.140  30.030 -18.359  1.00  1.00      J    C
ATOM   1749  CA  SER J  14     -35.040  27.670 -16.209  1.00  1.00      J    C
ATOM   1750  CA  LYS J  15     -34.230  30.270 -13.819  1.00  1.00      J    C
ATOM   1751  CA  LYS J  16     -36.620  32.900 -12.169  1.00  1.00      J    C
ATOM   1752  CA  ALA J  17     -37.440  36.510 -13.149  1.00  1.00      J    C
ATOM   1753  CA  VAL J  18     -36.350  39.390 -11.079  1.00  1.00      J    C
ATOM   1754  CA  THR J  19     -35.780  42.850 -12.239  1.00  1.00      J    C
ATOM   1755  CA  LYS J  20     -39.080  44.670 -12.319  1.00  1.00      J    C
ATOM   1756  CA  THR J  21     -37.030  47.930 -12.689  1.00  1.00      J    C
ATOM   1757  CA  GLN J  22     -35.390  49.030 -16.009  1.00  1.00      J    C
ATOM   1758  CA  LYS J  23     -32.000  48.320 -17.519  1.00  1.00      J    C
ATOM   1759  CA  LYS J  24     -33.940  46.260 -20.049  1.00  1.00      J    C
ATOM   1760  CA  ASP J  25     -36.470  43.690 -19.319  1.00  1.00      J    C
ATOM   1761  CA  GLY J  26     -34.120  41.180 -20.919  1.00  1.00      J    C
ATOM   1762  CA  LYS J  27     -30.280  40.600 -20.809  1.00  1.00      J    C
ATOM   1763  CA  LYS J  28     -27.240  40.820 -18.619  1.00  1.00      J    C
ATOM   1764  CA  ARG J  29     -26.790  37.390 -17.089  1.00  1.00      J    C
ATOM   1765  CA  ARG J  30     -28.970  38.740 -14.279  1.00  1.00      J    C
ATOM   1766  CA  LYS J  31     -31.020  36.190 -12.449  1.00  1.00      J    C
ATOM   1767  CA  THR J  32     -28.720  34.510  -9.809  1.00  1.00      J    C
ATOM   1768  CA  ARG J  33     -28.140  31.050 -11.169  1.00  1.00      J    C
ATOM   1769  CA  LYS J  34     -26.100  28.660  -8.939  1.00  1.00      J    C
ATOM   1770  CA  GLU J  35     -23.250  27.020 -10.489  1.00  1.00      J    C
ATOM   1771  CA  SER J  36     -22.430  23.330  -9.919  1.00  1.00      J    C
ATOM   1772  CA  TYR J  37     -20.580  22.600 -13.080  1.00  1.00      J    C
ATOM   1773  CA  ALA J  38     -23.420  20.690 -14.550  1.00  1.00      J    C
ATOM   1774  CA  ILE J  39     -24.400  22.960 -17.349  1.00  1.00      J    C
ATOM   1775  CA  TYR J  40     -20.850  23.010 -18.810  1.00  1.00      J    C
ATOM   1776  CA  VAL J  41     -20.450  19.330 -18.250  1.00  1.00      J    C
ATOM   1777  CA  TYR J  42     -23.790  18.950 -20.220  1.00  1.00      J    C
ATOM   1778  CA  LYS J  43     -22.560  21.170 -23.060  1.00  1.00      J    C
ATOM   1779  CA  VAL J  44     -19.650  18.860 -23.550  1.00  1.00      J    C
ATOM   1780  CA  LEU J  45     -21.670  15.720 -23.230  1.00  1.00      J    C
ATOM   1781  CA  LYS J  46     -24.050  16.871 -26.060  1.00  1.00      J    C
ATOM   1782  CA  GLN J  47     -21.020  17.641 -28.320  1.00  1.00      J    C
ATOM   1783  CA  VAL J  48     -19.750  14.181 -28.080  1.00  1.00      J    C
ATOM   1784  CA  HIS J  49     -23.040  12.241 -27.730  1.00  1.00      J    C
ATOM   1785  CA  PRO J  50     -25.930  14.521 -28.960  1.00  1.00      J    C
ATOM   1786  CA  ASP J  51     -28.700  12.191 -28.020  1.00  1.00      J    C
ATOM   1787  CA  THR J  52     -27.070  10.811 -24.760  1.00  1.00      J    C
ATOM   1788  CA  GLY J  53     -28.360  11.940 -21.520  1.00  1.00      J    C
ATOM   1789  CA  ILE J  54     -26.910  11.780 -17.930  1.00  1.00      J    C
ATOM   1790  CA  SER J  55     -28.710  11.100 -14.610  1.00  1.00      J    C
ATOM   1791  CA  SER J  56     -28.290  13.400 -11.790  1.00  1.00      J    C
ATOM   1792  CA  LYS J  57     -26.510  10.690  -9.760  1.00  1.00      J    C
ATOM   1793  CA  ALA J  58     -24.000  10.320 -12.610  1.00  1.00      J    C
ATOM   1794  CA  MET J  59     -23.870  14.240 -12.550  1.00  1.00      J    C
ATOM   1795  CA  SER J  60     -22.990  14.170  -8.930  1.00  1.00      J    C
ATOM   1796  CA  ILE J  61     -20.000  11.980  -9.690  1.00  1.00      J    C
ATOM   1797  CA  MET J  62     -19.020  14.260 -12.650  1.00  1.00      J    C
ATOM   1798  CA  ASN J  63     -19.220  17.370 -10.540  1.00  1.00      J    C
ATOM   1799  CA  SER J  64     -17.230  15.770  -7.720  1.00  1.00      J    C
ATOM   1800  CA  PHE J  65     -14.640  14.590 -10.270  1.00  1.00      J    C
ATOM   1801  CA  VAL J  66     -14.330  17.960 -11.940  1.00  1.00      J    C
ATOM   1802  CA  ASN J  67     -13.710  19.990  -8.680  1.00  1.00      J    C
ATOM   1803  CA  ASP J  68     -11.310  17.540  -7.160  1.00  1.00      J    C
ATOM   1804  CA  VAL J  69      -9.040  17.450 -10.200  1.00  1.00      J    C
ATOM   1805  CA  PHE J  70      -9.170  21.210 -10.410  1.00  1.00      J    C
ATOM   1806  CA  GLU J  71      -8.080  21.470  -6.740  1.00  1.00      J    C
ATOM   1807  CA  ARG J  72      -5.570  18.560  -6.980  1.00  1.00      J    C
ATOM   1808  CA  ILE J  73      -3.820  20.230 -10.120  1.00  1.00      J    C
ATOM   1809  CA  ALA J  74      -4.380  23.700  -8.700  1.00  1.00      J    C
ATOM   1810  CA  GLY J  75      -2.910  22.610  -5.370  1.00  1.00      J    C
ATOM   1811  CA  GLU J  76       0.110  21.170  -7.230  1.00  1.00      J    C
ATOM   1812  CA  ALA J  77       0.660  24.320  -9.250  1.00  1.00      J    C
ATOM   1813  CA  SER J  78       0.750  26.480  -6.020  1.00  1.00      J    C
ATOM   1814  CA  ARG J  79       3.380  24.240  -4.380  1.00  1.00      J    C
ATOM   1815  CA  LEU J  80       5.460  24.400  -7.520  1.00  1.00      J    C
ATOM   1816  CA  ALA J  81       5.320  28.230  -7.539  1.00  1.00      J    C
ATOM   1817  CA  HIS J  82       6.180  28.190  -3.910  1.00  1.00      J    C
ATOM   1818  CA  TYR J  83       9.230  25.950  -4.610  1.00  1.00      J    C
ATOM   1819  CA  ASN J  84      10.230  28.570  -7.130  1.00  1.00      J    C
ATOM   1820  CA  LYS J  85       9.580  31.490  -4.799  1.00  1.00      J    C
ATOM   1821  CA  ARG J  86       7.270  33.060  -7.419  1.00  1.00      J    C
ATOM   1822  CA  SER J  87       4.290  34.970  -6.549  1.00  1.00      J    C
ATOM   1823  CA  THR J  88       2.060  33.770  -9.339  1.00  1.00      J    C
ATOM   1824  CA  ILE J  89       1.040  30.620 -10.879  1.00  1.00      J    C
ATOM   1825  CA  THR J  90       1.410  30.850 -14.549  1.00  1.00      J    C
ATOM   1826  CA  SER J  91       0.240  28.620 -17.429  1.00  1.00      J    C
ATOM   1827  CA  ARG J  92       3.690  27.120 -17.170  1.00  1.00      J    C
ATOM   1828  CA  GLU J  93       3.140  26.150 -13.440  1.00  1.00      J    C
ATOM   1829  CA  ILE J  94      -0.320  24.880 -14.470  1.00  1.00      J    C
ATOM   1830  CA  GLN J  95       1.400  22.790 -17.270  1.00  1.00      J    C
ATOM   1831  CA  THR J  96       3.970  21.290 -15.010  1.00  1.00      J    C
ATOM   1832  CA  ALA J  97       1.590  20.390 -12.210  1.00  1.00      J    C
ATOM   1833  CA  VAL J  98      -0.420  18.580 -15.020  1.00  1.00      J    C
ATOM   1834  CA  ARG J  99       2.730  16.550 -15.880  1.00  1.00      J    C
ATOM   1835  CA  LEU J 100       3.150  15.800 -12.170  1.00  1.00      J    C
ATOM   1836  CA  LEU J 101      -0.490  14.770 -11.790  1.00  1.00      J    C
ATOM   1837  CA  LEU J 102      -1.400  12.940 -14.990  1.00  1.00      J    C
ATOM   1838  CA  PRO J 103      -0.350   9.600 -16.260  1.00  1.00      J    C
ATOM   1839  CA  GLY J 104       1.830   9.130 -19.390  1.00  1.00      J    C
ATOM   1840  CA  GLU J 105      -0.530   9.550 -22.330  1.00  1.00      J    C
ATOM   1841  CA  LEU J 106      -3.220  11.750 -20.950  1.00  1.00      J    C
ATOM   1842  CA  ALA J 107      -0.850  14.490 -19.820  1.00  1.00      J    C
ATOM   1843  CA  LYS J 108       0.410  14.710 -23.450  1.00  1.00      J    C
ATOM   1844  CA  HIS J 109      -2.970  15.350 -24.960  1.00  1.00      J    C
ATOM   1845  CA  ALA J 110      -4.000  17.600 -22.110  1.00  1.00      J    C
ATOM   1846  CA  VAL J 111      -0.740  19.720 -22.410  1.00  1.00      J    C
ATOM   1847  CA  SER J 112      -1.360  20.130 -26.160  1.00  1.00      J    C
ATOM   1848  CA  GLU J 113      -5.000  21.230 -25.520  1.00  1.00      J    C
ATOM   1849  CA  GLY J 114      -3.980  23.620 -22.670  1.00  1.00      J    C
ATOM   1850  CA  THR J 115      -1.260  25.150 -24.830  1.00  1.00      J    C
ATOM   1851  CA  LYS J 116      -3.480  25.530 -27.810  1.00  1.00      J    C
ATOM   1852  CA  ALA J 117      -6.100  27.290 -25.679  1.00  1.00      J    C
ATOM   1853  CA  VAL J 118      -3.560  29.620 -24.069  1.00  1.00      J    C
ATOM   1854  CA  THR J 119      -2.130  30.560 -27.499  1.00  1.00      J    C
ATOM   1855  CA  LYS J 120      -5.550  31.570 -28.899  1.00  1.00      J    C
ATOM   1856  CA  TYR J 121      -6.320  33.210 -25.579  1.00  1.00      J    C
ATOM   1857  CA  THR J 122      -3.280  35.440 -25.889  1.00  1.00      J    C
ATOM   1858  CA  SER J 123      -3.740  36.070 -29.629  1.00  1.00      J    C
ATOM   1859  CA  ALA J 124      -5.690  39.080 -28.959  1.00  1.00      J    C
ATOM   1860  CA  LYS J 125      -5.290  41.431 -31.929  1.00  1.00      J    C
TER
