# Supplementary material for: The kinetic landscape of nucleosome assembly: A coarse-grained molecular dynamics study
Source: PLoS Comput Biol. 2021 Jul 27;17(7):e1009253. doi: 10.1371/journal.pcbi.1009253 (PMC8345847; doi:10.1371/journal.pcbi.1009253)
Supplement: S2 Data — Example CafeMol input files used to run nucleosome assembly simulations as described in the Methods section. (ZIP) [file pcbi.1009253.s007.zip]

Archive with 65 entries (62 files):
- S2_Data/
- S2_Data/1kx5_601-147bp_minim.pdb
- S2_Data/1kx5_octamer_model.pdb
- S2_Data/dna_601-147bp_ideal.pdb
- S2_Data/md.inp
- S2_Data/README
- S2_Data/para3_exv1.1ssns/
- S2_Data/ninfo/
- S2_Data/para3_exv1.1ssns/dna2.para
- S2_Data/para3_exv1.1ssns/hydrophobic.para
- S2_Data/para3_exv1.1ssns/dna2c.para
- S2_Data/para3_exv1.1ssns/protein.para
- S2_Data/para3_exv1.1ssns/aicg_generic.para
- S2_Data/para3_exv1.1ssns/general.para
- S2_Data/para3_exv1.1ssns/ion.para
- S2_Data/para3_exv1.1ssns/rna.para
- S2_Data/para3_exv1.1ssns/dna.para
- S2_Data/para3_exv1.1ssns/pro_dna_nonspec.para
- S2_Data/para3_exv1.1ssns/lipid.para
- S2_Data/para3_exv1.1ssns/exv.para
- S2_Data/para3_exv1.1ssns/flexible_local.para
- S2_Data/para3_exv1.1ssns/ligand.para
- S2_Data/para3_exv1.1ssns/sasa.para
- S2_Data/para3_exv1.1ssns/electrostatic.para
- S2_Data/para3_exv1.1ssns/old_exv.para
- S2_Data/para3_exv1.1ssns/pro_dna_pwm.para
- S2_Data/ninfo/1kx5_147bp_symmdimgo0.30_unit8-9.ninfo
- S2_Data/ninfo/1kx5_147bp_symmdimgo0.30_unit4-5.ninfo
- S2_Data/ninfo/1kx5_147bp_symmdimgo0.30_unit5-5.ninfo
- S2_Data/ninfo/1kx5-3lz0_0bp_pdns_unit9.ninfo
- S2_Data/ninfo/1kx5_147bp_symmdimgo0.30_unit6-6.ninfo
- S2_Data/ninfo/1kx5_147bp_symmdimgo0.30_unit5-7.ninfo
- S2_Data/ninfo/1kx5_147bp_symmdimgo0.30_unit10-10.ninfo
- S2_Data/ninfo/1kx5_147bp_symmdimgo0.30_unit9-9.ninfo
- S2_Data/ninfo/1kx5_147bp_symmdimgo0.30_unit4-4.ninfo
- S2_Data/ninfo/1kx5_147bp_symmdimgo0.30_unit7-7.ninfo
- S2_Data/ninfo/1kx5_147bp_symmdimgo0.30_unit4-6.ninfo
- S2_Data/ninfo/1kx5_147bp_symmdimgo0.30_unit6-10.ninfo
- S2_Data/ninfo/1kx5_147bp_symmdimgo0.30_unit8-8.ninfo
- S2_Data/ninfo/1kx5_147bp_symmdimgo0.30_unit5-6.ninfo
- S2_Data/ninfo/1kx5-3lz0_0bp_pdns_unit10.ninfo
- S2_Data/ninfo/1kx5-3lz0_0bp_pdns_unit8.ninfo
- S2_Data/ninfo/1kx5_147bp_symmdimgo0.30_unit3-9.ninfo
- S2_Data/ninfo/1kx5_147bp_symmdimgo0.30_unit3-5.ninfo
- S2_Data/ninfo/1kx5-3lz0_0bp_pdns_unit4.ninfo
- S2_Data/ninfo/1kx5_147bp_symmdimgo0.30_unit5-8.ninfo
- S2_Data/ninfo/1kx5_147bp_symmdimgo0.30_unit6-9.ninfo
- S2_Data/ninfo/1kx5_147bp_symmdimgo0.30_unit9-10.ninfo
- S2_Data/ninfo/1kx5_147bp_symmdimgo0.30_unit8-10.ninfo
- S2_Data/ninfo/1kx5-3lz0_0bp_pdns_unit6.ninfo
- S2_Data/ninfo/1kx5_147bp_symmdimgo0.30_unit3-7.ninfo
- S2_Data/ninfo/1kx5_147bp_symmdimgo0.30_unit3-3.ninfo
- S2_Data/ninfo/dna_601-147bp_strand2.ninfo
- S2_Data/ninfo/1kx5_147bp_symmdimgo0.30_unit7-9.ninfo
- S2_Data/ninfo/1kx5-3lz0_0bp_pdns_unit7.ninfo
- S2_Data/ninfo/1kx5_147bp_symmdimgo0.30_unit5-9.ninfo
- S2_Data/ninfo/1kx5_147bp_symmdimgo0.30_unit6-8.ninfo
- S2_Data/ninfo/1kx5-3lz0_0bp_pdns_unit5.ninfo
- S2_Data/ninfo/1kx5_147bp_symmdimgo0.30_unit3-4.ninfo
- S2_Data/ninfo/dna_601-147bp_strand1.ninfo
- S2_Data/ninfo/1kx5_147bp_symmdimgo0.30_unit4-9.ninfo
- S2_Data/ninfo/1kx5_147bp_symmdimgo0.30_unit7-8.ninfo
- S2_Data/ninfo/1kx5_147bp_symmdimgo0.30_unit4-10.ninfo
- S2_Data/ninfo/1kx5_147bp_symmdimgo0.30_unit5-10.ninfo
- S2_Data/ninfo/1kx5-3lz0_0bp_pdns_unit3.ninfo
