# Supplementary material for: The kinetic landscape of nucleosome assembly: A coarse-grained molecular dynamics study
Source: PLoS Comput Biol. 2021 Jul 27;17(7):e1009253. doi: 10.1371/journal.pcbi.1009253 (PMC8345847; doi:10.1371/journal.pcbi.1009253)
Supplement: S2 Data — Example CafeMol input files used to run nucleosome assembly simulations as described in the Methods section. (ZIP) [file pcbi.1009253.s007.zip › S2_Data/1kx5_601-147bp_minim.pdb]

ATOM      1 DS   DC  A   1      21.610 139.289  26.395  1.00  1.00
ATOM      2 DB   DC  A   1      22.329 138.508  22.128  1.00  1.00
ATOM      3 DP   DT  A   2      17.856 138.638  27.345  1.00  1.00
ATOM      4 DS   DT  A   2      16.408 139.278  24.045  1.00  1.00
ATOM      5 DB   DT  A   2      18.880 136.546  21.768  1.00  1.00
ATOM      6 DP   DG  A   3      12.172 138.419  23.813  1.00  1.00
ATOM      7 DS   DG  A   3      12.317 137.319  20.267  1.00  1.00
ATOM      8 DB   DG  A   3      16.060 134.210  19.503  1.00  1.00
ATOM      9 DP   DG  A   4       9.240 136.128  18.378  1.00  1.00
ATOM     10 DS   DG  A   4      11.073 133.844  15.864  1.00  1.00
ATOM     11 DB   DG  A   4      14.701 131.146  18.034  1.00  1.00
ATOM     12 DP   DA  A   5       9.207 131.998  12.976  1.00  1.00
ATOM     13 DS   DA  A   5      11.941 129.416  12.499  1.00  1.00
ATOM     14 DB   DA  A   5      13.510 128.063  16.878  1.00  1.00
ATOM     15 DP   DG  A   6      11.033 126.460  10.396  1.00  1.00
ATOM     16 DS   DG  A   6      13.344 124.232  12.167  1.00  1.00
ATOM     17 DB   DG  A   6      12.676 124.315  17.038  1.00  1.00
ATOM     18 DP   DA  A   7      14.467 120.997  10.906  1.00  1.00
ATOM     19 DS   DA  A   7      15.886 119.898  14.375  1.00  1.00
ATOM     20 DB   DA  A   7      12.515 120.868  17.687  1.00  1.00
ATOM     21 DP   DA  A   8      17.508 116.777  14.877  1.00  1.00
ATOM     22 DS   DA  A   8      16.847 116.762  18.657  1.00  1.00
ATOM     23 DB   DA  A   8      12.215 117.724  19.384  1.00  1.00
ATOM     24 DP   DT  A   9      17.856 114.082  20.424  1.00  1.00
ATOM     25 DS   DT  A   9      15.350 114.641  23.336  1.00  1.00
ATOM     26 DB   DT  A   9      11.627 114.634  21.065  1.00  1.00
ATOM     27 DP   DC  A  10      15.667 111.915  26.068  1.00  1.00
ATOM     28 DS   DC  A  10      11.985 112.206  27.135  1.00  1.00
ATOM     29 DB   DC  A  10       9.791 112.101  23.336  1.00  1.00
ATOM     30 DP   DC  A  11      10.513 109.945  29.678  1.00  1.00
ATOM     31 DS   DC  A  11       6.972 110.069  28.738  1.00  1.00
ATOM     32 DB   DC  A  11       6.955 109.806  24.508  1.00  1.00
ATOM     33 DP   DC  A  12       4.690 108.052  30.178  1.00  1.00
ATOM     34 DS   DC  A  12       2.477 107.642  27.310  1.00  1.00
ATOM     35 DB   DC  A  12       5.245 106.410  24.024  1.00  1.00
ATOM     36 DP   DG  A  13      -1.032 104.919  28.029  1.00  1.00
ATOM     37 DS   DG  A  13      -1.352 104.112  24.304  1.00  1.00
ATOM     38 DB   DG  A  13       3.120 102.988  22.391  1.00  1.00
ATOM     39 DP   DG  A  14      -4.020 101.733  22.905  1.00  1.00
ATOM     40 DS   DG  A  14      -2.256 100.729  19.883  1.00  1.00
ATOM     41 DB   DG  A  14       2.446  99.717  20.841  1.00  1.00
ATOM     42 DP   DT  A  15      -3.626  98.424  17.532  1.00  1.00
ATOM     43 DS   DT  A  15      -0.609  97.749  15.786  1.00  1.00
ATOM     44 DB   DT  A  15       1.813  96.696  19.239  1.00  1.00
ATOM     45 DP   DC  A  16      -0.951  94.944  12.987  1.00  1.00
ATOM     46 DS   DC  A  16       2.406  94.238  13.216  1.00  1.00
ATOM     47 DB   DC  A  16       2.843  93.415  17.483  1.00  1.00
ATOM     48 DP   DT  A  17       4.543  91.446  10.824  1.00  1.00
ATOM     49 DS   DT  A  17       7.298  91.237  13.016  1.00  1.00
ATOM     50 DB   DT  A  17       5.095  90.350  16.377  1.00  1.00
ATOM     51 DP   DG  A  18      10.273  88.375  12.079  1.00  1.00
ATOM     52 DS   DG  A  18      10.798  87.820  15.472  1.00  1.00
ATOM     53 DB   DG  A  18       6.654  86.561  17.599  1.00  1.00
ATOM     54 DP   DC  A  19      13.343  86.593  16.565  1.00  1.00
ATOM     55 DS   DC  A  19      11.537  85.850  19.601  1.00  1.00
ATOM     56 DB   DC  A  19       8.052  83.505  18.109  1.00  1.00
ATOM     57 DP   DA  A  20      13.381  84.062  22.830  1.00  1.00
ATOM     58 DS   DA  A  20      10.119  82.533  24.078  1.00  1.00
ATOM     59 DB   DA  A  20       8.271  80.029  20.317  1.00  1.00
ATOM     60 DP   DG  A  21      10.353  80.477  27.078  1.00  1.00
ATOM     61 DS   DG  A  21       7.152  78.255  26.328  1.00  1.00
ATOM     62 DB   DG  A  21       6.743  76.726  21.493  1.00  1.00
ATOM     63 DP   DG  A  22       6.209  75.633  28.580  1.00  1.00
ATOM     64 DS   DG  A  22       4.677  73.068  26.009  1.00  1.00
ATOM     65 DB   DG  A  22       7.105  73.095  21.589  1.00  1.00
ATOM     66 DP   DC  A  23       3.714  70.109  27.231  1.00  1.00
ATOM     67 DS   DC  A  23       3.765  68.319  23.759  1.00  1.00
ATOM     68 DB   DC  A  23       7.433  69.719  21.900  1.00  1.00
ATOM     69 DP   DC  A  24       3.462  64.927  23.576  1.00  1.00
ATOM     70 DS   DC  A  24       5.280  64.216  20.140  1.00  1.00
ATOM     71 DB   DC  A  24       9.093  66.615  20.388  1.00  1.00
ATOM     72 DP   DG  A  25       5.740  59.780  19.210  1.00  1.00
ATOM     73 DS   DG  A  25       8.582  60.371  16.889  1.00  1.00
ATOM     74 DB   DG  A  25      11.945  63.712  18.935  1.00  1.00
ATOM     75 DP   DC  A  26       9.824  57.790  14.956  1.00  1.00
ATOM     76 DS   DC  A  26      12.729  59.581  14.116  1.00  1.00
ATOM     77 DB   DC  A  26      14.093  61.196  18.074  1.00  1.00
ATOM     78 DP   DT  A  27      15.950  57.833  11.994  1.00  1.00
ATOM     79 DS   DT  A  27      18.329  60.241  12.976  1.00  1.00
ATOM     80 DB   DT  A  27      17.729  59.801  17.253  1.00  1.00
ATOM     81 DP   DC  A  28      21.700  59.755  11.825  1.00  1.00
ATOM     82 DS   DC  A  28      22.888  61.466  14.539  1.00  1.00
ATOM     83 DB   DC  A  28      21.502  59.176  17.733  1.00  1.00
ATOM     84 DP   DA  A  29      26.861  62.750  14.930  1.00  1.00
ATOM     85 DS   DA  A  29      26.617  63.023  18.534  1.00  1.00
ATOM     86 DB   DA  A  29      24.869  58.925  20.090  1.00  1.00
ATOM     87 DP   DA  A  30      29.160  64.337  20.562  1.00  1.00
ATOM     88 DS   DA  A  30      28.213  62.298  23.563  1.00  1.00
ATOM     89 DB   DA  A  30      27.494  57.640  22.113  1.00  1.00
ATOM     90 DP   DT  A  31      30.227  62.488  26.222  1.00  1.00
ATOM     91 DS   DT  A  31      29.276  59.033  27.757  1.00  1.00
ATOM     92 DB   DT  A  31      30.024  56.408  24.255  1.00  1.00
ATOM     93 DP   DT  A  32      30.999  57.920  30.826  1.00  1.00
ATOM     94 DS   DT  A  32      30.512  54.063  30.165  1.00  1.00
ATOM     95 DB   DT  A  32      32.313  53.834  26.081  1.00  1.00
ATOM     96 DP   DG  A  33      32.481  51.670  33.018  1.00  1.00
ATOM     97 DS   DG  A  33      33.334  48.764  30.534  1.00  1.00
ATOM     98 DB   DG  A  33      34.758  50.318  25.886  1.00  1.00
ATOM     99 DP   DG  A  34      35.188  45.953  31.512  1.00  1.00
ATOM    100 DS   DG  A  34      37.002  45.356  28.184  1.00  1.00
ATOM    101 DB   DG  A  34      38.355  49.663  26.032  1.00  1.00
ATOM    102 DP   DT  A  35      39.532  43.002  27.868  1.00  1.00
ATOM    103 DS   DT  A  35      40.945  44.263  24.530  1.00  1.00
ATOM    104 DB   DT  A  35      41.600  48.521  25.630  1.00  1.00
ATOM    105 DP   DC  A  36      43.882  42.536  23.458  1.00  1.00
ATOM    106 DS   DC  A  36      44.913  45.388  21.440  1.00  1.00
ATOM    107 DB   DC  A  36      45.246  48.620  24.327  1.00  1.00
ATOM    108 DP   DG  A  37      48.474  44.881  18.734  1.00  1.00
ATOM    109 DS   DG  A  37      48.801  48.523  18.446  1.00  1.00
ATOM    110 DB   DG  A  37      48.935  50.495  22.943  1.00  1.00
ATOM    111 DP   DT  A  38      50.821  50.254  16.326  1.00  1.00
ATOM    112 DS   DT  A  38      50.429  53.493  17.973  1.00  1.00
ATOM    113 DB   DT  A  38      51.770  52.271  21.960  1.00  1.00
ATOM    114 DP   DA  A  39      52.534  56.988  16.334  1.00  1.00
ATOM    115 DS   DA  A  39      52.445  58.695  19.462  1.00  1.00
ATOM    116 DB   DA  A  39      54.255  55.531  22.667  1.00  1.00
ATOM    117 DP   DG  A  40      54.215  62.242  19.653  1.00  1.00
ATOM    118 DS   DG  A  40      54.959  61.905  23.026  1.00  1.00
ATOM    119 DB   DG  A  40      57.183  57.689  23.930  1.00  1.00
ATOM    120 DP   DA  A  41      56.073  64.834  25.273  1.00  1.00
ATOM    121 DS   DA  A  41      57.434  62.652  27.875  1.00  1.00
ATOM    122 DB   DA  A  41      59.853  59.162  25.659  1.00  1.00
ATOM    123 DP   DC  A  42      59.083  64.207  30.079  1.00  1.00
ATOM    124 DS   DC  A  42      61.400  61.267  30.876  1.00  1.00
ATOM    125 DB   DC  A  42      62.827  59.952  27.193  1.00  1.00
ATOM    126 DP   DA  A  43      64.390  61.757  33.904  1.00  1.00
ATOM    127 DS   DA  A  43      67.062  59.562  32.157  1.00  1.00
ATOM    128 DB   DA  A  43      66.911  60.480  27.211  1.00  1.00
ATOM    129 DP   DG  A  44      70.528  59.825  33.549  1.00  1.00
ATOM    130 DS   DG  A  44      72.294  59.493  30.147  1.00  1.00
ATOM    131 DB   DG  A  44      70.157  62.427  26.592  1.00  1.00
ATOM    132 DP   DC  A  45      75.737  59.145  30.097  1.00  1.00
ATOM    133 DS   DC  A  45      75.920  59.906  26.374  1.00  1.00
ATOM    134 DB   DC  A  45      73.346  63.467  25.993  1.00  1.00
ATOM    135 DP   DT  A  46      79.561  60.468  24.343  1.00  1.00
ATOM    136 DS   DT  A  46      78.112  61.897  21.370  1.00  1.00
ATOM    137 DB   DT  A  46      75.837  65.109  23.368  1.00  1.00
ATOM    138 DP   DC  A  47      80.560  63.021  18.666  1.00  1.00
ATOM    139 DS   DC  A  47      78.381  65.489  17.677  1.00  1.00
ATOM    140 DB   DC  A  47      77.812  67.593  21.170  1.00  1.00
ATOM    141 DP   DT  A  48      78.905  68.018  14.487  1.00  1.00
ATOM    142 DS   DT  A  48      76.683  70.539  15.709  1.00  1.00
ATOM    143 DB   DT  A  48      78.582  71.068  19.415  1.00  1.00
ATOM    144 DP   DA  A  49      76.092  73.958  13.683  1.00  1.00
ATOM    145 DS   DA  A  49      75.306  75.706  16.681  1.00  1.00
ATOM    146 DB   DA  A  49      79.099  75.143  19.564  1.00  1.00
ATOM    147 DP   DG  A  50      74.399  79.184  16.367  1.00  1.00
ATOM    148 DS   DG  A  50      75.458  80.079  19.995  1.00  1.00
ATOM    149 DB   DG  A  50      79.953  78.583  21.013  1.00  1.00
ATOM    150 DP   DC  A  51      74.431  82.959  21.326  1.00  1.00
ATOM    151 DS   DC  A  51      77.260  82.917  23.948  1.00  1.00
ATOM    152 DB   DC  A  51      80.707  81.842  21.648  1.00  1.00
ATOM    153 DP   DA  A  52      77.865  86.279  26.441  1.00  1.00
ATOM    154 DS   DA  A  52      81.695  85.696  26.872  1.00  1.00
ATOM    155 DB   DA  A  52      83.606  84.691  22.302  1.00  1.00
ATOM    156 DP   DC  A  53      83.161  87.918  28.375  1.00  1.00
ATOM    157 DS   DC  A  53      86.590  87.204  26.740  1.00  1.00
ATOM    158 DB   DC  A  53      85.887  87.257  22.495  1.00  1.00
ATOM    159 DP   DC  A  54      89.262  89.010  27.600  1.00  1.00
ATOM    160 DS   DC  A  54      91.382  88.590  24.466  1.00  1.00
ATOM    161 DB   DC  A  54      88.749  89.463  21.214  1.00  1.00
ATOM    162 DP   DG  A  55      95.299  90.775  24.640  1.00  1.00
ATOM    163 DS   DG  A  55      94.708  92.672  21.322  1.00  1.00
ATOM    164 DB   DG  A  55      89.716  93.650  20.727  1.00  1.00
ATOM    165 DP   DC  A  56      96.873  95.117  20.538  1.00  1.00
ATOM    166 DS   DC  A  56      94.909  96.592  17.616  1.00  1.00
ATOM    167 DB   DC  A  56      90.886  95.883  18.418  1.00  1.00
ATOM    168 DP   DT  A  57      95.843  95.798  14.028  1.00  1.00
ATOM    169 DS   DT  A  57      92.957  97.632  12.213  1.00  1.00
ATOM    170 DB   DT  A  57      90.564  98.902  15.840  1.00  1.00
ATOM    171 DP   DT  A  58      93.795 100.562   9.667  1.00  1.00
ATOM    172 DS   DT  A  58      90.262 102.359   9.675  1.00  1.00
ATOM    173 DB   DT  A  58      89.107 101.836  13.694  1.00  1.00
ATOM    174 DP   DA  A  59      87.455 101.544   6.737  1.00  1.00
ATOM    175 DS   DA  A  59      84.653 101.823   8.985  1.00  1.00
ATOM    176 DB   DA  A  59      85.967 104.391  12.790  1.00  1.00
ATOM    177 DP   DA  A  60      81.279 102.460   7.916  1.00  1.00
ATOM    178 DS   DA  A  60      80.354 103.794  11.105  1.00  1.00
ATOM    179 DB   DA  A  60      83.661 107.095  12.339  1.00  1.00
ATOM    180 DP   DA  A  61      76.790 104.846  11.931  1.00  1.00
ATOM    181 DS   DA  A  61      77.909 106.959  14.934  1.00  1.00
ATOM    182 DB   DA  A  61      81.530 109.700  13.574  1.00  1.00
ATOM    183 DP   DC  A  62      75.645 108.490  16.351  1.00  1.00
ATOM    184 DS   DC  A  62      77.983 111.251  17.574  1.00  1.00
ATOM    185 DB   DC  A  62      79.828 112.644  14.170  1.00  1.00
ATOM    186 DP   DG  A  63      75.981 114.410  20.272  1.00  1.00
ATOM    187 DS   DG  A  63      78.413 117.171  19.086  1.00  1.00
ATOM    188 DB   DG  A  63      79.069 116.911  14.211  1.00  1.00
ATOM    189 DP   DC  A  64      78.471 120.033  20.480  1.00  1.00
ATOM    190 DS   DC  A  64      79.921 121.789  17.336  1.00  1.00
ATOM    191 DB   DC  A  64      77.646 120.014  14.050  1.00  1.00
ATOM    192 DP   DA  A  65      80.087 126.245  17.231  1.00  1.00
ATOM    193 DS   DA  A  65      79.940 126.557  13.350  1.00  1.00
ATOM    194 DB   DA  A  65      76.697 123.320  11.718  1.00  1.00
ATOM    195 DP   DC  A  66      79.495 129.548  12.234  1.00  1.00
ATOM    196 DS   DC  A  66      78.005 128.431   9.055  1.00  1.00
ATOM    197 DB   DC  A  66      74.892 125.827  10.168  1.00  1.00
ATOM    198 DP   DG  A  67      76.749 132.024   6.008  1.00  1.00
ATOM    199 DS   DG  A  67      74.681 129.824   4.213  1.00  1.00
ATOM    200 DB   DG  A  67      71.765 127.220   7.489  1.00  1.00
ATOM    201 DP   DT  A  68      72.959 130.436   1.222  1.00  1.00
ATOM    202 DS   DT  A  68      71.116 127.391   1.269  1.00  1.00
ATOM    203 DB   DT  A  68      69.372 127.794   5.042  1.00  1.00
ATOM    204 DP   DA  A  69      68.314 126.436  -1.802  1.00  1.00
ATOM    205 DS   DA  A  69      66.391 124.771   0.629  1.00  1.00
ATOM    206 DB   DA  A  69      65.499 128.375   3.675  1.00  1.00
ATOM    207 DP   DC  A  70      63.850 123.240  -0.304  1.00  1.00
ATOM    208 DS   DC  A  70      62.348 123.545   2.844  1.00  1.00
ATOM    209 DB   DC  A  70      62.165 127.550   3.437  1.00  1.00
ATOM    210 DP   DG  A  71      58.400 121.211   3.392  1.00  1.00
ATOM    211 DS   DG  A  71      57.303 123.461   6.093  1.00  1.00
ATOM    212 DB   DG  A  71      58.142 128.027   4.903  1.00  1.00
ATOM    213 DP   DC  A  72      54.720 122.832   7.959  1.00  1.00
ATOM    214 DS   DC  A  72      54.444 126.533   8.820  1.00  1.00
ATOM    215 DB   DC  A  72      54.761 128.444   4.876  1.00  1.00
ATOM    216 DP   DG  A  73      50.826 127.624  11.256  1.00  1.00
ATOM    217 DS   DG  A  73      50.826 131.271   9.926  1.00  1.00
ATOM    218 DB   DG  A  73      51.610 131.394   4.992  1.00  1.00
ATOM    219 DP   DC  A  74      48.988 133.394  11.176  1.00  1.00
ATOM    220 DS   DC  A  74      48.913 135.603   8.007  1.00  1.00
ATOM    221 DB   DC  A  74      48.489 132.761   4.754  1.00  1.00
ATOM    222 DP   DT  A  75      46.384 138.417   7.691  1.00  1.00
ATOM    223 DS   DT  A  75      46.138 138.513   3.784  1.00  1.00
ATOM    224 DB   DT  A  75      45.136 134.090   3.046  1.00  1.00
ATOM    225 DP   DG  A  76      43.118 141.139   2.391  1.00  1.00
ATOM    226 DS   DG  A  76      42.483 139.163  -0.831  1.00  1.00
ATOM    227 DB   DG  A  76      41.931 134.262   0.122  1.00  1.00
ATOM    228 DP   DT  A  77      40.327 140.173  -3.372  1.00  1.00
ATOM    229 DS   DT  A  77      40.169 136.777  -5.275  1.00  1.00
ATOM    230 DB   DT  A  77      39.058 134.225  -1.868  1.00  1.00
ATOM    231 DP   DC  A  78      37.612 136.793  -8.284  1.00  1.00
ATOM    232 DS   DC  A  78      37.477 133.314  -8.307  1.00  1.00
ATOM    233 DB   DC  A  78      36.490 132.318  -4.103  1.00  1.00
ATOM    234 DP   DC  A  79      35.591 131.215 -10.806  1.00  1.00
ATOM    235 DS   DC  A  79      35.572 128.431  -8.669  1.00  1.00
ATOM    236 DB   DC  A  79      33.485 130.150  -5.158  1.00  1.00
ATOM    237 DP   DC  A  80      34.336 125.035  -9.640  1.00  1.00
ATOM    238 DS   DC  A  80      33.797 124.035  -6.342  1.00  1.00
ATOM    239 DB   DC  A  80      31.241 127.028  -5.084  1.00  1.00
ATOM    240 DP   DC  A  81      32.660 120.577  -5.388  1.00  1.00
ATOM    241 DS   DC  A  81      31.044 121.607  -2.476  1.00  1.00
ATOM    242 DB   DC  A  81      28.615 124.485  -3.971  1.00  1.00
ATOM    243 DP   DC  A  82      29.265 119.308  -0.252  1.00  1.00
ATOM    244 DS   DC  A  82      27.004 121.828   1.259  1.00  1.00
ATOM    245 DB   DC  A  82      25.452 123.777  -1.969  1.00  1.00
ATOM    246 DP   DG  A  83      24.048 120.245   4.221  1.00  1.00
ATOM    247 DS   DG  A  83      21.442 122.908   3.249  1.00  1.00
ATOM    248 DB   DG  A  83      21.201 123.391  -1.568  1.00  1.00
ATOM    249 DP   DC  A  84      18.892 123.293   4.866  1.00  1.00
ATOM    250 DS   DC  A  84      16.939 124.630   1.789  1.00  1.00
ATOM    251 DB   DC  A  84      18.176 121.843  -1.449  1.00  1.00
ATOM    252 DP   DG  A  85      12.531 124.970   2.547  1.00  1.00
ATOM    253 DS   DG  A  85      11.623 124.406  -1.187  1.00  1.00
ATOM    254 DB   DG  A  85      14.362 120.708  -3.172  1.00  1.00
ATOM    255 DP   DT  A  86       8.521 124.370  -2.338  1.00  1.00
ATOM    256 DS   DT  A  86       9.113 122.393  -5.684  1.00  1.00
ATOM    257 DB   DT  A  86      11.425 119.107  -4.137  1.00  1.00
ATOM    258 DP   DT  A  87       5.948 121.261  -7.721  1.00  1.00
ATOM    259 DS   DT  A  87       7.607 118.462  -9.444  1.00  1.00
ATOM    260 DB   DT  A  87       9.228 116.301  -5.814  1.00  1.00
ATOM    261 DP   DT  A  88       5.669 116.111 -11.876  1.00  1.00
ATOM    262 DS   DT  A  88       8.171 113.589 -11.723  1.00  1.00
ATOM    263 DB   DT  A  88       7.995 112.809  -7.208  1.00  1.00
ATOM    264 DP   DT  A  89       8.099 110.534 -13.736  1.00  1.00
ATOM    265 DS   DT  A  89      10.479 109.022 -11.683  1.00  1.00
ATOM    266 DB   DT  A  89       8.117 108.935  -8.090  1.00  1.00
ATOM    267 DP   DA  A  90      12.312 105.474 -12.710  1.00  1.00
ATOM    268 DS   DA  A  90      12.830 104.740  -9.335  1.00  1.00
ATOM    269 DB   DA  A  90       8.408 104.765  -7.692  1.00  1.00
ATOM    270 DP   DA  A  91      15.013 101.793  -8.019  1.00  1.00
ATOM    271 DS   DA  A  91      13.364 101.759  -4.923  1.00  1.00
ATOM    272 DB   DA  A  91       8.775 101.743  -5.790  1.00  1.00
ATOM    273 DP   DC  A  92      14.313  99.488  -2.943  1.00  1.00
ATOM    274 DS   DC  A  92      11.142  99.431  -1.157  1.00  1.00
ATOM    275 DB   DC  A  92       8.330  98.801  -4.049  1.00  1.00
ATOM    276 DP   DC  A  93      10.621  97.388   1.701  1.00  1.00
ATOM    277 DS   DC  A  93       6.735  96.840   1.215  1.00  1.00
ATOM    278 DB   DC  A  93       6.381  95.729  -2.864  1.00  1.00
ATOM    279 DP   DG  A  94       4.808  94.130   4.336  1.00  1.00
ATOM    280 DS   DG  A  94       2.404  92.442   1.774  1.00  1.00
ATOM    281 DB   DG  A  94       4.559  91.855  -2.511  1.00  1.00
ATOM    282 DP   DC  A  95       0.432  90.033   2.814  1.00  1.00
ATOM    283 DS   DC  A  95      -0.286  88.446  -0.748  1.00  1.00
ATOM    284 DB   DC  A  95       3.601  88.628  -2.924  1.00  1.00
ATOM    285 DP   DC  A  96      -1.643  85.410  -0.933  1.00  1.00
ATOM    286 DS   DC  A  96      -0.622  84.371  -4.478  1.00  1.00
ATOM    287 DB   DC  A  96       3.832  85.288  -4.789  1.00  1.00
ATOM    288 DP   DA  A  97      -1.703  80.510  -5.934  1.00  1.00
ATOM    289 DS   DA  A  97       0.738  80.416  -8.554  1.00  1.00
ATOM    290 DB   DA  A  97       5.151  81.764  -6.543  1.00  1.00
ATOM    291 DP   DA  A  98       0.995  77.473 -11.045  1.00  1.00
ATOM    292 DS   DA  A  98       4.290  78.234 -12.000  1.00  1.00
ATOM    293 DB   DA  A  98       6.926  79.003  -7.976  1.00  1.00
ATOM    294 DP   DG  A  99       6.015  75.567 -14.432  1.00  1.00
ATOM    295 DS   DG  A  99       9.225  76.425 -13.401  1.00  1.00
ATOM    296 DB   DG  A  99       9.640  76.306  -8.375  1.00  1.00
ATOM    297 DP   DG  A 100      12.383  74.957 -15.041  1.00  1.00
ATOM    298 DS   DG  A 100      14.522  75.823 -12.297  1.00  1.00
ATOM    299 DB   DG  A 100      12.691  74.315  -8.105  1.00  1.00
ATOM    300 DP   DG  A 101      18.249  75.172 -12.386  1.00  1.00
ATOM    301 DS   DG  A 101      18.474  74.975  -8.843  1.00  1.00
ATOM    302 DB   DG  A 101      15.240  71.916  -7.070  1.00  1.00
ATOM    303 DP   DG  A 102      21.733  74.509  -7.107  1.00  1.00
ATOM    304 DS   DG  A 102      20.304  72.861  -4.320  1.00  1.00
ATOM    305 DB   DG  A 102      17.445  69.382  -5.641  1.00  1.00
ATOM    306 DP   DA  A 103      22.138  72.153  -1.201  1.00  1.00
ATOM    307 DS   DA  A 103      19.633  69.329  -0.081  1.00  1.00
ATOM    308 DB   DA  A 103      18.751  66.690  -3.848  1.00  1.00
ATOM    309 DP   DT  A 104      20.423  67.470   2.586  1.00  1.00
ATOM    310 DS   DT  A 104      18.154  64.368   1.662  1.00  1.00
ATOM    311 DB   DT  A 104      19.582  63.574  -2.378  1.00  1.00
ATOM    312 DP   DT  A 105      18.225  61.267   3.992  1.00  1.00
ATOM    313 DS   DT  A 105      17.471  58.595   1.187  1.00  1.00
ATOM    314 DB   DT  A 105      20.589  59.831  -1.811  1.00  1.00
ATOM    315 DP   DA  A 106      17.650  54.399   2.231  1.00  1.00
ATOM    316 DS   DA  A 106      18.860  53.254  -1.299  1.00  1.00
ATOM    317 DB   DA  A 106      22.548  56.249  -2.628  1.00  1.00
ATOM    318 DP   DC  A 107      19.576  50.130  -1.564  1.00  1.00
ATOM    319 DS   DC  A 107      21.805  50.643  -4.646  1.00  1.00
ATOM    320 DB   DC  A 107      24.615  53.597  -3.467  1.00  1.00
ATOM    321 DP   DT  A 108      23.718  47.468  -6.641  1.00  1.00
ATOM    322 DS   DT  A 108      26.132  49.589  -8.473  1.00  1.00
ATOM    323 DB   DT  A 108      27.825  51.643  -4.865  1.00  1.00
ATOM    324 DP   DC  A 109      28.734  47.705 -10.752  1.00  1.00
ATOM    325 DS   DC  A 109      30.947  50.419 -10.619  1.00  1.00
ATOM    326 DB   DC  A 109      31.398  51.006  -6.251  1.00  1.00
ATOM    327 DP   DC  A 110      34.251  50.598 -12.539  1.00  1.00
ATOM    328 DS   DC  A 110      35.689  53.140 -10.542  1.00  1.00
ATOM    329 DB   DC  A 110      35.145  51.641  -6.765  1.00  1.00
ATOM    330 DP   DC  A 111      39.135  54.553 -11.077  1.00  1.00
ATOM    331 DS   DC  A 111      39.502  55.384  -7.695  1.00  1.00
ATOM    332 DB   DC  A 111      38.869  51.625  -5.893  1.00  1.00
ATOM    333 DP   DT  A 112      42.615  57.154  -6.165  1.00  1.00
ATOM    334 DS   DT  A 112      41.960  56.101  -2.781  1.00  1.00
ATOM    335 DB   DT  A 112      41.985  51.953  -3.459  1.00  1.00
ATOM    336 DP   DA  A 113      44.288  57.209   0.189  1.00  1.00
ATOM    337 DS   DA  A 113      43.777  53.916   2.051  1.00  1.00
ATOM    338 DB   DA  A 113      44.943  50.505  -0.990  1.00  1.00
ATOM    339 DP   DG  A 114      45.561  53.628   5.302  1.00  1.00
ATOM    340 DS   DG  A 114      46.296  49.742   5.125  1.00  1.00
ATOM    341 DB   DG  A 114      47.468  48.146   0.636  1.00  1.00
ATOM    342 DP   DT  A 115      48.038  48.289   7.323  1.00  1.00
ATOM    343 DS   DT  A 115      49.504  45.421   5.066  1.00  1.00
ATOM    344 DB   DT  A 115      50.783  47.935   1.550  1.00  1.00
ATOM    345 DP   DC  A 116      52.306  43.588   6.860  1.00  1.00
ATOM    346 DS   DC  A 116      54.082  42.505   3.555  1.00  1.00
ATOM    347 DB   DC  A 116      54.090  46.024   1.071  1.00  1.00
ATOM    348 DP   DT  A 117      57.527  40.711   3.487  1.00  1.00
ATOM    349 DS   DT  A 117      58.583  41.786  -0.052  1.00  1.00
ATOM    350 DB   DT  A 117      58.002  46.274   0.452  1.00  1.00
ATOM    351 DP   DC  A 118      62.079  40.728  -1.024  1.00  1.00
ATOM    352 DS   DC  A 118      62.432  43.540  -3.441  1.00  1.00
ATOM    353 DB   DC  A 118      61.457  47.158  -1.022  1.00  1.00
ATOM    354 DP   DC  A 119      65.399  44.084  -5.535  1.00  1.00
ATOM    355 DS   DC  A 119      64.623  47.509  -6.248  1.00  1.00
ATOM    356 DB   DC  A 119      64.329  49.332  -2.338  1.00  1.00
ATOM    357 DP   DA  A 120      66.805  49.835  -8.979  1.00  1.00
ATOM    358 DS   DA  A 120      65.575  52.827  -7.533  1.00  1.00
ATOM    359 DB   DA  A 120      66.793  52.608  -2.942  1.00  1.00
ATOM    360 DP   DG  A 121      66.585  56.210  -9.168  1.00  1.00
ATOM    361 DS   DG  A 121      66.192  58.072  -6.161  1.00  1.00
ATOM    362 DB   DG  A 121      68.574  55.981  -2.477  1.00  1.00
ATOM    363 DP   DG  A 122      66.704  61.873  -6.119  1.00  1.00
ATOM    364 DS   DG  A 122      67.454  62.204  -2.611  1.00  1.00
ATOM    365 DB   DG  A 122      70.474  58.752  -1.039  1.00  1.00
ATOM    366 DP   DC  A 123      67.770  65.330  -1.298  1.00  1.00
ATOM    367 DS   DC  A 123      69.700  63.974   1.717  1.00  1.00
ATOM    368 DB   DC  A 123      72.530  61.279  -0.083  1.00  1.00
ATOM    369 DP   DA  A 124      71.365  66.607   4.518  1.00  1.00
ATOM    370 DS   DA  A 124      74.299  64.311   5.361  1.00  1.00
ATOM    371 DB   DA  A 124      76.198  62.749   1.054  1.00  1.00
ATOM    372 DP   DC  A 125      76.252  65.468   7.224  1.00  1.00
ATOM    373 DS   DC  A 125      79.337  63.449   5.871  1.00  1.00
ATOM    374 DB   DC  A 125      79.299  63.924   1.883  1.00  1.00
ATOM    375 DP   DG  A 126      83.098  64.652   7.857  1.00  1.00
ATOM    376 DS   DG  A 126      85.355  63.802   4.698  1.00  1.00
ATOM    377 DB   DG  A 126      83.071  64.988   0.118  1.00  1.00
ATOM    378 DP   DT  A 127      88.380  64.383   4.571  1.00  1.00
ATOM    379 DS   DT  A 127      88.745  64.599   0.683  1.00  1.00
ATOM    380 DB   DT  A 127      85.377  67.529  -0.241  1.00  1.00
ATOM    381 DP   DG  A 128      92.506  66.149  -0.416  1.00  1.00
ATOM    382 DS   DG  A 128      91.174  67.661  -3.770  1.00  1.00
ATOM    383 DB   DG  A 128      86.797  70.399  -3.125  1.00  1.00
ATOM    384 DP   DT  A 129      92.983  68.997  -6.048  1.00  1.00
ATOM    385 DS   DT  A 129      90.059  70.477  -8.110  1.00  1.00
ATOM    386 DB   DT  A 129      88.177  73.053  -4.898  1.00  1.00
ATOM    387 DP   DC  A 130      91.056  72.241 -10.993  1.00  1.00
ATOM    388 DS   DC  A 130      87.842  74.095 -11.043  1.00  1.00
ATOM    389 DB   DC  A 130      87.805  76.218  -7.139  1.00  1.00
ATOM    390 DP   DA  A 131      86.500  76.593 -14.444  1.00  1.00
ATOM    391 DS   DA  A 131      84.098  78.412 -12.386  1.00  1.00
ATOM    392 DB   DA  A 131      86.691  79.995  -8.560  1.00  1.00
ATOM    393 DP   DG  A 132      81.945  81.381 -14.168  1.00  1.00
ATOM    394 DS   DG  A 132      81.505  83.168 -11.202  1.00  1.00
ATOM    395 DB   DG  A 132      85.661  83.710  -8.891  1.00  1.00
ATOM    396 DP   DA  A 133      78.971  86.149 -10.808  1.00  1.00
ATOM    397 DS   DA  A 133      80.562  87.399  -7.978  1.00  1.00
ATOM    398 DB   DA  A 133      85.177  87.192  -8.895  1.00  1.00
ATOM    399 DP   DT  A 134      79.574  90.491  -6.747  1.00  1.00
ATOM    400 DS   DT  A 134      82.636  91.025  -4.937  1.00  1.00
ATOM    401 DB   DT  A 134      85.300  90.645  -8.067  1.00  1.00
ATOM    402 DP   DA  A 135      82.993  94.521  -2.694  1.00  1.00
ATOM    403 DS   DA  A 135      86.622  94.857  -3.270  1.00  1.00
ATOM    404 DB   DA  A 135      87.376  94.202  -7.896  1.00  1.00
ATOM    405 DP   DT  A 136      88.227  97.540  -2.069  1.00  1.00
ATOM    406 DS   DT  A 136      91.136  97.575  -4.697  1.00  1.00
ATOM    407 DB   DT  A 136      88.720  97.442  -8.323  1.00  1.00
ATOM    408 DP   DA  A 137      93.736 100.771  -4.448  1.00  1.00
ATOM    409 DS   DA  A 137      94.416 101.020  -8.245  1.00  1.00
ATOM    410 DB   DA  A 137      90.032 100.652 -10.574  1.00  1.00
ATOM    411 DP   DT  A 138      96.386 103.715  -9.430  1.00  1.00
ATOM    412 DS   DT  A 138      95.117 103.826 -13.106  1.00  1.00
ATOM    413 DB   DT  A 138      91.061 103.457 -12.473  1.00  1.00
ATOM    414 DP   DA  A 139      96.024 107.172 -15.339  1.00  1.00
ATOM    415 DS   DA  A 139      92.778 106.954 -17.374  1.00  1.00
ATOM    416 DB   DA  A 139      88.937 106.603 -14.088  1.00  1.00
ATOM    417 DP   DC  A 140      92.369 109.180 -19.541  1.00  1.00
ATOM    418 DS   DC  A 140      88.685 108.819 -19.515  1.00  1.00
ATOM    419 DB   DC  A 140      87.532 109.455 -15.408  1.00  1.00
ATOM    420 DP   DA  A 141      86.236 110.928 -22.320  1.00  1.00
ATOM    421 DS   DA  A 141      83.281 110.753 -20.133  1.00  1.00
ATOM    422 DB   DA  A 141      84.734 112.479 -15.734  1.00  1.00
ATOM    423 DP   DT  A 142      80.357 112.093 -21.061  1.00  1.00
ATOM    424 DS   DT  A 142      79.075 112.268 -17.385  1.00  1.00
ATOM    425 DB   DT  A 142      82.077 114.847 -15.742  1.00  1.00
ATOM    426 DP   DC  A 143      75.612 113.498 -17.124  1.00  1.00
ATOM    427 DS   DC  A 143      76.164 114.903 -13.744  1.00  1.00
ATOM    428 DB   DC  A 143      79.520 117.313 -14.218  1.00  1.00
ATOM    429 DP   DC  A 144      73.515 116.575 -11.852  1.00  1.00
ATOM    430 DS   DC  A 144      75.601 118.827  -9.803  1.00  1.00
ATOM    431 DB   DC  A 144      78.268 120.558 -12.610  1.00  1.00
ATOM    432 DP   DT  A 145      74.090 121.531  -7.505  1.00  1.00
ATOM    433 DS   DT  A 145      77.219 123.891  -7.411  1.00  1.00
ATOM    434 DB   DT  A 145      77.732 124.437 -11.888  1.00  1.00
ATOM    435 DP   DG  A 146      76.556 127.518  -5.380  1.00  1.00
ATOM    436 DS   DG  A 146      79.201 129.434  -7.382  1.00  1.00
ATOM    437 DB   DG  A 146      78.898 128.567 -12.319  1.00  1.00
ATOM    438 DP   DT  A 147      80.071 132.387  -6.815  1.00  1.00
ATOM    439 DS   DT  A 147      81.473 133.148 -10.219  1.00  1.00
ATOM    440 DB   DT  A 147      77.942 131.873 -12.703  1.00  1.00
TER
ATOM    441 DS   DA  B   1      78.532 130.369 -22.996  1.00  1.00
ATOM    442 DB   DA  B   1      77.408 130.143 -18.223  1.00  1.00
ATOM    443 DP   DC  B   2      81.079 128.703 -23.807  1.00  1.00
ATOM    444 DS   DC  B   2      82.756 129.216 -20.668  1.00  1.00
ATOM    445 DB   DC  B   2      79.968 127.902 -17.678  1.00  1.00
ATOM    446 DP   DA  B   3      86.806 127.641 -20.107  1.00  1.00
ATOM    447 DS   DA  B   3      86.541 127.513 -16.475  1.00  1.00
ATOM    448 DB   DA  B   3      82.255 125.276 -15.448  1.00  1.00
ATOM    449 DP   DG  B   4      89.586 125.868 -14.525  1.00  1.00
ATOM    450 DS   DG  B   4      87.577 124.849 -11.591  1.00  1.00
ATOM    451 DB   DG  B   4      83.362 122.676 -12.844  1.00  1.00
ATOM    452 DP   DG  B   5      89.197 123.034  -8.603  1.00  1.00
ATOM    453 DS   DG  B   5      86.230 121.195  -7.556  1.00  1.00
ATOM    454 DB   DG  B   5      83.735 119.375 -11.323  1.00  1.00
ATOM    455 DP   DA  B   6      86.138 119.042  -4.509  1.00  1.00
ATOM    456 DS   DA  B   6      83.301 117.033  -5.789  1.00  1.00
ATOM    457 DB   DA  B   6      84.254 116.019 -10.474  1.00  1.00
ATOM    458 DP   DT  B   7      82.322 114.325  -4.155  1.00  1.00
ATOM    459 DS   DT  B   7      80.545 113.012  -7.350  1.00  1.00
ATOM    460 DB   DT  B   7      84.097 112.500  -9.966  1.00  1.00
ATOM    461 DP   DG  B   8      78.407 109.402  -6.734  1.00  1.00
ATOM    462 DS   DG  B   8      78.761 108.369 -10.299  1.00  1.00
ATOM    463 DB   DG  B   8      83.489 108.616 -11.760  1.00  1.00
ATOM    464 DP   DT  B   9      77.235 105.792 -11.684  1.00  1.00
ATOM    465 DS   DT  B   9      79.591 105.410 -14.800  1.00  1.00
ATOM    466 DB   DT  B   9      83.460 105.261 -12.684  1.00  1.00
ATOM    467 DP   DA  B  10      78.897 102.181 -17.295  1.00  1.00
ATOM    468 DS   DA  B  10      82.569 101.794 -18.443  1.00  1.00
ATOM    469 DB   DA  B  10      85.490 102.167 -14.582  1.00  1.00
ATOM    470 DP   DT  B  11      83.395  99.138 -20.481  1.00  1.00
ATOM    471 DS   DT  B  11      87.123  98.879 -19.543  1.00  1.00
ATOM    472 DB   DT  B  11      86.816  98.898 -15.099  1.00  1.00
ATOM    473 DP   DA  B  12      89.159  95.686 -21.046  1.00  1.00
ATOM    474 DS   DA  B  12      91.429  95.283 -18.046  1.00  1.00
ATOM    475 DB   DA  B  12      88.869  95.435 -13.999  1.00  1.00
ATOM    476 DP   DT  B  13      93.729  92.740 -17.976  1.00  1.00
ATOM    477 DS   DT  B  13      94.308  92.724 -14.070  1.00  1.00
ATOM    478 DB   DT  B  13      90.084  92.347 -12.688  1.00  1.00
ATOM    479 DP   DA  B  14      97.023  89.629 -12.400  1.00  1.00
ATOM    480 DS   DA  B  14      95.426  89.681  -9.003  1.00  1.00
ATOM    481 DB   DA  B  14      90.636  89.284  -9.898  1.00  1.00
ATOM    482 DP   DT  B  15      96.536  87.447  -6.420  1.00  1.00
ATOM    483 DS   DT  B  15      93.591  87.921  -4.538  1.00  1.00
ATOM    484 DB   DT  B  15      90.780  86.625  -7.527  1.00  1.00
ATOM    485 DP   DC  B  16      93.508  85.947  -1.058  1.00  1.00
ATOM    486 DS   DC  B  16      90.075  85.930  -1.097  1.00  1.00
ATOM    487 DB   DC  B  16      89.325  84.274  -4.829  1.00  1.00
ATOM    488 DP   DT  B  17      87.525  84.324   1.933  1.00  1.00
ATOM    489 DS   DT  B  17      84.710  84.091  -0.166  1.00  1.00
ATOM    490 DB   DT  B  17      86.579  81.980  -3.128  1.00  1.00
ATOM    491 DP   DG  B  18      81.254  82.147   1.405  1.00  1.00
ATOM    492 DS   DG  B  18      80.595  80.827  -1.776  1.00  1.00
ATOM    493 DB   DG  B  18      84.473  78.262  -3.281  1.00  1.00
ATOM    494 DP   DA  B  19      77.480  79.538  -2.934  1.00  1.00
ATOM    495 DS   DA  B  19      79.123  77.689  -5.891  1.00  1.00
ATOM    496 DB   DA  B  19      82.880  75.292  -4.162  1.00  1.00
ATOM    497 DP   DC  B  20      77.377  76.090  -7.403  1.00  1.00
ATOM    498 DS   DC  B  20      80.188  73.673  -8.468  1.00  1.00
ATOM    499 DB   DC  B  20      81.777  72.083  -4.668  1.00  1.00
ATOM    500 DP   DA  B  21      79.412  70.666 -11.373  1.00  1.00
ATOM    501 DS   DA  B  21      82.429  68.301 -10.317  1.00  1.00
ATOM    502 DB   DA  B  21      82.715  68.142  -5.359  1.00  1.00
ATOM    503 DP   DC  B  22      82.451  65.537 -11.716  1.00  1.00
ATOM    504 DS   DC  B  22      84.097  63.610  -8.732  1.00  1.00
ATOM    505 DB   DC  B  22      81.995  64.796  -5.309  1.00  1.00
ATOM    506 DP   DG  B  23      84.206  59.208  -9.456  1.00  1.00
ATOM    507 DS   DG  B  23      84.034  58.386  -5.672  1.00  1.00
ATOM    508 DB   DG  B  23      80.663  61.167  -3.410  1.00  1.00
ATOM    509 DP   DT  B  24      84.042  55.364  -4.472  1.00  1.00
ATOM    510 DS   DT  B  24      82.586  56.117  -0.806  1.00  1.00
ATOM    511 DB   DT  B  24      78.940  58.581  -1.914  1.00  1.00
ATOM    512 DP   DG  B  25      81.591  52.431   1.158  1.00  1.00
ATOM    513 DS   DG  B  25      78.744  53.853   3.138  1.00  1.00
ATOM    514 DB   DG  B  25      75.682  56.767   0.237  1.00  1.00
ATOM    515 DP   DC  B  26      77.279  51.932   5.630  1.00  1.00
ATOM    516 DS   DC  B  26      74.497  54.126   6.034  1.00  1.00
ATOM    517 DB   DC  B  26      73.285  54.955   1.832  1.00  1.00
ATOM    518 DP   DC  B  27      71.523  53.202   8.253  1.00  1.00
ATOM    519 DS   DC  B  27      69.350  55.604   6.905  1.00  1.00
ATOM    520 DB   DC  B  27      69.611  54.873   2.855  1.00  1.00
ATOM    521 DP   DT  B  28      65.739  56.160   7.948  1.00  1.00
ATOM    522 DS   DT  B  28      64.901  57.597   4.890  1.00  1.00
ATOM    523 DB   DT  B  28      65.724  54.149   2.562  1.00  1.00
ATOM    524 DP   DG  B  29      61.013  59.025   4.446  1.00  1.00
ATOM    525 DS   DG  B  29      61.159  58.536   0.857  1.00  1.00
ATOM    526 DB   DG  B  29      62.419  54.026  -0.148  1.00  1.00
ATOM    527 DP   DG  B  30      58.667  59.562  -1.291  1.00  1.00
ATOM    528 DS   DG  B  30      59.160  56.938  -3.746  1.00  1.00
ATOM    529 DB   DG  B  30      59.543  52.305  -1.561  1.00  1.00
ATOM    530 DP   DA  B  31      57.430  56.945  -6.847  1.00  1.00
ATOM    531 DS   DA  B  31      57.855  53.134  -7.436  1.00  1.00
ATOM    532 DB   DA  B  31      56.892  50.711  -3.159  1.00  1.00
ATOM    533 DP   DG  B  32      55.923  51.794 -10.234  1.00  1.00
ATOM    534 DS   DG  B  32      55.387  48.303  -8.615  1.00  1.00
ATOM    535 DB   DG  B  32      53.807  48.649  -4.092  1.00  1.00
ATOM    536 DP   DA  B  33      53.897  45.319 -10.630  1.00  1.00
ATOM    537 DS   DA  B  33      52.753  43.192  -7.457  1.00  1.00
ATOM    538 DB   DA  B  33      51.344  46.189  -3.969  1.00  1.00
ATOM    539 DP   DC  B  34      50.617  40.890  -8.209  1.00  1.00
ATOM    540 DS   DC  B  34      48.783  40.973  -4.764  1.00  1.00
ATOM    541 DB   DC  B  34      48.073  45.168  -3.953  1.00  1.00
ATOM    542 DP   DT  B  35      45.364  38.847  -4.144  1.00  1.00
ATOM    543 DS   DT  B  35      44.119  40.896  -1.053  1.00  1.00
ATOM    544 DB   DT  B  35      44.226  45.063  -2.931  1.00  1.00
ATOM    545 DP   DA  B  36      40.538  40.081   0.718  1.00  1.00
ATOM    546 DS   DA  B  36      40.303  43.463   1.991  1.00  1.00
ATOM    547 DB   DA  B  36      40.450  46.497  -1.967  1.00  1.00
ATOM    548 DP   DG  B  37      37.437  44.304   4.212  1.00  1.00
ATOM    549 DS   DG  B  37      37.777  47.902   3.595  1.00  1.00
ATOM    550 DB   DG  B  37      37.571  48.967  -1.241  1.00  1.00
ATOM    551 DP   DG  B  38      35.841  50.554   5.610  1.00  1.00
ATOM    552 DS   DG  B  38      36.332  53.197   3.161  1.00  1.00
ATOM    553 DB   DG  B  38      35.042  51.640  -1.259  1.00  1.00
ATOM    554 DP   DG  B  39      34.993  56.835   3.795  1.00  1.00
ATOM    555 DS   DG  B  39      34.971  57.783   0.353  1.00  1.00
ATOM    556 DB   DG  B  39      32.939  54.468  -2.277  1.00  1.00
ATOM    557 DP   DA  B  40      34.316  61.429  -0.904  1.00  1.00
ATOM    558 DS   DA  B  40      33.457  60.313  -4.184  1.00  1.00
ATOM    559 DB   DA  B  40      30.514  56.621  -3.606  1.00  1.00
ATOM    560 DP   DG  B  41      31.989  63.022  -6.608  1.00  1.00
ATOM    561 DS   DG  B  41      30.134  60.617  -8.546  1.00  1.00
ATOM    562 DB   DG  B  41      27.497  57.706  -5.732  1.00  1.00
ATOM    563 DP   DT  B  42      28.520  61.372 -11.459  1.00  1.00
ATOM    564 DS   DT  B  42      26.021  58.472 -11.444  1.00  1.00
ATOM    565 DB   DT  B  42      24.700  58.779  -7.472  1.00  1.00
ATOM    566 DP   DA  B  43      23.106  58.512 -14.404  1.00  1.00
ATOM    567 DS   DA  B  43      20.124  57.482 -12.098  1.00  1.00
ATOM    568 DB   DA  B  43      20.666  59.620  -7.629  1.00  1.00
ATOM    569 DP   DA  B  44      16.757  57.513 -13.290  1.00  1.00
ATOM    570 DS   DA  B  44      15.160  58.201  -9.786  1.00  1.00
ATOM    571 DB   DA  B  44      17.700  61.604  -7.526  1.00  1.00
ATOM    572 DP   DT  B  45      11.788  58.855  -9.625  1.00  1.00
ATOM    573 DS   DT  B  45      12.106  60.552  -6.103  1.00  1.00
ATOM    574 DB   DT  B  45      14.928  63.811  -7.151  1.00  1.00
ATOM    575 DP   DC  B  46       8.709  61.714  -4.578  1.00  1.00
ATOM    576 DS   DC  B  46      10.388  63.979  -2.289  1.00  1.00
ATOM    577 DB   DC  B  46      12.879  66.360  -5.065  1.00  1.00
ATOM    578 DP   DC  B  47       8.568  66.066   0.276  1.00  1.00
ATOM    579 DS   DC  B  47      11.093  68.521   0.607  1.00  1.00
ATOM    580 DB   DC  B  47      11.731  69.665  -3.476  1.00  1.00
ATOM    581 DP   DC  B  48      10.811  71.461   2.923  1.00  1.00
ATOM    582 DS   DC  B  48      13.078  73.515   1.138  1.00  1.00
ATOM    583 DB   DC  B  48      11.378  73.432  -2.824  1.00  1.00
ATOM    584 DP   DC  B  49      13.975  76.906   2.190  1.00  1.00
ATOM    585 DS   DC  B  49      14.968  77.935  -1.038  1.00  1.00
ATOM    586 DB   DC  B  49      11.522  77.231  -3.277  1.00  1.00
ATOM    587 DP   DT  B  50      16.429  81.386  -1.831  1.00  1.00
ATOM    588 DS   DT  B  50      15.674  81.334  -5.348  1.00  1.00
ATOM    589 DB   DT  B  50      11.556  80.825  -4.965  1.00  1.00
ATOM    590 DP   DT  B  51      16.648  84.180  -7.664  1.00  1.00
ATOM    591 DS   DT  B  51      13.898  83.590 -10.050  1.00  1.00
ATOM    592 DB   DT  B  51      10.553  83.808  -7.280  1.00  1.00
ATOM    593 DP   DG  B  52      13.670  86.425 -13.070  1.00  1.00
ATOM    594 DS   DG  B  52      10.119  86.502 -12.968  1.00  1.00
ATOM    595 DB   DG  B  52       8.513  87.398  -8.493  1.00  1.00
ATOM    596 DP   DG  B  53       8.333  88.349 -15.168  1.00  1.00
ATOM    597 DS   DG  B  53       4.965  88.985 -13.136  1.00  1.00
ATOM    598 DB   DG  B  53       5.461  89.421  -8.257  1.00  1.00
ATOM    599 DP   DC  B  54       2.796  90.704 -14.567  1.00  1.00
ATOM    600 DS   DC  B  54       0.708  91.677 -11.357  1.00  1.00
ATOM    601 DB   DC  B  54       3.661  92.321  -8.102  1.00  1.00
ATOM    602 DP   DG  B  55      -2.188  95.088 -12.189  1.00  1.00
ATOM    603 DS   DG  B  55      -2.098  96.325  -8.695  1.00  1.00
ATOM    604 DB   DG  B  55       2.650  96.344  -6.871  1.00  1.00
ATOM    605 DP   DG  B  56      -3.863  99.433  -7.705  1.00  1.00
ATOM    606 DS   DG  B  56      -1.954 100.339  -4.779  1.00  1.00
ATOM    607 DB   DG  B  56       3.067  99.689  -5.421  1.00  1.00
ATOM    608 DP   DT  B  57      -2.604 103.248  -2.993  1.00  1.00
ATOM    609 DS   DT  B  57       0.412 103.295  -1.146  1.00  1.00
ATOM    610 DB   DT  B  57       3.254 103.059  -4.589  1.00  1.00
ATOM    611 DP   DT  B  58       1.223 106.293   1.412  1.00  1.00
ATOM    612 DS   DT  B  58       4.648 105.535   1.457  1.00  1.00
ATOM    613 DB   DT  B  58       5.349 105.933  -2.896  1.00  1.00
ATOM    614 DP   DA  B  59       7.244 107.566   3.882  1.00  1.00
ATOM    615 DS   DA  B  59       9.896 106.755   1.779  1.00  1.00
ATOM    616 DB   DA  B  59       8.649 108.404  -2.354  1.00  1.00
ATOM    617 DP   DA  B  60      13.309 107.253   2.537  1.00  1.00
ATOM    618 DS   DA  B  60      14.176 107.461  -0.894  1.00  1.00
ATOM    619 DB   DA  B  60      11.282 110.765  -2.876  1.00  1.00
ATOM    620 DP   DA  B  61      17.724 107.701  -2.024  1.00  1.00
ATOM    621 DS   DA  B  61      16.797 109.131  -5.403  1.00  1.00
ATOM    622 DB   DA  B  61      13.647 112.705  -4.738  1.00  1.00
ATOM    623 DP   DA  B  62      19.357 109.849  -7.973  1.00  1.00
ATOM    624 DS   DA  B  62      17.267 112.567  -9.696  1.00  1.00
ATOM    625 DB   DA  B  62      15.356 115.432  -6.309  1.00  1.00
ATOM    626 DP   DC  B  63      18.839 114.102 -11.986  1.00  1.00
ATOM    627 DS   DC  B  63      17.000 117.457 -11.425  1.00  1.00
ATOM    628 DB   DC  B  63      17.257 118.195  -7.122  1.00  1.00
ATOM    629 DP   DG  B  64      18.513 120.808 -14.125  1.00  1.00
ATOM    630 DS   DG  B  64      17.685 123.474 -11.558  1.00  1.00
ATOM    631 DB   DG  B  64      19.066 122.129  -6.855  1.00  1.00
ATOM    632 DP   DC  B  65      17.763 126.704 -12.324  1.00  1.00
ATOM    633 DS   DC  B  65      17.850 127.837  -8.588  1.00  1.00
ATOM    634 DB   DC  B  65      20.741 125.129  -6.750  1.00  1.00
ATOM    635 DP   DG  B  66      18.690 132.431  -8.029  1.00  1.00
ATOM    636 DS   DG  B  66      20.024 131.913  -4.615  1.00  1.00
ATOM    637 DB   DG  B  66      23.159 128.037  -4.592  1.00  1.00
ATOM    638 DP   DG  B  67      21.445 134.774  -2.410  1.00  1.00
ATOM    639 DS   DG  B  67      23.268 132.635  -0.163  1.00  1.00
ATOM    640 DB   DG  B  67      26.091 129.222  -2.721  1.00  1.00
ATOM    641 DP   DG  B  68      25.272 134.070   2.864  1.00  1.00
ATOM    642 DS   DG  B  68      27.096 131.065   3.325  1.00  1.00
ATOM    643 DB   DG  B  68      29.156 129.715  -0.758  1.00  1.00
ATOM    644 DP   DG  B  69      29.519 130.527   6.279  1.00  1.00
ATOM    645 DS   DG  B  69      31.285 128.050   4.474  1.00  1.00
ATOM    646 DB   DG  B  69      32.672 129.797   0.273  1.00  1.00
ATOM    647 DP   DG  B  70      34.092 125.940   6.030  1.00  1.00
ATOM    648 DS   DG  B  70      35.564 125.265   2.839  1.00  1.00
ATOM    649 DB   DG  B  70      36.302 129.325   0.509  1.00  1.00
ATOM    650 DP   DA  B  71      38.355 122.527   2.249  1.00  1.00
ATOM    651 DS   DA  B  71      39.436 124.005  -1.100  1.00  1.00
ATOM    652 DB   DA  B  71      39.566 128.602  -0.528  1.00  1.00
ATOM    653 DP   DC  B  72      42.082 122.787  -2.289  1.00  1.00
ATOM    654 DS   DC  B  72      42.915 125.960  -4.278  1.00  1.00
ATOM    655 DB   DC  B  72      42.850 129.066  -1.461  1.00  1.00
ATOM    656 DP   DA  B  73      46.248 126.052  -6.912  1.00  1.00
ATOM    657 DS   DA  B  73      46.847 129.840  -6.458  1.00  1.00
ATOM    658 DB   DA  B  73      46.577 130.845  -1.549  1.00  1.00
ATOM    659 DP   DG  B  74      49.880 131.195  -7.975  1.00  1.00
ATOM    660 DS   DG  B  74      50.533 133.732  -5.188  1.00  1.00
ATOM    661 DB   DG  B  74      50.217 131.629  -0.579  1.00  1.00
ATOM    662 DP   DC  B  75      52.847 136.030  -5.694  1.00  1.00
ATOM    663 DS   DC  B  75      53.266 136.843  -1.901  1.00  1.00
ATOM    664 DB   DC  B  75      53.308 132.963  -0.014  1.00  1.00
ATOM    665 DP   DG  B  76      56.876 139.537  -1.004  1.00  1.00
ATOM    666 DS   DG  B  76      57.148 138.246   2.612  1.00  1.00
ATOM    667 DB   DG  B  76      56.669 133.150   2.725  1.00  1.00
ATOM    668 DP   DC  B  77      59.291 139.707   4.861  1.00  1.00
ATOM    669 DS   DC  B  77      58.922 136.895   7.260  1.00  1.00
ATOM    670 DB   DC  B  77      59.433 133.379   4.733  1.00  1.00
ATOM    671 DP   DG  B  78      61.822 137.124  11.205  1.00  1.00
ATOM    672 DS   DG  B  78      61.399 133.729  11.757  1.00  1.00
ATOM    673 DB   DG  B  78      62.084 131.291   7.481  1.00  1.00
ATOM    674 DP   DT  B  79      62.505 131.831  14.465  1.00  1.00
ATOM    675 DS   DT  B  79      61.979 128.729  12.900  1.00  1.00
ATOM    676 DB   DT  B  79      64.431 129.507   9.310  1.00  1.00
ATOM    677 DP   DA  B  80      62.852 125.023  14.988  1.00  1.00
ATOM    678 DS   DA  B  80      63.332 123.441  11.906  1.00  1.00
ATOM    679 DB   DA  B  80      66.624 126.037   9.840  1.00  1.00
ATOM    680 DP   DC  B  81      63.960 120.326  11.899  1.00  1.00
ATOM    681 DS   DC  B  81      65.759 120.579   8.905  1.00  1.00
ATOM    682 DB   DC  B  81      68.666 123.271   9.757  1.00  1.00
ATOM    683 DP   DG  B  82      67.229 116.530   7.005  1.00  1.00
ATOM    684 DS   DG  B  82      69.983 118.356   5.058  1.00  1.00
ATOM    685 DB   DG  B  82      72.193 121.564   7.945  1.00  1.00
ATOM    686 DP   DT  B  83      72.190 116.951   2.832  1.00  1.00
ATOM    687 DS   DT  B  83      75.010 119.592   3.217  1.00  1.00
ATOM    688 DB   DT  B  83      75.099 119.781   7.400  1.00  1.00
ATOM    689 DP   DG  B  84      78.670 118.259   1.463  1.00  1.00
ATOM    690 DS   DG  B  84      80.919 119.800   4.261  1.00  1.00
ATOM    691 DB   DG  B  84      79.069 119.044   8.839  1.00  1.00
ATOM    692 DP   DC  B  85      83.952 119.877   3.933  1.00  1.00
ATOM    693 DS   DC  B  85      84.561 120.135   7.784  1.00  1.00
ATOM    694 DB   DC  B  85      81.821 117.126   9.458  1.00  1.00
ATOM    695 DP   DG  B  86      88.908 119.684   8.923  1.00  1.00
ATOM    696 DS   DG  B  86      88.053 118.446  12.481  1.00  1.00
ATOM    697 DB   DG  B  86      84.381 115.167  12.375  1.00  1.00
ATOM    698 DP   DT  B  87      90.315 117.632  14.811  1.00  1.00
ATOM    699 DS   DT  B  87      88.042 115.633  17.059  1.00  1.00
ATOM    700 DB   DT  B  87      86.384 112.853  14.045  1.00  1.00
ATOM    701 DP   DT  B  88      89.523 113.788  20.213  1.00  1.00
ATOM    702 DS   DT  B  88      86.738 111.629  20.505  1.00  1.00
ATOM    703 DB   DT  B  88      86.998 109.685  16.345  1.00  1.00
ATOM    704 DP   DT  B  89      86.338 109.177  23.268  1.00  1.00
ATOM    705 DS   DT  B  89      83.901 107.442  21.513  1.00  1.00
ATOM    706 DB   DT  B  89      86.341 106.265  18.251  1.00  1.00
ATOM    707 DP   DA  B  90      81.745 104.442  23.239  1.00  1.00
ATOM    708 DS   DA  B  90      81.189 103.020  20.107  1.00  1.00
ATOM    709 DB   DA  B  90      85.580 102.155  18.434  1.00  1.00
ATOM    710 DP   DA  B  91      78.734 100.240  19.413  1.00  1.00
ATOM    711 DS   DA  B  91      80.398  99.330  16.400  1.00  1.00
ATOM    712 DB   DA  B  91      84.982  98.775  17.375  1.00  1.00
ATOM    713 DP   DG  B  92      78.949  96.318  14.547  1.00  1.00
ATOM    714 DS   DG  B  92      82.208  95.338  13.007  1.00  1.00
ATOM    715 DB   DG  B  92      85.847  95.186  16.235  1.00  1.00
ATOM    716 DP   DC  B  93      82.257  93.222  10.565  1.00  1.00
ATOM    717 DS   DC  B  93      85.858  92.253  11.370  1.00  1.00
ATOM    718 DB   DC  B  93      85.790  91.829  15.578  1.00  1.00
ATOM    719 DP   DG  B  94      87.406  88.646   8.927  1.00  1.00
ATOM    720 DS   DG  B  94      89.627  87.575  11.561  1.00  1.00
ATOM    721 DB   DG  B  94      87.454  87.842  15.828  1.00  1.00
ATOM    722 DP   DG  B  95      91.654  84.394  11.290  1.00  1.00
ATOM    723 DS   DG  B  95      92.032  83.384  15.084  1.00  1.00
ATOM    724 DB   DG  B  95      88.186  85.003  18.011  1.00  1.00
ATOM    725 DP   DT  B  96      92.926  80.484  15.920  1.00  1.00
ATOM    726 DS   DT  B  96      91.795  80.621  19.628  1.00  1.00
ATOM    727 DB   DT  B  96      87.382  81.782  18.987  1.00  1.00
ATOM    728 DP   DG  B  97      92.303  76.756  21.561  1.00  1.00
ATOM    729 DS   DG  B  97      89.774  77.351  24.005  1.00  1.00
ATOM    730 DB   DG  B  97      85.510  79.156  21.833  1.00  1.00
ATOM    731 DP   DC  B  98      89.461  75.227  26.746  1.00  1.00
ATOM    732 DS   DC  B  98      86.230  76.475  27.548  1.00  1.00
ATOM    733 DB   DC  B  98      84.315  76.625  23.778  1.00  1.00
ATOM    734 DP   DT  B  99      83.794  74.710  30.377  1.00  1.00
ATOM    735 DS   DT  B  99      80.807  76.051  29.094  1.00  1.00
ATOM    736 DB   DT  B  99      81.259  74.359  24.912  1.00  1.00
ATOM    737 DP   DA  B 100      76.951  75.298  31.009  1.00  1.00
ATOM    738 DS   DA  B 100      75.208  76.018  28.012  1.00  1.00
ATOM    739 DB   DA  B 100      77.295  73.329  24.631  1.00  1.00
ATOM    740 DP   DG  B 101      71.353  75.678  28.018  1.00  1.00
ATOM    741 DS   DG  B 101      71.314  74.658  24.733  1.00  1.00
ATOM    742 DB   DG  B 101      74.432  70.891  23.980  1.00  1.00
ATOM    743 DP   DA  B 102      68.263  74.625  22.518  1.00  1.00
ATOM    744 DS   DA  B 102      69.690  72.337  20.329  1.00  1.00
ATOM    745 DB   DA  B 102      71.627  69.111  22.943  1.00  1.00
ATOM    746 DP   DG  B 103      67.386  70.847  17.780  1.00  1.00
ATOM    747 DS   DG  B 103      69.337  67.439  17.603  1.00  1.00
ATOM    748 DB   DG  B 103      70.283  65.684  21.973  1.00  1.00
ATOM    749 DP   DC  B 104      68.624  65.260  15.135  1.00  1.00
ATOM    750 DS   DC  B 104      70.301  62.229  17.003  1.00  1.00
ATOM    751 DB   DC  B 104      69.079  62.664  21.007  1.00  1.00
ATOM    752 DP   DT  B 105      69.828  58.623  15.805  1.00  1.00
ATOM    753 DS   DT  B 105      70.210  56.877  19.293  1.00  1.00
ATOM    754 DB   DT  B 105      67.107  59.268  21.536  1.00  1.00
ATOM    755 DP   DG  B 106      69.373  52.702  19.198  1.00  1.00
ATOM    756 DS   DG  B 106      67.961  52.605  22.775  1.00  1.00
ATOM    757 DB   DG  B 106      64.806  56.266  23.566  1.00  1.00
ATOM    758 DP   DT  B 107      66.929  49.760  24.379  1.00  1.00
ATOM    759 DS   DT  B 107      64.834  51.492  27.159  1.00  1.00
ATOM    760 DB   DT  B 107      62.397  54.022  24.648  1.00  1.00
ATOM    761 DP   DC  B 108      62.877  49.036  29.331  1.00  1.00
ATOM    762 DS   DC  B 108      60.531  51.592  30.287  1.00  1.00
ATOM    763 DB   DC  B 108      59.061  53.135  26.402  1.00  1.00
ATOM    764 DP   DT  B 109      57.373  51.102  32.987  1.00  1.00
ATOM    765 DS   DT  B 109      55.610  54.093  31.971  1.00  1.00
ATOM    766 DB   DT  B 109      55.327  53.052  27.806  1.00  1.00
ATOM    767 DP   DA  B 110      51.798  55.311  33.862  1.00  1.00
ATOM    768 DS   DA  B 110      50.922  57.174  30.999  1.00  1.00
ATOM    769 DB   DA  B 110      51.360  54.170  27.422  1.00  1.00
ATOM    770 DP   DC  B 111      48.228  58.699  31.018  1.00  1.00
ATOM    771 DS   DC  B 111      48.001  58.518  27.560  1.00  1.00
ATOM    772 DB   DC  B 111      47.988  54.371  26.740  1.00  1.00
ATOM    773 DP   DG  B 112      44.729  60.934  25.613  1.00  1.00
ATOM    774 DS   DG  B 112      44.851  58.692  22.569  1.00  1.00
ATOM    775 DB   DG  B 112      44.714  54.079  23.935  1.00  1.00
ATOM    776 DP   DA  B 113      43.358  59.325  19.417  1.00  1.00
ATOM    777 DS   DA  B 113      43.275  55.599  18.414  1.00  1.00
ATOM    778 DB   DA  B 113      41.821  53.192  22.180  1.00  1.00
ATOM    779 DP   DC  B 114      41.611  55.063  15.771  1.00  1.00
ATOM    780 DS   DC  B 114      40.508  51.439  16.752  1.00  1.00
ATOM    781 DB   DC  B 114      39.140  51.703  20.639  1.00  1.00
ATOM    782 DP   DC  B 115      38.348  49.742  14.741  1.00  1.00
ATOM    783 DS   DC  B 115      36.335  47.791  17.399  1.00  1.00
ATOM    784 DB   DC  B 115      35.434  50.805  20.431  1.00  1.00
ATOM    785 DP   DA  B 116      33.000  45.465  16.185  1.00  1.00
ATOM    786 DS   DA  B 116      30.980  45.663  19.595  1.00  1.00
ATOM    787 DB   DA  B 116      31.504  50.290  21.544  1.00  1.00
ATOM    788 DP   DA  B 117      27.618  44.355  19.873  1.00  1.00
ATOM    789 DS   DA  B 117      26.593  46.569  22.930  1.00  1.00
ATOM    790 DB   DA  B 117      28.146  51.315  22.156  1.00  1.00
ATOM    791 DP   DT  B 118      23.276  46.474  23.946  1.00  1.00
ATOM    792 DS   DT  B 118      23.554  49.776  25.831  1.00  1.00
ATOM    793 DB   DT  B 118      24.797  52.497  22.405  1.00  1.00
ATOM    794 DP   DT  B 119      20.547  51.204  27.907  1.00  1.00
ATOM    795 DS   DT  B 119      21.952  54.524  27.942  1.00  1.00
ATOM    796 DB   DT  B 119      22.138  55.163  23.558  1.00  1.00
ATOM    797 DP   DG  B 120      19.700  57.511  29.939  1.00  1.00
ATOM    798 DS   DG  B 120      21.172  60.099  27.849  1.00  1.00
ATOM    799 DB   DG  B 120      20.390  59.102  23.131  1.00  1.00
ATOM    800 DP   DA  B 121      21.255  63.829  28.667  1.00  1.00
ATOM    801 DS   DA  B 121      22.036  64.821  25.238  1.00  1.00
ATOM    802 DB   DA  B 121      19.161  62.296  22.310  1.00  1.00
ATOM    803 DP   DG  B 122      21.821  68.745  24.525  1.00  1.00
ATOM    804 DS   DG  B 122      21.000  68.349  21.048  1.00  1.00
ATOM    805 DB   DG  B 122      17.359  65.045  20.312  1.00  1.00
ATOM    806 DP   DC  B 123      21.157  70.990  18.994  1.00  1.00
ATOM    807 DS   DC  B 123      19.017  69.250  16.516  1.00  1.00
ATOM    808 DB   DC  B 123      15.715  67.719  18.975  1.00  1.00
ATOM    809 DP   DG  B 124      17.870  71.756  12.955  1.00  1.00
ATOM    810 DS   DG  B 124      14.751  69.895  12.462  1.00  1.00
ATOM    811 DB   DG  B 124      12.330  69.220  16.780  1.00  1.00
ATOM    812 DP   DG  B 125      12.541  70.639   9.938  1.00  1.00
ATOM    813 DS   DG  B 125       9.092  69.701  11.683  1.00  1.00
ATOM    814 DB   DG  B 125       9.010  70.747  16.709  1.00  1.00
ATOM    815 DP   DC  B 126       6.359  70.300   9.919  1.00  1.00
ATOM    816 DS   DC  B 126       3.903  70.435  12.988  1.00  1.00
ATOM    817 DB   DC  B 126       6.066  72.324  16.044  1.00  1.00
ATOM    818 DP   DC  B 127       0.799  71.741  12.599  1.00  1.00
ATOM    819 DS   DC  B 127       0.267  73.221  16.025  1.00  1.00
ATOM    820 DB   DC  B 127       4.056  75.481  16.836  1.00  1.00
ATOM    821 DP   DT  B 128      -2.737  75.386  16.832  1.00  1.00
ATOM    822 DS   DT  B 128      -1.275  77.036  20.065  1.00  1.00
ATOM    823 DB   DT  B 128       2.564  78.891  18.274  1.00  1.00
ATOM    824 DP   DG  B 129      -3.728  79.957  21.824  1.00  1.00
ATOM    825 DS   DG  B 129      -0.720  81.657  23.485  1.00  1.00
ATOM    826 DB   DG  B 129       2.926  82.845  20.012  1.00  1.00
ATOM    827 DP   DC  B 130      -1.079  83.603  25.954  1.00  1.00
ATOM    828 DS   DC  B 130       2.593  84.629  25.722  1.00  1.00
ATOM    829 DB   DC  B 130       2.963  85.907  21.587  1.00  1.00
ATOM    830 DP   DA  B 131       4.436  87.572  28.711  1.00  1.00
ATOM    831 DS   DA  B 131       7.150  88.577  26.376  1.00  1.00
ATOM    832 DB   DA  B 131       4.801  89.633  22.110  1.00  1.00
ATOM    833 DP   DG  B 132       9.664  91.565  27.585  1.00  1.00
ATOM    834 DS   DG  B 132      10.411  92.579  24.327  1.00  1.00
ATOM    835 DB   DG  B 132       6.357  93.155  21.704  1.00  1.00
ATOM    836 DP   DA  B 133      13.361  95.066  23.420  1.00  1.00
ATOM    837 DS   DA  B 133      12.078  95.749  20.235  1.00  1.00
ATOM    838 DB   DA  B 133       7.392  96.389  20.793  1.00  1.00
ATOM    839 DP   DC  B 134      13.573  98.124  18.667  1.00  1.00
ATOM    840 DS   DC  B 134      10.758  98.842  16.634  1.00  1.00
ATOM    841 DB   DC  B 134       7.722  99.468  19.280  1.00  1.00
ATOM    842 DP   DC  B 135      10.879 101.386  13.971  1.00  1.00
ATOM    843 DS   DC  B 135       7.391 102.331  14.150  1.00  1.00
ATOM    844 DB   DC  B 135       6.824 103.059  18.313  1.00  1.00
ATOM    845 DP   DG  B 136       6.143 105.643  11.345  1.00  1.00
ATOM    846 DS   DG  B 136       3.359 106.814  13.724  1.00  1.00
ATOM    847 DB   DG  B 136       5.041 106.984  18.539  1.00  1.00
ATOM    848 DP   DG  B 137       1.306 109.580  13.025  1.00  1.00
ATOM    849 DS   DG  B 137       0.705 110.727  16.423  1.00  1.00
ATOM    850 DB   DG  B 137       4.716 110.583  19.145  1.00  1.00
ATOM    851 DP   DG  B 138      -1.174 114.032  16.964  1.00  1.00
ATOM    852 DS   DG  B 138       0.306 115.050  20.409  1.00  1.00
ATOM    853 DB   DG  B 138       5.138 113.774  20.883  1.00  1.00
ATOM    854 DP   DA  B 139      -0.610 118.445  22.119  1.00  1.00
ATOM    855 DS   DA  B 139       2.434 118.394  24.476  1.00  1.00
ATOM    856 DB   DA  B 139       6.334 116.920  21.844  1.00  1.00
ATOM    857 DP   DT  B 140       3.164 121.233  26.370  1.00  1.00
ATOM    858 DS   DT  B 140       6.815 120.157  26.790  1.00  1.00
ATOM    859 DB   DT  B 140       7.958 119.972  22.651  1.00  1.00
ATOM    860 DP   DT  B 141       9.311 122.202  28.982  1.00  1.00
ATOM    861 DS   DT  B 141      12.273 120.913  27.123  1.00  1.00
ATOM    862 DB   DT  B 141      11.092 122.278  23.128  1.00  1.00
ATOM    863 DP   DC  B 142      15.516 122.096  28.253  1.00  1.00
ATOM    864 DS   DC  B 142      17.048 121.527  24.810  1.00  1.00
ATOM    865 DB   DC  B 142      14.513 123.806  22.200  1.00  1.00
ATOM    866 DP   DT  B 143      20.801 122.069  23.948  1.00  1.00
ATOM    867 DS   DT  B 143      20.350 122.597  20.209  1.00  1.00
ATOM    868 DB   DT  B 143      17.498 125.753  20.427  1.00  1.00
ATOM    869 DP   DC  B 144      23.570 123.409  18.346  1.00  1.00
ATOM    870 DS   DC  B 144      21.808 125.628  15.827  1.00  1.00
ATOM    871 DB   DC  B 144      19.440 128.325  18.306  1.00  1.00
ATOM    872 DP   DC  B 145      23.602 127.421  13.243  1.00  1.00
ATOM    873 DS   DC  B 145      21.067 130.217  12.618  1.00  1.00
ATOM    874 DB   DC  B 145      20.115 131.733  16.693  1.00  1.00
ATOM    875 DP   DA  B 146      21.870 133.266   9.801  1.00  1.00
ATOM    876 DS   DA  B 146      19.527 135.771  11.368  1.00  1.00
ATOM    877 DB   DA  B 146      20.307 135.832  16.173  1.00  1.00
ATOM    878 DP   DG  B 147      19.562 139.106   9.953  1.00  1.00
ATOM    879 DS   DG  B 147      18.967 140.731  13.052  1.00  1.00
ATOM    880 DB   DG  B 147      22.067 139.231  16.575  1.00  1.00
TER
ATOM    881  CA  ALA C   1     106.862 133.771 -29.840  1.00  1.00
ATOM    882  CA  ARG C   2     109.249 133.692 -26.877  1.00  1.00
ATOM    883  CA  THR C   3     109.448 131.113 -24.073  1.00  1.00
ATOM    884  CA  LYS C   4     109.093 133.704 -21.327  1.00  1.00
ATOM    885  CA  GLN C   5     105.636 134.275 -19.837  1.00  1.00
ATOM    886  CA  THR C   6     105.372 130.670 -18.723  1.00  1.00
ATOM    887  CA  ALA C   7     108.680 129.182 -17.576  1.00  1.00
ATOM    888  CA  ARG C   8     106.930 126.903 -15.119  1.00  1.00
ATOM    889  CA  LYS C   9     109.828 124.441 -14.988  1.00  1.00
ATOM    890  CA  SER C  10     107.804 121.721 -16.718  1.00  1.00
ATOM    891  CA  THR C  11     107.885 119.446 -13.675  1.00  1.00
ATOM    892  CA  GLY C  12     106.471 119.629 -10.155  1.00  1.00
ATOM    893  CA  GLY C  13     103.740 121.010  -7.942  1.00  1.00
ATOM    894  CA  LYS C  14     106.060 122.821  -5.549  1.00  1.00
ATOM    895  CA  ALA C  15     104.820 126.324  -4.719  1.00  1.00
ATOM    896  CA  PRO C  16     108.069 127.633  -3.131  1.00  1.00
ATOM    897  CA  ARG C  17     110.207 126.127  -5.900  1.00  1.00
ATOM    898  CA  LYS C  18     113.881 126.761  -6.663  1.00  1.00
ATOM    899  CA  GLN C  19     114.481 128.342  -3.234  1.00  1.00
ATOM    900  CA  LEU C  20     114.764 126.597   0.141  1.00  1.00
ATOM    901  CA  ALA C  21     111.629 126.408   2.292  1.00  1.00
ATOM    902  CA  THR C  22     109.522 123.263   1.888  1.00  1.00
ATOM    903  CA  LYS C  23     105.857 123.659   2.828  1.00  1.00
ATOM    904  CA  ALA C  24     103.039 121.389   1.651  1.00  1.00
ATOM    905  CA  ALA C  25     101.545 124.220  -0.403  1.00  1.00
ATOM    906  CA  ARG C  26      98.982 123.319  -3.063  1.00  1.00
ATOM    907  CA  LYS C  27      96.879 126.234  -4.322  1.00  1.00
ATOM    908  CA  SER C  28      94.722 126.071  -1.195  1.00  1.00
ATOM    909  CA  ALA C  29      95.629 128.517   1.571  1.00  1.00
ATOM    910  CA  PRO C  30      98.953 127.903   3.374  1.00  1.00
ATOM    911  CA  ALA C  31      98.083 130.410   6.097  1.00  1.00
ATOM    912  CA  THR C  32      95.469 129.483   8.706  1.00  1.00
ATOM    913  CA  GLY C  33      92.052 131.091   8.377  1.00  1.00
ATOM    914  CA  GLY C  34      89.864 131.398   5.280  1.00  1.00
ATOM    915  CA  VAL C  35      89.396 129.533   1.998  1.00  1.00
ATOM    916  CA  LYS C  36      87.664 131.508  -0.825  1.00  1.00
ATOM    917  CA  LYS C  37      84.254 129.859  -1.310  1.00  1.00
ATOM    918  CA  PRO C  38      84.818 126.127  -0.664  1.00  1.00
ATOM    919  CA  HIS C  39      82.667 123.654  -2.570  1.00  1.00
ATOM    920  CA  ARG C  40      79.159 122.867  -1.309  1.00  1.00
ATOM    921  CA  TYR C  41      76.400 120.745  -2.809  1.00  1.00
ATOM    922  CA  ARG C  42      72.931 122.284  -2.468  1.00  1.00
ATOM    923  CA  PRO C  43      70.548 121.024   0.270  1.00  1.00
ATOM    924  CA  GLY C  44      68.820 118.006  -1.256  1.00  1.00
ATOM    925  CA  THR C  45      71.547 117.068  -3.726  1.00  1.00
ATOM    926  CA  VAL C  46      73.289 114.733  -1.302  1.00  1.00
ATOM    927  CA  ALA C  47      70.001 113.401   0.094  1.00  1.00
ATOM    928  CA  LEU C  48      69.072 112.392  -3.484  1.00  1.00
ATOM    929  CA  ARG C  49      72.489 110.805  -3.998  1.00  1.00
ATOM    930  CA  GLU C  50      71.967 108.722  -0.816  1.00  1.00
ATOM    931  CA  ILE C  51      68.489 107.598  -1.882  1.00  1.00
ATOM    932  CA  ARG C  52      69.985 106.343  -5.162  1.00  1.00
ATOM    933  CA  ARG C  53      72.917 104.656  -3.389  1.00  1.00
ATOM    934  CA  TYR C  54      70.734 102.819  -0.872  1.00  1.00
ATOM    935  CA  GLN C  55      68.007 101.816  -3.293  1.00  1.00
ATOM    936  CA  LYS C  56      70.636 100.129  -5.393  1.00  1.00
ATOM    937  CA  SER C  57      72.161  98.071  -2.566  1.00  1.00
ATOM    938  CA  THR C  58      70.735  95.374  -0.298  1.00  1.00
ATOM    939  CA  GLU C  59      73.037  95.485   2.733  1.00  1.00
ATOM    940  CA  LEU C  60      71.456  95.814   6.161  1.00  1.00
ATOM    941  CA  LEU C  61      71.504  99.437   7.336  1.00  1.00
ATOM    942  CA  ILE C  62      71.370  99.139  11.133  1.00  1.00
ATOM    943  CA  ARG C  63      74.651  98.070  12.831  1.00  1.00
ATOM    944  CA  LYS C  64      74.744  94.397  13.807  1.00  1.00
ATOM    945  CA  LEU C  65      75.863  94.581  17.454  1.00  1.00
ATOM    946  CA  PRO C  66      73.551  97.394  18.514  1.00  1.00
ATOM    947  CA  PHE C  67      70.676  95.497  16.885  1.00  1.00
ATOM    948  CA  GLN C  68      71.594  92.229  18.529  1.00  1.00
ATOM    949  CA  ARG C  69      71.615  93.977  21.911  1.00  1.00
ATOM    950  CA  LEU C  70      68.161  95.421  21.374  1.00  1.00
ATOM    951  CA  VAL C  71      66.763  92.020  20.399  1.00  1.00
ATOM    952  CA  ARG C  72      68.251  90.245  23.444  1.00  1.00
ATOM    953  CA  GLU C  73      66.958  92.969  25.753  1.00  1.00
ATOM    954  CA  ILE C  74      63.418  92.729  24.377  1.00  1.00
ATOM    955  CA  ALA C  75      63.422  88.913  24.553  1.00  1.00
ATOM    956  CA  GLN C  76      64.674  88.945  28.173  1.00  1.00
ATOM    957  CA  ASP C  77      61.351  90.589  29.068  1.00  1.00
ATOM    958  CA  PHE C  78      59.449  87.498  27.924  1.00  1.00
ATOM    959  CA  LYS C  79      61.843  84.734  28.984  1.00  1.00
ATOM    960  CA  THR C  80      65.157  85.087  30.806  1.00  1.00
ATOM    961  CA  ASP C  81      68.378  83.304  29.944  1.00  1.00
ATOM    962  CA  LEU C  82      67.621  82.733  26.291  1.00  1.00
ATOM    963  CA  ARG C  83      70.244  82.060  23.670  1.00  1.00
ATOM    964  CA  PHE C  84      69.739  82.965  19.974  1.00  1.00
ATOM    965  CA  GLN C  85      70.848  81.164  16.854  1.00  1.00
ATOM    966  CA  SER C  86      72.854  83.691  14.801  1.00  1.00
ATOM    967  CA  SER C  87      70.361  83.299  11.924  1.00  1.00
ATOM    968  CA  ALA C  88      67.450  84.098  14.319  1.00  1.00
ATOM    969  CA  VAL C  89      68.929  87.492  14.963  1.00  1.00
ATOM    970  CA  MET C  90      69.638  87.995  11.257  1.00  1.00
ATOM    971  CA  ALA C  91      66.064  86.986  10.347  1.00  1.00
ATOM    972  CA  LEU C  92      64.752  89.558  12.820  1.00  1.00
ATOM    973  CA  GLN C  93      67.015  92.249  11.380  1.00  1.00
ATOM    974  CA  GLU C  94      66.071  91.459   7.764  1.00  1.00
ATOM    975  CA  ALA C  95      62.370  91.568   8.740  1.00  1.00
ATOM    976  CA  SER C  96      62.727  94.739  10.854  1.00  1.00
ATOM    977  CA  GLU C  97      64.603  96.632   8.172  1.00  1.00
ATOM    978  CA  ALA C  98      62.183  95.578   5.428  1.00  1.00
ATOM    979  CA  TYR C  99      59.316  96.692   7.674  1.00  1.00
ATOM    980  CA  LEU C 100      60.874 100.091   8.375  1.00  1.00
ATOM    981  CA  VAL C 101      61.839 100.764   4.790  1.00  1.00
ATOM    982  CA  ALA C 102      58.289  99.964   3.571  1.00  1.00
ATOM    983  CA  LEU C 103      56.865 102.122   6.373  1.00  1.00
ATOM    984  CA  PHE C 104      59.084 105.026   5.282  1.00  1.00
ATOM    985  CA  GLU C 105      57.769 104.672   1.730  1.00  1.00
ATOM    986  CA  ASP C 106      54.177 105.021   3.077  1.00  1.00
ATOM    987  CA  THR C 107      55.191 107.827   5.458  1.00  1.00
ATOM    988  CA  ASN C 108      56.730 109.648   2.452  1.00  1.00
ATOM    989  CA  LEU C 109      53.485 109.376   0.480  1.00  1.00
ATOM    990  CA  CYS C 110      51.654 110.919   3.486  1.00  1.00
ATOM    991  CA  ALA C 111      54.111 113.860   3.651  1.00  1.00
ATOM    992  CA  ILE C 112      53.768 114.495  -0.059  1.00  1.00
ATOM    993  CA  HIS C 113      49.994 114.262   0.267  1.00  1.00
ATOM    994  CA  ALA C 114      50.183 117.208   2.648  1.00  1.00
ATOM    995  CA  LYS C 115      52.329 119.133   0.134  1.00  1.00
ATOM    996  CA  ARG C 116      55.510 118.584   2.146  1.00  1.00
ATOM    997  CA  VAL C 117      58.785 116.878   1.275  1.00  1.00
ATOM    998  CA  THR C 118      59.813 116.463   4.902  1.00  1.00
ATOM    999  CA  ILE C 119      58.494 113.427   6.761  1.00  1.00
ATOM   1000  CA  MET C 120      57.095 114.104  10.209  1.00  1.00
ATOM   1001  CA  PRO C 121      55.804 111.927  13.088  1.00  1.00
ATOM   1002  CA  LYS C 122      52.210 112.648  12.034  1.00  1.00
ATOM   1003  CA  ASP C 123      53.019 111.052   8.660  1.00  1.00
ATOM   1004  CA  ILE C 124      54.301 107.878  10.291  1.00  1.00
ATOM   1005  CA  GLN C 125      51.227 107.889  12.563  1.00  1.00
ATOM   1006  CA  LEU C 126      48.803 108.340   9.687  1.00  1.00
ATOM   1007  CA  ALA C 127      50.421 105.512   7.727  1.00  1.00
ATOM   1008  CA  ARG C 128      50.290 103.139  10.700  1.00  1.00
ATOM   1009  CA  ARG C 129      46.662 104.031  11.443  1.00  1.00
ATOM   1010  CA  ILE C 130      45.591 103.329   7.842  1.00  1.00
ATOM   1011  CA  ARG C 131      47.582 100.111   7.791  1.00  1.00
ATOM   1012  CA  GLY C 132      45.667  98.968  10.849  1.00  1.00
ATOM   1013  CA  GLU C 133      48.764  98.925  13.048  1.00  1.00
ATOM   1014  CA  ARG C 134      47.544 101.779  15.249  1.00  1.00
ATOM   1015  CA  ALA C 135      43.924 101.326  14.282  1.00  1.00
TER
ATOM   1016  CA  SER D   1      90.054 119.884  32.601  1.00  1.00
ATOM   1017  CA  GLY D   2      86.753 121.201  31.282  1.00  1.00
ATOM   1018  CA  ARG D   3      88.312 123.035  28.345  1.00  1.00
ATOM   1019  CA  GLY D   4      86.640 123.660  25.005  1.00  1.00
ATOM   1020  CA  LYS D   5      82.970 123.561  24.095  1.00  1.00
ATOM   1021  CA  GLY D   6      83.639 122.003  20.715  1.00  1.00
ATOM   1022  CA  GLY D   7      86.493 120.798  18.538  1.00  1.00
ATOM   1023  CA  LYS D   8      90.212 120.326  19.158  1.00  1.00
ATOM   1024  CA  GLY D   9      91.529 119.185  22.535  1.00  1.00
ATOM   1025  CA  LEU D  10      90.939 116.237  24.851  1.00  1.00
ATOM   1026  CA  GLY D  11      87.984 115.968  27.212  1.00  1.00
ATOM   1027  CA  LYS D  12      85.464 117.183  24.643  1.00  1.00
ATOM   1028  CA  GLY D  13      81.667 116.937  24.668  1.00  1.00
ATOM   1029  CA  GLY D  14      81.581 113.774  22.595  1.00  1.00
ATOM   1030  CA  ALA D  15      83.522 111.744  25.145  1.00  1.00
ATOM   1031  CA  LYS D  16      81.761 108.662  26.530  1.00  1.00
ATOM   1032  CA  ARG D  17      83.780 105.566  27.407  1.00  1.00
ATOM   1033  CA  HIS D  18      81.782 102.436  28.212  1.00  1.00
ATOM   1034  CA  ARG D  19      80.131  99.765  26.125  1.00  1.00
ATOM   1035  CA  LYS D  20      76.566  99.035  27.130  1.00  1.00
ATOM   1036  CA  VAL D  21      75.210  96.558  29.633  1.00  1.00
ATOM   1037  CA  LEU D  22      72.576  99.087  30.730  1.00  1.00
ATOM   1038  CA  ARG D  23      72.064 102.212  28.588  1.00  1.00
ATOM   1039  CA  ASP D  24      71.752 102.929  24.846  1.00  1.00
ATOM   1040  CA  ASN D  25      70.146  99.787  23.416  1.00  1.00
ATOM   1041  CA  ILE D  26      67.060 101.262  21.749  1.00  1.00
ATOM   1042  CA  GLN D  27      69.107 104.415  21.751  1.00  1.00
ATOM   1043  CA  GLY D  28      71.721 102.396  19.976  1.00  1.00
ATOM   1044  CA  ILE D  29      69.655 102.413  16.787  1.00  1.00
ATOM   1045  CA  THR D  30      71.314 105.587  15.601  1.00  1.00
ATOM   1046  CA  LYS D  31      70.087 108.656  13.807  1.00  1.00
ATOM   1047  CA  PRO D  32      72.394 107.718  10.897  1.00  1.00
ATOM   1048  CA  ALA D  33      71.011 104.187  10.595  1.00  1.00
ATOM   1049  CA  ILE D  34      67.436 105.569  10.618  1.00  1.00
ATOM   1050  CA  ARG D  35      68.358 108.120   7.962  1.00  1.00
ATOM   1051  CA  ARG D  36      69.770 105.308   5.822  1.00  1.00
ATOM   1052  CA  LEU D  37      66.580 103.261   6.210  1.00  1.00
ATOM   1053  CA  ALA D  38      64.565 106.320   5.198  1.00  1.00
ATOM   1054  CA  ARG D  39      66.783 106.860   2.120  1.00  1.00
ATOM   1055  CA  ARG D  40      66.206 103.321   0.963  1.00  1.00
ATOM   1056  CA  GLY D  41      62.520 104.120   1.495  1.00  1.00
ATOM   1057  CA  GLY D  42      62.832 107.124  -0.878  1.00  1.00
ATOM   1058  CA  VAL D  43      62.732 109.847   1.784  1.00  1.00
ATOM   1059  CA  LYS D  44      64.602 113.110   0.985  1.00  1.00
ATOM   1060  CA  ARG D  45      64.030 115.250   4.080  1.00  1.00
ATOM   1061  CA  ILE D  46      63.527 114.201   7.685  1.00  1.00
ATOM   1062  CA  SER D  47      62.047 116.024  10.678  1.00  1.00
ATOM   1063  CA  GLY D  48      64.132 116.056  13.827  1.00  1.00
ATOM   1064  CA  LEU D  49      61.383 114.225  15.675  1.00  1.00
ATOM   1065  CA  ILE D  50      61.374 111.244  13.281  1.00  1.00
ATOM   1066  CA  TYR D  51      64.237 109.497  15.030  1.00  1.00
ATOM   1067  CA  GLU D  52      62.529 108.971  18.352  1.00  1.00
ATOM   1068  CA  GLU D  53      59.310 108.136  16.586  1.00  1.00
ATOM   1069  CA  THR D  54      61.079 105.454  14.557  1.00  1.00
ATOM   1070  CA  ARG D  55      62.670 103.916  17.648  1.00  1.00
ATOM   1071  CA  GLY D  56      59.250 103.628  19.258  1.00  1.00
ATOM   1072  CA  VAL D  57      57.785 101.951  16.198  1.00  1.00
ATOM   1073  CA  LEU D  58      60.732  99.603  15.831  1.00  1.00
ATOM   1074  CA  LYS D  59      60.492  98.587  19.483  1.00  1.00
ATOM   1075  CA  VAL D  60      56.773  97.720  19.056  1.00  1.00
ATOM   1076  CA  PHE D  61      57.513  95.675  15.945  1.00  1.00
ATOM   1077  CA  LEU D  62      60.247  93.681  17.714  1.00  1.00
ATOM   1078  CA  GLU D  63      58.217  93.212  20.878  1.00  1.00
ATOM   1079  CA  ASN D  64      55.431  91.732  18.750  1.00  1.00
ATOM   1080  CA  VAL D  65      57.574  89.444  16.683  1.00  1.00
ATOM   1081  CA  ILE D  66      59.870  88.385  19.551  1.00  1.00
ATOM   1082  CA  ARG D  67      56.942  87.680  21.862  1.00  1.00
ATOM   1083  CA  ASP D  68      55.594  85.094  19.405  1.00  1.00
ATOM   1084  CA  ALA D  69      59.008  83.656  18.584  1.00  1.00
ATOM   1085  CA  VAL D  70      59.693  83.111  22.286  1.00  1.00
ATOM   1086  CA  THR D  71      56.254  81.486  22.618  1.00  1.00
ATOM   1087  CA  TYR D  72      57.298  78.956  19.994  1.00  1.00
ATOM   1088  CA  THR D  73      60.694  78.505  21.729  1.00  1.00
ATOM   1089  CA  GLU D  74      59.062  77.723  25.070  1.00  1.00
ATOM   1090  CA  HIS D  75      56.501  75.394  23.542  1.00  1.00
ATOM   1091  CA  ALA D  76      59.390  73.409  22.107  1.00  1.00
ATOM   1092  CA  LYS D  77      60.967  73.251  25.535  1.00  1.00
ATOM   1093  CA  ARG D  78      64.026  75.004  24.112  1.00  1.00
ATOM   1094  CA  LYS D  79      66.268  77.648  25.670  1.00  1.00
ATOM   1095  CA  THR D  80      67.507  78.876  22.278  1.00  1.00
ATOM   1096  CA  VAL D  81      65.451  81.068  19.899  1.00  1.00
ATOM   1097  CA  THR D  82      65.829  79.578  16.439  1.00  1.00
ATOM   1098  CA  ALA D  83      65.517  81.109  13.009  1.00  1.00
ATOM   1099  CA  MET D  84      62.404  78.929  12.499  1.00  1.00
ATOM   1100  CA  ASP D  85      60.794  80.358  15.661  1.00  1.00
ATOM   1101  CA  VAL D  86      61.297  83.797  14.112  1.00  1.00
ATOM   1102  CA  VAL D  87      60.084  82.670  10.647  1.00  1.00
ATOM   1103  CA  TYR D  88      56.906  81.187  12.165  1.00  1.00
ATOM   1104  CA  ALA D  89      56.299  84.270  14.300  1.00  1.00
ATOM   1105  CA  LEU D  90      56.729  86.531  11.249  1.00  1.00
ATOM   1106  CA  LYS D  91      54.395  84.419   9.136  1.00  1.00
ATOM   1107  CA  ARG D  92      51.543  84.502  11.649  1.00  1.00
ATOM   1108  CA  GLN D  93      51.934  88.302  11.897  1.00  1.00
ATOM   1109  CA  GLY D  94      51.453  88.540   8.113  1.00  1.00
ATOM   1110  CA  ARG D  95      55.122  89.243   7.415  1.00  1.00
ATOM   1111  CA  THR D  96      56.328  86.030   5.729  1.00  1.00
ATOM   1112  CA  LEU D  97      60.102  86.097   5.352  1.00  1.00
ATOM   1113  CA  TYR D  98      61.938  83.977   2.762  1.00  1.00
ATOM   1114  CA  GLY D  99      65.564  82.941   3.177  1.00  1.00
ATOM   1115  CA  PHE D 100      65.641  81.523   6.686  1.00  1.00
ATOM   1116  CA  GLY D 101      64.149  78.029   6.531  1.00  1.00
ATOM   1117  CA  GLY D 102      67.345  76.056   7.058  1.00  1.00
TER
ATOM   1118  CA  SER E   1      40.688  42.739  34.530  1.00  1.00
ATOM   1119  CA  GLY E   2      39.160  40.225  32.141  1.00  1.00
ATOM   1120  CA  ARG E   3      36.026  40.645  30.036  1.00  1.00
ATOM   1121  CA  GLY E   4      33.876  38.796  32.561  1.00  1.00
ATOM   1122  CA  LYS E   5      31.195  41.485  32.677  1.00  1.00
ATOM   1123  CA  GLN E   6      31.287  44.220  35.323  1.00  1.00
ATOM   1124  CA  GLY E   7      28.539  45.665  37.504  1.00  1.00
ATOM   1125  CA  GLY E   8      27.378  49.088  38.628  1.00  1.00
ATOM   1126  CA  LYS E   9      27.855  52.711  37.605  1.00  1.00
ATOM   1127  CA  THR E  10      29.946  55.081  39.695  1.00  1.00
ATOM   1128  CA  ARG E  11      31.819  56.408  36.679  1.00  1.00
ATOM   1129  CA  ALA E  12      28.826  58.469  35.603  1.00  1.00
ATOM   1130  CA  LYS E  13      26.685  57.062  32.780  1.00  1.00
ATOM   1131  CA  ALA E  14      24.675  60.262  32.612  1.00  1.00
ATOM   1132  CA  LYS E  15      27.796  62.328  33.258  1.00  1.00
ATOM   1133  CA  THR E  16      29.029  64.348  30.299  1.00  1.00
ATOM   1134  CA  ARG E  17      32.649  65.330  29.958  1.00  1.00
ATOM   1135  CA  SER E  18      31.363  68.897  30.138  1.00  1.00
ATOM   1136  CA  SER E  19      29.862  68.330  33.618  1.00  1.00
ATOM   1137  CA  ARG E  20      33.033  66.511  34.576  1.00  1.00
ATOM   1138  CA  ALA E  21      35.135  69.547  33.545  1.00  1.00
ATOM   1139  CA  GLY E  22      32.675  72.034  35.102  1.00  1.00
ATOM   1140  CA  LEU E  23      31.766  73.512  31.713  1.00  1.00
ATOM   1141  CA  GLN E  24      28.618  74.706  29.958  1.00  1.00
ATOM   1142  CA  PHE E  25      30.065  74.344  26.431  1.00  1.00
ATOM   1143  CA  PRO E  26      30.059  70.771  24.989  1.00  1.00
ATOM   1144  CA  VAL E  27      33.306  68.868  25.382  1.00  1.00
ATOM   1145  CA  GLY E  28      32.043  65.951  23.315  1.00  1.00
ATOM   1146  CA  ARG E  29      31.129  68.169  20.348  1.00  1.00
ATOM   1147  CA  VAL E  30      34.374  70.108  20.508  1.00  1.00
ATOM   1148  CA  HIS E  31      36.303  66.787  20.521  1.00  1.00
ATOM   1149  CA  ARG E  32      34.401  65.572  17.459  1.00  1.00
ATOM   1150  CA  LEU E  33      34.853  68.839  15.582  1.00  1.00
ATOM   1151  CA  LEU E  34      38.617  68.801  16.324  1.00  1.00
ATOM   1152  CA  ARG E  35      38.816  65.286  14.869  1.00  1.00
ATOM   1153  CA  LYS E  36      36.611  66.135  11.867  1.00  1.00
ATOM   1154  CA  GLY E  37      38.705  69.175  10.896  1.00  1.00
ATOM   1155  CA  ASN E  38      41.981  67.395  10.129  1.00  1.00
ATOM   1156  CA  TYR E  39      44.079  69.413  12.501  1.00  1.00
ATOM   1157  CA  ALA E  40      46.305  66.495  13.589  1.00  1.00
ATOM   1158  CA  GLU E  41      46.301  62.727  13.368  1.00  1.00
ATOM   1159  CA  ARG E  42      45.492  62.520  17.088  1.00  1.00
ATOM   1160  CA  VAL E  43      43.598  64.718  19.586  1.00  1.00
ATOM   1161  CA  GLY E  44      44.289  64.208  23.271  1.00  1.00
ATOM   1162  CA  ALA E  45      41.453  63.988  25.813  1.00  1.00
ATOM   1163  CA  GLY E  46      42.360  67.300  27.435  1.00  1.00
ATOM   1164  CA  ALA E  47      42.432  69.326  24.200  1.00  1.00
ATOM   1165  CA  PRO E  48      38.654  69.590  23.714  1.00  1.00
ATOM   1166  CA  VAL E  49      38.229  70.340  27.405  1.00  1.00
ATOM   1167  CA  TYR E  50      40.689  73.208  27.291  1.00  1.00
ATOM   1168  CA  LEU E  51      39.263  74.496  24.013  1.00  1.00
ATOM   1169  CA  ALA E  52      35.618  74.333  25.208  1.00  1.00
ATOM   1170  CA  ALA E  53      36.600  76.224  28.409  1.00  1.00
ATOM   1171  CA  VAL E  54      38.275  78.970  26.305  1.00  1.00
ATOM   1172  CA  LEU E  55      35.296  79.319  23.937  1.00  1.00
ATOM   1173  CA  GLU E  56      32.950  79.463  26.901  1.00  1.00
ATOM   1174  CA  TYR E  57      35.103  82.108  28.552  1.00  1.00
ATOM   1175  CA  LEU E  58      35.216  84.343  25.448  1.00  1.00
ATOM   1176  CA  THR E  59      31.489  83.938  24.966  1.00  1.00
ATOM   1177  CA  ALA E  60      30.887  85.065  28.562  1.00  1.00
ATOM   1178  CA  GLU E  61      33.117  88.124  28.053  1.00  1.00
ATOM   1179  CA  ILE E  62      31.357  89.306  24.916  1.00  1.00
ATOM   1180  CA  LEU E  63      27.910  88.632  26.359  1.00  1.00
ATOM   1181  CA  GLU E  64      28.751  90.479  29.582  1.00  1.00
ATOM   1182  CA  LEU E  65      29.800  93.609  27.658  1.00  1.00
ATOM   1183  CA  ALA E  66      26.962  93.231  25.097  1.00  1.00
ATOM   1184  CA  GLY E  67      24.288  92.952  27.771  1.00  1.00
ATOM   1185  CA  ASN E  68      25.765  96.100  29.285  1.00  1.00
ATOM   1186  CA  ALA E  69      25.419  97.912  25.925  1.00  1.00
ATOM   1187  CA  ALA E  70      21.787  96.748  25.625  1.00  1.00
ATOM   1188  CA  ARG E  71      21.082  98.006  29.177  1.00  1.00
ATOM   1189  CA  ASP E  72      22.810 101.342  28.408  1.00  1.00
ATOM   1190  CA  ASN E  73      20.467 101.717  25.406  1.00  1.00
ATOM   1191  CA  LYS E  74      17.440 100.773  27.538  1.00  1.00
ATOM   1192  CA  LYS E  75      16.928  97.426  25.808  1.00  1.00
ATOM   1193  CA  THR E  76      16.562  93.979  27.318  1.00  1.00
ATOM   1194  CA  ARG E  77      17.268  92.009  24.175  1.00  1.00
ATOM   1195  CA  ILE E  78      20.790  91.868  22.740  1.00  1.00
ATOM   1196  CA  ILE E  79      20.863  92.718  19.018  1.00  1.00
ATOM   1197  CA  PRO E  80      23.887  92.921  16.607  1.00  1.00
ATOM   1198  CA  ARG E  81      24.343  96.578  17.396  1.00  1.00
ATOM   1199  CA  HIS E  82      25.045  95.775  21.079  1.00  1.00
ATOM   1200  CA  LEU E  83      27.594  93.124  20.140  1.00  1.00
ATOM   1201  CA  GLN E  84      29.374  95.653  17.883  1.00  1.00
ATOM   1202  CA  LEU E  85      29.318  98.345  20.578  1.00  1.00
ATOM   1203  CA  ALA E  86      30.706  95.776  23.094  1.00  1.00
ATOM   1204  CA  VAL E  87      33.492  94.721  20.794  1.00  1.00
ATOM   1205  CA  ARG E  88      34.596  98.038  19.411  1.00  1.00
ATOM   1206  CA  ASN E  89      34.604  99.796  22.775  1.00  1.00
ATOM   1207  CA  ASP E  90      36.770  97.026  24.282  1.00  1.00
ATOM   1208  CA  GLU E  91      40.463  97.235  23.409  1.00  1.00
ATOM   1209  CA  GLU E  92      41.160  93.502  23.509  1.00  1.00
ATOM   1210  CA  LEU E  93      37.993  92.220  21.789  1.00  1.00
ATOM   1211  CA  ASN E  94      38.447  94.919  19.102  1.00  1.00
ATOM   1212  CA  LYS E  95      41.918  93.569  18.373  1.00  1.00
ATOM   1213  CA  LEU E  96      40.790  89.925  18.406  1.00  1.00
ATOM   1214  CA  LEU E  97      38.026  90.864  15.955  1.00  1.00
ATOM   1215  CA  GLY E  98      40.037  93.469  14.024  1.00  1.00
ATOM   1216  CA  ARG E  99      39.351  91.933  10.617  1.00  1.00
ATOM   1217  CA  VAL E 100      35.817  90.812  11.324  1.00  1.00
ATOM   1218  CA  THR E 101      32.616  92.583  10.324  1.00  1.00
ATOM   1219  CA  ILE E 102      29.556  92.147  12.521  1.00  1.00
ATOM   1220  CA  ALA E 103      26.540  92.445  10.231  1.00  1.00
ATOM   1221  CA  GLN E 104      23.999  95.116  11.248  1.00  1.00
ATOM   1222  CA  GLY E 105      26.469  96.387  13.779  1.00  1.00
ATOM   1223  CA  GLY E 106      26.918  99.917  12.474  1.00  1.00
ATOM   1224  CA  VAL E 107      29.965 101.873  13.689  1.00  1.00
ATOM   1225  CA  LEU E 108      30.864 103.702  16.920  1.00  1.00
ATOM   1226  CA  PRO E 109      29.774 107.389  17.040  1.00  1.00
ATOM   1227  CA  ASN E 110      32.949 109.302  16.283  1.00  1.00
ATOM   1228  CA  ILE E 111      33.373 112.730  14.721  1.00  1.00
ATOM   1229  CA  GLN E 112      36.898 114.089  14.236  1.00  1.00
ATOM   1230  CA  SER E 113      37.411 117.254  16.343  1.00  1.00
ATOM   1231  CA  VAL E 114      38.384 119.520  13.500  1.00  1.00
ATOM   1232  CA  LEU E 115      35.023 118.940  11.841  1.00  1.00
ATOM   1233  CA  LEU E 116      32.927 120.409  14.666  1.00  1.00
ATOM   1234  CA  PRO E 117      32.322 124.155  14.632  1.00  1.00
ATOM   1235  CA  LYS E 118      33.798 126.517  17.270  1.00  1.00
ATOM   1236  CA  LYS E 119      34.890 130.158  17.215  1.00  1.00
ATOM   1237  CA  THR E 120      31.327 131.370  16.727  1.00  1.00
ATOM   1238  CA  GLU E 121      31.566 130.996  12.953  1.00  1.00
ATOM   1239  CA  SER E 122      32.620 134.622  12.559  1.00  1.00
ATOM   1240  CA  SER E 123      36.160 135.302  11.313  1.00  1.00
ATOM   1241  CA  LYS E 124      38.100 138.052  13.100  1.00  1.00
ATOM   1242  CA  SER E 125      37.439 141.294  11.227  1.00  1.00
ATOM   1243  CA  LYS E 126      33.721 140.513  11.020  1.00  1.00
ATOM   1244  CA  SER E 127      32.390 139.240   7.688  1.00  1.00
ATOM   1245  CA  LYS E 128      32.624 135.803   6.058  1.00  1.00
TER
ATOM   1246  CA  PRO F   1       9.564  51.753  15.939  1.00  1.00
ATOM   1247  CA  GLU F   2       9.311  50.232  19.370  1.00  1.00
ATOM   1248  CA  PRO F   3      11.955  50.762  21.936  1.00  1.00
ATOM   1249  CA  ALA F   4      12.832  47.027  21.954  1.00  1.00
ATOM   1250  CA  LYS F   5      13.961  47.133  18.322  1.00  1.00
ATOM   1251  CA  SER F   6      15.967  49.769  16.446  1.00  1.00
ATOM   1252  CA  ALA F   7      19.152  48.666  14.671  1.00  1.00
ATOM   1253  CA  PRO F   8      19.738  47.295  12.135  1.00  1.00
ATOM   1254  CA  ALA F   9      19.447  49.076   8.778  1.00  1.00
ATOM   1255  CA  PRO F  10      17.570  50.178   6.738  1.00  1.00
ATOM   1256  CA  LYS F  11      15.570  53.310   7.597  1.00  1.00
ATOM   1257  CA  LYS F  12      18.733  55.142   8.732  1.00  1.00
ATOM   1258  CA  GLY F  13      17.574  58.446   7.308  1.00  1.00
ATOM   1259  CA  SER F  14      13.956  57.369   6.933  1.00  1.00
ATOM   1260  CA  LYS F  15      10.589  59.065   7.445  1.00  1.00
ATOM   1261  CA  LYS F  16       8.670  60.240   4.383  1.00  1.00
ATOM   1262  CA  ALA F  17       8.685  57.951   1.353  1.00  1.00
ATOM   1263  CA  VAL F  18       5.960  58.465  -1.257  1.00  1.00
ATOM   1264  CA  THR F  19       3.355  59.081   1.453  1.00  1.00
ATOM   1265  CA  LYS F  20       1.112  56.711   3.443  1.00  1.00
ATOM   1266  CA  THR F  21       1.305  58.167   6.956  1.00  1.00
ATOM   1267  CA  GLN F  22      -1.083  57.885   9.907  1.00  1.00
ATOM   1268  CA  LYS F  23      -1.651  60.826  12.254  1.00  1.00
ATOM   1269  CA  LYS F  24       0.424  64.019  12.344  1.00  1.00
ATOM   1270  CA  ASP F  25       1.559  65.483   9.025  1.00  1.00
ATOM   1271  CA  GLY F  26       5.233  65.486  10.014  1.00  1.00
ATOM   1272  CA  LYS F  27       8.851  65.061   8.892  1.00  1.00
ATOM   1273  CA  LYS F  28       9.843  66.804   5.641  1.00  1.00
ATOM   1274  CA  ARG F  29      12.712  64.685   4.281  1.00  1.00
ATOM   1275  CA  ARG F  30      14.516  64.345   7.606  1.00  1.00
ATOM   1276  CA  LYS F  31      16.581  67.492   7.142  1.00  1.00
ATOM   1277  CA  THR F  32      20.279  66.893   7.760  1.00  1.00
ATOM   1278  CA  ARG F  33      21.031  68.466  11.127  1.00  1.00
ATOM   1279  CA  LYS F  34      22.852  71.790  11.187  1.00  1.00
ATOM   1280  CA  GLU F  35      24.436  72.120  14.611  1.00  1.00
ATOM   1281  CA  SER F  36      25.111  75.438  16.370  1.00  1.00
ATOM   1282  CA  TYR F  37      26.364  76.739  19.681  1.00  1.00
ATOM   1283  CA  ALA F  38      23.082  78.516  20.343  1.00  1.00
ATOM   1284  CA  ILE F  39      21.911  76.485  23.368  1.00  1.00
ATOM   1285  CA  TYR F  40      25.298  76.937  25.017  1.00  1.00
ATOM   1286  CA  VAL F  41      25.538  80.608  24.163  1.00  1.00
ATOM   1287  CA  TYR F  42      22.061  80.953  25.697  1.00  1.00
ATOM   1288  CA  LYS F  43      23.152  79.125  28.883  1.00  1.00
ATOM   1289  CA  VAL F  44      26.089  81.476  29.326  1.00  1.00
ATOM   1290  CA  LEU F  45      24.007  84.558  28.635  1.00  1.00
ATOM   1291  CA  LYS F  46      21.640  83.608  31.499  1.00  1.00
ATOM   1292  CA  GLN F  47      24.608  83.234  33.856  1.00  1.00
ATOM   1293  CA  VAL F  48      25.875  86.676  33.152  1.00  1.00
ATOM   1294  CA  HIS F  49      22.681  88.612  32.449  1.00  1.00
ATOM   1295  CA  PRO F  50      19.746  86.605  33.888  1.00  1.00
ATOM   1296  CA  ASP F  51      17.021  88.906  32.546  1.00  1.00
ATOM   1297  CA  THR F  52      18.558  89.697  29.161  1.00  1.00
ATOM   1298  CA  GLY F  53      17.486  88.009  25.974  1.00  1.00
ATOM   1299  CA  ILE F  54      19.195  87.792  22.548  1.00  1.00
ATOM   1300  CA  SER F  55      17.695  88.194  19.047  1.00  1.00
ATOM   1301  CA  SER F  56      18.183  85.475  16.444  1.00  1.00
ATOM   1302  CA  LYS F  57      20.450  87.787  14.385  1.00  1.00
ATOM   1303  CA  ALA F  58      22.649  88.420  17.428  1.00  1.00
ATOM   1304  CA  MET F  59      22.647  84.690  18.087  1.00  1.00
ATOM   1305  CA  SER F  60      23.807  84.085  14.476  1.00  1.00
ATOM   1306  CA  ILE F  61      26.638  86.572  15.125  1.00  1.00
ATOM   1307  CA  MET F  62      27.594  84.677  18.361  1.00  1.00
ATOM   1308  CA  ASN F  63      27.594  81.359  16.521  1.00  1.00
ATOM   1309  CA  SER F  64      29.992  82.790  13.889  1.00  1.00
ATOM   1310  CA  PHE F  65      32.208  84.169  16.645  1.00  1.00
ATOM   1311  CA  VAL F  66      32.498  80.845  18.443  1.00  1.00
ATOM   1312  CA  ASN F  67      33.153  78.950  15.190  1.00  1.00
ATOM   1313  CA  ASP F  68      35.738  81.542  14.039  1.00  1.00
ATOM   1314  CA  VAL F  69      37.716  81.395  17.316  1.00  1.00
ATOM   1315  CA  PHE F  70      37.469  77.602  17.358  1.00  1.00
ATOM   1316  CA  GLU F  71      38.970  77.480  13.835  1.00  1.00
ATOM   1317  CA  ARG F  72      41.659  80.075  14.641  1.00  1.00
ATOM   1318  CA  ILE F  73      42.785  78.303  17.808  1.00  1.00
ATOM   1319  CA  ALA F  74      42.605  74.828  16.215  1.00  1.00
ATOM   1320  CA  GLY F  75      44.543  76.006  13.145  1.00  1.00
ATOM   1321  CA  GLU F  76      47.254  77.584  15.298  1.00  1.00
ATOM   1322  CA  ALA F  77      47.438  74.365  17.421  1.00  1.00
ATOM   1323  CA  SER F  78      47.668  72.261  14.231  1.00  1.00
ATOM   1324  CA  ARG F  79      50.616  74.357  12.953  1.00  1.00
ATOM   1325  CA  LEU F  80      52.270  74.196  16.363  1.00  1.00
ATOM   1326  CA  ALA F  81      52.008  70.398  16.409  1.00  1.00
ATOM   1327  CA  HIS F  82      53.388  70.109  12.845  1.00  1.00
ATOM   1328  CA  TYR F  83      56.239  72.534  13.525  1.00  1.00
ATOM   1329  CA  ASN F  84      57.258  70.276  16.399  1.00  1.00
ATOM   1330  CA  LYS F  85      56.732  67.043  14.489  1.00  1.00
ATOM   1331  CA  ARG F  86      53.985  65.898  16.860  1.00  1.00
ATOM   1332  CA  SER F  87      50.937  64.053  15.606  1.00  1.00
ATOM   1333  CA  THR F  88      48.809  64.798  18.665  1.00  1.00
ATOM   1334  CA  ILE F  89      47.138  68.059  19.588  1.00  1.00
ATOM   1335  CA  THR F  90      47.072  68.150  23.371  1.00  1.00
ATOM   1336  CA  SER F  91      45.830  70.761  25.790  1.00  1.00
ATOM   1337  CA  ARG F  92      49.368  72.063  25.700  1.00  1.00
ATOM   1338  CA  GLU F  93      49.106  72.975  21.983  1.00  1.00
ATOM   1339  CA  ILE F  94      45.705  74.542  22.670  1.00  1.00
ATOM   1340  CA  GLN F  95      47.209  76.605  25.494  1.00  1.00
ATOM   1341  CA  THR F  96      50.086  77.872  23.376  1.00  1.00
ATOM   1342  CA  ALA F  97      47.733  78.594  20.430  1.00  1.00
ATOM   1343  CA  VAL F  98      45.606  80.630  22.856  1.00  1.00
ATOM   1344  CA  ARG F  99      48.620  82.652  23.995  1.00  1.00
ATOM   1345  CA  LEU F 100      49.593  83.330  20.380  1.00  1.00
ATOM   1346  CA  LEU F 101      46.093  84.260  19.269  1.00  1.00
ATOM   1347  CA  LEU F 102      44.536  86.198  22.126  1.00  1.00
ATOM   1348  CA  PRO F 103      45.493  89.660  23.267  1.00  1.00
ATOM   1349  CA  GLY F 104      46.990  90.132  26.744  1.00  1.00
ATOM   1350  CA  GLU F 105      44.351  89.958  29.470  1.00  1.00
ATOM   1351  CA  LEU F 106      42.034  87.791  27.423  1.00  1.00
ATOM   1352  CA  ALA F 107      44.706  85.168  26.873  1.00  1.00
ATOM   1353  CA  LYS F 108      45.552  85.290  30.590  1.00  1.00
ATOM   1354  CA  HIS F 109      41.999  84.626  31.743  1.00  1.00
ATOM   1355  CA  ALA F 110      41.403  82.112  28.911  1.00  1.00
ATOM   1356  CA  VAL F 111      44.531  80.118  29.899  1.00  1.00
ATOM   1357  CA  SER F 112      43.383  80.140  33.563  1.00  1.00
ATOM   1358  CA  GLU F 113      39.884  78.830  32.684  1.00  1.00
ATOM   1359  CA  GLY F 114      41.284  76.230  30.276  1.00  1.00
ATOM   1360  CA  THR F 115      43.787  74.966  32.840  1.00  1.00
ATOM   1361  CA  LYS F 116      41.220  74.897  35.592  1.00  1.00
ATOM   1362  CA  ALA F 117      38.875  72.894  33.395  1.00  1.00
ATOM   1363  CA  VAL F 118      41.482  70.274  32.425  1.00  1.00
ATOM   1364  CA  THR F 119      42.642  69.888  36.012  1.00  1.00
ATOM   1365  CA  LYS F 120      39.010  69.345  37.157  1.00  1.00
ATOM   1366  CA  TYR F 121      38.278  66.971  34.315  1.00  1.00
ATOM   1367  CA  THR F 122      41.297  64.833  35.199  1.00  1.00
ATOM   1368  CA  SER F 123      40.453  64.902  38.919  1.00  1.00
ATOM   1369  CA  ALA F 124      37.437  62.691  38.283  1.00  1.00
ATOM   1370  CA  LYS F 125      37.246  58.869  38.099  1.00  1.00
TER
ATOM   1371  CA  ALA G   1      21.673 182.947  27.442  1.00  1.00
ATOM   1372  CA  ARG G   2      19.485 185.365  25.480  1.00  1.00
ATOM   1373  CA  THR G   3      17.395 186.231  28.553  1.00  1.00
ATOM   1374  CA  LYS G   4      14.083 185.825  26.751  1.00  1.00
ATOM   1375  CA  GLN G   5      12.334 182.465  27.146  1.00  1.00
ATOM   1376  CA  THR G   6      11.636 179.773  24.579  1.00  1.00
ATOM   1377  CA  ALA G   7      13.371 176.748  26.103  1.00  1.00
ATOM   1378  CA  ARG G   8      14.829 175.794  22.747  1.00  1.00
ATOM   1379  CA  LYS G   9      18.451 175.647  23.899  1.00  1.00
ATOM   1380  CA  SER G  10      19.757 172.551  25.685  1.00  1.00
ATOM   1381  CA  THR G  11      17.931 169.228  25.494  1.00  1.00
ATOM   1382  CA  GLY G  12      16.812 167.309  22.418  1.00  1.00
ATOM   1383  CA  GLY G  13      17.518 170.117  19.992  1.00  1.00
ATOM   1384  CA  LYS G  14      20.005 172.589  18.548  1.00  1.00
ATOM   1385  CA  ALA G  15      22.094 169.800  17.010  1.00  1.00
ATOM   1386  CA  PRO G  16      20.827 166.169  17.041  1.00  1.00
ATOM   1387  CA  ARG G  17      22.883 163.614  18.979  1.00  1.00
ATOM   1388  CA  LYS G  18      19.849 161.460  19.775  1.00  1.00
ATOM   1389  CA  GLN G  19      17.844 159.229  17.404  1.00  1.00
ATOM   1390  CA  LEU G  20      20.379 156.387  17.574  1.00  1.00
ATOM   1391  CA  ALA G  21      19.174 152.811  17.059  1.00  1.00
ATOM   1392  CA  THR G  22      19.972 151.108  13.748  1.00  1.00
ATOM   1393  CA  LYS G  23      16.360 150.894  12.567  1.00  1.00
ATOM   1394  CA  ALA G  24      14.494 148.023  10.904  1.00  1.00
ATOM   1395  CA  ALA G  25      15.462 144.429  11.694  1.00  1.00
ATOM   1396  CA  ARG G  26      13.254 141.867  13.438  1.00  1.00
ATOM   1397  CA  LYS G  27      10.149 140.487  11.716  1.00  1.00
ATOM   1398  CA  SER G  28      10.884 142.515   8.587  1.00  1.00
ATOM   1399  CA  ALA G  29       8.964 145.789   8.379  1.00  1.00
ATOM   1400  CA  PRO G  30       9.652 146.148   4.628  1.00  1.00
ATOM   1401  CA  ALA G  31      11.351 149.502   5.196  1.00  1.00
ATOM   1402  CA  THR G  32      14.696 148.084   4.051  1.00  1.00
ATOM   1403  CA  GLY G  33      18.075 147.799   5.749  1.00  1.00
ATOM   1404  CA  GLY G  34      18.296 144.011   5.813  1.00  1.00
ATOM   1405  CA  VAL G  35      17.533 141.010   3.618  1.00  1.00
ATOM   1406  CA  LYS G  36      14.087 139.367   4.173  1.00  1.00
ATOM   1407  CA  LYS G  37      14.779 136.059   5.943  1.00  1.00
ATOM   1408  CA  PRO G  38      13.640 132.439   5.424  1.00  1.00
ATOM   1409  CA  HIS G  39      15.215 129.790   7.643  1.00  1.00
ATOM   1410  CA  ARG G  40      18.618 128.364   6.698  1.00  1.00
ATOM   1411  CA  TYR G  41      21.013 126.150   8.629  1.00  1.00
ATOM   1412  CA  ARG G  42      24.683 127.031   8.072  1.00  1.00
ATOM   1413  CA  PRO G  43      26.785 124.895   5.664  1.00  1.00
ATOM   1414  CA  GLY G  44      28.108 122.047   7.799  1.00  1.00
ATOM   1415  CA  THR G  45      25.361 122.072  10.420  1.00  1.00
ATOM   1416  CA  VAL G  46      23.204 119.578   8.555  1.00  1.00
ATOM   1417  CA  ALA G  47      26.206 117.504   7.447  1.00  1.00
ATOM   1418  CA  LEU G  48      27.112 117.126  11.151  1.00  1.00
ATOM   1419  CA  ARG G  49      23.518 116.220  12.006  1.00  1.00
ATOM   1420  CA  GLU G  50      23.607 113.476   9.321  1.00  1.00
ATOM   1421  CA  ILE G  51      26.916 112.074  10.578  1.00  1.00
ATOM   1422  CA  ARG G  52      25.369 111.761  14.055  1.00  1.00
ATOM   1423  CA  ARG G  53      22.154 110.223  12.681  1.00  1.00
ATOM   1424  CA  TYR G  54      23.944 107.599  10.586  1.00  1.00
ATOM   1425  CA  GLN G  55      26.573 106.700  13.152  1.00  1.00
ATOM   1426  CA  LYS G  56      23.796 105.907  15.566  1.00  1.00
ATOM   1427  CA  SER G  57      21.880 103.574  13.232  1.00  1.00
ATOM   1428  CA  THR G  58      22.814 100.276  11.587  1.00  1.00
ATOM   1429  CA  GLU G  59      20.473 100.109   8.589  1.00  1.00
ATOM   1430  CA  LEU G  60      21.994  99.478   5.176  1.00  1.00
ATOM   1431  CA  LEU G  61      22.461 102.748   3.277  1.00  1.00
ATOM   1432  CA  ILE G  62      22.387 101.663  -0.377  1.00  1.00
ATOM   1433  CA  ARG G  63      18.911 100.757  -1.757  1.00  1.00
ATOM   1434  CA  LYS G  64      18.269  97.013  -1.915  1.00  1.00
ATOM   1435  CA  LEU G  65      17.020  96.580  -5.497  1.00  1.00
ATOM   1436  CA  PRO G  66      19.632  98.756  -7.175  1.00  1.00
ATOM   1437  CA  PHE G  67      22.306  96.873  -5.223  1.00  1.00
ATOM   1438  CA  GLN G  68      20.903  93.486  -6.100  1.00  1.00
ATOM   1439  CA  ARG G  69      20.943  94.455  -9.780  1.00  1.00
ATOM   1440  CA  LEU G  70      24.565  95.517  -9.645  1.00  1.00
ATOM   1441  CA  VAL G  71      25.598  92.266  -7.970  1.00  1.00
ATOM   1442  CA  ARG G  72      23.763  90.058 -10.495  1.00  1.00
ATOM   1443  CA  GLU G  73      25.208  92.031 -13.392  1.00  1.00
ATOM   1444  CA  ILE G  74      28.774  91.717 -12.106  1.00  1.00
ATOM   1445  CA  ALA G  75      28.403  87.967 -11.485  1.00  1.00
ATOM   1446  CA  GLN G  76      26.947  87.399 -14.985  1.00  1.00
ATOM   1447  CA  ASP G  77      30.336  88.525 -16.327  1.00  1.00
ATOM   1448  CA  PHE G  78      32.049  85.575 -14.640  1.00  1.00
ATOM   1449  CA  LYS G  79      29.390  82.875 -15.026  1.00  1.00
ATOM   1450  CA  THR G  80      26.077  83.136 -16.864  1.00  1.00
ATOM   1451  CA  ASP G  81      22.722  81.891 -15.656  1.00  1.00
ATOM   1452  CA  LEU G  82      23.474  82.033 -11.959  1.00  1.00
ATOM   1453  CA  ARG G  83      20.825  82.247  -9.286  1.00  1.00
ATOM   1454  CA  PHE G  84      21.485  83.839  -5.856  1.00  1.00
ATOM   1455  CA  GLN G  85      20.184  82.921  -2.443  1.00  1.00
ATOM   1456  CA  SER G  86      18.607  86.086  -0.987  1.00  1.00
ATOM   1457  CA  SER G  87      21.049  85.926   1.954  1.00  1.00
ATOM   1458  CA  ALA G  88      24.016  85.793  -0.499  1.00  1.00
ATOM   1459  CA  VAL G  89      23.047  89.169  -1.833  1.00  1.00
ATOM   1460  CA  MET G  90      22.475  90.506   1.686  1.00  1.00
ATOM   1461  CA  ALA G  91      25.880  89.196   2.832  1.00  1.00
ATOM   1462  CA  LEU G  92      27.509  90.998  -0.094  1.00  1.00
ATOM   1463  CA  GLN G  93      25.692  94.228   0.745  1.00  1.00
ATOM   1464  CA  GLU G  94      26.595  94.067   4.453  1.00  1.00
ATOM   1465  CA  ALA G  95      30.249  93.426   3.501  1.00  1.00
ATOM   1466  CA  SER G  96      30.312  96.112   0.776  1.00  1.00
ATOM   1467  CA  GLU G  97      28.814  98.778   2.998  1.00  1.00
ATOM   1468  CA  ALA G  98      31.125  97.959   5.911  1.00  1.00
ATOM   1469  CA  TYR G  99      34.064  98.142   3.495  1.00  1.00
ATOM   1470  CA  LEU G 100      33.015 101.523   2.102  1.00  1.00
ATOM   1471  CA  VAL G 101      32.263 103.057   5.465  1.00  1.00
ATOM   1472  CA  ALA G 102      35.685 101.993   6.838  1.00  1.00
ATOM   1473  CA  LEU G 103      37.340 103.291   3.659  1.00  1.00
ATOM   1474  CA  PHE G 104      35.609 106.657   4.114  1.00  1.00
ATOM   1475  CA  GLU G 105      36.946 106.847   7.669  1.00  1.00
ATOM   1476  CA  ASP G 106      40.516 106.375   6.304  1.00  1.00
ATOM   1477  CA  THR G 107      39.867 108.749   3.386  1.00  1.00
ATOM   1478  CA  ASN G 108      38.671 111.354   5.936  1.00  1.00
ATOM   1479  CA  LEU G 109      41.883 111.029   7.952  1.00  1.00
ATOM   1480  CA  CYS G 110      43.853 111.643   4.710  1.00  1.00
ATOM   1481  CA  ALA G 111      41.835 114.807   3.917  1.00  1.00
ATOM   1482  CA  ILE G 112      42.337 116.139   7.418  1.00  1.00
ATOM   1483  CA  HIS G 113      46.032 115.303   7.188  1.00  1.00
ATOM   1484  CA  ALA G 114      46.220 117.689   4.245  1.00  1.00
ATOM   1485  CA  LYS G 115      44.424 120.383   6.283  1.00  1.00
ATOM   1486  CA  ARG G 116      41.162 119.911   4.383  1.00  1.00
ATOM   1487  CA  VAL G 117      37.695 118.907   5.553  1.00  1.00
ATOM   1488  CA  THR G 118      36.554 117.894   2.082  1.00  1.00
ATOM   1489  CA  ILE G 119      37.389 114.379   0.915  1.00  1.00
ATOM   1490  CA  MET G 120      38.813 114.111  -2.578  1.00  1.00
ATOM   1491  CA  PRO G 121      39.713 111.223  -4.932  1.00  1.00
ATOM   1492  CA  LYS G 122      43.394 111.605  -4.012  1.00  1.00
ATOM   1493  CA  ASP G 123      42.430 110.871  -0.391  1.00  1.00
ATOM   1494  CA  ILE G 124      40.669 107.651  -1.347  1.00  1.00
ATOM   1495  CA  GLN G 125      43.673 106.740  -3.531  1.00  1.00
ATOM   1496  CA  LEU G 126      46.183 107.412  -0.772  1.00  1.00
ATOM   1497  CA  ALA G 127      44.193 105.319   1.702  1.00  1.00
ATOM   1498  CA  ARG G 128      43.949 102.381  -0.707  1.00  1.00
ATOM   1499  CA  ARG G 129      47.667 102.556  -1.526  1.00  1.00
ATOM   1500  CA  ILE G 130      48.637 102.487   2.171  1.00  1.00
ATOM   1501  CA  ARG G 131      46.190  99.679   2.845  1.00  1.00
ATOM   1502  CA  GLY G 132      47.913  97.636   0.168  1.00  1.00
ATOM   1503  CA  GLU G 133      44.844  97.566  -2.071  1.00  1.00
ATOM   1504  CA  ARG G 134      46.459  99.715  -4.761  1.00  1.00
ATOM   1505  CA  ALA G 135      50.221  99.714  -4.486  1.00  1.00
TER
ATOM   1506  CA  SER H   1       5.309  72.088 -10.640  1.00  1.00
ATOM   1507  CA  GLY H   2       8.403  70.313 -11.924  1.00  1.00
ATOM   1508  CA  ARG H   3       7.600  71.001 -15.569  1.00  1.00
ATOM   1509  CA  GLY H   4       9.678  72.380 -18.418  1.00  1.00
ATOM   1510  CA  LYS H   5      13.223  71.675 -19.535  1.00  1.00
ATOM   1511  CA  GLY H   6      16.506  73.009 -18.216  1.00  1.00
ATOM   1512  CA  GLY H   7      20.057  72.448 -19.408  1.00  1.00
ATOM   1513  CA  LYS H   8      20.695  76.104 -20.220  1.00  1.00
ATOM   1514  CA  GLY H   9      18.687  77.280 -17.216  1.00  1.00
ATOM   1515  CA  LEU H  10      15.434  79.231 -17.225  1.00  1.00
ATOM   1516  CA  GLY H  11      13.159  78.532 -20.176  1.00  1.00
ATOM   1517  CA  LYS H  12       9.676  77.595 -21.367  1.00  1.00
ATOM   1518  CA  GLY H  13       7.814  78.452 -24.572  1.00  1.00
ATOM   1519  CA  GLY H  14       4.637  80.445 -25.069  1.00  1.00
ATOM   1520  CA  ALA H  15       6.054  83.634 -23.581  1.00  1.00
ATOM   1521  CA  LYS H  16       6.766  83.701 -19.838  1.00  1.00
ATOM   1522  CA  ARG H  17      10.427  83.819 -18.829  1.00  1.00
ATOM   1523  CA  HIS H  18      11.990  87.262 -18.472  1.00  1.00
ATOM   1524  CA  ARG H  19      15.570  88.397 -18.144  1.00  1.00
ATOM   1525  CA  LYS H  20      16.258  91.894 -19.391  1.00  1.00
ATOM   1526  CA  VAL H  21      19.865  92.714 -20.142  1.00  1.00
ATOM   1527  CA  LEU H  22      21.470  94.699 -17.308  1.00  1.00
ATOM   1528  CA  ARG H  23      24.018  97.486 -17.897  1.00  1.00
ATOM   1529  CA  ASP H  24      24.048 100.981 -16.345  1.00  1.00
ATOM   1530  CA  ASN H  25      23.624  99.701 -12.772  1.00  1.00
ATOM   1531  CA  ILE H  26      26.842 101.002 -11.200  1.00  1.00
ATOM   1532  CA  GLN H  27      25.226 104.353 -11.759  1.00  1.00
ATOM   1533  CA  GLY H  28      22.372 103.008  -9.727  1.00  1.00
ATOM   1534  CA  ILE H  29      24.431 103.329  -6.542  1.00  1.00
ATOM   1535  CA  THR H  30      23.296 106.898  -6.058  1.00  1.00
ATOM   1536  CA  LYS H  31      25.022 110.060  -4.977  1.00  1.00
ATOM   1537  CA  PRO H  32      22.693 110.133  -1.936  1.00  1.00
ATOM   1538  CA  ALA H  33      23.544 106.577  -0.882  1.00  1.00
ATOM   1539  CA  ILE H  34      27.283 107.365  -1.207  1.00  1.00
ATOM   1540  CA  ARG H  35      26.833 110.530   0.844  1.00  1.00
ATOM   1541  CA  ARG H  36      25.082 108.473   3.527  1.00  1.00
ATOM   1542  CA  LEU H  37      27.918 105.927   3.577  1.00  1.00
ATOM   1543  CA  ALA H  38      30.395 108.789   3.928  1.00  1.00
ATOM   1544  CA  ARG H  39      28.370 110.283   6.821  1.00  1.00
ATOM   1545  CA  ARG H  40      28.449 107.012   8.689  1.00  1.00
ATOM   1546  CA  GLY H  41      32.195 107.116   8.005  1.00  1.00
ATOM   1547  CA  GLY H  42      32.401 110.560   9.696  1.00  1.00
ATOM   1548  CA  VAL H  43      32.818 112.625   6.523  1.00  1.00
ATOM   1549  CA  LYS H  44      31.457 116.219   6.612  1.00  1.00
ATOM   1550  CA  ARG H  45      32.233 117.561   3.136  1.00  1.00
ATOM   1551  CA  ILE H  46      32.484 115.732  -0.171  1.00  1.00
ATOM   1552  CA  SER H  47      34.160 116.651  -3.461  1.00  1.00
ATOM   1553  CA  GLY H  48      32.037 116.334  -6.570  1.00  1.00
ATOM   1554  CA  LEU H  49      34.452 113.774  -7.966  1.00  1.00
ATOM   1555  CA  ILE H  50      34.081 111.396  -4.995  1.00  1.00
ATOM   1556  CA  TYR H  51      30.950 109.767  -6.353  1.00  1.00
ATOM   1557  CA  GLU H  52      32.478 108.320  -9.484  1.00  1.00
ATOM   1558  CA  GLU H  53      35.587 107.403  -7.571  1.00  1.00
ATOM   1559  CA  THR H  54      33.505 105.497  -5.027  1.00  1.00
ATOM   1560  CA  ARG H  55      31.607 103.615  -7.728  1.00  1.00
ATOM   1561  CA  GLY H  56      34.893 102.486  -9.246  1.00  1.00
ATOM   1562  CA  VAL H  57      36.184 101.259  -5.907  1.00  1.00
ATOM   1563  CA  LEU H  58      32.925  99.525  -5.067  1.00  1.00
ATOM   1564  CA  LYS H  59      32.886  97.773  -8.437  1.00  1.00
ATOM   1565  CA  VAL H  60      36.439  96.437  -7.843  1.00  1.00
ATOM   1566  CA  PHE H  61      35.490  95.200  -4.382  1.00  1.00
ATOM   1567  CA  LEU H  62      32.426  93.347  -5.713  1.00  1.00
ATOM   1568  CA  GLU H  63      34.263  91.949  -8.718  1.00  1.00
ATOM   1569  CA  ASN H  64      36.864  90.522  -6.332  1.00  1.00
ATOM   1570  CA  VAL H  65      34.468  89.046  -3.845  1.00  1.00
ATOM   1571  CA  ILE H  66      31.963  87.783  -6.448  1.00  1.00
ATOM   1572  CA  ARG H  67      34.702  86.212  -8.558  1.00  1.00
ATOM   1573  CA  ASP H  68      35.750  84.029  -5.609  1.00  1.00
ATOM   1574  CA  ALA H  69      32.193  83.278  -4.520  1.00  1.00
ATOM   1575  CA  VAL H  70      31.353  82.084  -8.034  1.00  1.00
ATOM   1576  CA  THR H  71      34.539  79.977  -8.006  1.00  1.00
ATOM   1577  CA  TYR H  72      33.229  78.206  -4.919  1.00  1.00
ATOM   1578  CA  THR H  73      29.765  77.869  -6.539  1.00  1.00
ATOM   1579  CA  GLU H  74      31.204  76.212  -9.642  1.00  1.00
ATOM   1580  CA  HIS H  75      33.476  73.929  -7.654  1.00  1.00
ATOM   1581  CA  ALA H  76      30.387  72.680  -5.851  1.00  1.00
ATOM   1582  CA  LYS H  77      28.728  72.022  -9.179  1.00  1.00
ATOM   1583  CA  ARG H  78      25.974  74.446  -8.187  1.00  1.00
ATOM   1584  CA  LYS H  79      24.097  76.997 -10.290  1.00  1.00
ATOM   1585  CA  THR H  80      23.080  79.053  -7.243  1.00  1.00
ATOM   1586  CA  VAL H  81      25.448  81.395  -5.343  1.00  1.00
ATOM   1587  CA  THR H  82      24.901  80.744  -1.656  1.00  1.00
ATOM   1588  CA  ALA H  83      25.494  82.887   1.389  1.00  1.00
ATOM   1589  CA  MET H  84      28.267  80.429   2.368  1.00  1.00
ATOM   1590  CA  ASP H  85      30.014  80.937  -0.996  1.00  1.00
ATOM   1591  CA  VAL H  86      30.049  84.654  -0.182  1.00  1.00
ATOM   1592  CA  VAL H  87      31.141  84.083   3.456  1.00  1.00
ATOM   1593  CA  TYR H  88      34.035  81.866   2.310  1.00  1.00
ATOM   1594  CA  ALA H  89      35.057  84.325  -0.398  1.00  1.00
ATOM   1595  CA  LEU H  90      35.029  87.195   2.127  1.00  1.00
ATOM   1596  CA  LYS H  91      37.054  85.222   4.653  1.00  1.00
ATOM   1597  CA  ARG H  92      39.835  84.357   2.209  1.00  1.00
ATOM   1598  CA  GLN H  93      40.021  88.042   1.189  1.00  1.00
ATOM   1599  CA  GLY H  94      40.607  88.965   4.851  1.00  1.00
ATOM   1600  CA  ARG H  95      37.100  90.342   5.350  1.00  1.00
ATOM   1601  CA  THR H  96      35.464  87.770   7.660  1.00  1.00
ATOM   1602  CA  LEU H  97      31.749  88.472   7.962  1.00  1.00
ATOM   1603  CA  TYR H  98      29.671  87.303  10.942  1.00  1.00
ATOM   1604  CA  GLY H  99      25.924  86.747  10.712  1.00  1.00
ATOM   1605  CA  PHE H 100      25.587  84.544   7.646  1.00  1.00
ATOM   1606  CA  GLY H 101      26.530  81.020   8.718  1.00  1.00
ATOM   1607  CA  GLY H 102      29.779  79.240   9.509  1.00  1.00
TER
ATOM   1608  CA  SER I   1      55.290  35.522 -23.546  1.00  1.00
ATOM   1609  CA  GLY I   2      52.621  35.116 -20.885  1.00  1.00
ATOM   1610  CA  ARG I   3      52.806  35.342 -17.097  1.00  1.00
ATOM   1611  CA  GLY I   4      49.685  37.497 -16.907  1.00  1.00
ATOM   1612  CA  LYS I   5      49.098  40.950 -15.438  1.00  1.00
ATOM   1613  CA  GLN I   6      52.786  41.835 -15.736  1.00  1.00
ATOM   1614  CA  GLY I   7      53.380  40.972 -12.092  1.00  1.00
ATOM   1615  CA  GLY I   8      56.930  39.770 -12.609  1.00  1.00
ATOM   1616  CA  LYS I   9      59.782  40.822 -14.876  1.00  1.00
ATOM   1617  CA  THR I  10      60.969  44.370 -14.295  1.00  1.00
ATOM   1618  CA  ARG I  11      59.794  44.482 -10.693  1.00  1.00
ATOM   1619  CA  ALA I  12      62.136  47.377  -9.989  1.00  1.00
ATOM   1620  CA  LYS I  13      61.109  51.046  -9.914  1.00  1.00
ATOM   1621  CA  ALA I  14      61.180  51.279 -13.689  1.00  1.00
ATOM   1622  CA  LYS I  15      59.698  54.778 -13.659  1.00  1.00
ATOM   1623  CA  THR I  16      59.016  57.568 -11.170  1.00  1.00
ATOM   1624  CA  ARG I  17      55.660  59.288 -11.123  1.00  1.00
ATOM   1625  CA  SER I  18      57.612  62.441 -11.903  1.00  1.00
ATOM   1626  CA  SER I  19      59.010  60.971 -15.146  1.00  1.00
ATOM   1627  CA  ARG I  20      55.590  59.574 -15.895  1.00  1.00
ATOM   1628  CA  ALA I  21      54.022  63.051 -15.587  1.00  1.00
ATOM   1629  CA  GLY I  22      56.896  64.737 -17.476  1.00  1.00
ATOM   1630  CA  LEU I  23      57.966  66.705 -14.401  1.00  1.00
ATOM   1631  CA  GLN I  24      61.210  67.691 -12.703  1.00  1.00
ATOM   1632  CA  PHE I  25      59.602  68.293  -9.278  1.00  1.00
ATOM   1633  CA  PRO I  26      58.993  65.126  -7.169  1.00  1.00
ATOM   1634  CA  VAL I  27      55.489  63.708  -7.364  1.00  1.00
ATOM   1635  CA  GLY I  28      56.228  61.100  -4.710  1.00  1.00
ATOM   1636  CA  ARG I  29      57.457  63.702  -2.203  1.00  1.00
ATOM   1637  CA  VAL I  30      54.575  66.056  -2.895  1.00  1.00
ATOM   1638  CA  HIS I  31      52.131  63.149  -2.320  1.00  1.00
ATOM   1639  CA  ARG I  32      53.796  62.300   0.994  1.00  1.00
ATOM   1640  CA  LEU I  33      53.887  65.916   2.146  1.00  1.00
ATOM   1641  CA  LEU I  34      50.168  66.328   1.296  1.00  1.00
ATOM   1642  CA  ARG I  35      49.400  63.271   3.436  1.00  1.00
ATOM   1643  CA  LYS I  36      51.726  64.363   6.265  1.00  1.00
ATOM   1644  CA  GLY I  37      50.175  67.843   6.505  1.00  1.00
ATOM   1645  CA  ASN I  38      46.653  66.828   7.531  1.00  1.00
ATOM   1646  CA  TYR I  39      44.911  68.566   4.694  1.00  1.00
ATOM   1647  CA  ALA I  40      42.285  65.832   4.158  1.00  1.00
ATOM   1648  CA  GLU I  41      41.750  62.234   5.165  1.00  1.00
ATOM   1649  CA  ARG I  42      42.488  61.132   1.591  1.00  1.00
ATOM   1650  CA  VAL I  43      44.655  62.445  -1.277  1.00  1.00
ATOM   1651  CA  GLY I  44      43.875  61.263  -4.786  1.00  1.00
ATOM   1652  CA  ALA I  45      46.635  60.083  -7.141  1.00  1.00
ATOM   1653  CA  GLY I  46      46.255  63.079  -9.444  1.00  1.00
ATOM   1654  CA  ALA I  47      46.502  65.727  -6.707  1.00  1.00
ATOM   1655  CA  PRO I  48      50.273  65.510  -6.158  1.00  1.00
ATOM   1656  CA  VAL I  49      50.819  65.401  -9.907  1.00  1.00
ATOM   1657  CA  TYR I  50      48.837  68.567 -10.474  1.00  1.00
ATOM   1658  CA  LEU I  51      50.423  70.278  -7.476  1.00  1.00
ATOM   1659  CA  ALA I  52      54.008  69.325  -8.464  1.00  1.00
ATOM   1660  CA  ALA I  53      53.359  70.631 -12.021  1.00  1.00
ATOM   1661  CA  VAL I  54      52.104  73.973 -10.596  1.00  1.00
ATOM   1662  CA  LEU I  55      55.081  74.369  -8.231  1.00  1.00
ATOM   1663  CA  GLU I  56      57.445  73.529 -11.063  1.00  1.00
ATOM   1664  CA  TYR I  57      55.725  76.043 -13.319  1.00  1.00
ATOM   1665  CA  LEU I  58      55.948  78.890 -10.773  1.00  1.00
ATOM   1666  CA  THR I  59      59.571  78.043 -10.087  1.00  1.00
ATOM   1667  CA  ALA I  60      60.328  78.222 -13.824  1.00  1.00
ATOM   1668  CA  GLU I  61      58.589  81.614 -14.086  1.00  1.00
ATOM   1669  CA  ILE I  62      60.527  83.200 -11.245  1.00  1.00
ATOM   1670  CA  LEU I  63      63.820  81.701 -12.402  1.00  1.00
ATOM   1671  CA  GLU I  64      63.237  82.859 -15.984  1.00  1.00
ATOM   1672  CA  LEU I  65      62.682  86.468 -14.853  1.00  1.00
ATOM   1673  CA  ALA I  66      65.455  86.271 -12.202  1.00  1.00
ATOM   1674  CA  GLY I  67      68.030  84.992 -14.675  1.00  1.00
ATOM   1675  CA  ASN I  68      67.022  87.891 -16.903  1.00  1.00
ATOM   1676  CA  ALA I  69      67.665  90.352 -14.033  1.00  1.00
ATOM   1677  CA  ALA I  70      71.084  88.761 -13.387  1.00  1.00
ATOM   1678  CA  ARG I  71      71.933  89.059 -17.114  1.00  1.00
ATOM   1679  CA  ASP I  72      70.737  92.702 -17.160  1.00  1.00
ATOM   1680  CA  ASN I  73      73.143  93.392 -14.264  1.00  1.00
ATOM   1681  CA  LYS I  74      75.968  91.548 -16.059  1.00  1.00
ATOM   1682  CA  LYS I  75      75.971  88.627 -13.624  1.00  1.00
ATOM   1683  CA  THR I  76      75.758  84.920 -14.332  1.00  1.00
ATOM   1684  CA  ARG I  77      74.809  83.827 -10.843  1.00  1.00
ATOM   1685  CA  ILE I  78      71.330  84.546  -9.480  1.00  1.00
ATOM   1686  CA  ILE I  79      71.443  86.204  -6.042  1.00  1.00
ATOM   1687  CA  PRO I  80      68.514  87.383  -3.797  1.00  1.00
ATOM   1688  CA  ARG I  81      68.610  90.805  -5.371  1.00  1.00
ATOM   1689  CA  HIS I  82      67.756  89.334  -8.807  1.00  1.00
ATOM   1690  CA  LEU I  83      64.844  87.364  -7.375  1.00  1.00
ATOM   1691  CA  GLN I  84      63.489  90.562  -5.766  1.00  1.00
ATOM   1692  CA  LEU I  85      63.928  92.561  -8.977  1.00  1.00
ATOM   1693  CA  ALA I  86      62.140  89.748 -10.911  1.00  1.00
ATOM   1694  CA  VAL I  87      59.245  89.653  -8.508  1.00  1.00
ATOM   1695  CA  ARG I  88      58.681  93.318  -7.892  1.00  1.00
ATOM   1696  CA  ASN I  89      58.916  94.297 -11.551  1.00  1.00
ATOM   1697  CA  ASP I  90      56.325  91.643 -12.488  1.00  1.00
ATOM   1698  CA  GLU I  91      52.721  92.611 -11.761  1.00  1.00
ATOM   1699  CA  GLU I  92      51.440  89.097 -11.094  1.00  1.00
ATOM   1700  CA  LEU I  93      54.387  87.726  -9.075  1.00  1.00
ATOM   1701  CA  ASN I  94      54.388  90.964  -7.019  1.00  1.00
ATOM   1702  CA  LYS I  95      50.754  90.350  -6.110  1.00  1.00
ATOM   1703  CA  LEU I  96      51.300  86.649  -5.360  1.00  1.00
ATOM   1704  CA  LEU I  97      54.199  87.643  -3.091  1.00  1.00
ATOM   1705  CA  GLY I  98      52.628  90.870  -1.793  1.00  1.00
ATOM   1706  CA  ARG I  99      53.097  89.992   1.874  1.00  1.00
ATOM   1707  CA  VAL I 100      56.413  88.229   1.500  1.00  1.00
ATOM   1708  CA  THR I 101      59.851  89.677   2.187  1.00  1.00
ATOM   1709  CA  ILE I 102      62.798  88.341   0.210  1.00  1.00
ATOM   1710  CA  ALA I 103      65.835  88.656   2.468  1.00  1.00
ATOM   1711  CA  GLN I 104      68.759  90.624   0.983  1.00  1.00
ATOM   1712  CA  GLY I 105      66.509  91.689  -1.831  1.00  1.00
ATOM   1713  CA  GLY I 106      66.633  95.443  -1.322  1.00  1.00
ATOM   1714  CA  VAL I 107      63.913  97.540  -2.994  1.00  1.00
ATOM   1715  CA  LEU I 108      63.270  98.753  -6.558  1.00  1.00
ATOM   1716  CA  PRO I 109      64.887 102.137  -7.423  1.00  1.00
ATOM   1717  CA  ASN I 110      62.043 104.610  -7.090  1.00  1.00
ATOM   1718  CA  ILE I 111      62.152 108.314  -6.297  1.00  1.00
ATOM   1719  CA  GLN I 112      58.865 110.206  -5.960  1.00  1.00
ATOM   1720  CA  SER I 113      58.601 112.944  -8.634  1.00  1.00
ATOM   1721  CA  VAL I 114      58.192 115.834  -6.252  1.00  1.00
ATOM   1722  CA  LEU I 115      61.584 115.084  -4.725  1.00  1.00
ATOM   1723  CA  LEU I 116      63.592 115.708  -7.908  1.00  1.00
ATOM   1724  CA  PRO I 117      65.530 118.963  -8.130  1.00  1.00
ATOM   1725  CA  LYS I 118      64.082 122.175  -9.630  1.00  1.00
ATOM   1726  CA  LYS I 119      61.274 122.101  -7.069  1.00  1.00
ATOM   1727  CA  THR I 120      58.862 120.596  -9.586  1.00  1.00
ATOM   1728  CA  GLU I 121      59.233 118.399 -12.669  1.00  1.00
ATOM   1729  CA  SER I 122      59.790 114.669 -13.124  1.00  1.00
ATOM   1730  CA  SER I 123      62.134 115.236 -16.080  1.00  1.00
ATOM   1731  CA  LYS I 124      64.585 112.492 -17.074  1.00  1.00
ATOM   1732  CA  SER I 125      63.926 110.774 -20.402  1.00  1.00
ATOM   1733  CA  LYS I 126      66.251 107.866 -19.613  1.00  1.00
ATOM   1734  CA  SER I 127      64.575 105.302 -17.355  1.00  1.00
ATOM   1735  CA  LYS I 128      61.194 106.992 -17.841  1.00  1.00
TER
ATOM   1736  CA  PRO J   1     105.405  45.155  34.914  1.00  1.00
ATOM   1737  CA  GLU J   2     105.120  45.395  31.171  1.00  1.00
ATOM   1738  CA  PRO J   3     101.796  44.635  29.678  1.00  1.00
ATOM   1739  CA  ALA J   4     101.472  41.555  27.414  1.00  1.00
ATOM   1740  CA  LYS J   5     100.157  43.637  24.514  1.00  1.00
ATOM   1741  CA  SER J   6     102.007  45.403  21.694  1.00  1.00
ATOM   1742  CA  ALA J   7      99.511  48.280  21.625  1.00  1.00
ATOM   1743  CA  PRO J   8      98.583  47.534  18.937  1.00  1.00
ATOM   1744  CA  ALA J   9      97.391  51.078  18.194  1.00  1.00
ATOM   1745  CA  PRO J  10      98.579  53.812  18.330  1.00  1.00
ATOM   1746  CA  LYS J  11      96.986  56.406  20.632  1.00  1.00
ATOM   1747  CA  LYS J  12      96.252  59.067  17.979  1.00  1.00
ATOM   1748  CA  GLY J  13      92.532  58.879  18.625  1.00  1.00
ATOM   1749  CA  SER J  14      90.175  55.934  19.019  1.00  1.00
ATOM   1750  CA  LYS J  15      90.753  52.179  19.207  1.00  1.00
ATOM   1751  CA  LYS J  16      88.480  50.073  17.011  1.00  1.00
ATOM   1752  CA  ALA J  17      85.951  47.856  18.771  1.00  1.00
ATOM   1753  CA  VAL J  18      85.945  44.200  17.711  1.00  1.00
ATOM   1754  CA  THR J  19      83.680  44.242  14.650  1.00  1.00
ATOM   1755  CA  LYS J  20      82.985  47.149  12.269  1.00  1.00
ATOM   1756  CA  THR J  21      79.369  47.475  11.129  1.00  1.00
ATOM   1757  CA  GLN J  22      78.077  47.812   7.566  1.00  1.00
ATOM   1758  CA  LYS J  23      74.861  49.511   8.682  1.00  1.00
ATOM   1759  CA  LYS J  24      74.228  51.728  11.715  1.00  1.00
ATOM   1760  CA  ASP J  25      77.171  53.684  13.111  1.00  1.00
ATOM   1761  CA  GLY J  26      78.642  54.279   9.656  1.00  1.00
ATOM   1762  CA  LYS J  27      77.211  57.791   9.289  1.00  1.00
ATOM   1763  CA  LYS J  28      73.450  58.190   9.841  1.00  1.00
ATOM   1764  CA  ARG J  29      73.761  59.307  13.484  1.00  1.00
ATOM   1765  CA  ARG J  30      73.617  63.024  12.719  1.00  1.00
ATOM   1766  CA  LYS J  31      71.782  62.384   9.457  1.00  1.00
ATOM   1767  CA  THR J  32      68.148  62.950  10.409  1.00  1.00
ATOM   1768  CA  ARG J  33      67.113  63.856   6.877  1.00  1.00
ATOM   1769  CA  LYS J  34      66.460  67.502   6.086  1.00  1.00
ATOM   1770  CA  GLU J  35      64.653  67.624   2.767  1.00  1.00
ATOM   1771  CA  SER J  36      64.661  70.616   0.397  1.00  1.00
ATOM   1772  CA  TYR J  37      63.594  71.443  -3.127  1.00  1.00
ATOM   1773  CA  ALA J  38      67.099  72.567  -4.035  1.00  1.00
ATOM   1774  CA  ILE J  39      67.991  69.784  -6.503  1.00  1.00
ATOM   1775  CA  TYR J  40      64.709  70.307  -8.328  1.00  1.00
ATOM   1776  CA  VAL J  41      64.976  74.072  -8.333  1.00  1.00
ATOM   1777  CA  TYR J  42      68.465  73.590  -9.804  1.00  1.00
ATOM   1778  CA  LYS J  43      67.126  71.238 -12.516  1.00  1.00
ATOM   1779  CA  VAL J  44      64.529  73.790 -13.565  1.00  1.00
ATOM   1780  CA  LEU J  45      67.020  76.637 -13.572  1.00  1.00
ATOM   1781  CA  LYS J  46      69.199  74.720 -16.082  1.00  1.00
ATOM   1782  CA  GLN J  47      66.176  74.213 -18.345  1.00  1.00
ATOM   1783  CA  VAL J  48      65.413  77.868 -18.497  1.00  1.00
ATOM   1784  CA  HIS J  49      68.864  79.440 -18.211  1.00  1.00
ATOM   1785  CA  PRO J  50      71.453  76.747 -19.086  1.00  1.00
ATOM   1786  CA  ASP J  51      74.505  78.877 -18.270  1.00  1.00
ATOM   1787  CA  THR J  52      73.153  80.654 -15.194  1.00  1.00
ATOM   1788  CA  GLY J  53      73.997  79.602 -11.682  1.00  1.00
ATOM   1789  CA  ILE J  54      72.309  80.434  -8.341  1.00  1.00
ATOM   1790  CA  SER J  55      73.882  81.382  -4.981  1.00  1.00
ATOM   1791  CA  SER J  56      72.998  79.418  -1.855  1.00  1.00
ATOM   1792  CA  LYS J  57      71.113  82.440  -0.430  1.00  1.00
ATOM   1793  CA  ALA J  58      69.025  82.699  -3.604  1.00  1.00
ATOM   1794  CA  MET J  59      68.464  78.958  -3.427  1.00  1.00
ATOM   1795  CA  SER J  60      67.259  79.343   0.196  1.00  1.00
ATOM   1796  CA  ILE J  61      64.811  82.001  -1.049  1.00  1.00
ATOM   1797  CA  MET J  62      63.543  79.583  -3.789  1.00  1.00
ATOM   1798  CA  ASN J  63      63.081  76.802  -1.248  1.00  1.00
ATOM   1799  CA  SER J  64      60.945  79.116   0.944  1.00  1.00
ATOM   1800  CA  PHE J  65      58.931  80.154  -2.102  1.00  1.00
ATOM   1801  CA  VAL J  66      58.137  76.592  -3.124  1.00  1.00
ATOM   1802  CA  ASN J  67      57.212  75.593   0.447  1.00  1.00
ATOM   1803  CA  ASP J  68      55.043  78.724   0.908  1.00  1.00
ATOM   1804  CA  VAL J  69      53.075  78.152  -2.326  1.00  1.00
ATOM   1805  CA  PHE J  70      52.735  74.450  -1.538  1.00  1.00
ATOM   1806  CA  GLU J  71      51.213  75.329   1.866  1.00  1.00
ATOM   1807  CA  ARG J  72      48.959  78.054   0.419  1.00  1.00
ATOM   1808  CA  ILE J  73      47.583  75.827  -2.333  1.00  1.00
ATOM   1809  CA  ALA J  74      47.226  72.791  -0.034  1.00  1.00
ATOM   1810  CA  GLY J  75      45.488  74.873   2.650  1.00  1.00
ATOM   1811  CA  GLU J  76      43.045  76.336   0.128  1.00  1.00
ATOM   1812  CA  ALA J  77      42.368  72.801  -1.267  1.00  1.00
ATOM   1813  CA  SER J  78      41.843  71.484   2.288  1.00  1.00
ATOM   1814  CA  ARG J  79      39.250  74.213   3.019  1.00  1.00
ATOM   1815  CA  LEU J  80      37.558  73.569  -0.314  1.00  1.00
ATOM   1816  CA  ALA J  81      37.251  69.854   0.457  1.00  1.00
ATOM   1817  CA  HIS J  82      35.890  70.537   3.974  1.00  1.00
ATOM   1818  CA  TYR J  83      33.421  73.156   2.742  1.00  1.00
ATOM   1819  CA  ASN J  84      32.036  70.518   0.395  1.00  1.00
ATOM   1820  CA  LYS J  85      32.101  67.721   2.955  1.00  1.00
ATOM   1821  CA  ARG J  86      34.614  65.706   0.928  1.00  1.00
ATOM   1822  CA  SER J  87      37.372  63.742   2.599  1.00  1.00
ATOM   1823  CA  THR J  88      39.554  63.513  -0.505  1.00  1.00
ATOM   1824  CA  ILE J  89      41.690  66.222  -2.048  1.00  1.00
ATOM   1825  CA  THR J  90      41.747  65.503  -5.762  1.00  1.00
ATOM   1826  CA  SER J  91      43.364  67.321  -8.642  1.00  1.00
ATOM   1827  CA  ARG J  92      40.067  69.129  -8.929  1.00  1.00
ATOM   1828  CA  GLU J  93      40.483  70.764  -5.484  1.00  1.00
ATOM   1829  CA  ILE J  94      44.079  71.623  -6.391  1.00  1.00
ATOM   1830  CA  GLN J  95      42.895  73.239  -9.628  1.00  1.00
ATOM   1831  CA  THR J  96      40.247  75.336  -7.908  1.00  1.00
ATOM   1832  CA  ALA J  97      42.689  76.314  -5.112  1.00  1.00
ATOM   1833  CA  VAL J  98      45.087  77.461  -7.848  1.00  1.00
ATOM   1834  CA  ARG J  99      42.403  79.612  -9.472  1.00  1.00
ATOM   1835  CA  LEU J 100      41.547  81.172  -6.110  1.00  1.00
ATOM   1836  CA  LEU J 101      45.148  81.801  -5.115  1.00  1.00
ATOM   1837  CA  LEU J 102      46.968  82.850  -8.265  1.00  1.00
ATOM   1838  CA  PRO J 103      46.530  86.092 -10.136  1.00  1.00
ATOM   1839  CA  GLY J 104      45.126  86.020 -13.684  1.00  1.00
ATOM   1840  CA  GLU J 105      47.723  84.887 -16.216  1.00  1.00
ATOM   1841  CA  LEU J 106      49.682  82.900 -13.670  1.00  1.00
ATOM   1842  CA  ALA J 107      46.644  80.863 -12.690  1.00  1.00
ATOM   1843  CA  LYS J 108      45.871  80.307 -16.385  1.00  1.00
ATOM   1844  CA  HIS J 109      49.309  78.926 -17.212  1.00  1.00
ATOM   1845  CA  ALA J 110      49.485  77.010 -13.894  1.00  1.00
ATOM   1846  CA  VAL J 111      46.117  75.305 -14.602  1.00  1.00
ATOM   1847  CA  SER J 112      47.329  74.413 -18.137  1.00  1.00
ATOM   1848  CA  GLU J 113      50.584  72.848 -16.835  1.00  1.00
ATOM   1849  CA  GLY J 114      48.763  70.999 -14.042  1.00  1.00
ATOM   1850  CA  THR J 115      46.178  69.597 -16.454  1.00  1.00
ATOM   1851  CA  LYS J 116      48.801  68.661 -18.990  1.00  1.00
ATOM   1852  CA  ALA J 117      50.765  66.830 -16.319  1.00  1.00
ATOM   1853  CA  VAL J 118      47.784  64.790 -15.060  1.00  1.00
ATOM   1854  CA  THR J 119      46.729  63.907 -18.596  1.00  1.00
ATOM   1855  CA  LYS J 120      50.315  62.767 -19.396  1.00  1.00
ATOM   1856  CA  TYR J 121      50.615  60.839 -16.165  1.00  1.00
ATOM   1857  CA  THR J 122      47.436  58.895 -16.919  1.00  1.00
ATOM   1858  CA  SER J 123      48.475  58.301 -20.542  1.00  1.00
ATOM   1859  CA  ALA J 124      51.264  56.012 -19.396  1.00  1.00
ATOM   1860  CA  LYS J 125      51.261  52.229 -18.818  1.00  1.00
TER
