# Supplementary material for: The kinetic landscape of nucleosome assembly: A coarse-grained molecular dynamics study
Source: PLoS Comput Biol. 2021 Jul 27;17(7):e1009253. doi: 10.1371/journal.pcbi.1009253 (PMC8345847; doi:10.1371/journal.pcbi.1009253)
Supplement: S2 Data — Example CafeMol input files used to run nucleosome assembly simulations as described in the Methods section. (ZIP) [file pcbi.1009253.s007.zip › S2_Data/1kx5_octamer_model.pdb]

ATOM   6024  N   ALA A   1     105.658 133.136 -29.416  1.00 91.55           N  
ATOM   6025  CA  ALA A   1     106.912 133.801 -29.864  1.00 92.36           C  
ATOM   6026  C   ALA A   1     107.734 134.263 -28.666  1.00 92.83           C  
ATOM   6027  O   ALA A   1     107.752 135.450 -28.339  1.00 93.72           O  
ATOM   6028  CB  ALA A   1     106.574 134.993 -30.758  1.00 92.01           C  
ATOM   6029  N   ARG A   2     108.414 133.324 -28.016  1.00 92.78           N  
ATOM   6030  CA  ARG A   2     109.230 133.643 -26.850  1.00 92.66           C  
ATOM   6031  C   ARG A   2     109.685 132.380 -26.126  1.00 92.86           C  
ATOM   6032  O   ARG A   2     110.448 131.586 -26.669  1.00 93.74           O  
ATOM   6033  CB  ARG A   2     108.444 134.555 -25.887  1.00 92.79           C  
ATOM   6034  CG  ARG A   2     107.192 133.945 -25.227  1.00 92.37           C  
ATOM   6035  CD  ARG A   2     106.369 133.092 -26.183  1.00 91.66           C  
ATOM   6036  NE  ARG A   2     105.083 132.687 -25.620  1.00 91.49           N  
ATOM   6037  CZ  ARG A   2     103.997 133.454 -25.602  1.00 91.69           C  
ATOM   6038  NH1 ARG A   2     104.032 134.677 -26.116  1.00 92.36           N  
ATOM   6039  NH2 ARG A   2     102.869 132.995 -25.075  1.00 91.56           N  
ATOM   6040  N   THR A   3     109.208 132.213 -24.898  1.00 92.54           N  
ATOM   6041  CA  THR A   3     109.524 131.074 -24.045  1.00 92.19           C  
ATOM   6042  C   THR A   3     109.216 131.525 -22.627  1.00 92.28           C  
ATOM   6043  O   THR A   3     108.979 130.710 -21.735  1.00 92.25           O  
ATOM   6044  CB  THR A   3     111.011 130.684 -24.119  1.00 91.89           C  
ATOM   6045  OG1 THR A   3     111.240 129.529 -23.302  1.00 92.95           O  
ATOM   6046  CG2 THR A   3     111.888 131.828 -23.631  1.00 91.07           C  
ATOM   6047  N   LYS A   4     109.225 132.842 -22.441  0.00 92.10           N  
ATOM   6048  CA  LYS A   4     108.946 133.453 -21.150  0.00 92.08           C  
ATOM   6049  C   LYS A   4     107.493 133.205 -20.771  0.00 92.40           C  
ATOM   6050  O   LYS A   4     106.963 132.122 -21.011  0.00 92.36           O  
ATOM   6051  CB  LYS A   4     109.221 134.959 -21.209  0.00 91.53           C  
ATOM   6052  CG  LYS A   4     110.657 135.315 -21.567  0.00 90.89           C  
ATOM   6053  CD  LYS A   4     110.876 136.822 -21.580  0.00 90.39           C  
ATOM   6054  CE  LYS A   4     110.028 137.505 -22.643  0.00 90.10           C  
ATOM   6055  NZ  LYS A   4     110.244 138.979 -22.661  0.00 89.88           N  
ATOM   6056  N   GLN A   5     106.850 134.216 -20.193  1.00 93.12           N  
ATOM   6057  CA  GLN A   5     105.457 134.098 -19.767  1.00 93.09           C  
ATOM   6058  C   GLN A   5     105.384 133.008 -18.708  1.00 93.00           C  
ATOM   6059  O   GLN A   5     105.246 133.277 -17.515  1.00 93.32           O  
ATOM   6060  CB  GLN A   5     104.551 133.705 -20.942  1.00 92.82           C  
ATOM   6061  CG  GLN A   5     104.502 134.693 -22.098  1.00 93.23           C  
ATOM   6062  CD  GLN A   5     103.957 136.044 -21.691  1.00 93.27           C  
ATOM   6063  OE1 GLN A   5     104.683 136.889 -21.169  1.00 92.96           O  
ATOM   6064  NE2 GLN A   5     102.665 136.252 -21.918  1.00 94.23           N  
ATOM   6065  N   THR A   6     105.485 131.768 -19.170  1.00 92.77           N  
ATOM   6066  CA  THR A   6     105.430 130.611 -18.300  1.00 92.47           C  
ATOM   6067  C   THR A   6     106.781 130.346 -17.654  1.00 92.36           C  
ATOM   6068  O   THR A   6     106.990 130.676 -16.485  1.00 92.60           O  
ATOM   6069  CB  THR A   6     105.012 129.363 -19.086  1.00 92.10           C  
ATOM   6070  OG1 THR A   6     104.587 129.753 -20.395  1.00 92.81           O  
ATOM   6071  CG2 THR A   6     103.868 128.649 -18.384  1.00 91.65           C  
ATOM   6072  N   ALA A   7     107.698 129.755 -18.417  1.00 92.24           N  
ATOM   6073  CA  ALA A   7     109.020 129.421 -17.896  1.00 92.29           C  
ATOM   6074  C   ALA A   7     108.728 128.612 -16.646  1.00 92.62           C  
ATOM   6075  O   ALA A   7     109.587 128.405 -15.790  1.00 93.27           O  
ATOM   6076  CB  ALA A   7     109.789 130.682 -17.544  1.00 92.18           C  
ATOM   6077  N   ARG A   8     107.478 128.169 -16.575  1.00 92.80           N  
ATOM   6078  CA  ARG A   8     106.945 127.390 -15.475  1.00 92.99           C  
ATOM   6079  C   ARG A   8     107.537 125.983 -15.481  1.00 92.93           C  
ATOM   6080  O   ARG A   8     106.829 124.993 -15.671  1.00 93.22           O  
ATOM   6081  CB  ARG A   8     105.423 127.347 -15.613  1.00 93.07           C  
ATOM   6082  CG  ARG A   8     104.676 126.553 -14.565  1.00 93.97           C  
ATOM   6083  CD  ARG A   8     103.232 126.436 -15.000  1.00 93.85           C  
ATOM   6084  NE  ARG A   8     103.151 125.956 -16.377  1.00 93.86           N  
ATOM   6085  CZ  ARG A   8     102.039 125.938 -17.102  1.00 94.84           C  
ATOM   6086  NH1 ARG A   8     100.899 126.376 -16.583  1.00 95.10           N  
ATOM   6087  NH2 ARG A   8     102.067 125.485 -18.348  1.00 95.01           N  
ATOM   6088  N   LYS A   9     108.849 125.919 -15.277  0.00 92.17           N  
ATOM   6089  CA  LYS A   9     109.583 124.661 -15.235  0.00 91.54           C  
ATOM   6090  C   LYS A   9     109.018 123.640 -16.218  0.00 91.30           C  
ATOM   6091  O   LYS A   9     108.554 123.994 -17.302  0.00 91.21           O  
ATOM   6092  CB  LYS A   9     109.544 124.086 -13.814  0.00 91.19           C  
ATOM   6093  CG  LYS A   9     109.606 125.138 -12.713  0.00 90.73           C  
ATOM   6094  CD  LYS A   9     108.233 125.750 -12.455  0.00 90.39           C  
ATOM   6095  CE  LYS A   9     108.319 126.974 -11.559  0.00 90.18           C  
ATOM   6096  NZ  LYS A   9     109.062 128.082 -12.219  0.00 90.02           N  
ATOM   6097  N   SER A  10     109.064 122.370 -15.830  0.00 91.11           N  
ATOM   6098  CA  SER A  10     108.552 121.287 -16.660  0.00 91.01           C  
ATOM   6099  C   SER A  10     107.499 120.528 -15.863  0.00 91.08           C  
ATOM   6100  O   SER A  10     106.409 120.239 -16.358  0.00 91.01           O  
ATOM   6101  CB  SER A  10     109.687 120.337 -17.048  0.00 90.81           C  
ATOM   6102  OG  SER A  10     110.726 121.029 -17.719  0.00 90.61           O  
ATOM   6103  N   THR A  11     107.843 120.219 -14.619  1.00 91.35           N  
ATOM   6104  CA  THR A  11     106.963 119.496 -13.711  1.00 91.44           C  
ATOM   6105  C   THR A  11     107.033 120.152 -12.332  1.00 91.62           C  
ATOM   6106  O   THR A  11     107.465 121.299 -12.206  1.00 91.74           O  
ATOM   6107  CB  THR A  11     107.398 118.020 -13.609  1.00 91.42           C  
ATOM   6108  OG1 THR A  11     106.731 117.384 -12.512  1.00 92.35           O  
ATOM   6109  CG2 THR A  11     108.897 117.930 -13.419  1.00 90.61           C  
ATOM   6110  N   GLY A  12     106.597 119.430 -11.305  1.00 91.54           N  
ATOM   6111  CA  GLY A  12     106.647 119.961  -9.956  1.00 91.50           C  
ATOM   6112  C   GLY A  12     105.445 120.780  -9.530  1.00 91.72           C  
ATOM   6113  O   GLY A  12     105.152 121.827 -10.106  1.00 92.22           O  
ATOM   6114  N   GLY A  13     104.748 120.295  -8.509  1.00 91.83           N  
ATOM   6115  CA  GLY A  13     103.588 120.999  -8.000  1.00 91.53           C  
ATOM   6116  C   GLY A  13     103.975 121.768  -6.755  1.00 91.42           C  
ATOM   6117  O   GLY A  13     103.147 122.438  -6.141  1.00 92.15           O  
ATOM   6118  N   LYS A  14     105.247 121.664  -6.381  0.00 90.98           N  
ATOM   6119  CA  LYS A  14     105.766 122.349  -5.205  0.00 90.46           C  
ATOM   6120  C   LYS A  14     105.614 123.859  -5.356  0.00 90.26           C  
ATOM   6121  O   LYS A  14     105.931 124.423  -6.403  0.00 90.20           O  
ATOM   6122  CB  LYS A  14     107.241 121.995  -4.999  0.00 90.23           C  
ATOM   6123  CG  LYS A  14     107.504 120.514  -4.766  0.00 89.91           C  
ATOM   6124  CD  LYS A  14     106.848 120.025  -3.483  0.00 89.68           C  
ATOM   6125  CE  LYS A  14     107.134 118.551  -3.241  0.00 89.54           C  
ATOM   6126  NZ  LYS A  14     106.518 118.066  -1.975  0.00 89.43           N  
ATOM   6127  N   ALA A  15     105.128 124.507  -4.301  0.00 90.08           N  
ATOM   6128  CA  ALA A  15     104.923 125.951  -4.308  0.00 89.96           C  
ATOM   6129  C   ALA A  15     106.163 126.738  -3.880  0.00 89.91           C  
ATOM   6130  O   ALA A  15     106.513 127.737  -4.507  0.00 89.86           O  
ATOM   6131  CB  ALA A  15     103.742 126.310  -3.412  0.00 89.89           C  
ATOM   6132  N   PRO A  16     106.840 126.304  -2.801  0.00 89.92           N  
ATOM   6133  CA  PRO A  16     108.041 126.995  -2.317  0.00 90.00           C  
ATOM   6134  C   PRO A  16     109.016 127.326  -3.445  0.00 90.15           C  
ATOM   6135  O   PRO A  16     109.731 128.327  -3.395  0.00 90.12           O  
ATOM   6136  CB  PRO A  16     108.621 126.002  -1.319  0.00 89.91           C  
ATOM   6137  CG  PRO A  16     107.393 125.387  -0.733  0.00 89.85           C  
ATOM   6138  CD  PRO A  16     106.545 125.129  -1.959  0.00 89.86           C  
ATOM   6139  N   ARG A  17     109.031 126.465  -4.455  1.00 90.33           N  
ATOM   6140  CA  ARG A  17     109.881 126.619  -5.630  1.00 90.80           C  
ATOM   6141  C   ARG A  17     111.381 126.412  -5.451  1.00 90.39           C  
ATOM   6142  O   ARG A  17     111.851 125.986  -4.396  1.00 89.44           O  
ATOM   6143  CB  ARG A  17     109.630 127.978  -6.295  1.00 90.91           C  
ATOM   6144  CG  ARG A  17     108.237 128.117  -6.892  1.00 92.32           C  
ATOM   6145  CD  ARG A  17     107.790 126.809  -7.536  1.00 92.65           C  
ATOM   6146  NE  ARG A  17     108.786 126.285  -8.466  1.00 92.34           N  
ATOM   6147  CZ  ARG A  17     108.795 125.038  -8.928  1.00 92.82           C  
ATOM   6148  NH1 ARG A  17     107.860 124.175  -8.548  1.00 91.62           N  
ATOM   6149  NH2 ARG A  17     109.737 124.654  -9.777  1.00 92.42           N  
ATOM   6150  N   LYS A  18     112.110 126.734  -6.517  1.00 90.27           N  
ATOM   6151  CA  LYS A  18     113.558 126.590  -6.606  1.00 90.06           C  
ATOM   6152  C   LYS A  18     114.430 127.481  -5.716  1.00 89.93           C  
ATOM   6153  O   LYS A  18     115.324 128.170  -6.214  1.00 89.94           O  
ATOM   6154  CB  LYS A  18     113.992 126.764  -8.070  1.00 89.74           C  
ATOM   6155  CG  LYS A  18     113.767 128.162  -8.644  1.00 90.25           C  
ATOM   6156  CD  LYS A  18     112.292 128.546  -8.690  1.00 90.15           C  
ATOM   6157  CE  LYS A  18     111.530 127.723  -9.715  1.00 89.89           C  
ATOM   6158  NZ  LYS A  18     111.987 128.023 -11.098  1.00 89.90           N  
ATOM   6159  N   GLN A  19     114.186 127.457  -4.408  0.00 89.86           N  
ATOM   6160  CA  GLN A  19     114.986 128.245  -3.470  0.00 89.78           C  
ATOM   6161  C   GLN A  19     114.474 128.186  -2.035  0.00 89.75           C  
ATOM   6162  O   GLN A  19     113.568 128.930  -1.659  0.00 89.74           O  
ATOM   6163  CB  GLN A  19     115.061 129.711  -3.903  0.00 89.74           C  
ATOM   6164  CG  GLN A  19     116.182 130.470  -3.211  0.00 89.68           C  
ATOM   6165  CD  GLN A  19     116.124 131.963  -3.448  0.00 89.65           C  
ATOM   6166  OE1 GLN A  19     116.011 132.423  -4.584  0.00 89.64           O  
ATOM   6167  NE2 GLN A  19     116.215 132.732  -2.370  0.00 89.64           N  
ATOM   6168  N   LEU A  20     115.070 127.304  -1.237  0.00 89.73           N  
ATOM   6169  CA  LEU A  20     114.696 127.139   0.165  0.00 89.72           C  
ATOM   6170  C   LEU A  20     113.195 126.952   0.364  0.00 89.72           C  
ATOM   6171  O   LEU A  20     112.416 127.021  -0.587  0.00 89.71           O  
ATOM   6172  CB  LEU A  20     115.170 128.344   0.986  0.00 89.70           C  
ATOM   6173  CG  LEU A  20     116.679 128.578   1.123  0.00 89.69           C  
ATOM   6174  CD1 LEU A  20     117.290 128.902  -0.231  0.00 89.68           C  
ATOM   6175  CD2 LEU A  20     116.922 129.720   2.097  0.00 89.68           C  
ATOM   6176  N   ALA A  21     112.801 126.713   1.611  0.00 89.73           N  
ATOM   6177  CA  ALA A  21     111.398 126.515   1.961  0.00 89.75           C  
ATOM   6178  C   ALA A  21     110.807 125.298   1.256  0.00 89.76           C  
ATOM   6179  O   ALA A  21     111.001 125.105   0.057  0.00 89.76           O  
ATOM   6180  CB  ALA A  21     110.592 127.763   1.615  0.00 89.74           C  
ATOM   6181  N   THR A  22     110.086 124.477   2.014  0.00 89.79           N  
ATOM   6182  CA  THR A  22     109.456 123.278   1.472  0.00 89.81           C  
ATOM   6183  C   THR A  22     108.189 122.944   2.254  0.00 89.84           C  
ATOM   6184  O   THR A  22     108.128 121.932   2.952  0.00 89.84           O  
ATOM   6185  CB  THR A  22     110.408 122.063   1.536  0.00 89.81           C  
ATOM   6186  OG1 THR A  22     110.855 121.874   2.884  0.00 89.81           O  
ATOM   6187  CG2 THR A  22     111.611 122.275   0.629  0.00 89.81           C  
ATOM   6188  N   LYS A  23     107.181 123.801   2.133  0.00 89.87           N  
ATOM   6189  CA  LYS A  23     105.917 123.600   2.831  0.00 89.90           C  
ATOM   6190  C   LYS A  23     104.962 122.738   2.012  0.00 89.93           C  
ATOM   6191  O   LYS A  23     105.281 122.332   0.894  0.00 89.93           O  
ATOM   6192  CB  LYS A  23     105.262 124.950   3.133  0.00 89.90           C  
ATOM   6193  CG  LYS A  23     106.120 125.878   3.980  0.00 89.89           C  
ATOM   6194  CD  LYS A  23     105.404 127.185   4.301  0.00 89.89           C  
ATOM   6195  CE  LYS A  23     104.243 126.982   5.268  0.00 89.89           C  
ATOM   6196  NZ  LYS A  23     103.150 126.143   4.704  0.00 89.89           N  
ATOM   6197  N   ALA A  24     103.791 122.462   2.576  0.00 89.97           N  
ATOM   6198  CA  ALA A  24     102.787 121.646   1.905  0.00 90.02           C  
ATOM   6199  C   ALA A  24     101.806 122.511   1.121  0.00 90.07           C  
ATOM   6200  O   ALA A  24     100.620 122.192   1.029  0.00 90.06           O  
ATOM   6201  CB  ALA A  24     102.037 120.800   2.927  0.00 90.01           C  
ATOM   6202  N   ALA A  25     102.306 123.605   0.557  0.00 90.13           N  
ATOM   6203  CA  ALA A  25     101.474 124.514  -0.221  0.00 90.21           C  
ATOM   6204  C   ALA A  25     101.292 123.983  -1.638  0.00 90.28           C  
ATOM   6205  O   ALA A  25     102.140 123.250  -2.149  0.00 90.27           O  
ATOM   6206  CB  ALA A  25     102.109 125.898  -0.259  0.00 90.19           C  
ATOM   6207  N   ARG A  26     100.182 124.353  -2.270  0.00 90.39           N  
ATOM   6208  CA  ARG A  26      99.897 123.909  -3.628  0.00 90.53           C  
ATOM   6209  C   ARG A  26      99.008 124.888  -4.388  0.00 90.67           C  
ATOM   6210  O   ARG A  26      99.404 125.416  -5.427  0.00 90.68           O  
ATOM   6211  CB  ARG A  26      99.238 122.525  -3.604  0.00 90.45           C  
ATOM   6212  CG  ARG A  26      97.987 122.439  -2.745  0.00 90.37           C  
ATOM   6213  CD  ARG A  26      97.310 121.085  -2.888  0.00 90.31           C  
ATOM   6214  NE  ARG A  26      98.197 119.984  -2.524  0.00 90.27           N  
ATOM   6215  CZ  ARG A  26      97.855 118.701  -2.576  0.00 90.25           C  
ATOM   6216  NH1 ARG A  26      96.640 118.352  -2.978  0.00 90.24           N  
ATOM   6217  NH2 ARG A  26      98.727 117.765  -2.226  0.00 90.24           N  
ATOM   6218  N   LYS A  27      97.809 125.130  -3.865  1.00 90.94           N  
ATOM   6219  CA  LYS A  27      96.864 126.039  -4.507  1.00 90.83           C  
ATOM   6220  C   LYS A  27      95.602 126.113  -3.653  1.00 90.84           C  
ATOM   6221  O   LYS A  27      94.494 125.900  -4.146  1.00 91.59           O  
ATOM   6222  CB  LYS A  27      96.512 125.518  -5.904  1.00 90.74           C  
ATOM   6223  CG  LYS A  27      96.173 126.586  -6.940  1.00 90.62           C  
ATOM   6224  CD  LYS A  27      95.034 127.493  -6.505  1.00 89.79           C  
ATOM   6225  CE  LYS A  27      94.462 128.256  -7.691  1.00 89.36           C  
ATOM   6226  NZ  LYS A  27      95.520 128.913  -8.506  1.00 89.54           N  
ATOM   6227  N   SER A  28      95.773 126.407  -2.369  0.00 90.29           N  
ATOM   6228  CA  SER A  28      94.641 126.499  -1.457  0.00 89.67           C  
ATOM   6229  C   SER A  28      94.845 127.589  -0.412  0.00 89.23           C  
ATOM   6230  O   SER A  28      94.625 128.770  -0.684  0.00 89.19           O  
ATOM   6231  CB  SER A  28      94.414 125.151  -0.766  0.00 89.66           C  
ATOM   6232  OG  SER A  28      95.577 124.726  -0.076  0.00 89.60           O  
ATOM   6233  N   ALA A  29      95.268 127.189   0.783  0.00 88.72           N  
ATOM   6234  CA  ALA A  29      95.496 128.135   1.866  0.00 88.20           C  
ATOM   6235  C   ALA A  29      96.664 127.702   2.745  0.00 87.81           C  
ATOM   6236  O   ALA A  29      96.470 127.074   3.786  0.00 87.78           O  
ATOM   6237  CB  ALA A  29      94.233 128.273   2.707  0.00 88.19           C  
ATOM   6238  N   PRO A  30      97.898 128.034   2.334  0.00 87.43           N  
ATOM   6239  CA  PRO A  30      99.091 127.670   3.103  0.00 87.12           C  
ATOM   6240  C   PRO A  30      99.123 128.383   4.451  0.00 86.84           C  
ATOM   6241  O   PRO A  30      99.941 128.069   5.316  0.00 86.80           O  
ATOM   6242  CB  PRO A  30     100.232 128.100   2.187  0.00 87.14           C  
ATOM   6243  CG  PRO A  30      99.657 129.291   1.487  0.00 87.21           C  
ATOM   6244  CD  PRO A  30      98.267 128.811   1.138  0.00 87.33           C  
ATOM   6245  N   ALA A  31      98.222 129.347   4.618  0.00 86.55           N  
ATOM   6246  CA  ALA A  31      98.128 130.109   5.856  0.00 86.29           C  
ATOM   6247  C   ALA A  31      97.219 129.379   6.838  0.00 86.12           C  
ATOM   6248  O   ALA A  31      97.185 128.148   6.866  0.00 86.08           O  
ATOM   6249  CB  ALA A  31      97.584 131.504   5.570  0.00 86.24           C  
ATOM   6250  N   THR A  32      96.482 130.140   7.641  0.00 85.98           N  
ATOM   6251  CA  THR A  32      95.572 129.565   8.626  0.00 85.86           C  
ATOM   6252  C   THR A  32      94.385 130.491   8.875  0.00 85.90           C  
ATOM   6253  O   THR A  32      94.461 131.388   9.716  0.00 85.86           O  
ATOM   6254  CB  THR A  32      96.288 129.324   9.975  0.00 85.75           C  
ATOM   6255  OG1 THR A  32      96.837 130.559  10.453  0.00 85.64           O  
ATOM   6256  CG2 THR A  32      97.407 128.306   9.817  0.00 85.64           C  
ATOM   6257  N   GLY A  33      93.288 130.279   8.151  1.00 85.89           N  
ATOM   6258  CA  GLY A  33      92.130 131.131   8.350  1.00 86.26           C  
ATOM   6259  C   GLY A  33      90.926 130.941   7.443  1.00 86.59           C  
ATOM   6260  O   GLY A  33      89.907 130.395   7.870  1.00 87.15           O  
ATOM   6261  N   GLY A  34      91.035 131.394   6.195  1.00 86.40           N  
ATOM   6262  CA  GLY A  34      89.923 131.293   5.264  1.00 85.51           C  
ATOM   6263  C   GLY A  34      89.995 130.198   4.216  1.00 84.92           C  
ATOM   6264  O   GLY A  34      90.492 129.105   4.489  1.00 85.08           O  
ATOM   6265  N   VAL A  35      89.503 130.492   3.011  1.00 83.92           N  
ATOM   6266  CA  VAL A  35      89.501 129.497   1.943  1.00 82.68           C  
ATOM   6267  C   VAL A  35      89.102 129.996   0.543  1.00 81.40           C  
ATOM   6268  O   VAL A  35      89.672 129.546  -0.452  1.00 82.19           O  
ATOM   6269  CB  VAL A  35      88.582 128.334   2.326  1.00 83.08           C  
ATOM   6270  CG1 VAL A  35      87.216 128.879   2.695  1.00 82.46           C  
ATOM   6271  CG2 VAL A  35      88.498 127.334   1.185  1.00 84.40           C  
ATOM   6272  N   LYS A  36      88.119 130.895   0.470  1.00 78.93           N  
ATOM   6273  CA  LYS A  36      87.644 131.466  -0.802  1.00 75.50           C  
ATOM   6274  C   LYS A  36      86.503 130.692  -1.463  1.00 74.27           C  
ATOM   6275  O   LYS A  36      86.586 130.313  -2.631  1.00 75.14           O  
ATOM   6276  CB  LYS A  36      88.809 131.622  -1.799  1.00 74.88           C  
ATOM   6277  CG  LYS A  36      88.416 132.161  -3.185  1.00 71.70           C  
ATOM   6278  CD  LYS A  36      87.575 133.424  -3.087  1.00 67.73           C  
ATOM   6279  CE  LYS A  36      88.318 134.529  -2.338  1.00 68.51           C  
ATOM   6280  NZ  LYS A  36      87.443 135.704  -2.079  1.00 61.73           N  
ATOM   6281  N   LYS A  37      85.426 130.476  -0.714  1.00 72.67           N  
ATOM   6282  CA  LYS A  37      84.260 129.756  -1.223  1.00 67.63           C  
ATOM   6283  C   LYS A  37      84.568 128.289  -1.516  1.00 63.92           C  
ATOM   6284  O   LYS A  37      84.769 127.908  -2.671  1.00 63.79           O  
ATOM   6285  CB  LYS A  37      83.738 130.418  -2.502  1.00 67.70           C  
ATOM   6286  CG  LYS A  37      83.323 131.883  -2.355  1.00 68.08           C  
ATOM   6287  CD  LYS A  37      81.869 132.045  -1.929  1.00 65.58           C  
ATOM   6288  CE  LYS A  37      81.467 133.519  -1.909  1.00 64.19           C  
ATOM   6289  NZ  LYS A  37      80.001 133.717  -1.727  1.00 61.29           N  
ATOM   6290  N   PRO A  38      84.627 127.446  -0.471  1.00 60.93           N  
ATOM   6291  CA  PRO A  38      84.907 126.021  -0.687  1.00 56.84           C  
ATOM   6292  C   PRO A  38      83.714 125.430  -1.433  1.00 52.77           C  
ATOM   6293  O   PRO A  38      82.705 126.104  -1.627  1.00 50.91           O  
ATOM   6294  CB  PRO A  38      85.011 125.465   0.730  1.00 57.77           C  
ATOM   6295  CG  PRO A  38      85.449 126.624   1.529  1.00 58.96           C  
ATOM   6296  CD  PRO A  38      84.632 127.762   0.966  1.00 61.04           C  
ATOM   6297  N   HIS A  39      83.811 124.172  -1.829  1.00 49.94           N  
ATOM   6298  CA  HIS A  39      82.715 123.557  -2.555  1.00 48.16           C  
ATOM   6299  C   HIS A  39      81.607 123.028  -1.651  1.00 45.77           C  
ATOM   6300  O   HIS A  39      81.878 122.401  -0.625  1.00 44.73           O  
ATOM   6301  CB  HIS A  39      83.245 122.424  -3.434  1.00 49.85           C  
ATOM   6302  CG  HIS A  39      82.188 121.766  -4.266  1.00 51.30           C  
ATOM   6303  ND1 HIS A  39      81.435 120.704  -3.811  1.00 47.25           N  
ATOM   6304  CD2 HIS A  39      81.735 122.042  -5.511  1.00 50.17           C  
ATOM   6305  CE1 HIS A  39      80.567 120.354  -4.740  1.00 46.63           C  
ATOM   6306  NE2 HIS A  39      80.726 121.151  -5.782  1.00 50.05           N  
ATOM   6307  N   ARG A  40      80.360 123.298  -2.037  1.00 43.63           N  
ATOM   6308  CA  ARG A  40      79.203 122.811  -1.289  1.00 41.77           C  
ATOM   6309  C   ARG A  40      78.068 122.410  -2.222  1.00 38.71           C  
ATOM   6310  O   ARG A  40      77.675 123.163  -3.119  1.00 35.94           O  
ATOM   6311  CB  ARG A  40      78.663 123.867  -0.324  1.00 43.99           C  
ATOM   6312  CG  ARG A  40      79.544 124.207   0.877  1.00 45.75           C  
ATOM   6313  CD  ARG A  40      78.775 125.150   1.789  1.00 48.85           C  
ATOM   6314  NE  ARG A  40      77.714 124.448   2.515  1.00 49.19           N  
ATOM   6315  CZ  ARG A  40      77.904 123.784   3.651  1.00 49.47           C  
ATOM   6316  NH1 ARG A  40      79.114 123.733   4.203  1.00 47.17           N  
ATOM   6317  NH2 ARG A  40      76.885 123.163   4.235  1.00 46.04           N  
ATOM   6318  N   TYR A  41      77.547 121.206  -2.014  1.00 38.16           N  
ATOM   6319  CA  TYR A  41      76.405 120.741  -2.797  1.00 34.60           C  
ATOM   6320  C   TYR A  41      75.193 121.394  -2.121  1.00 31.44           C  
ATOM   6321  O   TYR A  41      75.212 121.670  -0.934  1.00 32.23           O  
ATOM   6322  CB  TYR A  41      76.309 119.196  -2.752  1.00 31.40           C  
ATOM   6323  CG  TYR A  41      77.276 118.513  -3.695  1.00 29.51           C  
ATOM   6324  CD1 TYR A  41      78.345 117.759  -3.214  1.00 32.04           C  
ATOM   6325  CD2 TYR A  41      77.151 118.674  -5.072  1.00 32.19           C  
ATOM   6326  CE1 TYR A  41      79.274 117.181  -4.086  1.00 34.71           C  
ATOM   6327  CE2 TYR A  41      78.065 118.107  -5.950  1.00 37.88           C  
ATOM   6328  CZ  TYR A  41      79.122 117.366  -5.455  1.00 34.46           C  
ATOM   6329  OH  TYR A  41      80.022 116.825  -6.346  1.00 42.94           O  
ATOM   6330  N   ARG A  42      74.146 121.649  -2.882  1.00 32.00           N  
ATOM   6331  CA  ARG A  42      72.951 122.276  -2.331  1.00 32.78           C  
ATOM   6332  C   ARG A  42      72.171 121.307  -1.420  1.00 33.96           C  
ATOM   6333  O   ARG A  42      72.312 120.083  -1.532  1.00 29.41           O  
ATOM   6334  CB  ARG A  42      72.077 122.759  -3.476  1.00 32.68           C  
ATOM   6335  CG  ARG A  42      72.731 123.855  -4.340  1.00 40.00           C  
ATOM   6336  CD  ARG A  42      72.494 125.271  -3.830  1.00 49.19           C  
ATOM   6337  NE  ARG A  42      72.974 125.504  -2.466  1.00 57.27           N  
ATOM   6338  CZ  ARG A  42      74.250 125.433  -2.083  1.00 60.16           C  
ATOM   6339  NH1 ARG A  42      75.210 125.130  -2.962  1.00 58.43           N  
ATOM   6340  NH2 ARG A  42      74.569 125.670  -0.813  1.00 57.50           N  
ATOM   6341  N   PRO A  43      71.368 121.846  -0.483  1.00 32.46           N  
ATOM   6342  CA  PRO A  43      70.605 120.956   0.405  1.00 31.56           C  
ATOM   6343  C   PRO A  43      69.690 120.123  -0.453  1.00 30.52           C  
ATOM   6344  O   PRO A  43      68.966 120.673  -1.231  1.00 29.38           O  
ATOM   6345  CB  PRO A  43      69.827 121.924   1.279  1.00 30.73           C  
ATOM   6346  CG  PRO A  43      70.788 123.104   1.386  1.00 31.68           C  
ATOM   6347  CD  PRO A  43      71.284 123.250  -0.031  1.00 32.58           C  
ATOM   6348  N   GLY A  44      69.738 118.799  -0.332  1.00 32.07           N  
ATOM   6349  CA  GLY A  44      68.865 117.965  -1.147  1.00 30.42           C  
ATOM   6350  C   GLY A  44      69.636 117.179  -2.188  1.00 31.80           C  
ATOM   6351  O   GLY A  44      69.245 116.077  -2.554  1.00 26.94           O  
ATOM   6352  N   THR A  45      70.744 117.738  -2.673  1.00 27.03           N  
ATOM   6353  CA  THR A  45      71.537 117.043  -3.674  1.00 27.96           C  
ATOM   6354  C   THR A  45      72.160 115.775  -3.117  1.00 24.20           C  
ATOM   6355  O   THR A  45      72.186 114.752  -3.785  1.00 29.07           O  
ATOM   6356  CB  THR A  45      72.684 117.940  -4.212  1.00 29.85           C  
ATOM   6357  OG1 THR A  45      72.126 119.090  -4.867  1.00 28.48           O  
ATOM   6358  CG2 THR A  45      73.525 117.173  -5.179  1.00 25.78           C  
ATOM   6359  N   VAL A  46      72.686 115.846  -1.908  1.00 27.03           N  
ATOM   6360  CA  VAL A  46      73.315 114.672  -1.311  1.00 30.03           C  
ATOM   6361  C   VAL A  46      72.245 113.697  -0.784  1.00 29.17           C  
ATOM   6362  O   VAL A  46      72.445 112.499  -0.790  1.00 28.64           O  
ATOM   6363  CB  VAL A  46      74.265 115.075  -0.187  1.00 28.85           C  
ATOM   6364  CG1 VAL A  46      74.916 113.840   0.412  1.00 29.67           C  
ATOM   6365  CG2 VAL A  46      75.348 116.040  -0.751  1.00 31.45           C  
ATOM   6366  N   ALA A  47      71.119 114.226  -0.326  1.00 27.94           N  
ATOM   6367  CA  ALA A  47      70.038 113.349   0.138  1.00 27.88           C  
ATOM   6368  C   ALA A  47      69.639 112.488  -1.071  1.00 26.75           C  
ATOM   6369  O   ALA A  47      69.559 111.264  -0.967  1.00 28.45           O  
ATOM   6370  CB  ALA A  47      68.855 114.180   0.621  1.00 26.06           C  
ATOM   6371  N   LEU A  48      69.438 113.118  -2.230  1.00 26.20           N  
ATOM   6372  CA  LEU A  48      69.068 112.375  -3.448  1.00 26.90           C  
ATOM   6373  C   LEU A  48      70.133 111.346  -3.859  1.00 28.49           C  
ATOM   6374  O   LEU A  48      69.825 110.263  -4.368  1.00 25.67           O  
ATOM   6375  CB  LEU A  48      68.826 113.349  -4.603  1.00 28.29           C  
ATOM   6376  CG  LEU A  48      67.435 113.730  -5.122  1.00 36.17           C  
ATOM   6377  CD1 LEU A  48      66.321 113.337  -4.174  1.00 38.19           C  
ATOM   6378  CD2 LEU A  48      67.426 115.218  -5.416  1.00 34.48           C  
ATOM   6379  N   ARG A  49      71.398 111.701  -3.668  1.00 27.16           N  
ATOM   6380  CA  ARG A  49      72.482 110.780  -3.992  1.00 27.82           C  
ATOM   6381  C   ARG A  49      72.380 109.568  -3.050  1.00 27.17           C  
ATOM   6382  O   ARG A  49      72.562 108.447  -3.477  1.00 26.34           O  
ATOM   6383  CB  ARG A  49      73.831 111.508  -3.814  1.00 28.40           C  
ATOM   6384  CG  ARG A  49      74.981 110.989  -4.652  1.00 37.47           C  
ATOM   6385  CD  ARG A  49      75.976 112.159  -4.945  1.00 35.52           C  
ATOM   6386  NE  ARG A  49      76.706 112.485  -3.745  1.00 38.40           N  
ATOM   6387  CZ  ARG A  49      77.176 113.689  -3.428  1.00 29.36           C  
ATOM   6388  NH1 ARG A  49      77.005 114.745  -4.220  1.00 33.32           N  
ATOM   6389  NH2 ARG A  49      77.805 113.819  -2.288  1.00 29.72           N  
ATOM   6390  N   GLU A  50      72.109 109.797  -1.765  1.00 26.86           N  
ATOM   6391  CA  GLU A  50      71.957 108.686  -0.815  1.00 27.98           C  
ATOM   6392  C   GLU A  50      70.749 107.794  -1.141  1.00 28.08           C  
ATOM   6393  O   GLU A  50      70.836 106.555  -1.078  1.00 28.21           O  
ATOM   6394  CB  GLU A  50      71.848 109.240   0.601  1.00 29.15           C  
ATOM   6395  CG  GLU A  50      73.098 110.002   1.014  1.00 38.31           C  
ATOM   6396  CD  GLU A  50      72.940 110.666   2.352  1.00 44.37           C  
ATOM   6397  OE1 GLU A  50      71.872 110.487   2.985  1.00 44.66           O  
ATOM   6398  OE2 GLU A  50      73.881 111.371   2.773  1.00 45.07           O  
ATOM   6399  N   ILE A  51      69.611 108.403  -1.473  1.00 26.50           N  
ATOM   6400  CA  ILE A  51      68.469 107.582  -1.874  1.00 25.81           C  
ATOM   6401  C   ILE A  51      68.898 106.647  -3.021  1.00 26.37           C  
ATOM   6402  O   ILE A  51      68.644 105.437  -2.998  1.00 25.33           O  
ATOM   6403  CB  ILE A  51      67.288 108.445  -2.382  1.00 23.01           C  
ATOM   6404  CG1 ILE A  51      66.736 109.319  -1.259  1.00 19.29           C  
ATOM   6405  CG2 ILE A  51      66.203 107.527  -2.951  1.00 22.85           C  
ATOM   6406  CD1 ILE A  51      65.673 110.332  -1.749  1.00 21.27           C  
ATOM   6407  N   ARG A  52      69.547 107.186  -4.051  1.00 26.72           N  
ATOM   6408  CA  ARG A  52      69.969 106.328  -5.157  1.00 27.34           C  
ATOM   6409  C   ARG A  52      70.979 105.258  -4.707  1.00 27.37           C  
ATOM   6410  O   ARG A  52      70.906 104.121  -5.131  1.00 28.11           O  
ATOM   6411  CB  ARG A  52      70.557 107.158  -6.307  1.00 32.56           C  
ATOM   6412  CG  ARG A  52      69.475 107.889  -7.105  1.00 33.32           C  
ATOM   6413  CD  ARG A  52      70.022 108.926  -8.095  1.00 38.66           C  
ATOM   6414  NE  ARG A  52      68.918 109.659  -8.724  1.00 41.39           N  
ATOM   6415  CZ  ARG A  52      68.727 110.972  -8.634  1.00 41.36           C  
ATOM   6416  NH1 ARG A  52      69.561 111.731  -7.947  1.00 38.92           N  
ATOM   6417  NH2 ARG A  52      67.687 111.528  -9.231  1.00 45.90           N  
ATOM   6418  N   ARG A  53      71.917 105.623  -3.849  1.00 29.57           N  
ATOM   6419  CA  ARG A  53      72.892 104.630  -3.384  1.00 32.40           C  
ATOM   6420  C   ARG A  53      72.209 103.481  -2.621  1.00 31.07           C  
ATOM   6421  O   ARG A  53      72.472 102.308  -2.867  1.00 26.35           O  
ATOM   6422  CB  ARG A  53      73.901 105.283  -2.442  1.00 34.09           C  
ATOM   6423  CG  ARG A  53      74.838 104.285  -1.727  1.00 38.15           C  
ATOM   6424  CD  ARG A  53      75.582 104.940  -0.573  1.00 48.02           C  
ATOM   6425  NE  ARG A  53      76.440 103.993   0.151  1.00 52.98           N  
ATOM   6426  CZ  ARG A  53      77.241 104.332   1.158  1.00 56.10           C  
ATOM   6427  NH1 ARG A  53      77.296 105.592   1.567  1.00 58.56           N  
ATOM   6428  NH2 ARG A  53      78.001 103.418   1.751  1.00 58.58           N  
ATOM   6429  N   TYR A  54      71.345 103.833  -1.677  1.00 28.34           N  
ATOM   6430  CA  TYR A  54      70.712 102.796  -0.867  1.00 30.60           C  
ATOM   6431  C   TYR A  54      69.635 101.981  -1.557  1.00 28.41           C  
ATOM   6432  O   TYR A  54      69.410 100.820  -1.201  1.00 29.20           O  
ATOM   6433  CB  TYR A  54      70.218 103.408   0.440  1.00 28.17           C  
ATOM   6434  CG  TYR A  54      71.371 103.850   1.311  1.00 30.80           C  
ATOM   6435  CD1 TYR A  54      71.537 105.188   1.674  1.00 29.04           C  
ATOM   6436  CD2 TYR A  54      72.343 102.931   1.719  1.00 35.30           C  
ATOM   6437  CE1 TYR A  54      72.663 105.602   2.427  1.00 32.46           C  
ATOM   6438  CE2 TYR A  54      73.455 103.334   2.460  1.00 32.78           C  
ATOM   6439  CZ  TYR A  54      73.613 104.662   2.806  1.00 32.88           C  
ATOM   6440  OH  TYR A  54      74.745 105.040   3.515  1.00 36.37           O  
ATOM   6441  N   GLN A  55      68.997 102.550  -2.573  1.00 26.69           N  
ATOM   6442  CA  GLN A  55      67.972 101.805  -3.286  1.00 27.62           C  
ATOM   6443  C   GLN A  55      68.629 100.839  -4.242  1.00 31.41           C  
ATOM   6444  O   GLN A  55      67.982  99.929  -4.773  1.00 29.38           O  
ATOM   6445  CB  GLN A  55      67.016 102.731  -4.056  1.00 22.95           C  
ATOM   6446  CG  GLN A  55      66.141 103.628  -3.134  1.00 22.55           C  
ATOM   6447  CD  GLN A  55      64.963 104.246  -3.841  1.00 26.20           C  
ATOM   6448  OE1 GLN A  55      65.037 104.550  -5.024  1.00 25.00           O  
ATOM   6449  NE2 GLN A  55      63.859 104.471  -3.109  1.00 25.15           N  
ATOM   6450  N   LYS A  56      69.927 101.025  -4.472  1.00 31.11           N  
ATOM   6451  CA  LYS A  56      70.611 100.112  -5.376  1.00 32.17           C  
ATOM   6452  C   LYS A  56      71.231  98.932  -4.637  1.00 32.63           C  
ATOM   6453  O   LYS A  56      71.454  97.893  -5.229  1.00 33.69           O  
ATOM   6454  CB  LYS A  56      71.698 100.860  -6.175  1.00 36.21           C  
ATOM   6455  CG  LYS A  56      71.507 100.692  -7.675  1.00 44.33           C  
ATOM   6456  CD  LYS A  56      71.823 101.944  -8.456  1.00 49.76           C  
ATOM   6457  CE  LYS A  56      73.308 102.261  -8.465  1.00 50.52           C  
ATOM   6458  NZ  LYS A  56      73.571 103.413  -9.407  1.00 56.51           N  
ATOM   6459  N   SER A  57      71.509  99.101  -3.343  1.00 33.27           N  
ATOM   6460  CA  SER A  57      72.122  98.053  -2.545  1.00 31.93           C  
ATOM   6461  C   SER A  57      71.112  97.301  -1.669  1.00 33.17           C  
ATOM   6462  O   SER A  57      69.957  97.720  -1.496  1.00 28.48           O  
ATOM   6463  CB  SER A  57      73.217  98.655  -1.668  1.00 32.16           C  
ATOM   6464  OG  SER A  57      72.678  99.581  -0.741  1.00 36.10           O  
ATOM   6465  N   THR A  58      71.557  96.192  -1.102  1.00 30.37           N  
ATOM   6466  CA  THR A  58      70.691  95.364  -0.273  1.00 29.59           C  
ATOM   6467  C   THR A  58      71.221  95.112   1.120  1.00 31.66           C  
ATOM   6468  O   THR A  58      70.569  94.425   1.905  1.00 31.39           O  
ATOM   6469  CB  THR A  58      70.484  94.004  -0.936  1.00 29.40           C  
ATOM   6470  OG1 THR A  58      71.737  93.318  -0.981  1.00 37.17           O  
ATOM   6471  CG2 THR A  58      69.987  94.173  -2.374  1.00 26.32           C  
ATOM   6472  N   GLU A  59      72.394  95.669   1.441  1.00 31.06           N  
ATOM   6473  CA  GLU A  59      73.010  95.448   2.744  1.00 32.84           C  
ATOM   6474  C   GLU A  59      72.170  95.985   3.895  1.00 32.23           C  
ATOM   6475  O   GLU A  59      71.497  97.006   3.755  1.00 31.02           O  
ATOM   6476  CB  GLU A  59      74.416  96.098   2.802  1.00 34.84           C  
ATOM   6477  CG  GLU A  59      74.447  97.605   3.154  1.00 41.08           C  
ATOM   6478  CD  GLU A  59      74.238  98.520   1.954  1.00 46.12           C  
ATOM   6479  OE1 GLU A  59      74.628  99.711   2.021  1.00 47.22           O  
ATOM   6480  OE2 GLU A  59      73.688  98.056   0.943  1.00 46.89           O  
ATOM   6481  N   LEU A  60      72.215  95.313   5.036  1.00 27.54           N  
ATOM   6482  CA  LEU A  60      71.458  95.785   6.186  1.00 30.32           C  
ATOM   6483  C   LEU A  60      71.998  97.157   6.567  1.00 32.31           C  
ATOM   6484  O   LEU A  60      73.189  97.402   6.452  1.00 30.84           O  
ATOM   6485  CB  LEU A  60      71.574  94.782   7.330  1.00 35.51           C  
ATOM   6486  CG  LEU A  60      70.820  93.483   7.036  1.00 35.38           C  
ATOM   6487  CD1 LEU A  60      71.054  92.478   8.139  1.00 37.14           C  
ATOM   6488  CD2 LEU A  60      69.330  93.774   6.897  1.00 39.14           C  
ATOM   6489  N   LEU A  61      71.115  98.053   7.008  1.00 29.37           N  
ATOM   6490  CA  LEU A  61      71.488  99.422   7.325  1.00 29.56           C  
ATOM   6491  C   LEU A  61      71.670  99.791   8.779  1.00 28.06           C  
ATOM   6492  O   LEU A  61      72.215 100.860   9.073  1.00 30.89           O  
ATOM   6493  CB  LEU A  61      70.480 100.380   6.678  1.00 28.16           C  
ATOM   6494  CG  LEU A  61      70.349 100.192   5.170  1.00 29.53           C  
ATOM   6495  CD1 LEU A  61      69.178 101.026   4.639  1.00 25.13           C  
ATOM   6496  CD2 LEU A  61      71.680 100.576   4.495  1.00 28.31           C  
ATOM   6497  N   ILE A  62      71.199  98.933   9.684  1.00 26.80           N  
ATOM   6498  CA  ILE A  62      71.341  99.164  11.123  1.00 28.32           C  
ATOM   6499  C   ILE A  62      72.596  98.348  11.519  1.00 28.30           C  
ATOM   6500  O   ILE A  62      72.834  97.282  10.957  1.00 28.68           O  
ATOM   6501  CB  ILE A  62      70.125  98.613  11.891  1.00 29.39           C  
ATOM   6502  CG1 ILE A  62      68.849  99.373  11.493  1.00 29.01           C  
ATOM   6503  CG2 ILE A  62      70.359  98.696  13.398  1.00 24.51           C  
ATOM   6504  CD1 ILE A  62      67.571  98.780  12.119  1.00 27.39           C  
ATOM   6505  N   ARG A  63      73.390  98.837  12.461  1.00 33.00           N  
ATOM   6506  CA  ARG A  63      74.610  98.104  12.851  1.00 33.53           C  
ATOM   6507  C   ARG A  63      74.225  96.824  13.563  1.00 36.10           C  
ATOM   6508  O   ARG A  63      73.315  96.816  14.382  1.00 35.32           O  
ATOM   6509  CB  ARG A  63      75.491  98.949  13.769  1.00 36.51           C  
ATOM   6510  CG  ARG A  63      75.866 100.295  13.183  1.00 44.50           C  
ATOM   6511  CD  ARG A  63      75.520 101.374  14.168  1.00 47.70           C  
ATOM   6512  NE  ARG A  63      76.636 101.771  15.006  1.00 50.84           N  
ATOM   6513  CZ  ARG A  63      76.492 102.333  16.200  1.00 52.42           C  
ATOM   6514  NH1 ARG A  63      75.283 102.539  16.696  1.00 52.52           N  
ATOM   6515  NH2 ARG A  63      77.556 102.729  16.881  1.00 57.45           N  
ATOM   6516  N   LYS A  64      74.958  95.757  13.260  1.00 37.41           N  
ATOM   6517  CA  LYS A  64      74.708  94.423  13.794  1.00 37.21           C  
ATOM   6518  C   LYS A  64      74.687  94.283  15.317  1.00 37.83           C  
ATOM   6519  O   LYS A  64      73.696  93.820  15.893  1.00 33.62           O  
ATOM   6520  CB  LYS A  64      75.733  93.469  13.180  1.00 39.83           C  
ATOM   6521  CG  LYS A  64      75.524  92.008  13.496  1.00 46.78           C  
ATOM   6522  CD  LYS A  64      76.616  91.153  12.872  1.00 49.35           C  
ATOM   6523  CE  LYS A  64      76.511  89.722  13.360  1.00 52.38           C  
ATOM   6524  NZ  LYS A  64      76.452  89.717  14.851  1.00 54.35           N  
ATOM   6525  N   LEU A  65      75.765  94.692  15.988  1.00 36.80           N  
ATOM   6526  CA  LEU A  65      75.824  94.565  17.440  1.00 35.07           C  
ATOM   6527  C   LEU A  65      74.756  95.356  18.186  1.00 33.86           C  
ATOM   6528  O   LEU A  65      74.139  94.852  19.119  1.00 33.00           O  
ATOM   6529  CB  LEU A  65      77.220  94.969  17.970  1.00 37.13           C  
ATOM   6530  CG  LEU A  65      77.368  94.825  19.491  1.00 36.60           C  
ATOM   6531  CD1 LEU A  65      77.157  93.386  19.877  1.00 39.17           C  
ATOM   6532  CD2 LEU A  65      78.759  95.283  19.940  1.00 41.35           C  
ATOM   6533  N   PRO A  66      74.547  96.625  17.817  1.00 33.49           N  
ATOM   6534  CA  PRO A  66      73.522  97.376  18.535  1.00 32.70           C  
ATOM   6535  C   PRO A  66      72.142  96.737  18.340  1.00 32.23           C  
ATOM   6536  O   PRO A  66      71.296  96.791  19.228  1.00 32.15           O  
ATOM   6537  CB  PRO A  66      73.623  98.758  17.915  1.00 35.58           C  
ATOM   6538  CG  PRO A  66      75.111  98.840  17.563  1.00 35.22           C  
ATOM   6539  CD  PRO A  66      75.293  97.501  16.902  1.00 34.10           C  
ATOM   6540  N   PHE A  67      71.927  96.136  17.175  1.00 34.75           N  
ATOM   6541  CA  PHE A  67      70.644  95.486  16.893  1.00 32.11           C  
ATOM   6542  C   PHE A  67      70.523  94.223  17.720  1.00 32.21           C  
ATOM   6543  O   PHE A  67      69.484  93.950  18.343  1.00 28.44           O  
ATOM   6544  CB  PHE A  67      70.517  95.119  15.421  1.00 31.27           C  
ATOM   6545  CG  PHE A  67      69.142  94.600  15.056  1.00 30.13           C  
ATOM   6546  CD1 PHE A  67      68.092  95.490  14.793  1.00 31.23           C  
ATOM   6547  CD2 PHE A  67      68.886  93.240  15.034  1.00 27.83           C  
ATOM   6548  CE1 PHE A  67      66.794  95.017  14.513  1.00 29.02           C  
ATOM   6549  CE2 PHE A  67      67.575  92.748  14.757  1.00 27.03           C  
ATOM   6550  CZ  PHE A  67      66.541  93.655  14.500  1.00 22.89           C  
ATOM   6551  N   GLN A  68      71.593  93.435  17.740  1.00 31.07           N  
ATOM   6552  CA  GLN A  68      71.574  92.208  18.520  1.00 31.81           C  
ATOM   6553  C   GLN A  68      71.260  92.525  19.982  1.00 30.63           C  
ATOM   6554  O   GLN A  68      70.480  91.819  20.629  1.00 32.03           O  
ATOM   6555  CB  GLN A  68      72.914  91.480  18.413  1.00 33.49           C  
ATOM   6556  CG  GLN A  68      72.867  90.069  18.983  1.00 43.55           C  
ATOM   6557  CD  GLN A  68      74.088  89.272  18.618  1.00 48.65           C  
ATOM   6558  OE1 GLN A  68      75.127  89.367  19.274  1.00 53.49           O  
ATOM   6559  NE2 GLN A  68      73.983  88.496  17.551  1.00 51.65           N  
ATOM   6560  N   ARG A  69      71.853  93.587  20.512  1.00 32.64           N  
ATOM   6561  CA  ARG A  69      71.601  93.958  21.905  1.00 33.09           C  
ATOM   6562  C   ARG A  69      70.135  94.286  22.166  1.00 33.86           C  
ATOM   6563  O   ARG A  69      69.557  93.891  23.184  1.00 32.81           O  
ATOM   6564  CB  ARG A  69      72.442  95.156  22.298  1.00 36.50           C  
ATOM   6565  CG  ARG A  69      73.894  94.799  22.544  1.00 40.10           C  
ATOM   6566  CD  ARG A  69      74.528  95.875  23.377  1.00 46.44           C  
ATOM   6567  NE  ARG A  69      74.793  97.085  22.614  1.00 50.10           N  
ATOM   6568  CZ  ARG A  69      75.962  97.348  22.034  1.00 55.53           C  
ATOM   6569  NH1 ARG A  69      76.962  96.484  22.136  1.00 58.60           N  
ATOM   6570  NH2 ARG A  69      76.140  98.474  21.360  1.00 54.48           N  
ATOM   6571  N   LEU A  70      69.546  95.038  21.247  1.00 31.99           N  
ATOM   6572  CA  LEU A  70      68.147  95.403  21.374  1.00 32.85           C  
ATOM   6573  C   LEU A  70      67.278  94.159  21.419  1.00 28.50           C  
ATOM   6574  O   LEU A  70      66.427  94.039  22.283  1.00 33.10           O  
ATOM   6575  CB  LEU A  70      67.729  96.280  20.200  1.00 31.53           C  
ATOM   6576  CG  LEU A  70      66.272  96.729  20.134  1.00 29.97           C  
ATOM   6577  CD1 LEU A  70      65.912  97.553  21.341  1.00 29.73           C  
ATOM   6578  CD2 LEU A  70      66.097  97.548  18.863  1.00 23.96           C  
ATOM   6579  N   VAL A  71      67.492  93.247  20.478  1.00 28.22           N  
ATOM   6580  CA  VAL A  71      66.746  92.001  20.408  1.00 29.97           C  
ATOM   6581  C   VAL A  71      66.826  91.196  21.722  1.00 33.69           C  
ATOM   6582  O   VAL A  71      65.805  90.778  22.275  1.00 29.40           O  
ATOM   6583  CB  VAL A  71      67.276  91.156  19.210  1.00 31.30           C  
ATOM   6584  CG1 VAL A  71      66.806  89.728  19.300  1.00 31.96           C  
ATOM   6585  CG2 VAL A  71      66.795  91.791  17.871  1.00 27.59           C  
ATOM   6586  N   ARG A  72      68.047  90.987  22.223  1.00 30.40           N  
ATOM   6587  CA  ARG A  72      68.244  90.233  23.454  1.00 30.46           C  
ATOM   6588  C   ARG A  72      67.540  90.893  24.624  1.00 26.39           C  
ATOM   6589  O   ARG A  72      66.906  90.218  25.442  1.00 30.60           O  
ATOM   6590  CB  ARG A  72      69.746  90.082  23.737  1.00 29.21           C  
ATOM   6591  CG  ARG A  72      70.471  89.213  22.718  1.00 32.21           C  
ATOM   6592  CD  ARG A  72      71.979  89.206  22.984  1.00 35.60           C  
ATOM   6593  NE  ARG A  72      72.692  88.421  21.987  1.00 38.43           N  
ATOM   6594  CZ  ARG A  72      72.645  87.099  21.880  1.00 38.37           C  
ATOM   6595  NH1 ARG A  72      71.921  86.369  22.717  1.00 37.50           N  
ATOM   6596  NH2 ARG A  72      73.318  86.505  20.908  1.00 47.18           N  
ATOM   6597  N   GLU A  73      67.613  92.215  24.686  1.00 28.37           N  
ATOM   6598  CA  GLU A  73      66.960  92.966  25.756  1.00 29.49           C  
ATOM   6599  C   GLU A  73      65.445  92.766  25.721  1.00 30.31           C  
ATOM   6600  O   GLU A  73      64.804  92.516  26.740  1.00 30.29           O  
ATOM   6601  CB  GLU A  73      67.276  94.460  25.609  1.00 30.24           C  
ATOM   6602  CG  GLU A  73      66.543  95.366  26.573  1.00 41.54           C  
ATOM   6603  CD  GLU A  73      66.553  96.805  26.103  1.00 47.48           C  
ATOM   6604  OE1 GLU A  73      67.641  97.325  25.795  1.00 49.39           O  
ATOM   6605  OE2 GLU A  73      65.472  97.418  26.030  1.00 51.47           O  
ATOM   6606  N   ILE A  74      64.866  92.899  24.537  1.00 30.78           N  
ATOM   6607  CA  ILE A  74      63.415  92.732  24.395  1.00 29.09           C  
ATOM   6608  C   ILE A  74      62.996  91.308  24.784  1.00 27.62           C  
ATOM   6609  O   ILE A  74      62.024  91.114  25.528  1.00 30.74           O  
ATOM   6610  CB  ILE A  74      62.990  93.055  22.919  1.00 28.56           C  
ATOM   6611  CG1 ILE A  74      63.060  94.579  22.695  1.00 28.87           C  
ATOM   6612  CG2 ILE A  74      61.611  92.476  22.617  1.00 28.09           C  
ATOM   6613  CD1 ILE A  74      62.819  95.017  21.241  1.00 33.53           C  
ATOM   6614  N   ALA A  75      63.724  90.314  24.284  1.00 28.62           N  
ATOM   6615  CA  ALA A  75      63.413  88.917  24.570  1.00 28.58           C  
ATOM   6616  C   ALA A  75      63.509  88.584  26.073  1.00 31.68           C  
ATOM   6617  O   ALA A  75      62.723  87.786  26.586  1.00 32.84           O  
ATOM   6618  CB  ALA A  75      64.351  88.004  23.783  1.00 28.14           C  
ATOM   6619  N   GLN A  76      64.460  89.206  26.760  1.00 34.08           N  
ATOM   6620  CA  GLN A  76      64.678  88.950  28.194  1.00 38.27           C  
ATOM   6621  C   GLN A  76      63.419  89.313  28.982  1.00 39.51           C  
ATOM   6622  O   GLN A  76      63.186  88.785  30.062  1.00 37.88           O  
ATOM   6623  CB  GLN A  76      65.904  89.741  28.681  1.00 36.38           C  
ATOM   6624  CG  GLN A  76      66.258  89.641  30.185  1.00 40.42           C  
ATOM   6625  CD  GLN A  76      67.046  88.379  30.572  1.00 43.44           C  
ATOM   6626  OE1 GLN A  76      67.534  87.626  29.719  1.00 37.41           O  
ATOM   6627  NE2 GLN A  76      67.181  88.158  31.876  1.00 48.60           N  
ATOM   6628  N   ASP A  77      62.580  90.183  28.412  1.00 41.79           N  
ATOM   6629  CA  ASP A  77      61.334  90.592  29.065  1.00 39.78           C  
ATOM   6630  C   ASP A  77      60.288  89.486  29.023  1.00 39.17           C  
ATOM   6631  O   ASP A  77      59.382  89.445  29.859  1.00 40.19           O  
ATOM   6632  CB  ASP A  77      60.756  91.839  28.389  1.00 44.52           C  
ATOM   6633  CG  ASP A  77      61.495  93.097  28.759  1.00 51.11           C  
ATOM   6634  OD1 ASP A  77      61.365  94.104  28.025  1.00 53.56           O  
ATOM   6635  OD2 ASP A  77      62.196  93.087  29.796  1.00 56.75           O  
ATOM   6636  N   PHE A  78      60.418  88.582  28.061  1.00 34.15           N  
ATOM   6637  CA  PHE A  78      59.464  87.484  27.913  1.00 38.74           C  
ATOM   6638  C   PHE A  78      59.974  86.181  28.507  1.00 38.71           C  
ATOM   6639  O   PHE A  78      59.191  85.369  28.991  1.00 38.82           O  
ATOM   6640  CB  PHE A  78      59.141  87.255  26.425  1.00 38.45           C  
ATOM   6641  CG  PHE A  78      58.679  88.492  25.710  1.00 38.18           C  
ATOM   6642  CD1 PHE A  78      59.291  88.894  24.527  1.00 37.24           C  
ATOM   6643  CD2 PHE A  78      57.650  89.272  26.236  1.00 40.05           C  
ATOM   6644  CE1 PHE A  78      58.890  90.069  23.875  1.00 35.72           C  
ATOM   6645  CE2 PHE A  78      57.236  90.454  25.589  1.00 41.37           C  
ATOM   6646  CZ  PHE A  78      57.864  90.850  24.408  1.00 36.38           C  
ATOM   6647  N   LYS A  79      61.285  85.964  28.444  1.00 36.88           N  
ATOM   6648  CA  LYS A  79      61.866  84.737  28.987  1.00 38.31           C  
ATOM   6649  C   LYS A  79      63.337  85.024  29.241  1.00 39.27           C  
ATOM   6650  O   LYS A  79      64.052  85.449  28.336  1.00 36.92           O  
ATOM   6651  CB  LYS A  79      61.714  83.594  27.982  1.00 38.57           C  
ATOM   6652  CG  LYS A  79      62.170  82.220  28.477  1.00 42.82           C  
ATOM   6653  CD  LYS A  79      61.922  81.168  27.396  1.00 47.28           C  
ATOM   6654  CE  LYS A  79      62.294  79.760  27.820  1.00 50.49           C  
ATOM   6655  NZ  LYS A  79      61.505  79.301  29.001  1.00 57.58           N  
ATOM   6656  N   THR A  80      63.787  84.819  30.477  1.00 38.99           N  
ATOM   6657  CA  THR A  80      65.187  85.085  30.796  1.00 39.01           C  
ATOM   6658  C   THR A  80      66.099  83.955  30.356  1.00 36.54           C  
ATOM   6659  O   THR A  80      65.661  82.843  30.062  1.00 38.17           O  
ATOM   6660  CB  THR A  80      65.394  85.322  32.316  1.00 39.65           C  
ATOM   6661  OG1 THR A  80      64.882  84.203  33.044  1.00 41.44           O  
ATOM   6662  CG2 THR A  80      64.691  86.586  32.769  1.00 41.65           C  
ATOM   6663  N   ASP A  81      67.378  84.273  30.268  1.00 40.97           N  
ATOM   6664  CA  ASP A  81      68.400  83.300  29.918  1.00 41.85           C  
ATOM   6665  C   ASP A  81      68.315  82.651  28.545  1.00 42.30           C  
ATOM   6666  O   ASP A  81      68.812  81.546  28.340  1.00 40.76           O  
ATOM   6667  CB  ASP A  81      68.447  82.213  30.992  1.00 45.08           C  
ATOM   6668  CG  ASP A  81      69.779  81.522  31.035  1.00 47.80           C  
ATOM   6669  OD1 ASP A  81      70.785  82.241  31.166  1.00 53.47           O  
ATOM   6670  OD2 ASP A  81      69.829  80.284  30.938  1.00 51.74           O  
ATOM   6671  N   LEU A  82      67.712  83.331  27.580  1.00 38.75           N  
ATOM   6672  CA  LEU A  82      67.638  82.723  26.270  1.00 33.05           C  
ATOM   6673  C   LEU A  82      68.929  82.897  25.492  1.00 31.42           C  
ATOM   6674  O   LEU A  82      69.710  83.805  25.737  1.00 31.78           O  
ATOM   6675  CB  LEU A  82      66.495  83.344  25.450  1.00 34.96           C  
ATOM   6676  CG  LEU A  82      65.050  82.999  25.810  1.00 33.79           C  
ATOM   6677  CD1 LEU A  82      64.116  84.125  25.327  1.00 40.86           C  
ATOM   6678  CD2 LEU A  82      64.693  81.671  25.207  1.00 38.57           C  
ATOM   6679  N   ARG A  83      69.141  81.983  24.563  1.00 30.90           N  
ATOM   6680  CA  ARG A  83      70.239  82.058  23.632  1.00 32.64           C  
ATOM   6681  C   ARG A  83      69.524  82.294  22.295  1.00 32.54           C  
ATOM   6682  O   ARG A  83      68.312  82.059  22.196  1.00 30.45           O  
ATOM   6683  CB  ARG A  83      70.977  80.734  23.571  1.00 30.69           C  
ATOM   6684  CG  ARG A  83      71.770  80.484  24.841  1.00 38.56           C  
ATOM   6685  CD  ARG A  83      72.851  79.455  24.623  1.00 42.08           C  
ATOM   6686  NE  ARG A  83      73.858  79.607  25.662  1.00 48.93           N  
ATOM   6687  CZ  ARG A  83      75.123  79.227  25.542  1.00 45.35           C  
ATOM   6688  NH1 ARG A  83      75.544  78.665  24.426  1.00 43.35           N  
ATOM   6689  NH2 ARG A  83      75.959  79.419  26.546  1.00 51.72           N  
ATOM   6690  N   PHE A  84      70.270  82.738  21.286  1.00 32.13           N  
ATOM   6691  CA  PHE A  84      69.730  82.950  19.937  1.00 30.57           C  
ATOM   6692  C   PHE A  84      70.632  82.331  18.899  1.00 33.87           C  
ATOM   6693  O   PHE A  84      71.855  82.447  19.009  1.00 36.65           O  
ATOM   6694  CB  PHE A  84      69.672  84.433  19.574  1.00 29.36           C  
ATOM   6695  CG  PHE A  84      68.476  85.156  20.113  1.00 33.65           C  
ATOM   6696  CD1 PHE A  84      68.395  85.508  21.453  1.00 30.98           C  
ATOM   6697  CD2 PHE A  84      67.397  85.439  19.276  1.00 31.51           C  
ATOM   6698  CE1 PHE A  84      67.256  86.127  21.957  1.00 32.05           C  
ATOM   6699  CE2 PHE A  84      66.256  86.055  19.783  1.00 30.80           C  
ATOM   6700  CZ  PHE A  84      66.187  86.396  21.118  1.00 28.31           C  
ATOM   6701  N   GLN A  85      70.061  81.657  17.905  1.00 29.85           N  
ATOM   6702  CA  GLN A  85      70.883  81.181  16.814  1.00 32.93           C  
ATOM   6703  C   GLN A  85      71.269  82.484  16.088  1.00 33.15           C  
ATOM   6704  O   GLN A  85      70.494  83.455  16.068  1.00 31.38           O  
ATOM   6705  CB  GLN A  85      70.094  80.283  15.863  1.00 33.43           C  
ATOM   6706  CG  GLN A  85      69.636  78.958  16.462  1.00 35.70           C  
ATOM   6707  CD  GLN A  85      69.053  78.003  15.424  1.00 39.88           C  
ATOM   6708  OE1 GLN A  85      68.432  78.427  14.438  1.00 34.76           O  
ATOM   6709  NE2 GLN A  85      69.230  76.700  15.655  1.00 36.84           N  
ATOM   6710  N   SER A  86      72.462  82.536  15.505  1.00 35.24           N  
ATOM   6711  CA  SER A  86      72.869  83.753  14.791  1.00 32.64           C  
ATOM   6712  C   SER A  86      71.853  84.088  13.675  1.00 28.81           C  
ATOM   6713  O   SER A  86      71.535  85.253  13.454  1.00 29.66           O  
ATOM   6714  CB  SER A  86      74.255  83.576  14.161  1.00 32.08           C  
ATOM   6715  OG  SER A  86      74.206  82.578  13.154  1.00 39.23           O  
ATOM   6716  N   SER A  87      71.358  83.080  12.976  1.00 26.28           N  
ATOM   6717  CA  SER A  87      70.390  83.341  11.900  1.00 30.34           C  
ATOM   6718  C   SER A  87      69.013  83.829  12.394  1.00 28.48           C  
ATOM   6719  O   SER A  87      68.240  84.355  11.601  1.00 30.62           O  
ATOM   6720  CB  SER A  87      70.192  82.101  11.054  1.00 29.29           C  
ATOM   6721  OG  SER A  87      69.746  81.061  11.881  1.00 39.56           O  
ATOM   6722  N   ALA A  88      68.724  83.646  13.686  1.00 28.56           N  
ATOM   6723  CA  ALA A  88      67.466  84.097  14.298  1.00 26.66           C  
ATOM   6724  C   ALA A  88      67.554  85.598  14.381  1.00 28.72           C  
ATOM   6725  O   ALA A  88      66.615  86.313  14.060  1.00 21.99           O  
ATOM   6726  CB  ALA A  88      67.312  83.528  15.709  1.00 25.41           C  
ATOM   6727  N   VAL A  89      68.701  86.085  14.842  1.00 25.21           N  
ATOM   6728  CA  VAL A  89      68.916  87.505  14.950  1.00 24.97           C  
ATOM   6729  C   VAL A  89      68.939  88.145  13.572  1.00 25.17           C  
ATOM   6730  O   VAL A  89      68.403  89.258  13.393  1.00 25.85           O  
ATOM   6731  CB  VAL A  89      70.236  87.832  15.679  1.00 28.57           C  
ATOM   6732  CG1 VAL A  89      70.429  89.347  15.742  1.00 28.44           C  
ATOM   6733  CG2 VAL A  89      70.200  87.243  17.057  1.00 29.25           C  
ATOM   6734  N   MET A  90      69.558  87.472  12.609  1.00 27.99           N  
ATOM   6735  CA  MET A  90      69.630  88.012  11.244  1.00 28.49           C  
ATOM   6736  C   MET A  90      68.236  88.051  10.594  1.00 27.88           C  
ATOM   6737  O   MET A  90      67.908  88.997   9.858  1.00 25.06           O  
ATOM   6738  CB  MET A  90      70.583  87.189  10.391  1.00 32.26           C  
ATOM   6739  CG  MET A  90      72.030  87.339  10.846  1.00 41.23           C  
ATOM   6740  SD  MET A  90      72.506  89.083  11.057  1.00 55.75           S  
ATOM   6741  CE  MET A  90      72.730  89.541   9.332  1.00 49.37           C  
ATOM   6742  N   ALA A  91      67.423  87.031  10.870  1.00 28.94           N  
ATOM   6743  CA  ALA A  91      66.059  86.980  10.332  1.00 26.32           C  
ATOM   6744  C   ALA A  91      65.263  88.167  10.893  1.00 25.87           C  
ATOM   6745  O   ALA A  91      64.500  88.817  10.183  1.00 24.46           O  
ATOM   6746  CB  ALA A  91      65.397  85.653  10.698  1.00 24.33           C  
ATOM   6747  N   LEU A  92      65.428  88.442  12.179  1.00 25.67           N  
ATOM   6748  CA  LEU A  92      64.745  89.553  12.810  1.00 26.28           C  
ATOM   6749  C   LEU A  92      65.220  90.875  12.226  1.00 26.95           C  
ATOM   6750  O   LEU A  92      64.420  91.804  12.057  1.00 21.75           O  
ATOM   6751  CB  LEU A  92      64.991  89.564  14.322  1.00 23.83           C  
ATOM   6752  CG  LEU A  92      64.247  88.486  15.101  1.00 28.40           C  
ATOM   6753  CD1 LEU A  92      64.908  88.357  16.499  1.00 26.61           C  
ATOM   6754  CD2 LEU A  92      62.741  88.863  15.236  1.00 24.73           C  
ATOM   6755  N   GLN A  93      66.517  90.982  11.923  1.00 21.14           N  
ATOM   6756  CA  GLN A  93      67.001  92.244  11.363  1.00 22.31           C  
ATOM   6757  C   GLN A  93      66.529  92.429   9.918  1.00 22.58           C  
ATOM   6758  O   GLN A  93      66.169  93.549   9.528  1.00 24.48           O  
ATOM   6759  CB  GLN A  93      68.554  92.360  11.431  1.00 24.13           C  
ATOM   6760  CG  GLN A  93      68.978  93.831  11.353  1.00 22.21           C  
ATOM   6761  CD  GLN A  93      70.468  94.040  11.486  1.00 29.65           C  
ATOM   6762  OE1 GLN A  93      71.182  93.167  11.972  1.00 28.32           O  
ATOM   6763  NE2 GLN A  93      70.940  95.219  11.076  1.00 25.24           N  
ATOM   6764  N   GLU A  94      66.524  91.357   9.130  1.00 20.53           N  
ATOM   6765  CA  GLU A  94      66.059  91.452   7.746  1.00 24.53           C  
ATOM   6766  C   GLU A  94      64.574  91.879   7.763  1.00 24.13           C  
ATOM   6767  O   GLU A  94      64.171  92.771   7.039  1.00 22.60           O  
ATOM   6768  CB  GLU A  94      66.188  90.097   7.040  1.00 23.98           C  
ATOM   6769  CG  GLU A  94      67.640  89.707   6.649  1.00 33.74           C  
ATOM   6770  CD  GLU A  94      68.166  90.490   5.459  1.00 34.45           C  
ATOM   6771  OE1 GLU A  94      69.395  90.446   5.225  1.00 37.71           O  
ATOM   6772  OE2 GLU A  94      67.359  91.148   4.756  1.00 33.51           O  
ATOM   6773  N   ALA A  95      63.786  91.248   8.631  1.00 22.34           N  
ATOM   6774  CA  ALA A  95      62.360  91.566   8.728  1.00 23.96           C  
ATOM   6775  C   ALA A  95      62.090  92.972   9.254  1.00 24.56           C  
ATOM   6776  O   ALA A  95      61.204  93.666   8.732  1.00 25.52           O  
ATOM   6777  CB  ALA A  95      61.653  90.523   9.593  1.00 19.99           C  
ATOM   6778  N   SER A  96      62.873  93.412  10.245  1.00 21.59           N  
ATOM   6779  CA  SER A  96      62.704  94.730  10.842  1.00 22.98           C  
ATOM   6780  C   SER A  96      63.074  95.805   9.864  1.00 24.72           C  
ATOM   6781  O   SER A  96      62.369  96.800   9.763  1.00 18.37           O  
ATOM   6782  CB  SER A  96      63.559  94.906  12.116  1.00 26.68           C  
ATOM   6783  OG  SER A  96      63.185  93.958  13.084  1.00 29.99           O  
ATOM   6784  N   GLU A  97      64.180  95.621   9.142  1.00 23.63           N  
ATOM   6785  CA  GLU A  97      64.578  96.647   8.186  1.00 20.94           C  
ATOM   6786  C   GLU A  97      63.612  96.729   7.016  1.00 20.32           C  
ATOM   6787  O   GLU A  97      63.299  97.819   6.584  1.00 19.85           O  
ATOM   6788  CB  GLU A  97      66.026  96.421   7.699  1.00 21.45           C  
ATOM   6789  CG  GLU A  97      66.983  96.794   8.840  1.00 26.46           C  
ATOM   6790  CD  GLU A  97      68.421  96.997   8.389  1.00 30.87           C  
ATOM   6791  OE1 GLU A  97      68.673  97.265   7.186  1.00 31.22           O  
ATOM   6792  OE2 GLU A  97      69.291  96.904   9.266  1.00 29.12           O  
ATOM   6793  N   ALA A  98      63.145  95.585   6.517  1.00 18.14           N  
ATOM   6794  CA  ALA A  98      62.191  95.596   5.410  1.00 21.45           C  
ATOM   6795  C   ALA A  98      60.913  96.317   5.862  1.00 21.92           C  
ATOM   6796  O   ALA A  98      60.330  97.116   5.111  1.00 20.28           O  
ATOM   6797  CB  ALA A  98      61.881  94.180   4.973  1.00 23.01           C  
ATOM   6798  N   TYR A  99      60.494  96.046   7.098  1.00 22.66           N  
ATOM   6799  CA  TYR A  99      59.303  96.685   7.648  1.00 19.97           C  
ATOM   6800  C   TYR A  99      59.505  98.202   7.732  1.00 22.54           C  
ATOM   6801  O   TYR A  99      58.637  98.984   7.343  1.00 20.13           O  
ATOM   6802  CB  TYR A  99      59.020  96.143   9.053  1.00 19.34           C  
ATOM   6803  CG  TYR A  99      58.013  96.968   9.815  1.00 20.49           C  
ATOM   6804  CD1 TYR A  99      56.642  96.877   9.537  1.00 22.85           C  
ATOM   6805  CD2 TYR A  99      58.425  97.852  10.799  1.00 20.95           C  
ATOM   6806  CE1 TYR A  99      55.713  97.666  10.248  1.00 22.03           C  
ATOM   6807  CE2 TYR A  99      57.510  98.645  11.499  1.00 24.72           C  
ATOM   6808  CZ  TYR A  99      56.156  98.539  11.221  1.00 22.49           C  
ATOM   6809  OH  TYR A  99      55.251  99.303  11.945  1.00 25.08           O  
ATOM   6810  N   LEU A 100      60.652  98.644   8.233  1.00 16.70           N  
ATOM   6811  CA  LEU A 100      60.838 100.086   8.375  1.00 19.28           C  
ATOM   6812  C   LEU A 100      60.969 100.791   7.047  1.00 18.44           C  
ATOM   6813  O   LEU A 100      60.432 101.890   6.863  1.00 19.98           O  
ATOM   6814  CB  LEU A 100      62.047 100.427   9.294  1.00 20.49           C  
ATOM   6815  CG  LEU A 100      61.902 100.087  10.793  1.00 25.19           C  
ATOM   6816  CD1 LEU A 100      63.246 100.354  11.546  1.00 23.35           C  
ATOM   6817  CD2 LEU A 100      60.752 100.892  11.411  1.00 21.94           C  
ATOM   6818  N   VAL A 101      61.657 100.169   6.112  1.00 18.91           N  
ATOM   6819  CA  VAL A 101      61.838 100.791   4.810  1.00 19.30           C  
ATOM   6820  C   VAL A 101      60.457 100.959   4.135  1.00 20.73           C  
ATOM   6821  O   VAL A 101      60.155 102.016   3.603  1.00 20.25           O  
ATOM   6822  CB  VAL A 101      62.767  99.937   3.922  1.00 22.81           C  
ATOM   6823  CG1 VAL A 101      62.651 100.381   2.437  1.00 25.93           C  
ATOM   6824  CG2 VAL A 101      64.266 100.092   4.421  1.00 20.23           C  
ATOM   6825  N   ALA A 102      59.628  99.921   4.176  1.00 21.58           N  
ATOM   6826  CA  ALA A 102      58.305  99.989   3.540  1.00 19.78           C  
ATOM   6827  C   ALA A 102      57.458 101.026   4.276  1.00 20.22           C  
ATOM   6828  O   ALA A 102      56.680 101.742   3.654  1.00 20.75           O  
ATOM   6829  CB  ALA A 102      57.627  98.590   3.567  1.00 21.15           C  
ATOM   6830  N   LEU A 103      57.596 101.113   5.600  1.00 18.79           N  
ATOM   6831  CA  LEU A 103      56.846 102.124   6.346  1.00 20.97           C  
ATOM   6832  C   LEU A 103      57.322 103.528   5.924  1.00 22.91           C  
ATOM   6833  O   LEU A 103      56.523 104.451   5.800  1.00 20.95           O  
ATOM   6834  CB  LEU A 103      57.011 101.947   7.866  1.00 18.03           C  
ATOM   6835  CG  LEU A 103      56.352 103.001   8.765  1.00 21.42           C  
ATOM   6836  CD1 LEU A 103      54.798 103.011   8.533  1.00 21.95           C  
ATOM   6837  CD2 LEU A 103      56.649 102.654  10.246  1.00 21.98           C  
ATOM   6838  N   PHE A 104      58.626 103.715   5.730  1.00 19.27           N  
ATOM   6839  CA  PHE A 104      59.077 105.037   5.291  1.00 17.92           C  
ATOM   6840  C   PHE A 104      58.538 105.401   3.898  1.00 17.19           C  
ATOM   6841  O   PHE A 104      58.318 106.577   3.594  1.00 20.66           O  
ATOM   6842  CB  PHE A 104      60.622 105.108   5.307  1.00 17.98           C  
ATOM   6843  CG  PHE A 104      61.194 105.407   6.681  1.00 20.79           C  
ATOM   6844  CD1 PHE A 104      62.135 104.563   7.260  1.00 24.48           C  
ATOM   6845  CD2 PHE A 104      60.801 106.535   7.371  1.00 22.30           C  
ATOM   6846  CE1 PHE A 104      62.681 104.845   8.523  1.00 21.63           C  
ATOM   6847  CE2 PHE A 104      61.331 106.832   8.644  1.00 25.42           C  
ATOM   6848  CZ  PHE A 104      62.281 105.965   9.214  1.00 20.26           C  
ATOM   6849  N   GLU A 105      58.326 104.414   3.049  1.00 19.63           N  
ATOM   6850  CA  GLU A 105      57.784 104.691   1.725  1.00 21.90           C  
ATOM   6851  C   GLU A 105      56.369 105.247   1.913  1.00 20.06           C  
ATOM   6852  O   GLU A 105      56.001 106.248   1.289  1.00 21.67           O  
ATOM   6853  CB  GLU A 105      57.712 103.402   0.889  1.00 23.52           C  
ATOM   6854  CG  GLU A 105      59.075 102.813   0.456  1.00 31.21           C  
ATOM   6855  CD  GLU A 105      58.932 101.410  -0.137  1.00 36.10           C  
ATOM   6856  OE1 GLU A 105      57.786 101.025  -0.439  1.00 39.89           O  
ATOM   6857  OE2 GLU A 105      59.945 100.692  -0.307  1.00 34.59           O  
ATOM   6858  N   ASP A 106      55.579 104.592   2.757  1.00 18.76           N  
ATOM   6859  CA  ASP A 106      54.187 105.041   3.061  1.00 21.50           C  
ATOM   6860  C   ASP A 106      54.205 106.412   3.750  1.00 18.49           C  
ATOM   6861  O   ASP A 106      53.432 107.291   3.436  1.00 21.49           O  
ATOM   6862  CB  ASP A 106      53.485 104.070   4.028  1.00 21.31           C  
ATOM   6863  CG  ASP A 106      53.126 102.736   3.389  1.00 28.13           C  
ATOM   6864  OD1 ASP A 106      53.343 102.590   2.190  1.00 27.39           O  
ATOM   6865  OD2 ASP A 106      52.621 101.820   4.096  1.00 29.61           O  
ATOM   6866  N   THR A 107      55.074 106.567   4.740  1.00 19.91           N  
ATOM   6867  CA  THR A 107      55.200 107.839   5.458  1.00 17.81           C  
ATOM   6868  C   THR A 107      55.494 108.977   4.444  1.00 17.52           C  
ATOM   6869  O   THR A 107      54.946 110.092   4.537  1.00 18.44           O  
ATOM   6870  CB  THR A 107      56.367 107.706   6.476  1.00 22.08           C  
ATOM   6871  OG1 THR A 107      56.036 106.671   7.409  1.00 21.54           O  
ATOM   6872  CG2 THR A 107      56.669 109.023   7.183  1.00 20.25           C  
ATOM   6873  N   ASN A 108      56.342 108.676   3.469  1.00 19.48           N  
ATOM   6874  CA  ASN A 108      56.748 109.652   2.444  1.00 21.68           C  
ATOM   6875  C   ASN A 108      55.544 110.056   1.586  1.00 19.89           C  
ATOM   6876  O   ASN A 108      55.374 111.227   1.243  1.00 18.82           O  
ATOM   6877  CB  ASN A 108      57.865 109.049   1.585  1.00 20.98           C  
ATOM   6878  CG  ASN A 108      58.764 110.117   0.962  1.00 24.54           C  
ATOM   6879  OD1 ASN A 108      58.988 111.184   1.544  1.00 24.23           O  
ATOM   6880  ND2 ASN A 108      59.308 109.811  -0.199  1.00 28.43           N  
ATOM   6881  N   LEU A 109      54.727 109.081   1.214  1.00 17.23           N  
ATOM   6882  CA  LEU A 109      53.496 109.377   0.474  1.00 20.30           C  
ATOM   6883  C   LEU A 109      52.576 110.286   1.313  1.00 19.79           C  
ATOM   6884  O   LEU A 109      51.896 111.144   0.752  1.00 21.59           O  
ATOM   6885  CB  LEU A 109      52.757 108.074   0.126  1.00 21.90           C  
ATOM   6886  CG  LEU A 109      53.568 107.203  -0.846  1.00 24.79           C  
ATOM   6887  CD1 LEU A 109      52.834 105.901  -1.149  1.00 29.40           C  
ATOM   6888  CD2 LEU A 109      53.767 107.981  -2.149  1.00 27.12           C  
ATOM   6889  N   CYS A 110      52.518 110.079   2.636  1.00 18.93           N  
ATOM   6890  CA  CYS A 110      51.686 110.922   3.496  1.00 18.08           C  
ATOM   6891  C   CYS A 110      52.233 112.371   3.563  1.00 19.80           C  
ATOM   6892  O   CYS A 110      51.478 113.334   3.572  1.00 20.98           O  
ATOM   6893  CB  CYS A 110      51.598 110.322   4.904  1.00 19.32           C  
ATOM   6894  SG  CYS A 110      50.628 108.776   4.901  1.00 20.80           S  
ATOM   6895  N   ALA A 111      53.543 112.517   3.614  1.00 19.65           N  
ATOM   6896  CA  ALA A 111      54.140 113.863   3.646  1.00 18.52           C  
ATOM   6897  C   ALA A 111      53.840 114.601   2.350  1.00 16.78           C  
ATOM   6898  O   ALA A 111      53.457 115.776   2.340  1.00 23.92           O  
ATOM   6899  CB  ALA A 111      55.657 113.742   3.836  1.00 18.09           C  
ATOM   6900  N   ILE A 112      54.038 113.917   1.245  1.00 18.75           N  
ATOM   6901  CA  ILE A 112      53.779 114.507  -0.061  1.00 20.48           C  
ATOM   6902  C   ILE A 112      52.299 114.833  -0.215  1.00 24.12           C  
ATOM   6903  O   ILE A 112      51.935 115.827  -0.856  1.00 23.52           O  
ATOM   6904  CB  ILE A 112      54.285 113.532  -1.175  1.00 23.23           C  
ATOM   6905  CG1 ILE A 112      55.819 113.472  -1.127  1.00 21.70           C  
ATOM   6906  CG2 ILE A 112      53.811 113.974  -2.550  1.00 24.97           C  
ATOM   6907  CD1 ILE A 112      56.394 112.231  -1.880  1.00 23.92           C  
ATOM   6908  N   HIS A 113      51.430 114.015   0.398  1.00 20.29           N  
ATOM   6909  CA  HIS A 113      50.000 114.255   0.297  1.00 19.51           C  
ATOM   6910  C   HIS A 113      49.685 115.614   0.942  1.00 19.56           C  
ATOM   6911  O   HIS A 113      48.786 116.334   0.503  1.00 21.66           O  
ATOM   6912  CB  HIS A 113      49.227 113.129   1.024  1.00 18.32           C  
ATOM   6913  CG  HIS A 113      47.736 113.232   0.919  1.00 17.12           C  
ATOM   6914  ND1 HIS A 113      47.049 112.937  -0.238  1.00 21.89           N  
ATOM   6915  CD2 HIS A 113      46.795 113.572   1.836  1.00 20.28           C  
ATOM   6916  CE1 HIS A 113      45.752 113.099  -0.039  1.00 20.01           C  
ATOM   6917  NE2 HIS A 113      45.569 113.481   1.213  1.00 19.75           N  
ATOM   6918  N   ALA A 114      50.424 115.952   1.990  1.00 20.13           N  
ATOM   6919  CA  ALA A 114      50.230 117.204   2.683  1.00 23.04           C  
ATOM   6920  C   ALA A 114      51.086 118.311   2.057  1.00 23.68           C  
ATOM   6921  O   ALA A 114      51.313 119.327   2.678  1.00 25.29           O  
ATOM   6922  CB  ALA A 114      50.572 117.041   4.179  1.00 22.71           C  
ATOM   6923  N   LYS A 115      51.548 118.108   0.832  1.00 25.94           N  
ATOM   6924  CA  LYS A 115      52.355 119.116   0.140  1.00 29.06           C  
ATOM   6925  C   LYS A 115      53.693 119.415   0.810  1.00 29.32           C  
ATOM   6926  O   LYS A 115      54.224 120.522   0.695  1.00 27.59           O  
ATOM   6927  CB  LYS A 115      51.549 120.424  -0.021  1.00 32.65           C  
ATOM   6928  CG  LYS A 115      50.253 120.257  -0.827  1.00 37.96           C  
ATOM   6929  CD  LYS A 115      49.406 121.540  -0.778  1.00 47.34           C  
ATOM   6930  CE  LYS A 115      47.989 121.311  -1.293  1.00 50.66           C  
ATOM   6931  NZ  LYS A 115      48.001 120.762  -2.676  1.00 56.63           N  
ATOM   6932  N   ARG A 116      54.254 118.425   1.497  1.00 28.05           N  
ATOM   6933  CA  ARG A 116      55.547 118.610   2.145  1.00 26.51           C  
ATOM   6934  C   ARG A 116      56.547 117.637   1.529  1.00 26.60           C  
ATOM   6935  O   ARG A 116      56.158 116.690   0.831  1.00 27.85           O  
ATOM   6936  CB  ARG A 116      55.447 118.330   3.655  1.00 24.20           C  
ATOM   6937  CG  ARG A 116      54.710 119.366   4.484  1.00 27.64           C  
ATOM   6938  CD  ARG A 116      54.710 119.014   5.971  1.00 28.55           C  
ATOM   6939  NE  ARG A 116      53.637 118.077   6.346  1.00 27.50           N  
ATOM   6940  CZ  ARG A 116      53.797 116.770   6.536  1.00 27.42           C  
ATOM   6941  NH1 ARG A 116      54.989 116.217   6.387  1.00 20.65           N  
ATOM   6942  NH2 ARG A 116      52.757 116.003   6.900  1.00 24.28           N  
ATOM   6943  N   VAL A 117      57.838 117.852   1.780  1.00 26.00           N  
ATOM   6944  CA  VAL A 117      58.826 116.905   1.292  1.00 23.94           C  
ATOM   6945  C   VAL A 117      59.565 116.365   2.511  1.00 22.07           C  
ATOM   6946  O   VAL A 117      60.444 115.524   2.401  1.00 27.46           O  
ATOM   6947  CB  VAL A 117      59.850 117.558   0.300  1.00 30.41           C  
ATOM   6948  CG1 VAL A 117      59.150 117.900  -0.990  1.00 25.35           C  
ATOM   6949  CG2 VAL A 117      60.493 118.818   0.925  1.00 26.96           C  
ATOM   6950  N   THR A 118      59.192 116.864   3.677  1.00 20.55           N  
ATOM   6951  CA  THR A 118      59.826 116.476   4.925  1.00 22.55           C  
ATOM   6952  C   THR A 118      58.912 115.531   5.677  1.00 23.45           C  
ATOM   6953  O   THR A 118      57.768 115.898   5.959  1.00 22.64           O  
ATOM   6954  CB  THR A 118      60.068 117.709   5.817  1.00 26.89           C  
ATOM   6955  OG1 THR A 118      60.798 118.698   5.074  1.00 27.84           O  
ATOM   6956  CG2 THR A 118      60.853 117.338   7.050  1.00 23.57           C  
ATOM   6957  N   ILE A 119      59.392 114.332   6.011  1.00 20.79           N  
ATOM   6958  CA  ILE A 119      58.502 113.431   6.763  1.00 23.46           C  
ATOM   6959  C   ILE A 119      58.490 113.812   8.239  1.00 25.74           C  
ATOM   6960  O   ILE A 119      59.508 114.191   8.821  1.00 24.79           O  
ATOM   6961  CB  ILE A 119      58.871 111.925   6.634  1.00 21.79           C  
ATOM   6962  CG1 ILE A 119      60.304 111.675   7.097  1.00 25.05           C  
ATOM   6963  CG2 ILE A 119      58.743 111.485   5.167  1.00 21.51           C  
ATOM   6964  CD1 ILE A 119      60.638 110.193   7.272  1.00 22.39           C  
ATOM   6965  N   MET A 120      57.310 113.719   8.829  1.00 22.67           N  
ATOM   6966  CA  MET A 120      57.112 114.073  10.218  1.00 23.14           C  
ATOM   6967  C   MET A 120      56.412 112.921  10.963  1.00 23.54           C  
ATOM   6968  O   MET A 120      55.836 112.015  10.332  1.00 22.64           O  
ATOM   6969  CB  MET A 120      56.243 115.324  10.278  1.00 23.87           C  
ATOM   6970  CG  MET A 120      56.906 116.569   9.676  1.00 28.29           C  
ATOM   6971  SD  MET A 120      55.775 117.947   9.540  1.00 34.33           S  
ATOM   6972  CE  MET A 120      56.885 119.217   8.681  1.00 42.03           C  
ATOM   6973  N   PRO A 121      56.455 112.947  12.301  1.00 21.55           N  
ATOM   6974  CA  PRO A 121      55.808 111.897  13.089  1.00 23.83           C  
ATOM   6975  C   PRO A 121      54.336 111.708  12.707  1.00 24.21           C  
ATOM   6976  O   PRO A 121      53.848 110.581  12.696  1.00 23.68           O  
ATOM   6977  CB  PRO A 121      55.948 112.397  14.523  1.00 24.53           C  
ATOM   6978  CG  PRO A 121      57.362 113.008  14.502  1.00 25.33           C  
ATOM   6979  CD  PRO A 121      57.359 113.769  13.147  1.00 26.75           C  
ATOM   6980  N   LYS A 122      53.621 112.797  12.411  1.00 26.49           N  
ATOM   6981  CA  LYS A 122      52.215 112.641  12.030  1.00 24.72           C  
ATOM   6982  C   LYS A 122      52.078 111.851  10.737  1.00 22.87           C  
ATOM   6983  O   LYS A 122      51.024 111.272  10.484  1.00 23.49           O  
ATOM   6984  CB  LYS A 122      51.500 113.981  11.868  1.00 23.14           C  
ATOM   6985  CG  LYS A 122      52.108 114.916  10.863  1.00 28.14           C  
ATOM   6986  CD  LYS A 122      51.291 116.179  10.824  1.00 31.72           C  
ATOM   6987  CE  LYS A 122      51.968 117.268  10.028  1.00 39.45           C  
ATOM   6988  NZ  LYS A 122      50.988 118.365   9.774  1.00 45.46           N  
ATOM   6989  N   ASP A 123      53.116 111.825   9.906  1.00 22.11           N  
ATOM   6990  CA  ASP A 123      53.038 111.040   8.658  1.00 21.29           C  
ATOM   6991  C   ASP A 123      53.204 109.565   8.969  1.00 21.45           C  
ATOM   6992  O   ASP A 123      52.537 108.720   8.370  1.00 20.53           O  
ATOM   6993  CB  ASP A 123      54.113 111.459   7.660  1.00 19.32           C  
ATOM   6994  CG  ASP A 123      54.005 112.897   7.286  1.00 19.92           C  
ATOM   6995  OD1 ASP A 123      52.853 113.395   7.061  1.00 20.15           O  
ATOM   6996  OD2 ASP A 123      55.067 113.542   7.216  1.00 23.06           O  
ATOM   6997  N   ILE A 124      54.115 109.248   9.898  1.00 21.01           N  
ATOM   6998  CA  ILE A 124      54.307 107.864  10.302  1.00 19.97           C  
ATOM   6999  C   ILE A 124      53.002 107.380  10.987  1.00 19.13           C  
ATOM   7000  O   ILE A 124      52.550 106.253  10.787  1.00 21.13           O  
ATOM   7001  CB  ILE A 124      55.476 107.735  11.330  1.00 22.79           C  
ATOM   7002  CG1 ILE A 124      56.800 108.100  10.650  1.00 22.31           C  
ATOM   7003  CG2 ILE A 124      55.497 106.307  11.912  1.00 25.45           C  
ATOM   7004  CD1 ILE A 124      58.012 107.969  11.529  1.00 26.65           C  
ATOM   7005  N   GLN A 125      52.423 108.243  11.804  1.00 20.71           N  
ATOM   7006  CA  GLN A 125      51.218 107.898  12.556  1.00 23.40           C  
ATOM   7007  C   GLN A 125      50.048 107.673  11.622  1.00 23.81           C  
ATOM   7008  O   GLN A 125      49.292 106.726  11.801  1.00 20.18           O  
ATOM   7009  CB  GLN A 125      50.905 108.988  13.582  1.00 25.91           C  
ATOM   7010  CG  GLN A 125      51.958 109.014  14.740  1.00 28.22           C  
ATOM   7011  CD  GLN A 125      51.972 110.333  15.488  1.00 36.37           C  
ATOM   7012  OE1 GLN A 125      51.106 111.175  15.291  1.00 35.26           O  
ATOM   7013  NE2 GLN A 125      52.970 110.518  16.356  1.00 39.09           N  
ATOM   7014  N   LEU A 126      49.887 108.540  10.636  1.00 21.16           N  
ATOM   7015  CA  LEU A 126      48.809 108.339   9.668  1.00 22.33           C  
ATOM   7016  C   LEU A 126      48.975 107.020   8.926  1.00 21.09           C  
ATOM   7017  O   LEU A 126      48.012 106.258   8.747  1.00 22.62           O  
ATOM   7018  CB  LEU A 126      48.783 109.461   8.648  1.00 23.31           C  
ATOM   7019  CG  LEU A 126      47.681 109.305   7.579  1.00 23.85           C  
ATOM   7020  CD1 LEU A 126      46.262 109.252   8.226  1.00 22.03           C  
ATOM   7021  CD2 LEU A 126      47.779 110.497   6.642  1.00 19.14           C  
ATOM   7022  N   ALA A 127      50.188 106.742   8.458  1.00 21.64           N  
ATOM   7023  CA  ALA A 127      50.433 105.502   7.728  1.00 18.13           C  
ATOM   7024  C   ALA A 127      50.122 104.278   8.596  1.00 20.95           C  
ATOM   7025  O   ALA A 127      49.480 103.325   8.129  1.00 18.29           O  
ATOM   7026  CB  ALA A 127      51.926 105.441   7.224  1.00 21.07           C  
ATOM   7027  N   ARG A 128      50.556 104.289   9.860  1.00 17.64           N  
ATOM   7028  CA  ARG A 128      50.297 103.136  10.703  1.00 18.26           C  
ATOM   7029  C   ARG A 128      48.800 103.005  11.030  1.00 20.92           C  
ATOM   7030  O   ARG A 128      48.306 101.911  11.187  1.00 22.92           O  
ATOM   7031  CB  ARG A 128      51.118 103.197  11.991  1.00 18.28           C  
ATOM   7032  CG  ARG A 128      52.647 103.072  11.701  1.00 20.10           C  
ATOM   7033  CD  ARG A 128      53.472 103.001  12.996  1.00 28.63           C  
ATOM   7034  NE  ARG A 128      53.307 101.725  13.683  1.00 27.89           N  
ATOM   7035  CZ  ARG A 128      52.798 101.599  14.904  1.00 28.96           C  
ATOM   7036  NH1 ARG A 128      52.398 102.659  15.579  1.00 32.95           N  
ATOM   7037  NH2 ARG A 128      52.705 100.405  15.452  1.00 31.12           N  
ATOM   7038  N   ARG A 129      48.102 104.119  11.174  1.00 18.76           N  
ATOM   7039  CA  ARG A 129      46.669 104.022  11.442  1.00 24.69           C  
ATOM   7040  C   ARG A 129      45.912 103.413  10.248  1.00 21.80           C  
ATOM   7041  O   ARG A 129      45.050 102.525  10.417  1.00 25.52           O  
ATOM   7042  CB  ARG A 129      46.128 105.408  11.814  1.00 23.68           C  
ATOM   7043  CG  ARG A 129      44.610 105.587  11.606  1.00 31.51           C  
ATOM   7044  CD  ARG A 129      43.735 104.628  12.469  1.00 35.25           C  
ATOM   7045  NE  ARG A 129      42.317 104.842  12.160  1.00 32.59           N  
ATOM   7046  CZ  ARG A 129      41.716 104.414  11.047  1.00 40.19           C  
ATOM   7047  NH1 ARG A 129      42.395 103.720  10.141  1.00 33.41           N  
ATOM   7048  NH2 ARG A 129      40.450 104.742  10.802  1.00 37.88           N  
ATOM   7049  N   ILE A 130      46.262 103.827   9.045  1.00 20.11           N  
ATOM   7050  CA  ILE A 130      45.598 103.317   7.841  1.00 23.69           C  
ATOM   7051  C   ILE A 130      45.936 101.846   7.626  1.00 29.12           C  
ATOM   7052  O   ILE A 130      45.088 101.043   7.234  1.00 24.46           O  
ATOM   7053  CB  ILE A 130      45.986 104.191   6.617  1.00 24.38           C  
ATOM   7054  CG1 ILE A 130      45.407 105.604   6.830  1.00 26.54           C  
ATOM   7055  CG2 ILE A 130      45.431 103.588   5.302  1.00 22.84           C  
ATOM   7056  CD1 ILE A 130      45.837 106.576   5.742  1.00 36.92           C  
ATOM   7057  N   ARG A 131      47.180 101.484   7.912  1.00 24.28           N  
ATOM   7058  CA  ARG A 131      47.603 100.101   7.797  1.00 26.49           C  
ATOM   7059  C   ARG A 131      46.870  99.210   8.800  1.00 26.48           C  
ATOM   7060  O   ARG A 131      46.827  98.004   8.636  1.00 28.23           O  
ATOM   7061  CB  ARG A 131      49.097  99.987   8.082  1.00 24.09           C  
ATOM   7062  CG  ARG A 131      49.998 100.472   6.971  1.00 24.97           C  
ATOM   7063  CD  ARG A 131      51.417 100.551   7.523  1.00 26.61           C  
ATOM   7064  NE  ARG A 131      52.379 100.554   6.455  1.00 26.23           N  
ATOM   7065  CZ  ARG A 131      53.515  99.874   6.493  1.00 25.96           C  
ATOM   7066  NH1 ARG A 131      53.811  99.150   7.560  1.00 23.76           N  
ATOM   7067  NH2 ARG A 131      54.317  99.890   5.449  1.00 26.46           N  
ATOM   7068  N   GLY A 132      46.347  99.791   9.867  1.00 27.01           N  
ATOM   7069  CA  GLY A 132      45.667  98.972  10.855  1.00 29.97           C  
ATOM   7070  C   GLY A 132      46.614  98.585  11.968  1.00 36.67           C  
ATOM   7071  O   GLY A 132      46.295  97.714  12.780  1.00 37.51           O  
ATOM   7072  N   GLU A 133      47.783  99.233  12.021  1.00 34.29           N  
ATOM   7073  CA  GLU A 133      48.759  98.930  13.060  1.00 38.18           C  
ATOM   7074  C   GLU A 133      48.428  99.692  14.336  1.00 43.73           C  
ATOM   7075  O   GLU A 133      48.619  99.184  15.446  1.00 44.86           O  
ATOM   7076  CB  GLU A 133      50.168  99.284  12.576  1.00 34.43           C  
ATOM   7077  CG  GLU A 133      50.647  98.345  11.455  1.00 30.74           C  
ATOM   7078  CD  GLU A 133      52.032  98.672  10.949  1.00 33.10           C  
ATOM   7079  OE1 GLU A 133      52.789  99.342  11.667  1.00 29.13           O  
ATOM   7080  OE2 GLU A 133      52.366  98.231   9.839  1.00 28.22           O  
ATOM   7081  N   ARG A 134      47.950 100.918  14.159  1.00 46.75           N  
ATOM   7082  CA  ARG A 134      47.546 101.783  15.260  1.00 52.91           C  
ATOM   7083  C   ARG A 134      46.064 101.507  15.388  1.00 55.08           C  
ATOM   7084  O   ARG A 134      45.567 101.190  16.466  1.00 58.76           O  
ATOM   7085  CB  ARG A 134      47.744 103.263  14.914  1.00 50.57           C  
ATOM   7086  CG  ARG A 134      49.164 103.667  14.579  1.00 56.10           C  
ATOM   7087  CD  ARG A 134      49.402 105.157  14.899  1.00 57.90           C  
ATOM   7088  NE  ARG A 134      48.299 106.009  14.468  1.00 59.21           N  
ATOM   7089  CZ  ARG A 134      47.972 107.164  15.050  1.00 64.04           C  
ATOM   7090  NH1 ARG A 134      48.669 107.610  16.093  1.00 65.62           N  
ATOM   7091  NH2 ARG A 134      46.938 107.870  14.600  1.00 60.34           N  
ATOM   7092  N   ALA A 135      45.353 101.637  14.275  1.00 54.39           N  
ATOM   7093  CA  ALA A 135      43.926 101.353  14.287  1.00 59.13           C  
ATOM   7094  C   ALA A 135      43.802  99.940  14.855  1.00 60.28           C  
ATOM   7095  O   ALA A 135      44.761  99.166  14.655  1.00 62.61           O  
ATOM   7096  CB  ALA A 135      43.368 101.402  12.868  1.00 50.86           C  
ATOM   7097  OXT ALA A 135      42.769  99.614  15.478  1.00 63.88           O  
TER    7098      ALA A 135                                                      
ATOM   7099  N   SER B   1      89.751 119.024  34.150  0.00 92.65           N  
ATOM   7100  CA  SER B   1      90.043 119.832  32.931  0.00 92.68           C  
ATOM   7101  C   SER B   1      88.820 119.913  32.024  0.00 92.75           C  
ATOM   7102  O   SER B   1      88.591 119.031  31.196  0.00 92.72           O  
ATOM   7103  CB  SER B   1      91.211 119.215  32.158  0.00 92.62           C  
ATOM   7104  OG  SER B   1      92.386 119.174  32.950  0.00 92.57           O  
ATOM   7105  N   GLY B   2      88.035 120.975  32.186  0.00 92.87           N  
ATOM   7106  CA  GLY B   2      86.851 121.146  31.364  0.00 93.06           C  
ATOM   7107  C   GLY B   2      87.222 121.217  29.897  0.00 93.24           C  
ATOM   7108  O   GLY B   2      86.911 120.312  29.123  0.00 93.20           O  
ATOM   7109  N   ARG B   3      87.892 122.300  29.517  0.00 93.46           N  
ATOM   7110  CA  ARG B   3      88.330 122.502  28.142  0.00 93.76           C  
ATOM   7111  C   ARG B   3      87.221 122.521  27.098  0.00 94.15           C  
ATOM   7112  O   ARG B   3      86.126 122.000  27.309  0.00 94.14           O  
ATOM   7113  CB  ARG B   3      89.353 121.433  27.748  0.00 93.50           C  
ATOM   7114  CG  ARG B   3      90.792 121.779  28.082  0.00 93.21           C  
ATOM   7115  CD  ARG B   3      91.734 120.687  27.596  0.00 92.96           C  
ATOM   7116  NE  ARG B   3      93.132 121.104  27.634  0.00 92.76           N  
ATOM   7117  CZ  ARG B   3      93.643 122.076  26.883  0.00 92.66           C  
ATOM   7118  NH1 ARG B   3      92.870 122.737  26.032  0.00 92.60           N  
ATOM   7119  NH2 ARG B   3      94.928 122.386  26.982  0.00 92.60           N  
ATOM   7120  N   GLY B   4      87.543 123.135  25.965  1.00 94.72           N  
ATOM   7121  CA  GLY B   4      86.633 123.237  24.839  1.00 95.10           C  
ATOM   7122  C   GLY B   4      85.144 123.395  25.064  1.00 95.17           C  
ATOM   7123  O   GLY B   4      84.674 123.730  26.151  1.00 95.41           O  
ATOM   7124  N   LYS B   5      84.408 123.154  23.985  1.00 95.15           N  
ATOM   7125  CA  LYS B   5      82.956 123.245  23.950  1.00 94.92           C  
ATOM   7126  C   LYS B   5      82.543 122.594  22.637  1.00 95.01           C  
ATOM   7127  O   LYS B   5      81.394 122.698  22.203  1.00 94.85           O  
ATOM   7128  CB  LYS B   5      82.509 124.709  23.964  1.00 94.87           C  
ATOM   7129  CG  LYS B   5      83.124 125.555  22.855  1.00 94.89           C  
ATOM   7130  CD  LYS B   5      82.482 126.932  22.768  1.00 94.73           C  
ATOM   7131  CE  LYS B   5      81.057 126.841  22.247  1.00 94.79           C  
ATOM   7132  NZ  LYS B   5      81.014 126.204  20.897  1.00 94.65           N  
ATOM   7133  N   GLY B   6      83.510 121.930  22.009  1.00 94.88           N  
ATOM   7134  CA  GLY B   6      83.267 121.259  20.748  1.00 94.61           C  
ATOM   7135  C   GLY B   6      84.310 121.577  19.692  1.00 94.46           C  
ATOM   7136  O   GLY B   6      84.129 122.497  18.894  1.00 94.29           O  
ATOM   7137  N   GLY B   7      85.406 120.822  19.686  1.00 94.27           N  
ATOM   7138  CA  GLY B   7      86.443 121.052  18.696  1.00 94.68           C  
ATOM   7139  C   GLY B   7      87.871 120.918  19.191  1.00 94.95           C  
ATOM   7140  O   GLY B   7      88.292 121.620  20.113  1.00 95.62           O  
ATOM   7141  N   LYS B   8      88.623 120.014  18.570  0.00 94.64           N  
ATOM   7142  CA  LYS B   8      90.019 119.790  18.931  0.00 94.33           C  
ATOM   7143  C   LYS B   8      90.153 119.482  20.422  0.00 94.22           C  
ATOM   7144  O   LYS B   8      89.197 119.040  21.060  0.00 94.18           O  
ATOM   7145  CB  LYS B   8      90.847 121.028  18.571  0.00 94.16           C  
ATOM   7146  CG  LYS B   8      92.354 120.816  18.574  0.00 93.91           C  
ATOM   7147  CD  LYS B   8      93.094 122.098  18.218  0.00 93.72           C  
ATOM   7148  CE  LYS B   8      92.725 122.588  16.825  0.00 93.60           C  
ATOM   7149  NZ  LYS B   8      93.427 123.854  16.476  0.00 93.51           N  
ATOM   7150  N   GLY B   9      91.343 119.712  20.968  0.00 94.14           N  
ATOM   7151  CA  GLY B   9      91.584 119.459  22.378  0.00 94.08           C  
ATOM   7152  C   GLY B   9      91.191 118.063  22.817  0.00 94.06           C  
ATOM   7153  O   GLY B   9      91.041 117.161  21.992  0.00 94.02           O  
ATOM   7154  N   LEU B  10      91.026 117.883  24.124  0.00 94.10           N  
ATOM   7155  CA  LEU B  10      90.646 116.589  24.676  0.00 94.19           C  
ATOM   7156  C   LEU B  10      89.674 116.740  25.842  0.00 94.38           C  
ATOM   7157  O   LEU B  10      89.759 117.693  26.618  0.00 94.37           O  
ATOM   7158  CB  LEU B  10      91.896 115.818  25.117  0.00 93.97           C  
ATOM   7159  CG  LEU B  10      92.873 116.468  26.103  0.00 93.80           C  
ATOM   7160  CD1 LEU B  10      92.280 116.485  27.504  0.00 93.69           C  
ATOM   7161  CD2 LEU B  10      94.176 115.684  26.102  0.00 93.69           C  
ATOM   7162  N   GLY B  11      88.747 115.795  25.953  1.00 94.72           N  
ATOM   7163  CA  GLY B  11      87.762 115.831  27.017  1.00 94.96           C  
ATOM   7164  C   GLY B  11      86.542 116.634  26.614  1.00 95.24           C  
ATOM   7165  O   GLY B  11      85.504 116.579  27.273  1.00 96.17           O  
ATOM   7166  N   LYS B  12      86.671 117.381  25.522  1.00 95.17           N  
ATOM   7167  CA  LYS B  12      85.588 118.213  25.010  1.00 94.75           C  
ATOM   7168  C   LYS B  12      84.420 117.364  24.516  1.00 93.98           C  
ATOM   7169  O   LYS B  12      84.592 116.188  24.202  1.00 93.93           O  
ATOM   7170  CB  LYS B  12      86.113 119.094  23.874  1.00 95.89           C  
ATOM   7171  CG  LYS B  12      87.331 119.919  24.266  1.00 97.08           C  
ATOM   7172  CD  LYS B  12      87.897 120.699  23.091  1.00 98.44           C  
ATOM   7173  CE  LYS B  12      89.145 121.474  23.501  1.00 99.35           C  
ATOM   7174  NZ  LYS B  12      89.741 122.251  22.375  1.00100.19           N  
ATOM   7175  N   GLY B  13      83.239 117.977  24.453  0.00 93.39           N  
ATOM   7176  CA  GLY B  13      82.034 117.292  24.012  0.00 92.64           C  
ATOM   7177  C   GLY B  13      82.224 116.069  23.133  0.00 92.09           C  
ATOM   7178  O   GLY B  13      83.031 116.075  22.203  0.00 92.05           O  
ATOM   7179  N   GLY B  14      81.465 115.017  23.430  0.00 91.60           N  
ATOM   7180  CA  GLY B  14      81.560 113.790  22.662  0.00 90.99           C  
ATOM   7181  C   GLY B  14      82.711 112.922  23.129  0.00 90.57           C  
ATOM   7182  O   GLY B  14      83.588 112.567  22.341  0.00 90.53           O  
ATOM   7183  N   ALA B  15      82.709 112.577  24.413  0.00 90.18           N  
ATOM   7184  CA  ALA B  15      83.770 111.754  24.977  0.00 89.78           C  
ATOM   7185  C   ALA B  15      83.270 110.774  26.036  0.00 89.56           C  
ATOM   7186  O   ALA B  15      83.565 110.923  27.222  0.00 89.48           O  
ATOM   7187  CB  ALA B  15      84.858 112.645  25.565  0.00 89.77           C  
ATOM   7188  N   LYS B  16      82.508 109.776  25.600  1.00 89.18           N  
ATOM   7189  CA  LYS B  16      81.984 108.753  26.501  1.00 89.58           C  
ATOM   7190  C   LYS B  16      82.918 107.552  26.401  1.00 89.40           C  
ATOM   7191  O   LYS B  16      83.765 107.503  25.509  1.00 89.69           O  
ATOM   7192  CB  LYS B  16      80.573 108.335  26.078  1.00 90.10           C  
ATOM   7193  CG  LYS B  16      79.560 109.470  26.005  1.00 90.63           C  
ATOM   7194  CD  LYS B  16      78.218 108.947  25.515  1.00 91.78           C  
ATOM   7195  CE  LYS B  16      77.166 110.042  25.447  1.00 92.22           C  
ATOM   7196  NZ  LYS B  16      75.861 109.509  24.956  1.00 93.00           N  
ATOM   7197  N   ARG B  17      82.782 106.584  27.304  1.00 89.17           N  
ATOM   7198  CA  ARG B  17      83.649 105.417  27.229  1.00 88.51           C  
ATOM   7199  C   ARG B  17      83.213 104.188  28.014  1.00 88.58           C  
ATOM   7200  O   ARG B  17      83.806 103.832  29.035  1.00 88.35           O  
ATOM   7201  CB  ARG B  17      85.079 105.792  27.618  1.00 88.23           C  
ATOM   7202  CG  ARG B  17      86.110 104.865  27.004  1.00 87.23           C  
ATOM   7203  CD  ARG B  17      85.665 104.469  25.599  1.00 86.38           C  
ATOM   7204  NE  ARG B  17      86.740 104.528  24.619  1.00 84.85           N  
ATOM   7205  CZ  ARG B  17      87.416 105.630  24.327  1.00 83.95           C  
ATOM   7206  NH1 ARG B  17      87.126 106.766  24.949  1.00 82.61           N  
ATOM   7207  NH2 ARG B  17      88.375 105.595  23.411  1.00 84.08           N  
ATOM   7208  N   HIS B  18      82.168 103.544  27.510  1.00 88.35           N  
ATOM   7209  CA  HIS B  18      81.614 102.328  28.092  1.00 88.29           C  
ATOM   7210  C   HIS B  18      80.888 101.654  26.945  1.00 87.79           C  
ATOM   7211  O   HIS B  18      80.742 102.241  25.871  1.00 87.27           O  
ATOM   7212  CB  HIS B  18      80.598 102.639  29.194  1.00 88.73           C  
ATOM   7213  CG  HIS B  18      81.175 103.356  30.372  1.00 88.35           C  
ATOM   7214  ND1 HIS B  18      81.655 104.645  30.296  1.00 88.50           N  
ATOM   7215  CD2 HIS B  18      81.338 102.968  31.658  1.00 88.44           C  
ATOM   7216  CE1 HIS B  18      82.088 105.021  31.486  1.00 89.60           C  
ATOM   7217  NE2 HIS B  18      81.907 104.022  32.329  1.00 89.45           N  
ATOM   7218  N   ARG B  19      80.434 100.427  27.157  1.00 87.20           N  
ATOM   7219  CA  ARG B  19      79.717  99.750  26.098  1.00 86.48           C  
ATOM   7220  C   ARG B  19      78.554  98.904  26.573  1.00 86.07           C  
ATOM   7221  O   ARG B  19      78.666  97.689  26.736  1.00 86.66           O  
ATOM   7222  CB  ARG B  19      80.667  98.908  25.246  1.00 85.94           C  
ATOM   7223  CG  ARG B  19      80.006  98.321  23.997  1.00 85.65           C  
ATOM   7224  CD  ARG B  19      78.802  99.155  23.549  1.00 85.16           C  
ATOM   7225  NE  ARG B  19      79.117 100.576  23.422  1.00 84.84           N  
ATOM   7226  CZ  ARG B  19      78.209 101.548  23.438  1.00 84.09           C  
ATOM   7227  NH1 ARG B  19      76.924 101.256  23.580  1.00 83.80           N  
ATOM   7228  NH2 ARG B  19      78.583 102.815  23.307  1.00 84.32           N  
ATOM   7229  N   LYS B  20      77.432  99.578  26.791  1.00 85.33           N  
ATOM   7230  CA  LYS B  20      76.202  98.936  27.212  1.00 84.50           C  
ATOM   7231  C   LYS B  20      76.108  98.468  28.648  1.00 84.26           C  
ATOM   7232  O   LYS B  20      76.488  99.184  29.577  1.00 84.30           O  
ATOM   7233  CB  LYS B  20      75.882  97.770  26.284  1.00 83.68           C  
ATOM   7234  CG  LYS B  20      74.688  98.023  25.393  1.00 84.21           C  
ATOM   7235  CD  LYS B  20      74.893  99.219  24.474  1.00 83.92           C  
ATOM   7236  CE  LYS B  20      74.422 100.493  25.130  1.00 83.09           C  
ATOM   7237  NZ  LYS B  20      73.030 100.313  25.617  1.00 82.12           N  
ATOM   7238  N   VAL B  21      75.599  97.251  28.821  1.00 83.53           N  
ATOM   7239  CA  VAL B  21      75.398  96.706  30.149  1.00 82.88           C  
ATOM   7240  C   VAL B  21      74.489  97.754  30.789  1.00 81.42           C  
ATOM   7241  O   VAL B  21      74.785  98.295  31.852  1.00 82.31           O  
ATOM   7242  CB  VAL B  21      76.730  96.594  30.931  1.00 83.93           C  
ATOM   7243  CG1 VAL B  21      76.498  95.887  32.259  1.00 85.22           C  
ATOM   7244  CG2 VAL B  21      77.752  95.831  30.108  1.00 84.20           C  
ATOM   7245  N   LEU B  22      73.398  98.049  30.083  0.00 79.40           N  
ATOM   7246  CA  LEU B  22      72.391  99.027  30.493  0.00 77.18           C  
ATOM   7247  C   LEU B  22      72.761 100.457  30.093  0.00 75.72           C  
ATOM   7248  O   LEU B  22      73.318 101.211  30.890  0.00 75.59           O  
ATOM   7249  CB  LEU B  22      72.149  98.957  32.005  0.00 76.91           C  
ATOM   7250  CG  LEU B  22      71.035  99.854  32.552  0.00 76.55           C  
ATOM   7251  CD1 LEU B  22      69.719  99.523  31.861  0.00 76.36           C  
ATOM   7252  CD2 LEU B  22      70.914  99.657  34.054  0.00 76.36           C  
ATOM   7253  N   ARG B  23      72.441 100.815  28.852  0.00 74.02           N  
ATOM   7254  CA  ARG B  23      72.716 102.147  28.312  0.00 72.28           C  
ATOM   7255  C   ARG B  23      71.824 102.428  27.101  0.00 71.14           C  
ATOM   7256  O   ARG B  23      70.597 102.399  27.204  0.00 71.08           O  
ATOM   7257  CB  ARG B  23      74.188 102.267  27.898  0.00 71.99           C  
ATOM   7258  CG  ARG B  23      75.161 102.521  29.039  0.00 71.48           C  
ATOM   7259  CD  ARG B  23      74.896 103.867  29.697  0.00 71.06           C  
ATOM   7260  NE  ARG B  23      75.933 104.226  30.661  0.00 70.69           N  
ATOM   7261  CZ  ARG B  23      77.202 104.462  30.341  0.00 70.50           C  
ATOM   7262  NH1 ARG B  23      77.599 104.379  29.078  0.00 70.39           N  
ATOM   7263  NH2 ARG B  23      78.076 104.783  31.285  0.00 70.39           N  
ATOM   7264  N   ASP B  24      72.450 102.704  25.959  1.00 69.98           N  
ATOM   7265  CA  ASP B  24      71.733 102.980  24.716  1.00 68.11           C  
ATOM   7266  C   ASP B  24      70.663 101.941  24.393  1.00 65.15           C  
ATOM   7267  O   ASP B  24      69.486 102.103  24.723  1.00 66.10           O  
ATOM   7268  CB  ASP B  24      72.715 103.040  23.538  1.00 70.48           C  
ATOM   7269  CG  ASP B  24      73.277 104.434  23.300  1.00 73.99           C  
ATOM   7270  OD1 ASP B  24      73.068 105.323  24.153  1.00 76.18           O  
ATOM   7271  OD2 ASP B  24      73.935 104.637  22.252  1.00 74.71           O  
ATOM   7272  N   ASN B  25      71.101 100.863  23.752  1.00 61.22           N  
ATOM   7273  CA  ASN B  25      70.228  99.779  23.310  1.00 56.13           C  
ATOM   7274  C   ASN B  25      69.192 100.277  22.300  1.00 49.43           C  
ATOM   7275  O   ASN B  25      69.511 100.309  21.130  1.00 49.92           O  
ATOM   7276  CB  ASN B  25      69.618  99.052  24.504  1.00 52.62           C  
ATOM   7277  CG  ASN B  25      70.554  97.962  25.038  1.00 51.45           C  
ATOM   7278  OD1 ASN B  25      71.761  97.995  24.781  1.00 45.13           O  
ATOM   7279  ND2 ASN B  25      70.007  97.001  25.771  1.00 44.45           N  
ATOM   7280  N   ILE B  26      67.984 100.665  22.689  1.00 48.51           N  
ATOM   7281  CA  ILE B  26      67.077 101.159  21.649  1.00 47.40           C  
ATOM   7282  C   ILE B  26      67.691 102.467  21.159  1.00 47.71           C  
ATOM   7283  O   ILE B  26      67.541 102.853  19.997  1.00 45.49           O  
ATOM   7284  CB  ILE B  26      65.628 101.404  22.152  1.00 47.79           C  
ATOM   7285  CG1 ILE B  26      64.750 101.893  20.987  1.00 44.16           C  
ATOM   7286  CG2 ILE B  26      65.605 102.451  23.267  1.00 48.46           C  
ATOM   7287  CD1 ILE B  26      64.620 100.924  19.804  1.00 40.01           C  
ATOM   7288  N   GLN B  27      68.420 103.134  22.051  1.00 46.77           N  
ATOM   7289  CA  GLN B  27      69.084 104.371  21.685  1.00 44.91           C  
ATOM   7290  C   GLN B  27      70.271 104.056  20.807  1.00 43.44           C  
ATOM   7291  O   GLN B  27      70.859 104.942  20.196  1.00 45.22           O  
ATOM   7292  CB  GLN B  27      69.528 105.128  22.927  1.00 47.98           C  
ATOM   7293  CG  GLN B  27      68.452 106.044  23.466  1.00 47.77           C  
ATOM   7294  CD  GLN B  27      67.812 106.885  22.366  1.00 46.48           C  
ATOM   7295  OE1 GLN B  27      68.499 107.426  21.488  1.00 46.44           O  
ATOM   7296  NE2 GLN B  27      66.501 107.010  22.420  1.00 41.22           N  
ATOM   7297  N   GLY B  28      70.609 102.773  20.734  1.00 41.31           N  
ATOM   7298  CA  GLY B  28      71.715 102.344  19.909  1.00 39.83           C  
ATOM   7299  C   GLY B  28      71.354 102.292  18.442  1.00 39.63           C  
ATOM   7300  O   GLY B  28      72.237 102.129  17.599  1.00 41.39           O  
ATOM   7301  N   ILE B  29      70.057 102.378  18.123  1.00 39.01           N  
ATOM   7302  CA  ILE B  29      69.632 102.384  16.724  1.00 34.95           C  
ATOM   7303  C   ILE B  29      69.812 103.871  16.460  1.00 33.12           C  
ATOM   7304  O   ILE B  29      69.005 104.701  16.861  1.00 35.17           O  
ATOM   7305  CB  ILE B  29      68.146 101.946  16.571  1.00 35.09           C  
ATOM   7306  CG1 ILE B  29      67.925 100.638  17.319  1.00 33.32           C  
ATOM   7307  CG2 ILE B  29      67.795 101.753  15.088  1.00 36.14           C  
ATOM   7308  CD1 ILE B  29      68.928  99.554  16.959  1.00 32.91           C  
ATOM   7309  N   THR B  30      70.902 104.197  15.788  1.00 34.66           N  
ATOM   7310  CA  THR B  30      71.274 105.586  15.579  1.00 33.80           C  
ATOM   7311  C   THR B  30      70.516 106.420  14.581  1.00 35.52           C  
ATOM   7312  O   THR B  30      69.846 105.894  13.700  1.00 34.56           O  
ATOM   7313  CB  THR B  30      72.757 105.652  15.239  1.00 30.12           C  
ATOM   7314  OG1 THR B  30      72.988 105.065  13.955  1.00 31.08           O  
ATOM   7315  CG2 THR B  30      73.549 104.843  16.264  1.00 31.98           C  
ATOM   7316  N   LYS B  31      70.626 107.738  14.737  1.00 33.02           N  
ATOM   7317  CA  LYS B  31      69.997 108.654  13.805  1.00 32.36           C  
ATOM   7318  C   LYS B  31      70.493 108.325  12.395  1.00 33.57           C  
ATOM   7319  O   LYS B  31      69.703 108.302  11.444  1.00 31.92           O  
ATOM   7320  CB  LYS B  31      70.323 110.109  14.181  1.00 34.39           C  
ATOM   7321  CG  LYS B  31      70.037 111.123  13.079  1.00 39.30           C  
ATOM   7322  CD  LYS B  31      70.470 112.545  13.504  1.00 46.94           C  
ATOM   7323  CE  LYS B  31      70.476 113.504  12.313  1.00 48.15           C  
ATOM   7324  NZ  LYS B  31      70.705 114.923  12.715  1.00 51.79           N  
ATOM   7325  N   PRO B  32      71.813 108.077  12.229  1.00 33.66           N  
ATOM   7326  CA  PRO B  32      72.315 107.749  10.891  1.00 31.55           C  
ATOM   7327  C   PRO B  32      71.759 106.451  10.294  1.00 30.98           C  
ATOM   7328  O   PRO B  32      71.542 106.365   9.091  1.00 30.02           O  
ATOM   7329  CB  PRO B  32      73.844 107.712  11.072  1.00 36.84           C  
ATOM   7330  CG  PRO B  32      74.046 107.606  12.586  1.00 39.42           C  
ATOM   7331  CD  PRO B  32      72.928 108.448  13.127  1.00 35.20           C  
ATOM   7332  N   ALA B  33      71.557 105.430  11.110  1.00 29.27           N  
ATOM   7333  CA  ALA B  33      70.984 104.202  10.571  1.00 27.77           C  
ATOM   7334  C   ALA B  33      69.526 104.453  10.137  1.00 24.24           C  
ATOM   7335  O   ALA B  33      69.086 103.916   9.132  1.00 27.03           O  
ATOM   7336  CB  ALA B  33      71.018 103.087  11.616  1.00 25.96           C  
ATOM   7337  N   ILE B  34      68.793 105.237  10.917  1.00 26.40           N  
ATOM   7338  CA  ILE B  34      67.389 105.539  10.605  1.00 28.72           C  
ATOM   7339  C   ILE B  34      67.345 106.363   9.311  1.00 31.43           C  
ATOM   7340  O   ILE B  34      66.503 106.134   8.438  1.00 26.78           O  
ATOM   7341  CB  ILE B  34      66.737 106.284  11.801  1.00 26.41           C  
ATOM   7342  CG1 ILE B  34      66.663 105.313  12.990  1.00 25.17           C  
ATOM   7343  CG2 ILE B  34      65.304 106.832  11.424  1.00 25.79           C  
ATOM   7344  CD1 ILE B  34      66.403 105.974  14.336  1.00 25.10           C  
ATOM   7345  N   ARG B  35      68.255 107.330   9.179  1.00 28.04           N  
ATOM   7346  CA  ARG B  35      68.294 108.119   7.963  1.00 27.32           C  
ATOM   7347  C   ARG B  35      68.549 107.198   6.780  1.00 24.18           C  
ATOM   7348  O   ARG B  35      67.946 107.366   5.713  1.00 26.87           O  
ATOM   7349  CB  ARG B  35      69.398 109.207   8.031  1.00 32.71           C  
ATOM   7350  CG  ARG B  35      69.853 109.667   6.640  1.00 35.63           C  
ATOM   7351  CD  ARG B  35      70.814 110.871   6.681  1.00 42.09           C  
ATOM   7352  NE  ARG B  35      70.057 112.077   6.984  1.00 47.37           N  
ATOM   7353  CZ  ARG B  35      69.801 112.520   8.207  1.00 49.76           C  
ATOM   7354  NH1 ARG B  35      70.273 111.874   9.264  1.00 50.96           N  
ATOM   7355  NH2 ARG B  35      68.998 113.562   8.375  1.00 48.55           N  
ATOM   7356  N   ARG B  36      69.451 106.223   6.928  1.00 22.35           N  
ATOM   7357  CA  ARG B  36      69.741 105.318   5.825  1.00 22.02           C  
ATOM   7358  C   ARG B  36      68.492 104.521   5.443  1.00 23.39           C  
ATOM   7359  O   ARG B  36      68.204 104.322   4.253  1.00 23.60           O  
ATOM   7360  CB  ARG B  36      70.858 104.316   6.183  1.00 25.21           C  
ATOM   7361  CG  ARG B  36      72.301 104.912   6.206  1.00 30.29           C  
ATOM   7362  CD  ARG B  36      73.348 103.769   6.333  1.00 27.08           C  
ATOM   7363  NE  ARG B  36      73.419 103.149   7.665  1.00 31.47           N  
ATOM   7364  CZ  ARG B  36      74.112 103.615   8.715  1.00 32.21           C  
ATOM   7365  NH1 ARG B  36      74.814 104.743   8.638  1.00 30.02           N  
ATOM   7366  NH2 ARG B  36      74.159 102.907   9.841  1.00 32.05           N  
ATOM   7367  N   LEU B  37      67.811 103.997   6.455  1.00 21.93           N  
ATOM   7368  CA  LEU B  37      66.564 103.243   6.209  1.00 22.32           C  
ATOM   7369  C   LEU B  37      65.586 104.139   5.427  1.00 20.53           C  
ATOM   7370  O   LEU B  37      64.971 103.712   4.443  1.00 22.67           O  
ATOM   7371  CB  LEU B  37      65.949 102.845   7.542  1.00 23.56           C  
ATOM   7372  CG  LEU B  37      66.770 101.767   8.238  1.00 24.62           C  
ATOM   7373  CD1 LEU B  37      66.339 101.629   9.689  1.00 25.14           C  
ATOM   7374  CD2 LEU B  37      66.591 100.446   7.457  1.00 21.77           C  
ATOM   7375  N   ALA B  38      65.441 105.378   5.879  1.00 20.29           N  
ATOM   7376  CA  ALA B  38      64.540 106.302   5.203  1.00 23.45           C  
ATOM   7377  C   ALA B  38      64.950 106.557   3.752  1.00 23.07           C  
ATOM   7378  O   ALA B  38      64.089 106.675   2.886  1.00 21.99           O  
ATOM   7379  CB  ALA B  38      64.441 107.628   5.975  1.00 20.79           C  
ATOM   7380  N   ARG B  39      66.259 106.641   3.485  1.00 21.92           N  
ATOM   7381  CA  ARG B  39      66.762 106.862   2.133  1.00 20.99           C  
ATOM   7382  C   ARG B  39      66.405 105.701   1.251  1.00 18.73           C  
ATOM   7383  O   ARG B  39      65.985 105.887   0.104  1.00 21.23           O  
ATOM   7384  CB  ARG B  39      68.305 107.037   2.134  1.00 19.86           C  
ATOM   7385  CG  ARG B  39      68.776 108.284   2.817  1.00 21.98           C  
ATOM   7386  CD  ARG B  39      68.508 109.597   2.012  1.00 24.15           C  
ATOM   7387  NE  ARG B  39      69.178 110.711   2.678  1.00 25.11           N  
ATOM   7388  CZ  ARG B  39      68.568 111.654   3.386  1.00 30.92           C  
ATOM   7389  NH1 ARG B  39      67.247 111.659   3.529  1.00 25.26           N  
ATOM   7390  NH2 ARG B  39      69.285 112.581   3.999  1.00 30.50           N  
ATOM   7391  N   ARG B  40      66.571 104.480   1.761  1.00 20.22           N  
ATOM   7392  CA  ARG B  40      66.198 103.313   0.965  1.00 21.07           C  
ATOM   7393  C   ARG B  40      64.672 103.357   0.722  1.00 20.70           C  
ATOM   7394  O   ARG B  40      64.175 102.850  -0.298  1.00 22.00           O  
ATOM   7395  CB  ARG B  40      66.575 102.011   1.682  1.00 20.57           C  
ATOM   7396  CG  ARG B  40      66.147 100.743   0.904  1.00 22.84           C  
ATOM   7397  CD  ARG B  40      66.864  99.474   1.438  1.00 27.12           C  
ATOM   7398  NE  ARG B  40      68.283  99.456   1.059  1.00 28.05           N  
ATOM   7399  CZ  ARG B  40      69.224  98.721   1.668  1.00 30.01           C  
ATOM   7400  NH1 ARG B  40      68.905  97.942   2.689  1.00 27.32           N  
ATOM   7401  NH2 ARG B  40      70.491  98.766   1.251  1.00 27.79           N  
ATOM   7402  N   GLY B  41      63.962 103.981   1.657  1.00 21.89           N  
ATOM   7403  CA  GLY B  41      62.506 104.147   1.525  1.00 20.94           C  
ATOM   7404  C   GLY B  41      62.127 105.347   0.647  1.00 24.96           C  
ATOM   7405  O   GLY B  41      60.938 105.679   0.549  1.00 23.71           O  
ATOM   7406  N   GLY B  42      63.127 106.005   0.034  1.00 23.50           N  
ATOM   7407  CA  GLY B  42      62.869 107.144  -0.854  1.00 22.57           C  
ATOM   7408  C   GLY B  42      62.656 108.520  -0.233  1.00 19.67           C  
ATOM   7409  O   GLY B  42      62.226 109.471  -0.917  1.00 23.52           O  
ATOM   7410  N   VAL B  43      62.933 108.631   1.060  1.00 22.65           N  
ATOM   7411  CA  VAL B  43      62.771 109.878   1.790  1.00 23.77           C  
ATOM   7412  C   VAL B  43      63.937 110.862   1.579  1.00 25.30           C  
ATOM   7413  O   VAL B  43      65.096 110.509   1.774  1.00 23.34           O  
ATOM   7414  CB  VAL B  43      62.613 109.619   3.301  1.00 23.25           C  
ATOM   7415  CG1 VAL B  43      62.493 110.921   4.044  1.00 18.40           C  
ATOM   7416  CG2 VAL B  43      61.337 108.763   3.552  1.00 22.30           C  
ATOM   7417  N   LYS B  44      63.599 112.104   1.229  1.00 25.18           N  
ATOM   7418  CA  LYS B  44      64.606 113.155   0.982  1.00 27.67           C  
ATOM   7419  C   LYS B  44      64.881 114.098   2.161  1.00 29.00           C  
ATOM   7420  O   LYS B  44      65.995 114.597   2.338  1.00 30.15           O  
ATOM   7421  CB  LYS B  44      64.166 113.999  -0.231  1.00 29.22           C  
ATOM   7422  CG  LYS B  44      65.158 115.101  -0.653  1.00 31.32           C  
ATOM   7423  CD  LYS B  44      64.663 115.806  -1.922  1.00 33.72           C  
ATOM   7424  CE  LYS B  44      65.686 116.904  -2.405  1.00 31.48           C  
ATOM   7425  NZ  LYS B  44      65.064 117.684  -3.503  1.00 28.55           N  
ATOM   7426  N   ARG B  45      63.875 114.346   2.979  1.00 28.40           N  
ATOM   7427  CA  ARG B  45      64.047 115.287   4.086  1.00 28.77           C  
ATOM   7428  C   ARG B  45      63.375 114.727   5.315  1.00 27.64           C  
ATOM   7429  O   ARG B  45      62.276 114.171   5.234  1.00 23.28           O  
ATOM   7430  CB  ARG B  45      63.457 116.630   3.672  1.00 27.65           C  
ATOM   7431  CG  ARG B  45      63.988 117.811   4.453  1.00 31.68           C  
ATOM   7432  CD  ARG B  45      63.656 119.104   3.704  1.00 34.06           C  
ATOM   7433  NE  ARG B  45      64.287 120.270   4.323  1.00 34.38           N  
ATOM   7434  CZ  ARG B  45      63.810 120.922   5.376  1.00 37.48           C  
ATOM   7435  NH1 ARG B  45      62.676 120.541   5.968  1.00 24.68           N  
ATOM   7436  NH2 ARG B  45      64.455 121.998   5.819  1.00 37.00           N  
ATOM   7437  N   ILE B  46      64.044 114.836   6.450  1.00 25.10           N  
ATOM   7438  CA  ILE B  46      63.544 114.240   7.687  1.00 25.73           C  
ATOM   7439  C   ILE B  46      63.431 115.175   8.869  1.00 28.81           C  
ATOM   7440  O   ILE B  46      64.376 115.888   9.183  1.00 28.34           O  
ATOM   7441  CB  ILE B  46      64.473 113.060   8.070  1.00 27.08           C  
ATOM   7442  CG1 ILE B  46      64.580 112.094   6.889  1.00 30.77           C  
ATOM   7443  CG2 ILE B  46      63.999 112.400   9.338  1.00 28.20           C  
ATOM   7444  CD1 ILE B  46      65.716 111.045   7.004  1.00 26.08           C  
ATOM   7445  N   SER B  47      62.270 115.163   9.530  1.00 27.66           N  
ATOM   7446  CA  SER B  47      62.045 115.990  10.709  1.00 30.51           C  
ATOM   7447  C   SER B  47      62.887 115.472  11.855  1.00 30.35           C  
ATOM   7448  O   SER B  47      63.125 114.263  11.964  1.00 30.18           O  
ATOM   7449  CB  SER B  47      60.573 115.961  11.128  1.00 32.23           C  
ATOM   7450  OG  SER B  47      60.426 116.453  12.444  1.00 39.98           O  
ATOM   7451  N   GLY B  48      63.319 116.388  12.718  1.00 32.42           N  
ATOM   7452  CA  GLY B  48      64.152 116.017  13.852  1.00 32.47           C  
ATOM   7453  C   GLY B  48      63.461 115.056  14.799  1.00 32.95           C  
ATOM   7454  O   GLY B  48      64.109 114.267  15.489  1.00 32.45           O  
ATOM   7455  N   LEU B  49      62.136 115.094  14.822  1.00 31.00           N  
ATOM   7456  CA  LEU B  49      61.384 114.205  15.703  1.00 29.38           C  
ATOM   7457  C   LEU B  49      61.152 112.779  15.170  1.00 29.00           C  
ATOM   7458  O   LEU B  49      60.673 111.896  15.895  1.00 29.16           O  
ATOM   7459  CB  LEU B  49      60.052 114.866  16.055  1.00 33.07           C  
ATOM   7460  CG  LEU B  49      60.253 116.205  16.783  1.00 35.33           C  
ATOM   7461  CD1 LEU B  49      58.928 116.756  17.226  1.00 37.90           C  
ATOM   7462  CD2 LEU B  49      61.154 115.988  18.002  1.00 36.69           C  
ATOM   7463  N   ILE B  50      61.518 112.541  13.920  1.00 29.42           N  
ATOM   7464  CA  ILE B  50      61.350 111.229  13.304  1.00 26.51           C  
ATOM   7465  C   ILE B  50      62.160 110.137  13.998  1.00 28.21           C  
ATOM   7466  O   ILE B  50      61.704 109.010  14.180  1.00 24.18           O  
ATOM   7467  CB  ILE B  50      61.757 111.293  11.803  1.00 27.53           C  
ATOM   7468  CG1 ILE B  50      60.651 111.987  11.000  1.00 26.56           C  
ATOM   7469  CG2 ILE B  50      62.027 109.890  11.248  1.00 24.67           C  
ATOM   7470  CD1 ILE B  50      59.387 111.141  10.859  1.00 25.16           C  
ATOM   7471  N   TYR B  51      63.372 110.468  14.422  1.00 27.93           N  
ATOM   7472  CA  TYR B  51      64.209 109.465  15.037  1.00 24.71           C  
ATOM   7473  C   TYR B  51      63.594 108.811  16.268  1.00 24.39           C  
ATOM   7474  O   TYR B  51      63.569 107.590  16.367  1.00 25.63           O  
ATOM   7475  CB  TYR B  51      65.595 110.081  15.344  1.00 29.40           C  
ATOM   7476  CG  TYR B  51      66.146 110.737  14.095  1.00 28.23           C  
ATOM   7477  CD1 TYR B  51      66.435 109.975  12.971  1.00 27.61           C  
ATOM   7478  CD2 TYR B  51      66.243 112.117  13.989  1.00 29.17           C  
ATOM   7479  CE1 TYR B  51      66.797 110.574  11.775  1.00 29.66           C  
ATOM   7480  CE2 TYR B  51      66.597 112.720  12.799  1.00 24.03           C  
ATOM   7481  CZ  TYR B  51      66.870 111.952  11.705  1.00 25.43           C  
ATOM   7482  OH  TYR B  51      67.199 112.549  10.521  1.00 28.36           O  
ATOM   7483  N   GLU B  52      63.078 109.587  17.202  1.00 25.86           N  
ATOM   7484  CA  GLU B  52      62.519 108.932  18.366  1.00 29.17           C  
ATOM   7485  C   GLU B  52      61.249 108.195  17.972  1.00 28.04           C  
ATOM   7486  O   GLU B  52      60.958 107.124  18.492  1.00 25.28           O  
ATOM   7487  CB  GLU B  52      62.216 109.933  19.470  1.00 34.49           C  
ATOM   7488  CG  GLU B  52      63.454 110.340  20.246  1.00 44.08           C  
ATOM   7489  CD  GLU B  52      64.069 109.181  21.005  1.00 48.88           C  
ATOM   7490  OE1 GLU B  52      65.168 108.720  20.621  1.00 48.75           O  
ATOM   7491  OE2 GLU B  52      63.447 108.724  21.986  1.00 52.72           O  
ATOM   7492  N   GLU B  53      60.515 108.757  17.026  1.00 27.76           N  
ATOM   7493  CA  GLU B  53      59.287 108.116  16.611  1.00 29.59           C  
ATOM   7494  C   GLU B  53      59.595 106.743  16.036  1.00 29.89           C  
ATOM   7495  O   GLU B  53      58.916 105.764  16.367  1.00 28.25           O  
ATOM   7496  CB  GLU B  53      58.544 108.965  15.585  1.00 30.03           C  
ATOM   7497  CG  GLU B  53      57.088 108.491  15.374  1.00 33.72           C  
ATOM   7498  CD  GLU B  53      56.134 109.021  16.441  1.00 40.60           C  
ATOM   7499  OE1 GLU B  53      56.590 109.736  17.357  1.00 41.63           O  
ATOM   7500  OE2 GLU B  53      54.917 108.740  16.356  1.00 39.29           O  
ATOM   7501  N   THR B  54      60.644 106.672  15.207  1.00 29.90           N  
ATOM   7502  CA  THR B  54      61.044 105.440  14.561  1.00 26.41           C  
ATOM   7503  C   THR B  54      61.481 104.381  15.559  1.00 27.17           C  
ATOM   7504  O   THR B  54      61.190 103.209  15.381  1.00 26.36           O  
ATOM   7505  CB  THR B  54      62.165 105.698  13.506  1.00 25.57           C  
ATOM   7506  OG1 THR B  54      61.672 106.595  12.502  1.00 24.42           O  
ATOM   7507  CG2 THR B  54      62.565 104.416  12.829  1.00 27.37           C  
ATOM   7508  N   ARG B  55      62.216 104.799  16.584  1.00 29.24           N  
ATOM   7509  CA  ARG B  55      62.650 103.891  17.641  1.00 28.07           C  
ATOM   7510  C   ARG B  55      61.429 103.286  18.316  1.00 24.87           C  
ATOM   7511  O   ARG B  55      61.413 102.098  18.592  1.00 28.22           O  
ATOM   7512  CB  ARG B  55      63.475 104.643  18.704  1.00 25.26           C  
ATOM   7513  CG  ARG B  55      64.830 105.103  18.164  1.00 29.30           C  
ATOM   7514  CD  ARG B  55      65.759 105.727  19.240  1.00 32.64           C  
ATOM   7515  NE  ARG B  55      66.987 106.128  18.566  1.00 35.47           N  
ATOM   7516  CZ  ARG B  55      67.321 107.374  18.258  1.00 32.40           C  
ATOM   7517  NH1 ARG B  55      66.539 108.391  18.585  1.00 29.26           N  
ATOM   7518  NH2 ARG B  55      68.415 107.586  17.544  1.00 33.56           N  
ATOM   7519  N   GLY B  56      60.429 104.113  18.605  1.00 25.14           N  
ATOM   7520  CA  GLY B  56      59.228 103.610  19.259  1.00 24.35           C  
ATOM   7521  C   GLY B  56      58.527 102.556  18.416  1.00 25.82           C  
ATOM   7522  O   GLY B  56      58.082 101.507  18.906  1.00 27.10           O  
ATOM   7523  N   VAL B  57      58.413 102.845  17.132  1.00 22.34           N  
ATOM   7524  CA  VAL B  57      57.769 101.929  16.197  1.00 21.20           C  
ATOM   7525  C   VAL B  57      58.566 100.642  16.041  1.00 21.76           C  
ATOM   7526  O   VAL B  57      58.009  99.536  16.021  1.00 21.51           O  
ATOM   7527  CB  VAL B  57      57.606 102.625  14.828  1.00 23.13           C  
ATOM   7528  CG1 VAL B  57      57.224 101.615  13.755  1.00 25.35           C  
ATOM   7529  CG2 VAL B  57      56.565 103.705  14.955  1.00 21.83           C  
ATOM   7530  N   LEU B  58      59.884 100.770  15.952  1.00 22.54           N  
ATOM   7531  CA  LEU B  58      60.723  99.590  15.830  1.00 25.13           C  
ATOM   7532  C   LEU B  58      60.644  98.739  17.105  1.00 24.83           C  
ATOM   7533  O   LEU B  58      60.687  97.515  17.042  1.00 26.72           O  
ATOM   7534  CB  LEU B  58      62.188  99.989  15.590  1.00 26.86           C  
ATOM   7535  CG  LEU B  58      63.163  98.802  15.672  1.00 28.08           C  
ATOM   7536  CD1 LEU B  58      62.804  97.731  14.668  1.00 26.97           C  
ATOM   7537  CD2 LEU B  58      64.573  99.278  15.406  1.00 30.62           C  
ATOM   7538  N   LYS B  59      60.575  99.375  18.265  1.00 26.02           N  
ATOM   7539  CA  LYS B  59      60.485  98.577  19.484  1.00 26.90           C  
ATOM   7540  C   LYS B  59      59.170  97.774  19.521  1.00 24.86           C  
ATOM   7541  O   LYS B  59      59.142  96.613  19.958  1.00 25.35           O  
ATOM   7542  CB  LYS B  59      60.572  99.467  20.702  1.00 29.83           C  
ATOM   7543  CG  LYS B  59      60.731  98.658  22.009  1.00 38.04           C  
ATOM   7544  CD  LYS B  59      60.968  99.593  23.179  1.00 42.56           C  
ATOM   7545  CE  LYS B  59      59.690 100.269  23.626  1.00 49.23           C  
ATOM   7546  NZ  LYS B  59      58.941  99.466  24.655  1.00 51.03           N  
ATOM   7547  N   VAL B  60      58.080  98.387  19.067  1.00 25.88           N  
ATOM   7548  CA  VAL B  60      56.767  97.705  19.054  1.00 25.43           C  
ATOM   7549  C   VAL B  60      56.785  96.530  18.097  1.00 24.30           C  
ATOM   7550  O   VAL B  60      56.246  95.463  18.402  1.00 23.76           O  
ATOM   7551  CB  VAL B  60      55.615  98.653  18.643  1.00 25.71           C  
ATOM   7552  CG1 VAL B  60      54.365  97.822  18.264  1.00 29.83           C  
ATOM   7553  CG2 VAL B  60      55.262  99.565  19.794  1.00 34.91           C  
ATOM   7554  N   PHE B  61      57.383  96.729  16.924  1.00 20.80           N  
ATOM   7555  CA  PHE B  61      57.514  95.660  15.944  1.00 21.07           C  
ATOM   7556  C   PHE B  61      58.279  94.472  16.539  1.00 23.72           C  
ATOM   7557  O   PHE B  61      57.863  93.313  16.420  1.00 20.16           O  
ATOM   7558  CB  PHE B  61      58.315  96.150  14.719  1.00 21.31           C  
ATOM   7559  CG  PHE B  61      58.474  95.116  13.637  1.00 23.43           C  
ATOM   7560  CD1 PHE B  61      57.458  94.927  12.706  1.00 22.97           C  
ATOM   7561  CD2 PHE B  61      59.652  94.360  13.519  1.00 23.22           C  
ATOM   7562  CE1 PHE B  61      57.593  94.008  11.661  1.00 23.60           C  
ATOM   7563  CE2 PHE B  61      59.812  93.437  12.482  1.00 24.79           C  
ATOM   7564  CZ  PHE B  61      58.778  93.252  11.543  1.00 26.50           C  
ATOM   7565  N   LEU B  62      59.441  94.754  17.136  1.00 22.76           N  
ATOM   7566  CA  LEU B  62      60.248  93.671  17.717  1.00 22.20           C  
ATOM   7567  C   LEU B  62      59.570  93.009  18.908  1.00 21.61           C  
ATOM   7568  O   LEU B  62      59.616  91.783  19.056  1.00 26.15           O  
ATOM   7569  CB  LEU B  62      61.650  94.193  18.100  1.00 20.17           C  
ATOM   7570  CG  LEU B  62      62.568  94.387  16.869  1.00 26.14           C  
ATOM   7571  CD1 LEU B  62      63.833  95.140  17.264  1.00 26.84           C  
ATOM   7572  CD2 LEU B  62      62.884  93.011  16.239  1.00 22.69           C  
ATOM   7573  N   GLU B  63      58.933  93.795  19.755  1.00 23.26           N  
ATOM   7574  CA  GLU B  63      58.219  93.208  20.886  1.00 26.60           C  
ATOM   7575  C   GLU B  63      57.197  92.205  20.359  1.00 25.81           C  
ATOM   7576  O   GLU B  63      57.097  91.083  20.853  1.00 24.44           O  
ATOM   7577  CB  GLU B  63      57.519  94.295  21.693  1.00 25.30           C  
ATOM   7578  CG  GLU B  63      58.492  95.087  22.547  1.00 32.69           C  
ATOM   7579  CD  GLU B  63      57.895  96.333  23.152  1.00 41.90           C  
ATOM   7580  OE1 GLU B  63      56.790  96.750  22.727  1.00 41.52           O  
ATOM   7581  OE2 GLU B  63      58.551  96.902  24.058  1.00 44.00           O  
ATOM   7582  N   ASN B  64      56.461  92.599  19.322  1.00 25.71           N  
ATOM   7583  CA  ASN B  64      55.439  91.727  18.749  1.00 25.48           C  
ATOM   7584  C   ASN B  64      55.980  90.467  18.130  1.00 24.30           C  
ATOM   7585  O   ASN B  64      55.457  89.363  18.352  1.00 23.65           O  
ATOM   7586  CB  ASN B  64      54.607  92.490  17.706  1.00 27.70           C  
ATOM   7587  CG  ASN B  64      53.650  93.481  18.344  1.00 37.30           C  
ATOM   7588  OD1 ASN B  64      53.339  93.368  19.523  1.00 42.84           O  
ATOM   7589  ND2 ASN B  64      53.177  94.451  17.567  1.00 36.14           N  
ATOM   7590  N   VAL B  65      57.014  90.611  17.310  1.00 21.01           N  
ATOM   7591  CA  VAL B  65      57.575  89.437  16.683  1.00 22.70           C  
ATOM   7592  C   VAL B  65      58.316  88.553  17.705  1.00 23.53           C  
ATOM   7593  O   VAL B  65      58.165  87.334  17.711  1.00 22.82           O  
ATOM   7594  CB  VAL B  65      58.546  89.851  15.538  1.00 26.02           C  
ATOM   7595  CG1 VAL B  65      59.135  88.630  14.898  1.00 22.65           C  
ATOM   7596  CG2 VAL B  65      57.762  90.695  14.470  1.00 28.54           C  
ATOM   7597  N   ILE B  66      59.102  89.170  18.576  1.00 24.17           N  
ATOM   7598  CA  ILE B  66      59.878  88.376  19.545  1.00 23.98           C  
ATOM   7599  C   ILE B  66      58.958  87.667  20.548  1.00 24.78           C  
ATOM   7600  O   ILE B  66      59.195  86.517  20.916  1.00 25.36           O  
ATOM   7601  CB  ILE B  66      60.957  89.285  20.214  1.00 21.85           C  
ATOM   7602  CG1 ILE B  66      61.961  89.723  19.138  1.00 21.91           C  
ATOM   7603  CG2 ILE B  66      61.729  88.519  21.331  1.00 26.40           C  
ATOM   7604  CD1 ILE B  66      62.905  90.837  19.603  1.00 22.72           C  
ATOM   7605  N   ARG B  67      57.874  88.321  20.950  1.00 22.70           N  
ATOM   7606  CA  ARG B  67      56.954  87.679  21.865  1.00 22.79           C  
ATOM   7607  C   ARG B  67      56.498  86.345  21.266  1.00 24.45           C  
ATOM   7608  O   ARG B  67      56.587  85.302  21.916  1.00 25.64           O  
ATOM   7609  CB  ARG B  67      55.770  88.614  22.169  1.00 24.53           C  
ATOM   7610  CG  ARG B  67      54.713  88.026  23.123  1.00 31.96           C  
ATOM   7611  CD  ARG B  67      53.494  88.949  23.289  1.00 36.04           C  
ATOM   7612  NE  ARG B  67      53.844  90.253  23.865  1.00 41.16           N  
ATOM   7613  CZ  ARG B  67      53.846  91.405  23.189  1.00 45.37           C  
ATOM   7614  NH1 ARG B  67      53.510  91.432  21.907  1.00 45.40           N  
ATOM   7615  NH2 ARG B  67      54.194  92.532  23.791  1.00 45.94           N  
ATOM   7616  N   ASP B  68      56.061  86.334  20.009  1.00 21.89           N  
ATOM   7617  CA  ASP B  68      55.597  85.095  19.413  1.00 20.23           C  
ATOM   7618  C   ASP B  68      56.710  84.093  19.195  1.00 22.22           C  
ATOM   7619  O   ASP B  68      56.504  82.886  19.379  1.00 19.13           O  
ATOM   7620  CB  ASP B  68      54.905  85.357  18.078  1.00 21.76           C  
ATOM   7621  CG  ASP B  68      53.509  85.952  18.242  1.00 28.59           C  
ATOM   7622  OD1 ASP B  68      53.054  86.218  19.387  1.00 26.24           O  
ATOM   7623  OD2 ASP B  68      52.864  86.150  17.201  1.00 28.47           O  
ATOM   7624  N   ALA B  69      57.887  84.570  18.787  1.00 21.19           N  
ATOM   7625  CA  ALA B  69      58.999  83.646  18.572  1.00 23.83           C  
ATOM   7626  C   ALA B  69      59.341  82.937  19.880  1.00 20.95           C  
ATOM   7627  O   ALA B  69      59.596  81.755  19.880  1.00 24.46           O  
ATOM   7628  CB  ALA B  69      60.252  84.394  18.068  1.00 20.46           C  
ATOM   7629  N   VAL B  70      59.384  83.687  20.969  1.00 23.55           N  
ATOM   7630  CA  VAL B  70      59.705  83.102  22.273  1.00 27.08           C  
ATOM   7631  C   VAL B  70      58.605  82.131  22.710  1.00 28.00           C  
ATOM   7632  O   VAL B  70      58.882  81.143  23.407  1.00 27.73           O  
ATOM   7633  CB  VAL B  70      59.935  84.218  23.310  1.00 25.53           C  
ATOM   7634  CG1 VAL B  70      60.032  83.641  24.755  1.00 27.08           C  
ATOM   7635  CG2 VAL B  70      61.241  84.954  22.928  1.00 25.73           C  
ATOM   7636  N   THR B  71      57.362  82.394  22.295  1.00 25.25           N  
ATOM   7637  CA  THR B  71      56.249  81.495  22.612  1.00 23.19           C  
ATOM   7638  C   THR B  71      56.472  80.168  21.911  1.00 25.86           C  
ATOM   7639  O   THR B  71      56.189  79.101  22.483  1.00 23.87           O  
ATOM   7640  CB  THR B  71      54.930  82.141  22.219  1.00 25.28           C  
ATOM   7641  OG1 THR B  71      54.740  83.269  23.070  1.00 26.22           O  
ATOM   7642  CG2 THR B  71      53.743  81.172  22.388  1.00 26.34           C  
ATOM   7643  N   TYR B  72      56.982  80.207  20.672  1.00 21.71           N  
ATOM   7644  CA  TYR B  72      57.302  78.967  19.978  1.00 22.49           C  
ATOM   7645  C   TYR B  72      58.507  78.301  20.656  1.00 24.54           C  
ATOM   7646  O   TYR B  72      58.527  77.079  20.815  1.00 25.57           O  
ATOM   7647  CB  TYR B  72      57.658  79.205  18.506  1.00 25.00           C  
ATOM   7648  CG  TYR B  72      56.455  79.481  17.643  1.00 24.63           C  
ATOM   7649  CD1 TYR B  72      56.311  80.699  16.985  1.00 28.89           C  
ATOM   7650  CD2 TYR B  72      55.460  78.514  17.475  1.00 29.00           C  
ATOM   7651  CE1 TYR B  72      55.192  80.945  16.176  1.00 28.30           C  
ATOM   7652  CE2 TYR B  72      54.341  78.751  16.667  1.00 27.48           C  
ATOM   7653  CZ  TYR B  72      54.217  79.969  16.029  1.00 25.13           C  
ATOM   7654  OH  TYR B  72      53.095  80.215  15.254  1.00 26.52           O  
ATOM   7655  N   THR B  73      59.494  79.101  21.066  1.00 23.78           N  
ATOM   7656  CA  THR B  73      60.691  78.522  21.731  1.00 27.59           C  
ATOM   7657  C   THR B  73      60.307  77.745  22.994  1.00 28.85           C  
ATOM   7658  O   THR B  73      60.762  76.618  23.225  1.00 31.29           O  
ATOM   7659  CB  THR B  73      61.691  79.622  22.151  1.00 27.05           C  
ATOM   7660  OG1 THR B  73      61.953  80.473  21.035  1.00 25.62           O  
ATOM   7661  CG2 THR B  73      63.020  79.007  22.621  1.00 25.55           C  
ATOM   7662  N   GLU B  74      59.465  78.353  23.815  1.00 29.56           N  
ATOM   7663  CA  GLU B  74      59.046  77.735  25.061  1.00 33.99           C  
ATOM   7664  C   GLU B  74      58.192  76.497  24.833  1.00 36.34           C  
ATOM   7665  O   GLU B  74      58.297  75.515  25.577  1.00 35.99           O  
ATOM   7666  CB  GLU B  74      58.263  78.738  25.905  1.00 35.65           C  
ATOM   7667  CG  GLU B  74      58.997  80.005  26.229  1.00 40.82           C  
ATOM   7668  CD  GLU B  74      58.104  81.000  26.947  1.00 46.82           C  
ATOM   7669  OE1 GLU B  74      56.966  81.228  26.466  1.00 51.56           O  
ATOM   7670  OE2 GLU B  74      58.535  81.558  27.981  1.00 49.76           O  
ATOM   7671  N   HIS B  75      57.326  76.547  23.820  1.00 31.19           N  
ATOM   7672  CA  HIS B  75      56.477  75.416  23.525  1.00 30.88           C  
ATOM   7673  C   HIS B  75      57.316  74.198  23.152  1.00 33.67           C  
ATOM   7674  O   HIS B  75      56.905  73.047  23.372  1.00 31.72           O  
ATOM   7675  CB  HIS B  75      55.544  75.696  22.355  1.00 26.45           C  
ATOM   7676  CG  HIS B  75      54.595  74.572  22.094  1.00 30.19           C  
ATOM   7677  ND1 HIS B  75      53.489  74.346  22.883  1.00 33.02           N  
ATOM   7678  CD2 HIS B  75      54.656  73.536  21.228  1.00 31.22           C  
ATOM   7679  CE1 HIS B  75      52.913  73.216  22.520  1.00 32.12           C  
ATOM   7680  NE2 HIS B  75      53.601  72.702  21.519  1.00 32.40           N  
ATOM   7681  N   ALA B  76      58.459  74.468  22.531  1.00 32.20           N  
ATOM   7682  CA  ALA B  76      59.378  73.434  22.098  1.00 34.70           C  
ATOM   7683  C   ALA B  76      60.261  72.988  23.254  1.00 36.02           C  
ATOM   7684  O   ALA B  76      61.090  72.102  23.096  1.00 36.51           O  
ATOM   7685  CB  ALA B  76      60.250  73.968  20.992  1.00 34.33           C  
ATOM   7686  N   LYS B  77      60.105  73.628  24.399  1.00 34.76           N  
ATOM   7687  CA  LYS B  77      60.933  73.299  25.553  1.00 42.25           C  
ATOM   7688  C   LYS B  77      62.407  73.623  25.265  1.00 41.42           C  
ATOM   7689  O   LYS B  77      63.300  72.969  25.793  1.00 38.19           O  
ATOM   7690  CB  LYS B  77      60.774  71.811  25.902  1.00 41.69           C  
ATOM   7691  CG  LYS B  77      59.330  71.393  26.177  1.00 45.17           C  
ATOM   7692  CD  LYS B  77      59.217  69.871  26.298  1.00 53.49           C  
ATOM   7693  CE  LYS B  77      57.933  69.433  27.011  1.00 58.25           C  
ATOM   7694  NZ  LYS B  77      56.680  69.807  26.295  1.00 61.67           N  
ATOM   7695  N   ARG B  78      62.662  74.635  24.431  1.00 37.65           N  
ATOM   7696  CA  ARG B  78      64.034  75.017  24.109  1.00 34.11           C  
ATOM   7697  C   ARG B  78      64.462  76.250  24.875  1.00 36.14           C  
ATOM   7698  O   ARG B  78      63.636  76.990  25.415  1.00 35.54           O  
ATOM   7699  CB  ARG B  78      64.204  75.264  22.604  1.00 38.64           C  
ATOM   7700  CG  ARG B  78      64.292  73.990  21.742  1.00 35.35           C  
ATOM   7701  CD  ARG B  78      64.653  74.295  20.284  1.00 36.29           C  
ATOM   7702  NE  ARG B  78      63.477  74.541  19.448  1.00 39.62           N  
ATOM   7703  CZ  ARG B  78      62.933  75.736  19.221  1.00 39.44           C  
ATOM   7704  NH1 ARG B  78      63.452  76.834  19.750  1.00 34.09           N  
ATOM   7705  NH2 ARG B  78      61.833  75.826  18.481  1.00 39.09           N  
ATOM   7706  N   LYS B  79      65.768  76.475  24.931  1.00 33.69           N  
ATOM   7707  CA  LYS B  79      66.298  77.630  25.628  1.00 33.07           C  
ATOM   7708  C   LYS B  79      66.931  78.542  24.591  1.00 31.32           C  
ATOM   7709  O   LYS B  79      67.410  79.612  24.924  1.00 32.21           O  
ATOM   7710  CB  LYS B  79      67.378  77.206  26.642  1.00 39.84           C  
ATOM   7711  CG  LYS B  79      66.876  76.358  27.810  1.00 45.82           C  
ATOM   7712  CD  LYS B  79      67.972  76.231  28.867  1.00 52.55           C  
ATOM   7713  CE  LYS B  79      67.531  75.409  30.079  1.00 58.76           C  
ATOM   7714  NZ  LYS B  79      68.594  75.367  31.146  1.00 57.57           N  
ATOM   7715  N   THR B  80      66.907  78.099  23.337  1.00 27.33           N  
ATOM   7716  CA  THR B  80      67.522  78.825  22.229  1.00 30.33           C  
ATOM   7717  C   THR B  80      66.479  79.253  21.167  1.00 29.91           C  
ATOM   7718  O   THR B  80      65.768  78.405  20.619  1.00 27.18           O  
ATOM   7719  CB  THR B  80      68.554  77.923  21.524  1.00 37.57           C  
ATOM   7720  OG1 THR B  80      69.423  77.336  22.508  1.00 40.73           O  
ATOM   7721  CG2 THR B  80      69.376  78.726  20.512  1.00 31.37           C  
ATOM   7722  N   VAL B  81      66.401  80.556  20.887  1.00 29.94           N  
ATOM   7723  CA  VAL B  81      65.457  81.046  19.867  1.00 27.96           C  
ATOM   7724  C   VAL B  81      66.072  80.732  18.509  1.00 27.05           C  
ATOM   7725  O   VAL B  81      67.202  81.149  18.201  1.00 27.88           O  
ATOM   7726  CB  VAL B  81      65.226  82.555  19.983  1.00 25.94           C  
ATOM   7727  CG1 VAL B  81      64.205  83.037  18.883  1.00 24.41           C  
ATOM   7728  CG2 VAL B  81      64.672  82.878  21.365  1.00 26.94           C  
ATOM   7729  N   THR B  82      65.349  79.970  17.706  1.00 25.16           N  
ATOM   7730  CA  THR B  82      65.846  79.574  16.393  1.00 28.98           C  
ATOM   7731  C   THR B  82      65.310  80.457  15.278  1.00 29.27           C  
ATOM   7732  O   THR B  82      64.314  81.155  15.449  1.00 25.84           O  
ATOM   7733  CB  THR B  82      65.446  78.129  16.039  1.00 29.44           C  
ATOM   7734  OG1 THR B  82      64.016  78.039  15.991  1.00 32.68           O  
ATOM   7735  CG2 THR B  82      65.994  77.112  17.092  1.00 30.27           C  
ATOM   7736  N   ALA B  83      65.959  80.387  14.122  1.00 28.37           N  
ATOM   7737  CA  ALA B  83      65.526  81.164  12.985  1.00 27.84           C  
ATOM   7738  C   ALA B  83      64.095  80.729  12.646  1.00 28.23           C  
ATOM   7739  O   ALA B  83      63.277  81.571  12.306  1.00 28.49           O  
ATOM   7740  CB  ALA B  83      66.469  80.932  11.798  1.00 28.32           C  
ATOM   7741  N   MET B  84      63.787  79.427  12.742  1.00 28.89           N  
ATOM   7742  CA  MET B  84      62.427  78.960  12.456  1.00 29.53           C  
ATOM   7743  C   MET B  84      61.397  79.585  13.400  1.00 30.01           C  
ATOM   7744  O   MET B  84      60.299  79.920  12.952  1.00 30.25           O  
ATOM   7745  CB  MET B  84      62.289  77.437  12.538  1.00 35.87           C  
ATOM   7746  CG  MET B  84      62.828  76.649  11.341  1.00 44.51           C  
ATOM   7747  SD  MET B  84      62.468  77.361   9.727  1.00 49.11           S  
ATOM   7748  CE  MET B  84      60.688  77.165   9.605  1.00 49.84           C  
ATOM   7749  N   ASP B  85      61.730  79.718  14.693  1.00 24.97           N  
ATOM   7750  CA  ASP B  85      60.820  80.353  15.647  1.00 27.47           C  
ATOM   7751  C   ASP B  85      60.510  81.760  15.116  1.00 26.53           C  
ATOM   7752  O   ASP B  85      59.371  82.209  15.159  1.00 25.33           O  
ATOM   7753  CB  ASP B  85      61.434  80.534  17.041  1.00 25.02           C  
ATOM   7754  CG  ASP B  85      61.622  79.227  17.800  1.00 31.11           C  
ATOM   7755  OD1 ASP B  85      60.905  78.246  17.505  1.00 29.74           O  
ATOM   7756  OD2 ASP B  85      62.477  79.216  18.724  1.00 31.29           O  
ATOM   7757  N   VAL B  86      61.534  82.458  14.635  1.00 22.85           N  
ATOM   7758  CA  VAL B  86      61.312  83.799  14.092  1.00 20.27           C  
ATOM   7759  C   VAL B  86      60.499  83.752  12.788  1.00 22.49           C  
ATOM   7760  O   VAL B  86      59.591  84.552  12.609  1.00 22.95           O  
ATOM   7761  CB  VAL B  86      62.651  84.533  13.874  1.00 21.99           C  
ATOM   7762  CG1 VAL B  86      62.419  85.823  13.090  1.00 21.63           C  
ATOM   7763  CG2 VAL B  86      63.267  84.855  15.236  1.00 21.83           C  
ATOM   7764  N   VAL B  87      60.825  82.826  11.885  1.00 21.96           N  
ATOM   7765  CA  VAL B  87      60.089  82.667  10.633  1.00 25.21           C  
ATOM   7766  C   VAL B  87      58.601  82.363  10.890  1.00 27.23           C  
ATOM   7767  O   VAL B  87      57.738  82.918  10.232  1.00 24.49           O  
ATOM   7768  CB  VAL B  87      60.726  81.534   9.758  1.00 27.21           C  
ATOM   7769  CG1 VAL B  87      59.798  81.123   8.589  1.00 30.52           C  
ATOM   7770  CG2 VAL B  87      62.030  82.047   9.195  1.00 28.93           C  
ATOM   7771  N   TYR B  88      58.300  81.518  11.876  1.00 24.35           N  
ATOM   7772  CA  TYR B  88      56.914  81.187  12.165  1.00 25.58           C  
ATOM   7773  C   TYR B  88      56.205  82.366  12.788  1.00 22.36           C  
ATOM   7774  O   TYR B  88      55.053  82.598  12.488  1.00 20.90           O  
ATOM   7775  CB  TYR B  88      56.808  79.988  13.117  1.00 27.31           C  
ATOM   7776  CG  TYR B  88      57.311  78.701  12.531  1.00 31.07           C  
ATOM   7777  CD1 TYR B  88      57.986  77.791  13.324  1.00 32.34           C  
ATOM   7778  CD2 TYR B  88      57.095  78.382  11.193  1.00 32.68           C  
ATOM   7779  CE1 TYR B  88      58.440  76.594  12.809  1.00 37.37           C  
ATOM   7780  CE2 TYR B  88      57.541  77.182  10.666  1.00 38.55           C  
ATOM   7781  CZ  TYR B  88      58.217  76.290  11.490  1.00 38.61           C  
ATOM   7782  OH  TYR B  88      58.654  75.080  11.010  1.00 42.37           O  
ATOM   7783  N   ALA B  89      56.893  83.100  13.659  1.00 21.56           N  
ATOM   7784  CA  ALA B  89      56.320  84.274  14.298  1.00 24.08           C  
ATOM   7785  C   ALA B  89      56.002  85.332  13.224  1.00 24.66           C  
ATOM   7786  O   ALA B  89      54.933  85.956  13.238  1.00 22.38           O  
ATOM   7787  CB  ALA B  89      57.289  84.853  15.332  1.00 21.91           C  
ATOM   7788  N   LEU B  90      56.941  85.539  12.314  1.00 21.97           N  
ATOM   7789  CA  LEU B  90      56.740  86.530  11.242  1.00 23.86           C  
ATOM   7790  C   LEU B  90      55.558  86.156  10.343  1.00 23.60           C  
ATOM   7791  O   LEU B  90      54.725  87.004   9.994  1.00 26.38           O  
ATOM   7792  CB  LEU B  90      58.015  86.654  10.406  1.00 24.58           C  
ATOM   7793  CG  LEU B  90      59.128  87.489  11.064  1.00 21.59           C  
ATOM   7794  CD1 LEU B  90      60.436  87.246  10.271  1.00 21.39           C  
ATOM   7795  CD2 LEU B  90      58.769  89.008  11.113  1.00 22.07           C  
ATOM   7796  N   LYS B  91      55.463  84.879   9.996  1.00 23.60           N  
ATOM   7797  CA  LYS B  91      54.394  84.426   9.141  1.00 25.40           C  
ATOM   7798  C   LYS B  91      53.013  84.650   9.756  1.00 28.93           C  
ATOM   7799  O   LYS B  91      52.107  85.127   9.060  1.00 23.77           O  
ATOM   7800  CB  LYS B  91      54.568  82.944   8.773  1.00 26.83           C  
ATOM   7801  CG  LYS B  91      53.383  82.395   7.940  1.00 29.92           C  
ATOM   7802  CD  LYS B  91      53.493  80.900   7.647  1.00 41.23           C  
ATOM   7803  CE  LYS B  91      54.701  80.573   6.785  1.00 44.11           C  
ATOM   7804  NZ  LYS B  91      54.680  79.138   6.309  1.00 48.06           N  
ATOM   7805  N   ARG B  92      52.847  84.340  11.046  1.00 26.31           N  
ATOM   7806  CA  ARG B  92      51.547  84.507  11.660  1.00 30.94           C  
ATOM   7807  C   ARG B  92      51.196  85.981  11.853  1.00 32.85           C  
ATOM   7808  O   ARG B  92      50.029  86.311  12.033  1.00 30.64           O  
ATOM   7809  CB  ARG B  92      51.434  83.703  12.987  1.00 28.61           C  
ATOM   7810  CG  ARG B  92      52.163  84.238  14.169  1.00 29.88           C  
ATOM   7811  CD  ARG B  92      51.848  83.371  15.405  1.00 28.02           C  
ATOM   7812  NE  ARG B  92      50.412  83.337  15.607  1.00 27.35           N  
ATOM   7813  CZ  ARG B  92      49.706  84.366  16.071  1.00 30.34           C  
ATOM   7814  NH1 ARG B  92      50.305  85.500  16.413  1.00 29.52           N  
ATOM   7815  NH2 ARG B  92      48.387  84.291  16.120  1.00 30.50           N  
ATOM   7816  N   GLN B  93      52.196  86.866  11.798  1.00 30.21           N  
ATOM   7817  CA  GLN B  93      51.956  88.312  11.906  1.00 29.54           C  
ATOM   7818  C   GLN B  93      51.746  88.906  10.495  1.00 29.53           C  
ATOM   7819  O   GLN B  93      51.694  90.116  10.333  1.00 28.58           O  
ATOM   7820  CB  GLN B  93      53.143  89.033  12.566  1.00 31.04           C  
ATOM   7821  CG  GLN B  93      53.404  88.639  14.044  1.00 39.46           C  
ATOM   7822  CD  GLN B  93      52.539  89.422  15.014  1.00 42.49           C  
ATOM   7823  OE1 GLN B  93      52.284  88.981  16.138  1.00 48.87           O  
ATOM   7824  NE2 GLN B  93      52.094  90.599  14.587  1.00 40.20           N  
ATOM   7825  N   GLY B  94      51.662  88.057   9.486  1.00 28.23           N  
ATOM   7826  CA  GLY B  94      51.456  88.525   8.119  1.00 29.12           C  
ATOM   7827  C   GLY B  94      52.693  89.132   7.482  1.00 29.67           C  
ATOM   7828  O   GLY B  94      52.592  89.966   6.581  1.00 28.36           O  
ATOM   7829  N   ARG B  95      53.868  88.694   7.925  1.00 23.16           N  
ATOM   7830  CA  ARG B  95      55.121  89.228   7.404  1.00 22.33           C  
ATOM   7831  C   ARG B  95      56.100  88.125   7.004  1.00 22.18           C  
ATOM   7832  O   ARG B  95      57.285  88.167   7.354  1.00 26.18           O  
ATOM   7833  CB  ARG B  95      55.724  90.169   8.458  1.00 25.04           C  
ATOM   7834  CG  ARG B  95      54.722  91.305   8.811  1.00 28.50           C  
ATOM   7835  CD  ARG B  95      55.318  92.652   9.091  1.00 32.34           C  
ATOM   7836  NE  ARG B  95      56.325  92.995   8.093  1.00 38.49           N  
ATOM   7837  CZ  ARG B  95      56.153  93.800   7.048  1.00 34.20           C  
ATOM   7838  NH1 ARG B  95      54.980  94.401   6.812  1.00 37.45           N  
ATOM   7839  NH2 ARG B  95      57.177  94.006   6.237  1.00 33.72           N  
ATOM   7840  N   THR B  96      55.589  87.183   6.224  1.00 20.05           N  
ATOM   7841  CA  THR B  96      56.332  86.013   5.728  1.00 21.31           C  
ATOM   7842  C   THR B  96      57.725  86.436   5.230  1.00 24.55           C  
ATOM   7843  O   THR B  96      57.865  87.357   4.412  1.00 23.70           O  
ATOM   7844  CB  THR B  96      55.580  85.363   4.578  1.00 23.48           C  
ATOM   7845  OG1 THR B  96      54.305  84.932   5.050  1.00 25.87           O  
ATOM   7846  CG2 THR B  96      56.358  84.123   3.985  1.00 22.74           C  
ATOM   7847  N   LEU B  97      58.745  85.752   5.718  1.00 20.31           N  
ATOM   7848  CA  LEU B  97      60.103  86.098   5.327  1.00 19.47           C  
ATOM   7849  C   LEU B  97      60.701  84.860   4.640  1.00 21.62           C  
ATOM   7850  O   LEU B  97      60.574  83.757   5.151  1.00 21.59           O  
ATOM   7851  CB  LEU B  97      60.909  86.425   6.580  1.00 23.24           C  
ATOM   7852  CG  LEU B  97      62.429  86.588   6.444  1.00 26.90           C  
ATOM   7853  CD1 LEU B  97      62.724  87.765   5.551  1.00 20.69           C  
ATOM   7854  CD2 LEU B  97      63.047  86.819   7.836  1.00 27.46           C  
ATOM   7855  N   TYR B  98      61.311  85.058   3.474  1.00 20.58           N  
ATOM   7856  CA  TYR B  98      61.946  83.978   2.750  1.00 21.28           C  
ATOM   7857  C   TYR B  98      63.464  84.101   2.956  1.00 22.06           C  
ATOM   7858  O   TYR B  98      64.004  85.201   3.051  1.00 23.37           O  
ATOM   7859  CB  TYR B  98      61.702  84.072   1.241  1.00 19.06           C  
ATOM   7860  CG  TYR B  98      60.319  83.773   0.680  1.00 21.07           C  
ATOM   7861  CD1 TYR B  98      59.276  83.295   1.480  1.00 20.42           C  
ATOM   7862  CD2 TYR B  98      60.092  83.916  -0.686  1.00 19.05           C  
ATOM   7863  CE1 TYR B  98      58.035  82.959   0.909  1.00 21.33           C  
ATOM   7864  CE2 TYR B  98      58.872  83.593  -1.260  1.00 25.11           C  
ATOM   7865  CZ  TYR B  98      57.849  83.123  -0.458  1.00 23.98           C  
ATOM   7866  OH  TYR B  98      56.620  82.903  -1.019  1.00 24.13           O  
ATOM   7867  N   GLY B  99      64.127  82.957   2.985  1.00 26.15           N  
ATOM   7868  CA  GLY B  99      65.562  82.932   3.119  1.00 27.11           C  
ATOM   7869  C   GLY B  99      66.069  82.262   4.376  1.00 34.14           C  
ATOM   7870  O   GLY B  99      67.242  81.935   4.447  1.00 31.51           O  
ATOM   7871  N   PHE B 100      65.211  82.024   5.362  1.00 30.53           N  
ATOM   7872  CA  PHE B 100      65.723  81.448   6.592  1.00 33.21           C  
ATOM   7873  C   PHE B 100      65.116  80.128   7.031  1.00 33.75           C  
ATOM   7874  O   PHE B 100      65.090  79.847   8.218  1.00 37.71           O  
ATOM   7875  CB  PHE B 100      65.589  82.479   7.722  1.00 31.60           C  
ATOM   7876  CG  PHE B 100      66.486  83.693   7.556  1.00 34.44           C  
ATOM   7877  CD1 PHE B 100      66.102  84.767   6.758  1.00 28.16           C  
ATOM   7878  CD2 PHE B 100      67.727  83.736   8.179  1.00 30.96           C  
ATOM   7879  CE1 PHE B 100      66.936  85.857   6.583  1.00 32.50           C  
ATOM   7880  CE2 PHE B 100      68.585  84.829   8.016  1.00 34.26           C  
ATOM   7881  CZ  PHE B 100      68.194  85.896   7.217  1.00 33.74           C  
ATOM   7882  N   GLY B 101      64.674  79.309   6.086  1.00 34.40           N  
ATOM   7883  CA  GLY B 101      64.050  78.040   6.436  1.00 43.62           C  
ATOM   7884  C   GLY B 101      64.934  76.803   6.378  1.00 50.36           C  
ATOM   7885  O   GLY B 101      64.438  75.669   6.391  1.00 53.11           O  
ATOM   7886  N   GLY B 102      66.244  77.006   6.308  1.00 53.62           N  
ATOM   7887  CA  GLY B 102      67.153  75.878   6.261  1.00 57.43           C  
ATOM   7888  C   GLY B 102      67.020  75.026   7.511  1.00 60.39           C  
ATOM   7889  O   GLY B 102      66.181  75.371   8.386  1.00 58.53           O  
ATOM   7890  OXT GLY B 102      67.751  74.011   7.616  1.00 61.69           O  
TER    7891      GLY B 102                                                      
ATOM   7892  N   SER C   1      39.486  43.876  34.176  1.00 95.70           N  
ATOM   7893  CA  SER C   1      40.565  42.872  34.404  1.00 96.04           C  
ATOM   7894  C   SER C   1      40.724  41.964  33.189  1.00 95.71           C  
ATOM   7895  O   SER C   1      41.761  41.978  32.525  1.00 95.74           O  
ATOM   7896  CB  SER C   1      40.248  42.029  35.645  1.00 96.42           C  
ATOM   7897  OG  SER C   1      40.155  42.842  36.805  1.00 96.14           O  
ATOM   7898  N   GLY C   2      39.690  41.180  32.901  1.00 95.28           N  
ATOM   7899  CA  GLY C   2      39.740  40.282  31.762  1.00 95.17           C  
ATOM   7900  C   GLY C   2      38.379  40.093  31.119  1.00 95.28           C  
ATOM   7901  O   GLY C   2      37.849  38.982  31.083  1.00 95.36           O  
ATOM   7902  N   ARG C   3      37.814  41.182  30.606  1.00 95.22           N  
ATOM   7903  CA  ARG C   3      36.505  41.143  29.965  1.00 94.97           C  
ATOM   7904  C   ARG C   3      35.490  40.643  30.990  1.00 94.62           C  
ATOM   7905  O   ARG C   3      35.114  41.376  31.905  1.00 95.00           O  
ATOM   7906  CB  ARG C   3      36.546  40.215  28.741  1.00 94.92           C  
ATOM   7907  CG  ARG C   3      35.421  40.416  27.719  1.00 94.88           C  
ATOM   7908  CD  ARG C   3      34.066  39.939  28.228  1.00 95.47           C  
ATOM   7909  NE  ARG C   3      33.401  39.042  27.284  1.00 96.00           N  
ATOM   7910  CZ  ARG C   3      33.008  39.389  26.060  1.00 96.80           C  
ATOM   7911  NH1 ARG C   3      33.207  40.622  25.615  1.00 97.26           N  
ATOM   7912  NH2 ARG C   3      32.415  38.498  25.277  1.00 96.81           N  
ATOM   7913  N   GLY C   4      35.063  39.392  30.842  0.00 93.84           N  
ATOM   7914  CA  GLY C   4      34.098  38.821  31.764  0.00 92.89           C  
ATOM   7915  C   GLY C   4      32.795  39.596  31.810  0.00 92.21           C  
ATOM   7916  O   GLY C   4      32.046  39.627  30.834  0.00 92.17           O  
ATOM   7917  N   LYS C   5      32.526  40.222  32.951  0.00 91.55           N  
ATOM   7918  CA  LYS C   5      31.308  41.004  33.132  0.00 90.86           C  
ATOM   7919  C   LYS C   5      31.538  42.082  34.187  0.00 90.40           C  
ATOM   7920  O   LYS C   5      32.406  41.942  35.048  0.00 90.35           O  
ATOM   7921  CB  LYS C   5      30.156  40.092  33.561  0.00 90.79           C  
ATOM   7922  CG  LYS C   5      28.808  40.790  33.661  0.00 90.67           C  
ATOM   7923  CD  LYS C   5      27.712  39.815  34.061  0.00 90.59           C  
ATOM   7924  CE  LYS C   5      26.352  40.494  34.100  0.00 90.54           C  
ATOM   7925  NZ  LYS C   5      26.318  41.620  35.074  0.00 90.51           N  
ATOM   7926  N   GLN C   6      30.758  43.156  34.114  0.00 89.88           N  
ATOM   7927  CA  GLN C   6      30.887  44.254  35.064  0.00 89.35           C  
ATOM   7928  C   GLN C   6      29.524  44.634  35.635  0.00 89.01           C  
ATOM   7929  O   GLN C   6      28.488  44.200  35.132  0.00 88.96           O  
ATOM   7930  CB  GLN C   6      31.519  45.468  34.377  0.00 89.30           C  
ATOM   7931  CG  GLN C   6      31.956  46.574  35.325  0.00 89.21           C  
ATOM   7932  CD  GLN C   6      33.067  46.135  36.261  0.00 89.17           C  
ATOM   7933  OE1 GLN C   6      32.895  45.214  37.060  0.00 89.15           O  
ATOM   7934  NE2 GLN C   6      34.215  46.795  36.166  0.00 89.15           N  
ATOM   7935  N   GLY C   7      29.532  45.444  36.689  0.00 88.65           N  
ATOM   7936  CA  GLY C   7      28.289  45.866  37.308  0.00 88.24           C  
ATOM   7937  C   GLY C   7      28.453  47.116  38.150  0.00 87.96           C  
ATOM   7938  O   GLY C   7      29.484  47.308  38.796  0.00 87.91           O  
ATOM   7939  N   GLY C   8      27.433  47.968  38.144  0.00 87.75           N  
ATOM   7940  CA  GLY C   8      27.490  49.196  38.916  0.00 87.54           C  
ATOM   7941  C   GLY C   8      27.917  50.379  38.071  0.00 87.44           C  
ATOM   7942  O   GLY C   8      28.656  50.223  37.098  0.00 87.36           O  
ATOM   7943  N   LYS C   9      27.449  51.567  38.439  0.00 87.43           N  
ATOM   7944  CA  LYS C   9      27.789  52.779  37.707  0.00 87.51           C  
ATOM   7945  C   LYS C   9      28.036  53.949  38.644  0.00 87.89           C  
ATOM   7946  O   LYS C   9      27.108  54.501  39.236  0.00 87.82           O  
ATOM   7947  CB  LYS C   9      26.677  53.123  36.719  0.00 87.05           C  
ATOM   7948  CG  LYS C   9      26.591  52.154  35.557  0.00 86.53           C  
ATOM   7949  CD  LYS C   9      25.430  52.486  34.648  0.00 86.11           C  
ATOM   7950  CE  LYS C   9      25.482  51.669  33.371  0.00 85.86           C  
ATOM   7951  NZ  LYS C   9      26.717  51.960  32.590  0.00 85.68           N  
ATOM   7952  N   THR C  10      29.304  54.321  38.766  1.00 88.47           N  
ATOM   7953  CA  THR C  10      29.711  55.415  39.632  1.00 89.08           C  
ATOM   7954  C   THR C  10      30.465  56.452  38.814  1.00 88.53           C  
ATOM   7955  O   THR C  10      30.348  57.658  39.050  1.00 88.73           O  
ATOM   7956  CB  THR C  10      30.624  54.901  40.750  1.00 90.18           C  
ATOM   7957  OG1 THR C  10      31.858  54.441  40.184  1.00 90.66           O  
ATOM   7958  CG2 THR C  10      29.953  53.750  41.488  1.00 91.21           C  
ATOM   7959  N   ARG C  11      31.242  55.968  37.848  1.00 87.30           N  
ATOM   7960  CA  ARG C  11      32.011  56.844  36.981  1.00 85.01           C  
ATOM   7961  C   ARG C  11      31.089  57.929  36.440  1.00 82.85           C  
ATOM   7962  O   ARG C  11      31.347  59.119  36.623  1.00 83.04           O  
ATOM   7963  CB  ARG C  11      32.617  56.051  35.820  1.00 85.49           C  
ATOM   7964  CG  ARG C  11      34.111  56.271  35.643  1.00 85.91           C  
ATOM   7965  CD  ARG C  11      34.898  55.671  36.803  1.00 87.36           C  
ATOM   7966  NE  ARG C  11      34.844  54.211  36.802  1.00 87.97           N  
ATOM   7967  CZ  ARG C  11      35.447  53.438  37.700  1.00 88.55           C  
ATOM   7968  NH1 ARG C  11      36.153  53.985  38.680  1.00 89.36           N  
ATOM   7969  NH2 ARG C  11      35.352  52.117  37.615  1.00 87.55           N  
ATOM   7970  N   ALA C  12      30.002  57.521  35.791  1.00 80.04           N  
ATOM   7971  CA  ALA C  12      29.074  58.499  35.247  1.00 77.13           C  
ATOM   7972  C   ALA C  12      27.843  57.936  34.548  1.00 74.44           C  
ATOM   7973  O   ALA C  12      26.748  57.934  35.111  1.00 73.72           O  
ATOM   7974  CB  ALA C  12      29.814  59.413  34.300  1.00 78.44           C  
ATOM   7975  N   LYS C  13      28.033  57.468  33.317  0.00 71.69           N  
ATOM   7976  CA  LYS C  13      26.946  56.939  32.496  0.00 68.87           C  
ATOM   7977  C   LYS C  13      26.108  58.126  32.051  0.00 66.83           C  
ATOM   7978  O   LYS C  13      25.850  58.318  30.862  0.00 66.69           O  
ATOM   7979  CB  LYS C  13      26.058  55.973  33.283  0.00 68.77           C  
ATOM   7980  CG  LYS C  13      24.850  55.500  32.485  0.00 68.43           C  
ATOM   7981  CD  LYS C  13      23.793  54.865  33.369  0.00 68.21           C  
ATOM   7982  CE  LYS C  13      22.617  54.371  32.545  0.00 68.06           C  
ATOM   7983  NZ  LYS C  13      23.039  53.366  31.530  0.00 67.96           N  
ATOM   7984  N   ALA C  14      25.687  58.919  33.029  0.00 64.42           N  
ATOM   7985  CA  ALA C  14      24.884  60.101  32.775  0.00 61.89           C  
ATOM   7986  C   ALA C  14      25.723  61.350  33.007  0.00 59.99           C  
ATOM   7987  O   ALA C  14      25.192  62.459  33.045  0.00 59.83           O  
ATOM   7988  CB  ALA C  14      23.665  60.111  33.689  0.00 61.96           C  
ATOM   7989  N   LYS C  15      27.033  61.174  33.171  1.00 57.80           N  
ATOM   7990  CA  LYS C  15      27.899  62.330  33.386  1.00 55.54           C  
ATOM   7991  C   LYS C  15      28.689  62.696  32.133  1.00 50.38           C  
ATOM   7992  O   LYS C  15      29.538  61.943  31.650  1.00 51.10           O  
ATOM   7993  CB  LYS C  15      28.841  62.089  34.566  1.00 56.57           C  
ATOM   7994  CG  LYS C  15      29.839  63.192  34.820  1.00 61.91           C  
ATOM   7995  CD  LYS C  15      30.543  62.974  36.152  1.00 67.72           C  
ATOM   7996  CE  LYS C  15      29.559  63.069  37.316  1.00 69.47           C  
ATOM   7997  NZ  LYS C  15      30.219  62.849  38.634  1.00 72.95           N  
ATOM   7998  N   THR C  16      28.373  63.863  31.598  1.00 43.84           N  
ATOM   7999  CA  THR C  16      29.043  64.360  30.397  1.00 39.50           C  
ATOM   8000  C   THR C  16      30.459  64.803  30.737  1.00 33.93           C  
ATOM   8001  O   THR C  16      30.782  65.085  31.891  1.00 33.41           O  
ATOM   8002  CB  THR C  16      28.317  65.589  29.843  1.00 35.97           C  
ATOM   8003  OG1 THR C  16      28.315  66.607  30.839  1.00 37.28           O  
ATOM   8004  CG2 THR C  16      26.900  65.263  29.462  1.00 40.60           C  
ATOM   8005  N   ARG C  17      31.320  64.859  29.736  1.00 32.90           N  
ATOM   8006  CA  ARG C  17      32.666  65.348  29.980  1.00 32.83           C  
ATOM   8007  C   ARG C  17      32.549  66.837  30.336  1.00 28.91           C  
ATOM   8008  O   ARG C  17      33.361  67.380  31.071  1.00 31.82           O  
ATOM   8009  CB  ARG C  17      33.512  65.151  28.729  1.00 30.16           C  
ATOM   8010  CG  ARG C  17      33.736  63.692  28.436  1.00 35.91           C  
ATOM   8011  CD  ARG C  17      34.761  63.558  27.355  1.00 34.53           C  
ATOM   8012  NE  ARG C  17      34.138  63.406  26.055  1.00 37.93           N  
ATOM   8013  CZ  ARG C  17      34.824  63.502  24.922  1.00 40.13           C  
ATOM   8014  NH1 ARG C  17      36.120  63.766  24.981  1.00 31.44           N  
ATOM   8015  NH2 ARG C  17      34.233  63.290  23.757  1.00 41.63           N  
ATOM   8016  N   SER C  18      31.527  67.495  29.822  1.00 28.97           N  
ATOM   8017  CA  SER C  18      31.335  68.908  30.166  1.00 29.18           C  
ATOM   8018  C   SER C  18      31.078  69.027  31.669  1.00 28.11           C  
ATOM   8019  O   SER C  18      31.722  69.812  32.329  1.00 26.62           O  
ATOM   8020  CB  SER C  18      30.165  69.518  29.387  1.00 30.45           C  
ATOM   8021  OG  SER C  18      30.539  69.775  28.040  1.00 29.71           O  
ATOM   8022  N   SER C  19      30.152  68.238  32.224  1.00 31.35           N  
ATOM   8023  CA  SER C  19      29.902  68.330  33.676  1.00 31.77           C  
ATOM   8024  C   SER C  19      31.180  67.983  34.410  1.00 27.66           C  
ATOM   8025  O   SER C  19      31.566  68.635  35.366  1.00 28.05           O  
ATOM   8026  CB  SER C  19      28.783  67.367  34.111  1.00 34.62           C  
ATOM   8027  OG  SER C  19      29.209  66.023  33.965  1.00 43.81           O  
ATOM   8028  N   ARG C  20      31.862  66.959  33.939  1.00 28.01           N  
ATOM   8029  CA  ARG C  20      33.113  66.533  34.556  1.00 30.85           C  
ATOM   8030  C   ARG C  20      34.190  67.626  34.570  1.00 30.70           C  
ATOM   8031  O   ARG C  20      35.012  67.690  35.486  1.00 29.34           O  
ATOM   8032  CB  ARG C  20      33.605  65.287  33.811  1.00 34.46           C  
ATOM   8033  CG  ARG C  20      34.813  64.621  34.384  1.00 45.86           C  
ATOM   8034  CD  ARG C  20      34.660  63.115  34.212  1.00 52.99           C  
ATOM   8035  NE  ARG C  20      34.286  62.763  32.848  1.00 57.27           N  
ATOM   8036  CZ  ARG C  20      33.371  61.851  32.532  1.00 60.46           C  
ATOM   8037  NH1 ARG C  20      32.724  61.197  33.490  1.00 61.38           N  
ATOM   8038  NH2 ARG C  20      33.112  61.585  31.257  1.00 58.68           N  
ATOM   8039  N   ALA C  21      34.196  68.486  33.550  1.00 27.41           N  
ATOM   8040  CA  ALA C  21      35.162  69.589  33.484  1.00 27.75           C  
ATOM   8041  C   ALA C  21      34.610  70.889  34.094  1.00 28.66           C  
ATOM   8042  O   ALA C  21      35.326  71.882  34.146  1.00 29.98           O  
ATOM   8043  CB  ALA C  21      35.551  69.864  32.031  1.00 26.26           C  
ATOM   8044  N   GLY C  22      33.344  70.877  34.511  1.00 29.84           N  
ATOM   8045  CA  GLY C  22      32.727  72.058  35.107  1.00 31.02           C  
ATOM   8046  C   GLY C  22      32.362  73.100  34.058  1.00 27.74           C  
ATOM   8047  O   GLY C  22      32.384  74.305  34.322  1.00 27.77           O  
ATOM   8048  N   LEU C  23      32.026  72.623  32.867  1.00 30.07           N  
ATOM   8049  CA  LEU C  23      31.698  73.512  31.752  1.00 31.50           C  
ATOM   8050  C   LEU C  23      30.283  73.468  31.250  1.00 29.67           C  
ATOM   8051  O   LEU C  23      29.568  72.489  31.438  1.00 29.09           O  
ATOM   8052  CB  LEU C  23      32.616  73.214  30.566  1.00 28.18           C  
ATOM   8053  CG  LEU C  23      34.105  73.378  30.772  1.00 21.26           C  
ATOM   8054  CD1 LEU C  23      34.832  72.916  29.498  1.00 25.58           C  
ATOM   8055  CD2 LEU C  23      34.417  74.828  31.083  1.00 27.24           C  
ATOM   8056  N   GLN C  24      29.898  74.563  30.601  1.00 27.20           N  
ATOM   8057  CA  GLN C  24      28.593  74.723  29.962  1.00 27.36           C  
ATOM   8058  C   GLN C  24      28.725  74.340  28.480  1.00 30.33           C  
ATOM   8059  O   GLN C  24      27.816  73.732  27.894  1.00 28.14           O  
ATOM   8060  CB  GLN C  24      28.139  76.178  30.058  1.00 28.69           C  
ATOM   8061  CG  GLN C  24      27.953  76.683  31.491  1.00 32.14           C  
ATOM   8062  CD  GLN C  24      26.867  75.914  32.197  1.00 35.29           C  
ATOM   8063  OE1 GLN C  24      25.827  75.624  31.608  1.00 33.08           O  
ATOM   8064  NE2 GLN C  24      27.085  75.597  33.470  1.00 38.94           N  
ATOM   8065  N   PHE C  25      29.843  74.719  27.862  1.00 26.36           N  
ATOM   8066  CA  PHE C  25      30.063  74.374  26.449  1.00 26.91           C  
ATOM   8067  C   PHE C  25      30.300  72.866  26.339  1.00 27.07           C  
ATOM   8068  O   PHE C  25      30.892  72.263  27.223  1.00 27.54           O  
ATOM   8069  CB  PHE C  25      31.237  75.176  25.892  1.00 24.57           C  
ATOM   8070  CG  PHE C  25      30.818  76.469  25.273  1.00 25.76           C  
ATOM   8071  CD1 PHE C  25      29.875  77.286  25.899  1.00 20.47           C  
ATOM   8072  CD2 PHE C  25      31.333  76.862  24.045  1.00 25.28           C  
ATOM   8073  CE1 PHE C  25      29.452  78.479  25.308  1.00 23.13           C  
ATOM   8074  CE2 PHE C  25      30.905  78.069  23.445  1.00 24.98           C  
ATOM   8075  CZ  PHE C  25      29.976  78.859  24.077  1.00 27.51           C  
ATOM   8076  N   PRO C  26      29.922  72.262  25.201  1.00 29.24           N  
ATOM   8077  CA  PRO C  26      30.053  70.811  24.975  1.00 28.43           C  
ATOM   8078  C   PRO C  26      31.407  70.220  24.617  1.00 29.24           C  
ATOM   8079  O   PRO C  26      31.871  70.357  23.483  1.00 27.51           O  
ATOM   8080  CB  PRO C  26      28.997  70.565  23.899  1.00 25.65           C  
ATOM   8081  CG  PRO C  26      29.213  71.780  23.007  1.00 28.69           C  
ATOM   8082  CD  PRO C  26      29.371  72.934  23.999  1.00 27.20           C  
ATOM   8083  N   VAL C  27      32.005  69.522  25.577  1.00 27.58           N  
ATOM   8084  CA  VAL C  27      33.309  68.920  25.394  1.00 26.22           C  
ATOM   8085  C   VAL C  27      33.248  67.845  24.320  1.00 29.77           C  
ATOM   8086  O   VAL C  27      34.148  67.755  23.468  1.00 27.36           O  
ATOM   8087  CB  VAL C  27      33.849  68.344  26.719  1.00 24.67           C  
ATOM   8088  CG1 VAL C  27      35.140  67.588  26.484  1.00 22.57           C  
ATOM   8089  CG2 VAL C  27      34.088  69.473  27.713  1.00 24.80           C  
ATOM   8090  N   GLY C  28      32.196  67.028  24.355  1.00 28.27           N  
ATOM   8091  CA  GLY C  28      32.060  65.987  23.342  1.00 28.72           C  
ATOM   8092  C   GLY C  28      32.033  66.532  21.911  1.00 30.82           C  
ATOM   8093  O   GLY C  28      32.711  65.996  21.019  1.00 29.34           O  
ATOM   8094  N   ARG C  29      31.251  67.587  21.685  1.00 26.22           N  
ATOM   8095  CA  ARG C  29      31.147  68.184  20.360  1.00 30.08           C  
ATOM   8096  C   ARG C  29      32.464  68.802  19.941  1.00 28.91           C  
ATOM   8097  O   ARG C  29      32.891  68.627  18.809  1.00 29.90           O  
ATOM   8098  CB  ARG C  29      30.074  69.256  20.307  1.00 31.76           C  
ATOM   8099  CG  ARG C  29      29.919  69.896  18.935  1.00 35.76           C  
ATOM   8100  CD  ARG C  29      28.780  70.902  18.896  1.00 34.00           C  
ATOM   8101  NE  ARG C  29      27.477  70.298  19.155  1.00 35.88           N  
ATOM   8102  CZ  ARG C  29      26.317  70.949  19.055  1.00 33.13           C  
ATOM   8103  NH1 ARG C  29      26.299  72.218  18.705  1.00 33.17           N  
ATOM   8104  NH2 ARG C  29      25.169  70.325  19.293  1.00 37.69           N  
ATOM   8105  N   VAL C  30      33.108  69.519  20.853  1.00 24.76           N  
ATOM   8106  CA  VAL C  30      34.385  70.139  20.514  1.00 25.51           C  
ATOM   8107  C   VAL C  30      35.398  69.048  20.133  1.00 26.24           C  
ATOM   8108  O   VAL C  30      36.183  69.230  19.200  1.00 26.48           O  
ATOM   8109  CB  VAL C  30      34.924  71.005  21.703  1.00 22.27           C  
ATOM   8110  CG1 VAL C  30      36.356  71.493  21.413  1.00 23.04           C  
ATOM   8111  CG2 VAL C  30      34.039  72.210  21.889  1.00 20.39           C  
ATOM   8112  N   HIS C  31      35.372  67.914  20.830  1.00 25.92           N  
ATOM   8113  CA  HIS C  31      36.315  66.813  20.536  1.00 27.84           C  
ATOM   8114  C   HIS C  31      36.032  66.294  19.126  1.00 27.56           C  
ATOM   8115  O   HIS C  31      36.939  66.071  18.343  1.00 29.62           O  
ATOM   8116  CB  HIS C  31      36.125  65.653  21.530  1.00 30.18           C  
ATOM   8117  CG  HIS C  31      37.315  64.762  21.662  1.00 35.41           C  
ATOM   8118  ND1 HIS C  31      38.375  64.795  20.780  1.00 37.51           N  
ATOM   8119  CD2 HIS C  31      37.639  63.843  22.606  1.00 34.09           C  
ATOM   8120  CE1 HIS C  31      39.304  63.943  21.180  1.00 36.36           C  
ATOM   8121  NE2 HIS C  31      38.884  63.355  22.285  1.00 38.79           N  
ATOM   8122  N   ARG C  32      34.765  66.102  18.803  1.00 28.50           N  
ATOM   8123  CA  ARG C  32      34.412  65.602  17.473  1.00 32.88           C  
ATOM   8124  C   ARG C  32      34.766  66.578  16.360  1.00 32.72           C  
ATOM   8125  O   ARG C  32      35.230  66.177  15.289  1.00 33.25           O  
ATOM   8126  CB  ARG C  32      32.923  65.267  17.387  1.00 33.07           C  
ATOM   8127  CG  ARG C  32      32.644  64.450  16.150  1.00 43.70           C  
ATOM   8128  CD  ARG C  32      31.200  64.111  15.946  1.00 46.63           C  
ATOM   8129  NE  ARG C  32      30.429  65.304  15.627  1.00 54.06           N  
ATOM   8130  CZ  ARG C  32      29.661  65.910  16.509  1.00 48.23           C  
ATOM   8131  NH1 ARG C  32      29.589  65.408  17.725  1.00 50.57           N  
ATOM   8132  NH2 ARG C  32      28.986  66.999  16.188  1.00 47.72           N  
ATOM   8133  N   LEU C  33      34.527  67.861  16.593  1.00 31.05           N  
ATOM   8134  CA  LEU C  33      34.871  68.867  15.592  1.00 28.17           C  
ATOM   8135  C   LEU C  33      36.383  68.927  15.390  1.00 27.12           C  
ATOM   8136  O   LEU C  33      36.830  69.119  14.250  1.00 29.35           O  
ATOM   8137  CB  LEU C  33      34.337  70.242  15.996  1.00 29.66           C  
ATOM   8138  CG  LEU C  33      32.798  70.299  16.033  1.00 32.36           C  
ATOM   8139  CD1 LEU C  33      32.324  71.629  16.593  1.00 33.60           C  
ATOM   8140  CD2 LEU C  33      32.244  70.090  14.627  1.00 35.68           C  
ATOM   8141  N   LEU C  34      37.170  68.786  16.465  1.00 26.03           N  
ATOM   8142  CA  LEU C  34      38.640  68.808  16.345  1.00 26.39           C  
ATOM   8143  C   LEU C  34      39.056  67.622  15.484  1.00 31.59           C  
ATOM   8144  O   LEU C  34      39.909  67.754  14.618  1.00 30.74           O  
ATOM   8145  CB  LEU C  34      39.329  68.706  17.710  1.00 25.37           C  
ATOM   8146  CG  LEU C  34      39.343  69.990  18.551  1.00 25.01           C  
ATOM   8147  CD1 LEU C  34      39.854  69.658  19.957  1.00 22.60           C  
ATOM   8148  CD2 LEU C  34      40.197  71.052  17.848  1.00 23.75           C  
ATOM   8149  N   ARG C  35      38.434  66.458  15.698  1.00 31.41           N  
ATOM   8150  CA  ARG C  35      38.800  65.290  14.885  1.00 35.18           C  
ATOM   8151  C   ARG C  35      38.334  65.424  13.436  1.00 35.98           C  
ATOM   8152  O   ARG C  35      39.040  65.033  12.518  1.00 42.81           O  
ATOM   8153  CB  ARG C  35      38.222  64.005  15.493  1.00 35.28           C  
ATOM   8154  CG  ARG C  35      38.775  63.650  16.848  1.00 37.36           C  
ATOM   8155  CD  ARG C  35      38.197  62.320  17.303  1.00 46.67           C  
ATOM   8156  NE  ARG C  35      38.628  61.898  18.631  1.00 51.08           N  
ATOM   8157  CZ  ARG C  35      39.879  61.612  18.980  1.00 52.85           C  
ATOM   8158  NH1 ARG C  35      40.873  61.710  18.104  1.00 55.95           N  
ATOM   8159  NH2 ARG C  35      40.127  61.176  20.207  1.00 56.92           N  
ATOM   8160  N   LYS C  36      37.158  65.995  13.226  1.00 40.47           N  
ATOM   8161  CA  LYS C  36      36.610  66.164  11.881  1.00 42.59           C  
ATOM   8162  C   LYS C  36      37.345  67.202  11.016  1.00 42.33           C  
ATOM   8163  O   LYS C  36      37.303  67.141   9.792  1.00 39.87           O  
ATOM   8164  CB  LYS C  36      35.127  66.539  11.986  1.00 48.07           C  
ATOM   8165  CG  LYS C  36      34.410  66.705  10.650  1.00 57.02           C  
ATOM   8166  CD  LYS C  36      32.893  66.846  10.822  1.00 60.47           C  
ATOM   8167  CE  LYS C  36      32.502  68.236  11.305  1.00 62.65           C  
ATOM   8168  NZ  LYS C  36      31.022  68.375  11.468  1.00 62.91           N  
ATOM   8169  N   GLY C  37      38.034  68.142  11.652  1.00 39.45           N  
ATOM   8170  CA  GLY C  37      38.724  69.183  10.913  1.00 36.51           C  
ATOM   8171  C   GLY C  37      40.130  68.891  10.412  1.00 36.81           C  
ATOM   8172  O   GLY C  37      40.769  69.772   9.855  1.00 35.48           O  
ATOM   8173  N   ASN C  38      40.645  67.691  10.620  1.00 34.10           N  
ATOM   8174  CA  ASN C  38      41.987  67.406  10.115  1.00 38.44           C  
ATOM   8175  C   ASN C  38      43.042  68.330  10.645  1.00 38.14           C  
ATOM   8176  O   ASN C  38      43.816  68.899   9.863  1.00 42.61           O  
ATOM   8177  CB  ASN C  38      42.033  67.529   8.595  1.00 41.95           C  
ATOM   8178  CG  ASN C  38      41.446  66.345   7.913  1.00 47.25           C  
ATOM   8179  OD1 ASN C  38      40.243  66.286   7.679  1.00 51.83           O  
ATOM   8180  ND2 ASN C  38      42.296  65.365   7.602  1.00 53.57           N  
ATOM   8181  N   TYR C  39      43.088  68.516  11.955  1.00 33.00           N  
ATOM   8182  CA  TYR C  39      44.106  69.389  12.497  1.00 28.46           C  
ATOM   8183  C   TYR C  39      45.353  68.588  12.858  1.00 27.83           C  
ATOM   8184  O   TYR C  39      46.467  69.110  12.799  1.00 31.59           O  
ATOM   8185  CB  TYR C  39      43.540  70.141  13.701  1.00 25.62           C  
ATOM   8186  CG  TYR C  39      42.365  71.019  13.307  1.00 24.73           C  
ATOM   8187  CD1 TYR C  39      41.066  70.670  13.641  1.00 29.44           C  
ATOM   8188  CD2 TYR C  39      42.568  72.216  12.617  1.00 28.21           C  
ATOM   8189  CE1 TYR C  39      39.992  71.498  13.309  1.00 27.33           C  
ATOM   8190  CE2 TYR C  39      41.502  73.047  12.283  1.00 26.30           C  
ATOM   8191  CZ  TYR C  39      40.222  72.676  12.642  1.00 30.03           C  
ATOM   8192  OH  TYR C  39      39.171  73.504  12.375  1.00 32.60           O  
ATOM   8193  N   ALA C  40      45.170  67.322  13.234  1.00 27.83           N  
ATOM   8194  CA  ALA C  40      46.302  66.447  13.569  1.00 26.87           C  
ATOM   8195  C   ALA C  40      45.821  65.019  13.492  1.00 30.78           C  
ATOM   8196  O   ALA C  40      44.630  64.770  13.421  1.00 34.00           O  
ATOM   8197  CB  ALA C  40      46.863  66.740  14.987  1.00 27.72           C  
ATOM   8198  N   GLU C  41      46.743  64.069  13.484  1.00 32.57           N  
ATOM   8199  CA  GLU C  41      46.329  62.677  13.409  1.00 34.43           C  
ATOM   8200  C   GLU C  41      45.623  62.276  14.705  1.00 33.01           C  
ATOM   8201  O   GLU C  41      44.693  61.479  14.696  1.00 34.02           O  
ATOM   8202  CB  GLU C  41      47.553  61.783  13.188  1.00 39.33           C  
ATOM   8203  CG  GLU C  41      47.331  60.751  12.093  1.00 50.34           C  
ATOM   8204  CD  GLU C  41      47.148  61.385  10.711  1.00 53.83           C  
ATOM   8205  OE1 GLU C  41      46.175  61.030  10.016  1.00 54.85           O  
ATOM   8206  OE2 GLU C  41      47.983  62.230  10.318  1.00 59.80           O  
ATOM   8207  N   ARG C  42      46.071  62.841  15.822  1.00 31.64           N  
ATOM   8208  CA  ARG C  42      45.493  62.526  17.123  1.00 32.36           C  
ATOM   8209  C   ARG C  42      45.074  63.778  17.906  1.00 32.33           C  
ATOM   8210  O   ARG C  42      45.652  64.838  17.739  1.00 32.51           O  
ATOM   8211  CB  ARG C  42      46.511  61.726  17.958  1.00 34.44           C  
ATOM   8212  CG  ARG C  42      46.768  60.309  17.423  1.00 40.34           C  
ATOM   8213  CD  ARG C  42      48.158  59.797  17.782  1.00 47.18           C  
ATOM   8214  NE  ARG C  42      48.300  59.359  19.164  1.00 56.27           N  
ATOM   8215  CZ  ARG C  42      48.364  58.080  19.543  1.00 57.64           C  
ATOM   8216  NH1 ARG C  42      48.288  57.107  18.643  1.00 58.66           N  
ATOM   8217  NH2 ARG C  42      48.527  57.770  20.821  1.00 52.41           N  
ATOM   8218  N   VAL C  43      44.082  63.618  18.778  1.00 32.65           N  
ATOM   8219  CA  VAL C  43      43.597  64.702  19.628  1.00 30.68           C  
ATOM   8220  C   VAL C  43      43.524  64.138  21.042  1.00 29.77           C  
ATOM   8221  O   VAL C  43      42.773  63.214  21.303  1.00 34.30           O  
ATOM   8222  CB  VAL C  43      42.194  65.184  19.190  1.00 28.84           C  
ATOM   8223  CG1 VAL C  43      41.684  66.286  20.145  1.00 28.12           C  
ATOM   8224  CG2 VAL C  43      42.258  65.721  17.737  1.00 31.98           C  
ATOM   8225  N   GLY C  44      44.304  64.697  21.951  1.00 27.72           N  
ATOM   8226  CA  GLY C  44      44.290  64.204  23.316  1.00 31.13           C  
ATOM   8227  C   GLY C  44      42.980  64.542  23.996  1.00 31.23           C  
ATOM   8228  O   GLY C  44      42.268  65.438  23.550  1.00 31.12           O  
ATOM   8229  N   ALA C  45      42.679  63.836  25.086  1.00 32.17           N  
ATOM   8230  CA  ALA C  45      41.434  64.020  25.841  1.00 31.91           C  
ATOM   8231  C   ALA C  45      41.291  65.415  26.451  1.00 27.54           C  
ATOM   8232  O   ALA C  45      40.194  65.948  26.541  1.00 32.02           O  
ATOM   8233  CB  ALA C  45      41.349  62.954  26.946  1.00 31.98           C  
ATOM   8234  N   GLY C  46      42.400  66.003  26.870  1.00 26.85           N  
ATOM   8235  CA  GLY C  46      42.348  67.329  27.454  1.00 27.99           C  
ATOM   8236  C   GLY C  46      42.190  68.478  26.471  1.00 27.78           C  
ATOM   8237  O   GLY C  46      41.753  69.556  26.856  1.00 27.12           O  
ATOM   8238  N   ALA C  47      42.538  68.274  25.202  1.00 29.57           N  
ATOM   8239  CA  ALA C  47      42.427  69.360  24.229  1.00 27.11           C  
ATOM   8240  C   ALA C  47      41.019  69.910  24.042  1.00 25.50           C  
ATOM   8241  O   ALA C  47      40.851  71.129  24.057  1.00 24.65           O  
ATOM   8242  CB  ALA C  47      43.010  68.947  22.890  1.00 24.53           C  
ATOM   8243  N   PRO C  48      39.988  69.044  23.890  1.00 21.94           N  
ATOM   8244  CA  PRO C  48      38.655  69.631  23.718  1.00 22.09           C  
ATOM   8245  C   PRO C  48      38.125  70.259  24.996  1.00 24.39           C  
ATOM   8246  O   PRO C  48      37.260  71.125  24.947  1.00 21.70           O  
ATOM   8247  CB  PRO C  48      37.792  68.447  23.274  1.00 23.25           C  
ATOM   8248  CG  PRO C  48      38.481  67.264  23.890  1.00 22.65           C  
ATOM   8249  CD  PRO C  48      39.946  67.585  23.655  1.00 25.78           C  
ATOM   8250  N   VAL C  49      38.636  69.806  26.141  1.00 24.13           N  
ATOM   8251  CA  VAL C  49      38.211  70.369  27.411  1.00 23.64           C  
ATOM   8252  C   VAL C  49      38.764  71.788  27.526  1.00 22.88           C  
ATOM   8253  O   VAL C  49      38.039  72.738  27.856  1.00 23.25           O  
ATOM   8254  CB  VAL C  49      38.723  69.534  28.608  1.00 23.59           C  
ATOM   8255  CG1 VAL C  49      38.456  70.306  29.928  1.00 25.52           C  
ATOM   8256  CG2 VAL C  49      37.986  68.190  28.649  1.00 25.72           C  
ATOM   8257  N   TYR C  50      40.049  71.928  27.242  1.00 22.52           N  
ATOM   8258  CA  TYR C  50      40.675  73.235  27.316  1.00 23.33           C  
ATOM   8259  C   TYR C  50      40.018  74.149  26.282  1.00 23.74           C  
ATOM   8260  O   TYR C  50      39.671  75.278  26.587  1.00 21.64           O  
ATOM   8261  CB  TYR C  50      42.185  73.109  27.041  1.00 25.74           C  
ATOM   8262  CG  TYR C  50      43.034  74.282  27.499  1.00 24.47           C  
ATOM   8263  CD1 TYR C  50      43.973  74.117  28.521  1.00 21.89           C  
ATOM   8264  CD2 TYR C  50      42.943  75.536  26.878  1.00 21.96           C  
ATOM   8265  CE1 TYR C  50      44.798  75.137  28.916  1.00 25.86           C  
ATOM   8266  CE2 TYR C  50      43.770  76.600  27.278  1.00 23.64           C  
ATOM   8267  CZ  TYR C  50      44.705  76.381  28.305  1.00 23.17           C  
ATOM   8268  OH  TYR C  50      45.561  77.362  28.727  1.00 24.18           O  
ATOM   8269  N   LEU C  51      39.837  73.669  25.054  1.00 23.66           N  
ATOM   8270  CA  LEU C  51      39.262  74.528  24.035  1.00 22.42           C  
ATOM   8271  C   LEU C  51      37.822  74.936  24.370  1.00 20.02           C  
ATOM   8272  O   LEU C  51      37.473  76.101  24.271  1.00 18.81           O  
ATOM   8273  CB  LEU C  51      39.395  73.862  22.649  1.00 21.10           C  
ATOM   8274  CG  LEU C  51      38.768  74.639  21.476  1.00 23.81           C  
ATOM   8275  CD1 LEU C  51      39.400  76.051  21.334  1.00 20.31           C  
ATOM   8276  CD2 LEU C  51      39.008  73.843  20.188  1.00 21.75           C  
ATOM   8277  N   ALA C  52      36.981  73.996  24.788  1.00 21.05           N  
ATOM   8278  CA  ALA C  52      35.610  74.357  25.208  1.00 21.41           C  
ATOM   8279  C   ALA C  52      35.613  75.418  26.327  1.00 22.09           C  
ATOM   8280  O   ALA C  52      34.833  76.361  26.282  1.00 21.46           O  
ATOM   8281  CB  ALA C  52      34.865  73.108  25.671  1.00 20.98           C  
ATOM   8282  N   ALA C  53      36.483  75.271  27.328  1.00 20.93           N  
ATOM   8283  CA  ALA C  53      36.581  76.240  28.421  1.00 22.33           C  
ATOM   8284  C   ALA C  53      36.942  77.637  27.862  1.00 25.25           C  
ATOM   8285  O   ALA C  53      36.414  78.661  28.305  1.00 23.24           O  
ATOM   8286  CB  ALA C  53      37.677  75.788  29.440  1.00 21.64           C  
ATOM   8287  N   VAL C  54      37.879  77.685  26.920  1.00 21.52           N  
ATOM   8288  CA  VAL C  54      38.264  78.988  26.324  1.00 21.25           C  
ATOM   8289  C   VAL C  54      37.109  79.629  25.526  1.00 20.11           C  
ATOM   8290  O   VAL C  54      36.868  80.837  25.613  1.00 19.25           O  
ATOM   8291  CB  VAL C  54      39.478  78.825  25.372  1.00 18.61           C  
ATOM   8292  CG1 VAL C  54      39.756  80.127  24.617  1.00 22.09           C  
ATOM   8293  CG2 VAL C  54      40.695  78.423  26.153  1.00 21.91           C  
ATOM   8294  N   LEU C  55      36.411  78.833  24.732  1.00 24.19           N  
ATOM   8295  CA  LEU C  55      35.294  79.335  23.941  1.00 22.47           C  
ATOM   8296  C   LEU C  55      34.164  79.830  24.848  1.00 24.85           C  
ATOM   8297  O   LEU C  55      33.474  80.815  24.551  1.00 23.55           O  
ATOM   8298  CB  LEU C  55      34.775  78.224  23.039  1.00 24.22           C  
ATOM   8299  CG  LEU C  55      35.758  77.691  21.985  1.00 24.90           C  
ATOM   8300  CD1 LEU C  55      35.089  76.521  21.282  1.00 26.76           C  
ATOM   8301  CD2 LEU C  55      36.165  78.782  21.020  1.00 23.33           C  
ATOM   8302  N   GLU C  56      33.957  79.103  25.940  1.00 22.83           N  
ATOM   8303  CA  GLU C  56      32.943  79.474  26.906  1.00 20.68           C  
ATOM   8304  C   GLU C  56      33.334  80.788  27.553  1.00 18.05           C  
ATOM   8305  O   GLU C  56      32.503  81.673  27.712  1.00 21.95           O  
ATOM   8306  CB  GLU C  56      32.813  78.395  27.990  1.00 26.70           C  
ATOM   8307  CG  GLU C  56      31.619  78.628  28.919  1.00 28.56           C  
ATOM   8308  CD  GLU C  56      31.478  77.517  29.932  1.00 30.19           C  
ATOM   8309  OE1 GLU C  56      31.468  76.348  29.508  1.00 28.78           O  
ATOM   8310  OE2 GLU C  56      31.387  77.818  31.137  1.00 32.20           O  
ATOM   8311  N   TYR C  57      34.601  80.911  27.923  1.00 21.60           N  
ATOM   8312  CA  TYR C  57      35.094  82.120  28.558  1.00 23.41           C  
ATOM   8313  C   TYR C  57      34.946  83.351  27.644  1.00 23.34           C  
ATOM   8314  O   TYR C  57      34.539  84.422  28.099  1.00 22.03           O  
ATOM   8315  CB  TYR C  57      36.568  81.966  28.949  1.00 22.72           C  
ATOM   8316  CG  TYR C  57      37.248  83.293  29.222  1.00 30.60           C  
ATOM   8317  CD1 TYR C  57      36.945  84.043  30.368  1.00 34.97           C  
ATOM   8318  CD2 TYR C  57      38.140  83.838  28.299  1.00 33.53           C  
ATOM   8319  CE1 TYR C  57      37.517  85.324  30.572  1.00 34.85           C  
ATOM   8320  CE2 TYR C  57      38.711  85.094  28.495  1.00 32.36           C  
ATOM   8321  CZ  TYR C  57      38.389  85.834  29.629  1.00 35.10           C  
ATOM   8322  OH  TYR C  57      38.937  87.095  29.790  1.00 40.76           O  
ATOM   8323  N   LEU C  58      35.323  83.218  26.378  1.00 20.22           N  
ATOM   8324  CA  LEU C  58      35.210  84.355  25.453  1.00 20.14           C  
ATOM   8325  C   LEU C  58      33.754  84.713  25.216  1.00 18.46           C  
ATOM   8326  O   LEU C  58      33.400  85.883  25.006  1.00 21.71           O  
ATOM   8327  CB  LEU C  58      35.891  84.022  24.120  1.00 18.94           C  
ATOM   8328  CG  LEU C  58      37.438  83.953  24.208  1.00 19.40           C  
ATOM   8329  CD1 LEU C  58      38.039  83.465  22.867  1.00 24.96           C  
ATOM   8330  CD2 LEU C  58      37.959  85.337  24.534  1.00 20.55           C  
ATOM   8331  N   THR C  59      32.911  83.702  25.176  1.00 17.71           N  
ATOM   8332  CA  THR C  59      31.480  83.932  24.967  1.00 20.56           C  
ATOM   8333  C   THR C  59      30.945  84.734  26.155  1.00 20.05           C  
ATOM   8334  O   THR C  59      30.243  85.713  25.979  1.00 19.83           O  
ATOM   8335  CB  THR C  59      30.742  82.595  24.854  1.00 21.41           C  
ATOM   8336  OG1 THR C  59      31.213  81.915  23.690  1.00 24.68           O  
ATOM   8337  CG2 THR C  59      29.219  82.789  24.774  1.00 22.98           C  
ATOM   8338  N   ALA C  60      31.350  84.357  27.364  1.00 20.47           N  
ATOM   8339  CA  ALA C  60      30.886  85.065  28.565  1.00 21.11           C  
ATOM   8340  C   ALA C  60      31.332  86.528  28.543  1.00 19.79           C  
ATOM   8341  O   ALA C  60      30.551  87.411  28.849  1.00 19.00           O  
ATOM   8342  CB  ALA C  60      31.408  84.347  29.843  1.00 22.88           C  
ATOM   8343  N   GLU C  61      32.568  86.772  28.118  1.00 20.36           N  
ATOM   8344  CA  GLU C  61      33.109  88.123  28.048  1.00 21.88           C  
ATOM   8345  C   GLU C  61      32.337  89.003  27.079  1.00 19.62           C  
ATOM   8346  O   GLU C  61      32.027  90.158  27.384  1.00 20.58           O  
ATOM   8347  CB  GLU C  61      34.574  88.066  27.604  1.00 27.35           C  
ATOM   8348  CG  GLU C  61      35.280  89.397  27.520  1.00 35.11           C  
ATOM   8349  CD  GLU C  61      35.462  90.043  28.878  1.00 44.38           C  
ATOM   8350  OE1 GLU C  61      35.775  89.305  29.843  1.00 46.52           O  
ATOM   8351  OE2 GLU C  61      35.302  91.285  28.978  1.00 47.94           O  
ATOM   8352  N   ILE C  62      32.066  88.490  25.889  1.00 20.91           N  
ATOM   8353  CA  ILE C  62      31.354  89.314  24.915  1.00 16.80           C  
ATOM   8354  C   ILE C  62      29.911  89.532  25.339  1.00 18.79           C  
ATOM   8355  O   ILE C  62      29.375  90.635  25.189  1.00 19.78           O  
ATOM   8356  CB  ILE C  62      31.433  88.696  23.482  1.00 25.06           C  
ATOM   8357  CG1 ILE C  62      30.722  89.597  22.487  1.00 25.41           C  
ATOM   8358  CG2 ILE C  62      30.711  87.368  23.398  1.00 29.37           C  
ATOM   8359  CD1 ILE C  62      31.198  89.323  21.036  1.00 36.40           C  
ATOM   8360  N   LEU C  63      29.292  88.498  25.904  1.00 17.48           N  
ATOM   8361  CA  LEU C  63      27.904  88.637  26.349  1.00 17.89           C  
ATOM   8362  C   LEU C  63      27.797  89.584  27.532  1.00 16.14           C  
ATOM   8363  O   LEU C  63      26.838  90.331  27.622  1.00 23.95           O  
ATOM   8364  CB  LEU C  63      27.293  87.285  26.711  1.00 18.16           C  
ATOM   8365  CG  LEU C  63      27.103  86.313  25.527  1.00 23.23           C  
ATOM   8366  CD1 LEU C  63      26.621  84.998  26.042  1.00 27.37           C  
ATOM   8367  CD2 LEU C  63      26.147  86.898  24.515  1.00 24.88           C  
ATOM   8368  N   GLU C  64      28.753  89.539  28.442  1.00 21.20           N  
ATOM   8369  CA  GLU C  64      28.740  90.468  29.581  1.00 19.89           C  
ATOM   8370  C   GLU C  64      28.719  91.915  29.071  1.00 23.40           C  
ATOM   8371  O   GLU C  64      27.806  92.695  29.384  1.00 18.93           O  
ATOM   8372  CB  GLU C  64      29.971  90.239  30.440  1.00 20.81           C  
ATOM   8373  CG  GLU C  64      30.080  91.221  31.603  1.00 26.67           C  
ATOM   8374  CD  GLU C  64      29.115  90.877  32.739  1.00 28.84           C  
ATOM   8375  OE1 GLU C  64      28.649  91.791  33.405  1.00 34.31           O  
ATOM   8376  OE2 GLU C  64      28.846  89.679  32.962  1.00 37.11           O  
ATOM   8377  N   LEU C  65      29.703  92.259  28.236  1.00 18.07           N  
ATOM   8378  CA  LEU C  65      29.797  93.608  27.681  1.00 18.51           C  
ATOM   8379  C   LEU C  65      28.595  93.960  26.792  1.00 16.33           C  
ATOM   8380  O   LEU C  65      28.141  95.112  26.782  1.00 19.36           O  
ATOM   8381  CB  LEU C  65      31.110  93.739  26.854  1.00 20.55           C  
ATOM   8382  CG  LEU C  65      32.376  93.576  27.719  1.00 25.74           C  
ATOM   8383  CD1 LEU C  65      33.696  93.589  26.853  1.00 20.26           C  
ATOM   8384  CD2 LEU C  65      32.411  94.694  28.696  1.00 26.86           C  
ATOM   8385  N   ALA C  66      28.104  92.995  26.009  1.00 19.12           N  
ATOM   8386  CA  ALA C  66      26.974  93.258  25.106  1.00 20.66           C  
ATOM   8387  C   ALA C  66      25.664  93.500  25.876  1.00 22.50           C  
ATOM   8388  O   ALA C  66      24.845  94.348  25.499  1.00 19.49           O  
ATOM   8389  CB  ALA C  66      26.782  92.093  24.109  1.00 24.24           C  
ATOM   8390  N   GLY C  67      25.450  92.724  26.930  1.00 21.54           N  
ATOM   8391  CA  GLY C  67      24.276  92.951  27.763  1.00 19.93           C  
ATOM   8392  C   GLY C  67      24.388  94.331  28.396  1.00 19.54           C  
ATOM   8393  O   GLY C  67      23.376  94.998  28.638  1.00 20.61           O  
ATOM   8394  N   ASN C  68      25.603  94.773  28.692  1.00 23.89           N  
ATOM   8395  CA  ASN C  68      25.780  96.096  29.286  1.00 24.85           C  
ATOM   8396  C   ASN C  68      25.393  97.164  28.239  1.00 23.98           C  
ATOM   8397  O   ASN C  68      24.763  98.163  28.557  1.00 25.41           O  
ATOM   8398  CB  ASN C  68      27.246  96.331  29.728  1.00 21.29           C  
ATOM   8399  CG  ASN C  68      27.632  95.532  30.979  1.00 26.65           C  
ATOM   8400  OD1 ASN C  68      26.790  94.993  31.661  1.00 25.04           O  
ATOM   8401  ND2 ASN C  68      28.912  95.454  31.252  1.00 25.55           N  
ATOM   8402  N   ALA C  69      25.795  96.956  26.987  1.00 26.44           N  
ATOM   8403  CA  ALA C  69      25.441  97.899  25.918  1.00 20.37           C  
ATOM   8404  C   ALA C  69      23.928  97.945  25.738  1.00 23.01           C  
ATOM   8405  O   ALA C  69      23.356  99.038  25.573  1.00 25.84           O  
ATOM   8406  CB  ALA C  69      26.147  97.496  24.575  1.00 23.66           C  
ATOM   8407  N   ALA C  70      23.262  96.783  25.781  1.00 21.67           N  
ATOM   8408  CA  ALA C  70      21.802  96.751  25.627  1.00 19.47           C  
ATOM   8409  C   ALA C  70      21.151  97.531  26.797  1.00 24.95           C  
ATOM   8410  O   ALA C  70      20.242  98.307  26.588  1.00 26.18           O  
ATOM   8411  CB  ALA C  70      21.277  95.308  25.599  1.00 16.48           C  
ATOM   8412  N   ARG C  71      21.635  97.320  28.016  1.00 24.53           N  
ATOM   8413  CA  ARG C  71      21.113  98.023  29.178  1.00 27.74           C  
ATOM   8414  C   ARG C  71      21.314  99.521  29.012  1.00 30.34           C  
ATOM   8415  O   ARG C  71      20.384 100.287  29.242  1.00 33.53           O  
ATOM   8416  CB  ARG C  71      21.810  97.547  30.455  1.00 29.08           C  
ATOM   8417  CG  ARG C  71      21.191  98.118  31.733  1.00 37.29           C  
ATOM   8418  CD  ARG C  71      22.164  98.026  32.892  1.00 37.24           C  
ATOM   8419  NE  ARG C  71      23.409  98.686  32.522  1.00 46.58           N  
ATOM   8420  CZ  ARG C  71      24.586  98.076  32.466  1.00 45.26           C  
ATOM   8421  NH1 ARG C  71      24.677  96.784  32.780  1.00 45.44           N  
ATOM   8422  NH2 ARG C  71      25.656  98.742  32.040  1.00 44.56           N  
ATOM   8423  N   ASP C  72      22.519  99.931  28.605  1.00 30.67           N  
ATOM   8424  CA  ASP C  72      22.865 101.349  28.391  1.00 31.85           C  
ATOM   8425  C   ASP C  72      21.907 102.027  27.383  1.00 33.96           C  
ATOM   8426  O   ASP C  72      21.685 103.238  27.431  1.00 32.68           O  
ATOM   8427  CB  ASP C  72      24.276 101.509  27.805  1.00 32.89           C  
ATOM   8428  CG  ASP C  72      25.401 101.177  28.787  1.00 40.62           C  
ATOM   8429  OD1 ASP C  72      25.206 101.264  30.025  1.00 35.88           O  
ATOM   8430  OD2 ASP C  72      26.511 100.857  28.287  1.00 42.21           O  
ATOM   8431  N   ASN C  73      21.398 101.238  26.446  1.00 31.48           N  
ATOM   8432  CA  ASN C  73      20.498 101.710  25.397  1.00 35.40           C  
ATOM   8433  C   ASN C  73      19.049 101.375  25.729  1.00 36.43           C  
ATOM   8434  O   ASN C  73      18.186 101.356  24.837  1.00 35.34           O  
ATOM   8435  CB  ASN C  73      20.893 101.079  24.049  1.00 37.37           C  
ATOM   8436  CG  ASN C  73      22.180 101.665  23.484  1.00 44.84           C  
ATOM   8437  OD1 ASN C  73      22.168 102.744  22.879  1.00 46.27           O  
ATOM   8438  ND2 ASN C  73      23.303 100.973  23.700  1.00 43.08           N  
ATOM   8439  N   LYS C  74      18.808 101.107  27.016  1.00 35.33           N  
ATOM   8440  CA  LYS C  74      17.492 100.775  27.564  1.00 35.18           C  
ATOM   8441  C   LYS C  74      16.761  99.638  26.854  1.00 36.74           C  
ATOM   8442  O   LYS C  74      15.544  99.690  26.646  1.00 36.68           O  
ATOM   8443  CB  LYS C  74      16.611 102.029  27.577  1.00 41.40           C  
ATOM   8444  CG  LYS C  74      17.251 103.250  28.285  1.00 42.68           C  
ATOM   8445  CD  LYS C  74      16.263 104.410  28.369  1.00 49.01           C  
ATOM   8446  CE  LYS C  74      16.938 105.690  28.841  1.00 53.25           C  
ATOM   8447  NZ  LYS C  74      17.534 105.531  30.201  1.00 55.13           N  
ATOM   8448  N   LYS C  75      17.498  98.588  26.519  1.00 31.26           N  
ATOM   8449  CA  LYS C  75      16.942  97.436  25.836  1.00 26.67           C  
ATOM   8450  C   LYS C  75      17.190  96.196  26.659  1.00 28.92           C  
ATOM   8451  O   LYS C  75      18.185  96.128  27.378  1.00 30.14           O  
ATOM   8452  CB  LYS C  75      17.643  97.254  24.481  1.00 28.71           C  
ATOM   8453  CG  LYS C  75      17.581  98.482  23.577  1.00 31.27           C  
ATOM   8454  CD  LYS C  75      16.200  98.666  23.036  1.00 35.41           C  
ATOM   8455  CE  LYS C  75      16.057 100.015  22.313  1.00 44.75           C  
ATOM   8456  NZ  LYS C  75      16.994 100.167  21.171  1.00 45.68           N  
ATOM   8457  N   THR C  76      16.318  95.197  26.552  1.00 29.04           N  
ATOM   8458  CA  THR C  76      16.564  93.978  27.306  1.00 29.84           C  
ATOM   8459  C   THR C  76      16.970  92.859  26.376  1.00 28.25           C  
ATOM   8460  O   THR C  76      17.349  91.795  26.827  1.00 30.06           O  
ATOM   8461  CB  THR C  76      15.338  93.523  28.167  1.00 32.25           C  
ATOM   8462  OG1 THR C  76      14.249  93.158  27.320  1.00 34.42           O  
ATOM   8463  CG2 THR C  76      14.905  94.639  29.091  1.00 31.43           C  
ATOM   8464  N   ARG C  77      16.903  93.093  25.063  1.00 22.94           N  
ATOM   8465  CA  ARG C  77      17.296  92.034  24.154  1.00 24.66           C  
ATOM   8466  C   ARG C  77      18.559  92.456  23.404  1.00 21.23           C  
ATOM   8467  O   ARG C  77      18.601  93.519  22.819  1.00 20.40           O  
ATOM   8468  CB  ARG C  77      16.198  91.734  23.133  1.00 26.57           C  
ATOM   8469  CG  ARG C  77      16.589  90.644  22.126  1.00 25.68           C  
ATOM   8470  CD  ARG C  77      15.480  90.421  21.103  1.00 29.72           C  
ATOM   8471  NE  ARG C  77      14.259  89.895  21.719  1.00 31.87           N  
ATOM   8472  CZ  ARG C  77      13.038  90.414  21.556  1.00 34.16           C  
ATOM   8473  NH1 ARG C  77      12.854  91.490  20.796  1.00 33.90           N  
ATOM   8474  NH2 ARG C  77      11.989  89.843  22.147  1.00 32.46           N  
ATOM   8475  N   ILE C  78      19.574  91.615  23.441  1.00 23.32           N  
ATOM   8476  CA  ILE C  78      20.824  91.904  22.733  1.00 19.80           C  
ATOM   8477  C   ILE C  78      20.602  91.736  21.213  1.00 20.62           C  
ATOM   8478  O   ILE C  78      20.083  90.710  20.753  1.00 19.37           O  
ATOM   8479  CB  ILE C  78      21.944  90.934  23.187  1.00 22.03           C  
ATOM   8480  CG1 ILE C  78      22.451  91.349  24.579  1.00 19.71           C  
ATOM   8481  CG2 ILE C  78      23.138  90.948  22.161  1.00 20.63           C  
ATOM   8482  CD1 ILE C  78      23.279  90.215  25.281  1.00 19.12           C  
ATOM   8483  N   ILE C  79      20.994  92.753  20.444  1.00 19.39           N  
ATOM   8484  CA  ILE C  79      20.901  92.688  18.997  1.00 20.64           C  
ATOM   8485  C   ILE C  79      22.339  92.914  18.459  1.00 21.66           C  
ATOM   8486  O   ILE C  79      23.235  93.290  19.224  1.00 17.67           O  
ATOM   8487  CB  ILE C  79      19.944  93.766  18.438  1.00 17.18           C  
ATOM   8488  CG1 ILE C  79      20.429  95.160  18.788  1.00 17.17           C  
ATOM   8489  CG2 ILE C  79      18.520  93.515  18.950  1.00 22.86           C  
ATOM   8490  CD1 ILE C  79      19.565  96.306  18.178  1.00 23.55           C  
ATOM   8491  N   PRO C  80      22.562  92.719  17.142  1.00 22.25           N  
ATOM   8492  CA  PRO C  80      23.925  92.912  16.590  1.00 19.84           C  
ATOM   8493  C   PRO C  80      24.574  94.195  16.970  1.00 14.31           C  
ATOM   8494  O   PRO C  80      25.757  94.230  17.221  1.00 17.59           O  
ATOM   8495  CB  PRO C  80      23.740  92.772  15.073  1.00 18.86           C  
ATOM   8496  CG  PRO C  80      22.590  91.722  15.018  1.00 19.95           C  
ATOM   8497  CD  PRO C  80      21.628  92.216  16.113  1.00 19.74           C  
ATOM   8498  N   ARG C  81      23.824  95.279  16.974  1.00 15.15           N  
ATOM   8499  CA  ARG C  81      24.367  96.568  17.385  1.00 16.89           C  
ATOM   8500  C   ARG C  81      25.096  96.521  18.735  1.00 20.28           C  
ATOM   8501  O   ARG C  81      26.145  97.123  18.896  1.00 16.59           O  
ATOM   8502  CB  ARG C  81      23.231  97.598  17.505  1.00 19.93           C  
ATOM   8503  CG  ARG C  81      23.656  98.956  18.086  1.00 23.91           C  
ATOM   8504  CD  ARG C  81      24.756  99.612  17.211  1.00 22.53           C  
ATOM   8505  NE  ARG C  81      24.943 101.052  17.471  1.00 20.89           N  
ATOM   8506  CZ  ARG C  81      25.840 101.815  16.841  1.00 21.18           C  
ATOM   8507  NH1 ARG C  81      26.643 101.270  15.918  1.00 21.22           N  
ATOM   8508  NH2 ARG C  81      25.921 103.134  17.097  1.00 18.62           N  
ATOM   8509  N   HIS C  82      24.501  95.840  19.716  1.00 21.40           N  
ATOM   8510  CA  HIS C  82      25.065  95.762  21.069  1.00 17.96           C  
ATOM   8511  C   HIS C  82      26.345  94.953  21.067  1.00 20.40           C  
ATOM   8512  O   HIS C  82      27.245  95.244  21.816  1.00 20.46           O  
ATOM   8513  CB  HIS C  82      24.031  95.113  22.003  1.00 15.97           C  
ATOM   8514  CG  HIS C  82      22.761  95.895  22.063  1.00 15.57           C  
ATOM   8515  ND1 HIS C  82      21.524  95.309  22.201  1.00 19.86           N  
ATOM   8516  CD2 HIS C  82      22.541  97.224  21.965  1.00 17.98           C  
ATOM   8517  CE1 HIS C  82      20.593  96.245  22.180  1.00 21.87           C  
ATOM   8518  NE2 HIS C  82      21.184  97.417  22.041  1.00 23.96           N  
ATOM   8519  N   LEU C  83      26.390  93.909  20.246  1.00 16.85           N  
ATOM   8520  CA  LEU C  83      27.619  93.113  20.127  1.00 15.65           C  
ATOM   8521  C   LEU C  83      28.729  94.006  19.528  1.00 16.46           C  
ATOM   8522  O   LEU C  83      29.882  93.988  19.974  1.00 19.02           O  
ATOM   8523  CB  LEU C  83      27.367  91.915  19.203  1.00 18.93           C  
ATOM   8524  CG  LEU C  83      26.392  90.861  19.816  1.00 23.85           C  
ATOM   8525  CD1 LEU C  83      26.082  89.770  18.819  1.00 22.72           C  
ATOM   8526  CD2 LEU C  83      26.988  90.247  21.084  1.00 26.46           C  
ATOM   8527  N   GLN C  84      28.393  94.772  18.497  1.00 15.82           N  
ATOM   8528  CA  GLN C  84      29.389  95.660  17.879  1.00 16.93           C  
ATOM   8529  C   GLN C  84      29.843  96.751  18.850  1.00 18.63           C  
ATOM   8530  O   GLN C  84      31.034  97.059  18.917  1.00 19.69           O  
ATOM   8531  CB  GLN C  84      28.811  96.248  16.568  1.00 22.36           C  
ATOM   8532  CG  GLN C  84      29.625  97.433  15.987  1.00 20.99           C  
ATOM   8533  CD  GLN C  84      30.869  97.002  15.221  1.00 20.45           C  
ATOM   8534  OE1 GLN C  84      31.400  95.905  15.416  1.00 20.41           O  
ATOM   8535  NE2 GLN C  84      31.369  97.901  14.351  1.00 19.84           N  
ATOM   8536  N   LEU C  85      28.916  97.350  19.614  1.00 17.35           N  
ATOM   8537  CA  LEU C  85      29.319  98.341  20.589  1.00 20.30           C  
ATOM   8538  C   LEU C  85      30.227  97.649  21.613  1.00 20.49           C  
ATOM   8539  O   LEU C  85      31.237  98.209  21.981  1.00 23.32           O  
ATOM   8540  CB  LEU C  85      28.117  98.960  21.349  1.00 23.95           C  
ATOM   8541  CG  LEU C  85      27.207  99.842  20.493  1.00 23.73           C  
ATOM   8542  CD1 LEU C  85      25.939 100.234  21.244  1.00 27.72           C  
ATOM   8543  CD2 LEU C  85      27.983 101.046  20.060  1.00 23.29           C  
ATOM   8544  N   ALA C  86      29.879  96.445  22.068  1.00 19.30           N  
ATOM   8545  CA  ALA C  86      30.709  95.750  23.084  1.00 18.92           C  
ATOM   8546  C   ALA C  86      32.139  95.517  22.571  1.00 19.94           C  
ATOM   8547  O   ALA C  86      33.136  95.784  23.237  1.00 21.48           O  
ATOM   8548  CB  ALA C  86      30.090  94.404  23.445  1.00 19.31           C  
ATOM   8549  N   VAL C  87      32.220  95.003  21.369  1.00 17.95           N  
ATOM   8550  CA  VAL C  87      33.501  94.716  20.783  1.00 18.16           C  
ATOM   8551  C   VAL C  87      34.359  95.920  20.459  1.00 16.06           C  
ATOM   8552  O   VAL C  87      35.556  95.956  20.812  1.00 19.86           O  
ATOM   8553  CB  VAL C  87      33.299  93.857  19.522  1.00 21.18           C  
ATOM   8554  CG1 VAL C  87      34.609  93.773  18.719  1.00 18.27           C  
ATOM   8555  CG2 VAL C  87      32.839  92.437  19.967  1.00 17.88           C  
ATOM   8556  N   ARG C  88      33.778  96.930  19.828  1.00 18.59           N  
ATOM   8557  CA  ARG C  88      34.597  98.047  19.427  1.00 18.19           C  
ATOM   8558  C   ARG C  88      35.019  98.960  20.539  1.00 18.45           C  
ATOM   8559  O   ARG C  88      36.043  99.603  20.411  1.00 17.83           O  
ATOM   8560  CB  ARG C  88      33.930  98.831  18.306  1.00 18.88           C  
ATOM   8561  CG  ARG C  88      33.563  97.929  17.123  1.00 17.63           C  
ATOM   8562  CD  ARG C  88      34.770  97.174  16.547  1.00 20.37           C  
ATOM   8563  NE  ARG C  88      34.366  96.063  15.666  1.00 19.34           N  
ATOM   8564  CZ  ARG C  88      35.185  95.095  15.271  1.00 19.53           C  
ATOM   8565  NH1 ARG C  88      36.461  95.096  15.675  1.00 18.48           N  
ATOM   8566  NH2 ARG C  88      34.735  94.107  14.514  1.00 20.34           N  
ATOM   8567  N   ASN C  89      34.268  98.957  21.632  1.00 19.38           N  
ATOM   8568  CA  ASN C  89      34.593  99.787  22.801  1.00 22.32           C  
ATOM   8569  C   ASN C  89      35.525  99.052  23.748  1.00 23.22           C  
ATOM   8570  O   ASN C  89      35.957  99.618  24.756  1.00 25.75           O  
ATOM   8571  CB  ASN C  89      33.301 100.175  23.540  1.00 20.08           C  
ATOM   8572  CG  ASN C  89      32.623 101.386  22.918  1.00 24.02           C  
ATOM   8573  OD1 ASN C  89      33.255 102.397  22.702  1.00 23.84           O  
ATOM   8574  ND2 ASN C  89      31.346 101.290  22.660  1.00 24.70           N  
ATOM   8575  N   ASP C  90      35.828  97.795  23.441  1.00 22.72           N  
ATOM   8576  CA  ASP C  90      36.771  97.012  24.288  1.00 24.18           C  
ATOM   8577  C   ASP C  90      38.083  96.815  23.545  1.00 23.09           C  
ATOM   8578  O   ASP C  90      38.121  96.162  22.513  1.00 21.86           O  
ATOM   8579  CB  ASP C  90      36.216  95.631  24.612  1.00 23.34           C  
ATOM   8580  CG  ASP C  90      37.144  94.834  25.526  1.00 30.47           C  
ATOM   8581  OD1 ASP C  90      37.274  95.199  26.722  1.00 33.57           O  
ATOM   8582  OD2 ASP C  90      37.764  93.862  25.053  1.00 31.16           O  
ATOM   8583  N   GLU C  91      39.182  97.320  24.096  1.00 22.78           N  
ATOM   8584  CA  GLU C  91      40.457  97.223  23.401  1.00 23.59           C  
ATOM   8585  C   GLU C  91      40.837  95.824  22.946  1.00 23.34           C  
ATOM   8586  O   GLU C  91      41.181  95.611  21.777  1.00 24.66           O  
ATOM   8587  CB  GLU C  91      41.563  97.790  24.279  1.00 29.41           C  
ATOM   8588  CG  GLU C  91      42.849  98.064  23.543  1.00 41.70           C  
ATOM   8589  CD  GLU C  91      43.941  98.531  24.489  1.00 50.93           C  
ATOM   8590  OE1 GLU C  91      43.681  99.470  25.271  1.00 52.57           O  
ATOM   8591  OE2 GLU C  91      45.052  97.957  24.453  1.00 56.59           O  
ATOM   8592  N   GLU C  92      40.788  94.856  23.851  1.00 22.22           N  
ATOM   8593  CA  GLU C  92      41.169  93.499  23.485  1.00 24.91           C  
ATOM   8594  C   GLU C  92      40.227  92.771  22.525  1.00 22.72           C  
ATOM   8595  O   GLU C  92      40.702  92.100  21.592  1.00 22.72           O  
ATOM   8596  CB  GLU C  92      41.395  92.674  24.757  1.00 26.82           C  
ATOM   8597  CG  GLU C  92      42.481  93.336  25.615  1.00 36.06           C  
ATOM   8598  CD  GLU C  92      43.116  92.390  26.609  1.00 39.93           C  
ATOM   8599  OE1 GLU C  92      42.479  91.367  26.936  1.00 39.17           O  
ATOM   8600  OE2 GLU C  92      44.244  92.688  27.065  1.00 43.87           O  
ATOM   8601  N   LEU C  93      38.916  92.853  22.742  1.00 20.52           N  
ATOM   8602  CA  LEU C  93      38.001  92.193  21.782  1.00 18.22           C  
ATOM   8603  C   LEU C  93      38.094  92.858  20.374  1.00 17.54           C  
ATOM   8604  O   LEU C  93      37.994  92.185  19.342  1.00 17.39           O  
ATOM   8605  CB  LEU C  93      36.561  92.256  22.281  1.00 21.12           C  
ATOM   8606  CG  LEU C  93      36.297  91.305  23.459  1.00 22.16           C  
ATOM   8607  CD1 LEU C  93      34.895  91.569  23.986  1.00 25.99           C  
ATOM   8608  CD2 LEU C  93      36.455  89.845  23.018  1.00 21.30           C  
ATOM   8609  N   ASN C  94      38.288  94.172  20.354  1.00 17.07           N  
ATOM   8610  CA  ASN C  94      38.440  94.913  19.101  1.00 19.00           C  
ATOM   8611  C   ASN C  94      39.641  94.392  18.311  1.00 22.55           C  
ATOM   8612  O   ASN C  94      39.587  94.236  17.066  1.00 21.13           O  
ATOM   8613  CB  ASN C  94      38.634  96.408  19.372  1.00 19.98           C  
ATOM   8614  CG  ASN C  94      38.734  97.191  18.081  1.00 24.35           C  
ATOM   8615  OD1 ASN C  94      37.832  97.134  17.286  1.00 20.51           O  
ATOM   8616  ND2 ASN C  94      39.848  97.866  17.851  1.00 21.87           N  
ATOM   8617  N   LYS C  95      40.732  94.101  19.025  1.00 20.94           N  
ATOM   8618  CA  LYS C  95      41.912  93.561  18.373  1.00 21.36           C  
ATOM   8619  C   LYS C  95      41.665  92.128  17.923  1.00 23.19           C  
ATOM   8620  O   LYS C  95      41.953  91.779  16.781  1.00 23.14           O  
ATOM   8621  CB  LYS C  95      43.150  93.628  19.301  1.00 27.86           C  
ATOM   8622  CG  LYS C  95      44.351  92.877  18.707  1.00 36.37           C  
ATOM   8623  CD  LYS C  95      45.667  93.437  19.183  1.00 46.03           C  
ATOM   8624  CE  LYS C  95      46.789  93.041  18.228  1.00 46.51           C  
ATOM   8625  NZ  LYS C  95      46.981  91.564  18.194  1.00 52.11           N  
ATOM   8626  N   LEU C  96      41.079  91.301  18.786  1.00 22.68           N  
ATOM   8627  CA  LEU C  96      40.784  89.913  18.408  1.00 21.52           C  
ATOM   8628  C   LEU C  96      39.903  89.879  17.168  1.00 19.65           C  
ATOM   8629  O   LEU C  96      40.053  89.000  16.298  1.00 21.61           O  
ATOM   8630  CB  LEU C  96      40.037  89.191  19.539  1.00 17.70           C  
ATOM   8631  CG  LEU C  96      39.563  87.742  19.247  1.00 20.37           C  
ATOM   8632  CD1 LEU C  96      40.768  86.862  18.891  1.00 22.68           C  
ATOM   8633  CD2 LEU C  96      38.852  87.183  20.513  1.00 19.31           C  
ATOM   8634  N   LEU C  97      38.943  90.806  17.103  1.00 17.37           N  
ATOM   8635  CA  LEU C  97      38.023  90.868  15.955  1.00 18.71           C  
ATOM   8636  C   LEU C  97      38.355  92.008  15.006  1.00 17.69           C  
ATOM   8637  O   LEU C  97      37.463  92.532  14.332  1.00 18.77           O  
ATOM   8638  CB  LEU C  97      36.561  91.042  16.436  1.00 19.58           C  
ATOM   8639  CG  LEU C  97      36.143  89.955  17.444  1.00 23.48           C  
ATOM   8640  CD1 LEU C  97      34.655  90.130  17.772  1.00 25.57           C  
ATOM   8641  CD2 LEU C  97      36.450  88.601  16.898  1.00 23.02           C  
ATOM   8642  N   GLY C  98      39.639  92.363  14.902  1.00 17.73           N  
ATOM   8643  CA  GLY C  98      40.028  93.478  14.030  1.00 19.04           C  
ATOM   8644  C   GLY C  98      39.711  93.383  12.538  1.00 21.63           C  
ATOM   8645  O   GLY C  98      39.596  94.391  11.850  1.00 18.74           O  
ATOM   8646  N   ARG C  99      39.561  92.172  12.031  1.00 16.56           N  
ATOM   8647  CA  ARG C  99      39.318  91.972  10.617  1.00 20.17           C  
ATOM   8648  C   ARG C  99      38.018  91.225  10.457  1.00 20.57           C  
ATOM   8649  O   ARG C  99      37.869  90.399   9.568  1.00 21.58           O  
ATOM   8650  CB  ARG C  99      40.466  91.152  10.026  1.00 25.56           C  
ATOM   8651  CG  ARG C  99      41.841  91.839  10.145  1.00 27.09           C  
ATOM   8652  CD  ARG C  99      41.926  93.199   9.434  1.00 35.44           C  
ATOM   8653  NE  ARG C  99      43.297  93.723   9.516  1.00 50.87           N  
ATOM   8654  CZ  ARG C  99      43.734  94.849   8.956  1.00 57.51           C  
ATOM   8655  NH1 ARG C  99      42.912  95.623   8.247  1.00 61.59           N  
ATOM   8656  NH2 ARG C  99      45.013  95.194   9.091  1.00 56.33           N  
ATOM   8657  N   VAL C 100      37.092  91.501  11.354  1.00 17.45           N  
ATOM   8658  CA  VAL C 100      35.792  90.841  11.326  1.00 15.80           C  
ATOM   8659  C   VAL C 100      34.745  91.919  11.219  1.00 16.49           C  
ATOM   8660  O   VAL C 100      34.899  92.980  11.813  1.00 18.64           O  
ATOM   8661  CB  VAL C 100      35.574  90.053  12.660  1.00 19.54           C  
ATOM   8662  CG1 VAL C 100      34.085  89.768  12.881  1.00 17.70           C  
ATOM   8663  CG2 VAL C 100      36.360  88.756  12.615  1.00 18.44           C  
ATOM   8664  N   THR C 101      33.689  91.657  10.444  1.00 16.81           N  
ATOM   8665  CA  THR C 101      32.572  92.570  10.319  1.00 14.00           C  
ATOM   8666  C   THR C 101      31.360  91.902  10.977  1.00 16.49           C  
ATOM   8667  O   THR C 101      31.003  90.784  10.664  1.00 17.34           O  
ATOM   8668  CB  THR C 101      32.179  92.812   8.801  1.00 22.12           C  
ATOM   8669  OG1 THR C 101      33.261  93.468   8.146  1.00 21.08           O  
ATOM   8670  CG2 THR C 101      30.891  93.662   8.679  1.00 18.73           C  
ATOM   8671  N   ILE C 102      30.741  92.615  11.890  1.00 17.31           N  
ATOM   8672  CA  ILE C 102      29.522  92.128  12.533  1.00 18.66           C  
ATOM   8673  C   ILE C 102      28.390  92.745  11.728  1.00 15.11           C  
ATOM   8674  O   ILE C 102      28.229  93.952  11.702  1.00 16.81           O  
ATOM   8675  CB  ILE C 102      29.432  92.636  13.967  1.00 16.33           C  
ATOM   8676  CG1 ILE C 102      30.468  91.858  14.808  1.00 18.93           C  
ATOM   8677  CG2 ILE C 102      27.968  92.332  14.546  1.00 18.75           C  
ATOM   8678  CD1 ILE C 102      30.755  92.551  16.142  1.00 21.10           C  
ATOM   8679  N   ALA C 103      27.605  91.916  11.067  1.00 18.40           N  
ATOM   8680  CA  ALA C 103      26.504  92.418  10.240  1.00 18.65           C  
ATOM   8681  C   ALA C 103      25.494  93.174  11.101  1.00 22.13           C  
ATOM   8682  O   ALA C 103      25.206  92.751  12.211  1.00 20.14           O  
ATOM   8683  CB  ALA C 103      25.802  91.248   9.551  1.00 20.17           C  
ATOM   8684  N   GLN C 104      24.961  94.256  10.554  1.00 16.41           N  
ATOM   8685  CA  GLN C 104      23.992  95.135  11.229  1.00 22.06           C  
ATOM   8686  C   GLN C 104      24.560  95.680  12.543  1.00 19.57           C  
ATOM   8687  O   GLN C 104      23.857  95.937  13.528  1.00 18.42           O  
ATOM   8688  CB  GLN C 104      22.682  94.383  11.451  1.00 23.95           C  
ATOM   8689  CG  GLN C 104      21.827  94.355  10.171  1.00 31.03           C  
ATOM   8690  CD  GLN C 104      21.485  95.791   9.682  1.00 35.18           C  
ATOM   8691  OE1 GLN C 104      20.698  96.494  10.325  1.00 35.62           O  
ATOM   8692  NE2 GLN C 104      22.095  96.224   8.560  1.00 28.96           N  
ATOM   8693  N   GLY C 105      25.862  95.854  12.550  1.00 19.75           N  
ATOM   8694  CA  GLY C 105      26.486  96.392  13.741  1.00 20.06           C  
ATOM   8695  C   GLY C 105      26.646  97.897  13.719  1.00 20.60           C  
ATOM   8696  O   GLY C 105      26.703  98.522  14.777  1.00 19.70           O  
ATOM   8697  N   GLY C 106      26.724  98.491  12.525  1.00 19.15           N  
ATOM   8698  CA  GLY C 106      26.979  99.917  12.443  1.00 19.82           C  
ATOM   8699  C   GLY C 106      28.408 100.221  12.931  1.00 17.98           C  
ATOM   8700  O   GLY C 106      29.263  99.331  13.006  1.00 18.70           O  
ATOM   8701  N   VAL C 107      28.670 101.474  13.286  1.00 18.91           N  
ATOM   8702  CA  VAL C 107      29.980 101.872  13.756  1.00 19.63           C  
ATOM   8703  C   VAL C 107      29.828 102.640  15.075  1.00 19.32           C  
ATOM   8704  O   VAL C 107      28.715 102.996  15.470  1.00 19.56           O  
ATOM   8705  CB  VAL C 107      30.644 102.823  12.716  1.00 21.05           C  
ATOM   8706  CG1 VAL C 107      30.699 102.120  11.359  1.00 22.83           C  
ATOM   8707  CG2 VAL C 107      29.806 104.161  12.605  1.00 19.01           C  
ATOM   8708  N   LEU C 108      30.948 102.911  15.741  1.00 19.95           N  
ATOM   8709  CA  LEU C 108      30.897 103.719  16.963  1.00 21.38           C  
ATOM   8710  C   LEU C 108      30.752 105.211  16.594  1.00 24.23           C  
ATOM   8711  O   LEU C 108      31.377 105.689  15.640  1.00 24.49           O  
ATOM   8712  CB  LEU C 108      32.203 103.598  17.762  1.00 25.23           C  
ATOM   8713  CG  LEU C 108      32.551 102.226  18.332  1.00 25.12           C  
ATOM   8714  CD1 LEU C 108      33.781 102.337  19.251  1.00 27.08           C  
ATOM   8715  CD2 LEU C 108      31.348 101.696  19.071  1.00 26.19           C  
ATOM   8716  N   PRO C 109      29.954 105.963  17.357  1.00 23.82           N  
ATOM   8717  CA  PRO C 109      29.778 107.398  17.089  1.00 23.79           C  
ATOM   8718  C   PRO C 109      31.148 108.015  17.244  1.00 28.65           C  
ATOM   8719  O   PRO C 109      31.820 107.797  18.271  1.00 28.40           O  
ATOM   8720  CB  PRO C 109      28.799 107.844  18.191  1.00 28.94           C  
ATOM   8721  CG  PRO C 109      27.925 106.626  18.352  1.00 27.87           C  
ATOM   8722  CD  PRO C 109      28.961 105.485  18.355  1.00 24.07           C  
ATOM   8723  N   ASN C 110      31.606 108.739  16.227  1.00 21.38           N  
ATOM   8724  CA  ASN C 110      32.933 109.339  16.332  1.00 28.54           C  
ATOM   8725  C   ASN C 110      33.135 110.387  15.253  1.00 28.72           C  
ATOM   8726  O   ASN C 110      33.205 110.069  14.069  1.00 26.64           O  
ATOM   8727  CB  ASN C 110      34.021 108.251  16.225  1.00 32.58           C  
ATOM   8728  CG  ASN C 110      35.430 108.795  16.488  1.00 39.28           C  
ATOM   8729  OD1 ASN C 110      35.606 109.766  17.228  1.00 44.94           O  
ATOM   8730  ND2 ASN C 110      36.428 108.161  15.899  1.00 39.20           N  
ATOM   8731  N   ILE C 111      33.180 111.652  15.665  1.00 26.44           N  
ATOM   8732  CA  ILE C 111      33.372 112.739  14.725  1.00 23.13           C  
ATOM   8733  C   ILE C 111      34.730 113.331  14.989  1.00 26.17           C  
ATOM   8734  O   ILE C 111      35.026 113.643  16.133  1.00 23.16           O  
ATOM   8735  CB  ILE C 111      32.292 113.801  14.926  1.00 24.62           C  
ATOM   8736  CG1 ILE C 111      30.912 113.138  14.796  1.00 26.07           C  
ATOM   8737  CG2 ILE C 111      32.414 114.889  13.879  1.00 29.40           C  
ATOM   8738  CD1 ILE C 111      29.715 114.092  14.900  1.00 28.15           C  
ATOM   8739  N   GLN C 112      35.570 113.471  13.965  1.00 21.59           N  
ATOM   8740  CA  GLN C 112      36.893 114.078  14.180  1.00 22.98           C  
ATOM   8741  C   GLN C 112      36.751 115.519  14.671  1.00 26.31           C  
ATOM   8742  O   GLN C 112      35.975 116.306  14.116  1.00 24.49           O  
ATOM   8743  CB  GLN C 112      37.705 114.051  12.880  1.00 25.70           C  
ATOM   8744  CG  GLN C 112      37.986 112.640  12.365  1.00 26.54           C  
ATOM   8745  CD  GLN C 112      38.783 111.811  13.351  1.00 32.87           C  
ATOM   8746  OE1 GLN C 112      39.898 112.169  13.715  1.00 31.92           O  
ATOM   8747  NE2 GLN C 112      38.209 110.701  13.793  1.00 33.50           N  
ATOM   8748  N   SER C 113      37.519 115.868  15.710  1.00 27.04           N  
ATOM   8749  CA  SER C 113      37.487 117.210  16.311  1.00 27.33           C  
ATOM   8750  C   SER C 113      37.456 118.392  15.376  1.00 25.70           C  
ATOM   8751  O   SER C 113      36.629 119.335  15.531  1.00 26.53           O  
ATOM   8752  CB  SER C 113      38.701 117.385  17.240  1.00 33.69           C  
ATOM   8753  OG  SER C 113      38.577 116.505  18.331  1.00 44.52           O  
ATOM   8754  N   VAL C 114      38.350 118.375  14.395  1.00 27.82           N  
ATOM   8755  CA  VAL C 114      38.436 119.500  13.477  1.00 27.99           C  
ATOM   8756  C   VAL C 114      37.196 119.790  12.680  1.00 27.94           C  
ATOM   8757  O   VAL C 114      37.084 120.869  12.101  1.00 25.07           O  
ATOM   8758  CB  VAL C 114      39.564 119.328  12.468  1.00 34.55           C  
ATOM   8759  CG1 VAL C 114      40.820 119.029  13.202  1.00 39.52           C  
ATOM   8760  CG2 VAL C 114      39.202 118.213  11.437  1.00 32.14           C  
ATOM   8761  N   LEU C 115      36.267 118.838  12.656  1.00 25.23           N  
ATOM   8762  CA  LEU C 115      35.027 118.986  11.890  1.00 26.91           C  
ATOM   8763  C   LEU C 115      33.889 119.668  12.667  1.00 28.39           C  
ATOM   8764  O   LEU C 115      32.869 120.028  12.090  1.00 29.11           O  
ATOM   8765  CB  LEU C 115      34.548 117.606  11.405  1.00 23.87           C  
ATOM   8766  CG  LEU C 115      35.518 116.837  10.490  1.00 23.25           C  
ATOM   8767  CD1 LEU C 115      34.864 115.467  10.146  1.00 23.79           C  
ATOM   8768  CD2 LEU C 115      35.782 117.641   9.193  1.00 25.31           C  
ATOM   8769  N   LEU C 116      34.065 119.849  13.965  1.00 27.21           N  
ATOM   8770  CA  LEU C 116      33.022 120.487  14.766  1.00 32.30           C  
ATOM   8771  C   LEU C 116      33.059 121.992  14.561  1.00 33.31           C  
ATOM   8772  O   LEU C 116      34.109 122.569  14.320  1.00 33.00           O  
ATOM   8773  CB  LEU C 116      33.220 120.172  16.246  1.00 34.35           C  
ATOM   8774  CG  LEU C 116      33.183 118.705  16.650  1.00 33.91           C  
ATOM   8775  CD1 LEU C 116      33.694 118.583  18.070  1.00 37.25           C  
ATOM   8776  CD2 LEU C 116      31.768 118.148  16.511  1.00 33.81           C  
ATOM   8777  N   PRO C 117      31.908 122.654  14.652  1.00 37.47           N  
ATOM   8778  CA  PRO C 117      31.950 124.103  14.453  1.00 42.90           C  
ATOM   8779  C   PRO C 117      32.602 124.808  15.630  1.00 47.62           C  
ATOM   8780  O   PRO C 117      32.964 124.168  16.610  1.00 47.57           O  
ATOM   8781  CB  PRO C 117      30.476 124.464  14.332  1.00 41.03           C  
ATOM   8782  CG  PRO C 117      29.838 123.532  15.294  1.00 42.64           C  
ATOM   8783  CD  PRO C 117      30.568 122.212  15.080  1.00 39.00           C  
ATOM   8784  N   LYS C 118      32.756 126.126  15.515  1.00 58.07           N  
ATOM   8785  CA  LYS C 118      33.281 126.979  16.588  1.00 65.64           C  
ATOM   8786  C   LYS C 118      33.833 128.340  16.208  1.00 70.30           C  
ATOM   8787  O   LYS C 118      33.690 128.783  15.069  1.00 71.77           O  
ATOM   8788  CB  LYS C 118      34.298 126.249  17.465  1.00 68.76           C  
ATOM   8789  CG  LYS C 118      33.685 125.746  18.786  1.00 72.59           C  
ATOM   8790  CD  LYS C 118      33.116 126.880  19.662  1.00 74.33           C  
ATOM   8791  CE  LYS C 118      31.882 127.576  19.063  1.00 75.84           C  
ATOM   8792  NZ  LYS C 118      30.723 126.664  18.806  1.00 75.05           N  
ATOM   8793  N   LYS C 119      34.461 129.000  17.183  1.00 74.30           N  
ATOM   8794  CA  LYS C 119      34.996 130.347  16.996  1.00 76.87           C  
ATOM   8795  C   LYS C 119      33.763 131.163  16.654  1.00 78.98           C  
ATOM   8796  O   LYS C 119      33.840 132.207  16.007  1.00 79.31           O  
ATOM   8797  CB  LYS C 119      36.001 130.387  15.838  1.00 77.19           C  
ATOM   8798  CG  LYS C 119      36.550 131.775  15.503  1.00 76.79           C  
ATOM   8799  CD  LYS C 119      37.718 132.213  16.388  1.00 77.26           C  
ATOM   8800  CE  LYS C 119      37.333 132.415  17.852  1.00 78.77           C  
ATOM   8801  NZ  LYS C 119      37.216 131.136  18.617  1.00 78.68           N  
ATOM   8802  N   THR C 120      32.619 130.647  17.105  1.00 81.49           N  
ATOM   8803  CA  THR C 120      31.307 131.239  16.870  1.00 83.57           C  
ATOM   8804  C   THR C 120      31.119 131.399  15.363  1.00 84.05           C  
ATOM   8805  O   THR C 120      30.077 131.859  14.892  1.00 84.87           O  
ATOM   8806  CB  THR C 120      31.163 132.608  17.584  1.00 85.71           C  
ATOM   8807  OG1 THR C 120      29.786 132.822  17.922  1.00 88.98           O  
ATOM   8808  CG2 THR C 120      31.634 133.750  16.687  1.00 85.98           C  
ATOM   8809  N   GLU C 121      32.146 130.996  14.621  0.00 83.67           N  
ATOM   8810  CA  GLU C 121      32.157 131.068  13.169  0.00 83.36           C  
ATOM   8811  C   GLU C 121      31.811 132.460  12.658  0.00 83.60           C  
ATOM   8812  O   GLU C 121      30.768 132.666  12.037  0.00 83.52           O  
ATOM   8813  CB  GLU C 121      31.187 130.039  12.592  0.00 82.63           C  
ATOM   8814  CG  GLU C 121      31.581 128.595  12.853  0.00 81.66           C  
ATOM   8815  CD  GLU C 121      30.547 127.607  12.347  0.00 81.12           C  
ATOM   8816  OE1 GLU C 121      29.416 127.604  12.878  0.00 80.81           O  
ATOM   8817  OE2 GLU C 121      30.862 126.837  11.417  0.00 80.81           O  
ATOM   8818  N   SER C 122      32.696 133.414  12.926  1.00 84.08           N  
ATOM   8819  CA  SER C 122      32.495 134.789  12.488  1.00 84.47           C  
ATOM   8820  C   SER C 122      33.829 135.475  12.212  1.00 84.32           C  
ATOM   8821  O   SER C 122      34.241 136.371  12.949  1.00 84.67           O  
ATOM   8822  CB  SER C 122      31.718 135.577  13.546  1.00 85.20           C  
ATOM   8823  OG  SER C 122      31.442 136.892  13.096  1.00 86.57           O  
ATOM   8824  N   SER C 123      34.496 135.035  11.148  0.00 84.16           N  
ATOM   8825  CA  SER C 123      35.784 135.584  10.728  0.00 83.98           C  
ATOM   8826  C   SER C 123      36.637 136.079  11.895  0.00 83.98           C  
ATOM   8827  O   SER C 123      36.655 135.472  12.966  0.00 83.93           O  
ATOM   8828  CB  SER C 123      35.554 136.725   9.731  0.00 83.86           C  
ATOM   8829  OG  SER C 123      36.776 137.191   9.187  0.00 83.73           O  
ATOM   8830  N   LYS C 124      37.349 137.181  11.676  0.00 84.03           N  
ATOM   8831  CA  LYS C 124      38.201 137.771  12.701  0.00 84.14           C  
ATOM   8832  C   LYS C 124      37.976 139.278  12.736  0.00 84.29           C  
ATOM   8833  O   LYS C 124      38.248 139.937  13.740  0.00 84.28           O  
ATOM   8834  CB  LYS C 124      39.678 137.476  12.410  0.00 84.05           C  
ATOM   8835  CG  LYS C 124      40.250 138.197  11.194  0.00 83.96           C  
ATOM   8836  CD  LYS C 124      39.601 137.737   9.899  0.00 83.90           C  
ATOM   8837  CE  LYS C 124      40.168 138.484   8.702  0.00 83.87           C  
ATOM   8838  NZ  LYS C 124      39.532 138.054   7.426  0.00 83.84           N  
ATOM   8839  N   SER C 125      37.478 139.814  11.627  0.00 84.50           N  
ATOM   8840  CA  SER C 125      37.201 141.241  11.511  0.00 84.73           C  
ATOM   8841  C   SER C 125      35.724 141.448  11.195  0.00 84.92           C  
ATOM   8842  O   SER C 125      35.347 142.423  10.544  0.00 84.93           O  
ATOM   8843  CB  SER C 125      38.060 141.858  10.404  0.00 84.71           C  
ATOM   8844  OG  SER C 125      39.440 141.695  10.678  0.00 84.70           O  
ATOM   8845  N   LYS C 126      34.897 140.518  11.663  0.00 85.14           N  
ATOM   8846  CA  LYS C 126      33.456 140.571  11.446  0.00 85.37           C  
ATOM   8847  C   LYS C 126      33.094 140.409   9.973  0.00 85.48           C  
ATOM   8848  O   LYS C 126      32.721 141.371   9.301  0.00 85.52           O  
ATOM   8849  CB  LYS C 126      32.888 141.888  11.984  0.00 85.44           C  
ATOM   8850  CG  LYS C 126      33.072 142.070  13.483  0.00 85.54           C  
ATOM   8851  CD  LYS C 126      32.402 140.946  14.261  0.00 85.60           C  
ATOM   8852  CE  LYS C 126      32.628 141.094  15.756  0.00 85.65           C  
ATOM   8853  NZ  LYS C 126      31.995 139.988  16.526  0.00 85.68           N  
ATOM   8854  N   SER C 127      33.209 139.179   9.482  0.00 85.58           N  
ATOM   8855  CA  SER C 127      32.898 138.857   8.093  0.00 85.66           C  
ATOM   8856  C   SER C 127      32.680 137.352   7.958  0.00 85.58           C  
ATOM   8857  O   SER C 127      32.145 136.713   8.864  0.00 85.67           O  
ATOM   8858  CB  SER C 127      34.042 139.301   7.177  0.00 85.75           C  
ATOM   8859  OG  SER C 127      34.245 140.702   7.252  0.00 85.87           O  
ATOM   8860  N   LYS C 128      33.095 136.790   6.827  1.00 85.64           N  
ATOM   8861  CA  LYS C 128      32.947 135.356   6.589  1.00 84.79           C  
ATOM   8862  C   LYS C 128      34.251 134.732   6.090  1.00 85.04           C  
ATOM   8863  O   LYS C 128      35.157 135.496   5.693  1.00 85.38           O  
ATOM   8864  CB  LYS C 128      31.840 135.100   5.564  1.00 82.44           C  
ATOM   8865  CG  LYS C 128      30.494 135.723   5.916  1.00 80.86           C  
ATOM   8866  CD  LYS C 128      29.403 135.224   4.983  1.00 77.01           C  
ATOM   8867  CE  LYS C 128      29.809 135.406   3.533  1.00 74.99           C  
ATOM   8868  NZ  LYS C 128      28.819 134.836   2.598  1.00 70.63           N  
ATOM   8869  OXT LYS C 128      34.343 133.485   6.089  1.00 84.41           O  
TER    8870      LYS C 128                                                      
ATOM      1  N   PRO D   1       8.389  52.613  15.411  1.00 53.58           N
ATOM      2  CA  PRO D   1       9.437  51.673  15.896  1.00 53.58           C
ATOM      3  CD  PRO D   1       9.022  53.935  15.066  1.00 53.58           C
ATOM      4  CB  PRO D   1      10.772  52.362  15.635  1.00 53.58           C
ATOM      5  CG  PRO D   1      10.445  53.859  15.633  1.00 53.58           C
ATOM      6  C   PRO D   1       9.169  51.490  17.354  1.00 53.58           C
ATOM      7  O   PRO D   1       8.298  52.171  17.890  1.00 53.58           O
ATOM      8  N   GLU D   2       9.911  50.583  18.012  1.00217.98           N
ATOM      9  CA  GLU D   2       9.685  50.344  19.406  1.00217.98           C
ATOM     10  CB  GLU D   2       9.202  48.908  19.696  1.00217.98           C
ATOM     11  CG  GLU D   2       7.822  48.577  19.111  1.00217.98           C
ATOM     12  CD  GLU D   2       7.488  47.123  19.438  1.00217.98           C
ATOM     13  OE1 GLU D   2       8.377  46.400  19.965  1.00217.98           O
ATOM     14  OE2 GLU D   2       6.327  46.716  19.160  1.00217.98           O
ATOM     15  C   GLU D   2      10.993  50.506  20.103  1.00217.98           C
ATOM     16  O   GLU D   2      12.060  50.495  19.489  1.00217.98           O
ATOM     17  N   PRO D   3      10.907  50.697  21.394  1.00155.75           N
ATOM     18  CA  PRO D   3      12.067  50.734  22.239  1.00155.75           C
ATOM     19  CD  PRO D   3       9.774  51.374  22.001  1.00155.75           C
ATOM     20  CB  PRO D   3      11.598  51.293  23.586  1.00155.75           C
ATOM     21  CG  PRO D   3      10.058  51.281  23.507  1.00155.75           C
ATOM     22  C   PRO D   3      12.583  49.335  22.283  1.00155.75           C
ATOM     23  O   PRO D   3      13.688  49.112  22.780  1.00155.75           O
ATOM   8871  N   ALA D   4      11.773  48.385  21.779  0.00 93.92           N  
ATOM   8872  CA  ALA D   4      12.119  46.937  21.698  0.00 93.92           C  
ATOM   8873  C   ALA D   4      13.416  46.734  20.924  0.00 93.92           C  
ATOM   8874  O   ALA D   4      14.376  46.163  21.442  0.00 93.92           O  
ATOM   8875  CB  ALA D   4      10.985  46.171  21.028  0.00 93.92           C  
ATOM   8876  N   LYS D   5      13.438  47.206  19.682  0.00 93.92           N  
ATOM   8877  CA  LYS D   5      14.616  47.078  18.833  0.00 93.92           C  
ATOM   8878  C   LYS D   5      14.546  48.054  17.664  0.00 93.93           C  
ATOM   8879  O   LYS D   5      13.527  48.147  16.981  0.00 93.93           O  
ATOM   8880  CB  LYS D   5      14.731  45.646  18.305  0.00 93.92           C  
ATOM   8881  CG  LYS D   5      15.956  45.398  17.437  0.00 93.92           C  
ATOM   8882  CD  LYS D   5      16.020  43.954  16.959  0.00 93.92           C  
ATOM   8883  CE  LYS D   5      16.143  42.984  18.125  0.00 93.91           C  
ATOM   8884  NZ  LYS D   5      17.368  43.236  18.932  0.00 93.91           N  
ATOM   8885  N   SER D   6      15.637  48.780  17.440  0.00 93.94           N  
ATOM   8886  CA  SER D   6      15.702  49.753  16.355  0.00 93.95           C  
ATOM   8887  C   SER D   6      16.602  49.259  15.226  0.00 93.96           C  
ATOM   8888  O   SER D   6      16.149  49.060  14.099  0.00 93.96           O  
ATOM   8889  CB  SER D   6      16.221  51.092  16.882  0.00 93.94           C  
ATOM   8890  OG  SER D   6      15.375  51.604  17.897  0.00 93.94           O  
ATOM   8891  N   ALA D   7      17.880  49.063  15.539  0.00 93.98           N  
ATOM   8892  CA  ALA D   7      18.851  48.591  14.558  0.00 94.01           C  
ATOM   8893  C   ALA D   7      18.464  47.202  14.053  0.00 94.04           C  
ATOM   8894  O   ALA D   7      17.573  46.560  14.609  0.00 94.03           O  
ATOM   8895  CB  ALA D   7      20.241  48.546  15.189  0.00 94.00           C  
ATOM   8896  N   PRO D   8      19.121  46.724  12.982  0.00 94.08           N  
ATOM   8897  CA  PRO D   8      20.195  47.392  12.235  0.00 94.13           C  
ATOM   8898  C   PRO D   8      19.666  48.421  11.234  0.00 94.19           C  
ATOM   8899  O   PRO D   8      19.354  49.556  11.594  0.00 94.18           O  
ATOM   8900  CB  PRO D   8      20.905  46.233  11.530  0.00 94.10           C  
ATOM   8901  CG  PRO D   8      20.570  45.040  12.380  0.00 94.08           C  
ATOM   8902  CD  PRO D   8      19.122  45.283  12.686  0.00 94.07           C  
ATOM   8903  N   ALA D   9      19.574  48.003   9.976  0.00 94.29           N  
ATOM   8904  CA  ALA D   9      19.094  48.857   8.896  0.00 94.41           C  
ATOM   8905  C   ALA D   9      17.885  48.194   8.233  0.00 94.54           C  
ATOM   8906  O   ALA D   9      17.487  47.095   8.623  0.00 94.51           O  
ATOM   8907  CB  ALA D   9      20.213  49.070   7.878  0.00 94.37           C  
ATOM   8908  N   PRO D  10      17.285  48.846   7.221  0.00 94.71           N  
ATOM   8909  CA  PRO D  10      17.631  50.149   6.641  0.00 94.93           C  
ATOM   8910  C   PRO D  10      17.052  51.329   7.419  0.00 95.23           C  
ATOM   8911  O   PRO D  10      17.284  51.470   8.619  0.00 95.17           O  
ATOM   8912  CB  PRO D  10      17.055  50.050   5.236  0.00 94.81           C  
ATOM   8913  CG  PRO D  10      15.794  49.292   5.479  0.00 94.72           C  
ATOM   8914  CD  PRO D  10      16.245  48.184   6.412  0.00 94.69           C  
ATOM   8915  N   LYS D  11      16.301  52.170   6.713  1.00 95.60           N  
ATOM   8916  CA  LYS D  11      15.661  53.350   7.289  1.00 96.32           C  
ATOM   8917  C   LYS D  11      16.627  54.505   7.538  1.00 97.11           C  
ATOM   8918  O   LYS D  11      16.359  55.630   7.115  1.00 97.29           O  
ATOM   8919  CB  LYS D  11      14.948  52.992   8.596  1.00 96.68           C  
ATOM   8920  CG  LYS D  11      14.188  54.153   9.226  1.00 96.33           C  
ATOM   8921  CD  LYS D  11      13.724  53.813  10.630  1.00 96.32           C  
ATOM   8922  CE  LYS D  11      14.910  53.495  11.532  1.00 95.92           C  
ATOM   8923  NZ  LYS D  11      14.483  53.143  12.912  1.00 97.05           N  
ATOM   8924  N   LYS D  12      17.738  54.230   8.223  1.00 97.52           N  
ATOM   8925  CA  LYS D  12      18.740  55.255   8.528  1.00 98.52           C  
ATOM   8926  C   LYS D  12      18.613  56.447   7.590  1.00 98.60           C  
ATOM   8927  O   LYS D  12      19.139  56.441   6.475  1.00 98.83           O  
ATOM   8928  CB  LYS D  12      20.149  54.665   8.441  1.00 99.06           C  
ATOM   8929  CG  LYS D  12      20.552  53.871   9.673  1.00 99.18           C  
ATOM   8930  CD  LYS D  12      20.579  54.770  10.904  1.00 98.48           C  
ATOM   8931  CE  LYS D  12      21.027  54.013  12.141  1.00 98.45           C  
ATOM   8932  NZ  LYS D  12      21.124  54.910  13.327  1.00 98.61           N  
ATOM   8933  N   GLY D  13      17.909  57.471   8.062  1.00 98.59           N  
ATOM   8934  CA  GLY D  13      17.667  58.648   7.254  1.00 98.56           C  
ATOM   8935  C   GLY D  13      16.300  58.425   6.639  1.00 98.82           C  
ATOM   8936  O   GLY D  13      16.135  58.434   5.418  1.00 99.59           O  
ATOM   8937  N   SER D  14      15.315  58.207   7.504  1.00 98.23           N  
ATOM   8938  CA  SER D  14      13.944  57.945   7.082  1.00 98.35           C  
ATOM   8939  C   SER D  14      13.125  59.201   6.802  1.00 97.97           C  
ATOM   8940  O   SER D  14      13.613  60.171   6.224  1.00 97.66           O  
ATOM   8941  CB  SER D  14      13.230  57.114   8.152  1.00 98.86           C  
ATOM   8942  OG  SER D  14      13.162  57.822   9.380  1.00 99.66           O  
ATOM   8943  N   LYS D  15      11.862  59.150   7.216  1.00 97.51           N  
ATOM   8944  CA  LYS D  15      10.914  60.245   7.057  1.00 97.06           C  
ATOM   8945  C   LYS D  15      10.510  60.565   5.624  1.00 96.66           C  
ATOM   8946  O   LYS D  15      11.348  60.801   4.754  1.00 95.59           O  
ATOM   8947  CB  LYS D  15      11.447  61.506   7.739  1.00 97.12           C  
ATOM   8948  CG  LYS D  15      11.645  61.341   9.238  1.00 98.42           C  
ATOM   8949  CD  LYS D  15      10.377  60.830   9.914  1.00 98.27           C  
ATOM   8950  CE  LYS D  15      10.617  60.524  11.385  1.00 98.45           C  
ATOM   8951  NZ  LYS D  15       9.429  59.895  12.030  1.00 98.44           N  
ATOM   8952  N   LYS D  16       9.199  60.558   5.406  1.00 97.01           N  
ATOM   8953  CA  LYS D  16       8.588  60.859   4.118  1.00 96.81           C  
ATOM   8954  C   LYS D  16       9.057  60.032   2.929  1.00 96.62           C  
ATOM   8955  O   LYS D  16      10.025  60.378   2.250  1.00 97.11           O  
ATOM   8956  CB  LYS D  16       8.752  62.346   3.815  1.00 96.75           C  
ATOM   8957  CG  LYS D  16       8.030  63.240   4.813  1.00 96.79           C  
ATOM   8958  CD  LYS D  16       6.617  63.618   4.380  1.00 97.50           C  
ATOM   8959  CE  LYS D  16       5.729  62.412   4.118  1.00 97.18           C  
ATOM   8960  NZ  LYS D  16       6.055  61.746   2.826  1.00 98.01           N  
ATOM   8961  N   ALA D  17       8.346  58.937   2.683  0.00 95.96           N  
ATOM   8962  CA  ALA D  17       8.637  58.044   1.571  0.00 95.31           C  
ATOM   8963  C   ALA D  17       7.347  57.905   0.771  0.00 94.86           C  
ATOM   8964  O   ALA D  17       6.456  57.144   1.147  0.00 94.81           O  
ATOM   8965  CB  ALA D  17       9.086  56.685   2.091  0.00 95.28           C  
ATOM   8966  N   VAL D  18       7.252  58.652  -0.325  0.00 94.38           N  
ATOM   8967  CA  VAL D  18       6.066  58.636  -1.175  0.00 93.90           C  
ATOM   8968  C   VAL D  18       4.911  59.326  -0.453  0.00 93.60           C  
ATOM   8969  O   VAL D  18       4.601  60.485  -0.730  0.00 93.56           O  
ATOM   8970  CB  VAL D  18       5.642  57.192  -1.537  0.00 93.84           C  
ATOM   8971  CG1 VAL D  18       4.411  57.219  -2.428  0.00 93.78           C  
ATOM   8972  CG2 VAL D  18       6.787  56.474  -2.232  0.00 93.78           C  
ATOM   8973  N   THR D  19       4.283  58.610   0.475  0.00 93.26           N  
ATOM   8974  CA  THR D  19       3.168  59.156   1.242  0.00 92.93           C  
ATOM   8975  C   THR D  19       2.950  58.354   2.524  0.00 92.71           C  
ATOM   8976  O   THR D  19       3.655  58.552   3.513  0.00 92.68           O  
ATOM   8977  CB  THR D  19       1.862  59.147   0.417  0.00 92.91           C  
ATOM   8978  OG1 THR D  19       2.067  59.849  -0.815  0.00 92.87           O  
ATOM   8979  CG2 THR D  19       0.738  59.825   1.190  0.00 92.87           C  
ATOM   8980  N   LYS D  20       1.975  57.448   2.492  0.00 92.46           N  
ATOM   8981  CA  LYS D  20       1.634  56.598   3.632  0.00 92.20           C  
ATOM   8982  C   LYS D  20       1.879  57.246   4.993  0.00 92.02           C  
ATOM   8983  O   LYS D  20       2.991  57.210   5.521  0.00 92.00           O  
ATOM   8984  CB  LYS D  20       2.395  55.269   3.548  0.00 92.19           C  
ATOM   8985  CG  LYS D  20       3.905  55.399   3.422  0.00 92.17           C  
ATOM   8986  CD  LYS D  20       4.572  54.032   3.455  0.00 92.16           C  
ATOM   8987  CE  LYS D  20       6.077  54.137   3.272  0.00 92.15           C  
ATOM   8988  NZ  LYS D  20       6.438  54.672   1.931  0.00 92.15           N  
ATOM   8989  N   THR D  21       0.829  57.832   5.560  0.00 91.82           N  
ATOM   8990  CA  THR D  21       0.923  58.487   6.859  0.00 91.61           C  
ATOM   8991  C   THR D  21      -0.275  58.143   7.739  0.00 91.48           C  
ATOM   8992  O   THR D  21      -1.409  58.085   7.264  0.00 91.46           O  
ATOM   8993  CB  THR D  21       0.992  60.020   6.708  0.00 91.60           C  
ATOM   8994  OG1 THR D  21      -0.184  60.489   6.039  0.00 91.57           O  
ATOM   8995  CG2 THR D  21       2.221  60.421   5.906  0.00 91.57           C  
ATOM   8996  N   GLN D  22      -0.015  57.914   9.022  0.00 91.33           N  
ATOM   8997  CA  GLN D  22      -1.069  57.579   9.973  0.00 91.20           C  
ATOM   8998  C   GLN D  22      -1.750  58.849  10.473  0.00 91.16           C  
ATOM   8999  O   GLN D  22      -2.822  59.221   9.995  0.00 91.13           O  
ATOM   9000  CB  GLN D  22      -0.485  56.807  11.159  0.00 91.13           C  
ATOM   9001  CG  GLN D  22       0.183  55.493  10.784  0.00 91.05           C  
ATOM   9002  CD  GLN D  22      -0.787  54.489  10.191  0.00 91.01           C  
ATOM   9003  OE1 GLN D  22      -1.395  54.735   9.149  0.00 90.98           O  
ATOM   9004  NE2 GLN D  22      -0.936  53.349  10.855  0.00 90.98           N  
ATOM   9005  N   LYS D  23      -1.119  59.508  11.439  0.00 91.14           N  
ATOM   9006  CA  LYS D  23      -1.651  60.741  12.007  0.00 91.17           C  
ATOM   9007  C   LYS D  23      -0.524  61.757  12.161  0.00 91.32           C  
ATOM   9008  O   LYS D  23       0.652  61.392  12.161  0.00 91.28           O  
ATOM   9009  CB  LYS D  23      -2.294  60.463  13.368  0.00 90.98           C  
ATOM   9010  CG  LYS D  23      -2.967  61.674  13.996  0.00 90.78           C  
ATOM   9011  CD  LYS D  23      -3.614  61.324  15.326  0.00 90.63           C  
ATOM   9012  CE  LYS D  23      -4.303  62.533  15.938  0.00 90.54           C  
ATOM   9013  NZ  LYS D  23      -4.952  62.205  17.237  0.00 90.48           N  
ATOM   9014  N   LYS D  24      -0.890  63.028  12.293  0.00 91.58           N  
ATOM   9015  CA  LYS D  24       0.087  64.102  12.441  0.00 91.94           C  
ATOM   9016  C   LYS D  24       0.941  64.232  11.185  0.00 92.48           C  
ATOM   9017  O   LYS D  24       1.627  63.291  10.786  0.00 92.44           O  
ATOM   9018  CB  LYS D  24       0.984  63.844  13.655  0.00 91.54           C  
ATOM   9019  CG  LYS D  24       0.243  63.837  14.983  0.00 91.10           C  
ATOM   9020  CD  LYS D  24       1.182  63.550  16.145  0.00 90.75           C  
ATOM   9021  CE  LYS D  24       1.783  62.157  16.044  0.00 90.54           C  
ATOM   9022  NZ  LYS D  24       0.733  61.101  16.052  0.00 90.39           N  
ATOM   9023  N   ASP D  25       0.892  65.406  10.568  1.00 93.30           N  
ATOM   9024  CA  ASP D  25       1.651  65.669   9.352  1.00 93.94           C  
ATOM   9025  C   ASP D  25       2.987  66.318   9.704  1.00 94.40           C  
ATOM   9026  O   ASP D  25       3.021  67.493  10.063  1.00 94.91           O  
ATOM   9027  CB  ASP D  25       0.859  66.609   8.435  1.00 94.17           C  
ATOM   9028  CG  ASP D  25      -0.569  66.141   8.202  1.00 94.26           C  
ATOM   9029  OD1 ASP D  25      -1.335  66.881   7.547  1.00 94.29           O  
ATOM   9030  OD2 ASP D  25      -0.929  65.040   8.671  1.00 94.45           O  
ATOM   9031  N   GLY D  26       4.080  65.564   9.601  1.00 94.30           N  
ATOM   9032  CA  GLY D  26       5.383  66.127   9.920  1.00 94.46           C  
ATOM   9033  C   GLY D  26       6.609  65.349   9.462  1.00 94.32           C  
ATOM   9034  O   GLY D  26       6.509  64.209   8.999  1.00 94.35           O  
ATOM   9035  N   LYS D  27       7.772  65.986   9.592  1.00 93.81           N  
ATOM   9036  CA  LYS D  27       9.056  65.393   9.220  1.00 93.37           C  
ATOM   9037  C   LYS D  27       9.221  65.083   7.732  1.00 92.84           C  
ATOM   9038  O   LYS D  27       9.308  63.917   7.348  1.00 93.89           O  
ATOM   9039  CB  LYS D  27       9.292  64.110  10.023  1.00 93.84           C  
ATOM   9040  CG  LYS D  27      10.443  64.189  11.014  1.00 94.08           C  
ATOM   9041  CD  LYS D  27      10.132  65.122  12.171  1.00 93.83           C  
ATOM   9042  CE  LYS D  27      11.271  65.125  13.176  1.00 93.93           C  
ATOM   9043  NZ  LYS D  27      10.919  65.863  14.416  1.00 94.17           N  
ATOM   9044  N   LYS D  28       9.283  66.121   6.900  1.00 91.21           N  
ATOM   9045  CA  LYS D  28       9.442  65.928   5.459  1.00 89.26           C  
ATOM   9046  C   LYS D  28      10.850  65.449   5.115  1.00 87.13           C  
ATOM   9047  O   LYS D  28      11.802  66.232   5.133  1.00 86.91           O  
ATOM   9048  CB  LYS D  28       9.138  67.223   4.699  1.00 90.20           C  
ATOM   9049  CG  LYS D  28       7.701  67.706   4.827  1.00 91.26           C  
ATOM   9050  CD  LYS D  28       7.417  68.257   6.212  1.00 92.69           C  
ATOM   9051  CE  LYS D  28       8.314  69.449   6.515  1.00 93.95           C  
ATOM   9052  NZ  LYS D  28       8.144  70.531   5.505  1.00 94.56           N  
ATOM   9053  N   ARG D  29      10.961  64.163   4.781  1.00 84.38           N  
ATOM   9054  CA  ARG D  29      12.242  63.538   4.456  1.00 80.68           C  
ATOM   9055  C   ARG D  29      13.342  64.247   5.222  1.00 78.18           C  
ATOM   9056  O   ARG D  29      13.985  65.164   4.713  1.00 80.22           O  
ATOM   9057  CB  ARG D  29      12.520  63.586   2.953  1.00 78.88           C  
ATOM   9058  CG  ARG D  29      13.787  62.845   2.576  1.00 76.07           C  
ATOM   9059  CD  ARG D  29      13.747  62.305   1.157  1.00 75.09           C  
ATOM   9060  NE  ARG D  29      13.778  63.348   0.137  1.00 72.09           N  
ATOM   9061  CZ  ARG D  29      13.983  63.111  -1.155  1.00 70.98           C  
ATOM   9062  NH1 ARG D  29      14.172  61.870  -1.578  1.00 69.18           N  
ATOM   9063  NH2 ARG D  29      14.015  64.112  -2.024  1.00 71.62           N  
ATOM   9064  N   ARG D  30      13.524  63.809   6.463  1.00 75.48           N  
ATOM   9065  CA  ARG D  30      14.497  64.362   7.397  1.00 71.07           C  
ATOM   9066  C   ARG D  30      15.588  65.286   6.862  1.00 66.66           C  
ATOM   9067  O   ARG D  30      16.406  64.907   6.025  1.00 65.51           O  
ATOM   9068  CB  ARG D  30      15.158  63.231   8.183  1.00 73.80           C  
ATOM   9069  CG  ARG D  30      16.197  63.718   9.178  1.00 77.92           C  
ATOM   9070  CD  ARG D  30      15.578  64.577  10.269  1.00 79.80           C  
ATOM   9071  NE  ARG D  30      16.598  65.305  11.019  1.00 80.93           N  
ATOM   9072  CZ  ARG D  30      16.381  65.924  12.174  1.00 81.09           C  
ATOM   9073  NH1 ARG D  30      15.176  65.906  12.724  1.00 81.65           N  
ATOM   9074  NH2 ARG D  30      17.371  66.566  12.778  1.00 81.35           N  
ATOM   9075  N   LYS D  31      15.589  66.511   7.368  1.00 63.50           N  
ATOM   9076  CA  LYS D  31      16.597  67.495   7.003  1.00 59.82           C  
ATOM   9077  C   LYS D  31      17.868  67.069   7.736  1.00 57.05           C  
ATOM   9078  O   LYS D  31      17.799  66.552   8.855  1.00 55.55           O  
ATOM   9079  CB  LYS D  31      16.156  68.883   7.476  1.00 60.99           C  
ATOM   9080  CG  LYS D  31      17.212  69.969   7.371  1.00 59.90           C  
ATOM   9081  CD  LYS D  31      16.681  71.288   7.909  1.00 62.70           C  
ATOM   9082  CE  LYS D  31      17.776  72.350   7.971  1.00 63.28           C  
ATOM   9083  NZ  LYS D  31      18.877  71.937   8.892  1.00 62.10           N  
ATOM   9084  N   THR D  32      19.022  67.243   7.107  1.00 55.89           N  
ATOM   9085  CA  THR D  32      20.262  66.882   7.771  1.00 56.33           C  
ATOM   9086  C   THR D  32      20.435  67.951   8.835  1.00 56.24           C  
ATOM   9087  O   THR D  32      20.252  69.137   8.561  1.00 56.34           O  
ATOM   9088  CB  THR D  32      21.452  66.895   6.803  1.00 58.17           C  
ATOM   9089  OG1 THR D  32      21.581  68.190   6.206  1.00 61.05           O  
ATOM   9090  CG2 THR D  32      21.256  65.851   5.717  1.00 59.02           C  
ATOM   9091  N   ARG D  33      20.759  67.531  10.050  1.00 56.37           N  
ATOM   9092  CA  ARG D  33      20.895  68.466  11.156  1.00 57.08           C  
ATOM   9093  C   ARG D  33      22.042  69.457  11.050  1.00 54.90           C  
ATOM   9094  O   ARG D  33      23.182  69.093  10.757  1.00 53.39           O  
ATOM   9095  CB  ARG D  33      21.020  67.712  12.480  1.00 60.53           C  
ATOM   9096  CG  ARG D  33      22.222  66.794  12.566  1.00 63.14           C  
ATOM   9097  CD  ARG D  33      22.672  66.638  14.011  1.00 65.43           C  
ATOM   9098  NE  ARG D  33      21.537  66.483  14.916  1.00 65.48           N  
ATOM   9099  CZ  ARG D  33      21.632  66.463  16.240  1.00 63.11           C  
ATOM   9100  NH1 ARG D  33      22.814  66.587  16.823  1.00 60.90           N  
ATOM   9101  NH2 ARG D  33      20.541  66.326  16.981  1.00 63.11           N  
ATOM   9102  N   LYS D  34      21.712  70.722  11.284  1.00 53.39           N  
ATOM   9103  CA  LYS D  34      22.689  71.803  11.269  1.00 51.04           C  
ATOM   9104  C   LYS D  34      22.866  72.155  12.734  1.00 47.24           C  
ATOM   9105  O   LYS D  34      21.968  72.711  13.345  1.00 48.34           O  
ATOM   9106  CB  LYS D  34      22.145  73.021  10.523  1.00 51.50           C  
ATOM   9107  CG  LYS D  34      23.158  74.166  10.378  1.00 56.33           C  
ATOM   9108  CD  LYS D  34      24.365  73.723   9.552  1.00 58.63           C  
ATOM   9109  CE  LYS D  34      25.221  74.904   9.125  1.00 61.02           C  
ATOM   9110  NZ  LYS D  34      25.891  75.559  10.289  1.00 62.72           N  
ATOM   9111  N   GLU D  35      24.014  71.817  13.298  1.00 44.83           N  
ATOM   9112  CA  GLU D  35      24.265  72.096  14.698  1.00 41.84           C  
ATOM   9113  C   GLU D  35      24.713  73.554  14.911  1.00 39.12           C  
ATOM   9114  O   GLU D  35      25.087  74.247  13.964  1.00 36.75           O  
ATOM   9115  CB  GLU D  35      25.327  71.119  15.228  1.00 46.03           C  
ATOM   9116  CG  GLU D  35      26.756  71.362  14.750  1.00 53.02           C  
ATOM   9117  CD  GLU D  35      27.658  70.133  14.907  1.00 56.53           C  
ATOM   9118  OE1 GLU D  35      27.459  69.348  15.868  1.00 55.88           O  
ATOM   9119  OE2 GLU D  35      28.571  69.955  14.067  1.00 57.46           O  
ATOM   9120  N   SER D  36      24.611  74.034  16.145  1.00 32.03           N  
ATOM   9121  CA  SER D  36      25.074  75.380  16.452  1.00 32.03           C  
ATOM   9122  C   SER D  36      25.386  75.468  17.937  1.00 30.69           C  
ATOM   9123  O   SER D  36      25.074  74.549  18.706  1.00 26.49           O  
ATOM   9124  CB  SER D  36      24.047  76.443  16.023  1.00 33.41           C  
ATOM   9125  OG  SER D  36      23.153  76.810  17.044  1.00 38.55           O  
ATOM   9126  N   TYR D  37      26.047  76.547  18.336  1.00 27.29           N  
ATOM   9127  CA  TYR D  37      26.370  76.732  19.725  1.00 26.62           C  
ATOM   9128  C   TYR D  37      25.266  77.463  20.457  1.00 24.70           C  
ATOM   9129  O   TYR D  37      25.386  77.730  21.648  1.00 27.12           O  
ATOM   9130  CB  TYR D  37      27.678  77.525  19.873  1.00 27.09           C  
ATOM   9131  CG  TYR D  37      28.857  76.716  19.468  1.00 28.80           C  
ATOM   9132  CD1 TYR D  37      29.389  76.805  18.179  1.00 31.73           C  
ATOM   9133  CD2 TYR D  37      29.446  75.825  20.368  1.00 30.81           C  
ATOM   9134  CE1 TYR D  37      30.495  76.027  17.804  1.00 27.89           C  
ATOM   9135  CE2 TYR D  37      30.541  75.046  19.998  1.00 28.64           C  
ATOM   9136  CZ  TYR D  37      31.056  75.163  18.721  1.00 29.77           C  
ATOM   9137  OH  TYR D  37      32.162  74.439  18.389  1.00 30.89           O  
ATOM   9138  N   ALA D  38      24.200  77.806  19.755  1.00 26.59           N  
ATOM   9139  CA  ALA D  38      23.118  78.567  20.371  1.00 28.77           C  
ATOM   9140  C   ALA D  38      22.637  78.170  21.775  1.00 28.30           C  
ATOM   9141  O   ALA D  38      22.494  79.036  22.632  1.00 27.77           O  
ATOM   9142  CB  ALA D  38      21.919  78.644  19.412  1.00 30.15           C  
ATOM   9143  N   ILE D  39      22.390  76.892  22.048  1.00 28.79           N  
ATOM   9144  CA  ILE D  39      21.886  76.565  23.388  1.00 29.06           C  
ATOM   9145  C   ILE D  39      22.911  76.820  24.471  1.00 26.14           C  
ATOM   9146  O   ILE D  39      22.558  77.149  25.619  1.00 28.31           O  
ATOM   9147  CB  ILE D  39      21.347  75.096  23.476  1.00 33.96           C  
ATOM   9148  CG1 ILE D  39      22.452  74.079  23.232  1.00 34.47           C  
ATOM   9149  CG2 ILE D  39      20.241  74.916  22.482  1.00 33.96           C  
ATOM   9150  CD1 ILE D  39      21.986  72.601  23.428  1.00 40.90           C  
ATOM   9151  N   TYR D  40      24.188  76.702  24.115  1.00 24.07           N  
ATOM   9152  CA  TYR D  40      25.273  76.955  25.059  1.00 25.04           C  
ATOM   9153  C   TYR D  40      25.490  78.446  25.212  1.00 26.13           C  
ATOM   9154  O   TYR D  40      25.719  78.943  26.317  1.00 26.45           O  
ATOM   9155  CB  TYR D  40      26.547  76.274  24.574  1.00 26.44           C  
ATOM   9156  CG  TYR D  40      26.288  74.844  24.204  1.00 30.92           C  
ATOM   9157  CD1 TYR D  40      26.212  74.447  22.865  1.00 30.24           C  
ATOM   9158  CD2 TYR D  40      26.030  73.893  25.189  1.00 31.19           C  
ATOM   9159  CE1 TYR D  40      25.884  73.151  22.529  1.00 32.72           C  
ATOM   9160  CE2 TYR D  40      25.690  72.586  24.854  1.00 35.43           C  
ATOM   9161  CZ  TYR D  40      25.621  72.226  23.524  1.00 32.22           C  
ATOM   9162  OH  TYR D  40      25.286  70.934  23.195  1.00 39.58           O  
ATOM   9163  N   VAL D  41      25.455  79.176  24.099  1.00 24.82           N  
ATOM   9164  CA  VAL D  41      25.577  80.627  24.197  1.00 22.68           C  
ATOM   9165  C   VAL D  41      24.436  81.122  25.108  1.00 25.78           C  
ATOM   9166  O   VAL D  41      24.636  81.970  25.961  1.00 21.82           O  
ATOM   9167  CB  VAL D  41      25.404  81.300  22.830  1.00 25.21           C  
ATOM   9168  CG1 VAL D  41      25.314  82.811  22.986  1.00 25.85           C  
ATOM   9169  CG2 VAL D  41      26.567  80.919  21.917  1.00 21.33           C  
ATOM   9170  N   TYR D  42      23.239  80.571  24.916  1.00 24.24           N  
ATOM   9171  CA  TYR D  42      22.081  80.987  25.708  1.00 25.07           C  
ATOM   9172  C   TYR D  42      22.287  80.704  27.200  1.00 22.66           C  
ATOM   9173  O   TYR D  42      21.948  81.526  28.033  1.00 28.53           O  
ATOM   9174  CB  TYR D  42      20.829  80.275  25.192  1.00 28.22           C  
ATOM   9175  CG  TYR D  42      19.570  80.906  25.692  1.00 38.52           C  
ATOM   9176  CD1 TYR D  42      19.057  82.059  25.092  1.00 38.89           C  
ATOM   9177  CD2 TYR D  42      18.913  80.389  26.815  1.00 40.76           C  
ATOM   9178  CE1 TYR D  42      17.911  82.686  25.611  1.00 45.10           C  
ATOM   9179  CE2 TYR D  42      17.776  81.008  27.331  1.00 42.95           C  
ATOM   9180  CZ  TYR D  42      17.282  82.148  26.727  1.00 42.76           C  
ATOM   9181  OH  TYR D  42      16.147  82.729  27.244  1.00 50.78           O  
ATOM   9182  N   LYS D  43      22.858  79.545  27.513  1.00 25.62           N  
ATOM   9183  CA  LYS D  43      23.154  79.145  28.895  1.00 28.46           C  
ATOM   9184  C   LYS D  43      24.116  80.131  29.570  1.00 25.38           C  
ATOM   9185  O   LYS D  43      23.943  80.521  30.734  1.00 22.23           O  
ATOM   9186  CB  LYS D  43      23.779  77.751  28.902  1.00 28.00           C  
ATOM   9187  CG  LYS D  43      22.782  76.614  28.772  1.00 32.21           C  
ATOM   9188  CD  LYS D  43      23.516  75.265  28.684  1.00 36.70           C  
ATOM   9189  CE  LYS D  43      22.535  74.144  28.415  1.00 42.36           C  
ATOM   9190  NZ  LYS D  43      23.216  72.890  28.033  1.00 48.74           N  
ATOM   9191  N   VAL D  44      25.128  80.553  28.827  1.00 24.27           N  
ATOM   9192  CA  VAL D  44      26.095  81.487  29.355  1.00 23.12           C  
ATOM   9193  C   VAL D  44      25.491  82.862  29.531  1.00 23.12           C  
ATOM   9194  O   VAL D  44      25.732  83.532  30.549  1.00 20.38           O  
ATOM   9195  CB  VAL D  44      27.354  81.498  28.457  1.00 20.36           C  
ATOM   9196  CG1 VAL D  44      28.334  82.593  28.888  1.00 20.32           C  
ATOM   9197  CG2 VAL D  44      28.026  80.143  28.583  1.00 20.98           C  
ATOM   9198  N   LEU D  45      24.695  83.286  28.556  1.00 20.15           N  
ATOM   9199  CA  LEU D  45      24.021  84.575  28.653  1.00 21.00           C  
ATOM   9200  C   LEU D  45      23.214  84.672  29.965  1.00 21.18           C  
ATOM   9201  O   LEU D  45      23.255  85.682  30.635  1.00 23.85           O  
ATOM   9202  CB  LEU D  45      23.037  84.798  27.493  1.00 16.74           C  
ATOM   9203  CG  LEU D  45      22.202  86.085  27.631  1.00 23.24           C  
ATOM   9204  CD1 LEU D  45      23.112  87.289  27.714  1.00 23.60           C  
ATOM   9205  CD2 LEU D  45      21.213  86.248  26.472  1.00 25.91           C  
ATOM   9206  N   LYS D  46      22.466  83.625  30.283  1.00 26.69           N  
ATOM   9207  CA  LYS D  46      21.642  83.615  31.509  1.00 29.35           C  
ATOM   9208  C   LYS D  46      22.511  83.681  32.762  1.00 29.52           C  
ATOM   9209  O   LYS D  46      22.091  84.214  33.785  1.00 29.84           O  
ATOM   9210  CB  LYS D  46      20.752  82.356  31.551  1.00 29.67           C  
ATOM   9211  CG  LYS D  46      19.826  82.146  30.338  1.00 34.78           C  
ATOM   9212  CD  LYS D  46      18.628  83.091  30.287  1.00 38.76           C  
ATOM   9213  CE  LYS D  46      18.943  84.496  29.759  1.00 37.85           C  
ATOM   9214  NZ  LYS D  46      17.663  85.327  29.644  1.00 36.36           N  
ATOM   9215  N   GLN D  47      23.733  83.154  32.706  1.00 27.69           N  
ATOM   9216  CA  GLN D  47      24.606  83.241  33.871  1.00 26.90           C  
ATOM   9217  C   GLN D  47      25.065  84.679  34.108  1.00 30.03           C  
ATOM   9218  O   GLN D  47      25.128  85.201  35.254  1.00 25.51           O  
ATOM   9219  CB  GLN D  47      25.853  82.371  33.688  1.00 26.00           C  
ATOM   9220  CG  GLN D  47      25.603  80.871  33.609  1.00 25.77           C  
ATOM   9221  CD  GLN D  47      26.904  80.102  33.464  1.00 30.70           C  
ATOM   9222  OE1 GLN D  47      27.753  80.439  32.619  1.00 31.11           O  
ATOM   9223  NE2 GLN D  47      27.075  79.072  34.276  1.00 31.57           N  
ATOM   9224  N   VAL D  48      25.367  85.362  33.013  1.00 23.91           N  
ATOM   9225  CA  VAL D  48      25.874  86.685  33.176  1.00 19.14           C  
ATOM   9226  C   VAL D  48      24.838  87.766  33.224  1.00 17.17           C  
ATOM   9227  O   VAL D  48      25.058  88.752  33.887  1.00 24.89           O  
ATOM   9228  CB  VAL D  48      26.926  87.032  32.068  1.00 19.48           C  
ATOM   9229  CG1 VAL D  48      28.006  85.952  32.046  1.00 19.33           C  
ATOM   9230  CG2 VAL D  48      26.255  87.073  30.687  1.00 21.03           C  
ATOM   9231  N   HIS D  49      23.737  87.598  32.509  1.00 19.95           N  
ATOM   9232  CA  HIS D  49      22.676  88.611  32.460  1.00 22.87           C  
ATOM   9233  C   HIS D  49      21.368  87.850  32.479  1.00 24.00           C  
ATOM   9234  O   HIS D  49      20.700  87.676  31.446  1.00 23.77           O  
ATOM   9235  CB  HIS D  49      22.805  89.438  31.171  1.00 21.02           C  
ATOM   9236  CG  HIS D  49      23.944  90.414  31.192  1.00 20.09           C  
ATOM   9237  ND1 HIS D  49      24.066  91.401  32.146  1.00 22.06           N  
ATOM   9238  CD2 HIS D  49      24.996  90.577  30.349  1.00 21.13           C  
ATOM   9239  CE1 HIS D  49      25.137  92.127  31.898  1.00 24.34           C  
ATOM   9240  NE2 HIS D  49      25.723  91.645  30.812  1.00 21.72           N  
ATOM   9241  N   PRO D  50      20.966  87.385  33.677  1.00 23.52           N  
ATOM   9242  CA  PRO D  50      19.738  86.601  33.876  1.00 23.35           C  
ATOM   9243  C   PRO D  50      18.463  87.090  33.206  1.00 22.10           C  
ATOM   9244  O   PRO D  50      17.686  86.281  32.740  1.00 27.32           O  
ATOM   9245  CB  PRO D  50      19.597  86.511  35.427  1.00 25.91           C  
ATOM   9246  CG  PRO D  50      21.018  86.680  35.922  1.00 26.91           C  
ATOM   9247  CD  PRO D  50      21.562  87.791  34.964  1.00 21.57           C  
ATOM   9248  N   ASP D  51      18.244  88.390  33.136  1.00 25.67           N  
ATOM   9249  CA  ASP D  51      17.008  88.885  32.526  1.00 27.79           C  
ATOM   9250  C   ASP D  51      17.154  89.518  31.134  1.00 30.37           C  
ATOM   9251  O   ASP D  51      16.276  90.238  30.669  1.00 29.03           O  
ATOM   9252  CB  ASP D  51      16.340  89.871  33.471  1.00 31.98           C  
ATOM   9253  CG  ASP D  51      16.055  89.244  34.834  1.00 35.08           C  
ATOM   9254  OD1 ASP D  51      15.487  88.137  34.867  1.00 40.20           O  
ATOM   9255  OD2 ASP D  51      16.420  89.846  35.849  1.00 34.60           O  
ATOM   9256  N   THR D  52      18.254  89.188  30.472  1.00 29.23           N  
ATOM   9257  CA  THR D  52      18.556  89.702  29.153  1.00 26.52           C  
ATOM   9258  C   THR D  52      18.383  88.608  28.107  1.00 22.49           C  
ATOM   9259  O   THR D  52      18.824  87.475  28.282  1.00 27.67           O  
ATOM   9260  CB  THR D  52      19.988  90.223  29.128  1.00 29.50           C  
ATOM   9261  OG1 THR D  52      20.103  91.256  30.107  1.00 23.81           O  
ATOM   9262  CG2 THR D  52      20.378  90.788  27.708  1.00 21.70           C  
ATOM   9263  N   GLY D  53      17.709  88.959  27.027  1.00 22.94           N  
ATOM   9264  CA  GLY D  53      17.528  88.014  25.953  1.00 25.20           C  
ATOM   9265  C   GLY D  53      18.489  88.329  24.801  1.00 21.65           C  
ATOM   9266  O   GLY D  53      19.343  89.221  24.921  1.00 23.25           O  
ATOM   9267  N   ILE D  54      18.364  87.610  23.692  1.00 25.02           N  
ATOM   9268  CA  ILE D  54      19.245  87.853  22.530  1.00 23.70           C  
ATOM   9269  C   ILE D  54      18.444  87.539  21.261  1.00 27.13           C  
ATOM   9270  O   ILE D  54      17.730  86.562  21.214  1.00 28.23           O  
ATOM   9271  CB  ILE D  54      20.538  86.995  22.639  1.00 23.72           C  
ATOM   9272  CG1 ILE D  54      21.462  87.263  21.440  1.00 20.87           C  
ATOM   9273  CG2 ILE D  54      20.194  85.526  22.822  1.00 22.38           C  
ATOM   9274  CD1 ILE D  54      22.802  86.511  21.533  1.00 23.45           C  
ATOM   9275  N   SER D  55      18.515  88.405  20.260  1.00 25.71           N  
ATOM   9276  CA  SER D  55      17.762  88.193  19.020  1.00 26.63           C  
ATOM   9277  C   SER D  55      18.407  87.083  18.198  1.00 26.60           C  
ATOM   9278  O   SER D  55      19.567  86.716  18.424  1.00 23.39           O  
ATOM   9279  CB  SER D  55      17.711  89.500  18.224  1.00 26.86           C  
ATOM   9280  OG  SER D  55      18.963  89.765  17.591  1.00 24.47           O  
ATOM   9281  N   SER D  56      17.666  86.503  17.264  1.00 24.80           N  
ATOM   9282  CA  SER D  56      18.251  85.435  16.459  1.00 26.22           C  
ATOM   9283  C   SER D  56      19.429  85.922  15.605  1.00 20.41           C  
ATOM   9284  O   SER D  56      20.357  85.144  15.327  1.00 20.96           O  
ATOM   9285  CB  SER D  56      17.186  84.806  15.553  1.00 28.78           C  
ATOM   9286  OG  SER D  56      16.674  85.764  14.649  1.00 40.37           O  
ATOM   9287  N   LYS D  57      19.399  87.182  15.172  1.00 22.84           N  
ATOM   9288  CA  LYS D  57      20.506  87.723  14.358  1.00 22.31           C  
ATOM   9289  C   LYS D  57      21.765  87.862  15.205  1.00 21.83           C  
ATOM   9290  O   LYS D  57      22.872  87.637  14.724  1.00 23.21           O  
ATOM   9291  CB  LYS D  57      20.128  89.087  13.776  1.00 25.92           C  
ATOM   9292  CG  LYS D  57      19.170  88.957  12.582  1.00 33.38           C  
ATOM   9293  CD  LYS D  57      18.694  90.307  12.115  1.00 41.79           C  
ATOM   9294  CE  LYS D  57      18.009  90.221  10.752  1.00 42.91           C  
ATOM   9295  NZ  LYS D  57      18.172  91.529  10.063  1.00 48.14           N  
ATOM   9296  N   ALA D  58      21.585  88.272  16.464  1.00 20.68           N  
ATOM   9297  CA  ALA D  58      22.709  88.407  17.393  1.00 20.89           C  
ATOM   9298  C   ALA D  58      23.191  87.012  17.713  1.00 19.59           C  
ATOM   9299  O   ALA D  58      24.385  86.785  17.856  1.00 19.03           O  
ATOM   9300  CB  ALA D  58      22.256  89.147  18.663  1.00 17.70           C  
ATOM   9301  N   MET D  59      22.264  86.044  17.821  1.00 21.04           N  
ATOM   9302  CA  MET D  59      22.693  84.677  18.093  1.00 20.69           C  
ATOM   9303  C   MET D  59      23.489  84.137  16.881  1.00 19.72           C  
ATOM   9304  O   MET D  59      24.452  83.383  17.060  1.00 21.65           O  
ATOM   9305  CB  MET D  59      21.485  83.747  18.390  1.00 18.88           C  
ATOM   9306  CG  MET D  59      21.913  82.309  18.793  1.00 22.83           C  
ATOM   9307  SD  MET D  59      22.988  82.251  20.266  1.00 27.71           S  
ATOM   9308  CE  MET D  59      21.654  82.125  21.661  1.00 26.32           C  
ATOM   9309  N   SER D  60      23.089  84.512  15.666  1.00 18.88           N  
ATOM   9310  CA  SER D  60      23.831  84.053  14.469  1.00 21.59           C  
ATOM   9311  C   SER D  60      25.236  84.661  14.516  1.00 20.55           C  
ATOM   9312  O   SER D  60      26.202  83.993  14.183  1.00 20.90           O  
ATOM   9313  CB  SER D  60      23.137  84.490  13.176  1.00 21.50           C  
ATOM   9314  OG  SER D  60      23.880  83.958  12.085  1.00 33.15           O  
ATOM   9315  N   ILE D  61      25.332  85.913  14.948  1.00 21.72           N  
ATOM   9316  CA  ILE D  61      26.667  86.544  15.121  1.00 21.33           C  
ATOM   9317  C   ILE D  61      27.487  85.725  16.168  1.00 18.96           C  
ATOM   9318  O   ILE D  61      28.679  85.400  15.952  1.00 17.13           O  
ATOM   9319  CB  ILE D  61      26.581  87.986  15.656  1.00 21.74           C  
ATOM   9320  CG1 ILE D  61      25.730  88.896  14.730  1.00 27.29           C  
ATOM   9321  CG2 ILE D  61      28.052  88.554  15.837  1.00 16.19           C  
ATOM   9322  CD1 ILE D  61      26.238  89.035  13.327  1.00 28.70           C  
ATOM   9323  N   MET D  62      26.875  85.390  17.325  1.00 16.62           N  
ATOM   9324  CA  MET D  62      27.615  84.634  18.353  1.00 18.99           C  
ATOM   9325  C   MET D  62      28.076  83.264  17.854  1.00 18.97           C  
ATOM   9326  O   MET D  62      29.156  82.788  18.211  1.00 19.54           O  
ATOM   9327  CB  MET D  62      26.752  84.453  19.644  1.00 16.76           C  
ATOM   9328  CG  MET D  62      26.502  85.777  20.348  1.00 18.88           C  
ATOM   9329  SD  MET D  62      28.034  86.588  20.851  1.00 25.49           S  
ATOM   9330  CE  MET D  62      28.718  85.382  21.953  1.00 26.75           C  
ATOM   9331  N   ASN D  63      27.254  82.625  17.033  1.00 20.46           N  
ATOM   9332  CA  ASN D  63      27.600  81.322  16.493  1.00 21.13           C  
ATOM   9333  C   ASN D  63      28.817  81.443  15.575  1.00 19.27           C  
ATOM   9334  O   ASN D  63      29.675  80.581  15.583  1.00 22.45           O  
ATOM   9335  CB  ASN D  63      26.444  80.718  15.699  1.00 21.51           C  
ATOM   9336  CG  ASN D  63      26.656  79.230  15.440  1.00 27.95           C  
ATOM   9337  OD1 ASN D  63      27.000  78.487  16.354  1.00 28.18           O  
ATOM   9338  ND2 ASN D  63      26.476  78.796  14.194  1.00 26.51           N  
ATOM   9339  N   SER D  64      28.853  82.499  14.765  1.00 21.63           N  
ATOM   9340  CA  SER D  64      29.998  82.772  13.866  1.00 17.81           C  
ATOM   9341  C   SER D  64      31.234  83.044  14.693  1.00 20.10           C  
ATOM   9342  O   SER D  64      32.294  82.600  14.356  1.00 20.04           O  
ATOM   9343  CB  SER D  64      29.745  84.045  13.054  1.00 20.70           C  
ATOM   9344  OG  SER D  64      28.761  83.812  12.055  1.00 23.58           O  
ATOM   9345  N   PHE D  65      31.076  83.803  15.784  1.00 16.39           N  
ATOM   9346  CA  PHE D  65      32.205  84.138  16.638  1.00 18.10           C  
ATOM   9347  C   PHE D  65      32.781  82.853  17.231  1.00 16.89           C  
ATOM   9348  O   PHE D  65      33.960  82.588  17.137  1.00 17.10           O  
ATOM   9349  CB  PHE D  65      31.737  85.103  17.745  1.00 18.48           C  
ATOM   9350  CG  PHE D  65      32.753  85.293  18.840  1.00 20.82           C  
ATOM   9351  CD1 PHE D  65      33.951  85.972  18.585  1.00 19.97           C  
ATOM   9352  CD2 PHE D  65      32.532  84.778  20.109  1.00 22.56           C  
ATOM   9353  CE1 PHE D  65      34.919  86.140  19.601  1.00 23.36           C  
ATOM   9354  CE2 PHE D  65      33.491  84.934  21.127  1.00 29.84           C  
ATOM   9355  CZ  PHE D  65      34.684  85.620  20.864  1.00 26.05           C  
ATOM   9356  N   VAL D  66      31.947  82.027  17.864  1.00 17.19           N  
ATOM   9357  CA  VAL D  66      32.492  80.804  18.417  1.00 17.61           C  
ATOM   9358  C   VAL D  66      33.160  79.922  17.357  1.00 18.39           C  
ATOM   9359  O   VAL D  66      34.232  79.372  17.604  1.00 19.99           O  
ATOM   9360  CB  VAL D  66      31.427  79.946  19.149  1.00 16.82           C  
ATOM   9361  CG1 VAL D  66      32.120  78.687  19.675  1.00 17.93           C  
ATOM   9362  CG2 VAL D  66      30.809  80.786  20.375  1.00 19.30           C  
ATOM   9363  N   ASN D  67      32.527  79.746  16.204  1.00 19.03           N  
ATOM   9364  CA  ASN D  67      33.148  78.928  15.152  1.00 22.54           C  
ATOM   9365  C   ASN D  67      34.466  79.519  14.627  1.00 18.18           C  
ATOM   9366  O   ASN D  67      35.405  78.782  14.296  1.00 18.52           O  
ATOM   9367  CB  ASN D  67      32.213  78.770  13.967  1.00 20.54           C  
ATOM   9368  CG  ASN D  67      31.075  77.789  14.246  1.00 28.28           C  
ATOM   9369  OD1 ASN D  67      31.305  76.668  14.686  1.00 29.23           O  
ATOM   9370  ND2 ASN D  67      29.848  78.206  13.969  1.00 35.47           N  
ATOM   9371  N   ASP D  68      34.513  80.830  14.519  1.00 18.34           N  
ATOM   9372  CA  ASP D  68      35.735  81.524  14.020  1.00 19.34           C  
ATOM   9373  C   ASP D  68      36.903  81.318  15.031  1.00 22.61           C  
ATOM   9374  O   ASP D  68      38.025  80.926  14.660  1.00 21.71           O  
ATOM   9375  CB  ASP D  68      35.390  83.018  13.864  1.00 19.32           C  
ATOM   9376  CG  ASP D  68      36.516  83.825  13.217  1.00 23.70           C  
ATOM   9377  OD1 ASP D  68      37.211  83.272  12.327  1.00 29.66           O  
ATOM   9378  OD2 ASP D  68      36.671  85.014  13.567  1.00 23.15           O  
ATOM   9379  N   VAL D  69      36.646  81.571  16.314  1.00 16.99           N  
ATOM   9380  CA  VAL D  69      37.705  81.378  17.300  1.00 20.33           C  
ATOM   9381  C   VAL D  69      38.100  79.904  17.388  1.00 19.41           C  
ATOM   9382  O   VAL D  69      39.260  79.573  17.522  1.00 19.76           O  
ATOM   9383  CB  VAL D  69      37.269  81.918  18.675  1.00 22.71           C  
ATOM   9384  CG1 VAL D  69      38.380  81.721  19.677  1.00 24.19           C  
ATOM   9385  CG2 VAL D  69      36.987  83.423  18.543  1.00 26.37           C  
ATOM   9386  N   PHE D  70      37.123  79.006  17.317  1.00 19.21           N  
ATOM   9387  CA  PHE D  70      37.453  77.582  17.343  1.00 19.76           C  
ATOM   9388  C   PHE D  70      38.449  77.305  16.188  1.00 21.38           C  
ATOM   9389  O   PHE D  70      39.517  76.718  16.374  1.00 21.38           O  
ATOM   9390  CB  PHE D  70      36.156  76.748  17.145  1.00 15.69           C  
ATOM   9391  CG  PHE D  70      36.407  75.284  16.852  1.00 22.11           C  
ATOM   9392  CD1 PHE D  70      36.248  74.321  17.832  1.00 28.38           C  
ATOM   9393  CD2 PHE D  70      36.874  74.885  15.601  1.00 28.37           C  
ATOM   9394  CE1 PHE D  70      36.566  72.971  17.583  1.00 28.46           C  
ATOM   9395  CE2 PHE D  70      37.193  73.544  15.344  1.00 29.50           C  
ATOM   9396  CZ  PHE D  70      37.041  72.590  16.342  1.00 28.35           C  
ATOM   9397  N   GLU D  71      38.094  77.714  14.974  1.00 22.63           N  
ATOM   9398  CA  GLU D  71      38.967  77.472  13.824  1.00 22.54           C  
ATOM   9399  C   GLU D  71      40.335  78.164  13.963  1.00 24.54           C  
ATOM   9400  O   GLU D  71      41.349  77.599  13.622  1.00 22.73           O  
ATOM   9401  CB  GLU D  71      38.274  77.966  12.544  1.00 28.77           C  
ATOM   9402  CG  GLU D  71      36.932  77.306  12.290  1.00 35.45           C  
ATOM   9403  CD  GLU D  71      36.119  78.023  11.215  1.00 40.55           C  
ATOM   9404  OE1 GLU D  71      35.013  77.547  10.872  1.00 46.10           O  
ATOM   9405  OE2 GLU D  71      36.585  79.065  10.709  1.00 44.12           O  
ATOM   9406  N   ARG D  72      40.360  79.385  14.477  1.00 24.46           N  
ATOM   9407  CA  ARG D  72      41.648  80.066  14.632  1.00 23.93           C  
ATOM   9408  C   ARG D  72      42.541  79.359  15.637  1.00 24.23           C  
ATOM   9409  O   ARG D  72      43.716  79.126  15.380  1.00 21.64           O  
ATOM   9410  CB  ARG D  72      41.443  81.484  15.115  1.00 27.15           C  
ATOM   9411  CG  ARG D  72      40.813  82.390  14.114  1.00 26.44           C  
ATOM   9412  CD  ARG D  72      41.138  83.788  14.580  1.00 31.13           C  
ATOM   9413  NE  ARG D  72      40.023  84.656  14.398  1.00 29.60           N  
ATOM   9414  CZ  ARG D  72      40.017  85.932  14.732  1.00 30.55           C  
ATOM   9415  NH1 ARG D  72      41.105  86.515  15.279  1.00 19.76           N  
ATOM   9416  NH2 ARG D  72      38.910  86.619  14.508  1.00 29.01           N  
ATOM   9417  N   ILE D  73      41.988  79.025  16.799  1.00 18.69           N  
ATOM   9418  CA  ILE D  73      42.784  78.307  17.799  1.00 18.48           C  
ATOM   9419  C   ILE D  73      43.192  76.930  17.295  1.00 22.10           C  
ATOM   9420  O   ILE D  73      44.352  76.564  17.402  1.00 22.16           O  
ATOM   9421  CB  ILE D  73      42.010  78.134  19.156  1.00 19.99           C  
ATOM   9422  CG1 ILE D  73      41.841  79.512  19.819  1.00 21.97           C  
ATOM   9423  CG2 ILE D  73      42.813  77.168  20.104  1.00 24.40           C  
ATOM   9424  CD1 ILE D  73      40.815  79.503  20.990  1.00 21.83           C  
ATOM   9425  N   ALA D  74      42.262  76.165  16.727  1.00 22.24           N  
ATOM   9426  CA  ALA D  74      42.612  74.826  16.222  1.00 25.22           C  
ATOM   9427  C   ALA D  74      43.658  74.865  15.090  1.00 23.06           C  
ATOM   9428  O   ALA D  74      44.538  74.003  15.015  1.00 23.33           O  
ATOM   9429  CB  ALA D  74      41.358  74.083  15.750  1.00 22.20           C  
ATOM   9430  N   GLY D  75      43.558  75.857  14.219  1.00 23.43           N  
ATOM   9431  CA  GLY D  75      44.533  75.995  13.136  1.00 21.85           C  
ATOM   9432  C   GLY D  75      45.916  76.298  13.700  1.00 25.26           C  
ATOM   9433  O   GLY D  75      46.913  75.712  13.272  1.00 27.48           O  
ATOM   9434  N   GLU D  76      45.984  77.214  14.661  1.00 25.42           N  
ATOM   9435  CA  GLU D  76      47.248  77.584  15.283  1.00 27.10           C  
ATOM   9436  C   GLU D  76      47.837  76.341  15.982  1.00 28.35           C  
ATOM   9437  O   GLU D  76      49.037  76.090  15.875  1.00 27.37           O  
ATOM   9438  CB  GLU D  76      47.049  78.698  16.322  1.00 27.58           C  
ATOM   9439  CG  GLU D  76      46.677  80.094  15.802  1.00 38.78           C  
ATOM   9440  CD  GLU D  76      47.867  80.893  15.271  1.00 41.84           C  
ATOM   9441  OE1 GLU D  76      49.032  80.476  15.489  1.00 42.41           O  
ATOM   9442  OE2 GLU D  76      47.628  81.945  14.637  1.00 43.85           O  
ATOM   9443  N   ALA D  77      46.995  75.586  16.702  1.00 25.34           N  
ATOM   9444  CA  ALA D  77      47.434  74.363  17.408  1.00 24.51           C  
ATOM   9445  C   ALA D  77      47.972  73.318  16.421  1.00 25.69           C  
ATOM   9446  O   ALA D  77      48.962  72.640  16.703  1.00 26.85           O  
ATOM   9447  CB  ALA D  77      46.254  73.750  18.223  1.00 21.63           C  
ATOM   9448  N   SER D  78      47.285  73.176  15.293  1.00 25.37           N  
ATOM   9449  CA  SER D  78      47.665  72.264  14.214  1.00 28.50           C  
ATOM   9450  C   SER D  78      49.083  72.580  13.729  1.00 30.18           C  
ATOM   9451  O   SER D  78      49.926  71.688  13.654  1.00 27.82           O  
ATOM   9452  CB  SER D  78      46.695  72.410  13.042  1.00 27.10           C  
ATOM   9453  OG  SER D  78      47.012  71.527  11.987  1.00 28.08           O  
ATOM   9454  N   ARG D  79      49.311  73.855  13.405  1.00 31.24           N  
ATOM   9455  CA  ARG D  79      50.611  74.366  12.939  1.00 32.23           C  
ATOM   9456  C   ARG D  79      51.672  74.116  14.001  1.00 32.45           C  
ATOM   9457  O   ARG D  79      52.781  73.660  13.704  1.00 31.66           O  
ATOM   9458  CB  ARG D  79      50.512  75.874  12.675  1.00 34.48           C  
ATOM   9459  CG  ARG D  79      50.337  76.270  11.227  1.00 34.43           C  
ATOM   9460  CD  ARG D  79      49.821  77.728  11.097  1.00 40.83           C  
ATOM   9461  NE  ARG D  79      48.479  77.634  10.566  1.00 44.72           N  
ATOM   9462  CZ  ARG D  79      47.416  78.299  10.985  1.00 35.40           C  
ATOM   9463  NH1 ARG D  79      47.479  79.182  11.971  1.00 36.84           N  
ATOM   9464  NH2 ARG D  79      46.257  78.010  10.435  1.00 43.51           N  
ATOM   9465  N   LEU D  80      51.335  74.436  15.246  1.00 31.63           N  
ATOM   9466  CA  LEU D  80      52.257  74.208  16.355  1.00 34.09           C  
ATOM   9467  C   LEU D  80      52.686  72.743  16.411  1.00 33.19           C  
ATOM   9468  O   LEU D  80      53.879  72.442  16.507  1.00 35.17           O  
ATOM   9469  CB  LEU D  80      51.603  74.599  17.677  1.00 28.97           C  
ATOM   9470  CG  LEU D  80      51.855  76.032  18.104  1.00 39.19           C  
ATOM   9471  CD1 LEU D  80      50.740  76.488  19.060  1.00 39.38           C  
ATOM   9472  CD2 LEU D  80      53.252  76.109  18.746  1.00 36.96           C  
ATOM   9473  N   ALA D  81      51.715  71.839  16.374  1.00 29.83           N  
ATOM   9474  CA  ALA D  81      52.010  70.410  16.392  1.00 32.32           C  
ATOM   9475  C   ALA D  81      52.910  70.007  15.207  1.00 33.68           C  
ATOM   9476  O   ALA D  81      53.883  69.277  15.380  1.00 31.26           O  
ATOM   9477  CB  ALA D  81      50.724  69.618  16.344  1.00 31.40           C  
ATOM   9478  N   HIS D  82      52.579  70.464  13.999  1.00 34.03           N  
ATOM   9479  CA  HIS D  82      53.393  70.125  12.831  1.00 34.14           C  
ATOM   9480  C   HIS D  82      54.803  70.688  12.927  1.00 35.38           C  
ATOM   9481  O   HIS D  82      55.775  69.998  12.610  1.00 36.51           O  
ATOM   9482  CB  HIS D  82      52.719  70.609  11.535  1.00 37.59           C  
ATOM   9483  CG  HIS D  82      51.724  69.636  10.987  1.00 46.55           C  
ATOM   9484  ND1 HIS D  82      52.079  68.372  10.563  1.00 51.54           N  
ATOM   9485  CD2 HIS D  82      50.377  69.711  10.858  1.00 50.27           C  
ATOM   9486  CE1 HIS D  82      50.992  67.711  10.202  1.00 53.42           C  
ATOM   9487  NE2 HIS D  82      49.946  68.501  10.373  1.00 49.41           N  
ATOM   9488  N   TYR D  83      54.924  71.930  13.382  1.00 35.54           N  
ATOM   9489  CA  TYR D  83      56.237  72.569  13.515  1.00 35.00           C  
ATOM   9490  C   TYR D  83      57.127  71.753  14.447  1.00 38.33           C  
ATOM   9491  O   TYR D  83      58.354  71.744  14.309  1.00 35.87           O  
ATOM   9492  CB  TYR D  83      56.105  73.974  14.122  1.00 35.02           C  
ATOM   9493  CG  TYR D  83      55.391  75.016  13.273  1.00 36.64           C  
ATOM   9494  CD1 TYR D  83      54.950  76.208  13.848  1.00 39.57           C  
ATOM   9495  CD2 TYR D  83      55.163  74.821  11.909  1.00 37.56           C  
ATOM   9496  CE1 TYR D  83      54.291  77.189  13.088  1.00 37.66           C  
ATOM   9497  CE2 TYR D  83      54.507  75.801  11.138  1.00 40.19           C  
ATOM   9498  CZ  TYR D  83      54.078  76.982  11.742  1.00 36.96           C  
ATOM   9499  OH  TYR D  83      53.466  77.976  10.996  1.00 40.27           O  
ATOM   9500  N   ASN D  84      56.504  71.091  15.417  1.00 37.28           N  
ATOM   9501  CA  ASN D  84      57.243  70.298  16.390  1.00 38.33           C  
ATOM   9502  C   ASN D  84      57.233  68.809  16.103  1.00 38.17           C  
ATOM   9503  O   ASN D  84      57.639  68.006  16.937  1.00 40.05           O  
ATOM   9504  CB  ASN D  84      56.702  70.593  17.789  1.00 34.87           C  
ATOM   9505  CG  ASN D  84      57.144  71.942  18.278  1.00 36.75           C  
ATOM   9506  OD1 ASN D  84      58.311  72.124  18.609  1.00 39.91           O  
ATOM   9507  ND2 ASN D  84      56.239  72.918  18.278  1.00 35.26           N  
ATOM   9508  N   LYS D  85      56.779  68.458  14.909  1.00 36.77           N  
ATOM   9509  CA  LYS D  85      56.720  67.072  14.471  1.00 40.07           C  
ATOM   9510  C   LYS D  85      55.967  66.181  15.451  1.00 41.89           C  
ATOM   9511  O   LYS D  85      56.415  65.085  15.778  1.00 41.58           O  
ATOM   9512  CB  LYS D  85      58.135  66.517  14.259  1.00 41.63           C  
ATOM   9513  CG  LYS D  85      58.857  67.058  13.036  1.00 46.10           C  
ATOM   9514  CD  LYS D  85      59.485  68.411  13.286  1.00 49.79           C  
ATOM   9515  CE  LYS D  85      60.354  68.828  12.095  1.00 51.72           C  
ATOM   9516  NZ  LYS D  85      61.306  67.742  11.721  1.00 48.48           N  
ATOM   9517  N   ARG D  86      54.815  66.658  15.909  1.00 40.48           N  
ATOM   9518  CA  ARG D  86      53.984  65.909  16.843  1.00 38.76           C  
ATOM   9519  C   ARG D  86      52.687  65.594  16.127  1.00 38.26           C  
ATOM   9520  O   ARG D  86      52.155  66.436  15.420  1.00 40.82           O  
ATOM   9521  CB  ARG D  86      53.699  66.764  18.072  1.00 39.80           C  
ATOM   9522  CG  ARG D  86      54.924  67.050  18.921  1.00 42.45           C  
ATOM   9523  CD  ARG D  86      55.184  65.938  19.924  1.00 49.44           C  
ATOM   9524  NE  ARG D  86      56.373  66.208  20.723  1.00 54.54           N  
ATOM   9525  CZ  ARG D  86      57.613  65.955  20.321  1.00 58.63           C  
ATOM   9526  NH1 ARG D  86      57.826  65.409  19.131  1.00 60.08           N  
ATOM   9527  NH2 ARG D  86      58.641  66.283  21.094  1.00 62.50           N  
ATOM   9528  N   SER D  87      52.156  64.393  16.302  1.00 33.72           N  
ATOM   9529  CA  SER D  87      50.921  64.078  15.625  1.00 33.65           C  
ATOM   9530  C   SER D  87      49.705  64.209  16.533  1.00 31.00           C  
ATOM   9531  O   SER D  87      48.593  63.898  16.129  1.00 30.29           O  
ATOM   9532  CB  SER D  87      50.997  62.667  15.058  1.00 39.78           C  
ATOM   9533  OG  SER D  87      51.344  61.765  16.068  1.00 38.94           O  
ATOM   9534  N   THR D  88      49.918  64.683  17.754  1.00 29.17           N  
ATOM   9535  CA  THR D  88      48.821  64.816  18.705  1.00 28.17           C  
ATOM   9536  C   THR D  88      48.633  66.256  19.168  1.00 27.11           C  
ATOM   9537  O   THR D  88      49.590  66.914  19.584  1.00 31.96           O  
ATOM   9538  CB  THR D  88      49.062  64.006  20.016  1.00 31.63           C  
ATOM   9539  OG1 THR D  88      49.515  62.678  19.711  1.00 32.61           O  
ATOM   9540  CG2 THR D  88      47.760  63.917  20.822  1.00 30.72           C  
ATOM   9541  N   ILE D  89      47.409  66.750  19.077  1.00 27.39           N  
ATOM   9542  CA  ILE D  89      47.133  68.082  19.604  1.00 27.50           C  
ATOM   9543  C   ILE D  89      46.642  67.835  21.018  1.00 26.35           C  
ATOM   9544  O   ILE D  89      45.616  67.182  21.220  1.00 29.81           O  
ATOM   9545  CB  ILE D  89      46.052  68.798  18.794  1.00 28.43           C  
ATOM   9546  CG1 ILE D  89      46.695  69.340  17.503  1.00 32.51           C  
ATOM   9547  CG2 ILE D  89      45.447  69.966  19.607  1.00 27.20           C  
ATOM   9548  CD1 ILE D  89      45.726  69.989  16.577  1.00 29.12           C  
ATOM   9549  N   THR D  90      47.405  68.311  21.989  1.00 27.59           N  
ATOM   9550  CA  THR D  90      47.047  68.167  23.390  1.00 29.41           C  
ATOM   9551  C   THR D  90      46.612  69.515  23.935  1.00 27.32           C  
ATOM   9552  O   THR D  90      46.657  70.520  23.227  1.00 26.79           O  
ATOM   9553  CB  THR D  90      48.241  67.661  24.238  1.00 28.91           C  
ATOM   9554  OG1 THR D  90      49.200  68.704  24.391  1.00 30.37           O  
ATOM   9555  CG2 THR D  90      48.916  66.457  23.560  1.00 32.84           C  
ATOM   9556  N   SER D  91      46.222  69.554  25.204  1.00 27.10           N  
ATOM   9557  CA  SER D  91      45.791  70.800  25.795  1.00 26.21           C  
ATOM   9558  C   SER D  91      46.968  71.751  25.800  1.00 28.87           C  
ATOM   9559  O   SER D  91      46.789  72.964  25.865  1.00 29.15           O  
ATOM   9560  CB  SER D  91      45.276  70.566  27.215  1.00 30.19           C  
ATOM   9561  OG  SER D  91      46.287  70.014  28.006  1.00 32.80           O  
ATOM   9562  N   ARG D  92      48.178  71.211  25.686  1.00 24.37           N  
ATOM   9563  CA  ARG D  92      49.347  72.077  25.690  1.00 29.84           C  
ATOM   9564  C   ARG D  92      49.464  72.903  24.383  1.00 26.53           C  
ATOM   9565  O   ARG D  92      49.912  74.044  24.404  1.00 27.14           O  
ATOM   9566  CB  ARG D  92      50.599  71.248  25.900  1.00 32.37           C  
ATOM   9567  CG  ARG D  92      51.784  72.081  26.223  1.00 39.91           C  
ATOM   9568  CD  ARG D  92      52.876  71.242  26.890  1.00 44.94           C  
ATOM   9569  NE  ARG D  92      54.126  71.981  26.853  1.00 46.25           N  
ATOM   9570  CZ  ARG D  92      54.846  72.130  25.753  1.00 42.04           C  
ATOM   9571  NH1 ARG D  92      54.435  71.568  24.629  1.00 45.31           N  
ATOM   9572  NH2 ARG D  92      55.943  72.868  25.773  1.00 48.58           N  
ATOM   9573  N   GLU D  93      49.085  72.300  23.267  1.00 26.86           N  
ATOM   9574  CA  GLU D  93      49.078  72.976  21.970  1.00 26.94           C  
ATOM   9575  C   GLU D  93      47.915  73.974  21.969  1.00 26.78           C  
ATOM   9576  O   GLU D  93      48.011  75.046  21.371  1.00 25.04           O  
ATOM   9577  CB  GLU D  93      48.876  71.967  20.829  1.00 25.28           C  
ATOM   9578  CG  GLU D  93      50.166  71.184  20.429  1.00 29.26           C  
ATOM   9579  CD  GLU D  93      50.658  70.280  21.531  1.00 34.88           C  
ATOM   9580  OE1 GLU D  93      49.857  69.441  21.988  1.00 37.79           O  
ATOM   9581  OE2 GLU D  93      51.836  70.403  21.948  1.00 35.28           O  
ATOM   9582  N   ILE D  94      46.802  73.620  22.622  1.00 26.72           N  
ATOM   9583  CA  ILE D  94      45.682  74.556  22.673  1.00 21.94           C  
ATOM   9584  C   ILE D  94      46.117  75.776  23.480  1.00 23.39           C  
ATOM   9585  O   ILE D  94      45.899  76.933  23.070  1.00 23.98           O  
ATOM   9586  CB  ILE D  94      44.406  73.934  23.312  1.00 24.64           C  
ATOM   9587  CG1 ILE D  94      43.918  72.707  22.508  1.00 27.14           C  
ATOM   9588  CG2 ILE D  94      43.306  75.013  23.379  1.00 19.87           C  
ATOM   9589  CD1 ILE D  94      43.556  72.953  20.989  1.00 24.26           C  
ATOM   9590  N   GLN D  95      46.758  75.532  24.625  1.00 21.06           N  
ATOM   9591  CA  GLN D  95      47.210  76.617  25.484  1.00 22.59           C  
ATOM   9592  C   GLN D  95      48.167  77.553  24.765  1.00 23.51           C  
ATOM   9593  O   GLN D  95      48.037  78.775  24.849  1.00 23.70           O  
ATOM   9594  CB  GLN D  95      47.885  76.058  26.738  1.00 23.76           C  
ATOM   9595  CG  GLN D  95      48.607  77.091  27.572  1.00 28.37           C  
ATOM   9596  CD  GLN D  95      48.874  76.560  28.966  1.00 29.54           C  
ATOM   9597  OE1 GLN D  95      49.980  76.150  29.289  1.00 39.12           O  
ATOM   9598  NE2 GLN D  95      47.850  76.525  29.769  1.00 24.76           N  
ATOM   9599  N   THR D  96      49.140  76.999  24.064  1.00 22.80           N  
ATOM   9600  CA  THR D  96      50.081  77.875  23.356  1.00 22.51           C  
ATOM   9601  C   THR D  96      49.356  78.625  22.208  1.00 23.42           C  
ATOM   9602  O   THR D  96      49.614  79.787  21.978  1.00 22.36           O  
ATOM   9603  CB  THR D  96      51.227  77.055  22.795  1.00 27.67           C  
ATOM   9604  OG1 THR D  96      51.929  76.500  23.905  1.00 28.12           O  
ATOM   9605  CG2 THR D  96      52.203  77.927  21.961  1.00 24.09           C  
ATOM   9606  N   ALA D  97      48.469  77.945  21.498  1.00 21.28           N  
ATOM   9607  CA  ALA D  97      47.708  78.592  20.415  1.00 23.72           C  
ATOM   9608  C   ALA D  97      46.909  79.773  20.994  1.00 23.50           C  
ATOM   9609  O   ALA D  97      46.812  80.844  20.380  1.00 25.27           O  
ATOM   9610  CB  ALA D  97      46.766  77.574  19.760  1.00 20.71           C  
ATOM   9611  N   VAL D  98      46.356  79.585  22.188  1.00 22.14           N  
ATOM   9612  CA  VAL D  98      45.611  80.631  22.874  1.00 23.87           C  
ATOM   9613  C   VAL D  98      46.530  81.813  23.188  1.00 23.77           C  
ATOM   9614  O   VAL D  98      46.150  82.985  23.015  1.00 21.43           O  
ATOM   9615  CB  VAL D  98      44.967  80.084  24.206  1.00 24.73           C  
ATOM   9616  CG1 VAL D  98      44.519  81.228  25.100  1.00 26.15           C  
ATOM   9617  CG2 VAL D  98      43.742  79.214  23.864  1.00 23.83           C  
ATOM   9618  N   ARG D  99      47.744  81.540  23.663  1.00 22.84           N  
ATOM   9619  CA  ARG D  99      48.646  82.646  23.973  1.00 25.24           C  
ATOM   9620  C   ARG D  99      49.057  83.410  22.716  1.00 25.37           C  
ATOM   9621  O   ARG D  99      49.267  84.621  22.759  1.00 28.66           O  
ATOM   9622  CB  ARG D  99      49.907  82.141  24.707  1.00 29.46           C  
ATOM   9623  CG  ARG D  99      49.610  81.676  26.147  1.00 31.92           C  
ATOM   9624  CD  ARG D  99      50.866  81.153  26.860  1.00 41.68           C  
ATOM   9625  NE  ARG D  99      50.632  80.868  28.283  1.00 42.35           N  
ATOM   9626  CZ  ARG D  99      51.148  79.822  28.927  1.00 46.91           C  
ATOM   9627  NH1 ARG D  99      51.925  78.954  28.289  1.00 44.25           N  
ATOM   9628  NH2 ARG D  99      50.887  79.635  30.216  1.00 49.38           N  
ATOM   9629  N   LEU D 100      49.207  82.691  21.614  1.00 25.73           N  
ATOM   9630  CA  LEU D 100      49.571  83.314  20.345  1.00 25.66           C  
ATOM   9631  C   LEU D 100      48.415  84.131  19.770  1.00 25.90           C  
ATOM   9632  O   LEU D 100      48.603  85.253  19.268  1.00 26.34           O  
ATOM   9633  CB  LEU D 100      49.945  82.248  19.329  1.00 24.98           C  
ATOM   9634  CG  LEU D 100      51.281  81.505  19.530  1.00 21.34           C  
ATOM   9635  CD1 LEU D 100      51.310  80.298  18.675  1.00 21.54           C  
ATOM   9636  CD2 LEU D 100      52.434  82.450  19.161  1.00 23.28           C  
ATOM   9637  N   LEU D 101      47.210  83.587  19.869  1.00 24.77           N  
ATOM   9638  CA  LEU D 101      46.063  84.253  19.270  1.00 25.22           C  
ATOM   9639  C   LEU D 101      45.388  85.346  20.052  1.00 27.44           C  
ATOM   9640  O   LEU D 101      44.921  86.311  19.458  1.00 31.65           O  
ATOM   9641  CB  LEU D 101      45.003  83.214  18.880  1.00 24.33           C  
ATOM   9642  CG  LEU D 101      43.738  83.773  18.195  1.00 31.05           C  
ATOM   9643  CD1 LEU D 101      44.105  84.073  16.741  1.00 37.34           C  
ATOM   9644  CD2 LEU D 101      42.558  82.770  18.233  1.00 30.35           C  
ATOM   9645  N   LEU D 102      45.280  85.201  21.373  1.00 25.57           N  
ATOM   9646  CA  LEU D 102      44.548  86.206  22.138  1.00 24.45           C  
ATOM   9647  C   LEU D 102      45.366  87.340  22.674  1.00 25.06           C  
ATOM   9648  O   LEU D 102      46.547  87.176  23.008  1.00 27.14           O  
ATOM   9649  CB  LEU D 102      43.757  85.576  23.306  1.00 23.05           C  
ATOM   9650  CG  LEU D 102      42.799  84.396  23.061  1.00 32.80           C  
ATOM   9651  CD1 LEU D 102      41.903  84.168  24.315  1.00 28.22           C  
ATOM   9652  CD2 LEU D 102      41.942  84.637  21.873  1.00 30.21           C  
ATOM   9653  N   PRO D 103      44.756  88.533  22.743  1.00 25.15           N  
ATOM   9654  CA  PRO D 103      45.521  89.663  23.271  1.00 29.10           C  
ATOM   9655  C   PRO D 103      45.634  89.575  24.792  1.00 31.30           C  
ATOM   9656  O   PRO D 103      44.769  89.018  25.455  1.00 33.98           O  
ATOM   9657  CB  PRO D 103      44.721  90.886  22.807  1.00 33.72           C  
ATOM   9658  CG  PRO D 103      43.338  90.387  22.648  1.00 31.34           C  
ATOM   9659  CD  PRO D 103      43.500  88.974  22.106  1.00 25.28           C  
ATOM   9660  N   GLY D 104      46.722  90.113  25.322  1.00 30.39           N  
ATOM   9661  CA  GLY D 104      46.980  90.157  26.759  1.00 33.42           C  
ATOM   9662  C   GLY D 104      46.088  89.575  27.844  1.00 31.62           C  
ATOM   9663  O   GLY D 104      46.223  88.396  28.212  1.00 32.30           O  
ATOM   9664  N   GLU D 105      45.204  90.398  28.396  1.00 32.57           N  
ATOM   9665  CA  GLU D 105      44.326  89.961  29.465  1.00 32.08           C  
ATOM   9666  C   GLU D 105      43.398  88.842  29.092  1.00 34.78           C  
ATOM   9667  O   GLU D 105      43.106  87.966  29.931  1.00 32.63           O  
ATOM   9668  CB  GLU D 105      43.518  91.131  30.024  1.00 35.71           C  
ATOM   9669  CG  GLU D 105      44.347  92.040  30.926  1.00 45.13           C  
ATOM   9670  CD  GLU D 105      45.117  91.263  31.992  1.00 45.00           C  
ATOM   9671  OE1 GLU D 105      46.339  91.073  31.838  1.00 47.01           O  
ATOM   9672  OE2 GLU D 105      44.491  90.833  32.978  1.00 50.39           O  
ATOM   9673  N   LEU D 106      42.904  88.858  27.853  1.00 27.49           N  
ATOM   9674  CA  LEU D 106      42.030  87.782  27.413  1.00 26.19           C  
ATOM   9675  C   LEU D 106      42.770  86.457  27.414  1.00 25.10           C  
ATOM   9676  O   LEU D 106      42.221  85.446  27.836  1.00 27.73           O  
ATOM   9677  CB  LEU D 106      41.499  88.031  25.993  1.00 28.11           C  
ATOM   9678  CG  LEU D 106      40.385  89.060  25.795  1.00 28.50           C  
ATOM   9679  CD1 LEU D 106      40.041  89.182  24.274  1.00 23.69           C  
ATOM   9680  CD2 LEU D 106      39.190  88.627  26.576  1.00 26.53           C  
ATOM   9681  N   ALA D 107      43.991  86.431  26.894  1.00 25.37           N  
ATOM   9682  CA  ALA D 107      44.717  85.167  26.880  1.00 26.80           C  
ATOM   9683  C   ALA D 107      44.960  84.695  28.317  1.00 33.02           C  
ATOM   9684  O   ALA D 107      44.825  83.503  28.626  1.00 34.26           O  
ATOM   9685  CB  ALA D 107      46.049  85.313  26.125  1.00 26.98           C  
ATOM   9686  N   LYS D 108      45.292  85.636  29.198  1.00 36.58           N  
ATOM   9687  CA  LYS D 108      45.539  85.308  30.601  1.00 35.03           C  
ATOM   9688  C   LYS D 108      44.358  84.653  31.286  1.00 34.77           C  
ATOM   9689  O   LYS D 108      44.528  83.625  31.956  1.00 35.57           O  
ATOM   9690  CB  LYS D 108      45.976  86.558  31.367  1.00 39.22           C  
ATOM   9691  CG  LYS D 108      47.303  87.115  30.847  1.00 45.46           C  
ATOM   9692  CD  LYS D 108      47.894  88.182  31.766  1.00 47.87           C  
ATOM   9693  CE  LYS D 108      49.204  88.708  31.196  1.00 50.97           C  
ATOM   9694  NZ  LYS D 108      50.132  87.596  30.837  1.00 48.61           N  
ATOM   9695  N   HIS D 109      43.161  85.214  31.128  1.00 31.25           N  
ATOM   9696  CA  HIS D 109      41.988  84.635  31.746  1.00 32.76           C  
ATOM   9697  C   HIS D 109      41.570  83.356  31.017  1.00 31.55           C  
ATOM   9698  O   HIS D 109      41.081  82.426  31.648  1.00 29.34           O  
ATOM   9699  CB  HIS D 109      40.809  85.626  31.777  1.00 34.28           C  
ATOM   9700  CG  HIS D 109      40.968  86.735  32.772  1.00 41.01           C  
ATOM   9701  ND1 HIS D 109      41.288  86.514  34.095  1.00 41.92           N  
ATOM   9702  CD2 HIS D 109      40.794  88.074  32.648  1.00 44.48           C  
ATOM   9703  CE1 HIS D 109      41.301  87.665  34.743  1.00 43.56           C  
ATOM   9704  NE2 HIS D 109      41.002  88.628  33.889  1.00 43.69           N  
ATOM   9705  N   ALA D 110      41.750  83.312  29.694  1.00 28.80           N  
ATOM   9706  CA  ALA D 110      41.404  82.114  28.918  1.00 28.50           C  
ATOM   9707  C   ALA D 110      42.281  80.920  29.344  1.00 27.71           C  
ATOM   9708  O   ALA D 110      41.780  79.801  29.503  1.00 26.83           O  
ATOM   9709  CB  ALA D 110      41.587  82.373  27.426  1.00 26.97           C  
ATOM   9710  N   VAL D 111      43.583  81.165  29.491  1.00 27.33           N  
ATOM   9711  CA  VAL D 111      44.540  80.133  29.914  1.00 28.65           C  
ATOM   9712  C   VAL D 111      44.151  79.613  31.318  1.00 32.59           C  
ATOM   9713  O   VAL D 111      44.154  78.407  31.569  1.00 27.54           O  
ATOM   9714  CB  VAL D 111      45.988  80.698  29.932  1.00 28.69           C  
ATOM   9715  CG1 VAL D 111      46.961  79.725  30.664  1.00 31.55           C  
ATOM   9716  CG2 VAL D 111      46.468  80.902  28.494  1.00 29.11           C  
ATOM   9717  N   SER D 112      43.801  80.528  32.219  1.00 31.09           N  
ATOM   9718  CA  SER D 112      43.381  80.166  33.575  1.00 34.38           C  
ATOM   9719  C   SER D 112      42.158  79.253  33.572  1.00 35.50           C  
ATOM   9720  O   SER D 112      42.165  78.210  34.248  1.00 33.35           O  
ATOM   9721  CB  SER D 112      43.086  81.432  34.398  1.00 33.54           C  
ATOM   9722  OG  SER D 112      42.538  81.081  35.647  1.00 47.68           O  
ATOM   9723  N   GLU D 113      41.119  79.636  32.820  1.00 29.51           N  
ATOM   9724  CA  GLU D 113      39.891  78.838  32.701  1.00 33.41           C  
ATOM   9725  C   GLU D 113      40.166  77.480  32.014  1.00 31.20           C  
ATOM   9726  O   GLU D 113      39.581  76.447  32.379  1.00 27.10           O  
ATOM   9727  CB  GLU D 113      38.821  79.571  31.863  1.00 34.75           C  
ATOM   9728  CG  GLU D 113      38.313  80.937  32.376  1.00 40.41           C  
ATOM   9729  CD  GLU D 113      37.031  80.843  33.188  1.00 48.11           C  
ATOM   9730  OE1 GLU D 113      37.121  80.441  34.364  1.00 47.53           O  
ATOM   9731  OE2 GLU D 113      35.933  81.163  32.655  1.00 48.60           O  
ATOM   9732  N   GLY D 114      41.004  77.491  30.984  1.00 28.92           N  
ATOM   9733  CA  GLY D 114      41.296  76.244  30.290  1.00 26.41           C  
ATOM   9734  C   GLY D 114      42.035  75.281  31.206  1.00 29.07           C  
ATOM   9735  O   GLY D 114      41.726  74.092  31.258  1.00 27.39           O  
ATOM   9736  N   THR D 115      43.005  75.804  31.936  1.00 28.67           N  
ATOM   9737  CA  THR D 115      43.802  74.990  32.861  1.00 33.33           C  
ATOM   9738  C   THR D 115      42.936  74.441  33.978  1.00 33.72           C  
ATOM   9739  O   THR D 115      42.980  73.240  34.302  1.00 30.49           O  
ATOM   9740  CB  THR D 115      44.914  75.821  33.437  1.00 31.39           C  
ATOM   9741  OG1 THR D 115      45.705  76.307  32.356  1.00 35.03           O  
ATOM   9742  CG2 THR D 115      45.790  74.991  34.374  1.00 38.16           C  
ATOM   9743  N   LYS D 116      42.134  75.321  34.557  1.00 31.17           N  
ATOM   9744  CA  LYS D 116      41.225  74.918  35.607  1.00 34.46           C  
ATOM   9745  C   LYS D 116      40.302  73.801  35.124  1.00 32.88           C  
ATOM   9746  O   LYS D 116      40.048  72.831  35.850  1.00 32.63           O  
ATOM   9747  CB  LYS D 116      40.371  76.119  36.069  1.00 36.34           C  
ATOM   9748  CG  LYS D 116      39.323  75.778  37.107  1.00 42.91           C  
ATOM   9749  CD  LYS D 116      38.477  77.005  37.496  1.00 46.52           C  
ATOM   9750  CE  LYS D 116      39.377  78.168  37.885  1.00 51.50           C  
ATOM   9751  NZ  LYS D 116      40.404  77.727  38.877  1.00 56.98           N  
ATOM   9752  N   ALA D 117      39.793  73.920  33.903  1.00 27.84           N  
ATOM   9753  CA  ALA D 117      38.897  72.908  33.402  1.00 27.89           C  
ATOM   9754  C   ALA D 117      39.572  71.553  33.202  1.00 28.48           C  
ATOM   9755  O   ALA D 117      38.969  70.499  33.494  1.00 27.28           O  
ATOM   9756  CB  ALA D 117      38.224  73.375  32.089  1.00 30.01           C  
ATOM   9757  N   VAL D 118      40.797  71.558  32.678  1.00 27.39           N  
ATOM   9758  CA  VAL D 118      41.503  70.291  32.434  1.00 27.84           C  
ATOM   9759  C   VAL D 118      41.870  69.642  33.765  1.00 28.51           C  
ATOM   9760  O   VAL D 118      41.748  68.440  33.928  1.00 30.62           O  
ATOM   9761  CB  VAL D 118      42.795  70.502  31.595  1.00 27.92           C  
ATOM   9762  CG1 VAL D 118      43.591  69.201  31.517  1.00 27.35           C  
ATOM   9763  CG2 VAL D 118      42.422  70.947  30.186  1.00 27.89           C  
ATOM   9764  N   THR D 119      42.309  70.445  34.721  1.00 32.62           N  
ATOM   9765  CA  THR D 119      42.661  69.904  36.025  1.00 35.63           C  
ATOM   9766  C   THR D 119      41.428  69.249  36.686  1.00 37.16           C  
ATOM   9767  O   THR D 119      41.538  68.150  37.251  1.00 35.02           O  
ATOM   9768  CB  THR D 119      43.243  70.997  36.906  1.00 35.96           C  
ATOM   9769  OG1 THR D 119      44.310  71.637  36.199  1.00 33.94           O  
ATOM   9770  CG2 THR D 119      43.804  70.412  38.181  1.00 36.05           C  
ATOM   9771  N   LYS D 120      40.262  69.898  36.594  1.00 34.41           N  
ATOM   9772  CA  LYS D 120      39.021  69.355  37.150  1.00 33.52           C  
ATOM   9773  C   LYS D 120      38.651  68.065  36.438  1.00 37.63           C  
ATOM   9774  O   LYS D 120      38.373  67.027  37.063  1.00 31.15           O  
ATOM   9775  CB  LYS D 120      37.865  70.349  36.996  1.00 34.34           C  
ATOM   9776  CG  LYS D 120      36.527  69.866  37.548  1.00 36.15           C  
ATOM   9777  CD  LYS D 120      35.481  71.008  37.581  1.00 40.15           C  
ATOM   9778  CE  LYS D 120      34.063  70.502  37.890  1.00 41.55           C  
ATOM   9779  NZ  LYS D 120      33.888  69.931  39.274  1.00 43.84           N  
ATOM   9780  N   TYR D 121      38.622  68.138  35.109  1.00 32.41           N  
ATOM   9781  CA  TYR D 121      38.307  66.989  34.294  1.00 32.92           C  
ATOM   9782  C   TYR D 121      39.134  65.744  34.652  1.00 36.55           C  
ATOM   9783  O   TYR D 121      38.621  64.623  34.673  1.00 36.63           O  
ATOM   9784  CB  TYR D 121      38.585  67.332  32.843  1.00 30.95           C  
ATOM   9785  CG  TYR D 121      38.207  66.240  31.917  1.00 30.63           C  
ATOM   9786  CD1 TYR D 121      36.873  66.035  31.572  1.00 28.34           C  
ATOM   9787  CD2 TYR D 121      39.173  65.396  31.381  1.00 30.61           C  
ATOM   9788  CE1 TYR D 121      36.515  65.020  30.716  1.00 34.75           C  
ATOM   9789  CE2 TYR D 121      38.819  64.367  30.518  1.00 32.98           C  
ATOM   9790  CZ  TYR D 121      37.494  64.194  30.192  1.00 34.14           C  
ATOM   9791  OH  TYR D 121      37.126  63.229  29.303  1.00 37.30           O  
ATOM   9792  N   THR D 122      40.417  65.950  34.900  1.00 36.27           N  
ATOM   9793  CA  THR D 122      41.322  64.850  35.202  1.00 43.02           C  
ATOM   9794  C   THR D 122      41.281  64.438  36.674  1.00 42.92           C  
ATOM   9795  O   THR D 122      41.896  63.447  37.060  1.00 45.23           O  
ATOM   9796  CB  THR D 122      42.764  65.230  34.815  1.00 42.72           C  
ATOM   9797  OG1 THR D 122      43.255  66.247  35.704  1.00 47.80           O  
ATOM   9798  CG2 THR D 122      42.790  65.776  33.396  1.00 40.24           C  
ATOM   9799  N   SER D 123      40.547  65.197  37.486  1.00 43.88           N  
ATOM   9800  CA  SER D 123      40.436  64.919  38.916  1.00 47.40           C  
ATOM   9801  C   SER D 123      39.293  63.948  39.170  1.00 51.22           C  
ATOM   9802  O   SER D 123      39.063  63.529  40.300  1.00 53.17           O  
ATOM   9803  CB  SER D 123      40.160  66.207  39.690  1.00 43.67           C  
ATOM   9804  OG  SER D 123      38.792  66.579  39.566  1.00 38.10           O  
ATOM   9805  N   ALA D 124      38.566  63.608  38.115  1.00 55.09           N  
ATOM   9806  CA  ALA D 124      37.435  62.703  38.242  1.00 57.96           C  
ATOM   9807  C   ALA D 124      37.730  61.289  37.756  1.00 60.51           C  
ATOM   9808  O   ALA D 124      38.507  61.098  36.815  1.00 60.63           O  
ATOM   9809  CB  ALA D 124      36.246  63.270  37.486  1.00 57.25           C  
ATOM   9810  N   LYS D 125      37.097  60.319  38.422  1.00 62.72           N  
ATOM   9811  CA  LYS D 125      37.187  58.886  38.127  1.00 65.24           C  
ATOM   9812  C   LYS D 125      38.129  58.079  39.021  1.00 66.80           C  
ATOM   9813  O   LYS D 125      38.893  58.689  39.798  1.00 68.59           O  
ATOM   9814  CB  LYS D 125      37.547  58.663  36.653  1.00 66.57           C  
ATOM   9815  CG  LYS D 125      36.463  59.139  35.691  1.00 65.46           C  
ATOM   9816  CD  LYS D 125      36.621  58.511  34.316  1.00 67.98           C  
ATOM   9817  CE  LYS D 125      35.352  58.668  33.492  1.00 68.27           C  
ATOM   9818  NZ  LYS D 125      35.439  57.914  32.210  1.00 68.55           N  
ATOM   9819  OXT LYS D 125      38.082  56.833  38.940  1.00 67.28           O  
TER    9820      LYS D 125                                                      
ATOM   9821  N   ALA E   1      22.917 183.351  28.213  1.00 97.86           N  
ATOM   9822  CA  ALA E   1      21.763 182.961  27.355  1.00 97.71           C  
ATOM   9823  C   ALA E   1      21.314 184.129  26.482  1.00 97.74           C  
ATOM   9824  O   ALA E   1      22.136 184.893  25.976  1.00 97.24           O  
ATOM   9825  CB  ALA E   1      20.605 182.485  28.227  1.00 97.37           C  
ATOM   9826  N   ARG E   2      20.002 184.254  26.306  1.00 98.46           N  
ATOM   9827  CA  ARG E   2      19.422 185.326  25.504  1.00 98.06           C  
ATOM   9828  C   ARG E   2      18.426 186.091  26.376  1.00 98.50           C  
ATOM   9829  O   ARG E   2      17.738 187.001  25.914  1.00 98.38           O  
ATOM   9830  CB  ARG E   2      18.720 184.740  24.280  1.00 98.77           C  
ATOM   9831  CG  ARG E   2      19.597 183.802  23.457  1.00 99.22           C  
ATOM   9832  CD  ARG E   2      20.609 184.540  22.596  1.00 98.37           C  
ATOM   9833  NE  ARG E   2      21.512 183.608  21.923  1.00 98.90           N  
ATOM   9834  CZ  ARG E   2      22.380 183.952  20.976  1.00100.09           C  
ATOM   9835  NH1 ARG E   2      22.468 185.215  20.576  1.00 98.82           N  
ATOM   9836  NH2 ARG E   2      23.165 183.031  20.429  1.00 99.59           N  
ATOM   9837  N   THR E   3      18.361 185.692  27.642  1.00 98.29           N  
ATOM   9838  CA  THR E   3      17.498 186.310  28.646  1.00 98.22           C  
ATOM   9839  C   THR E   3      16.001 186.323  28.354  1.00 98.31           C  
ATOM   9840  O   THR E   3      15.227 186.842  29.156  1.00 99.23           O  
ATOM   9841  CB  THR E   3      17.919 187.766  28.919  1.00 97.94           C  
ATOM   9842  OG1 THR E   3      17.321 188.626  27.943  1.00 98.54           O  
ATOM   9843  CG2 THR E   3      19.432 187.906  28.842  1.00 97.63           C  
ATOM   9844  N   LYS E   4      15.582 185.767  27.222  0.00 97.83           N  
ATOM   9845  CA  LYS E   4      14.159 185.758  26.897  0.00 97.30           C  
ATOM   9846  C   LYS E   4      13.494 184.470  27.384  0.00 97.08           C  
ATOM   9847  O   LYS E   4      13.744 184.025  28.504  0.00 97.01           O  
ATOM   9848  CB  LYS E   4      13.951 185.930  25.388  0.00 97.07           C  
ATOM   9849  CG  LYS E   4      12.514 186.262  24.994  0.00 96.73           C  
ATOM   9850  CD  LYS E   4      12.019 187.517  25.705  0.00 96.48           C  
ATOM   9851  CE  LYS E   4      10.560 187.804  25.385  0.00 96.33           C  
ATOM   9852  NZ  LYS E   4      10.057 189.003  26.112  0.00 96.23           N  
ATOM   9853  N   GLN E   5      12.648 183.875  26.547  0.00 96.86           N  
ATOM   9854  CA  GLN E   5      11.954 182.646  26.915  0.00 96.69           C  
ATOM   9855  C   GLN E   5      11.562 181.812  25.700  0.00 96.75           C  
ATOM   9856  O   GLN E   5      10.725 182.226  24.897  0.00 96.70           O  
ATOM   9857  CB  GLN E   5      10.703 182.974  27.736  0.00 96.43           C  
ATOM   9858  CG  GLN E   5       9.716 183.903  27.047  0.00 96.09           C  
ATOM   9859  CD  GLN E   5       8.488 184.176  27.895  0.00 95.90           C  
ATOM   9860  OE1 GLN E   5       8.588 184.715  28.998  0.00 95.80           O  
ATOM   9861  NE2 GLN E   5       7.321 183.803  27.384  0.00 95.80           N  
ATOM   9862  N   THR E   6      12.170 180.637  25.569  1.00 96.90           N  
ATOM   9863  CA  THR E   6      11.870 179.747  24.451  1.00 97.18           C  
ATOM   9864  C   THR E   6      11.949 178.271  24.843  1.00 97.25           C  
ATOM   9865  O   THR E   6      11.097 177.474  24.451  1.00 98.07           O  
ATOM   9866  CB  THR E   6      12.831 179.985  23.261  1.00 97.09           C  
ATOM   9867  OG1 THR E   6      14.142 179.513  23.595  1.00 96.45           O  
ATOM   9868  CG2 THR E   6      12.907 181.468  22.923  1.00 97.24           C  
ATOM   9869  N   ALA E   7      12.972 177.916  25.617  0.00 97.06           N  
ATOM   9870  CA  ALA E   7      13.185 176.539  26.059  0.00 96.79           C  
ATOM   9871  C   ALA E   7      13.641 175.672  24.889  0.00 96.66           C  
ATOM   9872  O   ALA E   7      13.360 174.474  24.837  0.00 96.61           O  
ATOM   9873  CB  ALA E   7      11.905 175.972  26.669  0.00 96.73           C  
ATOM   9874  N   ARG E   8      14.355 176.294  23.956  1.00 96.56           N  
ATOM   9875  CA  ARG E   8      14.858 175.616  22.766  1.00 96.45           C  
ATOM   9876  C   ARG E   8      16.211 174.948  23.008  1.00 96.19           C  
ATOM   9877  O   ARG E   8      16.330 173.722  22.952  1.00 96.46           O  
ATOM   9878  CB  ARG E   8      14.987 176.628  21.622  1.00 96.88           C  
ATOM   9879  CG  ARG E   8      15.638 176.099  20.348  1.00 96.38           C  
ATOM   9880  CD  ARG E   8      14.623 175.518  19.376  1.00 95.40           C  
ATOM   9881  NE  ARG E   8      15.231 175.222  18.081  1.00 94.59           N  
ATOM   9882  CZ  ARG E   8      14.547 174.879  16.992  1.00 94.80           C  
ATOM   9883  NH1 ARG E   8      13.225 174.786  17.038  1.00 93.94           N  
ATOM   9884  NH2 ARG E   8      15.186 174.634  15.854  1.00 94.18           N  
ATOM   9885  N   LYS E   9      17.221 175.771  23.280  1.00 95.59           N  
ATOM   9886  CA  LYS E   9      18.589 175.312  23.511  1.00 95.10           C  
ATOM   9887  C   LYS E   9      18.792 174.058  24.355  1.00 94.97           C  
ATOM   9888  O   LYS E   9      18.125 173.853  25.370  1.00 94.56           O  
ATOM   9889  CB  LYS E   9      19.425 176.453  24.095  1.00 95.08           C  
ATOM   9890  CG  LYS E   9      19.990 177.390  23.042  1.00 94.97           C  
ATOM   9891  CD  LYS E   9      21.047 176.694  22.192  1.00 94.15           C  
ATOM   9892  CE  LYS E   9      22.366 176.542  22.935  1.00 94.40           C  
ATOM   9893  NZ  LYS E   9      22.233 175.772  24.202  1.00 94.92           N  
ATOM   9894  N   SER E  10      19.735 173.229  23.909  1.00 94.79           N  
ATOM   9895  CA  SER E  10      20.097 171.982  24.574  1.00 94.78           C  
ATOM   9896  C   SER E  10      19.052 170.878  24.418  1.00 94.85           C  
ATOM   9897  O   SER E  10      18.740 170.468  23.303  1.00 94.48           O  
ATOM   9898  CB  SER E  10      20.373 172.239  26.060  1.00 94.99           C  
ATOM   9899  OG  SER E  10      20.806 171.057  26.709  1.00 94.92           O  
ATOM   9900  N   THR E  11      18.534 170.401  25.548  1.00 95.29           N  
ATOM   9901  CA  THR E  11      17.532 169.336  25.607  1.00 95.16           C  
ATOM   9902  C   THR E  11      16.989 168.836  24.267  1.00 95.56           C  
ATOM   9903  O   THR E  11      15.872 169.171  23.870  1.00 95.27           O  
ATOM   9904  CB  THR E  11      16.340 169.759  26.489  1.00 94.96           C  
ATOM   9905  OG1 THR E  11      15.341 168.733  26.467  1.00 94.82           O  
ATOM   9906  CG2 THR E  11      15.746 171.073  25.992  1.00 94.47           C  
ATOM   9907  N   GLY E  12      17.783 168.019  23.582  1.00 95.78           N  
ATOM   9908  CA  GLY E  12      17.364 167.479  22.302  1.00 95.60           C  
ATOM   9909  C   GLY E  12      17.291 168.533  21.216  1.00 95.88           C  
ATOM   9910  O   GLY E  12      17.366 168.216  20.027  1.00 96.28           O  
ATOM   9911  N   GLY E  13      17.143 169.789  21.627  1.00 95.59           N  
ATOM   9912  CA  GLY E  13      17.059 170.888  20.683  1.00 95.89           C  
ATOM   9913  C   GLY E  13      18.339 171.120  19.903  1.00 95.94           C  
ATOM   9914  O   GLY E  13      18.692 170.314  19.043  1.00 96.97           O  
ATOM   9915  N   LYS E  14      19.027 172.219  20.206  0.00 95.48           N  
ATOM   9916  CA  LYS E  14      20.276 172.589  19.538  0.00 94.89           C  
ATOM   9917  C   LYS E  14      20.448 171.904  18.189  0.00 94.58           C  
ATOM   9918  O   LYS E  14      20.047 172.435  17.153  0.00 94.53           O  
ATOM   9919  CB  LYS E  14      21.476 172.279  20.443  0.00 94.73           C  
ATOM   9920  CG  LYS E  14      21.558 170.841  20.937  0.00 94.48           C  
ATOM   9921  CD  LYS E  14      22.883 170.581  21.636  0.00 94.29           C  
ATOM   9922  CE  LYS E  14      23.033 169.118  22.019  0.00 94.17           C  
ATOM   9923  NZ  LYS E  14      24.367 168.844  22.621  0.00 94.09           N  
ATOM   9924  N   ALA E  15      21.050 170.722  18.213  0.00 94.25           N  
ATOM   9925  CA  ALA E  15      21.269 169.935  17.013  0.00 93.94           C  
ATOM   9926  C   ALA E  15      21.114 168.469  17.406  0.00 93.78           C  
ATOM   9927  O   ALA E  15      20.687 168.166  18.521  0.00 93.70           O  
ATOM   9928  CB  ALA E  15      22.654 170.206  16.457  0.00 93.88           C  
ATOM   9929  N   PRO E  16      21.455 167.538  16.504  1.00 93.59           N  
ATOM   9930  CA  PRO E  16      21.301 166.131  16.874  1.00 93.48           C  
ATOM   9931  C   PRO E  16      22.474 165.451  17.571  1.00 93.30           C  
ATOM   9932  O   PRO E  16      23.636 165.817  17.394  1.00 93.15           O  
ATOM   9933  CB  PRO E  16      20.972 165.474  15.543  1.00 93.88           C  
ATOM   9934  CG  PRO E  16      21.835 166.231  14.615  1.00 93.97           C  
ATOM   9935  CD  PRO E  16      21.636 167.670  15.048  1.00 94.03           C  
ATOM   9936  N   ARG E  17      22.122 164.443  18.362  1.00 93.52           N  
ATOM   9937  CA  ARG E  17      23.046 163.613  19.127  1.00 93.25           C  
ATOM   9938  C   ARG E  17      22.188 162.464  19.644  1.00 93.47           C  
ATOM   9939  O   ARG E  17      22.689 161.510  20.236  1.00 93.58           O  
ATOM   9940  CB  ARG E  17      23.639 164.385  20.313  1.00 92.94           C  
ATOM   9941  CG  ARG E  17      24.864 165.233  19.994  1.00 92.49           C  
ATOM   9942  CD  ARG E  17      26.019 164.375  19.496  1.00 92.88           C  
ATOM   9943  NE  ARG E  17      27.276 165.119  19.418  1.00 92.64           N  
ATOM   9944  CZ  ARG E  17      28.390 164.646  18.867  1.00 93.01           C  
ATOM   9945  NH1 ARG E  17      28.405 163.428  18.340  1.00 93.52           N  
ATOM   9946  NH2 ARG E  17      29.493 165.385  18.851  1.00 92.33           N  
ATOM   9947  N   LYS E  18      20.883 162.576  19.406  1.00 93.70           N  
ATOM   9948  CA  LYS E  18      19.916 161.572  19.831  1.00 94.21           C  
ATOM   9949  C   LYS E  18      18.806 161.353  18.801  1.00 94.54           C  
ATOM   9950  O   LYS E  18      18.115 162.289  18.398  1.00 94.53           O  
ATOM   9951  CB  LYS E  18      19.309 161.967  21.181  1.00 94.17           C  
ATOM   9952  CG  LYS E  18      20.227 161.727  22.379  1.00 93.34           C  
ATOM   9953  CD  LYS E  18      20.213 160.267  22.836  1.00 93.22           C  
ATOM   9954  CE  LYS E  18      20.864 159.321  21.836  1.00 93.73           C  
ATOM   9955  NZ  LYS E  18      22.341 159.505  21.742  1.00 95.20           N  
ATOM   9956  N   GLN E  19      18.657 160.092  18.401  0.00 94.47           N  
ATOM   9957  CA  GLN E  19      17.682 159.619  17.413  0.00 94.61           C  
ATOM   9958  C   GLN E  19      18.401 158.362  16.926  0.00 95.07           C  
ATOM   9959  O   GLN E  19      18.453 158.046  15.737  0.00 95.00           O  
ATOM   9960  CB  GLN E  19      17.528 160.638  16.279  0.00 94.03           C  
ATOM   9961  CG  GLN E  19      16.254 160.489  15.463  0.00 93.34           C  
ATOM   9962  CD  GLN E  19      15.943 161.728  14.642  0.00 92.96           C  
ATOM   9963  OE1 GLN E  19      15.763 162.818  15.187  0.00 92.75           O  
ATOM   9964  NE2 GLN E  19      15.878 161.566  13.326  0.00 92.75           N  
ATOM   9965  N   LEU E  20      18.954 157.670  17.917  1.00 96.00           N  
ATOM   9966  CA  LEU E  20      19.773 156.466  17.802  1.00 96.24           C  
ATOM   9967  C   LEU E  20      19.375 155.189  17.067  1.00 95.99           C  
ATOM   9968  O   LEU E  20      18.495 155.160  16.204  1.00 96.35           O  
ATOM   9969  CB  LEU E  20      20.212 156.055  19.213  1.00 96.84           C  
ATOM   9970  CG  LEU E  20      19.123 155.559  20.174  1.00 96.95           C  
ATOM   9971  CD1 LEU E  20      19.778 155.040  21.442  1.00 96.92           C  
ATOM   9972  CD2 LEU E  20      18.143 156.677  20.501  1.00 97.42           C  
ATOM   9973  N   ALA E  21      20.117 154.148  17.447  1.00 95.03           N  
ATOM   9974  CA  ALA E  21      20.020 152.765  16.996  1.00 94.23           C  
ATOM   9975  C   ALA E  21      19.722 152.431  15.543  1.00 93.99           C  
ATOM   9976  O   ALA E  21      19.450 153.298  14.708  1.00 94.24           O  
ATOM   9977  CB  ALA E  21      19.040 152.016  17.896  1.00 94.41           C  
ATOM   9978  N   THR E  22      19.795 151.131  15.271  1.00 93.54           N  
ATOM   9979  CA  THR E  22      19.530 150.561  13.960  1.00 93.21           C  
ATOM   9980  C   THR E  22      18.116 150.961  13.548  1.00 93.06           C  
ATOM   9981  O   THR E  22      17.340 151.454  14.371  1.00 92.42           O  
ATOM   9982  CB  THR E  22      19.655 149.021  14.017  1.00 93.46           C  
ATOM   9983  OG1 THR E  22      21.016 148.667  14.300  1.00 91.76           O  
ATOM   9984  CG2 THR E  22      19.225 148.385  12.703  1.00 93.95           C  
ATOM   9985  N   LYS E  23      17.779 150.750  12.279  1.00 92.48           N  
ATOM   9986  CA  LYS E  23      16.463 151.126  11.784  1.00 91.56           C  
ATOM   9987  C   LYS E  23      15.498 149.989  11.465  1.00 91.36           C  
ATOM   9988  O   LYS E  23      14.295 150.117  11.704  1.00 91.80           O  
ATOM   9989  CB  LYS E  23      16.622 152.023  10.559  1.00 90.85           C  
ATOM   9990  CG  LYS E  23      17.188 153.408  10.853  1.00 91.03           C  
ATOM   9991  CD  LYS E  23      16.211 154.291  11.635  1.00 90.65           C  
ATOM   9992  CE  LYS E  23      16.052 153.844  13.084  1.00 91.38           C  
ATOM   9993  NZ  LYS E  23      15.146 154.738  13.858  1.00 92.81           N  
ATOM   9994  N   ALA E  24      16.006 148.883  10.930  0.00 90.88           N  
ATOM   9995  CA  ALA E  24      15.141 147.759  10.587  0.00 90.37           C  
ATOM   9996  C   ALA E  24      15.772 146.402  10.878  0.00 90.05           C  
ATOM   9997  O   ALA E  24      16.796 146.315  11.554  0.00 89.99           O  
ATOM   9998  CB  ALA E  24      14.745 147.843   9.117  0.00 90.32           C  
ATOM   9999  N   ALA E  25      15.138 145.352  10.360  0.00 89.72           N  
ATOM  10000  CA  ALA E  25      15.588 143.971  10.525  0.00 89.41           C  
ATOM  10001  C   ALA E  25      15.159 143.358  11.855  0.00 89.20           C  
ATOM  10002  O   ALA E  25      15.989 143.070  12.714  0.00 89.18           O  
ATOM  10003  CB  ALA E  25      17.107 143.883  10.376  0.00 89.39           C  
ATOM  10004  N   ARG E  26      13.855 143.156  12.017  0.00 88.98           N  
ATOM  10005  CA  ARG E  26      13.316 142.563  13.236  0.00 88.76           C  
ATOM  10006  C   ARG E  26      12.575 141.281  12.877  0.00 88.59           C  
ATOM  10007  O   ARG E  26      12.988 140.182  13.249  0.00 88.57           O  
ATOM  10008  CB  ARG E  26      12.356 143.537  13.923  0.00 88.77           C  
ATOM  10009  CG  ARG E  26      11.778 143.017  15.230  0.00 88.79           C  
ATOM  10010  CD  ARG E  26      10.772 143.993  15.818  0.00 88.81           C  
ATOM  10011  NE  ARG E  26      11.360 145.306  16.064  0.00 88.83           N  
ATOM  10012  CZ  ARG E  26      10.694 146.340  16.568  0.00 88.84           C  
ATOM  10013  NH1 ARG E  26       9.412 146.215  16.882  0.00 88.85           N  
ATOM  10014  NH2 ARG E  26      11.309 147.499  16.757  0.00 88.85           N  
ATOM  10015  N   LYS E  27      11.476 141.437  12.147  0.00 88.40           N  
ATOM  10016  CA  LYS E  27      10.662 140.311  11.708  0.00 88.20           C  
ATOM  10017  C   LYS E  27      10.444 140.459  10.208  0.00 88.05           C  
ATOM  10018  O   LYS E  27      10.206 139.482   9.497  0.00 88.03           O  
ATOM  10019  CB  LYS E  27       9.315 140.316  12.434  0.00 88.22           C  
ATOM  10020  CG  LYS E  27       8.370 139.204  12.004  0.00 88.23           C  
ATOM  10021  CD  LYS E  27       7.065 139.246  12.787  0.00 88.25           C  
ATOM  10022  CE  LYS E  27       6.309 140.544  12.548  0.00 88.27           C  
ATOM  10023  NZ  LYS E  27       5.035 140.594  13.319  0.00 88.28           N  
ATOM  10024  N   SER E  28      10.537 141.701   9.742  0.00 87.87           N  
ATOM  10025  CA  SER E  28      10.363 142.036   8.335  0.00 87.71           C  
ATOM  10026  C   SER E  28      10.442 143.550   8.189  0.00 87.61           C  
ATOM  10027  O   SER E  28      11.425 144.084   7.673  0.00 87.58           O  
ATOM  10028  CB  SER E  28       9.006 141.539   7.830  0.00 87.68           C  
ATOM  10029  OG  SER E  28       8.838 141.826   6.453  0.00 87.64           O  
ATOM  10030  N   ALA E  29       9.401 144.232   8.657  0.00 87.53           N  
ATOM  10031  CA  ALA E  29       9.323 145.687   8.598  0.00 87.50           C  
ATOM  10032  C   ALA E  29       9.921 146.248   7.309  0.00 87.53           C  
ATOM  10033  O   ALA E  29      10.863 147.040   7.346  0.00 87.47           O  
ATOM  10034  CB  ALA E  29      10.027 146.293   9.807  0.00 87.42           C  
ATOM  10035  N   PRO E  30       9.379 145.838   6.150  0.00 87.63           N  
ATOM  10036  CA  PRO E  30       9.867 146.307   4.852  0.00 87.86           C  
ATOM  10037  C   PRO E  30       9.931 147.824   4.697  0.00 88.16           C  
ATOM  10038  O   PRO E  30       8.982 148.461   4.241  0.00 88.16           O  
ATOM  10039  CB  PRO E  30       8.894 145.662   3.873  0.00 87.67           C  
ATOM  10040  CG  PRO E  30       8.607 144.358   4.529  0.00 87.55           C  
ATOM  10041  CD  PRO E  30       8.376 144.775   5.966  0.00 87.55           C  
ATOM  10042  N   ALA E  31      11.063 148.387   5.098  1.00 88.82           N  
ATOM  10043  CA  ALA E  31      11.325 149.815   4.990  1.00 88.46           C  
ATOM  10044  C   ALA E  31      12.767 149.855   4.553  1.00 88.67           C  
ATOM  10045  O   ALA E  31      13.332 150.916   4.279  1.00 88.71           O  
ATOM  10046  CB  ALA E  31      11.183 150.479   6.315  1.00 88.62           C  
ATOM  10047  N   THR E  32      13.351 148.660   4.522  1.00 89.74           N  
ATOM  10048  CA  THR E  32      14.730 148.450   4.115  1.00 89.70           C  
ATOM  10049  C   THR E  32      15.745 148.598   5.236  1.00 89.84           C  
ATOM  10050  O   THR E  32      15.922 149.686   5.791  1.00 89.28           O  
ATOM  10051  CB  THR E  32      15.112 149.405   3.014  1.00 89.52           C  
ATOM  10052  OG1 THR E  32      14.042 149.495   2.066  1.00 91.15           O  
ATOM  10053  CG2 THR E  32      16.335 148.911   2.326  1.00 90.40           C  
ATOM  10054  N   GLY E  33      16.422 147.496   5.547  1.00 89.90           N  
ATOM  10055  CA  GLY E  33      17.424 147.508   6.595  1.00 89.99           C  
ATOM  10056  C   GLY E  33      17.669 146.140   7.201  1.00 90.14           C  
ATOM  10057  O   GLY E  33      17.789 146.019   8.423  1.00 90.06           O  
ATOM  10058  N   GLY E  34      17.744 145.107   6.362  1.00 89.65           N  
ATOM  10059  CA  GLY E  34      17.980 143.770   6.885  1.00 88.18           C  
ATOM  10060  C   GLY E  34      17.614 142.596   5.990  1.00 86.81           C  
ATOM  10061  O   GLY E  34      17.385 141.494   6.487  1.00 86.97           O  
ATOM  10062  N   VAL E  35      17.551 142.823   4.681  1.00 85.18           N  
ATOM  10063  CA  VAL E  35      17.232 141.763   3.725  1.00 83.84           C  
ATOM  10064  C   VAL E  35      15.964 140.983   4.100  1.00 82.94           C  
ATOM  10065  O   VAL E  35      15.079 141.524   4.762  1.00 84.36           O  
ATOM  10066  CB  VAL E  35      18.415 140.784   3.593  1.00 85.12           C  
ATOM  10067  CG1 VAL E  35      18.324 140.029   2.278  1.00 84.77           C  
ATOM  10068  CG2 VAL E  35      19.729 141.548   3.685  1.00 84.79           C  
ATOM  10069  N   LYS E  36      15.880 139.717   3.688  1.00 80.61           N  
ATOM  10070  CA  LYS E  36      14.696 138.898   3.966  1.00 78.56           C  
ATOM  10071  C   LYS E  36      14.723 138.001   5.209  1.00 77.34           C  
ATOM  10072  O   LYS E  36      15.222 138.423   6.256  1.00 78.43           O  
ATOM  10073  CB  LYS E  36      14.342 138.068   2.732  1.00 78.25           C  
ATOM  10074  CG  LYS E  36      13.622 138.867   1.654  1.00 76.93           C  
ATOM  10075  CD  LYS E  36      14.427 138.941   0.366  1.00 75.59           C  
ATOM  10076  CE  LYS E  36      15.654 139.815   0.521  1.00 73.83           C  
ATOM  10077  NZ  LYS E  36      16.510 139.768  -0.702  1.00 72.43           N  
ATOM  10078  N   LYS E  37      14.192 136.774   5.111  1.00 74.09           N  
ATOM  10079  CA  LYS E  37      14.147 135.907   6.291  1.00 69.58           C  
ATOM  10080  C   LYS E  37      14.128 134.363   6.287  1.00 65.05           C  
ATOM  10081  O   LYS E  37      14.622 133.763   7.241  1.00 66.05           O  
ATOM  10082  CB  LYS E  37      12.999 136.374   7.189  1.00 70.64           C  
ATOM  10083  CG  LYS E  37      13.406 137.427   8.202  1.00 71.17           C  
ATOM  10084  CD  LYS E  37      14.532 136.898   9.078  1.00 71.41           C  
ATOM  10085  CE  LYS E  37      15.047 137.941  10.046  1.00 71.22           C  
ATOM  10086  NZ  LYS E  37      16.156 137.392  10.873  1.00 70.39           N  
ATOM  10087  N   PRO E  38      13.586 133.701   5.241  1.00 59.99           N  
ATOM  10088  CA  PRO E  38      13.555 132.225   5.242  1.00 56.16           C  
ATOM  10089  C   PRO E  38      14.688 131.580   6.065  1.00 50.58           C  
ATOM  10090  O   PRO E  38      15.840 131.982   5.954  1.00 50.34           O  
ATOM  10091  CB  PRO E  38      13.643 131.882   3.761  1.00 57.24           C  
ATOM  10092  CG  PRO E  38      12.903 132.994   3.130  1.00 58.87           C  
ATOM  10093  CD  PRO E  38      13.426 134.209   3.867  1.00 60.59           C  
ATOM  10094  N   HIS E  39      14.352 130.585   6.883  1.00 47.50           N  
ATOM  10095  CA  HIS E  39      15.342 129.923   7.748  1.00 43.79           C  
ATOM  10096  C   HIS E  39      16.297 128.960   7.038  1.00 38.91           C  
ATOM  10097  O   HIS E  39      15.861 128.106   6.268  1.00 36.24           O  
ATOM  10098  CB  HIS E  39      14.617 129.170   8.869  1.00 46.98           C  
ATOM  10099  CG  HIS E  39      15.533 128.519   9.858  1.00 47.93           C  
ATOM  10100  ND1 HIS E  39      16.274 127.395   9.561  1.00 46.13           N  
ATOM  10101  CD2 HIS E  39      15.844 128.848  11.136  1.00 49.90           C  
ATOM  10102  CE1 HIS E  39      17.003 127.061  10.612  1.00 47.55           C  
ATOM  10103  NE2 HIS E  39      16.761 127.927  11.581  1.00 47.33           N  
ATOM  10104  N   ARG E  40      17.597 129.098   7.305  1.00 34.66           N  
ATOM  10105  CA  ARG E  40      18.587 128.196   6.718  1.00 35.59           C  
ATOM  10106  C   ARG E  40      19.633 127.823   7.757  1.00 34.63           C  
ATOM  10107  O   ARG E  40      20.118 128.687   8.496  1.00 32.37           O  
ATOM  10108  CB  ARG E  40      19.317 128.832   5.519  1.00 34.86           C  
ATOM  10109  CG  ARG E  40      18.470 129.056   4.272  1.00 37.41           C  
ATOM  10110  CD  ARG E  40      19.325 129.596   3.121  1.00 37.54           C  
ATOM  10111  NE  ARG E  40      20.280 128.598   2.641  1.00 35.89           N  
ATOM  10112  CZ  ARG E  40      20.006 127.671   1.720  1.00 34.91           C  
ATOM  10113  NH1 ARG E  40      18.803 127.607   1.157  1.00 36.26           N  
ATOM  10114  NH2 ARG E  40      20.926 126.782   1.384  1.00 36.41           N  
ATOM  10115  N   TYR E  41      19.974 126.537   7.824  1.00 30.10           N  
ATOM  10116  CA  TYR E  41      21.031 126.113   8.732  1.00 27.00           C  
ATOM  10117  C   TYR E  41      22.301 126.430   7.961  1.00 25.69           C  
ATOM  10118  O   TYR E  41      22.293 126.455   6.740  1.00 28.39           O  
ATOM  10119  CB  TYR E  41      20.940 124.592   9.037  1.00 22.36           C  
ATOM  10120  CG  TYR E  41      19.880 124.309  10.071  1.00 27.60           C  
ATOM  10121  CD1 TYR E  41      18.670 123.746   9.714  1.00 27.32           C  
ATOM  10122  CD2 TYR E  41      20.068 124.672  11.401  1.00 25.83           C  
ATOM  10123  CE1 TYR E  41      17.678 123.542  10.638  1.00 29.16           C  
ATOM  10124  CE2 TYR E  41      19.063 124.490  12.338  1.00 27.32           C  
ATOM  10125  CZ  TYR E  41      17.880 123.922  11.951  1.00 28.01           C  
ATOM  10126  OH  TYR E  41      16.886 123.717  12.868  1.00 32.22           O  
ATOM  10127  N   ARG E  42      23.407 126.679   8.652  1.00 25.94           N  
ATOM  10128  CA  ARG E  42      24.626 127.010   7.936  1.00 25.22           C  
ATOM  10129  C   ARG E  42      25.246 125.776   7.266  1.00 29.22           C  
ATOM  10130  O   ARG E  42      24.962 124.653   7.650  1.00 25.52           O  
ATOM  10131  CB  ARG E  42      25.621 127.639   8.893  1.00 31.02           C  
ATOM  10132  CG  ARG E  42      25.194 129.029   9.368  1.00 37.44           C  
ATOM  10133  CD  ARG E  42      26.139 129.506  10.440  1.00 46.13           C  
ATOM  10134  NE  ARG E  42      27.504 129.546   9.932  1.00 53.40           N  
ATOM  10135  CZ  ARG E  42      28.578 129.716  10.693  1.00 60.37           C  
ATOM  10136  NH1 ARG E  42      28.445 129.864  12.006  1.00 61.85           N  
ATOM  10137  NH2 ARG E  42      29.787 129.729  10.139  1.00 61.47           N  
ATOM  10138  N   PRO E  43      26.071 125.985   6.233  1.00 26.82           N  
ATOM  10139  CA  PRO E  43      26.717 124.880   5.522  1.00 30.00           C  
ATOM  10140  C   PRO E  43      27.529 124.102   6.518  1.00 28.58           C  
ATOM  10141  O   PRO E  43      28.388 124.684   7.176  1.00 27.89           O  
ATOM  10142  CB  PRO E  43      27.618 125.596   4.507  1.00 30.36           C  
ATOM  10143  CG  PRO E  43      26.840 126.864   4.217  1.00 25.75           C  
ATOM  10144  CD  PRO E  43      26.405 127.278   5.602  1.00 30.73           C  
ATOM  10145  N   GLY E  44      27.264 122.801   6.634  1.00 27.66           N  
ATOM  10146  CA  GLY E  44      28.023 121.986   7.570  1.00 24.34           C  
ATOM  10147  C   GLY E  44      27.205 121.537   8.760  1.00 25.56           C  
ATOM  10148  O   GLY E  44      27.452 120.482   9.327  1.00 24.20           O  
ATOM  10149  N   THR E  45      26.214 122.340   9.150  1.00 23.17           N  
ATOM  10150  CA  THR E  45      25.384 122.008  10.296  1.00 23.96           C  
ATOM  10151  C   THR E  45      24.553 120.750  10.062  1.00 21.96           C  
ATOM  10152  O   THR E  45      24.447 119.891  10.933  1.00 22.61           O  
ATOM  10153  CB  THR E  45      24.438 123.210  10.633  1.00 21.81           C  
ATOM  10154  OG1 THR E  45      25.230 124.323  11.082  1.00 24.60           O  
ATOM  10155  CG2 THR E  45      23.448 122.826  11.706  1.00 24.20           C  
ATOM  10156  N   VAL E  46      23.946 120.636   8.882  1.00 22.22           N  
ATOM  10157  CA  VAL E  46      23.104 119.494   8.564  1.00 20.67           C  
ATOM  10158  C   VAL E  46      24.021 118.289   8.269  1.00 22.28           C  
ATOM  10159  O   VAL E  46      23.671 117.149   8.549  1.00 22.33           O  
ATOM  10160  CB  VAL E  46      22.197 119.793   7.320  1.00 24.52           C  
ATOM  10161  CG1 VAL E  46      21.271 118.583   7.000  1.00 23.99           C  
ATOM  10162  CG2 VAL E  46      21.316 121.046   7.598  1.00 26.39           C  
ATOM  10163  N   ALA E  47      25.185 118.554   7.697  1.00 22.41           N  
ATOM  10164  CA  ALA E  47      26.106 117.446   7.403  1.00 24.42           C  
ATOM  10165  C   ALA E  47      26.494 116.782   8.741  1.00 21.37           C  
ATOM  10166  O   ALA E  47      26.521 115.562   8.840  1.00 18.11           O  
ATOM  10167  CB  ALA E  47      27.334 117.961   6.701  1.00 20.07           C  
ATOM  10168  N   LEU E  48      26.765 117.597   9.760  1.00 21.07           N  
ATOM  10169  CA  LEU E  48      27.126 117.091  11.092  1.00 22.13           C  
ATOM  10170  C   LEU E  48      25.927 116.386  11.690  1.00 21.96           C  
ATOM  10171  O   LEU E  48      26.073 115.359  12.347  1.00 20.63           O  
ATOM  10172  CB  LEU E  48      27.598 118.218  12.023  1.00 23.13           C  
ATOM  10173  CG  LEU E  48      29.022 118.720  11.816  1.00 28.52           C  
ATOM  10174  CD1 LEU E  48      29.198 120.093  12.479  1.00 28.70           C  
ATOM  10175  CD2 LEU E  48      29.981 117.684  12.423  1.00 26.33           C  
ATOM  10176  N   ARG E  49      24.732 116.923  11.473  1.00 22.07           N  
ATOM  10177  CA  ARG E  49      23.534 116.249  11.964  1.00 20.80           C  
ATOM  10178  C   ARG E  49      23.394 114.857  11.299  1.00 21.15           C  
ATOM  10179  O   ARG E  49      22.980 113.875  11.936  1.00 18.34           O  
ATOM  10180  CB  ARG E  49      22.284 117.089  11.625  1.00 23.34           C  
ATOM  10181  CG  ARG E  49      20.958 116.448  11.995  1.00 28.94           C  
ATOM  10182  CD  ARG E  49      19.789 117.287  11.403  1.00 30.59           C  
ATOM  10183  NE  ARG E  49      19.898 118.693  11.793  1.00 30.96           N  
ATOM  10184  CZ  ARG E  49      19.362 119.711  11.113  1.00 31.52           C  
ATOM  10185  NH1 ARG E  49      18.676 119.492  10.006  1.00 30.25           N  
ATOM  10186  NH2 ARG E  49      19.532 120.954  11.536  1.00 32.07           N  
ATOM  10187  N   GLU E  50      23.706 114.765  10.011  1.00 17.18           N  
ATOM  10188  CA  GLU E  50      23.600 113.457   9.333  1.00 18.30           C  
ATOM  10189  C   GLU E  50      24.687 112.477   9.848  1.00 16.35           C  
ATOM  10190  O   GLU E  50      24.417 111.295   9.970  1.00 21.36           O  
ATOM  10191  CB  GLU E  50      23.735 113.632   7.809  1.00 22.66           C  
ATOM  10192  CG  GLU E  50      22.602 114.488   7.198  1.00 23.15           C  
ATOM  10193  CD  GLU E  50      22.825 114.791   5.727  1.00 35.52           C  
ATOM  10194  OE1 GLU E  50      21.966 115.471   5.137  1.00 31.87           O  
ATOM  10195  OE2 GLU E  50      23.856 114.363   5.161  1.00 33.79           O  
ATOM  10196  N   ILE E  51      25.904 112.951  10.106  1.00 17.57           N  
ATOM  10197  CA  ILE E  51      26.942 112.049  10.650  1.00 19.24           C  
ATOM  10198  C   ILE E  51      26.414 111.432  11.954  1.00 19.84           C  
ATOM  10199  O   ILE E  51      26.450 110.227  12.128  1.00 18.09           O  
ATOM  10200  CB  ILE E  51      28.241 112.799  10.956  1.00 20.80           C  
ATOM  10201  CG1 ILE E  51      28.899 113.239   9.637  1.00 17.41           C  
ATOM  10202  CG2 ILE E  51      29.229 111.880  11.720  1.00 19.33           C  
ATOM  10203  CD1 ILE E  51      30.037 114.260   9.877  1.00 20.43           C  
ATOM  10204  N   ARG E  52      25.869 112.263  12.841  1.00 16.57           N  
ATOM  10205  CA  ARG E  52      25.366 111.748  14.119  1.00 18.80           C  
ATOM  10206  C   ARG E  52      24.240 110.778  13.915  1.00 20.75           C  
ATOM  10207  O   ARG E  52      24.151 109.750  14.592  1.00 21.03           O  
ATOM  10208  CB  ARG E  52      24.878 112.902  15.003  1.00 19.48           C  
ATOM  10209  CG  ARG E  52      26.048 113.771  15.439  1.00 23.02           C  
ATOM  10210  CD  ARG E  52      25.648 114.986  16.294  1.00 29.15           C  
ATOM  10211  NE  ARG E  52      26.882 115.652  16.714  1.00 29.60           N  
ATOM  10212  CZ  ARG E  52      27.207 116.895  16.387  1.00 33.81           C  
ATOM  10213  NH1 ARG E  52      26.380 117.614  15.655  1.00 35.21           N  
ATOM  10214  NH2 ARG E  52      28.389 117.396  16.750  1.00 36.42           N  
ATOM  10215  N   ARG E  53      23.375 111.095  12.959  1.00 19.42           N  
ATOM  10216  CA  ARG E  53      22.248 110.213  12.696  1.00 21.42           C  
ATOM  10217  C   ARG E  53      22.710 108.851  12.196  1.00 21.00           C  
ATOM  10218  O   ARG E  53      22.305 107.791  12.706  1.00 17.77           O  
ATOM  10219  CB  ARG E  53      21.332 110.825  11.618  1.00 19.54           C  
ATOM  10220  CG  ARG E  53      20.285 109.859  11.108  1.00 26.47           C  
ATOM  10221  CD  ARG E  53      19.436 110.409   9.942  1.00 37.55           C  
ATOM  10222  NE  ARG E  53      18.551 109.352   9.438  1.00 38.81           N  
ATOM  10223  CZ  ARG E  53      17.644 109.501   8.475  1.00 39.24           C  
ATOM  10224  NH1 ARG E  53      17.471 110.674   7.879  1.00 41.33           N  
ATOM  10225  NH2 ARG E  53      16.909 108.464   8.103  1.00 42.42           N  
ATOM  10226  N   TYR E  54      23.539 108.863  11.156  1.00 21.79           N  
ATOM  10227  CA  TYR E  54      23.963 107.599  10.586  1.00 19.71           C  
ATOM  10228  C   TYR E  54      24.939 106.824  11.433  1.00 18.00           C  
ATOM  10229  O   TYR E  54      25.009 105.618  11.313  1.00 19.02           O  
ATOM  10230  CB  TYR E  54      24.485 107.807   9.151  1.00 20.72           C  
ATOM  10231  CG  TYR E  54      23.353 108.232   8.234  1.00 17.94           C  
ATOM  10232  CD1 TYR E  54      23.344 109.486   7.632  1.00 22.11           C  
ATOM  10233  CD2 TYR E  54      22.268 107.389   8.018  1.00 20.82           C  
ATOM  10234  CE1 TYR E  54      22.262 109.891   6.826  1.00 22.41           C  
ATOM  10235  CE2 TYR E  54      21.178 107.791   7.220  1.00 23.40           C  
ATOM  10236  CZ  TYR E  54      21.197 109.033   6.640  1.00 21.16           C  
ATOM  10237  OH  TYR E  54      20.129 109.420   5.879  1.00 24.60           O  
ATOM  10238  N   GLN E  55      25.682 107.488  12.302  1.00 19.10           N  
ATOM  10239  CA  GLN E  55      26.599 106.700  13.154  1.00 18.91           C  
ATOM  10240  C   GLN E  55      25.852 106.040  14.321  1.00 19.94           C  
ATOM  10241  O   GLN E  55      26.373 105.155  14.986  1.00 22.74           O  
ATOM  10242  CB  GLN E  55      27.721 107.555  13.691  1.00 16.71           C  
ATOM  10243  CG  GLN E  55      28.723 108.012  12.616  1.00 16.31           C  
ATOM  10244  CD  GLN E  55      29.940 108.671  13.220  1.00 20.23           C  
ATOM  10245  OE1 GLN E  55      29.873 109.279  14.299  1.00 20.93           O  
ATOM  10246  NE2 GLN E  55      31.071 108.561  12.535  1.00 18.01           N  
ATOM  10247  N   LYS E  56      24.614 106.446  14.537  1.00 23.11           N  
ATOM  10248  CA  LYS E  56      23.807 105.868  15.613  1.00 21.98           C  
ATOM  10249  C   LYS E  56      22.982 104.705  15.070  1.00 25.61           C  
ATOM  10250  O   LYS E  56      22.557 103.837  15.809  1.00 22.56           O  
ATOM  10251  CB  LYS E  56      22.890 106.986  16.170  1.00 29.28           C  
ATOM  10252  CG  LYS E  56      21.681 106.560  16.963  1.00 39.55           C  
ATOM  10253  CD  LYS E  56      20.951 107.806  17.522  1.00 45.74           C  
ATOM  10254  CE  LYS E  56      19.639 107.416  18.196  1.00 54.64           C  
ATOM  10255  NZ  LYS E  56      18.877 108.598  18.703  1.00 55.84           N  
ATOM  10256  N   SER E  57      22.776 104.657  13.757  1.00 24.15           N  
ATOM  10257  CA  SER E  57      21.950 103.604  13.203  1.00 21.61           C  
ATOM  10258  C   SER E  57      22.745 102.503  12.522  1.00 23.45           C  
ATOM  10259  O   SER E  57      23.971 102.611  12.342  1.00 19.39           O  
ATOM  10260  CB  SER E  57      20.944 104.233  12.232  1.00 25.35           C  
ATOM  10261  OG  SER E  57      21.608 104.834  11.126  1.00 27.86           O  
ATOM  10262  N   THR E  58      22.067 101.426  12.148  1.00 20.13           N  
ATOM  10263  CA  THR E  58      22.793 100.325  11.509  1.00 23.23           C  
ATOM  10264  C   THR E  58      22.219  99.885  10.160  1.00 23.24           C  
ATOM  10265  O   THR E  58      22.766  99.006   9.510  1.00 20.11           O  
ATOM  10266  CB  THR E  58      22.762  99.087  12.407  1.00 26.36           C  
ATOM  10267  OG1 THR E  58      21.401  98.639  12.535  1.00 25.56           O  
ATOM  10268  CG2 THR E  58      23.274  99.423  13.793  1.00 25.49           C  
ATOM  10269  N   GLU E  59      21.100 100.470   9.763  1.00 20.76           N  
ATOM  10270  CA  GLU E  59      20.446 100.056   8.542  1.00 22.50           C  
ATOM  10271  C   GLU E  59      21.338 100.228   7.317  1.00 22.86           C  
ATOM  10272  O   GLU E  59      22.132 101.141   7.251  1.00 22.59           O  
ATOM  10273  CB  GLU E  59      19.171 100.874   8.339  1.00 26.05           C  
ATOM  10274  CG  GLU E  59      19.381 102.254   7.652  1.00 30.34           C  
ATOM  10275  CD  GLU E  59      19.805 103.365   8.593  1.00 38.56           C  
ATOM  10276  OE1 GLU E  59      19.525 104.545   8.268  1.00 38.53           O  
ATOM  10277  OE2 GLU E  59      20.423 103.076   9.645  1.00 41.05           O  
ATOM  10278  N   LEU E  60      21.193  99.347   6.344  1.00 18.40           N  
ATOM  10279  CA  LEU E  60      21.979  99.507   5.102  1.00 21.46           C  
ATOM  10280  C   LEU E  60      21.613 100.844   4.424  1.00 22.23           C  
ATOM  10281  O   LEU E  60      20.446 101.303   4.441  1.00 21.47           O  
ATOM  10282  CB  LEU E  60      21.701  98.303   4.194  1.00 20.36           C  
ATOM  10283  CG  LEU E  60      22.654  97.102   4.314  1.00 34.30           C  
ATOM  10284  CD1 LEU E  60      23.616  97.239   5.489  1.00 33.34           C  
ATOM  10285  CD2 LEU E  60      21.852  95.847   4.346  1.00 33.13           C  
ATOM  10286  N   LEU E  61      22.612 101.465   3.812  1.00 17.60           N  
ATOM  10287  CA  LEU E  61      22.464 102.782   3.228  1.00 17.56           C  
ATOM  10288  C   LEU E  61      22.297 102.838   1.697  1.00 18.01           C  
ATOM  10289  O   LEU E  61      21.946 103.871   1.147  1.00 18.93           O  
ATOM  10290  CB  LEU E  61      23.665 103.633   3.658  1.00 17.02           C  
ATOM  10291  CG  LEU E  61      23.793 103.719   5.211  1.00 18.57           C  
ATOM  10292  CD1 LEU E  61      25.039 104.475   5.563  1.00 18.36           C  
ATOM  10293  CD2 LEU E  61      22.541 104.401   5.821  1.00 18.64           C  
ATOM  10294  N   ILE E  62      22.596 101.739   1.032  1.00 17.57           N  
ATOM  10295  CA  ILE E  62      22.408 101.677  -0.410  1.00 19.67           C  
ATOM  10296  C   ILE E  62      21.031 101.041  -0.567  1.00 16.77           C  
ATOM  10297  O   ILE E  62      20.667 100.187   0.220  1.00 18.99           O  
ATOM  10298  CB  ILE E  62      23.465 100.757  -1.084  1.00 18.63           C  
ATOM  10299  CG1 ILE E  62      24.886 101.376  -0.917  1.00 18.14           C  
ATOM  10300  CG2 ILE E  62      23.210 100.683  -2.595  1.00 19.90           C  
ATOM  10301  CD1 ILE E  62      26.057 100.431  -1.364  1.00 19.72           C  
ATOM  10302  N   ARG E  63      20.265 101.449  -1.578  1.00 18.72           N  
ATOM  10303  CA  ARG E  63      18.931 100.847  -1.795  1.00 21.93           C  
ATOM  10304  C   ARG E  63      19.121  99.379  -2.158  1.00 22.32           C  
ATOM  10305  O   ARG E  63      20.052  99.041  -2.888  1.00 21.78           O  
ATOM  10306  CB  ARG E  63      18.213 101.584  -2.935  1.00 20.41           C  
ATOM  10307  CG  ARG E  63      18.099 103.096  -2.754  1.00 31.77           C  
ATOM  10308  CD  ARG E  63      16.922 103.501  -1.882  1.00 41.45           C  
ATOM  10309  NE  ARG E  63      17.339 103.777  -0.499  1.00 49.70           N  
ATOM  10310  CZ  ARG E  63      16.931 103.065   0.538  1.00 50.95           C  
ATOM  10311  NH1 ARG E  63      16.094 102.054   0.335  1.00 52.77           N  
ATOM  10312  NH2 ARG E  63      17.370 103.342   1.759  1.00 49.76           N  
ATOM  10313  N   LYS E  64      18.229  98.510  -1.688  1.00 20.50           N  
ATOM  10314  CA  LYS E  64      18.369  97.076  -1.918  1.00 22.34           C  
ATOM  10315  C   LYS E  64      18.297  96.550  -3.346  1.00 24.54           C  
ATOM  10316  O   LYS E  64      19.154  95.805  -3.783  1.00 21.36           O  
ATOM  10317  CB  LYS E  64      17.332  96.318  -1.090  1.00 25.82           C  
ATOM  10318  CG  LYS E  64      17.512  96.528   0.417  1.00 35.78           C  
ATOM  10319  CD  LYS E  64      18.841  95.968   0.914  1.00 37.54           C  
ATOM  10320  CE  LYS E  64      18.987  96.247   2.388  1.00 47.48           C  
ATOM  10321  NZ  LYS E  64      17.744  95.829   3.132  1.00 43.79           N  
ATOM  10322  N   LEU E  65      17.241  96.900  -4.062  1.00 23.47           N  
ATOM  10323  CA  LEU E  65      17.100  96.390  -5.423  1.00 25.07           C  
ATOM  10324  C   LEU E  65      18.239  96.902  -6.322  1.00 21.62           C  
ATOM  10325  O   LEU E  65      18.853  96.130  -7.010  1.00 23.17           O  
ATOM  10326  CB  LEU E  65      15.708  96.753  -5.949  1.00 26.32           C  
ATOM  10327  CG  LEU E  65      15.372  96.419  -7.407  1.00 29.75           C  
ATOM  10328  CD1 LEU E  65      15.563  94.952  -7.699  1.00 32.16           C  
ATOM  10329  CD2 LEU E  65      13.909  96.813  -7.624  1.00 26.97           C  
ATOM  10330  N   PRO E  66      18.543  98.206  -6.306  1.00 22.75           N  
ATOM  10331  CA  PRO E  66      19.640  98.680  -7.150  1.00 22.40           C  
ATOM  10332  C   PRO E  66      20.962  97.905  -6.824  1.00 24.67           C  
ATOM  10333  O   PRO E  66      21.731  97.543  -7.714  1.00 20.82           O  
ATOM  10334  CB  PRO E  66      19.731 100.150  -6.792  1.00 22.75           C  
ATOM  10335  CG  PRO E  66      18.337 100.513  -6.461  1.00 26.00           C  
ATOM  10336  CD  PRO E  66      17.838  99.341  -5.667  1.00 21.96           C  
ATOM  10337  N   PHE E  67      21.230  97.661  -5.548  1.00 21.91           N  
ATOM  10338  CA  PHE E  67      22.438  96.903  -5.209  1.00 21.92           C  
ATOM  10339  C   PHE E  67      22.320  95.480  -5.756  1.00 19.67           C  
ATOM  10340  O   PHE E  67      23.273  94.892  -6.220  1.00 19.97           O  
ATOM  10341  CB  PHE E  67      22.627  96.761  -3.691  1.00 19.35           C  
ATOM  10342  CG  PHE E  67      23.941  96.116  -3.334  1.00 18.50           C  
ATOM  10343  CD1 PHE E  67      25.114  96.879  -3.325  1.00 22.45           C  
ATOM  10344  CD2 PHE E  67      24.002  94.760  -2.996  1.00 22.11           C  
ATOM  10345  CE1 PHE E  67      26.364  96.285  -2.966  1.00 20.49           C  
ATOM  10346  CE2 PHE E  67      25.235  94.160  -2.639  1.00 20.68           C  
ATOM  10347  CZ  PHE E  67      26.410  94.948  -2.632  1.00 16.81           C  
ATOM  10348  N   GLN E  68      21.138  94.901  -5.667  1.00 19.30           N  
ATOM  10349  CA  GLN E  68      20.983  93.544  -6.172  1.00 21.22           C  
ATOM  10350  C   GLN E  68      21.228  93.422  -7.689  1.00 23.74           C  
ATOM  10351  O   GLN E  68      21.756  92.402  -8.165  1.00 21.75           O  
ATOM  10352  CB  GLN E  68      19.583  93.008  -5.829  1.00 23.01           C  
ATOM  10353  CG  GLN E  68      19.495  91.561  -6.221  1.00 36.05           C  
ATOM  10354  CD  GLN E  68      18.220  90.935  -5.806  1.00 42.53           C  
ATOM  10355  OE1 GLN E  68      18.106  90.408  -4.698  1.00 49.31           O  
ATOM  10356  NE2 GLN E  68      17.229  90.991  -6.686  1.00 46.00           N  
ATOM  10357  N   ARG E  69      20.832  94.439  -8.449  1.00 18.99           N  
ATOM  10358  CA  ARG E  69      21.084  94.421  -9.897  1.00 22.78           C  
ATOM  10359  C   ARG E  69      22.574  94.578 -10.207  1.00 24.32           C  
ATOM  10360  O   ARG E  69      23.071  94.013 -11.183  1.00 21.01           O  
ATOM  10361  CB  ARG E  69      20.324  95.526 -10.616  1.00 21.80           C  
ATOM  10362  CG  ARG E  69      18.800  95.313 -10.623  1.00 28.04           C  
ATOM  10363  CD  ARG E  69      18.125  96.309 -11.594  1.00 32.09           C  
ATOM  10364  NE  ARG E  69      18.332  97.700 -11.215  1.00 29.83           N  
ATOM  10365  CZ  ARG E  69      17.412  98.457 -10.621  1.00 34.82           C  
ATOM  10366  NH1 ARG E  69      16.204  97.972 -10.328  1.00 33.58           N  
ATOM  10367  NH2 ARG E  69      17.697  99.705 -10.330  1.00 34.76           N  
ATOM  10368  N   LEU E  70      23.288  95.368  -9.407  1.00 19.56           N  
ATOM  10369  CA  LEU E  70      24.714  95.505  -9.646  1.00 17.81           C  
ATOM  10370  C   LEU E  70      25.396  94.150  -9.394  1.00 19.15           C  
ATOM  10371  O   LEU E  70      26.268  93.737 -10.160  1.00 19.90           O  
ATOM  10372  CB  LEU E  70      25.308  96.577  -8.728  1.00 20.83           C  
ATOM  10373  CG  LEU E  70      26.818  96.787  -8.832  1.00 20.24           C  
ATOM  10374  CD1 LEU E  70      27.171  97.270 -10.255  1.00 19.21           C  
ATOM  10375  CD2 LEU E  70      27.224  97.882  -7.827  1.00 23.23           C  
ATOM  10376  N   VAL E  71      25.016  93.478  -8.305  1.00 19.22           N  
ATOM  10377  CA  VAL E  71      25.570  92.170  -8.002  1.00 19.49           C  
ATOM  10378  C   VAL E  71      25.276  91.209  -9.142  1.00 22.65           C  
ATOM  10379  O   VAL E  71      26.176  90.499  -9.589  1.00 19.12           O  
ATOM  10380  CB  VAL E  71      25.019  91.599  -6.712  1.00 18.32           C  
ATOM  10381  CG1 VAL E  71      25.303  90.112  -6.603  1.00 23.43           C  
ATOM  10382  CG2 VAL E  71      25.662  92.384  -5.525  1.00 19.82           C  
ATOM  10383  N   ARG E  72      24.022  91.148  -9.573  1.00 21.48           N  
ATOM  10384  CA  ARG E  72      23.684  90.259 -10.682  1.00 22.13           C  
ATOM  10385  C   ARG E  72      24.440  90.606 -11.972  1.00 20.52           C  
ATOM  10386  O   ARG E  72      24.900  89.716 -12.667  1.00 25.07           O  
ATOM  10387  CB  ARG E  72      22.167  90.281 -10.938  1.00 21.35           C  
ATOM  10388  CG  ARG E  72      21.394  89.562  -9.830  1.00 25.19           C  
ATOM  10389  CD  ARG E  72      19.880  89.523 -10.087  1.00 27.57           C  
ATOM  10390  NE  ARG E  72      19.156  89.101  -8.886  1.00 37.12           N  
ATOM  10391  CZ  ARG E  72      19.031  87.840  -8.474  1.00 36.77           C  
ATOM  10392  NH1 ARG E  72      19.567  86.833  -9.164  1.00 30.48           N  
ATOM  10393  NH2 ARG E  72      18.394  87.586  -7.335  1.00 38.16           N  
ATOM  10394  N   GLU E  73      24.580  91.884 -12.281  1.00 22.60           N  
ATOM  10395  CA  GLU E  73      25.286  92.274 -13.501  1.00 21.78           C  
ATOM  10396  C   GLU E  73      26.742  91.828 -13.460  1.00 27.84           C  
ATOM  10397  O   GLU E  73      27.287  91.249 -14.410  1.00 21.55           O  
ATOM  10398  CB  GLU E  73      25.228  93.793 -13.665  1.00 23.71           C  
ATOM  10399  CG  GLU E  73      26.047  94.383 -14.838  1.00 23.02           C  
ATOM  10400  CD  GLU E  73      25.987  95.907 -14.866  1.00 25.76           C  
ATOM  10401  OE1 GLU E  73      24.883  96.456 -14.703  1.00 27.59           O  
ATOM  10402  OE2 GLU E  73      27.034  96.557 -15.064  1.00 33.23           O  
ATOM  10403  N   ILE E  74      27.398  92.123 -12.352  1.00 23.13           N  
ATOM  10404  CA  ILE E  74      28.805  91.727 -12.229  1.00 23.43           C  
ATOM  10405  C   ILE E  74      28.989  90.224 -12.290  1.00 23.11           C  
ATOM  10406  O   ILE E  74      29.904  89.710 -12.985  1.00 23.79           O  
ATOM  10407  CB  ILE E  74      29.372  92.254 -10.879  1.00 21.86           C  
ATOM  10408  CG1 ILE E  74      29.431  93.791 -10.952  1.00 22.50           C  
ATOM  10409  CG2 ILE E  74      30.766  91.623 -10.609  1.00 20.79           C  
ATOM  10410  CD1 ILE E  74      29.775  94.519  -9.560  1.00 24.51           C  
ATOM  10411  N   ALA E  75      28.130  89.497 -11.566  1.00 18.98           N  
ATOM  10412  CA  ALA E  75      28.243  88.052 -11.516  1.00 21.61           C  
ATOM  10413  C   ALA E  75      28.032  87.462 -12.903  1.00 26.81           C  
ATOM  10414  O   ALA E  75      28.740  86.540 -13.334  1.00 23.72           O  
ATOM  10415  CB  ALA E  75      27.194  87.471 -10.550  1.00 22.74           C  
ATOM  10416  N   GLN E  76      27.026  88.002 -13.573  1.00 25.51           N  
ATOM  10417  CA  GLN E  76      26.658  87.579 -14.906  1.00 28.36           C  
ATOM  10418  C   GLN E  76      27.835  87.697 -15.843  1.00 24.61           C  
ATOM  10419  O   GLN E  76      28.029  86.827 -16.703  1.00 27.47           O  
ATOM  10420  CB  GLN E  76      25.503  88.429 -15.398  1.00 29.29           C  
ATOM  10421  CG  GLN E  76      25.072  88.144 -16.835  1.00 35.33           C  
ATOM  10422  CD  GLN E  76      23.789  88.864 -17.133  1.00 30.03           C  
ATOM  10423  OE1 GLN E  76      23.771  90.077 -17.242  1.00 27.93           O  
ATOM  10424  NE2 GLN E  76      22.700  88.123 -17.216  1.00 35.27           N  
ATOM  10425  N   ASP E  77      28.618  88.760 -15.701  1.00 24.71           N  
ATOM  10426  CA  ASP E  77      29.792  88.927 -16.532  1.00 24.72           C  
ATOM  10427  C   ASP E  77      30.845  87.870 -16.264  1.00 31.19           C  
ATOM  10428  O   ASP E  77      31.655  87.576 -17.137  1.00 28.87           O  
ATOM  10429  CB  ASP E  77      30.390  90.326 -16.393  1.00 28.82           C  
ATOM  10430  CG  ASP E  77      29.544  91.383 -17.102  1.00 29.36           C  
ATOM  10431  OD1 ASP E  77      28.869  90.985 -18.067  1.00 25.73           O  
ATOM  10432  OD2 ASP E  77      29.545  92.576 -16.710  1.00 26.16           O  
ATOM  10433  N   PHE E  78      30.833  87.285 -15.070  1.00 29.49           N  
ATOM  10434  CA  PHE E  78      31.784  86.210 -14.747  1.00 32.82           C  
ATOM  10435  C   PHE E  78      31.238  84.846 -15.210  1.00 32.63           C  
ATOM  10436  O   PHE E  78      31.958  84.022 -15.758  1.00 31.64           O  
ATOM  10437  CB  PHE E  78      31.994  86.103 -13.237  1.00 31.45           C  
ATOM  10438  CG  PHE E  78      32.827  87.183 -12.656  1.00 39.38           C  
ATOM  10439  CD1 PHE E  78      32.425  87.821 -11.494  1.00 41.26           C  
ATOM  10440  CD2 PHE E  78      34.044  87.532 -13.220  1.00 40.36           C  
ATOM  10441  CE1 PHE E  78      33.222  88.787 -10.899  1.00 38.43           C  
ATOM  10442  CE2 PHE E  78      34.839  88.504 -12.620  1.00 41.41           C  
ATOM  10443  CZ  PHE E  78      34.408  89.124 -11.453  1.00 32.30           C  
ATOM  10444  N   LYS E  79      29.963  84.600 -14.946  1.00 28.65           N  
ATOM  10445  CA  LYS E  79      29.353  83.330 -15.311  1.00 31.66           C  
ATOM  10446  C   LYS E  79      27.869  83.501 -15.554  1.00 33.48           C  
ATOM  10447  O   LYS E  79      27.132  83.964 -14.674  1.00 29.34           O  
ATOM  10448  CB  LYS E  79      29.577  82.295 -14.194  1.00 32.17           C  
ATOM  10449  CG  LYS E  79      28.924  80.945 -14.449  1.00 38.56           C  
ATOM  10450  CD  LYS E  79      29.248  80.417 -15.844  1.00 48.30           C  
ATOM  10451  CE  LYS E  79      28.563  79.074 -16.100  1.00 49.20           C  
ATOM  10452  NZ  LYS E  79      29.134  78.056 -15.181  1.00 51.09           N  
ATOM  10453  N   THR E  80      27.412  83.112 -16.745  1.00 34.07           N  
ATOM  10454  CA  THR E  80      25.994  83.246 -17.072  1.00 33.54           C  
ATOM  10455  C   THR E  80      25.154  82.224 -16.327  1.00 31.48           C  
ATOM  10456  O   THR E  80      25.680  81.267 -15.763  1.00 35.81           O  
ATOM  10457  CB  THR E  80      25.743  83.064 -18.615  1.00 39.26           C  
ATOM  10458  OG1 THR E  80      26.232  81.789 -19.033  1.00 38.07           O  
ATOM  10459  CG2 THR E  80      26.473  84.131 -19.409  1.00 39.54           C  
ATOM  10460  N   ASP E  81      23.847  82.451 -16.295  1.00 32.50           N  
ATOM  10461  CA  ASP E  81      22.893  81.540 -15.671  1.00 37.27           C  
ATOM  10462  C   ASP E  81      22.966  81.292 -14.150  1.00 38.33           C  
ATOM  10463  O   ASP E  81      22.516  80.250 -13.652  1.00 37.26           O  
ATOM  10464  CB  ASP E  81      22.943  80.202 -16.408  1.00 42.46           C  
ATOM  10465  CG  ASP E  81      22.626  80.346 -17.875  1.00 49.55           C  
ATOM  10466  OD1 ASP E  81      23.261  79.645 -18.691  1.00 52.65           O  
ATOM  10467  OD2 ASP E  81      21.738  81.160 -18.208  1.00 51.19           O  
ATOM  10468  N   LEU E  82      23.514  82.243 -13.403  1.00 36.09           N  
ATOM  10469  CA  LEU E  82      23.572  82.065 -11.953  1.00 29.33           C  
ATOM  10470  C   LEU E  82      22.294  82.514 -11.263  1.00 25.84           C  
ATOM  10471  O   LEU E  82      21.607  83.422 -11.716  1.00 31.21           O  
ATOM  10472  CB  LEU E  82      24.724  82.887 -11.370  1.00 25.68           C  
ATOM  10473  CG  LEU E  82      26.145  82.487 -11.770  1.00 29.58           C  
ATOM  10474  CD1 LEU E  82      27.105  83.609 -11.347  1.00 32.07           C  
ATOM  10475  CD2 LEU E  82      26.518  81.168 -11.128  1.00 31.80           C  
ATOM  10476  N   ARG E  83      21.995  81.879 -10.145  1.00 28.10           N  
ATOM  10477  CA  ARG E  83      20.874  82.282  -9.313  1.00 29.54           C  
ATOM  10478  C   ARG E  83      21.554  82.692  -7.988  1.00 26.27           C  
ATOM  10479  O   ARG E  83      22.719  82.347  -7.781  1.00 26.26           O  
ATOM  10480  CB  ARG E  83      19.919  81.097  -9.115  1.00 31.52           C  
ATOM  10481  CG  ARG E  83      19.048  80.886 -10.364  1.00 37.18           C  
ATOM  10482  CD  ARG E  83      18.464  79.500 -10.410  1.00 38.04           C  
ATOM  10483  NE  ARG E  83      17.211  79.367  -9.684  1.00 47.51           N  
ATOM  10484  CZ  ARG E  83      16.017  79.634 -10.201  1.00 46.50           C  
ATOM  10485  NH1 ARG E  83      15.905  80.059 -11.457  1.00 47.91           N  
ATOM  10486  NH2 ARG E  83      14.935  79.458  -9.463  1.00 47.08           N  
ATOM  10487  N   PHE E  84      20.866  83.433  -7.123  1.00 26.00           N  
ATOM  10488  CA  PHE E  84      21.451  83.833  -5.828  1.00 24.96           C  
ATOM  10489  C   PHE E  84      20.522  83.579  -4.673  1.00 23.34           C  
ATOM  10490  O   PHE E  84      19.335  83.856  -4.777  1.00 25.63           O  
ATOM  10491  CB  PHE E  84      21.750  85.345  -5.781  1.00 24.14           C  
ATOM  10492  CG  PHE E  84      23.044  85.732  -6.414  1.00 25.79           C  
ATOM  10493  CD1 PHE E  84      23.160  85.851  -7.805  1.00 28.37           C  
ATOM  10494  CD2 PHE E  84      24.171  85.965  -5.619  1.00 24.75           C  
ATOM  10495  CE1 PHE E  84      24.371  86.195  -8.383  1.00 25.76           C  
ATOM  10496  CE2 PHE E  84      25.391  86.312  -6.191  1.00 24.06           C  
ATOM  10497  CZ  PHE E  84      25.498  86.428  -7.569  1.00 27.39           C  
ATOM  10498  N   GLN E  85      21.036  83.041  -3.581  1.00 24.77           N  
ATOM  10499  CA  GLN E  85      20.201  82.900  -2.407  1.00 25.97           C  
ATOM  10500  C   GLN E  85      20.012  84.362  -2.031  1.00 25.50           C  
ATOM  10501  O   GLN E  85      20.918  85.155  -2.270  1.00 26.72           O  
ATOM  10502  CB  GLN E  85      20.950  82.179  -1.284  1.00 27.41           C  
ATOM  10503  CG  GLN E  85      21.199  80.705  -1.525  1.00 30.83           C  
ATOM  10504  CD  GLN E  85      21.510  79.942  -0.240  1.00 36.54           C  
ATOM  10505  OE1 GLN E  85      22.172  80.462   0.661  1.00 32.47           O  
ATOM  10506  NE2 GLN E  85      21.059  78.683  -0.167  1.00 32.22           N  
ATOM  10507  N   SER E  86      18.866  84.753  -1.471  1.00 27.19           N  
ATOM  10508  CA  SER E  86      18.710  86.167  -1.111  1.00 24.11           C  
ATOM  10509  C   SER E  86      19.680  86.578   0.021  1.00 22.78           C  
ATOM  10510  O   SER E  86      20.111  87.722   0.053  1.00 24.03           O  
ATOM  10511  CB  SER E  86      17.269  86.511  -0.710  1.00 29.34           C  
ATOM  10512  OG  SER E  86      16.980  86.070   0.605  1.00 39.00           O  
ATOM  10513  N   SER E  87      19.997  85.667   0.941  1.00 21.27           N  
ATOM  10514  CA  SER E  87      20.965  85.981   2.002  1.00 23.66           C  
ATOM  10515  C   SER E  87      22.387  86.164   1.413  1.00 21.78           C  
ATOM  10516  O   SER E  87      23.208  86.784   2.047  1.00 22.50           O  
ATOM  10517  CB  SER E  87      20.993  84.888   3.073  1.00 20.63           C  
ATOM  10518  OG  SER E  87      21.291  83.626   2.514  1.00 32.59           O  
ATOM  10519  N   ALA E  88      22.678  85.595   0.231  1.00 20.89           N  
ATOM  10520  CA  ALA E  88      24.011  85.775  -0.429  1.00 19.86           C  
ATOM  10521  C   ALA E  88      24.144  87.235  -0.860  1.00 22.21           C  
ATOM  10522  O   ALA E  88      25.214  87.878  -0.751  1.00 17.42           O  
ATOM  10523  CB  ALA E  88      24.146  84.880  -1.648  1.00 22.60           C  
ATOM  10524  N   VAL E  89      23.059  87.764  -1.383  1.00 19.08           N  
ATOM  10525  CA  VAL E  89      23.054  89.164  -1.769  1.00 20.12           C  
ATOM  10526  C   VAL E  89      23.123  90.082  -0.536  1.00 18.71           C  
ATOM  10527  O   VAL E  89      23.799  91.104  -0.561  1.00 18.61           O  
ATOM  10528  CB  VAL E  89      21.793  89.528  -2.576  1.00 19.64           C  
ATOM  10529  CG1 VAL E  89      21.867  90.975  -3.021  1.00 22.84           C  
ATOM  10530  CG2 VAL E  89      21.691  88.653  -3.813  1.00 26.10           C  
ATOM  10531  N   MET E  90      22.400  89.746   0.533  1.00 19.39           N  
ATOM  10532  CA  MET E  90      22.452  90.591   1.728  1.00 17.51           C  
ATOM  10533  C   MET E  90      23.865  90.534   2.338  1.00 18.88           C  
ATOM  10534  O   MET E  90      24.348  91.548   2.851  1.00 18.38           O  
ATOM  10535  CB  MET E  90      21.426  90.112   2.757  1.00 20.91           C  
ATOM  10536  CG  MET E  90      19.973  90.279   2.224  1.00 27.73           C  
ATOM  10537  SD  MET E  90      19.725  91.896   1.399  1.00 42.97           S  
ATOM  10538  CE  MET E  90      20.046  92.980   2.686  1.00 32.59           C  
ATOM  10539  N   ALA E  91      24.499  89.364   2.277  1.00 16.56           N  
ATOM  10540  CA  ALA E  91      25.887  89.211   2.795  1.00 18.26           C  
ATOM  10541  C   ALA E  91      26.835  90.114   2.024  1.00 20.38           C  
ATOM  10542  O   ALA E  91      27.685  90.788   2.615  1.00 17.34           O  
ATOM  10543  CB  ALA E  91      26.361  87.773   2.718  1.00 19.63           C  
ATOM  10544  N   LEU E  92      26.719  90.116   0.704  1.00 17.22           N  
ATOM  10545  CA  LEU E  92      27.538  90.988  -0.137  1.00 18.63           C  
ATOM  10546  C   LEU E  92      27.252  92.467   0.183  1.00 17.41           C  
ATOM  10547  O   LEU E  92      28.162  93.283   0.253  1.00 18.31           O  
ATOM  10548  CB  LEU E  92      27.230  90.726  -1.632  1.00 19.26           C  
ATOM  10549  CG  LEU E  92      27.770  89.422  -2.232  1.00 20.90           C  
ATOM  10550  CD1 LEU E  92      27.166  89.143  -3.642  1.00 19.97           C  
ATOM  10551  CD2 LEU E  92      29.294  89.606  -2.396  1.00 17.53           C  
ATOM  10552  N   GLN E  93      25.994  92.826   0.415  1.00 15.28           N  
ATOM  10553  CA  GLN E  93      25.691  94.205   0.702  1.00 16.38           C  
ATOM  10554  C   GLN E  93      26.235  94.632   2.081  1.00 17.71           C  
ATOM  10555  O   GLN E  93      26.783  95.731   2.219  1.00 18.34           O  
ATOM  10556  CB  GLN E  93      24.170  94.479   0.653  1.00 18.94           C  
ATOM  10557  CG  GLN E  93      23.971  96.000   0.605  1.00 17.13           C  
ATOM  10558  CD  GLN E  93      22.550  96.445   0.363  1.00 22.43           C  
ATOM  10559  OE1 GLN E  93      21.683  95.643  -0.017  1.00 23.92           O  
ATOM  10560  NE2 GLN E  93      22.304  97.743   0.565  1.00 20.93           N  
ATOM  10561  N   GLU E  94      26.100  93.763   3.073  1.00 16.53           N  
ATOM  10562  CA  GLU E  94      26.610  94.070   4.416  1.00 17.94           C  
ATOM  10563  C   GLU E  94      28.128  94.263   4.337  1.00 15.24           C  
ATOM  10564  O   GLU E  94      28.674  95.233   4.880  1.00 18.49           O  
ATOM  10565  CB  GLU E  94      26.311  92.922   5.393  1.00 18.47           C  
ATOM  10566  CG  GLU E  94      24.832  92.865   5.881  1.00 19.94           C  
ATOM  10567  CD  GLU E  94      24.473  93.969   6.849  1.00 27.12           C  
ATOM  10568  OE1 GLU E  94      25.366  94.536   7.532  1.00 26.94           O  
ATOM  10569  OE2 GLU E  94      23.270  94.275   6.952  1.00 30.28           O  
ATOM  10570  N   ALA E  95      28.800  93.351   3.660  1.00 17.18           N  
ATOM  10571  CA  ALA E  95      30.274  93.451   3.523  1.00 19.39           C  
ATOM  10572  C   ALA E  95      30.719  94.681   2.731  1.00 19.33           C  
ATOM  10573  O   ALA E  95      31.730  95.343   3.048  1.00 17.68           O  
ATOM  10574  CB  ALA E  95      30.799  92.187   2.845  1.00 16.38           C  
ATOM  10575  N   SER E  96      30.002  94.948   1.644  1.00 16.93           N  
ATOM  10576  CA  SER E  96      30.315  96.092   0.796  1.00 16.88           C  
ATOM  10577  C   SER E  96      30.132  97.386   1.518  1.00 17.65           C  
ATOM  10578  O   SER E  96      30.975  98.273   1.400  1.00 15.16           O  
ATOM  10579  CB  SER E  96      29.458  96.104  -0.498  1.00 17.92           C  
ATOM  10580  OG  SER E  96      29.829  95.002  -1.317  1.00 22.30           O  
ATOM  10581  N   GLU E  97      29.040  97.521   2.266  1.00 17.72           N  
ATOM  10582  CA  GLU E  97      28.868  98.777   2.989  1.00 17.68           C  
ATOM  10583  C   GLU E  97      29.869  98.935   4.128  1.00 15.01           C  
ATOM  10584  O   GLU E  97      30.338 100.028   4.364  1.00 17.04           O  
ATOM  10585  CB  GLU E  97      27.443  98.918   3.509  1.00 20.51           C  
ATOM  10586  CG  GLU E  97      26.467  99.013   2.348  1.00 21.26           C  
ATOM  10587  CD  GLU E  97      25.165  99.684   2.702  1.00 25.39           C  
ATOM  10588  OE1 GLU E  97      25.031 100.302   3.796  1.00 23.96           O  
ATOM  10589  OE2 GLU E  97      24.265  99.599   1.848  1.00 24.69           O  
ATOM  10590  N   ALA E  98      30.178  97.862   4.838  1.00 14.43           N  
ATOM  10591  CA  ALA E  98      31.150  97.995   5.926  1.00 16.05           C  
ATOM  10592  C   ALA E  98      32.497  98.361   5.319  1.00 18.04           C  
ATOM  10593  O   ALA E  98      33.233  99.137   5.881  1.00 16.73           O  
ATOM  10594  CB  ALA E  98      31.255  96.708   6.715  1.00 17.77           C  
ATOM  10595  N   TYR E  99      32.820  97.797   4.161  1.00 17.32           N  
ATOM  10596  CA  TYR E  99      34.092  98.114   3.494  1.00 14.39           C  
ATOM  10597  C   TYR E  99      34.124  99.619   3.117  1.00 14.41           C  
ATOM  10598  O   TYR E  99      35.086 100.365   3.411  1.00 14.31           O  
ATOM  10599  CB  TYR E  99      34.246  97.248   2.222  1.00 14.65           C  
ATOM  10600  CG  TYR E  99      35.345  97.737   1.322  1.00 15.70           C  
ATOM  10601  CD1 TYR E  99      36.698  97.521   1.647  1.00 16.09           C  
ATOM  10602  CD2 TYR E  99      35.045  98.460   0.187  1.00 20.11           C  
ATOM  10603  CE1 TYR E  99      37.710  98.042   0.829  1.00 20.54           C  
ATOM  10604  CE2 TYR E  99      36.048  98.972  -0.637  1.00 21.89           C  
ATOM  10605  CZ  TYR E  99      37.369  98.761  -0.314  1.00 24.29           C  
ATOM  10606  OH  TYR E  99      38.351  99.254  -1.161  1.00 24.69           O  
ATOM  10607  N   LEU E 100      33.059 100.102   2.510  1.00 12.92           N  
ATOM  10608  CA  LEU E 100      33.047 101.505   2.096  1.00 15.73           C  
ATOM  10609  C   LEU E 100      33.072 102.465   3.274  1.00 16.08           C  
ATOM  10610  O   LEU E 100      33.790 103.483   3.267  1.00 14.82           O  
ATOM  10611  CB  LEU E 100      31.822 101.789   1.188  1.00 15.01           C  
ATOM  10612  CG  LEU E 100      31.844 101.126  -0.218  1.00 20.39           C  
ATOM  10613  CD1 LEU E 100      30.554 101.418  -0.992  1.00 16.84           C  
ATOM  10614  CD2 LEU E 100      33.069 101.695  -1.003  1.00 19.51           C  
ATOM  10615  N   VAL E 101      32.277 102.167   4.291  1.00 15.01           N  
ATOM  10616  CA  VAL E 101      32.277 103.051   5.449  1.00 15.10           C  
ATOM  10617  C   VAL E 101      33.682 103.150   6.075  1.00 14.71           C  
ATOM  10618  O   VAL E 101      34.156 104.253   6.398  1.00 16.31           O  
ATOM  10619  CB  VAL E 101      31.255 102.573   6.503  1.00 16.45           C  
ATOM  10620  CG1 VAL E 101      31.462 103.340   7.842  1.00 13.42           C  
ATOM  10621  CG2 VAL E 101      29.845 102.846   5.972  1.00 16.58           C  
ATOM  10622  N   ALA E 102      34.336 102.005   6.249  1.00 14.07           N  
ATOM  10623  CA  ALA E 102      35.694 102.001   6.841  1.00 15.07           C  
ATOM  10624  C   ALA E 102      36.679 102.741   5.933  1.00 17.05           C  
ATOM  10625  O   ALA E 102      37.612 103.415   6.400  1.00 16.81           O  
ATOM  10626  CB  ALA E 102      36.171 100.509   7.058  1.00 16.73           C  
ATOM  10627  N   LEU E 103      36.501 102.603   4.614  1.00 17.50           N  
ATOM  10628  CA  LEU E 103      37.390 103.300   3.690  1.00 16.79           C  
ATOM  10629  C   LEU E 103      37.123 104.813   3.785  1.00 15.38           C  
ATOM  10630  O   LEU E 103      38.048 105.627   3.741  1.00 15.03           O  
ATOM  10631  CB  LEU E 103      37.156 102.813   2.241  1.00 20.28           C  
ATOM  10632  CG  LEU E 103      37.952 103.549   1.163  1.00 20.11           C  
ATOM  10633  CD1 LEU E 103      39.481 103.374   1.358  1.00 17.77           C  
ATOM  10634  CD2 LEU E 103      37.507 103.040  -0.194  1.00 18.90           C  
ATOM  10635  N   PHE E 104      35.861 105.212   3.923  1.00 14.42           N  
ATOM  10636  CA  PHE E 104      35.614 106.657   4.062  1.00 15.95           C  
ATOM  10637  C   PHE E 104      36.222 107.180   5.348  1.00 12.97           C  
ATOM  10638  O   PHE E 104      36.631 108.342   5.408  1.00 16.64           O  
ATOM  10639  CB  PHE E 104      34.108 107.004   4.044  1.00 14.56           C  
ATOM  10640  CG  PHE E 104      33.550 107.098   2.650  1.00 14.27           C  
ATOM  10641  CD1 PHE E 104      32.464 106.333   2.268  1.00 15.62           C  
ATOM  10642  CD2 PHE E 104      34.151 107.925   1.712  1.00 20.33           C  
ATOM  10643  CE1 PHE E 104      31.979 106.387   0.933  1.00 15.53           C  
ATOM  10644  CE2 PHE E 104      33.671 107.979   0.384  1.00 18.20           C  
ATOM  10645  CZ  PHE E 104      32.583 107.194   0.021  1.00 18.73           C  
ATOM  10646  N   GLU E 105      36.277 106.346   6.384  1.00 18.21           N  
ATOM  10647  CA  GLU E 105      36.928 106.808   7.635  1.00 16.02           C  
ATOM  10648  C   GLU E 105      38.419 107.069   7.363  1.00 15.27           C  
ATOM  10649  O   GLU E 105      38.960 108.106   7.781  1.00 16.14           O  
ATOM  10650  CB  GLU E 105      36.807 105.754   8.732  1.00 18.17           C  
ATOM  10651  CG  GLU E 105      35.390 105.537   9.276  1.00 22.94           C  
ATOM  10652  CD  GLU E 105      35.305 104.220  10.033  1.00 34.90           C  
ATOM  10653  OE1 GLU E 105      36.383 103.625  10.276  1.00 31.60           O  
ATOM  10654  OE2 GLU E 105      34.188 103.778  10.368  1.00 32.89           O  
ATOM  10655  N   ASP E 106      39.095 106.157   6.652  1.00 16.48           N  
ATOM  10656  CA  ASP E 106      40.541 106.342   6.326  1.00 17.25           C  
ATOM  10657  C   ASP E 106      40.787 107.532   5.369  1.00 17.48           C  
ATOM  10658  O   ASP E 106      41.747 108.288   5.509  1.00 18.66           O  
ATOM  10659  CB  ASP E 106      41.118 105.087   5.677  1.00 18.46           C  
ATOM  10660  CG  ASP E 106      41.205 103.929   6.641  1.00 22.32           C  
ATOM  10661  OD1 ASP E 106      40.985 104.178   7.839  1.00 23.54           O  
ATOM  10662  OD2 ASP E 106      41.491 102.788   6.204  1.00 24.89           O  
ATOM  10663  N   THR E 107      39.878 107.688   4.422  1.00 17.31           N  
ATOM  10664  CA  THR E 107      39.901 108.770   3.437  1.00 16.30           C  
ATOM  10665  C   THR E 107      39.759 110.111   4.175  1.00 16.17           C  
ATOM  10666  O   THR E 107      40.426 111.076   3.850  1.00 16.41           O  
ATOM  10667  CB  THR E 107      38.697 108.569   2.417  1.00 17.02           C  
ATOM  10668  OG1 THR E 107      38.875 107.326   1.733  1.00 17.74           O  
ATOM  10669  CG2 THR E 107      38.604 109.723   1.362  1.00 18.94           C  
ATOM  10670  N   ASN E 108      38.847 110.180   5.139  1.00 16.81           N  
ATOM  10671  CA  ASN E 108      38.644 111.410   5.911  1.00 15.82           C  
ATOM  10672  C   ASN E 108      39.941 111.783   6.652  1.00 19.12           C  
ATOM  10673  O   ASN E 108      40.309 112.951   6.726  1.00 15.86           O  
ATOM  10674  CB  ASN E 108      37.522 111.167   6.920  1.00 14.58           C  
ATOM  10675  CG  ASN E 108      36.843 112.429   7.362  1.00 19.08           C  
ATOM  10676  OD1 ASN E 108      36.707 113.387   6.593  1.00 23.71           O  
ATOM  10677  ND2 ASN E 108      36.364 112.422   8.590  1.00 22.61           N  
ATOM  10678  N   LEU E 109      40.596 110.789   7.243  1.00 16.87           N  
ATOM  10679  CA  LEU E 109      41.878 111.005   7.943  1.00 20.54           C  
ATOM  10680  C   LEU E 109      42.905 111.601   6.978  1.00 21.11           C  
ATOM  10681  O   LEU E 109      43.737 112.435   7.366  1.00 18.33           O  
ATOM  10682  CB  LEU E 109      42.420 109.666   8.464  1.00 17.55           C  
ATOM  10683  CG  LEU E 109      42.218 109.366   9.959  1.00 29.56           C  
ATOM  10684  CD1 LEU E 109      41.099 110.139  10.545  1.00 29.86           C  
ATOM  10685  CD2 LEU E 109      42.072 107.895  10.173  1.00 27.79           C  
ATOM  10686  N   CYS E 110      42.863 111.147   5.733  1.00 16.14           N  
ATOM  10687  CA  CYS E 110      43.770 111.656   4.707  1.00 19.62           C  
ATOM  10688  C   CYS E 110      43.475 113.112   4.302  1.00 18.29           C  
ATOM  10689  O   CYS E 110      44.407 113.905   4.120  1.00 20.91           O  
ATOM  10690  CB  CYS E 110      43.777 110.733   3.470  1.00 16.71           C  
ATOM  10691  SG  CYS E 110      44.557 109.104   3.760  1.00 20.68           S  
ATOM  10692  N   ALA E 111      42.201 113.461   4.194  1.00 19.58           N  
ATOM  10693  CA  ALA E 111      41.772 114.830   3.863  1.00 14.55           C  
ATOM  10694  C   ALA E 111      42.227 115.733   4.995  1.00 17.93           C  
ATOM  10695  O   ALA E 111      42.787 116.799   4.755  1.00 21.73           O  
ATOM  10696  CB  ALA E 111      40.216 114.862   3.760  1.00 15.79           C  
ATOM  10697  N   ILE E 112      41.982 115.294   6.231  1.00 15.77           N  
ATOM  10698  CA  ILE E 112      42.338 116.060   7.418  1.00 17.78           C  
ATOM  10699  C   ILE E 112      43.855 116.228   7.522  1.00 22.42           C  
ATOM  10700  O   ILE E 112      44.377 117.290   7.906  1.00 21.03           O  
ATOM  10701  CB  ILE E 112      41.752 115.386   8.669  1.00 16.67           C  
ATOM  10702  CG1 ILE E 112      40.237 115.656   8.676  1.00 20.46           C  
ATOM  10703  CG2 ILE E 112      42.382 115.987   9.963  1.00 24.44           C  
ATOM  10704  CD1 ILE E 112      39.444 114.758   9.645  1.00 20.67           C  
ATOM  10705  N   HIS E 113      44.574 115.185   7.158  1.00 18.95           N  
ATOM  10706  CA  HIS E 113      46.024 115.263   7.182  1.00 21.57           C  
ATOM  10707  C   HIS E 113      46.526 116.411   6.277  1.00 24.27           C  
ATOM  10708  O   HIS E 113      47.525 117.069   6.581  1.00 26.61           O  
ATOM  10709  CB  HIS E 113      46.609 113.951   6.697  1.00 18.13           C  
ATOM  10710  CG  HIS E 113      48.106 113.886   6.797  1.00 17.89           C  
ATOM  10711  ND1 HIS E 113      48.765 113.786   8.002  1.00 21.48           N  
ATOM  10712  CD2 HIS E 113      49.063 113.844   5.839  1.00 20.63           C  
ATOM  10713  CE1 HIS E 113      50.068 113.685   7.786  1.00 19.24           C  
ATOM  10714  NE2 HIS E 113      50.275 113.722   6.478  1.00 24.35           N  
ATOM  10715  N   ALA E 114      45.843 116.620   5.164  1.00 20.60           N  
ATOM  10716  CA  ALA E 114      46.196 117.665   4.219  1.00 25.49           C  
ATOM  10717  C   ALA E 114      45.563 119.023   4.550  1.00 25.15           C  
ATOM  10718  O   ALA E 114      45.550 119.918   3.714  1.00 24.93           O  
ATOM  10719  CB  ALA E 114      45.804 117.225   2.821  1.00 22.77           C  
ATOM  10720  N   LYS E 115      45.016 119.150   5.755  1.00 27.13           N  
ATOM  10721  CA  LYS E 115      44.386 120.380   6.223  1.00 29.03           C  
ATOM  10722  C   LYS E 115      43.087 120.736   5.506  1.00 29.86           C  
ATOM  10723  O   LYS E 115      42.727 121.907   5.324  1.00 26.40           O  
ATOM  10724  CB  LYS E 115      45.400 121.533   6.174  1.00 35.46           C  
ATOM  10725  CG  LYS E 115      46.602 121.279   7.116  1.00 38.80           C  
ATOM  10726  CD  LYS E 115      47.538 122.487   7.208  1.00 44.84           C  
ATOM  10727  CE  LYS E 115      48.149 122.606   8.601  1.00 51.74           C  
ATOM  10728  NZ  LYS E 115      48.764 121.330   9.089  1.00 52.87           N  
ATOM  10729  N   ARG E 116      42.361 119.698   5.118  1.00 22.44           N  
ATOM  10730  CA  ARG E 116      41.082 119.884   4.447  1.00 24.39           C  
ATOM  10731  C   ARG E 116      39.995 119.185   5.252  1.00 23.52           C  
ATOM  10732  O   ARG E 116      40.287 118.361   6.113  1.00 24.54           O  
ATOM  10733  CB  ARG E 116      41.132 119.261   3.043  1.00 22.81           C  
ATOM  10734  CG  ARG E 116      41.995 120.058   2.022  1.00 24.32           C  
ATOM  10735  CD  ARG E 116      41.951 119.429   0.609  1.00 25.92           C  
ATOM  10736  NE  ARG E 116      42.888 118.315   0.419  1.00 27.18           N  
ATOM  10737  CZ  ARG E 116      42.558 117.014   0.461  1.00 25.87           C  
ATOM  10738  NH1 ARG E 116      41.315 116.632   0.689  1.00 21.15           N  
ATOM  10739  NH2 ARG E 116      43.473 116.088   0.243  1.00 21.37           N  
ATOM  10740  N   VAL E 117      38.740 119.521   4.983  1.00 22.20           N  
ATOM  10741  CA  VAL E 117      37.628 118.847   5.627  1.00 22.76           C  
ATOM  10742  C   VAL E 117      36.821 118.205   4.492  1.00 21.78           C  
ATOM  10743  O   VAL E 117      35.810 117.561   4.716  1.00 25.44           O  
ATOM  10744  CB  VAL E 117      36.739 119.836   6.411  1.00 27.09           C  
ATOM  10745  CG1 VAL E 117      37.577 120.512   7.529  1.00 26.68           C  
ATOM  10746  CG2 VAL E 117      36.170 120.913   5.437  1.00 24.70           C  
ATOM  10747  N   THR E 118      37.273 118.394   3.264  1.00 20.03           N  
ATOM  10748  CA  THR E 118      36.580 117.855   2.079  1.00 18.92           C  
ATOM  10749  C   THR E 118      37.344 116.657   1.525  1.00 20.57           C  
ATOM  10750  O   THR E 118      38.499 116.796   1.171  1.00 19.89           O  
ATOM  10751  CB  THR E 118      36.524 118.926   0.952  1.00 22.40           C  
ATOM  10752  OG1 THR E 118      35.985 120.149   1.508  1.00 24.60           O  
ATOM  10753  CG2 THR E 118      35.630 118.457  -0.222  1.00 20.79           C  
ATOM  10754  N   ILE E 119      36.715 115.496   1.436  1.00 21.67           N  
ATOM  10755  CA  ILE E 119      37.420 114.355   0.871  1.00 18.84           C  
ATOM  10756  C   ILE E 119      37.418 114.484  -0.649  1.00 19.11           C  
ATOM  10757  O   ILE E 119      36.471 114.984  -1.249  1.00 16.66           O  
ATOM  10758  CB  ILE E 119      36.799 113.003   1.281  1.00 19.21           C  
ATOM  10759  CG1 ILE E 119      35.316 112.923   0.909  1.00 20.00           C  
ATOM  10760  CG2 ILE E 119      36.909 112.836   2.829  1.00 14.16           C  
ATOM  10761  CD1 ILE E 119      34.774 111.459   1.023  1.00 16.50           C  
ATOM  10762  N   MET E 120      38.508 114.033  -1.240  1.00 17.47           N  
ATOM  10763  CA  MET E 120      38.718 114.115  -2.679  1.00 20.48           C  
ATOM  10764  C   MET E 120      39.245 112.769  -3.172  1.00 21.23           C  
ATOM  10765  O   MET E 120      39.727 111.960  -2.356  1.00 20.16           O  
ATOM  10766  CB  MET E 120      39.763 115.218  -2.935  1.00 20.56           C  
ATOM  10767  CG  MET E 120      39.295 116.615  -2.582  1.00 21.39           C  
ATOM  10768  SD  MET E 120      40.662 117.773  -2.624  1.00 28.96           S  
ATOM  10769  CE  MET E 120      40.840 118.038  -4.439  1.00 33.80           C  
ATOM  10770  N   PRO E 121      39.176 112.507  -4.510  1.00 21.37           N  
ATOM  10771  CA  PRO E 121      39.670 111.224  -5.030  1.00 21.37           C  
ATOM  10772  C   PRO E 121      41.092 110.887  -4.567  1.00 20.69           C  
ATOM  10773  O   PRO E 121      41.365 109.742  -4.260  1.00 21.21           O  
ATOM  10774  CB  PRO E 121      39.572 111.393  -6.550  1.00 23.45           C  
ATOM  10775  CG  PRO E 121      38.318 112.227  -6.704  1.00 22.27           C  
ATOM  10776  CD  PRO E 121      38.423 113.241  -5.552  1.00 21.59           C  
ATOM  10777  N   LYS E 122      41.981 111.875  -4.459  1.00 23.04           N  
ATOM  10778  CA  LYS E 122      43.356 111.570  -4.034  1.00 20.99           C  
ATOM  10779  C   LYS E 122      43.450 111.042  -2.602  1.00 19.42           C  
ATOM  10780  O   LYS E 122      44.418 110.370  -2.249  1.00 18.68           O  
ATOM  10781  CB  LYS E 122      44.269 112.789  -4.135  1.00 22.61           C  
ATOM  10782  CG  LYS E 122      43.803 113.995  -3.366  1.00 24.17           C  
ATOM  10783  CD  LYS E 122      44.736 115.163  -3.623  1.00 30.54           C  
ATOM  10784  CE  LYS E 122      44.037 116.464  -3.417  1.00 39.07           C  
ATOM  10785  NZ  LYS E 122      44.894 117.581  -3.909  1.00 50.56           N  
ATOM  10786  N   ASP E 123      42.475 111.386  -1.770  1.00 19.00           N  
ATOM  10787  CA  ASP E 123      42.464 110.900  -0.395  1.00 18.58           C  
ATOM  10788  C   ASP E 123      42.079 109.413  -0.432  1.00 20.64           C  
ATOM  10789  O   ASP E 123      42.614 108.617   0.313  1.00 18.13           O  
ATOM  10790  CB  ASP E 123      41.418 111.639   0.444  1.00 19.67           C  
ATOM  10791  CG  ASP E 123      41.729 113.108   0.581  1.00 21.08           C  
ATOM  10792  OD1 ASP E 123      42.894 113.442   0.850  1.00 16.75           O  
ATOM  10793  OD2 ASP E 123      40.809 113.916   0.425  1.00 19.96           O  
ATOM  10794  N   ILE E 124      41.090 109.067  -1.251  1.00 16.37           N  
ATOM  10795  CA  ILE E 124      40.699 107.667  -1.374  1.00 19.09           C  
ATOM  10796  C   ILE E 124      41.880 106.845  -1.894  1.00 21.43           C  
ATOM  10797  O   ILE E 124      42.158 105.774  -1.378  1.00 20.42           O  
ATOM  10798  CB  ILE E 124      39.513 107.472  -2.355  1.00 18.13           C  
ATOM  10799  CG1 ILE E 124      38.235 108.034  -1.721  1.00 22.03           C  
ATOM  10800  CG2 ILE E 124      39.292 105.937  -2.651  1.00 18.53           C  
ATOM  10801  CD1 ILE E 124      36.966 107.835  -2.546  1.00 21.15           C  
ATOM  10802  N   GLN E 125      42.555 107.378  -2.914  1.00 18.84           N  
ATOM  10803  CA  GLN E 125      43.697 106.753  -3.555  1.00 22.67           C  
ATOM  10804  C   GLN E 125      44.849 106.549  -2.580  1.00 19.91           C  
ATOM  10805  O   GLN E 125      45.478 105.482  -2.582  1.00 21.09           O  
ATOM  10806  CB  GLN E 125      44.136 107.601  -4.787  1.00 19.40           C  
ATOM  10807  CG  GLN E 125      43.081 107.500  -5.950  1.00 27.56           C  
ATOM  10808  CD  GLN E 125      43.116 108.696  -6.936  1.00 33.04           C  
ATOM  10809  OE1 GLN E 125      42.236 108.833  -7.777  1.00 39.39           O  
ATOM  10810  NE2 GLN E 125      44.117 109.545  -6.818  1.00 30.15           N  
ATOM  10811  N   LEU E 126      45.129 107.549  -1.756  1.00 19.10           N  
ATOM  10812  CA  LEU E 126      46.207 107.406  -0.761  1.00 21.22           C  
ATOM  10813  C   LEU E 126      45.860 106.310   0.272  1.00 17.88           C  
ATOM  10814  O   LEU E 126      46.697 105.456   0.581  1.00 19.06           O  
ATOM  10815  CB  LEU E 126      46.474 108.715  -0.040  1.00 20.54           C  
ATOM  10816  CG  LEU E 126      47.496 108.608   1.105  1.00 20.64           C  
ATOM  10817  CD1 LEU E 126      48.847 108.219   0.538  1.00 21.10           C  
ATOM  10818  CD2 LEU E 126      47.610 109.985   1.826  1.00 22.01           C  
ATOM  10819  N   ALA E 127      44.627 106.312   0.780  1.00 16.87           N  
ATOM  10820  CA  ALA E 127      44.215 105.290   1.760  1.00 16.64           C  
ATOM  10821  C   ALA E 127      44.300 103.893   1.150  1.00 18.40           C  
ATOM  10822  O   ALA E 127      44.796 102.979   1.789  1.00 17.75           O  
ATOM  10823  CB  ALA E 127      42.736 105.589   2.294  1.00 16.69           C  
ATOM  10824  N   ARG E 128      43.825 103.715  -0.091  1.00 17.27           N  
ATOM  10825  CA  ARG E 128      43.899 102.386  -0.700  1.00 19.03           C  
ATOM  10826  C   ARG E 128      45.353 101.955  -0.972  1.00 22.72           C  
ATOM  10827  O   ARG E 128      45.707 100.759  -0.943  1.00 20.26           O  
ATOM  10828  CB  ARG E 128      43.086 102.349  -1.986  1.00 22.61           C  
ATOM  10829  CG  ARG E 128      41.568 102.478  -1.721  1.00 20.64           C  
ATOM  10830  CD  ARG E 128      40.772 102.300  -3.008  1.00 26.65           C  
ATOM  10831  NE  ARG E 128      40.736 100.912  -3.451  1.00 28.66           N  
ATOM  10832  CZ  ARG E 128      41.048 100.516  -4.683  1.00 32.97           C  
ATOM  10833  NH1 ARG E 128      41.446 101.402  -5.586  1.00 34.47           N  
ATOM  10834  NH2 ARG E 128      40.911  99.244  -5.027  1.00 35.09           N  
ATOM  10835  N   ARG E 129      46.197 102.912  -1.278  1.00 19.02           N  
ATOM  10836  CA  ARG E 129      47.595 102.577  -1.496  1.00 20.86           C  
ATOM  10837  C   ARG E 129      48.272 102.168  -0.166  1.00 21.89           C  
ATOM  10838  O   ARG E 129      49.041 101.183  -0.121  1.00 23.95           O  
ATOM  10839  CB  ARG E 129      48.321 103.781  -2.106  1.00 26.25           C  
ATOM  10840  CG  ARG E 129      49.790 103.513  -2.398  1.00 37.78           C  
ATOM  10841  CD  ARG E 129      50.311 104.468  -3.475  1.00 44.89           C  
ATOM  10842  NE  ARG E 129      51.641 104.085  -3.940  1.00 49.08           N  
ATOM  10843  CZ  ARG E 129      52.437 104.871  -4.663  1.00 50.16           C  
ATOM  10844  NH1 ARG E 129      52.033 106.086  -5.011  1.00 46.72           N  
ATOM  10845  NH2 ARG E 129      53.647 104.450  -5.007  1.00 48.73           N  
ATOM  10846  N   ILE E 130      48.019 102.902   0.915  1.00 21.97           N  
ATOM  10847  CA  ILE E 130      48.646 102.539   2.193  1.00 23.97           C  
ATOM  10848  C   ILE E 130      48.117 101.193   2.689  1.00 27.40           C  
ATOM  10849  O   ILE E 130      48.860 100.392   3.261  1.00 21.68           O  
ATOM  10850  CB  ILE E 130      48.468 103.638   3.229  1.00 27.76           C  
ATOM  10851  CG1 ILE E 130      49.273 104.871   2.788  1.00 27.76           C  
ATOM  10852  CG2 ILE E 130      48.971 103.197   4.607  1.00 27.24           C  
ATOM  10853  CD1 ILE E 130      48.853 106.104   3.544  1.00 33.29           C  
ATOM  10854  N   ARG E 131      46.825 100.948   2.468  1.00 21.79           N  
ATOM  10855  CA  ARG E 131      46.201  99.666   2.806  1.00 24.58           C  
ATOM  10856  C   ARG E 131      46.772  98.482   2.021  1.00 28.55           C  
ATOM  10857  O   ARG E 131      46.596  97.317   2.414  1.00 29.36           O  
ATOM  10858  CB  ARG E 131      44.712  99.731   2.478  1.00 23.96           C  
ATOM  10859  CG  ARG E 131      43.919 100.589   3.390  1.00 22.99           C  
ATOM  10860  CD  ARG E 131      42.519 100.701   2.822  1.00 21.28           C  
ATOM  10861  NE  ARG E 131      41.574 101.137   3.830  1.00 25.88           N  
ATOM  10862  CZ  ARG E 131      40.343 100.643   3.919  1.00 23.34           C  
ATOM  10863  NH1 ARG E 131      39.948  99.716   3.044  1.00 19.82           N  
ATOM  10864  NH2 ARG E 131      39.544 101.027   4.903  1.00 22.53           N  
ATOM  10865  N   GLY E 132      47.405  98.757   0.885  1.00 28.09           N  
ATOM  10866  CA  GLY E 132      47.941  97.685   0.071  1.00 28.62           C  
ATOM  10867  C   GLY E 132      46.925  97.201  -0.946  1.00 35.31           C  
ATOM  10868  O   GLY E 132      47.122  96.163  -1.597  1.00 34.88           O  
ATOM  10869  N   GLU E 133      45.820  97.938  -1.106  1.00 31.45           N  
ATOM  10870  CA  GLU E 133      44.820  97.528  -2.092  1.00 34.15           C  
ATOM  10871  C   GLU E 133      45.236  97.959  -3.475  1.00 36.85           C  
ATOM  10872  O   GLU E 133      44.750  97.418  -4.468  1.00 39.17           O  
ATOM  10873  CB  GLU E 133      43.449  98.150  -1.792  1.00 27.77           C  
ATOM  10874  CG  GLU E 133      42.734  97.502  -0.591  1.00 28.67           C  
ATOM  10875  CD  GLU E 133      41.495  98.282  -0.177  1.00 27.17           C  
ATOM  10876  OE1 GLU E 133      40.834  98.835  -1.061  1.00 25.38           O  
ATOM  10877  OE2 GLU E 133      41.179  98.326   1.033  1.00 28.08           O  
ATOM  10878  N   ARG E 134      46.123  98.943  -3.535  1.00 40.88           N  
ATOM  10879  CA  ARG E 134      46.587  99.495  -4.801  1.00 48.34           C  
ATOM  10880  C   ARG E 134      48.084  99.389  -5.091  1.00 50.40           C  
ATOM  10881  O   ARG E 134      48.473  99.020  -6.202  1.00 52.01           O  
ATOM  10882  CB  ARG E 134      46.163 100.968  -4.905  1.00 48.92           C  
ATOM  10883  CG  ARG E 134      44.827 101.170  -5.608  1.00 54.24           C  
ATOM  10884  CD  ARG E 134      44.897 100.621  -7.031  1.00 58.56           C  
ATOM  10885  NE  ARG E 134      43.772 101.021  -7.873  1.00 56.87           N  
ATOM  10886  CZ  ARG E 134      43.789 100.942  -9.200  1.00 63.72           C  
ATOM  10887  NH1 ARG E 134      44.869 100.483  -9.819  1.00 65.30           N  
ATOM  10888  NH2 ARG E 134      42.735 101.325  -9.912  1.00 66.72           N  
ATOM  10889  N   ALA E 135      48.937  99.722  -4.128  1.00 51.02           N  
ATOM  10890  CA  ALA E 135      50.372  99.640  -4.420  1.00 54.90           C  
ATOM  10891  C   ALA E 135      51.234  99.610  -3.180  1.00 54.41           C  
ATOM  10892  O   ALA E 135      50.683  99.205  -2.141  1.00 51.11           O  
ATOM  10893  CB  ALA E 135      50.795 100.802  -5.326  1.00 53.39           C  
ATOM  10894  OXT ALA E 135      52.439  99.971  -3.283  1.00 54.32           O  
TER   10895      ALA E 135                                                      
ATOM  10896  N   SER F   1       5.000  73.059 -12.146  1.00 93.98           N  
ATOM  10897  CA  SER F   1       5.323  72.575 -10.772  1.00 94.07           C  
ATOM  10898  C   SER F   1       6.376  71.473 -10.829  1.00 94.60           C  
ATOM  10899  O   SER F   1       6.346  70.527 -10.041  1.00 95.12           O  
ATOM  10900  CB  SER F   1       4.059  72.050 -10.086  1.00 93.84           C  
ATOM  10901  OG  SER F   1       4.324  71.683  -8.742  1.00 93.96           O  
ATOM  10902  N   GLY F   2       7.307  71.609 -11.768  1.00 94.71           N  
ATOM  10903  CA  GLY F   2       8.363  70.626 -11.930  1.00 94.58           C  
ATOM  10904  C   GLY F   2       8.510  70.254 -13.391  1.00 94.88           C  
ATOM  10905  O   GLY F   2       9.170  69.274 -13.732  1.00 94.77           O  
ATOM  10906  N   ARG F   3       7.891  71.055 -14.252  1.00 95.60           N  
ATOM  10907  CA  ARG F   3       7.912  70.839 -15.695  1.00 96.20           C  
ATOM  10908  C   ARG F   3       8.461  72.066 -16.421  1.00 96.38           C  
ATOM  10909  O   ARG F   3       8.233  73.199 -15.998  1.00 96.63           O  
ATOM  10910  CB  ARG F   3       6.488  70.544 -16.176  1.00 96.73           C  
ATOM  10911  CG  ARG F   3       5.477  71.578 -15.692  1.00 97.48           C  
ATOM  10912  CD  ARG F   3       4.077  70.996 -15.515  1.00 97.88           C  
ATOM  10913  NE  ARG F   3       3.227  71.169 -16.691  1.00 98.10           N  
ATOM  10914  CZ  ARG F   3       1.928  70.885 -16.718  1.00 98.04           C  
ATOM  10915  NH1 ARG F   3       1.329  70.413 -15.634  1.00 97.95           N  
ATOM  10916  NH2 ARG F   3       1.223  71.081 -17.824  1.00 97.49           N  
ATOM  10917  N   GLY F   4       9.180  71.836 -17.515  1.00 96.47           N  
ATOM  10918  CA  GLY F   4       9.739  72.942 -18.272  1.00 96.46           C  
ATOM  10919  C   GLY F   4      10.806  72.510 -19.260  1.00 96.50           C  
ATOM  10920  O   GLY F   4      10.501  72.152 -20.399  1.00 96.87           O  
ATOM  10921  N   LYS F   5      12.062  72.549 -18.826  1.00 96.18           N  
ATOM  10922  CA  LYS F   5      13.183  72.158 -19.672  1.00 95.79           C  
ATOM  10923  C   LYS F   5      14.483  72.287 -18.882  1.00 95.54           C  
ATOM  10924  O   LYS F   5      14.953  71.322 -18.281  1.00 95.55           O  
ATOM  10925  CB  LYS F   5      13.241  73.048 -20.917  1.00 95.56           C  
ATOM  10926  CG  LYS F   5      14.180  72.552 -22.007  1.00 94.63           C  
ATOM  10927  CD  LYS F   5      14.314  73.574 -23.132  1.00 94.32           C  
ATOM  10928  CE  LYS F   5      12.966  73.920 -23.749  1.00 94.14           C  
ATOM  10929  NZ  LYS F   5      13.085  74.939 -24.829  1.00 93.31           N  
ATOM  10930  N   GLY F   6      15.054  73.487 -18.880  0.00 95.07           N  
ATOM  10931  CA  GLY F   6      16.290  73.712 -18.155  0.00 94.56           C  
ATOM  10932  C   GLY F   6      17.516  73.591 -19.038  0.00 94.19           C  
ATOM  10933  O   GLY F   6      17.588  74.210 -20.099  0.00 94.16           O  
ATOM  10934  N   GLY F   7      18.481  72.788 -18.600  0.00 93.86           N  
ATOM  10935  CA  GLY F   7      19.698  72.607 -19.369  0.00 93.47           C  
ATOM  10936  C   GLY F   7      20.546  73.863 -19.371  0.00 93.20           C  
ATOM  10937  O   GLY F   7      21.552  73.946 -18.666  0.00 93.17           O  
ATOM  10938  N   LYS F   8      20.137  74.846 -20.167  0.00 92.94           N
[truncated: 218,817 more chars]
