# Supplementary material for: The kinetic landscape of nucleosome assembly: A coarse-grained molecular dynamics study
Source: PLoS Comput Biol. 2021 Jul 27;17(7):e1009253. doi: 10.1371/journal.pcbi.1009253 (PMC8345847; doi:10.1371/journal.pcbi.1009253)
Supplement: S2 Data — Example CafeMol input files used to run nucleosome assembly simulations as described in the Methods section. (ZIP) [file pcbi.1009253.s007.zip › S2_Data/dna_601-147bp_ideal.pdb]

ATOM      4  O5'  DC A   1      -1.497   8.908  -1.401  1.00  1.00           O  
ATOM      5  C5'  DC A   1      -2.371   8.237  -2.329  1.00  1.00           C  
ATOM      6  C4'  DC A   1      -3.108   7.113  -1.629  1.00  1.00           C  
ATOM      7  O4'  DC A   1      -2.364   5.861  -1.655  1.00  1.00           O  
ATOM      8  C3'  DC A   1      -3.404   7.335  -0.145  1.00  1.00           C  
ATOM      9  O3'  DC A   1      -4.677   6.776   0.159  1.00  1.00           O  
ATOM     10  C2'  DC A   1      -2.332   6.528   0.589  1.00  1.00           C  
ATOM     11  C1'  DC A   1      -2.353   5.321  -0.342  1.00  1.00           C  
ATOM     12  N1   DC A   1      -1.170   4.457  -0.215  1.00  1.00           N  
ATOM     13  C2   DC A   1      -1.366   3.075  -0.171  1.00  1.00           C  
ATOM     14  O2   DC A   1      -2.522   2.631  -0.238  1.00  1.00           O  
ATOM     15  N3   DC A   1      -0.294   2.258  -0.054  1.00  1.00           N  
ATOM     16  C4   DC A   1       0.934   2.777   0.017  1.00  1.00           C  
ATOM     17  N4   DC A   1       1.963   1.933   0.133  1.00  1.00           N  
ATOM     18  C5   DC A   1       1.162   4.182  -0.026  1.00  1.00           C  
ATOM     19  C6   DC A   1       0.092   4.978  -0.141  1.00  1.00           C  
ATOM     20  P    DT A   2      -5.294   7.351   2.087  1.00  1.00           P  
ATOM     21  OP1  DT A   2      -6.064   8.461   1.481  1.00  1.00           O  
ATOM     22  OP2  DT A   2      -4.431   7.710   3.234  1.00  1.00           O  
ATOM     23  O5'  DT A   2      -6.292   6.175   2.512  1.00  1.00           O  
ATOM     24  C5'  DT A   2      -6.660   5.185   1.533  1.00  1.00           C  
ATOM     25  C4'  DT A   2      -6.615   3.801   2.151  1.00  1.00           C  
ATOM     26  O4'  DT A   2      -5.295   3.193   2.051  1.00  1.00           O  
ATOM     27  C3'  DT A   2      -6.942   3.728   3.642  1.00  1.00           C  
ATOM     28  O3'  DT A   2      -7.668   2.531   3.895  1.00  1.00           O  
ATOM     29  C2'  DT A   2      -5.580   3.625   4.332  1.00  1.00           C  
ATOM     30  C1'  DT A   2      -4.943   2.676   3.325  1.00  1.00           C  
ATOM     31  N1   DT A   2      -3.476   2.626   3.407  1.00  1.00           N  
ATOM     32  C2   DT A   2      -2.866   1.393   3.360  1.00  1.00           C  
ATOM     33  O2   DT A   2      -3.486   0.348   3.253  1.00  1.00           O  
ATOM     34  N3   DT A   2      -1.496   1.430   3.442  1.00  1.00           N  
ATOM     35  C4   DT A   2      -0.696   2.550   3.564  1.00  1.00           C  
ATOM     36  O4   DT A   2       0.525   2.427   3.627  1.00  1.00           O  
ATOM     37  C5   DT A   2      -1.402   3.809   3.608  1.00  1.00           C  
ATOM     38  C7   DT A   2      -0.620   5.077   3.740  1.00  1.00           C  
ATOM     39  C6   DT A   2      -2.739   3.784   3.528  1.00  1.00           C  
ATOM     40  P    DG A   3      -8.574   3.277   6.571  1.00  1.00           P  
ATOM     41  OP1  DG A   3      -9.914   3.722   6.125  1.00  1.00           O  
ATOM     42  OP2  DG A   3      -7.903   4.137   7.571  1.00  1.00           O  
ATOM     43  O5'  DG A   3      -8.663   1.779   7.125  1.00  1.00           O  
ATOM     44  C5'  DG A   3      -8.552   0.683   6.196  1.00  1.00           C  
ATOM     45  C4'  DG A   3      -7.647  -0.391   6.766  1.00  1.00           C  
ATOM     46  O4'  DG A   3      -6.245  -0.166   6.438  1.00  1.00           O  
ATOM     47  C3'  DG A   3      -7.652  -0.526   8.289  1.00  1.00           C  
ATOM     48  O3'  DG A   3      -7.534  -1.902   8.629  1.00  1.00           O  
ATOM     49  C2'  DG A   3      -6.383   0.198   8.746  1.00  1.00           C  
ATOM     50  C1'  DG A   3      -5.480  -0.305   7.626  1.00  1.00           C  
ATOM     51  N9   DG A   3      -4.254   0.471   7.468  1.00  1.00           N  
ATOM     52  C8   DG A   3      -4.134   1.841   7.473  1.00  1.00           C  
ATOM     53  N7   DG A   3      -2.904   2.246   7.309  1.00  1.00           N  
ATOM     54  C5   DG A   3      -2.167   1.075   7.188  1.00  1.00           C  
ATOM     55  C6   DG A   3      -0.777   0.880   6.992  1.00  1.00           C  
ATOM     56  O6   DG A   3       0.114   1.733   6.882  1.00  1.00           O  
ATOM     57  N1   DG A   3      -0.453  -0.471   6.925  1.00  1.00           N  
ATOM     58  C2   DG A   3      -1.353  -1.503   7.034  1.00  1.00           C  
ATOM     59  N2   DG A   3      -0.845  -2.742   6.942  1.00  1.00           N  
ATOM     60  N3   DG A   3      -2.651  -1.334   7.218  1.00  1.00           N  
ATOM     61  C4   DG A   3      -2.988  -0.029   7.284  1.00  1.00           C  
ATOM     62  P    DG A   4      -8.013  -1.858  10.317  1.00  1.00           P  
ATOM     63  OP1  DG A   4      -9.401  -2.224   9.955  1.00  1.00           O  
ATOM     64  OP2  DG A   4      -7.865  -0.761  11.300  1.00  1.00           O  
ATOM     65  O5'  DG A   4      -7.235  -3.155  10.839  1.00  1.00           O  
ATOM     66  C5'  DG A   4      -6.597  -4.020   9.880  1.00  1.00           C  
ATOM     67  C4'  DG A   4      -5.221  -4.417  10.374  1.00  1.00           C  
ATOM     68  O4'  DG A   4      -4.193  -3.465   9.976  1.00  1.00           O  
ATOM     69  C3'  DG A   4      -5.062  -4.518  11.892  1.00  1.00           C  
ATOM     70  O3'  DG A   4      -4.190  -5.602  12.192  1.00  1.00           O  
ATOM     71  C2'  DG A   4      -4.372  -3.214  12.296  1.00  1.00           C  
ATOM     72  C1'  DG A   4      -3.408  -3.151  11.117  1.00  1.00           C  
ATOM     73  N9   DG A   4      -2.818  -1.832  10.911  1.00  1.00           N  
ATOM     74  C8   DG A   4      -3.467  -0.620  10.942  1.00  1.00           C  
ATOM     75  N7   DG A   4      -2.672   0.391  10.721  1.00  1.00           N  
ATOM     76  C5   DG A   4      -1.422  -0.186  10.532  1.00  1.00           C  
ATOM     77  C6   DG A   4      -0.166   0.410  10.256  1.00  1.00           C  
ATOM     78  O6   DG A   4       0.104   1.610  10.119  1.00  1.00           O  
ATOM     79  N1   DG A   4       0.840  -0.543  10.140  1.00  1.00           N  
ATOM     80  C2   DG A   4       0.659  -1.898  10.273  1.00  1.00           C  
ATOM     81  N2   DG A   4       1.756  -2.658  10.124  1.00  1.00           N  
ATOM     82  N3   DG A   4      -0.507  -2.467  10.531  1.00  1.00           N  
ATOM     83  C4   DG A   4      -1.498  -1.559  10.647  1.00  1.00           C  
ATOM     84  P    DA A   5      -4.575  -6.399  13.571  1.00  1.00           P  
ATOM     85  OP1  DA A   5      -5.519  -7.479  13.208  1.00  1.00           O  
ATOM     86  OP2  DA A   5      -5.021  -5.481  14.643  1.00  1.00           O  
ATOM     87  O5'  DA A   5      -3.159  -7.031  13.960  1.00  1.00           O  
ATOM     88  C5'  DA A   5      -2.207  -7.304  12.914  1.00  1.00           C  
ATOM     89  C4'  DA A   5      -0.823  -6.857  13.342  1.00  1.00           C  
ATOM     90  O4'  DA A   5      -0.563  -5.463  13.008  1.00  1.00           O  
ATOM     91  C3'  DA A   5      -0.531  -6.937  14.840  1.00  1.00           C  
ATOM     92  O3'  DA A   5       0.825  -7.328  15.025  1.00  1.00           O  
ATOM     93  C2'  DA A   5      -0.695  -5.502  15.344  1.00  1.00           C  
ATOM     94  C1'  DA A   5      -0.028  -4.820  14.155  1.00  1.00           C  
ATOM     95  N9   DA A   5      -0.323  -3.394  14.055  1.00  1.00           N  
ATOM     96  C8   DA A   5      -1.543  -2.778  14.206  1.00  1.00           C  
ATOM     97  N7   DA A   5      -1.498  -1.477  14.059  1.00  1.00           N  
ATOM     98  C5   DA A   5      -0.160  -1.217  13.793  1.00  1.00           C  
ATOM     99  C6   DA A   5       0.540  -0.024  13.541  1.00  1.00           C  
ATOM    100  N6   DA A   5      -0.035   1.180  13.514  1.00  1.00           N  
ATOM    101  N1   DA A   5       1.869  -0.113  13.314  1.00  1.00           N  
ATOM    102  C2   DA A   5       2.443  -1.321  13.342  1.00  1.00           C  
ATOM    103  N3   DA A   5       1.894  -2.513  13.567  1.00  1.00           N  
ATOM    104  C4   DA A   5       0.575  -2.389  13.788  1.00  1.00           C  
ATOM    105  P    DG A   6       0.456  -7.817  17.193  1.00  1.00           P  
ATOM    106  OP1  DG A   6       0.247  -9.248  16.875  1.00  1.00           O  
ATOM    107  OP2  DG A   6      -0.414  -7.251  18.248  1.00  1.00           O  
ATOM    108  O5'  DG A   6       1.990  -7.571  17.573  1.00  1.00           O  
ATOM    109  C5'  DG A   6       2.940  -7.321  16.519  1.00  1.00           C  
ATOM    110  C4'  DG A   6       3.862  -6.184  16.910  1.00  1.00           C  
ATOM    111  O4'  DG A   6       3.327  -4.881  16.535  1.00  1.00           O  
ATOM    112  C3'  DG A   6       4.151  -6.046  18.406  1.00  1.00           C  
ATOM    113  O3'  DG A   6       5.503  -5.637  18.577  1.00  1.00           O  
ATOM    114  C2'  DG A   6       3.238  -4.911  18.873  1.00  1.00           C  
ATOM    115  C1'  DG A   6       3.431  -4.016  17.655  1.00  1.00           C  
ATOM    116  N9   DG A   6       2.412  -2.979  17.522  1.00  1.00           N  
ATOM    117  C8   DG A   6       1.054  -3.127  17.680  1.00  1.00           C  
ATOM    118  N7   DG A   6       0.395  -2.015  17.497  1.00  1.00           N  
ATOM    119  C5   DG A   6       1.374  -1.076  17.201  1.00  1.00           C  
ATOM    120  C6   DG A   6       1.265   0.306  16.908  1.00  1.00           C  
ATOM    121  O6   DG A   6       0.243   1.003  16.850  1.00  1.00           O  
ATOM    122  N1   DG A   6       2.509   0.880  16.668  1.00  1.00           N  
ATOM    123  C2   DG A   6       3.706   0.208  16.704  1.00  1.00           C  
ATOM    124  N2   DG A   6       4.801   0.939  16.443  1.00  1.00           N  
ATOM    125  N3   DG A   6       3.822  -1.080  16.977  1.00  1.00           N  
ATOM    126  C4   DG A   6       2.626  -1.657  17.213  1.00  1.00           C  
ATOM    127  P    DA A   7       6.222  -6.268  19.908  1.00  1.00           P  
ATOM    128  OP1  DA A   7       6.838  -7.553  19.511  1.00  1.00           O  
ATOM    129  OP2  DA A   7       5.305  -6.318  21.069  1.00  1.00           O  
ATOM    130  O5'  DA A   7       7.367  -5.183  20.174  1.00  1.00           O  
ATOM    131  C5'  DA A   7       7.878  -4.422  19.063  1.00  1.00           C  
ATOM    132  C4'  DA A   7       8.016  -2.963  19.454  1.00  1.00           C  
ATOM    133  O4'  DA A   7       6.795  -2.207  19.215  1.00  1.00           O  
ATOM    134  C3'  DA A   7       8.335  -2.695  20.924  1.00  1.00           C  
ATOM    135  O3'  DA A   7       9.216  -1.581  21.009  1.00  1.00           O  
ATOM    136  C2'  DA A   7       6.993  -2.302  21.545  1.00  1.00           C  
ATOM    137  C1'  DA A   7       6.503  -1.449  20.380  1.00  1.00           C  
ATOM    138  N9   DA A   7       5.066  -1.192  20.405  1.00  1.00           N  
ATOM    139  C8   DA A   7       4.058  -2.090  20.665  1.00  1.00           C  
ATOM    140  N7   DA A   7       2.859  -1.564  20.616  1.00  1.00           N  
ATOM    141  C5   DA A   7       3.091  -0.231  20.304  1.00  1.00           C  
ATOM    142  C6   DA A   7       2.225   0.859  20.109  1.00  1.00           C  
ATOM    143  N6   DA A   7       0.896   0.776  20.205  1.00  1.00           N  
ATOM    144  N1   DA A   7       2.780   2.053  19.809  1.00  1.00           N  
ATOM    145  C2   DA A   7       4.111   2.135  19.714  1.00  1.00           C  
ATOM    146  N3   DA A   7       5.030   1.185  19.874  1.00  1.00           N  
ATOM    147  C4   DA A   7       4.446   0.012  20.171  1.00  1.00           C  
ATOM    148  P    DA A   8      10.016  -1.717  22.499  1.00  1.00           P  
ATOM    149  OP1  DA A   8      11.218  -2.430  22.013  1.00  1.00           O  
ATOM    150  OP2  DA A   8       9.400  -2.251  23.735  1.00  1.00           O  
ATOM    151  O5'  DA A   8      10.352  -0.166  22.695  1.00  1.00           O  
ATOM    152  C5'  DA A   8      10.236   0.720  21.566  1.00  1.00           C  
ATOM    153  C4'  DA A   8       9.549   2.006  21.984  1.00  1.00           C  
ATOM    154  O4'  DA A   8       8.099   1.920  21.876  1.00  1.00           O  
ATOM    155  C3'  DA A   8       9.785   2.447  23.428  1.00  1.00           C  
ATOM    156  O3'  DA A   8       9.874   3.867  23.467  1.00  1.00           O  
ATOM    157  C2'  DA A   8       8.522   2.019  24.176  1.00  1.00           C  
ATOM    158  C1'  DA A   8       7.531   2.406  23.084  1.00  1.00           C  
ATOM    159  N9   DA A   8       6.215   1.796  23.243  1.00  1.00           N  
ATOM    160  C8   DA A   8       5.929   0.490  23.565  1.00  1.00           C  
ATOM    161  N7   DA A   8       4.646   0.234  23.637  1.00  1.00           N  
ATOM    162  C5   DA A   8       4.045   1.451  23.344  1.00  1.00           C  
ATOM    163  C6   DA A   8       2.699   1.844  23.258  1.00  1.00           C  
ATOM    164  N6   DA A   8       1.671   1.019  23.468  1.00  1.00           N  
ATOM    165  N1   DA A   8       2.441   3.133  22.945  1.00  1.00           N  
ATOM    166  C2   DA A   8       3.472   3.959  22.735  1.00  1.00           C  
ATOM    167  N3   DA A   8       4.778   3.709  22.786  1.00  1.00           N  
ATOM    168  C4   DA A   8       5.000   2.422  23.099  1.00  1.00           C  
ATOM    169  P    DT A   9      10.401   3.686  24.930  1.00  1.00           P  
ATOM    170  OP1  DT A   9      11.749   3.650  24.319  1.00  1.00           O  
ATOM    171  OP2  DT A   9      10.258   2.994  26.230  1.00  1.00           O  
ATOM    172  O5'  DT A   9       9.918   5.205  25.074  1.00  1.00           O  
ATOM    173  C5'  DT A   9       9.264   5.838  23.958  1.00  1.00           C  
ATOM    174  C4'  DT A   9       8.061   6.625  24.439  1.00  1.00           C  
ATOM    175  O4'  DT A   9       6.853   5.812  24.493  1.00  1.00           O  
ATOM    176  C3'  DT A   9       8.172   7.216  25.844  1.00  1.00           C  
ATOM    177  O3'  DT A   9       7.530   8.485  25.860  1.00  1.00           O  
ATOM    178  C2'  DT A   9       7.375   6.257  26.730  1.00  1.00           C  
ATOM    179  C1'  DT A   9       6.231   6.021  25.751  1.00  1.00           C  
ATOM    180  N1   DT A   9       5.423   4.832  26.063  1.00  1.00           N  
ATOM    181  C2   DT A   9       4.052   4.944  25.995  1.00  1.00           C  
ATOM    182  O2   DT A   9       3.484   5.980  25.690  1.00  1.00           O  
ATOM    183  N3   DT A   9       3.369   3.793  26.300  1.00  1.00           N  
ATOM    184  C4   DT A   9       3.908   2.572  26.656  1.00  1.00           C  
ATOM    185  O4   DT A   9       3.166   1.624  26.902  1.00  1.00           O  
ATOM    186  C5   DT A   9       5.351   2.526  26.707  1.00  1.00           C  
ATOM    187  C7   DT A   9       6.025   1.245  27.085  1.00  1.00           C  
ATOM    188  C6   DT A   9       6.027   3.644  26.412  1.00  1.00           C  
ATOM    189  P    DC A  10       8.516   8.883  27.734  1.00  1.00           P  
ATOM    190  OP1  DC A  10       9.584   9.628  27.031  1.00  1.00           O  
ATOM    191  OP2  DC A  10       8.928   8.153  28.954  1.00  1.00           O  
ATOM    192  O5'  DC A  10       7.310   9.875  28.084  1.00  1.00           O  
ATOM    193  C5'  DC A  10       6.289  10.109  27.095  1.00  1.00           C  
ATOM    194  C4'  DC A  10       4.921  10.075  27.744  1.00  1.00           C  
ATOM    195  O4'  DC A  10       4.361   8.731  27.789  1.00  1.00           O  
ATOM    196  C3'  DC A  10       4.862  10.547  29.198  1.00  1.00           C  
ATOM    197  O3'  DC A  10       3.642  11.252  29.404  1.00  1.00           O  
ATOM    198  C2'  DC A  10       4.824   9.259  30.022  1.00  1.00           C  
ATOM    199  C1'  DC A  10       3.881   8.490  29.103  1.00  1.00           C  
ATOM    200  N1   DC A  10       3.888   7.038  29.332  1.00  1.00           N  
ATOM    201  C2   DC A  10       2.661   6.372  29.372  1.00  1.00           C  
ATOM    202  O2   DC A  10       1.619   7.026  29.216  1.00  1.00           O  
ATOM    203  N3   DC A  10       2.640   5.036  29.581  1.00  1.00           N  
ATOM    204  C4   DC A  10       3.785   4.369  29.746  1.00  1.00           C  
ATOM    205  N4   DC A  10       3.717   3.051  29.950  1.00  1.00           N  
ATOM    206  C5   DC A  10       5.050   5.023  29.709  1.00  1.00           C  
ATOM    207  C6   DC A  10       5.055   6.346  29.501  1.00  1.00           C  
ATOM    208  P    DC A  11       3.857  11.893  30.868  1.00  1.00           P  
ATOM    209  OP1  DC A  11       4.288  13.109  30.143  1.00  1.00           O  
ATOM    210  OP2  DC A  11       4.696  11.491  32.018  1.00  1.00           O  
ATOM    211  O5'  DC A  11       2.339  12.061  31.344  1.00  1.00           O  
ATOM    212  C5'  DC A  11       1.278  11.712  30.434  1.00  1.00           C  
ATOM    213  C4'  DC A  11       0.206  10.928  31.163  1.00  1.00           C  
ATOM    214  O4'  DC A  11       0.472   9.496  31.168  1.00  1.00           O  
ATOM    215  C3'  DC A  11       0.018  11.273  32.641  1.00  1.00           C  
ATOM    216  O3'  DC A  11      -1.367  11.195  32.959  1.00  1.00           O  
ATOM    217  C2'  DC A  11       0.753  10.163  33.394  1.00  1.00           C  
ATOM    218  C1'  DC A  11       0.308   9.016  32.494  1.00  1.00           C  
ATOM    219  N1   DC A  11       1.122   7.801  32.642  1.00  1.00           N  
ATOM    220  C2   DC A  11       0.462   6.572  32.721  1.00  1.00           C  
ATOM    221  O2   DC A  11      -0.777   6.552  32.665  1.00  1.00           O  
ATOM    222  N3   DC A  11       1.188   5.439  32.858  1.00  1.00           N  
ATOM    223  C4   DC A  11       2.520   5.504  32.915  1.00  1.00           C  
ATOM    224  N4   DC A  11       3.196   4.360  33.051  1.00  1.00           N  
ATOM    225  C5   DC A  11       3.218   6.742  32.837  1.00  1.00           C  
ATOM    226  C6   DC A  11       2.487   7.856  32.702  1.00  1.00           C  
ATOM    227  P    DC A  12      -1.418  11.831  34.440  1.00  1.00           P  
ATOM    228  OP1  DC A  12      -1.778  13.094  33.757  1.00  1.00           O  
ATOM    229  OP2  DC A  12      -0.405  11.938  35.514  1.00  1.00           O  
ATOM    230  O5'  DC A  12      -2.739  11.137  35.017  1.00  1.00           O  
ATOM    231  C5'  DC A  12      -3.509  10.277  34.155  1.00  1.00           C  
ATOM    232  C4'  DC A  12      -3.920   9.026  34.905  1.00  1.00           C  
ATOM    233  O4'  DC A  12      -2.919   7.971  34.815  1.00  1.00           O  
ATOM    234  C3'  DC A  12      -4.145   9.194  36.408  1.00  1.00           C  
ATOM    235  O3'  DC A  12      -5.234   8.368  36.805  1.00  1.00           O  
ATOM    236  C2'  DC A  12      -2.867   8.656  37.053  1.00  1.00           C  
ATOM    237  C1'  DC A  12      -2.688   7.463  36.120  1.00  1.00           C  
ATOM    238  N1   DC A  12      -1.336   6.888  36.152  1.00  1.00           N  
ATOM    239  C2   DC A  12      -1.213   5.497  36.204  1.00  1.00           C  
ATOM    240  O2   DC A  12      -2.242   4.805  36.223  1.00  1.00           O  
ATOM    241  N3   DC A  12       0.020   4.942  36.234  1.00  1.00           N  
ATOM    242  C4   DC A  12       1.103   5.723  36.213  1.00  1.00           C  
ATOM    243  N4   DC A  12       2.300   5.132  36.245  1.00  1.00           N  
ATOM    244  C5   DC A  12       1.007   7.143  36.160  1.00  1.00           C  
ATOM    245  C6   DC A  12      -0.221   7.678  36.131  1.00  1.00           C  
ATOM    246  P    DG A  13      -6.282   9.589  39.373  1.00  1.00           P  
ATOM    247  OP1  DG A  13      -7.377  10.466  38.898  1.00  1.00           O  
ATOM    248  OP2  DG A  13      -5.353  10.185  40.359  1.00  1.00           O  
ATOM    249  O5'  DG A  13      -6.897   8.236  39.964  1.00  1.00           O  
ATOM    250  C5'  DG A  13      -7.179   7.145  39.065  1.00  1.00           C  
ATOM    251  C4'  DG A  13      -6.713   5.837  39.674  1.00  1.00           C  
ATOM    252  O4'  DG A  13      -5.322   5.543  39.358  1.00  1.00           O  
ATOM    253  C3'  DG A  13      -6.770   5.757  41.200  1.00  1.00           C  
ATOM    254  O3'  DG A  13      -7.148   4.438  41.577  1.00  1.00           O  
ATOM    255  C2'  DG A  13      -5.329   5.998  41.654  1.00  1.00           C  
ATOM    256  C1'  DG A  13      -4.659   5.176  40.559  1.00  1.00           C  
ATOM    257  N9   DG A  13      -3.237   5.464  40.397  1.00  1.00           N  
ATOM    258  C8   DG A  13      -2.640   6.702  40.368  1.00  1.00           C  
ATOM    259  N7   DG A  13      -1.346   6.641  40.210  1.00  1.00           N  
ATOM    260  C5   DG A  13      -1.070   5.283  40.128  1.00  1.00           C  
ATOM    261  C6   DG A  13       0.161   4.602  39.955  1.00  1.00           C  
ATOM    262  O6   DG A  13       1.296   5.082  39.834  1.00  1.00           O  
ATOM    263  N1   DG A  13      -0.013   3.223  39.927  1.00  1.00           N  
ATOM    264  C2   DG A  13      -1.221   2.580  40.051  1.00  1.00           C  
ATOM    265  N2   DG A  13      -1.184   1.239  39.998  1.00  1.00           N  
ATOM    266  N3   DG A  13      -2.376   3.202  40.214  1.00  1.00           N  
ATOM    267  C4   DG A  13      -2.229   4.543  40.242  1.00  1.00           C  
ATOM    268  P    DG A  14      -7.585   4.697  43.257  1.00  1.00           P  
ATOM    269  OP1  DG A  14      -9.012   4.835  42.888  1.00  1.00           O  
ATOM    270  OP2  DG A  14      -7.061   5.698  44.213  1.00  1.00           O  
ATOM    271  O5'  DG A  14      -7.318   3.224  43.823  1.00  1.00           O  
ATOM    272  C5'  DG A  14      -7.025   2.162  42.894  1.00  1.00           C  
ATOM    273  C4'  DG A  14      -5.879   1.318  43.416  1.00  1.00           C  
ATOM    274  O4'  DG A  14      -4.579   1.834  43.006  1.00  1.00           O  
ATOM    275  C3'  DG A  14      -5.770   1.212  44.938  1.00  1.00           C  
ATOM    276  O3'  DG A  14      -5.339  -0.101  45.277  1.00  1.00           O  
ATOM    277  C2'  DG A  14      -4.664   2.199  45.317  1.00  1.00           C  
ATOM    278  C1'  DG A  14      -3.737   1.883  44.149  1.00  1.00           C  
ATOM    279  N9   DG A  14      -2.719   2.902  43.916  1.00  1.00           N  
ATOM    280  C8   DG A  14      -2.896   4.265  43.908  1.00  1.00           C  
ATOM    281  N7   DG A  14      -1.794   4.923  43.671  1.00  1.00           N  
ATOM    282  C5   DG A  14      -0.830   3.936  43.513  1.00  1.00           C  
ATOM    283  C6   DG A  14       0.557   4.041  43.238  1.00  1.00           C  
ATOM    284  O6   DG A  14       1.235   5.063  43.072  1.00  1.00           O  
ATOM    285  N1   DG A  14       1.161   2.791  43.159  1.00  1.00           N  
ATOM    286  C2   DG A  14       0.512   1.591  43.324  1.00  1.00           C  
ATOM    287  N2   DG A  14       1.269   0.489  43.210  1.00  1.00           N  
ATOM    288  N3   DG A  14      -0.780   1.479  43.582  1.00  1.00           N  
ATOM    289  C4   DG A  14      -1.386   2.683  43.662  1.00  1.00           C  
ATOM    290  P    DT A  15      -5.675  -0.137  46.469  1.00  1.00           P  
ATOM    291  OP1  DT A  15      -6.986  -0.719  46.100  1.00  1.00           O  
ATOM    292  OP2  DT A  15      -5.692   0.861  47.561  1.00  1.00           O  
ATOM    293  O5'  DT A  15      -4.649  -1.310  46.828  1.00  1.00           O  
ATOM    294  C5'  DT A  15      -3.903  -1.935  45.766  1.00  1.00           C  
ATOM    295  C4'  DT A  15      -2.457  -2.114  46.183  1.00  1.00           C  
ATOM    296  O4'  DT A  15      -1.641  -0.948  45.869  1.00  1.00           O  
ATOM    297  C3'  DT A  15      -2.218  -2.339  47.676  1.00  1.00           C  
ATOM    298  O3'  DT A  15      -1.149  -3.263  47.836  1.00  1.00           O  
ATOM    299  C2'  DT A  15      -1.766  -0.977  48.205  1.00  1.00           C  
ATOM    300  C1'  DT A  15      -0.881  -0.611  47.019  1.00  1.00           C  
ATOM    301  N1   DT A  15      -0.554   0.820  46.946  1.00  1.00           N  
ATOM    302  C2   DT A  15       0.748   1.174  46.671  1.00  1.00           C  
ATOM    303  O2   DT A  15       1.634   0.357  46.487  1.00  1.00           O  
ATOM    304  N3   DT A  15       0.974   2.527  46.620  1.00  1.00           N  
ATOM    305  C4   DT A  15       0.049   3.537  46.812  1.00  1.00           C  
ATOM    306  O4   DT A  15       0.400   4.711  46.735  1.00  1.00           O  
ATOM    307  C5   DT A  15      -1.296   3.093  47.097  1.00  1.00           C  
ATOM    308  C7   DT A  15      -2.366   4.114  47.320  1.00  1.00           C  
ATOM    309  C6   DT A  15      -1.527   1.774  47.149  1.00  1.00           C  
ATOM    310  P    DC A  16      -1.751  -3.500  49.891  1.00  1.00           P  
ATOM    311  OP1  DC A  16      -2.519  -4.717  49.542  1.00  1.00           O  
ATOM    312  OP2  DC A  16      -2.301  -2.679  50.992  1.00  1.00           O  
ATOM    313  O5'  DC A  16      -0.237  -3.897  50.222  1.00  1.00           O  
ATOM    314  C5'  DC A  16       0.710  -4.001  49.141  1.00  1.00           C  
ATOM    315  C4'  DC A  16       2.015  -3.338  49.529  1.00  1.00           C  
ATOM    316  O4'  DC A  16       2.033  -1.917  49.209  1.00  1.00           O  
ATOM    317  C3'  DC A  16       2.369  -3.386  51.016  1.00  1.00           C  
ATOM    318  O3'  DC A  16       3.777  -3.553  51.148  1.00  1.00           O  
ATOM    319  C2'  DC A  16       1.993  -2.003  51.548  1.00  1.00           C  
ATOM    320  C1'  DC A  16       2.498  -1.209  50.348  1.00  1.00           C  
ATOM    321  N1   DC A  16       1.967   0.160  50.281  1.00  1.00           N  
ATOM    322  C2   DC A  16       2.854   1.196  49.980  1.00  1.00           C  
ATOM    323  O2   DC A  16       4.048   0.925  49.783  1.00  1.00           O  
ATOM    324  N3   DC A  16       2.390   2.465  49.911  1.00  1.00           N  
ATOM    325  C4   DC A  16       1.097   2.715  50.131  1.00  1.00           C  
ATOM    326  N4   DC A  16       0.684   3.983  50.055  1.00  1.00           N  
ATOM    327  C5   DC A  16       0.172   1.678  50.440  1.00  1.00           C  
ATOM    328  C6   DC A  16       0.644   0.427  50.504  1.00  1.00           C  
ATOM    329  P    DT A  17       4.285  -3.974  53.147  1.00  1.00           P  
ATOM    330  OP1  DT A  17       4.270  -5.418  52.819  1.00  1.00           O  
ATOM    331  OP2  DT A  17       3.542  -3.576  54.363  1.00  1.00           O  
ATOM    332  O5'  DT A  17       5.797  -3.463  53.250  1.00  1.00           O  
ATOM    333  C5'  DT A  17       6.475  -3.044  52.050  1.00  1.00           C  
ATOM    334  C4'  DT A  17       7.244  -1.763  52.309  1.00  1.00           C  
ATOM    335  O4'  DT A  17       6.432  -0.574  52.087  1.00  1.00           O  
ATOM    336  C3'  DT A  17       7.779  -1.584  53.730  1.00  1.00           C  
ATOM    337  O3'  DT A  17       9.048  -0.944  53.667  1.00  1.00           O  
ATOM    338  C2'  DT A  17       6.787  -0.631  54.399  1.00  1.00           C  
ATOM    339  C1'  DT A  17       6.592   0.291  53.201  1.00  1.00           C  
ATOM    340  N1   DT A  17       5.393   1.137  53.296  1.00  1.00           N  
ATOM    341  C2   DT A  17       5.511   2.466  52.957  1.00  1.00           C  
ATOM    342  O2   DT A  17       6.558   2.968  52.585  1.00  1.00           O  
ATOM    343  N3   DT A  17       4.349   3.190  53.072  1.00  1.00           N  
ATOM    344  C4   DT A  17       3.114   2.727  53.482  1.00  1.00           C  
ATOM    345  O4   DT A  17       2.158   3.496  53.535  1.00  1.00           O  
ATOM    346  C5   DT A  17       3.064   1.323  53.821  1.00  1.00           C  
ATOM    347  C7   DT A  17       1.767   0.731  54.276  1.00  1.00           C  
ATOM    348  C6   DT A  17       4.191   0.609  53.712  1.00  1.00           C  
ATOM    349  P    DG A  18       9.821  -1.513  56.426  1.00  1.00           P  
ATOM    350  OP1  DG A  18      10.654  -2.687  56.078  1.00  1.00           O  
ATOM    351  OP2  DG A  18       8.958  -1.659  57.620  1.00  1.00           O  
ATOM    352  O5'  DG A  18      10.754  -0.224  56.592  1.00  1.00           O  
ATOM    353  C5'  DG A  18      11.090   0.550  55.424  1.00  1.00           C  
ATOM    354  C4'  DG A  18      10.967   2.030  55.729  1.00  1.00           C  
ATOM    355  O4'  DG A  18       9.621   2.534  55.493  1.00  1.00           O  
ATOM    356  C3'  DG A  18      11.267   2.439  57.171  1.00  1.00           C  
ATOM    357  O3'  DG A  18      11.930   3.698  57.164  1.00  1.00           O  
ATOM    358  C2'  DG A  18       9.891   2.619  57.816  1.00  1.00           C  
ATOM    359  C1'  DG A  18       9.224   3.295  56.624  1.00  1.00           C  
ATOM    360  N9   DG A  18       7.766   3.288  56.685  1.00  1.00           N  
ATOM    361  C8   DG A  18       6.956   2.232  57.030  1.00  1.00           C  
ATOM    362  N7   DG A  18       5.686   2.528  56.994  1.00  1.00           N  
ATOM    363  C5   DG A  18       5.653   3.860  56.602  1.00  1.00           C  
ATOM    364  C6   DG A  18       4.553   4.730  56.390  1.00  1.00           C  
ATOM    365  O6   DG A  18       3.345   4.488  56.511  1.00  1.00           O  
ATOM    366  N1   DG A  18       4.970   5.998  55.999  1.00  1.00           N  
ATOM    367  C2   DG A  18       6.278   6.380  55.832  1.00  1.00           C  
ATOM    368  N2   DG A  18       6.478   7.650  55.448  1.00  1.00           N  
ATOM    369  N3   DG A  18       7.313   5.580  56.028  1.00  1.00           N  
ATOM    370  C4   DG A  18       6.930   4.343  56.408  1.00  1.00           C  
ATOM    371  P    DC A  19      12.750   3.393  58.045  1.00  1.00           P  
ATOM    372  OP1  DC A  19      13.995   2.855  57.451  1.00  1.00           O  
ATOM    373  OP2  DC A  19      12.336   2.797  59.335  1.00  1.00           O  
ATOM    374  O5'  DC A  19      12.873   4.980  58.203  1.00  1.00           O  
ATOM    375  C5'  DC A  19      12.525   5.822  57.086  1.00  1.00           C  
ATOM    376  C4'  DC A  19      11.699   6.999  57.562  1.00  1.00           C  
ATOM    377  O4'  DC A  19      10.273   6.702  57.590  1.00  1.00           O  
ATOM    378  C3'  DC A  19      12.000   7.495  58.977  1.00  1.00           C  
ATOM    379  O3'  DC A  19      11.884   8.914  59.001  1.00  1.00           O  
ATOM    380  C2'  DC A  19      10.887   6.902  59.840  1.00  1.00           C  
ATOM    381  C1'  DC A  19       9.755   7.121  58.844  1.00  1.00           C  
ATOM    382  N1   DC A  19       8.554   6.323  59.129  1.00  1.00           N  
ATOM    383  C2   DC A  19       7.310   6.953  59.044  1.00  1.00           C  
ATOM    384  O2   DC A  19       7.265   8.152  58.734  1.00  1.00           O  
ATOM    385  N3   DC A  19       6.189   6.240  59.302  1.00  1.00           N  
ATOM    386  C4   DC A  19       6.281   4.950  59.634  1.00  1.00           C  
ATOM    387  N4   DC A  19       5.149   4.286  59.882  1.00  1.00           N  
ATOM    388  C5   DC A  19       7.536   4.284  59.728  1.00  1.00           C  
ATOM    389  C6   DC A  19       8.637   5.002  59.470  1.00  1.00           C  
ATOM    390  P    DA A  20      13.036   9.976  60.981  1.00  1.00           P  
ATOM    391  OP1  DA A  20      14.327  10.302  60.334  1.00  1.00           O  
ATOM    392  OP2  DA A  20      13.119   9.215  62.248  1.00  1.00           O  
ATOM    393  O5'  DA A  20      12.197  11.317  61.214  1.00  1.00           O  
ATOM    394  C5'  DA A  20      11.365  11.813  60.148  1.00  1.00           C  
ATOM    395  C4'  DA A  20      10.023  12.252  60.699  1.00  1.00           C  
ATOM    396  O4'  DA A  20       9.058  11.162  60.743  1.00  1.00           O  
ATOM    397  C3'  DA A  20      10.034  12.792  62.129  1.00  1.00           C  
ATOM    398  O3'  DA A  20       9.098  13.859  62.227  1.00  1.00           O  
ATOM    399  C2'  DA A  20       9.536  11.628  62.986  1.00  1.00           C  
ATOM    400  C1'  DA A  20       8.450  11.154  62.026  1.00  1.00           C  
ATOM    401  N9   DA A  20       7.979   9.799  62.296  1.00  1.00           N  
ATOM    402  C8   DA A  20       8.737   8.690  62.583  1.00  1.00           C  
ATOM    403  N7   DA A  20       8.029   7.604  62.780  1.00  1.00           N  
ATOM    404  C5   DA A  20       6.716   8.026  62.612  1.00  1.00           C  
ATOM    405  C6   DA A  20       5.488   7.348  62.690  1.00  1.00           C  
ATOM    406  N6   DA A  20       5.376   6.048  62.969  1.00  1.00           N  
ATOM    407  N1   DA A  20       4.363   8.063  62.469  1.00  1.00           N  
ATOM    408  C2   DA A  20       4.477   9.366  62.190  1.00  1.00           C  
ATOM    409  N3   DA A  20       5.572  10.115  62.089  1.00  1.00           N  
ATOM    410  C4   DA A  20       6.671   9.377  62.314  1.00  1.00           C  
ATOM    411  P    DG A  21       9.977  14.537  64.187  1.00  1.00           P  
ATOM    412  OP1  DG A  21      10.821  15.544  63.504  1.00  1.00           O  
ATOM    413  OP2  DG A  21      10.595  13.844  65.339  1.00  1.00           O  
ATOM    414  O5'  DG A  21       8.599  15.211  64.642  1.00  1.00           O  
ATOM    415  C5'  DG A  21       7.507  15.270  63.704  1.00  1.00           C  
ATOM    416  C4'  DG A  21       6.211  14.892  64.392  1.00  1.00           C  
ATOM    417  O4'  DG A  21       5.965  13.456  64.360  1.00  1.00           O  
ATOM    418  C3'  DG A  21       6.116  15.249  65.876  1.00  1.00           C  
ATOM    419  O3'  DG A  21       4.783  15.649  66.169  1.00  1.00           O  
ATOM    420  C2'  DG A  21       6.401  13.937  66.609  1.00  1.00           C  
ATOM    421  C1'  DG A  21       5.611  13.034  65.669  1.00  1.00           C  
ATOM    422  N9   DG A  21       5.946  11.619  65.794  1.00  1.00           N  
ATOM    423  C8   DG A  21       7.204  11.071  65.886  1.00  1.00           C  
ATOM    424  N7   DG A  21       7.188   9.770  65.989  1.00  1.00           N  
ATOM    425  C5   DG A  21       5.839   9.437  65.963  1.00  1.00           C  
ATOM    426  C6   DG A  21       5.202   8.173  66.038  1.00  1.00           C  
ATOM    427  O6   DG A  21       5.719   7.055  66.147  1.00  1.00           O  
ATOM    428  N1   DG A  21       3.818   8.292  65.975  1.00  1.00           N  
ATOM    429  C2   DG A  21       3.134   9.477  65.854  1.00  1.00           C  
ATOM    430  N2   DG A  21       1.796   9.385  65.808  1.00  1.00           N  
ATOM    431  N3   DG A  21       3.716  10.662  65.784  1.00  1.00           N  
ATOM    432  C4   DG A  21       5.061  10.570  65.843  1.00  1.00           C  
ATOM    433  P    DG A  22       5.014  16.421  67.728  1.00  1.00           P  
ATOM    434  OP1  DG A  22       5.108  17.750  67.081  1.00  1.00           O  
ATOM    435  OP2  DG A  22       6.024  16.133  68.770  1.00  1.00           O  
ATOM    436  O5'  DG A  22       3.546  16.223  68.333  1.00  1.00           O  
ATOM    437  C5'  DG A  22       2.502  15.714  67.481  1.00  1.00           C  
ATOM    438  C4'  DG A  22       1.692  14.667  68.220  1.00  1.00           C  
ATOM    439  O4'  DG A  22       2.254  13.331  68.079  1.00  1.00           O  
ATOM    440  C3'  DG A  22       1.577  14.861  69.733  1.00  1.00           C  
ATOM    441  O3'  DG A  22       0.277  14.462  70.150  1.00  1.00           O  
ATOM    442  C2'  DG A  22       2.598  13.887  70.326  1.00  1.00           C  
ATOM    443  C1'  DG A  22       2.321  12.736  69.366  1.00  1.00           C  
ATOM    444  N9   DG A  22       3.375  11.726  69.343  1.00  1.00           N  
ATOM    445  C8   DG A  22       4.732  11.945  69.301  1.00  1.00           C  
ATOM    446  N7   DG A  22       5.428  10.841  69.290  1.00  1.00           N  
ATOM    447  C5   DG A  22       4.475   9.831  69.326  1.00  1.00           C  
ATOM    448  C6   DG A  22       4.628   8.422  69.333  1.00  1.00           C  
ATOM    449  O6   DG A  22       5.673   7.760  69.308  1.00  1.00           O  
ATOM    450  N1   DG A  22       3.399   7.772  69.375  1.00  1.00           N  
ATOM    451  C2   DG A  22       2.177   8.400  69.406  1.00  1.00           C  
ATOM    452  N2   DG A  22       1.102   7.598  69.444  1.00  1.00           N  
ATOM    453  N3   DG A  22       2.021   9.713  69.401  1.00  1.00           N  
ATOM    454  C4   DG A  22       3.203  10.363  69.360  1.00  1.00           C  
ATOM    455  P    DC A  23       0.120  15.409  70.937  1.00  1.00           P  
ATOM    456  OP1  DC A  23      -0.558  16.546  70.274  1.00  1.00           O  
ATOM    457  OP2  DC A  23       1.134  15.763  71.956  1.00  1.00           O  
ATOM    458  O5'  DC A  23      -0.971  14.434  71.583  1.00  1.00           O  
ATOM    459  C5'  DC A  23      -1.563  13.408  70.763  1.00  1.00           C  
ATOM    460  C4'  DC A  23      -1.632  12.105  71.534  1.00  1.00           C  
ATOM    461  O4'  DC A  23      -0.418  11.311  71.392  1.00  1.00           O  
ATOM    462  C3'  DC A  23      -1.812  12.235  73.047  1.00  1.00           C  
ATOM    463  O3'  DC A  23      -2.657  11.183  73.501  1.00  1.00           O  
ATOM    464  C2'  DC A  23      -0.413  12.017  73.623  1.00  1.00           C  
ATOM    465  C1'  DC A  23      -0.008  10.887  72.683  1.00  1.00           C  
ATOM    466  N1   DC A  23       1.441  10.643  72.643  1.00  1.00           N  
ATOM    467  C2   DC A  23       1.886   9.320  72.689  1.00  1.00           C  
ATOM    468  O2   DC A  23       1.049   8.407  72.762  1.00  1.00           O  
ATOM    469  N3   DC A  23       3.215   9.068  72.654  1.00  1.00           N  
ATOM    470  C4   DC A  23       4.083  10.079  72.576  1.00  1.00           C  
ATOM    471  N4   DC A  23       5.386   9.783  72.545  1.00  1.00           N  
ATOM    472  C5   DC A  23       3.656  11.437  72.528  1.00  1.00           C  
ATOM    473  C6   DC A  23       2.338  11.671  72.564  1.00  1.00           C  
ATOM    474  P    DC A  24      -2.953  11.613  75.027  1.00  1.00           P  
ATOM    475  OP1  DC A  24      -4.198  12.209  74.493  1.00  1.00           O  
ATOM    476  OP2  DC A  24      -2.198  12.441  75.993  1.00  1.00           O  
ATOM    477  O5'  DC A  24      -3.277  10.189  75.680  1.00  1.00           O  
ATOM    478  C5'  DC A  24      -3.296   9.021  74.836  1.00  1.00           C  
ATOM    479  C4'  DC A  24      -2.575   7.876  75.518  1.00  1.00           C  
ATOM    480  O4'  DC A  24      -1.146   7.873  75.236  1.00  1.00           O  
ATOM    481  C3'  DC A  24      -2.650   7.858  77.045  1.00  1.00           C  
ATOM    482  O3'  DC A  24      -2.744   6.507  77.485  1.00  1.00           O  
ATOM    483  C2'  DC A  24      -1.307   8.426  77.505  1.00  1.00           C  
ATOM    484  C1'  DC A  24      -0.449   7.716  76.463  1.00  1.00           C  
ATOM    485  N1   DC A  24       0.890   8.300  76.304  1.00  1.00           N  
ATOM    486  C2   DC A  24       1.982   7.432  76.227  1.00  1.00           C  
ATOM    487  O2   DC A  24       1.782   6.210  76.297  1.00  1.00           O  
ATOM    488  N3   DC A  24       3.226   7.944  76.081  1.00  1.00           N  
ATOM    489  C4   DC A  24       3.397   9.267  76.012  1.00  1.00           C  
ATOM    490  N4   DC A  24       4.643   9.728  75.868  1.00  1.00           N  
ATOM    491  C5   DC A  24       2.302  10.174  76.087  1.00  1.00           C  
ATOM    492  C6   DC A  24       1.077   9.653  76.232  1.00  1.00           C  
ATOM    493  P    DG A  25      -3.996   6.638  80.241  1.00  1.00           P  
ATOM    494  OP1  DG A  25      -5.436   6.440  79.958  1.00  1.00           O  
ATOM    495  OP2  DG A  25      -3.662   7.741  81.169  1.00  1.00           O  
ATOM    496  O5'  DG A  25      -3.363   5.271  80.779  1.00  1.00           O  
ATOM    497  C5'  DG A  25      -2.888   4.299  79.827  1.00  1.00           C  
ATOM    498  C4'  DG A  25      -1.549   3.747  80.273  1.00  1.00           C  
ATOM    499  O4'  DG A  25      -0.431   4.546  79.789  1.00  1.00           O  
ATOM    500  C3'  DG A  25      -1.326   3.680  81.785  1.00  1.00           C  
ATOM    501  O3'  DG A  25      -0.584   2.505  82.089  1.00  1.00           O  
ATOM    502  C2'  DG A  25      -0.458   4.899  82.103  1.00  1.00           C  
ATOM    503  C1'  DG A  25       0.444   4.797  80.879  1.00  1.00           C  
ATOM    504  N9   DG A  25       1.184   6.023  80.593  1.00  1.00           N  
ATOM    505  C8   DG A  25       0.695   7.308  80.604  1.00  1.00           C  
ATOM    506  N7   DG A  25       1.599   8.201  80.306  1.00  1.00           N  
ATOM    507  C5   DG A  25       2.754   7.463  80.083  1.00  1.00           C  
ATOM    508  C6   DG A  25       4.060   7.884  79.725  1.00  1.00           C  
ATOM    509  O6   DG A  25       4.471   9.034  79.526  1.00  1.00           O  
ATOM    510  N1   DG A  25       4.931   6.807  79.602  1.00  1.00           N  
ATOM    511  C2   DG A  25       4.588   5.491  79.798  1.00  1.00           C  
ATOM    512  N2   DG A  25       5.572   4.593  79.630  1.00  1.00           N  
ATOM    513  N3   DG A  25       3.375   5.085  80.133  1.00  1.00           N  
ATOM    514  C4   DG A  25       2.513   6.116  80.257  1.00  1.00           C  
ATOM    515  P    DC A  26      -1.251   2.213  83.095  1.00  1.00           P  
ATOM    516  OP1  DC A  26      -2.358   1.293  82.750  1.00  1.00           O  
ATOM    517  OP2  DC A  26      -1.530   3.194  84.167  1.00  1.00           O  
ATOM    518  O5'  DC A  26       0.054   1.365  83.470  1.00  1.00           O  
ATOM    519  C5'  DC A  26       0.937   0.939  82.415  1.00  1.00           C  
ATOM    520  C4'  DC A  26       2.379   1.163  82.822  1.00  1.00           C  
ATOM    521  O4'  DC A  26       2.852   2.497  82.476  1.00  1.00           O  
ATOM    522  C3'  DC A  26       2.674   1.044  84.318  1.00  1.00           C  
ATOM    523  O3'  DC A  26       3.953   0.443  84.488  1.00  1.00           O  
ATOM    524  C2'  DC A  26       2.746   2.488  84.814  1.00  1.00           C  
ATOM    525  C1'  DC A  26       3.497   3.050  83.613  1.00  1.00           C  
ATOM    526  N1   DC A  26       3.430   4.515  83.507  1.00  1.00           N  
ATOM    527  C2   DC A  26       4.605   5.208  83.208  1.00  1.00           C  
ATOM    528  O2   DC A  26       5.654   4.567  83.045  1.00  1.00           O  
ATOM    529  N3   DC A  26       4.569   6.557  83.104  1.00  1.00           N  
ATOM    530  C4   DC A  26       3.419   7.209  83.288  1.00  1.00           C  
ATOM    531  N4   DC A  26       3.431   8.540  83.177  1.00  1.00           N  
ATOM    532  C5   DC A  26       2.207   6.527  83.594  1.00  1.00           C  
ATOM    533  C6   DC A  26       2.257   5.192  83.693  1.00  1.00           C  
ATOM    534  P    DT A  27       4.266  -0.066  86.506  1.00  1.00           P  
ATOM    535  OP1  DT A  27       3.799  -1.438  86.205  1.00  1.00           O  
ATOM    536  OP2  DT A  27       3.667   0.578  87.695  1.00  1.00           O  
ATOM    537  O5'  DT A  27       5.860  -0.058  86.636  1.00  1.00           O  
ATOM    538  C5'  DT A  27       6.657   0.094  85.446  1.00  1.00           C  
ATOM    539  C4'  DT A  27       7.788   1.071  85.699  1.00  1.00           C  
ATOM    540  O4'  DT A  27       7.400   2.450  85.435  1.00  1.00           O  
ATOM    541  C3'  DT A  27       8.327   1.107  87.129  1.00  1.00           C  
ATOM    542  O3'  DT A  27       9.735   1.310  87.085  1.00  1.00           O  
ATOM    543  C2'  DT A  27       7.678   2.343  87.755  1.00  1.00           C  
ATOM    544  C1'  DT A  27       7.806   3.247  86.535  1.00  1.00           C  
ATOM    545  N1   DT A  27       6.937   4.432  86.585  1.00  1.00           N  
ATOM    546  C2   DT A  27       7.476   5.647  86.225  1.00  1.00           C  
ATOM    547  O2   DT A  27       8.635   5.781  85.869  1.00  1.00           O  
ATOM    548  N3   DT A  27       6.602   6.704  86.298  1.00  1.00           N  
ATOM    549  C4   DT A  27       5.277   6.667  86.686  1.00  1.00           C  
ATOM    550  O4   DT A  27       4.614   7.701  86.702  1.00  1.00           O  
ATOM    551  C5   DT A  27       4.778   5.360  87.050  1.00  1.00           C  
ATOM    552  C7   DT A  27       3.353   5.221  87.485  1.00  1.00           C  
ATOM    553  C6   DT A  27       5.622   4.323  86.982  1.00  1.00           C  
ATOM    554  P    DC A  28       9.818   0.706  89.151  1.00  1.00           P  
ATOM    555  OP1  DC A  28      10.181  -0.672  88.749  1.00  1.00           O  
ATOM    556  OP2  DC A  28       9.007   0.831  90.382  1.00  1.00           O  
ATOM    557  O5'  DC A  28      11.144   1.591  89.289  1.00  1.00           O  
ATOM    558  C5'  DC A  28      11.679   2.235  88.116  1.00  1.00           C  
ATOM    559  C4'  DC A  28      12.085   3.657  88.445  1.00  1.00           C  
ATOM    560  O4'  DC A  28      10.988   4.600  88.280  1.00  1.00           O  
ATOM    561  C3'  DC A  28      12.565   3.898  89.877  1.00  1.00           C  
ATOM    562  O3'  DC A  28      13.621   4.852  89.854  1.00  1.00           O  
ATOM    563  C2'  DC A  28      11.364   4.520  90.589  1.00  1.00           C  
ATOM    564  C1'  DC A  28      10.923   5.418  89.438  1.00  1.00           C  
ATOM    565  N1   DC A  28       9.546   5.914  89.570  1.00  1.00           N  
ATOM    566  C2   DC A  28       9.302   7.262  89.297  1.00  1.00           C  
ATOM    567  O2   DC A  28      10.250   7.986  88.957  1.00  1.00           O  
ATOM    568  N3   DC A  28       8.042   7.743  89.411  1.00  1.00           N  
ATOM    569  C4   DC A  28       7.050   6.930  89.780  1.00  1.00           C  
ATOM    570  N4   DC A  28       5.823   7.448  89.881  1.00  1.00           N  
ATOM    571  C5   DC A  28       7.270   5.552  90.064  1.00  1.00           C  
ATOM    572  C6   DC A  28       8.522   5.090  89.948  1.00  1.00           C  
ATOM    573  P    DA A  29      15.026   4.838  91.952  1.00  1.00           P  
ATOM    574  OP1  DA A  29      16.107   3.941  91.486  1.00  1.00           O  
ATOM    575  OP2  DA A  29      14.384   4.470  93.235  1.00  1.00           O  
ATOM    576  O5'  DA A  29      15.570   6.339  92.036  1.00  1.00           O  
ATOM    577  C5'  DA A  29      15.535   7.160  90.853  1.00  1.00           C  
ATOM    578  C4'  DA A  29      15.038   8.550  91.200  1.00  1.00           C  
ATOM    579  O4'  DA A  29      13.587   8.652  91.132  1.00  1.00           O  
ATOM    580  C3'  DA A  29      15.377   9.046  92.605  1.00  1.00           C  
ATOM    581  O3'  DA A  29      15.654  10.440  92.547  1.00  1.00           O  
ATOM    582  C2'  DA A  29      14.093   8.839  93.409  1.00  1.00           C  
ATOM    583  C1'  DA A  29      13.127   9.285  92.317  1.00  1.00           C  
ATOM    584  N9   DA A  29      11.748   8.868  92.548  1.00  1.00           N  
ATOM    585  C8   DA A  29      11.303   7.635  92.962  1.00  1.00           C  
ATOM    586  N7   DA A  29      10.000   7.558  93.082  1.00  1.00           N  
ATOM    587  C5   DA A  29       9.556   8.824  92.722  1.00  1.00           C  
ATOM    588  C6   DA A  29       8.271   9.387  92.641  1.00  1.00           C  
ATOM    589  N6   DA A  29       7.150   8.722  92.930  1.00  1.00           N  
ATOM    590  N1   DA A  29       8.176  10.677  92.249  1.00  1.00           N  
ATOM    591  C2   DA A  29       9.300  11.342  91.960  1.00  1.00           C  
ATOM    592  N3   DA A  29      10.563  10.924  91.997  1.00  1.00           N  
ATOM    593  C4   DA A  29      10.622   9.641  92.391  1.00  1.00           C  
ATOM    594  P    DA A  30      16.605  10.796  93.907  1.00  1.00           P  
ATOM    595  OP1  DA A  30      17.929  10.666  93.260  1.00  1.00           O  
ATOM    596  OP2  DA A  30      16.460  10.139  95.226  1.00  1.00           O  
ATOM    597  O5'  DA A  30      16.216  12.342  94.031  1.00  1.00           O  
ATOM    598  C5'  DA A  30      15.569  12.990  92.920  1.00  1.00           C  
ATOM    599  C4'  DA A  30      14.427  13.855  93.417  1.00  1.00           C  
ATOM    600  O4'  DA A  30      13.176  13.117  93.522  1.00  1.00           O  
ATOM    601  C3'  DA A  30      14.612  14.467  94.806  1.00  1.00           C  
ATOM    602  O3'  DA A  30      14.046  15.772  94.813  1.00  1.00           O  
ATOM    603  C2'  DA A  30      13.787  13.575  95.734  1.00  1.00           C  
ATOM    604  C1'  DA A  30      12.603  13.387  94.793  1.00  1.00           C  
ATOM    605  N9   DA A  30      11.743  12.263  95.150  1.00  1.00           N  
ATOM    606  C8   DA A  30      12.128  10.999  95.526  1.00  1.00           C  
ATOM    607  N7   DA A  30      11.124  10.198  95.788  1.00  1.00           N  
ATOM    608  C5   DA A  30      10.002  10.986  95.570  1.00  1.00           C  
ATOM    609  C6   DA A  30       8.626  10.722  95.675  1.00  1.00           C  
ATOM    610  N6   DA A  30       8.124   9.541  96.043  1.00  1.00           N  
ATOM    611  N1   DA A  30       7.771  11.727  95.386  1.00  1.00           N  
ATOM    612  C2   DA A  30       8.275  12.910  95.018  1.00  1.00           C  
ATOM    613  N3   DA A  30       9.546  13.281  94.882  1.00  1.00           N  
ATOM    614  C4   DA A  30      10.369  12.261  95.176  1.00  1.00           C  
ATOM    615  P    DT A  31      14.773  15.963  96.187  1.00  1.00           P  
ATOM    616  OP1  DT A  31      15.901  16.490  95.386  1.00  1.00           O  
ATOM    617  OP2  DT A  31      15.124  15.384  97.502  1.00  1.00           O  
ATOM    618  O5'  DT A  31      13.671  17.107  96.379  1.00  1.00           O  
ATOM    619  C5'  DT A  31      12.668  17.288  95.362  1.00  1.00           C  
ATOM    620  C4'  DT A  31      11.308  17.483  96.003  1.00  1.00           C  
ATOM    621  O4'  DT A  31      10.623  16.219  96.243  1.00  1.00           O  
ATOM    622  C3'  DT A  31      11.308  18.167  97.369  1.00  1.00           C  
ATOM    623  O3'  DT A  31      10.164  19.008  97.463  1.00  1.00           O  
ATOM    624  C2'  DT A  31      11.154  17.024  98.374  1.00  1.00           C  
ATOM    625  C1'  DT A  31      10.134  16.222  97.575  1.00  1.00           C  
ATOM    626  N1   DT A  31      10.005  14.825  98.016  1.00  1.00           N  
ATOM    627  C2   DT A  31       8.738  14.302  98.146  1.00  1.00           C  
ATOM    628  O2   DT A  31       7.727  14.943  97.914  1.00  1.00           O  
ATOM    629  N3   DT A  31       8.701  12.994  98.562  1.00  1.00           N  
ATOM    630  C4   DT A  31       9.777  12.178  98.852  1.00  1.00           C  
ATOM    631  O4   DT A  31       9.588  11.020  99.215  1.00  1.00           O  
ATOM    632  C5   DT A  31      11.076  12.793  98.693  1.00  1.00           C  
ATOM    633  C7   DT A  31      12.302  11.987  98.985  1.00  1.00           C  
ATOM    634  C6   DT A  31      11.123  14.068  98.288  1.00  1.00           C  
ATOM    635  P    DT A  32      10.512  20.100  99.172  1.00  1.00           P  
ATOM    636  OP1  DT A  32      11.052  21.190  98.328  1.00  1.00           O  
ATOM    637  OP2  DT A  32      11.261  19.807 100.414  1.00  1.00           O  
ATOM    638  O5'  DT A  32       8.982  20.404  99.526  1.00  1.00           O  
ATOM    639  C5'  DT A  32       7.956  19.993  98.602  1.00  1.00           C  
ATOM    640  C4'  DT A  32       6.800  19.365  99.355  1.00  1.00           C  
ATOM    641  O4'  DT A  32       6.983  17.933  99.557  1.00  1.00           O  
ATOM    642  C3'  DT A  32       6.551  19.906 100.763  1.00  1.00           C  
ATOM    643  O3'  DT A  32       5.148  19.939 101.000  1.00  1.00           O  
ATOM    644  C2'  DT A  32       7.177  18.866 101.694  1.00  1.00           C  
ATOM    645  C1'  DT A  32       6.718  17.636 100.919  1.00  1.00           C  
ATOM    646  N1   DT A  32       7.451  16.411 101.269  1.00  1.00           N  
ATOM    647  C2   DT A  32       6.728  15.255 101.458  1.00  1.00           C  
ATOM    648  O2   DT A  32       5.514  15.204 101.347  1.00  1.00           O  
ATOM    649  N3   DT A  32       7.483  14.155 101.782  1.00  1.00           N  
ATOM    650  C4   DT A  32       8.856  14.098 101.933  1.00  1.00           C  
ATOM    651  O4   DT A  32       9.396  13.036 102.227  1.00  1.00           O  
ATOM    652  C5   DT A  32       9.550  15.348 101.720  1.00  1.00           C  
ATOM    653  C7   DT A  32      11.039  15.385 101.863  1.00  1.00           C  
ATOM    654  C6   DT A  32       8.822  16.427 101.404  1.00  1.00           C  
ATOM    655  P    DG A  33       5.275  21.630 103.379  1.00  1.00           P  
ATOM    656  OP1  DG A  33       4.948  22.880 102.656  1.00  1.00           O  
ATOM    657  OP2  DG A  33       6.350  21.727 104.392  1.00  1.00           O  
ATOM    658  O5'  DG A  33       3.951  21.041 104.057  1.00  1.00           O  
ATOM    659  C5'  DG A  33       3.090  20.187 103.279  1.00  1.00           C  
ATOM    660  C4'  DG A  33       2.652  18.997 104.108  1.00  1.00           C  
ATOM    661  O4'  DG A  33       3.587  17.884 104.017  1.00  1.00           O  
ATOM    662  C3'  DG A  33       2.520  19.245 105.611  1.00  1.00           C  
ATOM    663  O3'  DG A  33       1.411  18.503 106.105  1.00  1.00           O  
ATOM    664  C2'  DG A  33       3.800  18.664 106.214  1.00  1.00           C  
ATOM    665  C1'  DG A  33       3.862  17.422 105.332  1.00  1.00           C  
ATOM    666  N9   DG A  33       5.171  16.776 105.320  1.00  1.00           N  
ATOM    667  C8   DG A  33       6.397  17.389 105.209  1.00  1.00           C  
ATOM    668  N7   DG A  33       7.393  16.546 105.229  1.00  1.00           N  
ATOM    669  C5   DG A  33       6.791  15.301 105.362  1.00  1.00           C  
ATOM    670  C6   DG A  33       7.362  14.007 105.440  1.00  1.00           C  
ATOM    671  O6   DG A  33       8.558  13.689 105.407  1.00  1.00           O  
ATOM    672  N1   DG A  33       6.388  13.023 105.570  1.00  1.00           N  
ATOM    673  C2   DG A  33       5.035  13.255 105.618  1.00  1.00           C  
ATOM    674  N2   DG A  33       4.254  12.172 105.746  1.00  1.00           N  
ATOM    675  N3   DG A  33       4.489  14.458 105.547  1.00  1.00           N  
ATOM    676  C4   DG A  33       5.418  15.428 105.419  1.00  1.00           C  
ATOM    677  P    DG A  34       1.178  19.272 107.665  1.00  1.00           P  
ATOM    678  OP1  DG A  34       0.136  20.158 107.098  1.00  1.00           O  
ATOM    679  OP2  DG A  34       2.177  19.922 108.542  1.00  1.00           O  
ATOM    680  O5'  DG A  34       0.483  18.061 108.447  1.00  1.00           O  
ATOM    681  C5'  DG A  34       0.097  16.885 107.712  1.00  1.00           C  
ATOM    682  C4'  DG A  34       0.483  15.639 108.484  1.00  1.00           C  
ATOM    683  O4'  DG A  34       1.839  15.199 108.183  1.00  1.00           O  
ATOM    684  C3'  DG A  34       0.467  15.768 110.007  1.00  1.00           C  
ATOM    685  O3'  DG A  34       0.005  14.545 110.568  1.00  1.00           O  
ATOM    686  C2'  DG A  34       1.935  15.957 110.395  1.00  1.00           C  
ATOM    687  C1'  DG A  34       2.509  14.947 109.409  1.00  1.00           C  
ATOM    688  N9   DG A  34       3.943  15.101 109.181  1.00  1.00           N  
ATOM    689  C8   DG A  34       4.628  16.274 108.972  1.00  1.00           C  
ATOM    690  N7   DG A  34       5.909  16.095 108.797  1.00  1.00           N  
ATOM    691  C5   DG A  34       6.082  14.720 108.896  1.00  1.00           C  
ATOM    692  C6   DG A  34       7.254  13.931 108.792  1.00  1.00           C  
ATOM    693  O6   DG A  34       8.417  14.302 108.585  1.00  1.00           O  
ATOM    694  N1   DG A  34       6.979  12.577 108.956  1.00  1.00           N  
ATOM    695  C2   DG A  34       5.732  12.051 109.190  1.00  1.00           C  
ATOM    696  N2   DG A  34       5.669  10.717 109.320  1.00  1.00           N  
ATOM    697  N3   DG A  34       4.630  12.776 109.290  1.00  1.00           N  
ATOM    698  C4   DG A  34       4.876  14.093 109.133  1.00  1.00           C  
ATOM    699  P    DT A  35      -0.313  14.934 111.700  1.00  1.00           P  
ATOM    700  OP1  DT A  35      -1.699  15.185 111.242  1.00  1.00           O  
ATOM    701  OP2  DT A  35       0.250  15.926 112.642  1.00  1.00           O  
ATOM    702  O5'  DT A  35      -0.218  13.471 112.340  1.00  1.00           O  
ATOM    703  C5'  DT A  35       0.024  12.345 111.474  1.00  1.00           C  
ATOM    704  C4'  DT A  35       1.055  11.424 112.096  1.00  1.00           C  
ATOM    705  O4'  DT A  35       2.418  11.798 111.742  1.00  1.00           O  
ATOM    706  C3'  DT A  35       1.071  11.378 113.624  1.00  1.00           C  
ATOM    707  O3'  DT A  35       1.357  10.048 114.041  1.00  1.00           O  
ATOM    708  C2'  DT A  35       2.242  12.276 114.026  1.00  1.00           C  
ATOM    709  C1'  DT A  35       3.197  11.822 112.928  1.00  1.00           C  
ATOM    710  N1   DT A  35       4.327  12.738 112.712  1.00  1.00           N  
ATOM    711  C2   DT A  35       5.583  12.195 112.565  1.00  1.00           C  
ATOM    712  O2   DT A  35       5.797  10.995 112.606  1.00  1.00           O  
ATOM    713  N3   DT A  35       6.584  13.114 112.368  1.00  1.00           N  
ATOM    714  C4   DT A  35       6.455  14.488 112.305  1.00  1.00           C  
ATOM    715  O4   DT A  35       7.448  15.188 112.122  1.00  1.00           O  
ATOM    716  C5   DT A  35       5.110  14.989 112.467  1.00  1.00           C  
ATOM    717  C7   DT A  35       4.872  16.465 112.414  1.00  1.00           C  
ATOM    718  C6   DT A  35       4.126  14.100 112.660  1.00  1.00           C  
ATOM    719  P    DC A  36       0.682  10.594 116.013  1.00  1.00           P  
ATOM    720  OP1  DC A  36      -0.656  10.030 115.728  1.00  1.00           O  
ATOM    721  OP2  DC A  36       0.715  11.766 116.917  1.00  1.00           O  
ATOM    722  O5'  DC A  36       1.638   9.447 116.587  1.00  1.00           O  
ATOM    723  C5'  DC A  36       2.354   8.607 115.661  1.00  1.00           C  
ATOM    724  C4'  DC A  36       3.785   8.424 116.127  1.00  1.00           C  
ATOM    725  O4'  DC A  36       4.668   9.471 115.630  1.00  1.00           O  
ATOM    726  C3'  DC A  36       4.000   8.449 117.641  1.00  1.00           C  
ATOM    727  O3'  DC A  36       5.015   7.508 117.976  1.00  1.00           O  
ATOM    728  C2'  DC A  36       4.525   9.854 117.934  1.00  1.00           C  
ATOM    729  C1'  DC A  36       5.438   9.959 116.718  1.00  1.00           C  
ATOM    730  N1   DC A  36       5.847  11.336 116.404  1.00  1.00           N  
ATOM    731  C2   DC A  36       7.187  11.568 116.088  1.00  1.00           C  
ATOM    732  O2   DC A  36       7.977  10.612 116.085  1.00  1.00           O  
ATOM    733  N3   DC A  36       7.590  12.826 115.795  1.00  1.00           N  
ATOM    734  C4   DC A  36       6.708  13.828 115.811  1.00  1.00           C  
ATOM    735  N4   DC A  36       7.149  15.054 115.516  1.00  1.00           N  
ATOM    736  C5   DC A  36       5.336  13.619 116.129  1.00  1.00           C  
ATOM    737  C6   DC A  36       4.952  12.369 116.416  1.00  1.00           C  
ATOM    738  P    DG A  37       4.557   6.828 120.893  1.00  1.00           P  
ATOM    739  OP1  DG A  37       3.724   5.606 120.820  1.00  1.00           O  
ATOM    740  OP2  DG A  37       4.108   7.865 121.848  1.00  1.00           O  
ATOM    741  O5'  DG A  37       6.072   6.425 121.212  1.00  1.00           O  
ATOM    742  C5'  DG A  37       6.946   6.076 120.121  1.00  1.00           C  
ATOM    743  C4'  DG A  37       8.299   6.734 120.308  1.00  1.00           C  
ATOM    744  O4'  DG A  37       8.351   8.069 119.726  1.00  1.00           O  
ATOM    745  C3'  DG A  37       8.741   6.946 121.757  1.00  1.00           C  
ATOM    746  O3'  DG A  37      10.146   6.738 121.844  1.00  1.00           O  
ATOM    747  C2'  DG A  37       8.451   8.422 122.038  1.00  1.00           C  
ATOM    748  C1'  DG A  37       8.911   8.953 120.686  1.00  1.00           C  
ATOM    749  N9   DG A  37       8.433  10.301 120.392  1.00  1.00           N  
ATOM    750  C8   DG A  37       7.164  10.791 120.585  1.00  1.00           C  
ATOM    751  N7   DG A  37       7.037  12.039 120.226  1.00  1.00           N  
ATOM    752  C5   DG A  37       8.298  12.397 119.768  1.00  1.00           C  
ATOM    753  C6   DG A  37       8.774  13.628 119.250  1.00  1.00           C  
ATOM    754  O6   DG A  37       8.154  14.686 119.087  1.00  1.00           O  
ATOM    755  N1   DG A  37      10.119  13.554 118.905  1.00  1.00           N  
ATOM    756  C2   DG A  37      10.907  12.437 119.041  1.00  1.00           C  
ATOM    757  N2   DG A  37      12.184  12.564 118.650  1.00  1.00           N  
ATOM    758  N3   DG A  37      10.476  11.284 119.524  1.00  1.00           N  
ATOM    759  C4   DG A  37       9.171  11.333 119.864  1.00  1.00           C  
ATOM    760  P    DT A  38      10.261   6.558 123.064  1.00  1.00           P  
ATOM    761  OP1  DT A  38      10.109   5.097 122.881  1.00  1.00           O  
ATOM    762  OP2  DT A  38       9.600   7.136 124.254  1.00  1.00           O  
ATOM    763  O5'  DT A  38      11.815   6.938 123.075  1.00  1.00           O  
ATOM    764  C5'  DT A  38      12.484   7.177 121.822  1.00  1.00           C  
ATOM    765  C4'  DT A  38      13.371   8.402 121.933  1.00  1.00           C  
ATOM    766  O4'  DT A  38      12.658   9.633 121.616  1.00  1.00           O  
ATOM    767  C3'  DT A  38      13.969   8.668 123.314  1.00  1.00           C  
ATOM    768  O3'  DT A  38      15.286   9.181 123.153  1.00  1.00           O  
ATOM    769  C2'  DT A  38      13.089   9.767 123.912  1.00  1.00           C  
ATOM    770  C1'  DT A  38      12.932  10.582 122.634  1.00  1.00           C  
ATOM    771  N1   DT A  38      11.816  11.539 122.677  1.00  1.00           N  
ATOM    772  C2   DT A  38      12.037  12.814 122.206  1.00  1.00           C  
ATOM    773  O2   DT A  38      13.110  13.180 121.757  1.00  1.00           O  
ATOM    774  N3   DT A  38      10.948  13.646 122.280  1.00  1.00           N  
ATOM    775  C4   DT A  38       9.692  13.338 122.766  1.00  1.00           C  
ATOM    776  O4   DT A  38       8.810  14.193 122.769  1.00  1.00           O  
ATOM    777  C5   DT A  38       9.532  11.984 123.244  1.00  1.00           C  
ATOM    778  C7   DT A  38       8.206  11.558 123.790  1.00  1.00           C  
ATOM    779  C6   DT A  38      10.588  11.164 123.176  1.00  1.00           C  
ATOM    780  P    DA A  39      16.275   9.027 125.404  1.00  1.00           P  
ATOM    781  OP1  DA A  39      16.981   7.763 125.099  1.00  1.00           O  
ATOM    782  OP2  DA A  39      15.548   9.071 126.693  1.00  1.00           O  
ATOM    783  O5'  DA A  39      17.303  10.250 125.326  1.00  1.00           O  
ATOM    784  C5'  DA A  39      17.551  10.872 124.051  1.00  1.00           C  
ATOM    785  C4'  DA A  39      17.562  12.381 124.203  1.00  1.00           C  
ATOM    786  O4'  DA A  39      16.235  12.962 124.060  1.00  1.00           O  
ATOM    787  C3'  DA A  39      18.053  12.910 125.550  1.00  1.00           C  
ATOM    788  O3'  DA A  39      18.793  14.106 125.334  1.00  1.00           O  
ATOM    789  C2'  DA A  39      16.777  13.260 126.316  1.00  1.00           C  
ATOM    790  C1'  DA A  39      16.022  13.863 125.137  1.00  1.00           C  
ATOM    791  N9   DA A  39      14.584  13.975 125.356  1.00  1.00           N  
ATOM    792  C8   DA A  39      13.742  13.034 125.899  1.00  1.00           C  
ATOM    793  N7   DA A  39      12.493  13.422 125.970  1.00  1.00           N  
ATOM    794  C5   DA A  39      12.510  14.705 125.439  1.00  1.00           C  
ATOM    795  C6   DA A  39      11.498  15.657 125.233  1.00  1.00           C  
ATOM    796  N6   DA A  39      10.217  15.458 125.552  1.00  1.00           N  
ATOM    797  N1   DA A  39      11.852  16.838 124.682  1.00  1.00           N  
ATOM    798  C2   DA A  39      13.135  17.037 124.363  1.00  1.00           C  
ATOM    799  N3   DA A  39      14.177  16.221 124.506  1.00  1.00           N  
ATOM    800  C4   DA A  39      13.793  15.058 125.057  1.00  1.00           C  
ATOM    801  P    DG A  40      19.662  14.022 127.410  1.00  1.00           P  
ATOM    802  OP1  DG A  40      20.887  13.355 126.912  1.00  1.00           O  
ATOM    803  OP2  DG A  40      19.160  13.562 128.724  1.00  1.00           O  
ATOM    804  O5'  DG A  40      19.890  15.605 127.446  1.00  1.00           O  
ATOM    805  C5'  DG A  40      19.641  16.373 126.253  1.00  1.00           C  
ATOM    806  C4'  DG A  40      18.883  17.639 126.599  1.00  1.00           C  
ATOM    807  O4'  DG A  40      17.439  17.440 126.592  1.00  1.00           O  
ATOM    808  C3'  DG A  40      19.166  18.228 127.982  1.00  1.00           C  
ATOM    809  O3'  DG A  40      19.148  19.647 127.890  1.00  1.00           O  
ATOM    810  C2'  DG A  40      17.983  17.782 128.843  1.00  1.00           C  
ATOM    811  C1'  DG A  40      16.906  17.994 127.785  1.00  1.00           C  
ATOM    812  N9   DG A  40      15.651  17.308 128.081  1.00  1.00           N  
ATOM    813  C8   DG A  40      15.498  16.019 128.533  1.00  1.00           C  
ATOM    814  N7   DG A  40      14.248  15.684 128.707  1.00  1.00           N  
ATOM    815  C5   DG A  40      13.533  16.819 128.349  1.00  1.00           C  
ATOM    816  C6   DG A  40      12.135  17.058 128.332  1.00  1.00           C  
ATOM    817  O6   DG A  40      11.218  16.287 128.642  1.00  1.00           O  
ATOM    818  N1   DG A  40      11.840  18.347 127.901  1.00  1.00           N  
ATOM    819  C2   DG A  40      12.772  19.287 127.533  1.00  1.00           C  
ATOM    820  N2   DG A  40      12.289  20.477 127.144  1.00  1.00           N  
ATOM    821  N3   DG A  40      14.078  19.077 127.545  1.00  1.00           N  
ATOM    822  C4   DG A  40      14.386  17.831 127.960  1.00  1.00           C  
ATOM    823  P    DA A  41      20.222  20.389 128.880  1.00  1.00           P  
ATOM    824  OP1  DA A  41      21.492  20.525 128.133  1.00  1.00           O  
ATOM    825  OP2  DA A  41      20.314  19.728 130.202  1.00  1.00           O  
ATOM    826  O5'  DA A  41      19.538  21.825 129.045  1.00  1.00           O  
ATOM    827  C5'  DA A  41      18.689  22.318 127.991  1.00  1.00           C  
ATOM    828  C4'  DA A  41      17.437  22.939 128.580  1.00  1.00           C  
ATOM    829  O4'  DA A  41      16.374  21.963 128.775  1.00  1.00           O  
ATOM    830  C3'  DA A  41      17.600  23.588 129.954  1.00  1.00           C  
ATOM    831  O3'  DA A  41      16.782  24.751 130.013  1.00  1.00           O  
ATOM    832  C2'  DA A  41      17.046  22.555 130.937  1.00  1.00           C  
ATOM    833  C1'  DA A  41      15.857  22.122 130.088  1.00  1.00           C  
ATOM    834  N9   DA A  41      15.272  20.850 130.502  1.00  1.00           N  
ATOM    835  C8   DA A  41      15.934  19.694 130.839  1.00  1.00           C  
ATOM    836  N7   DA A  41      15.136  18.708 131.172  1.00  1.00           N  
ATOM    837  C5   DA A  41      13.864  19.250 131.045  1.00  1.00           C  
ATOM    838  C6   DA A  41      12.583  18.713 131.254  1.00  1.00           C  
ATOM    839  N6   DA A  41      12.361  17.458 131.651  1.00  1.00           N  
ATOM    840  N1   DA A  41      11.522  19.522 131.038  1.00  1.00           N  
ATOM    841  C2   DA A  41      11.746  20.779 130.640  1.00  1.00           C  
ATOM    842  N3   DA A  41      12.901  21.399 130.410  1.00  1.00           N  
ATOM    843  C4   DA A  41      13.933  20.570 130.633  1.00  1.00           C  
ATOM    844  P    DC A  42      17.777  24.757 131.190  1.00  1.00           P  
ATOM    845  OP1  DC A  42      18.670  25.507 130.279  1.00  1.00           O  
ATOM    846  OP2  DC A  42      18.413  24.185 132.398  1.00  1.00           O  
ATOM    847  O5'  DC A  42      16.547  25.685 131.621  1.00  1.00           O  
ATOM    848  C5'  DC A  42      15.384  25.741 130.772  1.00  1.00           C  
ATOM    849  C4'  DC A  42      14.125  25.668 131.611  1.00  1.00           C  
ATOM    850  O4'  DC A  42      13.697  24.297 131.853  1.00  1.00           O  
ATOM    851  C3'  DC A  42      14.222  26.276 133.011  1.00  1.00           C  
ATOM    852  O3'  DC A  42      12.984  26.904 133.326  1.00  1.00           O  
ATOM    853  C2'  DC A  42      14.410  25.078 133.941  1.00  1.00           C  
ATOM    854  C1'  DC A  42      13.423  24.153 133.238  1.00  1.00           C  
ATOM    855  N1   DC A  42      13.590  22.735 133.590  1.00  1.00           N  
ATOM    856  C2   DC A  42      12.444  21.986 133.864  1.00  1.00           C  
ATOM    857  O2   DC A  42      11.336  22.540 133.802  1.00  1.00           O  
ATOM    858  N3   DC A  42      12.571  20.679 134.191  1.00  1.00           N  
ATOM    859  C4   DC A  42      13.782  20.121 134.247  1.00  1.00           C  
ATOM    860  N4   DC A  42      13.860  18.828 134.575  1.00  1.00           N  
ATOM    861  C5   DC A  42      14.967  20.861 133.972  1.00  1.00           C  
ATOM    862  C6   DC A  42      14.826  22.154 133.651  1.00  1.00           C  
ATOM    863  P    DA A  43      13.162  28.569 135.216  1.00  1.00           P  
ATOM    864  OP1  DA A  43      13.339  29.798 134.410  1.00  1.00           O  
ATOM    865  OP2  DA A  43      14.169  28.337 136.276  1.00  1.00           O  
ATOM    866  O5'  DA A  43      11.696  28.552 135.855  1.00  1.00           O  
ATOM    867  C5'  DA A  43      10.604  28.021 135.081  1.00  1.00           C  
ATOM    868  C4'  DA A  43       9.736  27.133 135.951  1.00  1.00           C  
ATOM    869  O4'  DA A  43      10.197  25.752 135.969  1.00  1.00           O  
ATOM    870  C3'  DA A  43       9.661  27.517 137.428  1.00  1.00           C  
ATOM    871  O3'  DA A  43       8.344  27.267 137.903  1.00  1.00           O  
ATOM    872  C2'  DA A  43      10.620  26.552 138.127  1.00  1.00           C  
ATOM    873  C1'  DA A  43      10.247  25.315 137.319  1.00  1.00           C  
ATOM    874  N9   DA A  43      11.226  24.236 137.411  1.00  1.00           N  
ATOM    875  C8   DA A  43      12.594  24.337 137.332  1.00  1.00           C  
ATOM    876  N7   DA A  43      13.216  23.190 137.450  1.00  1.00           N  
ATOM    877  C5   DA A  43      12.189  22.270 137.618  1.00  1.00           C  
ATOM    878  C6   DA A  43      12.188  20.876 137.798  1.00  1.00           C  
ATOM    879  N6   DA A  43      13.296  20.134 137.840  1.00  1.00           N  
ATOM    880  N1   DA A  43      10.992  20.263 137.934  1.00  1.00           N  
ATOM    881  C2   DA A  43       9.882  21.008 137.892  1.00  1.00           C  
ATOM    882  N3   DA A  43       9.753  22.323 137.729  1.00  1.00           N  
ATOM    883  C4   DA A  43      10.958  22.901 137.596  1.00  1.00           C  
ATOM    884  P    DG A  44       8.707  28.500 139.753  1.00  1.00           P  
ATOM    885  OP1  DG A  44       8.090  29.692 139.127  1.00  1.00           O  
ATOM    886  OP2  DG A  44       9.884  28.754 140.613  1.00  1.00           O  
ATOM    887  O5'  DG A  44       7.599  27.696 140.582  1.00  1.00           O  
ATOM    888  C5'  DG A  44       6.782  26.727 139.897  1.00  1.00           C  
ATOM    889  C4'  DG A  44       6.656  25.470 140.735  1.00  1.00           C  
ATOM    890  O4'  DG A  44       7.733  24.523 140.477  1.00  1.00           O  
ATOM    891  C3'  DG A  44       6.698  25.673 142.250  1.00  1.00           C  
ATOM    892  O3'  DG A  44       5.799  24.755 142.861  1.00  1.00           O  
ATOM    893  C2'  DG A  44       8.125  25.295 142.651  1.00  1.00           C  
ATOM    894  C1'  DG A  44       8.257  24.093 141.725  1.00  1.00           C  
ATOM    895  N9   DG A  44       9.637  23.665 141.512  1.00  1.00           N  
ATOM    896  C8   DG A  44      10.724  24.467 141.258  1.00  1.00           C  
ATOM    897  N7   DG A  44      11.833  23.795 141.112  1.00  1.00           N  
ATOM    898  C5   DG A  44      11.458  22.468 141.280  1.00  1.00           C  
ATOM    899  C6   DG A  44      12.230  21.281 141.234  1.00  1.00           C  
ATOM    900  O6   DG A  44      13.445  21.159 141.027  1.00  1.00           O  
ATOM    901  N1   DG A  44      11.450  20.152 141.458  1.00  1.00           N  
ATOM    902  C2   DG A  44      10.098  20.164 141.698  1.00  1.00           C  
ATOM    903  N2   DG A  44       9.521  18.968 141.890  1.00  1.00           N  
ATOM    904  N3   DG A  44       9.366  21.264 141.745  1.00  1.00           N  
ATOM    905  C4   DG A  44      10.104  22.373 141.528  1.00  1.00           C  
ATOM    906  P    DC A  45       5.353  25.572 143.683  1.00  1.00           P  
ATOM    907  OP1  DC A  45       4.142  26.244 143.161  1.00  1.00           O  
ATOM    908  OP2  DC A  45       6.239  26.398 144.533  1.00  1.00           O  
ATOM    909  O5'  DC A  45       4.933  24.247 144.475  1.00  1.00           O  
ATOM    910  C5'  DC A  45       4.753  23.021 143.740  1.00  1.00           C  
ATOM    911  C4'  DC A  45       5.398  21.870 144.484  1.00  1.00           C  
ATOM    912  O4'  DC A  45       6.802  21.700 144.133  1.00  1.00           O  
ATOM    913  C3'  DC A  45       5.411  21.988 146.009  1.00  1.00           C  
ATOM    914  O3'  DC A  45       5.214  20.694 146.571  1.00  1.00           O  
ATOM    915  C2'  DC A  45       6.827  22.453 146.349  1.00  1.00           C  
ATOM    916  C1'  DC A  45       7.550  21.577 145.333  1.00  1.00           C  
ATOM    917  N1   DC A  45       8.928  22.008 145.057  1.00  1.00           N  
ATOM    918  C2   DC A  45       9.925  21.031 145.003  1.00  1.00           C  
ATOM    919  O2   DC A  45       9.614  19.846 145.190  1.00  1.00           O  
ATOM    920  N3   DC A  45      11.202  21.402 144.750  1.00  1.00           N  
ATOM    921  C4   DC A  45      11.495  22.690 144.555  1.00  1.00           C  
ATOM    922  N4   DC A  45      12.769  23.010 144.310  1.00  1.00           N  
ATOM    923  C5   DC A  45      10.499  23.705 144.604  1.00  1.00           C  
ATOM    924  C6   DC A  45       9.240  23.324 144.856  1.00  1.00           C  
ATOM    925  P    DT A  46       4.873  20.836 148.643  1.00  1.00           P  
ATOM    926  OP1  DT A  46       3.417  20.807 148.379  1.00  1.00           O  
ATOM    927  OP2  DT A  46       5.347  21.897 149.558  1.00  1.00           O  
ATOM    928  O5'  DT A  46       5.349  19.408 149.184  1.00  1.00           O  
ATOM    929  C5'  DT A  46       5.693  18.380 148.235  1.00  1.00           C  
ATOM    930  C4'  DT A  46       6.964  17.677 148.669  1.00  1.00           C  
ATOM    931  O4'  DT A  46       8.162  18.336 148.166  1.00  1.00           O  
ATOM    932  C3'  DT A  46       7.195  17.593 150.178  1.00  1.00           C  
ATOM    933  O3'  DT A  46       7.798  16.341 150.482  1.00  1.00           O  
ATOM    934  C2'  DT A  46       8.204  18.703 150.476  1.00  1.00           C  
ATOM    935  C1'  DT A  46       9.074  18.488 149.243  1.00  1.00           C  
ATOM    936  N1   DT A  46       9.955  19.625 148.936  1.00  1.00           N  
ATOM    937  C2   DT A  46      11.263  19.358 148.602  1.00  1.00           C  
ATOM    938  O2   DT A  46      11.719  18.228 148.549  1.00  1.00           O  
ATOM    939  N3   DT A  46      12.022  20.470 148.330  1.00  1.00           N  
ATOM    940  C4   DT A  46      11.611  21.789 148.359  1.00  1.00           C  
ATOM    941  O4   DT A  46      12.407  22.684 148.090  1.00  1.00           O  
ATOM    942  C5   DT A  46      10.226  21.995 148.718  1.00  1.00           C  
ATOM    943  C7   DT A  46       9.691  23.390 148.777  1.00  1.00           C  
ATOM    944  C6   DT A  46       9.478  20.916 148.985  1.00  1.00           C  
ATOM    945  P    DC A  47       7.300  16.681 152.550  1.00  1.00           P  
ATOM    946  OP1  DC A  47       6.077  15.859 152.407  1.00  1.00           O  
ATOM    947  OP2  DC A  47       7.218  17.808 153.506  1.00  1.00           O  
ATOM    948  O5'  DC A  47       8.537  15.741 152.935  1.00  1.00           O  
ATOM    949  C5'  DC A  47       9.276  15.094 151.881  1.00  1.00           C  
ATOM    950  C4'  DC A  47      10.763  15.200 152.151  1.00  1.00           C  
ATOM    951  O4'  DC A  47      11.341  16.420 151.604  1.00  1.00           O  
ATOM    952  C3'  DC A  47      11.172  15.227 153.624  1.00  1.00           C  
ATOM    953  O3'  DC A  47      12.392  14.508 153.776  1.00  1.00           O  
ATOM    954  C2'  DC A  47      11.438  16.702 153.925  1.00  1.00           C  
ATOM    955  C1'  DC A  47      12.137  17.028 152.610  1.00  1.00           C  
ATOM    956  N1   DC A  47      12.213  18.467 152.323  1.00  1.00           N  
ATOM    957  C2   DC A  47      13.423  18.982 151.853  1.00  1.00           C  
ATOM    958  O2   DC A  47      14.382  18.211 151.698  1.00  1.00           O  
ATOM    959  N3   DC A  47      13.520  20.304 151.581  1.00  1.00           N  
ATOM    960  C4   DC A  47      12.463  21.100 151.763  1.00  1.00           C  
ATOM    961  N4   DC A  47      12.604  22.398 151.483  1.00  1.00           N  
ATOM    962  C5   DC A  47      11.218  20.602 152.241  1.00  1.00           C  
ATOM    963  C6   DC A  47      11.137  19.292 152.506  1.00  1.00           C  
ATOM    964  P    DT A  48      12.823  14.211 155.814  1.00  1.00           P  
ATOM    965  OP1  DT A  48      12.192  12.875 155.726  1.00  1.00           O  
ATOM    966  OP2  DT A  48      12.399  15.056 156.952  1.00  1.00           O  
ATOM    967  O5'  DT A  48      14.415  14.053 155.826  1.00  1.00           O  
ATOM    968  C5'  DT A  48      15.118  13.970 154.572  1.00  1.00           C  
ATOM    969  C4'  DT A  48      16.362  14.835 154.615  1.00  1.00           C  
ATOM    970  O4'  DT A  48      16.098  16.208 154.206  1.00  1.00           O  
ATOM    971  C3'  DT A  48      17.023  14.980 155.985  1.00  1.00           C  
ATOM    972  O3'  DT A  48      18.435  15.015 155.814  1.00  1.00           O  
ATOM    973  C2'  DT A  48      16.562  16.347 156.494  1.00  1.00           C  
ATOM    974  C1'  DT A  48      16.678  17.080 155.163  1.00  1.00           C  
ATOM    975  N1   DT A  48      15.945  18.353 155.124  1.00  1.00           N  
ATOM    976  C2   DT A  48      16.574  19.447 154.573  1.00  1.00           C  
ATOM    977  O2   DT A  48      17.705  19.404 154.119  1.00  1.00           O  
ATOM    978  N3   DT A  48      15.825  20.597 154.573  1.00  1.00           N  
ATOM    979  C4   DT A  48      14.541  20.758 155.058  1.00  1.00           C  
ATOM    980  O4   DT A  48      13.994  21.855 154.990  1.00  1.00           O  
ATOM    981  C5   DT A  48      13.942  19.570 155.622  1.00  1.00           C  
ATOM    982  C7   DT A  48      12.554  19.647 156.173  1.00  1.00           C  
ATOM    983  C6   DT A  48      14.665  18.442 155.626  1.00  1.00           C  
ATOM    984  P    DA A  49      19.330  14.694 158.086  1.00  1.00           P  
ATOM    985  OP1  DA A  49      19.574  13.250 157.877  1.00  1.00           O  
ATOM    986  OP2  DA A  49      18.667  15.064 159.357  1.00  1.00           O  
ATOM    987  O5'  DA A  49      20.706  15.497 157.944  1.00  1.00           O  
ATOM    988  C5'  DA A  49      21.139  15.913 156.635  1.00  1.00           C  
ATOM    989  C4'  DA A  49      21.653  17.339 156.687  1.00  1.00           C  
ATOM    990  O4'  DA A  49      20.594  18.317 156.483  1.00  1.00           O  
ATOM    991  C3'  DA A  49      22.300  17.765 158.004  1.00  1.00           C  
ATOM    992  O3'  DA A  49      23.394  18.630 157.721  1.00  1.00           O  
ATOM    993  C2'  DA A  49      21.218  18.571 158.724  1.00  1.00           C  
ATOM    994  C1'  DA A  49      20.700  19.308 157.495  1.00  1.00           C  
ATOM    995  N9   DA A  49      19.382  19.907 157.682  1.00  1.00           N  
ATOM    996  C8   DA A  49      18.279  19.338 158.272  1.00  1.00           C  
ATOM    997  N7   DA A  49      17.230  20.124 158.296  1.00  1.00           N  
ATOM    998  C5   DA A  49      17.670  21.288 157.681  1.00  1.00           C  
ATOM    999  C6   DA A  49      17.031  22.507 157.396  1.00  1.00           C  
ATOM   1000  N6   DA A  49      15.759  22.767 157.706  1.00  1.00           N  
ATOM   1001  N1   DA A  49      17.754  23.463 156.774  1.00  1.00           N  
ATOM   1002  C2   DA A  49      19.029  23.201 156.464  1.00  1.00           C  
ATOM   1003  N3   DA A  49      19.741  22.097 156.678  1.00  1.00           N  
ATOM   1004  C4   DA A  49      18.994  21.168 157.298  1.00  1.00           C  
ATOM   1005  P    DG A  50      24.199  18.403 159.813  1.00  1.00           P  
ATOM   1006  OP1  DG A  50      25.129  17.335 159.381  1.00  1.00           O  
ATOM   1007  OP2  DG A  50      23.581  18.226 161.146  1.00  1.00           O  
ATOM   1008  O5'  DG A  50      24.941  19.818 159.748  1.00  1.00           O  
ATOM   1009  C5'  DG A  50      24.955  20.543 158.503  1.00  1.00           C  
ATOM   1010  C4'  DG A  50      24.663  22.009 158.751  1.00  1.00           C  
ATOM   1011  O4'  DG A  50      23.236  22.301 158.733  1.00  1.00           O  
ATOM   1012  C3'  DG A  50      25.135  22.563 160.096  1.00  1.00           C  
ATOM   1013  O3'  DG A  50      25.590  23.898 159.910  1.00  1.00           O  
ATOM   1014  C2'  DG A  50      23.876  22.595 160.965  1.00  1.00           C  
ATOM   1015  C1'  DG A  50      22.924  23.081 159.878  1.00  1.00           C  
ATOM   1016  N9   DG A  50      21.515  22.873 160.197  1.00  1.00           N  
ATOM   1017  C8   DG A  50      20.944  21.742 160.731  1.00  1.00           C  
ATOM   1018  N7   DG A  50      19.655  21.854 160.906  1.00  1.00           N  
ATOM   1019  C5   DG A  50      19.356  23.135 160.462  1.00  1.00           C  
ATOM   1020  C6   DG A  50      18.118  23.824 160.406  1.00  1.00           C  
ATOM   1021  O6   DG A  50      16.998  23.425 160.750  1.00  1.00           O  
ATOM   1022  N1   DG A  50      18.266  25.105 159.885  1.00  1.00           N  
ATOM   1023  C2   DG A  50      19.455  25.654 159.472  1.00  1.00           C  
ATOM   1024  N2   DG A  50      19.393  26.908 158.996  1.00  1.00           N  
ATOM   1025  N3   DG A  50      20.616  25.024 159.519  1.00  1.00           N  
ATOM   1026  C4   DG A  50      20.495  23.777 160.021  1.00  1.00           C  
ATOM   1027  P    DC A  51      26.583  23.778 160.646  1.00  1.00           P  
ATOM   1028  OP1  DC A  51      27.776  23.377 159.868  1.00  1.00           O  
ATOM   1029  OP2  DC A  51      26.486  23.227 162.016  1.00  1.00           O  
ATOM   1030  O5'  DC A  51      26.489  25.374 160.702  1.00  1.00           O  
ATOM   1031  C5'  DC A  51      25.835  26.073 159.625  1.00  1.00           C  
ATOM   1032  C4'  DC A  51      24.933  27.155 160.181  1.00  1.00           C  
ATOM   1033  O4'  DC A  51      23.593  26.663 160.476  1.00  1.00           O  
ATOM   1034  C3'  DC A  51      25.389  27.792 161.494  1.00  1.00           C  
ATOM   1035  O3'  DC A  51      25.065  29.178 161.470  1.00  1.00           O  
ATOM   1036  C2'  DC A  51      24.539  27.114 162.569  1.00  1.00           C  
ATOM   1037  C1'  DC A  51      23.235  27.098 161.779  1.00  1.00           C  
ATOM   1038  N1   DC A  51      22.234  26.162 162.312  1.00  1.00           N  
ATOM   1039  C2   DC A  51      20.913  26.603 162.418  1.00  1.00           C  
ATOM   1040  O2   DC A  51      20.636  27.758 162.062  1.00  1.00           O  
ATOM   1041  N3   DC A  51      19.972  25.761 162.905  1.00  1.00           N  
ATOM   1042  C4   DC A  51      20.313  24.525 163.278  1.00  1.00           C  
ATOM   1043  N4   DC A  51      19.352  23.729 163.754  1.00  1.00           N  
ATOM   1044  C5   DC A  51      21.652  24.051 163.180  1.00  1.00           C  
ATOM   1045  C6   DC A  51      22.572  24.895 162.697  1.00  1.00           C  
ATOM   1046  P    DA A  52      26.360  30.536 163.159  1.00  1.00           P  
ATOM   1047  OP1  DA A  52      27.459  30.991 162.280  1.00  1.00           O  
ATOM   1048  OP2  DA A  52      26.768  29.890 164.428  1.00  1.00           O  
ATOM   1049  O5'  DA A  52      25.379  31.759 163.472  1.00  1.00           O  
ATOM   1050  C5'  DA A  52      24.314  32.053 162.547  1.00  1.00           C  
ATOM   1051  C4'  DA A  52      23.033  32.339 163.305  1.00  1.00           C  
ATOM   1052  O4'  DA A  52      22.265  31.131 163.573  1.00  1.00           O  
ATOM   1053  C3'  DA A  52      23.203  32.980 164.682  1.00  1.00           C  
ATOM   1054  O3'  DA A  52      22.146  33.909 164.892  1.00  1.00           O  
ATOM   1055  C2'  DA A  52      23.037  31.824 165.670  1.00  1.00           C  
ATOM   1056  C1'  DA A  52      21.890  31.133 164.942  1.00  1.00           C  
ATOM   1057  N9   DA A  52      21.681  29.749 165.357  1.00  1.00           N  
ATOM   1058  C8   DA A  52      22.635  28.781 165.559  1.00  1.00           C  
ATOM   1059  N7   DA A  52      22.143  27.625 165.931  1.00  1.00           N  
ATOM   1060  C5   DA A  52      20.772  27.845 165.978  1.00  1.00           C  
ATOM   1061  C6   DA A  52      19.692  27.009 166.305  1.00  1.00           C  
ATOM   1062  N6   DA A  52      19.826  25.730 166.662  1.00  1.00           N  
ATOM   1063  N1   DA A  52      18.451  27.540 166.252  1.00  1.00           N  
ATOM   1064  C2   DA A  52      18.317  28.821 165.894  1.00  1.00           C  
ATOM   1065  N3   DA A  52      19.254  29.708 165.564  1.00  1.00           N  
ATOM   1066  C4   DA A  52      20.474  29.149 165.626  1.00  1.00           C  
ATOM   1067  P    DC A  53      23.247  34.132 165.947  1.00  1.00           P  
ATOM   1068  OP1  DC A  53      23.817  35.095 164.977  1.00  1.00           O  
ATOM   1069  OP2  DC A  53      24.145  33.707 167.044  1.00  1.00           O  
ATOM   1070  O5'  DC A  53      21.894  34.724 166.560  1.00  1.00           O  
ATOM   1071  C5'  DC A  53      20.656  34.514 165.853  1.00  1.00           C  
ATOM   1072  C4'  DC A  53      19.563  34.121 166.827  1.00  1.00           C  
ATOM   1073  O4'  DC A  53      19.508  32.683 167.048  1.00  1.00           O  
ATOM   1074  C3'  DC A  53      19.684  34.706 168.234  1.00  1.00           C  
ATOM   1075  O3'  DC A  53      18.380  35.008 168.720  1.00  1.00           O  
ATOM   1076  C2'  DC A  53      20.265  33.571 169.077  1.00  1.00           C  
ATOM   1077  C1'  DC A  53      19.449  32.448 168.446  1.00  1.00           C  
ATOM   1078  N1   DC A  53      19.991  31.106 168.706  1.00  1.00           N  
ATOM   1079  C2   DC A  53      19.099  30.096 169.073  1.00  1.00           C  
ATOM   1080  O2   DC A  53      17.892  30.366 169.165  1.00  1.00           O  
ATOM   1081  N3   DC A  53      19.572  28.852 169.318  1.00  1.00           N  
ATOM   1082  C4   DC A  53      20.879  28.604 169.208  1.00  1.00           C  
ATOM   1083  N4   DC A  53      21.303  27.362 169.460  1.00  1.00           N  
ATOM   1084  C5   DC A  53      21.810  29.615 168.836  1.00  1.00           C  
ATOM   1085  C6   DC A  53      21.327  30.841 168.597  1.00  1.00           C  
ATOM   1086  P    DC A  54      18.696  35.840 170.065  1.00  1.00           P  
ATOM   1087  OP1  DC A  54      18.521  37.043 169.221  1.00  1.00           O  
ATOM   1088  OP2  DC A  54      19.861  35.852 170.979  1.00  1.00           O  
ATOM   1089  O5'  DC A  54      17.360  35.572 170.903  1.00  1.00           O  
ATOM   1090  C5'  DC A  54      16.298  34.808 170.298  1.00  1.00           C  
ATOM   1091  C4'  DC A  54      15.744  33.811 171.295  1.00  1.00           C  
ATOM   1092  O4'  DC A  54      16.466  32.545 171.272  1.00  1.00           O  
ATOM   1093  C3'  DC A  54      15.795  34.238 172.762  1.00  1.00           C  
ATOM   1094  O3'  DC A  54      14.625  33.762 173.420  1.00  1.00           O  
ATOM   1095  C2'  DC A  54      17.007  33.506 173.337  1.00  1.00           C  
ATOM   1096  C1'  DC A  54      16.778  32.186 172.610  1.00  1.00           C  
ATOM   1097  N1   DC A  54      17.960  31.313 172.583  1.00  1.00           N  
ATOM   1098  C2   DC A  54      17.783  29.956 172.860  1.00  1.00           C  
ATOM   1099  O2   DC A  54      16.644  29.540 173.117  1.00  1.00           O  
ATOM   1100  N3   DC A  54      18.856  29.131 172.841  1.00  1.00           N  
ATOM   1101  C4   DC A  54      20.066  29.619 172.560  1.00  1.00           C  
ATOM   1102  N4   DC A  54      21.097  28.769 172.554  1.00  1.00           N  
ATOM   1103  C5   DC A  54      20.275  30.999 172.275  1.00  1.00           C  
ATOM   1104  C6   DC A  54      19.204  31.803 172.297  1.00  1.00           C  
ATOM   1105  P    DG A  55      14.274  35.548 175.842  1.00  1.00           P  
ATOM   1106  OP1  DG A  55      13.338  36.585 175.354  1.00  1.00           O  
ATOM   1107  OP2  DG A  55      15.451  36.036 176.596  1.00  1.00           O  
ATOM   1108  O5'  DG A  55      13.477  34.479 176.726  1.00  1.00           O  
ATOM   1109  C5'  DG A  55      12.831  33.372 176.068  1.00  1.00           C  
ATOM   1110  C4'  DG A  55      13.087  32.090 176.835  1.00  1.00           C  
ATOM   1111  O4'  DG A  55      14.316  31.429 176.415  1.00  1.00           O  
ATOM   1112  C3'  DG A  55      13.249  32.241 178.348  1.00  1.00           C  
ATOM   1113  O3'  DG A  55      12.655  31.118 178.989  1.00  1.00           O  
ATOM   1114  C2'  DG A  55      14.760  32.191 178.583  1.00  1.00           C  
ATOM   1115  C1'  DG A  55      15.059  31.087 177.576  1.00  1.00           C  
ATOM   1116  N9   DG A  55      16.467  31.000 177.202  1.00  1.00           N  
ATOM   1117  C8   DG A  55      17.308  32.042 176.891  1.00  1.00           C  
ATOM   1118  N7   DG A  55      18.518  31.652 176.595  1.00  1.00           N  
ATOM   1119  C5   DG A  55      18.475  30.269 176.718  1.00  1.00           C  
ATOM   1120  C6   DG A  55      19.487  29.296 176.523  1.00  1.00           C  
ATOM   1121  O6   DG A  55      20.667  29.468 176.190  1.00  1.00           O  
ATOM   1122  N1   DG A  55      19.014  28.009 176.754  1.00  1.00           N  
ATOM   1123  C2   DG A  55      17.729  27.698 177.127  1.00  1.00           C  
ATOM   1124  N2   DG A  55      17.464  26.394 177.302  1.00  1.00           N  
ATOM   1125  N3   DG A  55      16.776  28.595 177.313  1.00  1.00           N  
ATOM   1126  C4   DG A  55      17.214  29.852 177.092  1.00  1.00           C  
ATOM   1127  P    DC A  56      12.128  31.778 179.899  1.00  1.00           P  
ATOM   1128  OP1  DC A  56      10.746  32.169 179.541  1.00  1.00           O  
ATOM   1129  OP2  DC A  56      12.892  32.756 180.706  1.00  1.00           O  
ATOM   1130  O5'  DC A  56      12.110  30.364 180.646  1.00  1.00           O  
ATOM   1131  C5'  DC A  56      12.134  29.158 179.859  1.00  1.00           C  
ATOM   1132  C4'  DC A  56      13.102  28.162 180.463  1.00  1.00           C  
ATOM   1133  O4'  DC A  56      14.460  28.336 179.965  1.00  1.00           O  
ATOM   1134  C3'  DC A  56      13.256  28.223 181.984  1.00  1.00           C  
ATOM   1135  O3'  DC A  56      13.421  26.899 182.482  1.00  1.00           O  
ATOM   1136  C2'  DC A  56      14.558  28.992 182.210  1.00  1.00           C  
ATOM   1137  C1'  DC A  56      15.345  28.346 181.076  1.00  1.00           C  
ATOM   1138  N1   DC A  56      16.549  29.095 180.691  1.00  1.00           N  
ATOM   1139  C2   DC A  56      17.730  28.379 180.480  1.00  1.00           C  
ATOM   1140  O2   DC A  56      17.719  27.148 180.624  1.00  1.00           O  
ATOM   1141  N3   DC A  56      18.853  29.046 180.125  1.00  1.00           N  
ATOM   1142  C4   DC A  56      18.823  30.373 179.981  1.00  1.00           C  
ATOM   1143  N4   DC A  56      19.955  30.989 179.630  1.00  1.00           N  
ATOM   1144  C5   DC A  56      17.633  31.126 180.190  1.00  1.00           C  
ATOM   1145  C6   DC A  56      16.530  30.454 180.541  1.00  1.00           C  
ATOM   1146  P    DT A  57      13.288  26.882 184.583  1.00  1.00           P  
ATOM   1147  OP1  DT A  57      11.857  26.525 184.463  1.00  1.00           O  
ATOM   1148  OP2  DT A  57      13.607  27.990 185.510  1.00  1.00           O  
ATOM   1149  O5'  DT A  57      14.132  25.584 184.986  1.00  1.00           O  
ATOM   1150  C5'  DT A  57      14.595  24.701 183.946  1.00  1.00           C  
ATOM   1151  C4'  DT A  57      16.032  24.297 184.209  1.00  1.00           C  
ATOM   1152  O4'  DT A  57      16.986  25.234 183.631  1.00  1.00           O  
ATOM   1153  C3'  DT A  57      16.441  24.214 185.679  1.00  1.00           C  
ATOM   1154  O3'  DT A  57      17.342  23.126 185.845  1.00  1.00           O  
ATOM   1155  C2'  DT A  57      17.198  25.517 185.944  1.00  1.00           C  
ATOM   1156  C1'  DT A  57      17.952  25.555 184.619  1.00  1.00           C  
ATOM   1157  N1   DT A  57      18.513  26.875 184.297  1.00  1.00           N  
ATOM   1158  C2   DT A  57      19.802  26.932 183.819  1.00  1.00           C  
ATOM   1159  O2   DT A  57      20.494  25.942 183.652  1.00  1.00           O  
ATOM   1160  N3   DT A  57      20.253  28.199 183.542  1.00  1.00           N  
ATOM   1161  C4   DT A  57      19.559  29.385 183.692  1.00  1.00           C  
ATOM   1162  O4   DT A  57      20.097  30.450 183.401  1.00  1.00           O  
ATOM   1163  C5   DT A  57      18.212  29.250 184.198  1.00  1.00           C  
ATOM   1164  C7   DT A  57      17.384  30.479 184.395  1.00  1.00           C  
ATOM   1165  C6   DT A  57      17.763  28.018 184.471  1.00  1.00           C  
ATOM   1166  P    DT A  58      17.497  22.940 187.889  1.00  1.00           P  
ATOM   1167  OP1  DT A  58      16.468  21.878 187.839  1.00  1.00           O  
ATOM   1168  OP2  DT A  58      17.374  23.913 188.996  1.00  1.00           O  
ATOM   1169  O5'  DT A  58      18.952  22.276 187.917  1.00  1.00           O  
ATOM   1170  C5'  DT A  58      19.586  21.929 186.671  1.00  1.00           C  
ATOM   1171  C4'  DT A  58      21.043  22.346 186.696  1.00  1.00           C  
ATOM   1172  O4'  DT A  58      21.235  23.717 186.240  1.00  1.00           O  
ATOM   1173  C3'  DT A  58      21.721  22.314 188.065  1.00  1.00           C  
ATOM   1174  O3'  DT A  58      23.067  21.885 187.902  1.00  1.00           O  
ATOM   1175  C2'  DT A  58      21.729  23.773 188.527  1.00  1.00           C  
ATOM   1176  C1'  DT A  58      22.071  24.385 187.173  1.00  1.00           C  
ATOM   1177  N1   DT A  58      21.788  25.825 187.088  1.00  1.00           N  
ATOM   1178  C2   DT A  58      22.735  26.638 186.507  1.00  1.00           C  
ATOM   1179  O2   DT A  58      23.790  26.217 186.063  1.00  1.00           O  
ATOM   1180  N3   DT A  58      22.398  27.968 186.465  1.00  1.00           N  
ATOM   1181  C4   DT A  58      21.237  28.551 186.935  1.00  1.00           C  
ATOM   1182  O4   DT A  58      21.074  29.764 186.828  1.00  1.00           O  
ATOM   1183  C5   DT A  58      20.288  27.639 187.533  1.00  1.00           C  
ATOM   1184  C7   DT A  58      19.002  28.180 188.071  1.00  1.00           C  
ATOM   1185  C6   DT A  58      20.608  26.339 187.578  1.00  1.00           C  
ATOM   1186  P    DA A  59      23.819  21.366 190.190  1.00  1.00           P  
ATOM   1187  OP1  DA A  59      23.581  19.915 190.030  1.00  1.00           O  
ATOM   1188  OP2  DA A  59      23.316  21.973 191.443  1.00  1.00           O  
ATOM   1189  O5'  DA A  59      25.380  21.676 190.032  1.00  1.00           O  
ATOM   1190  C5'  DA A  59      25.919  21.887 188.714  1.00  1.00           C  
ATOM   1191  C4'  DA A  59      26.867  23.071 188.724  1.00  1.00           C  
ATOM   1192  O4'  DA A  59      26.181  24.332 188.481  1.00  1.00           O  
ATOM   1193  C3'  DA A  59      27.622  23.308 190.031  1.00  1.00           C  
ATOM   1194  O3'  DA A  59      28.936  23.762 189.728  1.00  1.00           O  
ATOM   1195  C2'  DA A  59      26.862  24.443 190.717  1.00  1.00           C  
ATOM   1196  C1'  DA A  59      26.605  25.268 189.461  1.00  1.00           C  
ATOM   1197  N9   DA A  59      25.552  26.267 189.619  1.00  1.00           N  
ATOM   1198  C8   DA A  59      24.327  26.105 190.219  1.00  1.00           C  
ATOM   1199  N7   DA A  59      23.588  27.187 190.211  1.00  1.00           N  
ATOM   1200  C5   DA A  59      24.380  28.126 189.562  1.00  1.00           C  
ATOM   1201  C6   DA A  59      24.168  29.476 189.234  1.00  1.00           C  
ATOM   1202  N6   DA A  59      23.049  30.143 189.526  1.00  1.00           N  
ATOM   1203  N1   DA A  59      25.159  30.126 188.586  1.00  1.00           N  
ATOM   1204  C2   DA A  59      26.280  29.456 188.294  1.00  1.00           C  
ATOM   1205  N3   DA A  59      26.597  28.189 188.549  1.00  1.00           N  
ATOM   1206  C4   DA A  59      25.592  27.572 189.192  1.00  1.00           C  
ATOM   1207  P    DA A  60      29.890  23.404 191.085  1.00  1.00           P  
ATOM   1208  OP1  DA A  60      30.406  22.097 190.622  1.00  1.00           O  
ATOM   1209  OP2  DA A  60      29.409  23.454 192.484  1.00  1.00           O  
ATOM   1210  O5'  DA A  60      31.001  24.531 190.858  1.00  1.00           O  
ATOM   1211  C5'  DA A  60      31.080  25.185 189.577  1.00  1.00           C  
ATOM   1212  C4'  DA A  60      31.264  26.679 189.768  1.00  1.00           C  
ATOM   1213  O4'  DA A  60      29.995  27.383 189.882  1.00  1.00           O  
ATOM   1214  C3'  DA A  60      32.033  27.100 191.019  1.00  1.00           C  
ATOM   1215  O3'  DA A  60      32.835  28.234 190.707  1.00  1.00           O  
ATOM   1216  C2'  DA A  60      30.952  27.529 192.012  1.00  1.00           C  
ATOM   1217  C1'  DA A  60      30.063  28.250 191.005  1.00  1.00           C  
ATOM   1218  N9   DA A  60      28.703  28.481 191.482  1.00  1.00           N  
ATOM   1219  C8   DA A  60      27.884  27.595 192.140  1.00  1.00           C  
ATOM   1220  N7   DA A  60      26.710  28.091 192.446  1.00  1.00           N  
ATOM   1221  C5   DA A  60      26.757  29.390 191.956  1.00  1.00           C  
ATOM   1222  C6   DA A  60      25.821  30.437 191.964  1.00  1.00           C  
ATOM   1223  N6   DA A  60      24.604  30.340 192.501  1.00  1.00           N  
ATOM   1224  N1   DA A  60      26.185  31.606 191.391  1.00  1.00           N  
ATOM   1225  C2   DA A  60      27.405  31.702 190.852  1.00  1.00           C  
ATOM   1226  N3   DA A  60      28.372  30.791 190.783  1.00  1.00           N  
ATOM   1227  C4   DA A  60      27.980  29.643 191.360  1.00  1.00           C  
ATOM   1228  P    DA A  61      34.086  28.264 191.853  1.00  1.00           P  
ATOM   1229  OP1  DA A  61      35.096  27.528 191.061  1.00  1.00           O  
ATOM   1230  OP2  DA A  61      33.938  27.846 193.266  1.00  1.00           O  
ATOM   1231  O5'  DA A  61      34.388  29.833 191.786  1.00  1.00           O  
ATOM   1232  C5'  DA A  61      33.862  30.598 190.686  1.00  1.00           C  
ATOM   1233  C4'  DA A  61      33.286  31.906 191.192  1.00  1.00           C  
ATOM   1234  O4'  DA A  61      31.887  31.783 191.579  1.00  1.00           O  
ATOM   1235  C3'  DA A  61      33.960  32.496 192.430  1.00  1.00           C  
ATOM   1236  O3'  DA A  61      33.984  33.914 192.310  1.00  1.00           O  
ATOM   1237  C2'  DA A  61      33.036  32.122 193.589  1.00  1.00           C  
ATOM   1238  C1'  DA A  61      31.723  32.378 192.858  1.00  1.00           C  
ATOM   1239  N9   DA A  61      30.565  31.762 193.499  1.00  1.00           N  
ATOM   1240  C8   DA A  61      30.468  30.491 194.012  1.00  1.00           C  
ATOM   1241  N7   DA A  61      29.295  30.219 194.529  1.00  1.00           N  
ATOM   1242  C5   DA A  61      28.569  31.389 194.345  1.00  1.00           C  
ATOM   1243  C6   DA A  61      27.251  31.745 194.676  1.00  1.00           C  
ATOM   1244  N6   DA A  61      26.393  30.926 195.287  1.00  1.00           N  
ATOM   1245  N1   DA A  61      26.840  32.991 194.352  1.00  1.00           N  
ATOM   1246  C2   DA A  61      27.700  33.810 193.739  1.00  1.00           C  
ATOM   1247  N3   DA A  61      28.962  33.592 193.375  1.00  1.00           N  
ATOM   1248  C4   DA A  61      29.340  32.347 193.711  1.00  1.00           C  
ATOM   1249  P    DC A  62      34.933  33.474 193.442  1.00  1.00           P  
ATOM   1250  OP1  DC A  62      35.975  33.431 192.393  1.00  1.00           O  
ATOM   1251  OP2  DC A  62      35.261  32.791 194.713  1.00  1.00           O  
ATOM   1252  O5'  DC A  62      34.532  34.995 193.739  1.00  1.00           O  
ATOM   1253  C5'  DC A  62      33.525  35.624 192.923  1.00  1.00           C  
ATOM   1254  C4'  DC A  62      32.571  36.415 193.794  1.00  1.00           C  
ATOM   1255  O4'  DC A  62      31.461  35.605 194.279  1.00  1.00           O  
ATOM   1256  C3'  DC A  62      33.173  37.014 195.066  1.00  1.00           C  
ATOM   1257  O3'  DC A  62      32.578  38.286 195.301  1.00  1.00           O  
ATOM   1258  C2'  DC A  62      32.743  36.063 196.183  1.00  1.00           C  
ATOM   1259  C1'  DC A  62      31.326  35.823 195.675  1.00  1.00           C  
ATOM   1260  N1   DC A  62      30.681  34.639 196.260  1.00  1.00           N  
ATOM   1261  C2   DC A  62      29.357  34.755 196.689  1.00  1.00           C  
ATOM   1262  O2   DC A  62      28.778  35.844 196.561  1.00  1.00           O  
ATOM   1263  N3   DC A  62      28.740  33.679 197.231  1.00  1.00           N  
ATOM   1264  C4   DC A  62      29.399  32.524 197.351  1.00  1.00           C  
ATOM   1265  N4   DC A  62      28.752  31.489 197.893  1.00  1.00           N  
ATOM   1266  C5   DC A  62      30.749  32.379 196.923  1.00  1.00           C  
ATOM   1267  C6   DC A  62      31.347  33.452 196.388  1.00  1.00           C  
ATOM   1268  P    DG A  63      34.550  39.793 197.040  1.00  1.00           P  
ATOM   1269  OP1  DG A  63      35.338  40.564 196.052  1.00  1.00           O  
ATOM   1270  OP2  DG A  63      35.326  39.089 198.084  1.00  1.00           O  
ATOM   1271  O5'  DG A  63      33.469  40.751 197.728  1.00  1.00           O  
ATOM   1272  C5'  DG A  63      32.194  40.942 197.085  1.00  1.00           C  
ATOM   1273  C4'  DG A  63      31.080  40.872 198.110  1.00  1.00           C  
ATOM   1274  O4'  DG A  63      30.603  39.511 198.319  1.00  1.00           O  
ATOM   1275  C3'  DG A  63      31.437  41.357 199.516  1.00  1.00           C  
ATOM   1276  O3'  DG A  63      30.311  42.025 200.072  1.00  1.00           O  
ATOM   1277  C2'  DG A  63      31.686  40.076 200.315  1.00  1.00           C  
ATOM   1278  C1'  DG A  63      30.540  39.269 199.716  1.00  1.00           C  
ATOM   1279  N9   DG A  63      30.661  37.830 199.932  1.00  1.00           N  
ATOM   1280  C8   DG A  63      31.791  37.062 199.783  1.00  1.00           C  
ATOM   1281  N7   DG A  63      31.591  35.800 200.048  1.00  1.00           N  
ATOM   1282  C5   DG A  63      30.247  35.729 200.393  1.00  1.00           C  
ATOM   1283  C6   DG A  63      29.454  34.619 200.779  1.00  1.00           C  
ATOM   1284  O6   DG A  63      29.792  33.434 200.898  1.00  1.00           O  
ATOM   1285  N1   DG A  63      28.140  34.993 201.040  1.00  1.00           N  
ATOM   1286  C2   DG A  63      27.652  36.273 200.943  1.00  1.00           C  
ATOM   1287  N2   DG A  63      26.352  36.433 201.236  1.00  1.00           N  
ATOM   1288  N3   DG A  63      28.380  37.317 200.585  1.00  1.00           N  
ATOM   1289  C4   DG A  63      29.660  36.975 200.326  1.00  1.00           C  
ATOM   1290  P    DC A  64      30.971  42.948 200.576  1.00  1.00           P  
ATOM   1291  OP1  DC A  64      31.063  44.102 199.653  1.00  1.00           O  
ATOM   1292  OP2  DC A  64      32.158  42.697 201.423  1.00  1.00           O  
ATOM   1293  O5'  DC A  64      29.675  43.104 201.502  1.00  1.00           O  
ATOM   1294  C5'  DC A  64      28.407  42.624 201.015  1.00  1.00           C  
ATOM   1295  C4'  DC A  64      27.680  41.876 202.114  1.00  1.00           C  
ATOM   1296  O4'  DC A  64      28.032  40.462 202.150  1.00  1.00           O  
ATOM   1297  C3'  DC A  64      27.948  42.359 203.539  1.00  1.00           C  
ATOM   1298  O3'  DC A  64      26.745  42.259 204.293  1.00  1.00           O  
ATOM   1299  C2'  DC A  64      28.959  41.360 204.103  1.00  1.00           C  
ATOM   1300  C1'  DC A  64      28.332  40.112 203.493  1.00  1.00           C  
ATOM   1301  N1   DC A  64      29.233  38.950 203.469  1.00  1.00           N  
ATOM   1302  C2   DC A  64      28.719  37.711 203.858  1.00  1.00           C  
ATOM   1303  O2   DC A  64      27.531  37.637 204.207  1.00  1.00           O  
ATOM   1304  N3   DC A  64      29.527  36.626 203.846  1.00  1.00           N  
ATOM   1305  C4   DC A  64      30.800  36.749 203.464  1.00  1.00           C  
ATOM   1306  N4   DC A  64      31.562  35.651 203.468  1.00  1.00           N  
ATOM   1307  C5   DC A  64      31.350  38.000 203.063  1.00  1.00           C  
ATOM   1308  C6   DC A  64      30.538  39.065 203.080  1.00  1.00           C  
ATOM   1309  P    DA A  65      26.762  43.665 206.391  1.00  1.00           P  
ATOM   1310  OP1  DA A  65      26.081  44.865 205.857  1.00  1.00           O  
ATOM   1311  OP2  DA A  65      28.052  43.902 207.078  1.00  1.00           O  
ATOM   1312  O5'  DA A  65      25.772  42.874 207.366  1.00  1.00           O  
ATOM   1313  C5'  DA A  65      24.855  41.917 206.803  1.00  1.00           C  
ATOM   1314  C4'  DA A  65      24.831  40.660 207.650  1.00  1.00           C  
ATOM   1315  O4'  DA A  65      25.848  39.699 207.245  1.00  1.00           O  
ATOM   1316  C3'  DA A  65      25.086  40.859 209.144  1.00  1.00           C  
ATOM   1317  O3'  DA A  65      24.270  39.952 209.876  1.00  1.00           O  
ATOM   1318  C2'  DA A  65      26.550  40.463 209.342  1.00  1.00           C  
ATOM   1319  C1'  DA A  65      26.536  39.260 208.407  1.00  1.00           C  
ATOM   1320  N9   DA A  65      27.867  38.815 208.004  1.00  1.00           N  
ATOM   1321  C8   DA A  65      28.924  39.593 207.599  1.00  1.00           C  
ATOM   1322  N7   DA A  65      30.000  38.907 207.297  1.00  1.00           N  
ATOM   1323  C5   DA A  65      29.627  37.588 207.518  1.00  1.00           C  
ATOM   1324  C6   DA A  65      30.320  36.374 207.381  1.00  1.00           C  
ATOM   1325  N6   DA A  65      31.588  36.286 206.972  1.00  1.00           N  
ATOM   1326  N1   DA A  65      29.658  35.236 207.684  1.00  1.00           N  
ATOM   1327  C2   DA A  65      28.388  35.325 208.093  1.00  1.00           C  
ATOM   1328  N3   DA A  65      27.628  36.404 208.262  1.00  1.00           N  
ATOM   1329  C4   DA A  65      28.315  37.517 207.954  1.00  1.00           C  
ATOM   1330  P    DC A  66      24.840  41.020 210.829  1.00  1.00           P  
ATOM   1331  OP1  DC A  66      23.608  41.782 210.522  1.00  1.00           O  
ATOM   1332  OP2  DC A  66      25.933  41.782 211.472  1.00  1.00           O  
ATOM   1333  O5'  DC A  66      24.474  39.747 211.727  1.00  1.00           O  
ATOM   1334  C5'  DC A  66      24.062  38.529 211.077  1.00  1.00           C  
ATOM   1335  C4'  DC A  66      24.744  37.340 211.723  1.00  1.00           C  
ATOM   1336  O4'  DC A  66      26.038  37.048 211.121  1.00  1.00           O  
ATOM   1337  C3'  DC A  66      25.054  37.480 213.214  1.00  1.00           C  
ATOM   1338  O3'  DC A  66      24.864  36.217 213.843  1.00  1.00           O  
ATOM   1339  C2'  DC A  66      26.541  37.832 213.269  1.00  1.00           C  
ATOM   1340  C1'  DC A  66      26.988  36.882 212.163  1.00  1.00           C  
ATOM   1341  N1   DC A  66      28.318  37.192 211.620  1.00  1.00           N  
ATOM   1342  C2   DC A  66      29.206  36.135 211.412  1.00  1.00           C  
ATOM   1343  O2   DC A  66      28.843  34.983 211.691  1.00  1.00           O  
ATOM   1344  N3   DC A  66      30.438  36.394 210.913  1.00  1.00           N  
ATOM   1345  C4   DC A  66      30.789  37.649 210.627  1.00  1.00           C  
ATOM   1346  N4   DC A  66      32.015  37.858 210.137  1.00  1.00           N  
ATOM   1347  C5   DC A  66      29.903  38.745 210.830  1.00  1.00           C  
ATOM   1348  C6   DC A  66      28.689  38.474 211.323  1.00  1.00           C  
ATOM   1349  P    DG A  67      24.382  36.834 216.770  1.00  1.00           P  
ATOM   1350  OP1  DG A  67      22.905  36.878 216.858  1.00  1.00           O  
ATOM   1351  OP2  DG A  67      25.106  37.939 217.437  1.00  1.00           O  
ATOM   1352  O5'  DG A  67      24.911  35.431 217.327  1.00  1.00           O  
ATOM   1353  C5'  DG A  67      24.974  34.304 216.433  1.00  1.00           C  
ATOM   1354  C4'  DG A  67      26.280  33.559 216.628  1.00  1.00           C  
ATOM   1355  O4'  DG A  67      27.350  34.090 215.794  1.00  1.00           O  
ATOM   1356  C3'  DG A  67      26.862  33.595 218.042  1.00  1.00           C  
ATOM   1357  O3'  DG A  67      27.465  32.337 218.322  1.00  1.00           O  
ATOM   1358  C2'  DG A  67      27.960  34.658 217.981  1.00  1.00           C  
ATOM   1359  C1'  DG A  67      28.499  34.277 216.607  1.00  1.00           C  
ATOM   1360  N9   DG A  67      29.324  35.313 215.993  1.00  1.00           N  
ATOM   1361  C8   DG A  67      29.059  36.661 215.943  1.00  1.00           C  
ATOM   1362  N7   DG A  67      29.986  37.341 215.324  1.00  1.00           N  
ATOM   1363  C5   DG A  67      30.919  36.386 214.943  1.00  1.00           C  
ATOM   1364  C6   DG A  67      32.142  36.524 214.239  1.00  1.00           C  
ATOM   1365  O6   DG A  67      32.663  37.555 213.795  1.00  1.00           O  
ATOM   1366  N1   DG A  67      32.775  35.298 214.065  1.00  1.00           N  
ATOM   1367  C2   DG A  67      32.293  34.093 214.512  1.00  1.00           C  
ATOM   1368  N2   DG A  67      33.051  33.018 214.245  1.00  1.00           N  
ATOM   1369  N3   DG A  67      31.156  33.950 215.170  1.00  1.00           N  
ATOM   1370  C4   DG A  67      30.523  35.129 215.349  1.00  1.00           C  
ATOM   1371  P    DT A  68      27.518  32.395 219.559  1.00  1.00           P  
ATOM   1372  OP1  DT A  68      26.201  31.727 219.663  1.00  1.00           O  
ATOM   1373  OP2  DT A  68      27.772  33.485 220.526  1.00  1.00           O  
ATOM   1374  O5'  DT A  68      28.682  31.303 219.661  1.00  1.00           O  
ATOM   1375  C5'  DT A  68      29.104  30.617 218.466  1.00  1.00           C  
ATOM   1376  C4'  DT A  68      30.617  30.538 218.419  1.00  1.00           C  
ATOM   1377  O4'  DT A  68      31.213  31.704 217.781  1.00  1.00           O  
ATOM   1378  C3'  DT A  68      31.321  30.458 219.773  1.00  1.00           C  
ATOM   1379  O3'  DT A  68      32.448  29.598 219.656  1.00  1.00           O  
ATOM   1380  C2'  DT A  68      31.821  31.880 220.034  1.00  1.00           C  
ATOM   1381  C1'  DT A  68      32.267  32.175 218.607  1.00  1.00           C  
ATOM   1382  N1   DT A  68      32.458  33.607 218.331  1.00  1.00           N  
ATOM   1383  C2   DT A  68      33.582  33.989 217.636  1.00  1.00           C  
ATOM   1384  O2   DT A  68      34.422  33.196 217.242  1.00  1.00           O  
ATOM   1385  N3   DT A  68      33.688  35.340 217.418  1.00  1.00           N  
ATOM   1386  C4   DT A  68      32.802  36.323 217.818  1.00  1.00           C  
ATOM   1387  O4   DT A  68      33.031  37.499 217.550  1.00  1.00           O  
ATOM   1388  C5   DT A  68      31.645  35.850 218.543  1.00  1.00           C  
ATOM   1389  C7   DT A  68      30.630  36.841 219.017  1.00  1.00           C  
ATOM   1390  C6   DT A  68      31.532  34.533 218.760  1.00  1.00           C  
ATOM   1391  P    DA A  69      33.115  29.152 221.984  1.00  1.00           P  
ATOM   1392  OP1  DA A  69      32.417  27.848 222.024  1.00  1.00           O  
ATOM   1393  OP2  DA A  69      32.901  30.039 223.150  1.00  1.00           O  
ATOM   1394  O5'  DA A  69      34.682  28.916 221.770  1.00  1.00           O  
ATOM   1395  C5'  DA A  69      35.190  28.774 220.429  1.00  1.00           C  
ATOM   1396  C4'  DA A  69      36.466  29.578 220.270  1.00  1.00           C  
ATOM   1397  O4'  DA A  69      36.208  30.953 219.866  1.00  1.00           O  
ATOM   1398  C3'  DA A  69      37.326  29.717 221.525  1.00  1.00           C  
ATOM   1399  O3'  DA A  69      38.698  29.679 221.150  1.00  1.00           O  
ATOM   1400  C2'  DA A  69      37.008  31.114 222.059  1.00  1.00           C  
ATOM   1401  C1'  DA A  69      36.962  31.814 220.706  1.00  1.00           C  
ATOM   1402  N9   DA A  69      36.295  33.112 220.740  1.00  1.00           N  
ATOM   1403  C8   DA A  69      35.116  33.433 221.369  1.00  1.00           C  
ATOM   1404  N7   DA A  69      34.764  34.687 221.223  1.00  1.00           N  
ATOM   1405  C5   DA A  69      35.779  35.230 220.445  1.00  1.00           C  
ATOM   1406  C6   DA A  69      35.993  36.523 219.940  1.00  1.00           C  
ATOM   1407  N6   DA A  69      35.165  37.548 220.151  1.00  1.00           N  
ATOM   1408  N1   DA A  69      37.104  36.730 219.200  1.00  1.00           N  
ATOM   1409  C2   DA A  69      37.934  35.702 218.989  1.00  1.00           C  
ATOM   1410  N3   DA A  69      37.841  34.443 219.409  1.00  1.00           N  
ATOM   1411  C4   DA A  69      36.728  34.270 220.140  1.00  1.00           C  
ATOM   1412  P    DC A  70      38.574  29.497 222.675  1.00  1.00           P  
ATOM   1413  OP1  DC A  70      38.517  28.047 222.380  1.00  1.00           O  
ATOM   1414  OP2  DC A  70      38.145  29.900 224.033  1.00  1.00           O  
ATOM   1415  O5'  DC A  70      40.050  30.045 222.394  1.00  1.00           O  
ATOM   1416  C5'  DC A  70      40.400  30.457 221.058  1.00  1.00           C  
ATOM   1417  C4'  DC A  70      41.173  31.759 221.103  1.00  1.00           C  
ATOM   1418  O4'  DC A  70      40.300  32.924 221.073  1.00  1.00           O  
ATOM   1419  C3'  DC A  70      42.037  31.978 222.345  1.00  1.00           C  
ATOM   1420  O3'  DC A  70      43.234  32.646 221.960  1.00  1.00           O  
ATOM   1421  C2'  DC A  70      41.217  32.920 223.226  1.00  1.00           C  
ATOM   1422  C1'  DC A  70      40.706  33.814 222.102  1.00  1.00           C  
ATOM   1423  N1   DC A  70      39.547  34.634 222.480  1.00  1.00           N  
ATOM   1424  C2   DC A  70      39.540  35.978 222.101  1.00  1.00           C  
ATOM   1425  O2   DC A  70      40.505  36.427 221.465  1.00  1.00           O  
ATOM   1426  N3   DC A  70      38.484  36.755 222.436  1.00  1.00           N  
ATOM   1427  C4   DC A  70      37.464  36.232 223.123  1.00  1.00           C  
ATOM   1428  N4   DC A  70      36.443  37.036 223.433  1.00  1.00           N  
ATOM   1429  C5   DC A  70      37.446  34.866 223.522  1.00  1.00           C  
ATOM   1430  C6   DC A  70      38.498  34.109 223.182  1.00  1.00           C  
ATOM   1431  P    DG A  71      45.250  32.011 224.131  1.00  1.00           P  
ATOM   1432  OP1  DG A  71      45.965  30.835 223.584  1.00  1.00           O  
ATOM   1433  OP2  DG A  71      44.829  31.915 225.547  1.00  1.00           O  
ATOM   1434  O5'  DG A  71      46.141  33.324 223.924  1.00  1.00           O  
ATOM   1435  C5'  DG A  71      46.051  34.039 222.676  1.00  1.00           C  
ATOM   1436  C4'  DG A  71      45.982  35.530 222.937  1.00  1.00           C  
ATOM   1437  O4'  DG A  71      44.616  35.997 223.131  1.00  1.00           O  
ATOM   1438  C3'  DG A  71      46.721  36.023 224.182  1.00  1.00           C  
ATOM   1439  O3'  DG A  71      47.301  37.291 223.900  1.00  1.00           O  
ATOM   1440  C2'  DG A  71      45.625  36.213 225.232  1.00  1.00           C  
ATOM   1441  C1'  DG A  71      44.583  36.811 224.294  1.00  1.00           C  
ATOM   1442  N9   DG A  71      43.226  36.781 224.829  1.00  1.00           N  
ATOM   1443  C8   DG A  71      42.610  35.730 225.468  1.00  1.00           C  
ATOM   1444  N7   DG A  71      41.387  36.002 225.836  1.00  1.00           N  
ATOM   1445  C5   DG A  71      41.182  37.309 225.416  1.00  1.00           C  
ATOM   1446  C6   DG A  71      40.044  38.146 225.536  1.00  1.00           C  
ATOM   1447  O6   DG A  71      38.950  37.889 226.056  1.00  1.00           O  
ATOM   1448  N1   DG A  71      40.265  39.398 224.973  1.00  1.00           N  
ATOM   1449  C2   DG A  71      41.434  39.795 224.371  1.00  1.00           C  
ATOM   1450  N2   DG A  71      41.453  41.045 223.885  1.00  1.00           N  
ATOM   1451  N3   DG A  71      42.503  39.025 224.253  1.00  1.00           N  
ATOM   1452  C4   DG A  71      42.309  37.804 224.793  1.00  1.00           C  
ATOM   1453  P    DC A  72      48.374  37.050 224.478  1.00  1.00           P  
ATOM   1454  OP1  DC A  72      49.375  36.503 223.534  1.00  1.00           O  
ATOM   1455  OP2  DC A  72      48.424  36.518 225.858  1.00  1.00           O  
ATOM   1456  O5'  DC A  72      48.486  38.645 224.514  1.00  1.00           O  
ATOM   1457  C5'  DC A  72      47.764  39.418 223.536  1.00  1.00           C  
ATOM   1458  C4'  DC A  72      47.098  40.605 224.201  1.00  1.00           C  
ATOM   1459  O4'  DC A  72      45.770  40.284 224.708  1.00  1.00           O  
ATOM   1460  C3'  DC A  72      47.826  41.183 225.416  1.00  1.00           C  
ATOM   1461  O3'  DC A  72      47.674  42.598 225.412  1.00  1.00           O  
ATOM   1462  C2'  DC A  72      47.076  40.617 226.622  1.00  1.00           C  
ATOM   1463  C1'  DC A  72      45.674  40.761 226.042  1.00  1.00           C  
ATOM   1464  N1   DC A  72      44.660  39.959 226.740  1.00  1.00           N  
ATOM   1465  C2   DC A  72      43.435  40.560 227.038  1.00  1.00           C  
ATOM   1466  O2   DC A  72      43.250  41.740 226.706  1.00  1.00           O  
ATOM   1467  N3   DC A  72      42.485  39.842 227.681  1.00  1.00           N  
ATOM   1468  C4   DC A  72      42.725  38.574 228.023  1.00  1.00           C  
ATOM   1469  N4   DC A  72      41.759  37.904 228.657  1.00  1.00           N  
ATOM   1470  C5   DC A  72      43.965  37.937 227.732  1.00  1.00           C  
ATOM   1471  C6   DC A  72      44.896  38.659 227.095  1.00  1.00           C  
ATOM   1472  P    DG A  73      49.980  43.665 227.064  1.00  1.00           P  
ATOM   1473  OP1  DG A  73      51.005  43.969 226.040  1.00  1.00           O  
ATOM   1474  OP2  DG A  73      50.453  42.932 228.260  1.00  1.00           O  
ATOM   1475  O5'  DG A  73      49.254  45.017 227.514  1.00  1.00           O  
ATOM   1476  C5'  DG A  73      48.131  45.495 226.749  1.00  1.00           C  
ATOM   1477  C4'  DG A  73      47.026  45.955 227.679  1.00  1.00           C  
ATOM   1478  O4'  DG A  73      46.124  44.871 228.046  1.00  1.00           O  
ATOM   1479  C3'  DG A  73      47.482  46.525 229.023  1.00  1.00           C  
ATOM   1480  O3'  DG A  73      46.621  47.600 229.382  1.00  1.00           O  
ATOM   1481  C2'  DG A  73      47.274  45.383 230.019  1.00  1.00           C  
ATOM   1482  C1'  DG A  73      45.945  44.896 229.455  1.00  1.00           C  
ATOM   1483  N9   DG A  73      45.582  43.551 229.889  1.00  1.00           N  
ATOM   1484  C8   DG A  73      46.402  42.449 229.947  1.00  1.00           C  
ATOM   1485  N7   DG A  73      45.791  41.379 230.378  1.00  1.00           N  
ATOM   1486  C5   DG A  73      44.489  41.798 230.619  1.00  1.00           C  
ATOM   1487  C6   DG A  73      43.365  41.079 231.099  1.00  1.00           C  
ATOM   1488  O6   DG A  73      43.293  39.885 231.417  1.00  1.00           O  
ATOM   1489  N1   DG A  73      42.239  41.890 231.195  1.00  1.00           N  
ATOM   1490  C2   DG A  73      42.201  43.224 230.871  1.00  1.00           C  
ATOM   1491  N2   DG A  73      41.017  43.836 231.031  1.00  1.00           N  
ATOM   1492  N3   DG A  73      43.241  43.907 230.424  1.00  1.00           N  
ATOM   1493  C4   DG A  73      44.345  43.137 230.322  1.00  1.00           C  
ATOM   1494  P    DC A  74      47.533  48.335 229.796  1.00  1.00           P  
ATOM   1495  OP1  DC A  74      48.025  49.229 228.724  1.00  1.00           O  
ATOM   1496  OP2  DC A  74      48.547  47.862 230.764  1.00  1.00           O  
ATOM   1497  O5'  DC A  74      46.334  49.046 230.581  1.00  1.00           O  
ATOM   1498  C5'  DC A  74      44.993  48.922 230.069  1.00  1.00           C  
ATOM   1499  C4'  DC A  74      44.029  48.637 231.203  1.00  1.00           C  
ATOM   1500  O4'  DC A  74      43.898  47.212 231.475  1.00  1.00           O  
ATOM   1501  C3'  DC A  74      44.400  49.239 232.559  1.00  1.00           C  
ATOM   1502  O3'  DC A  74      43.209  49.654 233.220  1.00  1.00           O  
ATOM   1503  C2'  DC A  74      45.011  48.078 233.344  1.00  1.00           C  
ATOM   1504  C1'  DC A  74      44.028  47.012 232.875  1.00  1.00           C  
ATOM   1505  N1   DC A  74      44.498  45.637 233.096  1.00  1.00           N  
ATOM   1506  C2   DC A  74      43.596  44.708 233.620  1.00  1.00           C  
ATOM   1507  O2   DC A  74      42.440  45.076 233.878  1.00  1.00           O  
ATOM   1508  N3   DC A  74      44.004  43.436 233.832  1.00  1.00           N  
ATOM   1509  C4   DC A  74      45.258  43.081 233.541  1.00  1.00           C  
ATOM   1510  N4   DC A  74      45.617  41.815 233.768  1.00  1.00           N  
ATOM   1511  C5   DC A  74      46.198  44.007 233.006  1.00  1.00           C  
ATOM   1512  C6   DC A  74      45.780  45.263 232.801  1.00  1.00           C  
ATOM   1513  P    DT A  75      43.673  50.799 234.923  1.00  1.00           P  
ATOM   1514  OP1  DT A  75      43.502  52.026 234.113  1.00  1.00           O  
ATOM   1515  OP2  DT A  75      44.902  50.729 235.744  1.00  1.00           O  
ATOM   1516  O5'  DT A  75      42.391  50.591 235.857  1.00  1.00           O  
ATOM   1517  C5'  DT A  75      41.245  49.899 235.325  1.00  1.00           C  
ATOM   1518  C4'  DT A  75      40.711  48.915 236.348  1.00  1.00           C  
ATOM   1519  O4'  DT A  75      41.355  47.612 236.252  1.00  1.00           O  
ATOM   1520  C3'  DT A  75      40.897  49.312 237.812  1.00  1.00           C  
ATOM   1521  O3'  DT A  75      39.757  48.890 238.551  1.00  1.00           O  
ATOM   1522  C2'  DT A  75      42.107  48.502 238.281  1.00  1.00           C  
ATOM   1523  C1'  DT A  75      41.747  47.211 237.555  1.00  1.00           C  
ATOM   1524  N1   DT A  75      42.873  46.274 237.425  1.00  1.00           N  
ATOM   1525  C2   DT A  75      42.643  44.943 237.691  1.00  1.00           C  
ATOM   1526  O2   DT A  75      41.553  44.512 238.029  1.00  1.00           O  
ATOM   1527  N3   DT A  75      43.742  44.133 237.547  1.00  1.00           N  
ATOM   1528  C4   DT A  75      45.017  44.513 237.172  1.00  1.00           C  
ATOM   1529  O4   DT A  75      45.906  43.671 237.085  1.00  1.00           O  
ATOM   1530  C5   DT A  75      45.186  45.924 236.908  1.00  1.00           C  
ATOM   1531  C7   DT A  75      46.532  46.429 236.496  1.00  1.00           C  
ATOM   1532  C6   DT A  75      44.120  46.722 237.046  1.00  1.00           C  
ATOM   1533  P    DG A  76      40.332  50.471 240.940  1.00  1.00           P  
ATOM   1534  OP1  DG A  76      39.407  51.570 240.583  1.00  1.00           O  
ATOM   1535  OP2  DG A  76      41.645  50.879 241.488  1.00  1.00           O  
ATOM   1536  O5'  DG A  76      39.611  49.473 241.961  1.00  1.00           O  
ATOM   1537  C5'  DG A  76      38.791  48.410 241.437  1.00  1.00           C  
ATOM   1538  C4'  DG A  76      39.074  47.121 242.182  1.00  1.00           C  
ATOM   1539  O4'  DG A  76      40.170  46.367 241.588  1.00  1.00           O  
ATOM   1540  C3'  DG A  76      39.484  47.275 243.647  1.00  1.00           C  
ATOM   1541  O3'  DG A  76      38.920  46.206 244.397  1.00  1.00           O  
ATOM   1542  C2'  DG A  76      41.005  47.116 243.642  1.00  1.00           C  
ATOM   1543  C1'  DG A  76      41.061  45.983 242.625  1.00  1.00           C  
ATOM   1544  N9   DG A  76      42.382  45.788 242.036  1.00  1.00           N  
ATOM   1545  C8   DG A  76      43.236  46.761 241.574  1.00  1.00           C  
ATOM   1546  N7   DG A  76      44.353  46.280 241.100  1.00  1.00           N  
ATOM   1547  C5   DG A  76      44.231  44.905 241.258  1.00  1.00           C  
ATOM   1548  C6   DG A  76      45.127  43.858 240.927  1.00  1.00           C  
ATOM   1549  O6   DG A  76      46.249  43.939 240.409  1.00  1.00           O  
ATOM   1550  N1   DG A  76      44.606  42.612 241.258  1.00  1.00           N  
ATOM   1551  C2   DG A  76      43.378  42.401 241.835  1.00  1.00           C  
ATOM   1552  N2   DG A  76      43.052  41.122 242.078  1.00  1.00           N  
ATOM   1553  N3   DG A  76      42.532  43.368 242.149  1.00  1.00           N  
ATOM   1554  C4   DG A  76      43.019  44.587 241.835  1.00  1.00           C  
ATOM   1555  P    DT A  77      39.002  46.677 245.540  1.00  1.00           P  
ATOM   1556  OP1  DT A  77      37.639  47.243 245.423  1.00  1.00           O  
ATOM   1557  OP2  DT A  77      40.000  47.522 246.232  1.00  1.00           O  
ATOM   1558  O5'  DT A  77      38.929  45.244 246.246  1.00  1.00           O  
ATOM   1559  C5'  DT A  77      38.677  44.079 245.437  1.00  1.00           C  
ATOM   1560  C4'  DT A  77      39.599  42.949 245.851  1.00  1.00           C  
ATOM   1561  O4'  DT A  77      40.871  42.983 245.142  1.00  1.00           O  
ATOM   1562  C3'  DT A  77      40.000  42.926 247.326  1.00  1.00           C  
ATOM   1563  O3'  DT A  77      40.078  41.573 247.760  1.00  1.00           O  
ATOM   1564  C2'  DT A  77      41.407  43.526 247.354  1.00  1.00           C  
ATOM   1565  C1'  DT A  77      41.916  42.841 246.091  1.00  1.00           C  
ATOM   1566  N1   DT A  77      43.128  43.459 245.532  1.00  1.00           N  
ATOM   1567  C2   DT A  77      44.146  42.630 245.119  1.00  1.00           C  
ATOM   1568  O2   DT A  77      44.087  41.414 245.197  1.00  1.00           O  
ATOM   1569  N3   DT A  77      45.242  43.282 244.609  1.00  1.00           N  
ATOM   1570  C4   DT A  77      45.415  44.646 244.475  1.00  1.00           C  
ATOM   1571  O4   DT A  77      46.457  45.087 243.998  1.00  1.00           O  
ATOM   1572  C5   DT A  77      44.306  45.455 244.928  1.00  1.00           C  
ATOM   1573  C7   DT A  77      44.403  46.944 244.822  1.00  1.00           C  
ATOM   1574  C6   DT A  77      43.233  44.828 245.427  1.00  1.00           C  
ATOM   1575  P    DC A  78      40.080  42.295 249.789  1.00  1.00           P  
ATOM   1576  OP1  DC A  78      38.622  42.061 249.891  1.00  1.00           O  
ATOM   1577  OP2  DC A  78      40.609  43.440 250.564  1.00  1.00           O  
ATOM   1578  O5'  DC A  78      40.867  40.963 250.195  1.00  1.00           O  
ATOM   1579  C5'  DC A  78      41.110  39.962 249.187  1.00  1.00           C  
ATOM   1580  C4'  DC A  78      42.533  39.453 249.295  1.00  1.00           C  
ATOM   1581  O4'  DC A  78      43.469  40.251 248.515  1.00  1.00           O  
ATOM   1582  C3'  DC A  78      43.134  39.449 250.701  1.00  1.00           C  
ATOM   1583  O3'  DC A  78      43.962  38.300 250.845  1.00  1.00           O  
ATOM   1584  C2'  DC A  78      44.020  40.694 250.746  1.00  1.00           C  
ATOM   1585  C1'  DC A  78      44.585  40.560 249.336  1.00  1.00           C  
ATOM   1586  N1   DC A  78      45.198  41.795 248.826  1.00  1.00           N  
ATOM   1587  C2   DC A  78      46.427  41.697 248.170  1.00  1.00           C  
ATOM   1588  O2   DC A  78      46.953  40.581 248.045  1.00  1.00           O  
ATOM   1589  N3   DC A  78      47.013  42.819 247.691  1.00  1.00           N  
ATOM   1590  C4   DC A  78      46.414  44.002 247.848  1.00  1.00           C  
ATOM   1591  N4   DC A  78      47.028  45.083 247.360  1.00  1.00           N  
ATOM   1592  C5   DC A  78      45.161  44.130 248.512  1.00  1.00           C  
ATOM   1593  C6   DC A  78      44.593  43.011 248.981  1.00  1.00           C  
ATOM   1594  P    DC A  79      44.292  38.307 252.424  1.00  1.00           P  
ATOM   1595  OP1  DC A  79      43.167  37.353 252.543  1.00  1.00           O  
ATOM   1596  OP2  DC A  79      44.332  39.393 253.428  1.00  1.00           O  
ATOM   1597  O5'  DC A  79      45.678  37.508 252.442  1.00  1.00           O  
ATOM   1598  C5'  DC A  79      46.194  36.977 251.206  1.00  1.00           C  
ATOM   1599  C4'  DC A  79      47.681  37.248 251.106  1.00  1.00           C  
ATOM   1600  O4'  DC A  79      47.971  38.540 250.499  1.00  1.00           O  
ATOM   1601  C3'  DC A  79      48.441  37.286 252.433  1.00  1.00           C  
ATOM   1602  O3'  DC A  79      49.729  36.710 252.241  1.00  1.00           O  
ATOM   1603  C2'  DC A  79      48.615  38.774 252.737  1.00  1.00           C  
ATOM   1604  C1'  DC A  79      48.924  39.211 251.309  1.00  1.00           C  
ATOM   1605  N1   DC A  79      48.772  40.656 251.089  1.00  1.00           N  
ATOM   1606  C2   DC A  79      49.765  41.319 250.363  1.00  1.00           C  
ATOM   1607  O2   DC A  79      50.730  40.668 249.936  1.00  1.00           O  
ATOM   1608  N3   DC A  79      49.649  42.649 250.146  1.00  1.00           N  
ATOM   1609  C4   DC A  79      48.594  43.313 250.624  1.00  1.00           C  
ATOM   1610  N4   DC A  79      48.521  44.625 250.387  1.00  1.00           N  
ATOM   1611  C5   DC A  79      47.568  42.662 251.367  1.00  1.00           C  
ATOM   1612  C6   DC A  79      47.696  41.345 251.574  1.00  1.00           C  
ATOM   1613  P    DC A  80      50.280  36.586 253.752  1.00  1.00           P  
ATOM   1614  OP1  DC A  80      49.789  35.191 253.692  1.00  1.00           O  
ATOM   1615  OP2  DC A  80      49.967  37.333 254.991  1.00  1.00           O  
ATOM   1616  O5'  DC A  80      51.860  36.612 253.496  1.00  1.00           O  
ATOM   1617  C5'  DC A  80      52.346  36.658 252.140  1.00  1.00           C  
ATOM   1618  C4'  DC A  80      53.480  37.657 252.030  1.00  1.00           C  
ATOM   1619  O4'  DC A  80      53.006  39.005 251.747  1.00  1.00           O  
ATOM   1620  C3'  DC A  80      54.343  37.824 253.281  1.00  1.00           C  
ATOM   1621  O3'  DC A  80      55.695  38.027 252.882  1.00  1.00           O  
ATOM   1622  C2'  DC A  80      53.832  39.108 253.935  1.00  1.00           C  
ATOM   1623  C1'  DC A  80      53.644  39.900 252.646  1.00  1.00           C  
ATOM   1624  N1   DC A  80      52.783  41.082 252.799  1.00  1.00           N  
ATOM   1625  C2   DC A  80      53.195  42.278 252.208  1.00  1.00           C  
ATOM   1626  O2   DC A  80      54.265  42.299 251.581  1.00  1.00           O  
ATOM   1627  N3   DC A  80      52.421  43.380 252.335  1.00  1.00           N  
ATOM   1628  C4   DC A  80      51.277  43.315 253.019  1.00  1.00           C  
ATOM   1629  N4   DC A  80      50.544  44.428 253.120  1.00  1.00           N  
ATOM   1630  C5   DC A  80      50.833  42.109 253.632  1.00  1.00           C  
ATOM   1631  C6   DC A  80      51.609  41.026 253.498  1.00  1.00           C  
ATOM   1632  P    DC A  81      56.488  37.919 254.283  1.00  1.00           P  
ATOM   1633  OP1  DC A  81      56.723  36.507 253.905  1.00  1.00           O  
ATOM   1634  OP2  DC A  81      56.073  38.157 255.683  1.00  1.00           O  
ATOM   1635  O5'  DC A  81      57.791  38.787 253.955  1.00  1.00           O  
ATOM   1636  C5'  DC A  81      57.956  39.327 252.629  1.00  1.00           C  
ATOM   1637  C4'  DC A  81      58.434  40.762 252.709  1.00  1.00           C  
ATOM   1638  O4'  DC A  81      57.331  41.710 252.796  1.00  1.00           O  
ATOM   1639  C3'  DC A  81      59.311  41.105 253.913  1.00  1.00           C  
ATOM   1640  O3'  DC A  81      60.309  42.035 253.504  1.00  1.00           O  
ATOM   1641  C2'  DC A  81      58.368  41.805 254.892  1.00  1.00           C  
ATOM   1642  C1'  DC A  81      57.605  42.618 253.852  1.00  1.00           C  
ATOM   1643  N1   DC A  81      56.325  43.148 254.341  1.00  1.00           N  
ATOM   1644  C2   DC A  81      56.005  44.475 254.044  1.00  1.00           C  
ATOM   1645  O2   DC A  81      56.808  45.152 253.384  1.00  1.00           O  
ATOM   1646  N3   DC A  81      54.832  44.987 254.482  1.00  1.00           N  
ATOM   1647  C4   DC A  81      53.996  44.225 255.190  1.00  1.00           C  
ATOM   1648  N4   DC A  81      52.849  44.773 255.603  1.00  1.00           N  
ATOM   1649  C5   DC A  81      54.297  42.870 255.508  1.00  1.00           C  
ATOM   1650  C6   DC A  81      55.461  42.376 255.067  1.00  1.00           C  
ATOM   1651  P    DC A  82      61.284  42.082 254.789  1.00  1.00           P  
ATOM   1652  OP1  DC A  82      62.098  41.084 254.060  1.00  1.00           O  
ATOM   1653  OP2  DC A  82      61.053  41.810 256.225  1.00  1.00           O  
ATOM   1654  O5'  DC A  82      61.933  43.534 254.616  1.00  1.00           O  
ATOM   1655  C5'  DC A  82      61.589  44.320 253.459  1.00  1.00           C  
ATOM   1656  C4'  DC A  82      61.327  45.755 253.866  1.00  1.00           C  
ATOM   1657  O4'  DC A  82      59.938  45.979 254.246  1.00  1.00           O  
ATOM   1658  C3'  DC A  82      62.124  46.263 255.068  1.00  1.00           C  
ATOM   1659  O3'  DC A  82      62.468  47.627 254.849  1.00  1.00           O  
ATOM   1660  C2'  DC A  82      61.145  46.191 256.240  1.00  1.00           C  
ATOM   1661  C1'  DC A  82      59.920  46.684 255.478  1.00  1.00           C  
ATOM   1662  N1   DC A  82      58.648  46.391 256.152  1.00  1.00           N  
ATOM   1663  C2   DC A  82      57.686  47.402 256.211  1.00  1.00           C  
ATOM   1664  O2   DC A  82      57.940  48.502 255.697  1.00  1.00           O  
ATOM   1665  N3   DC A  82      56.506  47.158 256.826  1.00  1.00           N  
ATOM   1666  C4   DC A  82      56.272  45.960 257.368  1.00  1.00           C  
ATOM   1667  N4   DC A  82      55.094  45.764 257.966  1.00  1.00           N  
ATOM   1668  C5   DC A  82      57.235  44.912 257.322  1.00  1.00           C  
ATOM   1669  C6   DC A  82      58.398  45.168 256.710  1.00  1.00           C  
ATOM   1670  P    DG A  83      64.881  48.147 256.607  1.00  1.00           P  
ATOM   1671  OP1  DG A  83      66.016  47.917 255.684  1.00  1.00           O  
ATOM   1672  OP2  DG A  83      64.991  47.517 257.942  1.00  1.00           O  
ATOM   1673  O5'  DG A  83      64.633  49.718 256.772  1.00  1.00           O  
ATOM   1674  C5'  DG A  83      63.798  50.398 255.816  1.00  1.00           C  
ATOM   1675  C4'  DG A  83      62.857  51.348 256.531  1.00  1.00           C  
ATOM   1676  O4'  DG A  83      61.615  50.700 256.931  1.00  1.00           O  
ATOM   1677  C3'  DG A  83      63.388  51.960 257.827  1.00  1.00           C  
ATOM   1678  O3'  DG A  83      62.926  53.302 257.925  1.00  1.00           O  
ATOM   1679  C2'  DG A  83      62.734  51.139 258.940  1.00  1.00           C  
ATOM   1680  C1'  DG A  83      61.360  51.025 258.290  1.00  1.00           C  
ATOM   1681  N9   DG A  83      60.528  49.969 258.859  1.00  1.00           N  
ATOM   1682  C8   DG A  83      60.914  48.687 259.170  1.00  1.00           C  
ATOM   1683  N7   DG A  83      59.946  47.967 259.667  1.00  1.00           N  
ATOM   1684  C5   DG A  83      58.853  48.825 259.686  1.00  1.00           C  
ATOM   1685  C6   DG A  83      57.521  48.608 260.120  1.00  1.00           C  
ATOM   1686  O6   DG A  83      57.022  47.577 260.590  1.00  1.00           O  
ATOM   1687  N1   DG A  83      56.738  49.746 259.963  1.00  1.00           N  
ATOM   1688  C2   DG A  83      57.182  50.943 259.455  1.00  1.00           C  
ATOM   1689  N2   DG A  83      56.272  51.927 259.382  1.00  1.00           N  
ATOM   1690  N3   DG A  83      58.421  51.159 259.048  1.00  1.00           N  
ATOM   1691  C4   DG A  83      59.198  50.065 259.190  1.00  1.00           C  
ATOM   1692  P    DC A  84      64.004  53.758 258.342  1.00  1.00           P  
ATOM   1693  OP1  DC A  84      64.845  54.243 257.224  1.00  1.00           O  
ATOM   1694  OP2  DC A  84      64.726  53.153 259.483  1.00  1.00           O  
ATOM   1695  O5'  DC A  84      63.071  54.947 258.867  1.00  1.00           O  
ATOM   1696  C5'  DC A  84      61.807  55.183 258.217  1.00  1.00           C  
ATOM   1697  C4'  DC A  84      60.729  55.430 259.252  1.00  1.00           C  
ATOM   1698  O4'  DC A  84      60.099  54.196 259.702  1.00  1.00           O  
ATOM   1699  C3'  DC A  84      61.191  56.101 260.547  1.00  1.00           C  
ATOM   1700  O3'  DC A  84      60.173  56.990 260.992  1.00  1.00           O  
ATOM   1701  C2'  DC A  84      61.311  54.957 261.554  1.00  1.00           C  
ATOM   1702  C1'  DC A  84      60.056  54.208 261.121  1.00  1.00           C  
ATOM   1703  N1   DC A  84      60.010  52.815 261.587  1.00  1.00           N  
ATOM   1704  C2   DC A  84      58.810  52.338 262.120  1.00  1.00           C  
ATOM   1705  O2   DC A  84      57.836  53.103 262.182  1.00  1.00           O  
ATOM   1706  N3   DC A  84      58.741  51.059 262.557  1.00  1.00           N  
ATOM   1707  C4   DC A  84      59.814  50.269 262.474  1.00  1.00           C  
ATOM   1708  N4   DC A  84      59.701  49.014 262.917  1.00  1.00           N  
ATOM   1709  C5   DC A  84      61.049  50.729 261.934  1.00  1.00           C  
ATOM   1710  C6   DC A  84      61.102  51.997 261.507  1.00  1.00           C  
ATOM   1711  P    DG A  85      61.575  59.002 262.771  1.00  1.00           P  
ATOM   1712  OP1  DG A  85      61.868  60.117 261.842  1.00  1.00           O  
ATOM   1713  OP2  DG A  85      62.687  58.582 263.654  1.00  1.00           O  
ATOM   1714  O5'  DG A  85      60.294  59.366 263.657  1.00  1.00           O  
ATOM   1715  C5'  DG A  85      58.981  59.078 263.138  1.00  1.00           C  
ATOM   1716  C4'  DG A  85      58.117  58.463 264.221  1.00  1.00           C  
ATOM   1717  O4'  DG A  85      58.249  57.014 264.279  1.00  1.00           O  
ATOM   1718  C3'  DG A  85      58.418  58.918 265.650  1.00  1.00           C  
ATOM   1719  O3'  DG A  85      57.194  59.012 266.370  1.00  1.00           O  
ATOM   1720  C2'  DG A  85      59.248  57.783 266.251  1.00  1.00           C  
ATOM   1721  C1'  DG A  85      58.455  56.637 265.633  1.00  1.00           C  
ATOM   1722  N9   DG A  85      59.162  55.361 265.645  1.00  1.00           N  
ATOM   1723  C8   DG A  85      60.478  55.139 265.314  1.00  1.00           C  
ATOM   1724  N7   DG A  85      60.829  53.886 265.422  1.00  1.00           N  
ATOM   1725  C5   DG A  85      59.676  53.240 265.849  1.00  1.00           C  
ATOM   1726  C6   DG A  85      59.441  51.873 266.138  1.00  1.00           C  
ATOM   1727  O6   DG A  85      60.234  50.924 266.073  1.00  1.00           O  
ATOM   1728  N1   DG A  85      58.128  51.651 266.540  1.00  1.00           N  
ATOM   1729  C2   DG A  85      57.164  52.622 266.650  1.00  1.00           C  
ATOM   1730  N2   DG A  85      55.953  52.209 267.054  1.00  1.00           N  
ATOM   1731  N3   DG A  85      57.369  53.901 266.384  1.00  1.00           N  
ATOM   1732  C4   DG A  85      58.638  54.139 265.991  1.00  1.00           C  
ATOM   1733  P    DT A  86      57.553  59.734 267.311  1.00  1.00           P  
ATOM   1734  OP1  DT A  86      57.145  60.944 266.562  1.00  1.00           O  
ATOM   1735  OP2  DT A  86      58.799  59.848 268.100  1.00  1.00           O  
ATOM   1736  O5'  DT A  86      56.356  59.262 268.261  1.00  1.00           O  
ATOM   1737  C5'  DT A  86      55.334  58.401 267.723  1.00  1.00           C  
ATOM   1738  C4'  DT A  86      55.013  57.296 268.710  1.00  1.00           C  
ATOM   1739  O4'  DT A  86      55.874  56.133 268.540  1.00  1.00           O  
ATOM   1740  C3'  DT A  86      55.170  57.658 270.187  1.00  1.00           C  
ATOM   1741  O3'  DT A  86      54.144  57.010 270.930  1.00  1.00           O  
ATOM   1742  C2'  DT A  86      56.517  57.056 270.591  1.00  1.00           C  
ATOM   1743  C1'  DT A  86      56.369  55.753 269.814  1.00  1.00           C  
ATOM   1744  N1   DT A  86      57.638  55.037 269.616  1.00  1.00           N  
ATOM   1745  C2   DT A  86      57.654  53.677 269.825  1.00  1.00           C  
ATOM   1746  O2   DT A  86      56.667  53.045 270.166  1.00  1.00           O  
ATOM   1747  N3   DT A  86      58.873  53.081 269.620  1.00  1.00           N  
ATOM   1748  C4   DT A  86      60.049  53.696 269.235  1.00  1.00           C  
ATOM   1749  O4   DT A  86      61.070  53.030 269.090  1.00  1.00           O  
ATOM   1750  C5   DT A  86      59.960  55.125 269.033  1.00  1.00           C  
ATOM   1751  C7   DT A  86      61.183  55.878 268.617  1.00  1.00           C  
ATOM   1752  C6   DT A  86      58.774  55.715 269.231  1.00  1.00           C  
ATOM   1753  P    DT A  87      54.281  57.877 272.791  1.00  1.00           P  
ATOM   1754  OP1  DT A  87      53.197  58.808 272.403  1.00  1.00           O  
ATOM   1755  OP2  DT A  87      55.410  58.471 273.540  1.00  1.00           O  
ATOM   1756  O5'  DT A  87      53.667  56.657 273.624  1.00  1.00           O  
ATOM   1757  C5'  DT A  87      53.148  55.517 272.912  1.00  1.00           C  
ATOM   1758  C4'  DT A  87      53.602  54.236 273.583  1.00  1.00           C  
ATOM   1759  O4'  DT A  87      54.890  53.774 273.082  1.00  1.00           O  
ATOM   1760  C3'  DT A  87      53.800  54.312 275.096  1.00  1.00           C  
ATOM   1761  O3'  DT A  87      53.385  53.081 275.676  1.00  1.00           O  
ATOM   1762  C2'  DT A  87      55.312  54.451 275.282  1.00  1.00           C  
ATOM   1763  C1'  DT A  87      55.715  53.463 274.194  1.00  1.00           C  
ATOM   1764  N1   DT A  87      57.118  53.591 273.770  1.00  1.00           N  
ATOM   1765  C2   DT A  87      57.855  52.439 273.612  1.00  1.00           C  
ATOM   1766  O2   DT A  87      57.398  51.326 273.807  1.00  1.00           O  
ATOM   1767  N3   DT A  87      59.153  52.642 273.215  1.00  1.00           N  
ATOM   1768  C4   DT A  87      59.772  53.852 272.967  1.00  1.00           C  
ATOM   1769  O4   DT A  87      60.948  53.878 272.616  1.00  1.00           O  
ATOM   1770  C5   DT A  87      58.939  55.019 273.153  1.00  1.00           C  
ATOM   1771  C7   DT A  87      59.523  56.375 272.908  1.00  1.00           C  
ATOM   1772  C6   DT A  87      57.671  54.832 273.540  1.00  1.00           C  
ATOM   1773  P    DT A  88      53.376  53.482 277.695  1.00  1.00           P  
ATOM   1774  OP1  DT A  88      51.923  53.750 277.603  1.00  1.00           O  
ATOM   1775  OP2  DT A  88      54.156  54.417 278.535  1.00  1.00           O  
ATOM   1776  O5'  DT A  88      53.614  51.982 278.196  1.00  1.00           O  
ATOM   1777  C5'  DT A  88      53.632  50.916 277.227  1.00  1.00           C  
ATOM   1778  C4'  DT A  88      54.778  49.967 277.520  1.00  1.00           C  
ATOM   1779  O4'  DT A  88      56.016  50.377 276.872  1.00  1.00           O  
ATOM   1780  C3'  DT A  88      55.162  49.823 278.992  1.00  1.00           C  
ATOM   1781  O3'  DT A  88      55.532  48.472 279.240  1.00  1.00           O  
ATOM   1782  C2'  DT A  88      56.401  50.704 279.156  1.00  1.00           C  
ATOM   1783  C1'  DT A  88      57.059  50.332 277.833  1.00  1.00           C  
ATOM   1784  N1   DT A  88      58.109  51.271 277.410  1.00  1.00           N  
ATOM   1785  C2   DT A  88      59.289  50.750 276.929  1.00  1.00           C  
ATOM   1786  O2   DT A  88      59.499  49.552 276.839  1.00  1.00           O  
ATOM   1787  N3   DT A  88      60.218  51.689 276.556  1.00  1.00           N  
ATOM   1788  C4   DT A  88      60.087  53.064 276.615  1.00  1.00           C  
ATOM   1789  O4   DT A  88      61.010  53.783 276.244  1.00  1.00           O  
ATOM   1790  C5   DT A  88      58.824  53.540 277.130  1.00  1.00           C  
ATOM   1791  C7   DT A  88      58.590  55.014 277.233  1.00  1.00           C  
ATOM   1792  C6   DT A  88      57.911  52.631 277.497  1.00  1.00           C  
ATOM   1793  P    DT A  89      55.661  48.381 281.292  1.00  1.00           P  
ATOM   1794  OP1  DT A  89      54.280  47.846 281.324  1.00  1.00           O  
ATOM   1795  OP2  DT A  89      55.989  49.391 282.322  1.00  1.00           O  
ATOM   1796  O5'  DT A  89      56.706  47.172 281.371  1.00  1.00           O  
ATOM   1797  C5'  DT A  89      57.097  46.507 280.155  1.00  1.00           C  
ATOM   1798  C4'  DT A  89      58.595  46.277 280.148  1.00  1.00           C  
ATOM   1799  O4'  DT A  89      59.327  47.406 279.589  1.00  1.00           O  
ATOM   1800  C3'  DT A  89      59.241  46.060 281.516  1.00  1.00           C  
ATOM   1801  O3'  DT A  89      60.280  45.096 281.386  1.00  1.00           O  
ATOM   1802  C2'  DT A  89      59.872  47.409 281.864  1.00  1.00           C  
ATOM   1803  C1'  DT A  89      60.394  47.726 280.468  1.00  1.00           C  
ATOM   1804  N1   DT A  89      60.736  49.143 280.273  1.00  1.00           N  
ATOM   1805  C2   DT A  89      61.916  49.443 279.632  1.00  1.00           C  
ATOM   1806  O2   DT A  89      62.685  48.589 279.221  1.00  1.00           O  
ATOM   1807  N3   DT A  89      62.164  50.786 279.488  1.00  1.00           N  
ATOM   1808  C4   DT A  89      61.367  51.832 279.913  1.00  1.00           C  
ATOM   1809  O4   DT A  89      61.721  52.991 279.713  1.00  1.00           O  
ATOM   1810  C5   DT A  89      60.144  51.445 280.578  1.00  1.00           C  
ATOM   1811  C7   DT A  89      59.218  52.509 281.074  1.00  1.00           C  
ATOM   1812  C6   DT A  89      59.894  50.137 280.723  1.00  1.00           C  
ATOM   1813  P    DA A  90      60.820  44.471 283.706  1.00  1.00           P  
ATOM   1814  OP1  DA A  90      59.993  43.244 283.657  1.00  1.00           O  
ATOM   1815  OP2  DA A  90      60.656  45.317 284.910  1.00  1.00           O  
ATOM   1816  O5'  DA A  90      62.362  44.088 283.526  1.00  1.00           O  
ATOM   1817  C5'  DA A  90      62.897  43.961 282.195  1.00  1.00           C  
ATOM   1818  C4'  DA A  90      64.252  44.638 282.114  1.00  1.00           C  
ATOM   1819  O4'  DA A  90      64.147  46.050 281.776  1.00  1.00           O  
ATOM   1820  C3'  DA A  90      65.079  44.627 283.399  1.00  1.00           C  
ATOM   1821  O3'  DA A  90      66.452  44.468 283.063  1.00  1.00           O  
ATOM   1822  C2'  DA A  90      64.884  46.021 283.996  1.00  1.00           C  
ATOM   1823  C1'  DA A  90      64.954  46.788 282.681  1.00  1.00           C  
ATOM   1824  N9   DA A  90      64.420  48.144 282.763  1.00  1.00           N  
ATOM   1825  C8   DA A  90      63.258  48.552 283.374  1.00  1.00           C  
ATOM   1826  N7   DA A  90      63.039  49.841 283.283  1.00  1.00           N  
ATOM   1827  C5   DA A  90      64.128  50.315 282.564  1.00  1.00           C  
ATOM   1828  C6   DA A  90      64.488  51.603 282.134  1.00  1.00           C  
ATOM   1829  N6   DA A  90      63.760  52.696 282.374  1.00  1.00           N  
ATOM   1830  N1   DA A  90      65.639  51.732 281.438  1.00  1.00           N  
ATOM   1831  C2   DA A  90      66.368  50.637 281.198  1.00  1.00           C  
ATOM   1832  N3   DA A  90      66.136  49.374 281.549  1.00  1.00           N  
ATOM   1833  C4   DA A  90      64.987  49.280 282.238  1.00  1.00           C  
ATOM   1834  P    DA A  91      67.213  43.838 284.443  1.00  1.00           P  
ATOM   1835  OP1  DA A  91      67.122  42.407 284.082  1.00  1.00           O  
ATOM   1836  OP2  DA A  91      66.842  44.183 285.834  1.00  1.00           O  
ATOM   1837  O5'  DA A  91      68.685  44.379 284.131  1.00  1.00           O  
ATOM   1838  C5'  DA A  91      68.988  44.850 282.804  1.00  1.00           C  
ATOM   1839  C4'  DA A  91      69.784  46.138 282.880  1.00  1.00           C  
ATOM   1840  O4'  DA A  91      68.929  47.315 282.939  1.00  1.00           O  
ATOM   1841  C3'  DA A  91      70.699  46.285 284.095  1.00  1.00           C  
ATOM   1842  O3'  DA A  91      71.890  46.955 283.698  1.00  1.00           O  
ATOM   1843  C2'  DA A  91      69.927  47.195 285.052  1.00  1.00           C  
ATOM   1844  C1'  DA A  91      69.388  48.149 283.993  1.00  1.00           C  
ATOM   1845  N9   DA A  91      68.265  48.961 284.452  1.00  1.00           N  
ATOM   1846  C8   DA A  91      67.172  48.547 285.176  1.00  1.00           C  
ATOM   1847  N7   DA A  91      66.322  49.508 285.442  1.00  1.00           N  
ATOM   1848  C5   DA A  91      66.891  50.631 284.855  1.00  1.00           C  
ATOM   1849  C6   DA A  91      66.478  51.971 284.782  1.00  1.00           C  
ATOM   1850  N6   DA A  91      65.349  52.430 285.326  1.00  1.00           N  
ATOM   1851  N1   DA A  91      67.278  52.838 284.122  1.00  1.00           N  
ATOM   1852  C2   DA A  91      68.409  52.378 283.578  1.00  1.00           C  
ATOM   1853  N3   DA A  91      68.905  51.142 283.578  1.00  1.00           N  
ATOM   1854  C4   DA A  91      68.089  50.307 284.241  1.00  1.00           C  
ATOM   1855  P    DC A  92      72.092  46.323 285.088  1.00  1.00           P  
ATOM   1856  OP1  DC A  92      72.585  45.139 284.349  1.00  1.00           O  
ATOM   1857  OP2  DC A  92      71.754  46.106 286.513  1.00  1.00           O  
ATOM   1858  O5'  DC A  92      73.153  47.514 284.964  1.00  1.00           O  
ATOM   1859  C5'  DC A  92      73.090  48.388 283.821  1.00  1.00           C  
ATOM   1860  C4'  DC A  92      73.262  49.828 284.259  1.00  1.00           C  
ATOM   1861  O4'  DC A  92      71.996  50.454 284.620  1.00  1.00           O  
ATOM   1862  C3'  DC A  92      74.145  50.049 285.488  1.00  1.00           C  
ATOM   1863  O3'  DC A  92      74.889  51.249 285.309  1.00  1.00           O  
ATOM   1864  C2'  DC A  92      73.162  50.254 286.640  1.00  1.00           C  
ATOM   1865  C1'  DC A  92      72.162  51.108 285.869  1.00  1.00           C  
ATOM   1866  N1   DC A  92      70.844  51.200 286.513  1.00  1.00           N  
ATOM   1867  C2   DC A  92      70.230  52.453 286.581  1.00  1.00           C  
ATOM   1868  O2   DC A  92      70.816  53.434 286.099  1.00  1.00           O  
ATOM   1869  N3   DC A  92      69.017  52.565 287.168  1.00  1.00           N  
ATOM   1870  C4   DC A  92      68.420  51.483 287.675  1.00  1.00           C  
ATOM   1871  N4   DC A  92      67.223  51.640 288.247  1.00  1.00           N  
ATOM   1872  C5   DC A  92      69.023  50.194 287.620  1.00  1.00           C  
ATOM   1873  C6   DC A  92      70.224  50.099 287.036  1.00  1.00           C  
ATOM   1874  P    DC A  93      75.936  51.192 286.535  1.00  1.00           P  
ATOM   1875  OP1  DC A  93      76.877  50.615 285.550  1.00  1.00           O  
ATOM   1876  OP2  DC A  93      75.888  50.527 287.856  1.00  1.00           O  
ATOM   1877  O5'  DC A  93      76.251  52.749 286.730  1.00  1.00           O  
ATOM   1878  C5'  DC A  93      75.655  53.700 285.828  1.00  1.00           C  
ATOM   1879  C4'  DC A  93      75.132  54.893 286.602  1.00  1.00           C  
ATOM   1880  O4'  DC A  93      73.765  54.700 287.064  1.00  1.00           O  
ATOM   1881  C3'  DC A  93      75.903  55.251 287.873  1.00  1.00           C  
ATOM   1882  O3'  DC A  93      75.935  56.668 288.009  1.00  1.00           O  
ATOM   1883  C2'  DC A  93      75.062  54.673 289.012  1.00  1.00           C  
ATOM   1884  C1'  DC A  93      73.703  55.054 288.437  1.00  1.00           C  
ATOM   1885  N1   DC A  93      72.580  54.325 289.045  1.00  1.00           N  
ATOM   1886  C2   DC A  93      71.436  55.048 289.391  1.00  1.00           C  
ATOM   1887  O2   DC A  93      71.411  56.269 289.176  1.00  1.00           O  
ATOM   1888  N3   DC A  93      70.389  54.402 289.952  1.00  1.00           N  
ATOM   1889  C4   DC A  93      70.457  53.086 290.169  1.00  1.00           C  
ATOM   1890  N4   DC A  93      69.400  52.489 290.726  1.00  1.00           N  
ATOM   1891  C5   DC A  93      71.611  52.325 289.825  1.00  1.00           C  
ATOM   1892  C6   DC A  93      72.639  52.978 289.271  1.00  1.00           C  
ATOM   1893  P    DG A  94      78.324  57.260 289.776  1.00  1.00           P  
ATOM   1894  OP1  DG A  94      79.401  57.527 288.796  1.00  1.00           O  
ATOM   1895  OP2  DG A  94      78.674  56.360 290.898  1.00  1.00           O  
ATOM   1896  O5'  DG A  94      77.768  58.645 290.353  1.00  1.00           O  
ATOM   1897  C5'  DG A  94      76.732  59.336 289.629  1.00  1.00           C  
ATOM   1898  C4'  DG A  94      75.676  59.844 290.592  1.00  1.00           C  
ATOM   1899  O4'  DG A  94      74.635  58.856 290.842  1.00  1.00           O  
ATOM   1900  C3'  DG A  94      76.174  60.217 291.989  1.00  1.00           C  
ATOM   1901  O3'  DG A  94      75.451  61.354 292.445  1.00  1.00           O  
ATOM   1902  C2'  DG A  94      75.800  59.021 292.865  1.00  1.00           C  
ATOM   1903  C1'  DG A  94      74.432  58.767 292.245  1.00  1.00           C  
ATOM   1904  N9   DG A  94      73.890  57.445 292.541  1.00  1.00           N  
ATOM   1905  C8   DG A  94      74.560  56.245 292.496  1.00  1.00           C  
ATOM   1906  N7   DG A  94      73.808  55.227 292.814  1.00  1.00           N  
ATOM   1907  C5   DG A  94      72.566  55.786 293.085  1.00  1.00           C  
ATOM   1908  C6   DG A  94      71.349  55.176 293.482  1.00  1.00           C  
ATOM   1909  O6   DG A  94      71.118  53.976 293.680  1.00  1.00           O  
ATOM   1910  N1   DG A  94      70.335  56.113 293.649  1.00  1.00           N  
ATOM   1911  C2   DG A  94      70.475  57.466 293.458  1.00  1.00           C  
ATOM   1912  N2   DG A  94      69.377  58.208 293.669  1.00  1.00           N  
ATOM   1913  N3   DG A  94      71.603  58.048 293.089  1.00  1.00           N  
ATOM   1914  C4   DG A  94      72.601  57.155 292.921  1.00  1.00           C  
ATOM   1915  P    DC A  95      76.440  61.921 292.938  1.00  1.00           P  
ATOM   1916  OP1  DC A  95      77.065  62.844 291.964  1.00  1.00           O  
ATOM   1917  OP2  DC A  95      77.365  61.228 293.862  1.00  1.00           O  
ATOM   1918  O5'  DC A  95      75.327  62.703 293.780  1.00  1.00           O  
ATOM   1919  C5'  DC A  95      73.992  62.804 293.247  1.00  1.00           C  
ATOM   1920  C4'  DC A  95      72.976  62.538 294.340  1.00  1.00           C  
ATOM   1921  O4'  DC A  95      72.657  61.122 294.468  1.00  1.00           O  
ATOM   1922  C3'  DC A  95      73.394  62.952 295.751  1.00  1.00           C  
ATOM   1923  O3'  DC A  95      72.252  63.452 296.440  1.00  1.00           O  
ATOM   1924  C2'  DC A  95      73.834  61.650 296.422  1.00  1.00           C  
ATOM   1925  C1'  DC A  95      72.731  60.771 295.842  1.00  1.00           C  
ATOM   1926  N1   DC A  95      73.017  59.332 295.929  1.00  1.00           N  
ATOM   1927  C2   DC A  95      71.992  58.483 296.352  1.00  1.00           C  
ATOM   1928  O2   DC A  95      70.887  58.970 296.636  1.00  1.00           O  
ATOM   1929  N3   DC A  95      72.228  57.153 296.441  1.00  1.00           N  
ATOM   1930  C4   DC A  95      73.432  56.669 296.126  1.00  1.00           C  
ATOM   1931  N4   DC A  95      73.621  55.350 296.230  1.00  1.00           N  
ATOM   1932  C5   DC A  95      74.494  57.512 295.693  1.00  1.00           C  
ATOM   1933  C6   DC A  95      74.245  58.825 295.610  1.00  1.00           C  
ATOM   1934  P    DC A  96      72.902  64.075 297.778  1.00  1.00           P  
ATOM   1935  OP1  DC A  96      72.869  65.365 297.052  1.00  1.00           O  
ATOM   1936  OP2  DC A  96      74.151  63.775 298.512  1.00  1.00           O  
ATOM   1937  O5'  DC A  96      71.658  63.991 298.780  1.00  1.00           O  
ATOM   1938  C5'  DC A  96      70.394  63.508 298.286  1.00  1.00           C  
ATOM   1939  C4'  DC A  96      69.780  62.546 299.282  1.00  1.00           C  
ATOM   1940  O4'  DC A  96      70.219  61.173 299.070  1.00  1.00           O  
ATOM   1941  C3'  DC A  96      70.105  62.814 300.752  1.00  1.00           C  
ATOM   1942  O3'  DC A  96      68.957  62.512 301.539  1.00  1.00           O  
ATOM   1943  C2'  DC A  96      71.206  61.810 301.095  1.00  1.00           C  
ATOM   1944  C1'  DC A  96      70.620  60.634 300.321  1.00  1.00           C  
ATOM   1945  N1   DC A  96      71.586  59.557 300.064  1.00  1.00           N  
ATOM   1946  C2   DC A  96      71.173  58.239 300.271  1.00  1.00           C  
ATOM   1947  O2   DC A  96      70.015  58.028 300.662  1.00  1.00           O  
ATOM   1948  N3   DC A  96      72.043  57.228 300.042  1.00  1.00           N  
ATOM   1949  C4   DC A  96      73.281  57.498 299.622  1.00  1.00           C  
ATOM   1950  N4   DC A  96      74.107  56.470 299.409  1.00  1.00           N  
ATOM   1951  C5   DC A  96      73.729  58.832 299.403  1.00  1.00           C  
ATOM   1952  C6   DC A  96      72.857  59.822 299.634  1.00  1.00           C  
ATOM   1953  P    DA A  97      69.016  63.563 303.834  1.00  1.00           P  
ATOM   1954  OP1  DA A  97      68.233  64.782 303.537  1.00  1.00           O  
ATOM   1955  OP2  DA A  97      70.329  63.776 304.485  1.00  1.00           O  
ATOM   1956  O5'  DA A  97      68.136  62.560 304.716  1.00  1.00           O  
ATOM   1957  C5'  DA A  97      67.246  61.644 304.050  1.00  1.00           C  
ATOM   1958  C4'  DA A  97      67.350  60.269 304.682  1.00  1.00           C  
ATOM   1959  O4'  DA A  97      68.396  59.458 304.075  1.00  1.00           O  
ATOM   1960  C3'  DA A  97      67.682  60.245 306.173  1.00  1.00           C  
ATOM   1961  O3'  DA A  97      66.968  59.178 306.787  1.00  1.00           O  
ATOM   1962  C2'  DA A  97      69.177  59.925 306.231  1.00  1.00           C  
ATOM   1963  C1'  DA A  97      69.179  58.888 305.114  1.00  1.00           C  
ATOM   1964  N9   DA A  97      70.507  58.606 304.578  1.00  1.00           N  
ATOM   1965  C8   DA A  97      71.490  59.511 304.253  1.00  1.00           C  
ATOM   1966  N7   DA A  97      72.584  58.958 303.791  1.00  1.00           N  
ATOM   1967  C5   DA A  97      72.305  57.597 303.812  1.00  1.00           C  
ATOM   1968  C6   DA A  97      73.062  56.472 303.445  1.00  1.00           C  
ATOM   1969  N6   DA A  97      74.305  56.539 302.965  1.00  1.00           N  
ATOM   1970  N1   DA A  97      72.488  55.257 303.591  1.00  1.00           N  
ATOM   1971  C2   DA A  97      71.242  55.191 304.072  1.00  1.00           C  
ATOM   1972  N3   DA A  97      70.430  56.175 304.452  1.00  1.00           N  
ATOM   1973  C4   DA A  97      71.029  57.367 304.295  1.00  1.00           C  
ATOM   1974  P    DA A  98      66.852  59.567 308.435  1.00  1.00           P  
ATOM   1975  OP1  DA A  98      65.525  60.220 308.390  1.00  1.00           O  
ATOM   1976  OP2  DA A  98      67.899  60.277 309.204  1.00  1.00           O  
ATOM   1977  O5'  DA A  98      66.698  58.075 308.988  1.00  1.00           O  
ATOM   1978  C5'  DA A  98      66.378  57.018 308.064  1.00  1.00           C  
ATOM   1979  C4'  DA A  98      67.235  55.800 308.350  1.00  1.00           C  
ATOM   1980  O4'  DA A  98      68.504  55.835 307.637  1.00  1.00           O  
ATOM   1981  C3'  DA A  98      67.638  55.599 309.811  1.00  1.00           C  
ATOM   1982  O3'  DA A  98      67.639  54.206 310.101  1.00  1.00           O  
ATOM   1983  C2'  DA A  98      69.077  56.112 309.889  1.00  1.00           C  
ATOM   1984  C1'  DA A  98      69.543  55.535 308.557  1.00  1.00           C  
ATOM   1985  N9   DA A  98      70.777  56.133 308.058  1.00  1.00           N  
ATOM   1986  C8   DA A  98      71.110  57.466 308.027  1.00  1.00           C  
ATOM   1987  N7   DA A  98      72.294  57.703 307.519  1.00  1.00           N  
ATOM   1988  C5   DA A  98      72.775  56.441 307.192  1.00  1.00           C  
ATOM   1989  C6   DA A  98      73.982  56.010 306.616  1.00  1.00           C  
ATOM   1990  N6   DA A  98      74.965  56.835 306.249  1.00  1.00           N  
ATOM   1991  N1   DA A  98      74.145  54.682 306.425  1.00  1.00           N  
ATOM   1992  C2   DA A  98      73.160  53.856 306.793  1.00  1.00           C  
ATOM   1993  N3   DA A  98      71.982  54.140 307.344  1.00  1.00           N  
ATOM   1994  C4   DA A  98      71.851  55.465 307.520  1.00  1.00           C  
ATOM   1995  P    DG A  99      67.691  54.601 312.318  1.00  1.00           P  
ATOM   1996  OP1  DG A  99      66.221  54.465 312.416  1.00  1.00           O  
ATOM   1997  OP2  DG A  99      68.306  55.644 313.169  1.00  1.00           O  
ATOM   1998  O5'  DG A  99      68.382  53.189 312.616  1.00  1.00           O  
ATOM   1999  C5'  DG A  99      68.547  52.251 311.535  1.00  1.00           C  
ATOM   2000  C4'  DG A  99      69.930  51.633 311.591  1.00  1.00           C  
ATOM   2001  O4'  DG A  99      70.918  52.418 310.863  1.00  1.00           O  
ATOM   2002  C3'  DG A  99      70.536  51.483 312.987  1.00  1.00           C  
ATOM   2003  O3'  DG A  99      71.278  50.271 313.039  1.00  1.00           O  
ATOM   2004  C2'  DG A  99      71.511  52.655 313.114  1.00  1.00           C  
ATOM   2005  C1'  DG A  99      72.057  52.585 311.693  1.00  1.00           C  
ATOM   2006  N9   DG A  99      72.751  53.798 311.272  1.00  1.00           N  
ATOM   2007  C8   DG A  99      72.341  55.096 311.462  1.00  1.00           C  
ATOM   2008  N7   DG A  99      73.174  55.973 310.972  1.00  1.00           N  
ATOM   2009  C5   DG A  99      74.197  55.209 310.425  1.00  1.00           C  
ATOM   2010  C6   DG A  99      75.382  55.604 309.754  1.00  1.00           C  
ATOM   2011  O6   DG A  99      75.778  56.749 309.499  1.00  1.00           O  
ATOM   2012  N1   DG A  99      76.141  54.506 309.363  1.00  1.00           N  
ATOM   2013  C2   DG A  99      75.802  53.194 309.590  1.00  1.00           C  
ATOM   2014  N2   DG A  99      76.666  52.274 309.134  1.00  1.00           N  
ATOM   2015  N3   DG A  99      74.702  52.813 310.215  1.00  1.00           N  
ATOM   2016  C4   DG A  99      73.949  53.864 310.602  1.00  1.00           C  
ATOM   2017  P    DG A 100      71.474  50.086 314.773  1.00  1.00           P  
ATOM   2018  OP1  DG A 100      70.297  49.190 314.833  1.00  1.00           O  
ATOM   2019  OP2  DG A 100      71.548  51.131 315.818  1.00  1.00           O  
ATOM   2020  O5'  DG A 100      72.814  49.214 314.790  1.00  1.00           O  
ATOM   2021  C5'  DG A 100      73.330  48.702 313.546  1.00  1.00           C  
ATOM   2022  C4'  DG A 100      74.832  48.896 313.488  1.00  1.00           C  
ATOM   2023  O4'  DG A 100      75.203  50.192 312.936  1.00  1.00           O  
ATOM   2024  C3'  DG A 100      75.562  48.844 314.831  1.00  1.00           C  
ATOM   2025  O3'  DG A 100      76.821  48.208 314.646  1.00  1.00           O  
ATOM   2026  C2'  DG A 100      75.807  50.310 315.194  1.00  1.00           C  
ATOM   2027  C1'  DG A 100      76.171  50.782 313.792  1.00  1.00           C  
ATOM   2028  N9   DG A 100      76.102  52.230 313.623  1.00  1.00           N  
ATOM   2029  C8   DG A 100      75.106  53.069 314.065  1.00  1.00           C  
ATOM   2030  N7   DG A 100      75.322  54.321 313.764  1.00  1.00           N  
ATOM   2031  C5   DG A 100      76.532  54.309 313.083  1.00  1.00           C  
ATOM   2032  C6   DG A 100      77.276  55.372 312.512  1.00  1.00           C  
ATOM   2033  O6   DG A 100      77.004  56.580 312.492  1.00  1.00           O  
ATOM   2034  N1   DG A 100      78.447  54.917 311.917  1.00  1.00           N  
ATOM   2035  C2   DG A 100      78.852  53.605 311.876  1.00  1.00           C  
ATOM   2036  N2   DG A 100      80.016  53.364 311.253  1.00  1.00           N  
ATOM   2037  N3   DG A 100      78.168  52.604 312.406  1.00  1.00           N  
ATOM   2038  C4   DG A 100      77.026  53.025 312.989  1.00  1.00           C  
ATOM   2039  P    DG A 101      77.252  47.856 316.310  1.00  1.00           P  
ATOM   2040  OP1  DG A 101      76.712  46.484 316.183  1.00  1.00           O  
ATOM   2041  OP2  DG A 101      76.882  48.588 317.543  1.00  1.00           O  
ATOM   2042  O5'  DG A 101      78.844  47.822 316.163  1.00  1.00           O  
ATOM   2043  C5'  DG A 101      79.425  47.878 314.846  1.00  1.00           C  
ATOM   2044  C4'  DG A 101      80.603  48.832 314.838  1.00  1.00           C  
ATOM   2045  O4'  DG A 101      80.202  50.204 314.557  1.00  1.00           O  
ATOM   2046  C3'  DG A 101      81.383  48.937 316.149  1.00  1.00           C  
ATOM   2047  O3'  DG A 101      82.765  49.093 315.850  1.00  1.00           O  
ATOM   2048  C2'  DG A 101      80.878  50.227 316.798  1.00  1.00           C  
ATOM   2049  C1'  DG A 101      80.811  51.053 315.518  1.00  1.00           C  
ATOM   2050  N9   DG A 101      79.994  52.257 315.641  1.00  1.00           N  
ATOM   2051  C8   DG A 101      78.758  52.364 316.233  1.00  1.00           C  
ATOM   2052  N7   DG A 101      78.272  53.574 316.188  1.00  1.00           N  
ATOM   2053  C5   DG A 101      79.245  54.313 315.527  1.00  1.00           C  
ATOM   2054  C6   DG A 101      79.281  55.688 315.182  1.00  1.00           C  
ATOM   2055  O6   DG A 101      78.429  56.559 315.401  1.00  1.00           O  
ATOM   2056  N1   DG A 101      80.456  56.020 314.517  1.00  1.00           N  
ATOM   2057  C2   DG A 101      81.468  55.140 314.220  1.00  1.00           C  
ATOM   2058  N2   DG A 101      82.524  55.653 313.569  1.00  1.00           N  
ATOM   2059  N3   DG A 101      81.448  53.856 314.536  1.00  1.00           N  
ATOM   2060  C4   DG A 101      80.315  53.512 315.182  1.00  1.00           C  
ATOM   2061  P    DG A 102      83.475  48.735 317.415  1.00  1.00           P  
ATOM   2062  OP1  DG A 102      83.704  47.328 317.013  1.00  1.00           O  
ATOM   2063  OP2  DG A 102      82.905  48.941 318.765  1.00  1.00           O  
ATOM   2064  O5'  DG A 102      84.838  49.560 317.274  1.00  1.00           O  
ATOM   2065  C5'  DG A 102      85.176  50.137 315.999  1.00  1.00           C  
ATOM   2066  C4'  DG A 102      85.693  51.550 316.188  1.00  1.00           C  
ATOM   2067  O4'  DG A 102      84.622  52.537 316.182  1.00  1.00           O  
ATOM   2068  C3'  DG A 102      86.433  51.817 317.499  1.00  1.00           C  
ATOM   2069  O3'  DG A 102      87.504  52.719 317.246  1.00  1.00           O  
ATOM   2070  C2'  DG A 102      85.406  52.521 318.387  1.00  1.00           C  
ATOM   2071  C1'  DG A 102      84.801  53.398 317.297  1.00  1.00           C  
ATOM   2072  N9   DG A 102      83.500  53.958 317.650  1.00  1.00           N  
ATOM   2073  C8   DG A 102      82.448  53.301 318.243  1.00  1.00           C  
ATOM   2074  N7   DG A 102      81.409  54.068 318.436  1.00  1.00           N  
ATOM   2075  C5   DG A 102      81.798  55.306 317.941  1.00  1.00           C  
ATOM   2076  C6   DG A 102      81.091  56.534 317.876  1.00  1.00           C  
ATOM   2077  O6   DG A 102      79.940  56.781 318.257  1.00  1.00           O  
ATOM   2078  N1   DG A 102      81.859  57.538 317.297  1.00  1.00           N  
ATOM   2079  C2   DG A 102      83.145  57.381 316.839  1.00  1.00           C  
ATOM   2080  N2   DG A 102      83.721  58.472 316.311  1.00  1.00           N  
ATOM   2081  N3   DG A 102      83.815  56.243 316.894  1.00  1.00           N  
ATOM   2082  C4   DG A 102      83.087  55.253 317.452  1.00  1.00           C  
ATOM   2083  P    DA A 103      88.834  52.441 318.162  1.00  1.00           P  
ATOM   2084  OP1  DA A 103      89.688  51.485 317.423  1.00  1.00           O  
ATOM   2085  OP2  DA A 103      88.489  52.064 319.552  1.00  1.00           O  
ATOM   2086  O5'  DA A 103      89.515  53.888 318.153  1.00  1.00           O  
ATOM   2087  C5'  DA A 103      89.271  54.766 317.037  1.00  1.00           C  
ATOM   2088  C4'  DA A 103      88.997  56.172 317.534  1.00  1.00           C  
ATOM   2089  O4'  DA A 103      87.587  56.394 317.823  1.00  1.00           O  
ATOM   2090  C3'  DA A 103      89.706  56.571 318.828  1.00  1.00           C  
ATOM   2091  O3'  DA A 103      90.084  57.940 318.743  1.00  1.00           O  
ATOM   2092  C2'  DA A 103      88.638  56.429 319.913  1.00  1.00           C  
ATOM   2093  C1'  DA A 103      87.483  57.003 319.101  1.00  1.00           C  
ATOM   2094  N9   DA A 103      86.167  56.686 319.648  1.00  1.00           N  
ATOM   2095  C8   DA A 103      85.726  55.474 320.124  1.00  1.00           C  
ATOM   2096  N7   DA A 103      84.488  55.495 320.554  1.00  1.00           N  
ATOM   2097  C5   DA A 103      84.086  56.809 320.348  1.00  1.00           C  
ATOM   2098  C6   DA A 103      82.875  57.476 320.598  1.00  1.00           C  
ATOM   2099  N6   DA A 103      81.801  56.889 321.131  1.00  1.00           N  
ATOM   2100  N1   DA A 103      82.804  58.786 320.276  1.00  1.00           N  
ATOM   2101  C2   DA A 103      83.880  59.373 319.742  1.00  1.00           C  
ATOM   2102  N3   DA A 103      85.073  58.854 319.459  1.00  1.00           N  
ATOM   2103  C4   DA A 103      85.110  57.553 319.791  1.00  1.00           C  
ATOM   2104  P    DT A 104      90.946  57.670 320.022  1.00  1.00           P  
ATOM   2105  OP1  DT A 104      92.037  57.342 319.077  1.00  1.00           O  
ATOM   2106  OP2  DT A 104      91.031  57.039 321.357  1.00  1.00           O  
ATOM   2107  O5'  DT A 104      90.835  59.257 320.183  1.00  1.00           O  
ATOM   2108  C5'  DT A 104      90.039  60.001 319.241  1.00  1.00           C  
ATOM   2109  C4'  DT A 104      89.198  61.030 319.970  1.00  1.00           C  
ATOM   2110  O4'  DT A 104      87.914  60.491 320.401  1.00  1.00           O  
ATOM   2111  C3'  DT A 104      89.807  61.601 321.250  1.00  1.00           C  
ATOM   2112  O3'  DT A 104      89.461  62.977 321.349  1.00  1.00           O  
ATOM   2113  C2'  DT A 104      89.110  60.843 322.381  1.00  1.00           C  
ATOM   2114  C1'  DT A 104      87.717  60.842 321.762  1.00  1.00           C  
ATOM   2115  N1   DT A 104      86.806  59.854 322.359  1.00  1.00           N  
ATOM   2116  C2   DT A 104      85.521  60.253 322.652  1.00  1.00           C  
ATOM   2117  O2   DT A 104      85.110  61.381 322.439  1.00  1.00           O  
ATOM   2118  N3   DT A 104      84.733  59.275 323.207  1.00  1.00           N  
ATOM   2119  C4   DT A 104      85.093  57.972 323.491  1.00  1.00           C  
ATOM   2120  O4   DT A 104      84.274  57.205 323.991  1.00  1.00           O  
ATOM   2121  C5   DT A 104      86.455  57.623 323.158  1.00  1.00           C  
ATOM   2122  C7   DT A 104      86.937  56.233 323.430  1.00  1.00           C  
ATOM   2123  C6   DT A 104      87.233  58.570 322.616  1.00  1.00           C  
ATOM   2124  P    DT A 105      90.638  63.655 322.896  1.00  1.00           P  
ATOM   2125  OP1  DT A 105      91.620  64.134 321.898  1.00  1.00           O  
ATOM   2126  OP2  DT A 105      91.198  62.993 324.094  1.00  1.00           O  
ATOM   2127  O5'  DT A 105      89.695  64.868 323.344  1.00  1.00           O  
ATOM   2128  C5'  DT A 105      88.525  65.170 322.560  1.00  1.00           C  
ATOM   2129  C4'  DT A 105      87.343  65.435 323.471  1.00  1.00           C  
ATOM   2130  O4'  DT A 105      86.619  64.217 323.809  1.00  1.00           O  
ATOM   2131  C3'  DT A 105      87.676  66.054 324.828  1.00  1.00           C  
ATOM   2132  O3'  DT A 105      86.647  66.972 325.179  1.00  1.00           O  
ATOM   2133  C2'  DT A 105      87.635  64.881 325.809  1.00  1.00           C  
ATOM   2134  C1'  DT A 105      86.412  64.195 325.212  1.00  1.00           C  
ATOM   2135  N1   DT A 105      86.260  62.793 325.629  1.00  1.00           N  
ATOM   2136  C2   DT A 105      85.007  62.359 326.001  1.00  1.00           C  
ATOM   2137  O2   DT A 105      84.026  63.083 325.999  1.00  1.00           O  
ATOM   2138  N3   DT A 105      84.947  61.040 326.376  1.00  1.00           N  
ATOM   2139  C4   DT A 105      85.990  60.134 326.415  1.00  1.00           C  
ATOM   2140  O4   DT A 105      85.784  58.978 326.775  1.00  1.00           O  
ATOM   2141  C5   DT A 105      87.275  60.657 326.012  1.00  1.00           C  
ATOM   2142  C7   DT A 105      88.465  59.750 326.023  1.00  1.00           C  
ATOM   2143  C6   DT A 105      87.344  61.943 325.644  1.00  1.00           C  
ATOM   2144  P    DA A 106      87.592  68.252 327.060  1.00  1.00           P  
ATOM   2145  OP1  DA A 106      87.991  69.386 326.198  1.00  1.00           O  
ATOM   2146  OP2  DA A 106      88.611  67.780 328.025  1.00  1.00           O  
ATOM   2147  O5'  DA A 106      86.243  68.615 327.837  1.00  1.00           O  
ATOM   2148  C5'  DA A 106      84.979  68.373 327.191  1.00  1.00           C  
ATOM   2149  C4'  DA A 106      84.008  67.744 328.172  1.00  1.00           C  
ATOM   2150  O4'  DA A 106      84.105  66.291 328.194  1.00  1.00           O  
ATOM   2151  C3'  DA A 106      84.184  68.148 329.635  1.00  1.00           C  
ATOM   2152  O3'  DA A 106      82.902  68.246 330.244  1.00  1.00           O  
ATOM   2153  C2'  DA A 106      84.935  66.977 330.271  1.00  1.00           C  
ATOM   2154  C1'  DA A 106      84.179  65.868 329.547  1.00  1.00           C  
ATOM   2155  N9   DA A 106      84.858  64.577 329.582  1.00  1.00           N  
ATOM   2156  C8   DA A 106      86.192  64.324 329.367  1.00  1.00           C  
ATOM   2157  N7   DA A 106      86.511  63.057 329.465  1.00  1.00           N  
ATOM   2158  C5   DA A 106      85.308  62.431 329.763  1.00  1.00           C  
ATOM   2159  C6   DA A 106      84.973  61.086 329.991  1.00  1.00           C  
ATOM   2160  N6   DA A 106      85.856  60.085 329.952  1.00  1.00           N  
ATOM   2161  N1   DA A 106      83.681  60.799 330.264  1.00  1.00           N  
ATOM   2162  C2   DA A 106      82.798  61.803 330.302  1.00  1.00           C  
ATOM   2163  N3   DA A 106      82.989  63.105 330.107  1.00  1.00           N  
ATOM   2164  C4   DA A 106      84.281  63.356 329.838  1.00  1.00           C  
ATOM   2165  P    DC A 107      83.958  68.904 331.153  1.00  1.00           P  
ATOM   2166  OP1  DC A 107      83.639  70.152 330.423  1.00  1.00           O  
ATOM   2167  OP2  DC A 107      85.205  68.919 331.949  1.00  1.00           O  
ATOM   2168  O5'  DC A 107      82.727  68.501 332.092  1.00  1.00           O  
ATOM   2169  C5'  DC A 107      81.650  67.722 331.535  1.00  1.00           C  
ATOM   2170  C4'  DC A 107      81.249  66.627 332.502  1.00  1.00           C  
ATOM   2171  O4'  DC A 107      82.027  65.410 332.316  1.00  1.00           O  
ATOM   2172  C3'  DC A 107      81.424  66.952 333.986  1.00  1.00           C  
ATOM   2173  O3'  DC A 107      80.351  66.364 334.715  1.00  1.00           O  
ATOM   2174  C2'  DC A 107      82.723  66.252 334.386  1.00  1.00           C  
ATOM   2175  C1'  DC A 107      82.489  64.976 333.586  1.00  1.00           C  
ATOM   2176  N1   DC A 107      83.705  64.177 333.380  1.00  1.00           N  
ATOM   2177  C2   DC A 107      83.625  62.795 333.569  1.00  1.00           C  
ATOM   2178  O2   DC A 107      82.539  62.298 333.902  1.00  1.00           O  
ATOM   2179  N3   DC A 107      84.731  62.037 333.385  1.00  1.00           N  
ATOM   2180  C4   DC A 107      85.881  62.612 333.028  1.00  1.00           C  
ATOM   2181  N4   DC A 107      86.947  61.825 332.859  1.00  1.00           N  
ATOM   2182  C5   DC A 107      85.990  64.018 332.829  1.00  1.00           C  
ATOM   2183  C6   DC A 107      84.888  64.756 333.014  1.00  1.00           C  
ATOM   2184  P    DT A 108      80.340  67.062 336.701  1.00  1.00           P  
ATOM   2185  OP1  DT A 108      79.346  68.087 336.307  1.00  1.00           O  
ATOM   2186  OP2  DT A 108      81.496  67.547 337.486  1.00  1.00           O  
ATOM   2187  O5'  DT A 108      79.608  65.881 337.493  1.00  1.00           O  
ATOM   2188  C5'  DT A 108      79.015  64.802 336.746  1.00  1.00           C  
ATOM   2189  C4'  DT A 108      79.345  63.475 337.400  1.00  1.00           C  
ATOM   2190  O4'  DT A 108      80.602  62.918 336.920  1.00  1.00           O  
ATOM   2191  C3'  DT A 108      79.512  63.505 338.919  1.00  1.00           C  
ATOM   2192  O3'  DT A 108      78.984  62.302 339.464  1.00  1.00           O  
ATOM   2193  C2'  DT A 108      81.025  63.516 339.142  1.00  1.00           C  
ATOM   2194  C1'  DT A 108      81.372  62.519 338.043  1.00  1.00           C  
ATOM   2195  N1   DT A 108      82.790  62.539 337.654  1.00  1.00           N  
ATOM   2196  C2   DT A 108      83.434  61.333 337.489  1.00  1.00           C  
ATOM   2197  O2   DT A 108      82.882  60.257 337.650  1.00  1.00           O  
ATOM   2198  N3   DT A 108      84.754  61.435 337.126  1.00  1.00           N  
ATOM   2199  C4   DT A 108      85.476  62.595 336.917  1.00  1.00           C  
ATOM   2200  O4   DT A 108      86.659  62.530 336.593  1.00  1.00           O  
ATOM   2201  C5   DT A 108      84.738  63.823 337.108  1.00  1.00           C  
ATOM   2202  C7   DT A 108      85.436  65.130 336.905  1.00  1.00           C  
ATOM   2203  C6   DT A 108      83.449  63.733 337.462  1.00  1.00           C  
ATOM   2204  P    DC A 109      79.018  63.244 341.401  1.00  1.00           P  
ATOM   2205  OP1  DC A 109      77.588  63.605 341.268  1.00  1.00           O  
ATOM   2206  OP2  DC A 109      79.859  64.193 342.164  1.00  1.00           O  
ATOM   2207  O5'  DC A 109      79.146  61.783 342.039  1.00  1.00           O  
ATOM   2208  C5'  DC A 109      79.092  60.635 341.169  1.00  1.00           C  
ATOM   2209  C4'  DC A 109      80.164  59.638 341.560  1.00  1.00           C  
ATOM   2210  O4'  DC A 109      81.433  59.898 340.892  1.00  1.00           O  
ATOM   2211  C3'  DC A 109      80.530  59.601 343.044  1.00  1.00           C  
ATOM   2212  O3'  DC A 109      80.801  58.254 343.418  1.00  1.00           O  
ATOM   2213  C2'  DC A 109      81.828  60.403 343.144  1.00  1.00           C  
ATOM   2214  C1'  DC A 109      82.465  59.866 341.867  1.00  1.00           C  
ATOM   2215  N1   DC A 109      83.581  60.686 341.375  1.00  1.00           N  
ATOM   2216  C2   DC A 109      84.740  60.032 340.950  1.00  1.00           C  
ATOM   2217  O2   DC A 109      84.785  58.794 341.004  1.00  1.00           O  
ATOM   2218  N3   DC A 109      85.783  60.764 340.493  1.00  1.00           N  
ATOM   2219  C4   DC A 109      85.695  62.095 340.452  1.00  1.00           C  
ATOM   2220  N4   DC A 109      86.748  62.777 339.994  1.00  1.00           N  
ATOM   2221  C5   DC A 109      84.525  62.787 340.878  1.00  1.00           C  
ATOM   2222  C6   DC A 109      83.502  62.050 341.329  1.00  1.00           C  
ATOM   2223  P    DC A 110      80.902  58.354 345.024  1.00  1.00           P  
ATOM   2224  OP1  DC A 110      79.483  57.933 345.022  1.00  1.00           O  
ATOM   2225  OP2  DC A 110      81.247  59.470 345.933  1.00  1.00           O  
ATOM   2226  O5'  DC A 110      81.836  57.095 345.343  1.00  1.00           O  
ATOM   2227  C5'  DC A 110      82.248  56.239 344.259  1.00  1.00           C  
ATOM   2228  C4'  DC A 110      83.718  55.901 344.396  1.00  1.00           C  
ATOM   2229  O4'  DC A 110      84.577  56.883 343.749  1.00  1.00           O  
ATOM   2230  C3'  DC A 110      84.254  55.829 345.827  1.00  1.00           C  
ATOM   2231  O3'  DC A 110      85.215  54.781 345.905  1.00  1.00           O  
ATOM   2232  C2'  DC A 110      84.971  57.162 346.039  1.00  1.00           C  
ATOM   2233  C1'  DC A 110      85.608  57.243 344.656  1.00  1.00           C  
ATOM   2234  N1   DC A 110      86.079  58.589 344.301  1.00  1.00           N  
ATOM   2235  C2   DC A 110      87.337  58.710 343.708  1.00  1.00           C  
ATOM   2236  O2   DC A 110      88.006  57.686 343.505  1.00  1.00           O  
ATOM   2237  N3   DC A 110      87.794  59.939 343.371  1.00  1.00           N  
ATOM   2238  C4   DC A 110      87.042  61.017 343.607  1.00  1.00           C  
ATOM   2239  N4   DC A 110      87.534  62.209 343.259  1.00  1.00           N  
ATOM   2240  C5   DC A 110      85.756  60.921 344.210  1.00  1.00           C  
ATOM   2241  C6   DC A 110      85.317  59.699 344.538  1.00  1.00           C  
ATOM   2242  P    DC A 111      85.474  54.668 347.493  1.00  1.00           P  
ATOM   2243  OP1  DC A 111      84.476  53.576 347.459  1.00  1.00           O  
ATOM   2244  OP2  DC A 111      85.332  55.643 348.598  1.00  1.00           O  
ATOM   2245  O5'  DC A 111      86.949  54.048 347.511  1.00  1.00           O  
ATOM   2246  C5'  DC A 111      87.581  53.714 346.261  1.00  1.00           C  
ATOM   2247  C4'  DC A 111      89.024  54.174 346.269  1.00  1.00           C  
ATOM   2248  O4'  DC A 111      89.172  55.547 345.805  1.00  1.00           O  
ATOM   2249  C3'  DC A 111      89.716  54.170 347.633  1.00  1.00           C  
ATOM   2250  O3'  DC A 111      91.074  53.780 347.459  1.00  1.00           O  
ATOM   2251  C2'  DC A 111      89.685  55.630 348.087  1.00  1.00           C  
ATOM   2252  C1'  DC A 111      89.995  56.244 346.727  1.00  1.00           C  
ATOM   2253  N1   DC A 111      89.670  57.675 346.638  1.00  1.00           N  
ATOM   2254  C2   DC A 111      90.599  58.525 346.035  1.00  1.00           C  
ATOM   2255  O2   DC A 111      91.657  58.046 345.601  1.00  1.00           O  
ATOM   2256  N3   DC A 111      90.323  59.846 345.940  1.00  1.00           N  
ATOM   2257  C4   DC A 111      89.172  60.323 346.420  1.00  1.00           C  
ATOM   2258  N4   DC A 111      88.942  61.634 346.306  1.00  1.00           N  
ATOM   2259  C5   DC A 111      88.207  59.478 347.040  1.00  1.00           C  
ATOM   2260  C6   DC A 111      88.494  58.173 347.127  1.00  1.00           C  
ATOM   2261  P    DT A 112      91.982  53.418 349.323  1.00  1.00           P  
ATOM   2262  OP1  DT A 112      91.677  51.978 349.162  1.00  1.00           O  
ATOM   2263  OP2  DT A 112      91.620  54.016 350.627  1.00  1.00           O  
ATOM   2264  O5'  DT A 112      93.532  53.675 349.025  1.00  1.00           O  
ATOM   2265  C5'  DT A 112      93.955  53.892 347.665  1.00  1.00           C  
ATOM   2266  C4'  DT A 112      94.942  55.041 347.605  1.00  1.00           C  
ATOM   2267  O4'  DT A 112      94.283  56.331 347.449  1.00  1.00           O  
ATOM   2268  C3'  DT A 112      95.823  55.225 348.840  1.00  1.00           C  
ATOM   2269  O3'  DT A 112      97.119  55.639 348.422  1.00  1.00           O  
ATOM   2270  C2'  DT A 112      95.172  56.374 349.612  1.00  1.00           C  
ATOM   2271  C1'  DT A 112      94.831  57.231 348.399  1.00  1.00           C  
ATOM   2272  N1   DT A 112      93.827  58.270 348.674  1.00  1.00           N  
ATOM   2273  C2   DT A 112      94.052  59.535 348.179  1.00  1.00           C  
ATOM   2274  O2   DT A 112      95.041  59.828 347.527  1.00  1.00           O  
ATOM   2275  N3   DT A 112      93.072  60.448 348.477  1.00  1.00           N  
ATOM   2276  C4   DT A 112      91.917  60.227 349.204  1.00  1.00           C  
ATOM   2277  O4   DT A 112      91.126  61.147 349.392  1.00  1.00           O  
ATOM   2278  C5   DT A 112      91.746  58.878 349.692  1.00  1.00           C  
ATOM   2279  C7   DT A 112      90.526  58.543 350.491  1.00  1.00           C  
ATOM   2280  C6   DT A 112      92.698  57.979 349.406  1.00  1.00           C  
ATOM   2281  P    DA A 113      98.522  55.352 350.426  1.00  1.00           P  
ATOM   2282  OP1  DA A 113      99.048  54.045 349.975  1.00  1.00           O  
ATOM   2283  OP2  DA A 113      98.073  55.420 351.836  1.00  1.00           O  
ATOM   2284  O5'  DA A 113      99.609  56.493 350.154  1.00  1.00           O  
ATOM   2285  C5'  DA A 113      99.647  57.125 348.861  1.00  1.00           C  
ATOM   2286  C4'  DA A 113      99.812  58.624 349.020  1.00  1.00           C  
ATOM   2287  O4'  DA A 113      98.534  59.311 349.152  1.00  1.00           O  
ATOM   2288  C3'  DA A 113     100.603  59.080 350.246  1.00  1.00           C  
ATOM   2289  O3'  DA A 113     101.379  60.220 349.895  1.00  1.00           O  
ATOM   2290  C2'  DA A 113      99.538  59.510 351.256  1.00  1.00           C  
ATOM   2291  C1'  DA A 113      98.615  60.198 350.257  1.00  1.00           C  
ATOM   2292  N9   DA A 113      97.263  60.416 350.763  1.00  1.00           N  
ATOM   2293  C8   DA A 113      96.473  59.530 351.456  1.00  1.00           C  
ATOM   2294  N7   DA A 113      95.299  60.013 351.780  1.00  1.00           N  
ATOM   2295  C5   DA A 113      95.314  61.303 351.267  1.00  1.00           C  
ATOM   2296  C6   DA A 113      94.362  62.336 351.277  1.00  1.00           C  
ATOM   2297  N6   DA A 113      93.159  62.229 351.845  1.00  1.00           N  
ATOM   2298  N1   DA A 113      94.693  63.500 350.676  1.00  1.00           N  
ATOM   2299  C2   DA A 113      95.899  63.606 350.107  1.00  1.00           C  
ATOM   2300  N3   DA A 113      96.879  62.708 350.031  1.00  1.00           N  
ATOM   2301  C4   DA A 113      96.519  61.565 350.637  1.00  1.00           C  
ATOM   2302  P    DG A 114     102.636  60.017 351.753  1.00  1.00           P  
ATOM   2303  OP1  DG A 114     103.678  59.269 351.014  1.00  1.00           O  
ATOM   2304  OP2  DG A 114     102.371  59.565 353.138  1.00  1.00           O  
ATOM   2305  O5'  DG A 114     102.994  61.576 351.757  1.00  1.00           O  
ATOM   2306  C5'  DG A 114     102.575  62.390 350.645  1.00  1.00           C  
ATOM   2307  C4'  DG A 114     102.007  63.702 351.147  1.00  1.00           C  
ATOM   2308  O4'  DG A 114     100.580  63.617 351.428  1.00  1.00           O  
ATOM   2309  C3'  DG A 114     102.608  64.233 352.449  1.00  1.00           C  
ATOM   2310  O3'  DG A 114     102.687  65.651 352.375  1.00  1.00           O  
ATOM   2311  C2'  DG A 114     101.588  63.859 353.527  1.00  1.00           C  
ATOM   2312  C1'  DG A 114     100.342  64.181 352.710  1.00  1.00           C  
ATOM   2313  N9   DG A 114      99.121  63.588 353.245  1.00  1.00           N  
ATOM   2314  C8   DG A 114      98.956  62.304 353.708  1.00  1.00           C  
ATOM   2315  N7   DG A 114      97.744  62.063 354.127  1.00  1.00           N  
ATOM   2316  C5   DG A 114      97.066  63.259 353.930  1.00  1.00           C  
ATOM   2317  C6   DG A 114      95.717  63.606 354.197  1.00  1.00           C  
ATOM   2318  O6   DG A 114      94.820  62.902 354.678  1.00  1.00           O  
ATOM   2319  N1   DG A 114      95.448  64.925 353.845  1.00  1.00           N  
ATOM   2320  C2   DG A 114      96.361  65.797 353.305  1.00  1.00           C  
ATOM   2321  N2   DG A 114      95.908  67.031 353.031  1.00  1.00           N  
ATOM   2322  N3   DG A 114      97.621  65.487 353.053  1.00  1.00           N  
ATOM   2323  C4   DG A 114      97.903  64.210 353.386  1.00  1.00           C  
ATOM   2324  P    DT A 115     103.513  65.868 353.273  1.00  1.00           P  
ATOM   2325  OP1  DT A 115     104.621  65.808 352.293  1.00  1.00           O  
ATOM   2326  OP2  DT A 115     103.779  65.256 354.593  1.00  1.00           O  
ATOM   2327  O5'  DT A 115     103.052  67.388 353.468  1.00  1.00           O  
ATOM   2328  C5'  DT A 115     102.081  67.945 352.562  1.00  1.00           C  
ATOM   2329  C4'  DT A 115     101.052  68.748 353.334  1.00  1.00           C  
ATOM   2330  O4'  DT A 115      99.937  67.928 353.788  1.00  1.00           O  
ATOM   2331  C3'  DT A 115     101.555  69.424 354.608  1.00  1.00           C  
ATOM   2332  O3'  DT A 115     100.912  70.686 354.743  1.00  1.00           O  
ATOM   2333  C2'  DT A 115     101.082  68.514 355.742  1.00  1.00           C  
ATOM   2334  C1'  DT A 115      99.707  68.207 355.160  1.00  1.00           C  
ATOM   2335  N1   DT A 115      99.060  67.032 355.763  1.00  1.00           N  
ATOM   2336  C2   DT A 115      97.728  67.126 356.097  1.00  1.00           C  
ATOM   2337  O2   DT A 115      97.067  68.135 355.917  1.00  1.00           O  
ATOM   2338  N3   DT A 115      97.197  65.989 356.654  1.00  1.00           N  
ATOM   2339  C4   DT A 115      97.850  64.797 356.902  1.00  1.00           C  
ATOM   2340  O4   DT A 115      97.241  63.859 357.409  1.00  1.00           O  
ATOM   2341  C5   DT A 115      99.246  64.769 356.526  1.00  1.00           C  
ATOM   2342  C7   DT A 115     100.036  63.520 356.758  1.00  1.00           C  
ATOM   2343  C6   DT A 115      99.773  65.873 355.983  1.00  1.00           C  
ATOM   2344  P    DC A 116     102.396  71.208 356.216  1.00  1.00           P  
ATOM   2345  OP1  DC A 116     103.188  71.919 355.188  1.00  1.00           O  
ATOM   2346  OP2  DC A 116     103.168  70.558 357.298  1.00  1.00           O  
ATOM   2347  O5'  DC A 116     101.320  72.207 356.851  1.00  1.00           O  
ATOM   2348  C5'  DC A 116     100.046  72.370 356.197  1.00  1.00           C  
ATOM   2349  C4'  DC A 116      98.932  72.362 357.224  1.00  1.00           C  
ATOM   2350  O4'  DC A 116      98.447  71.018 357.506  1.00  1.00           O  
ATOM   2351  C3'  DC A 116      99.291  72.921 358.601  1.00  1.00           C  
ATOM   2352  O3'  DC A 116      98.167  73.625 359.119  1.00  1.00           O  
ATOM   2353  C2'  DC A 116      99.533  71.686 359.469  1.00  1.00           C  
ATOM   2354  C1'  DC A 116      98.383  70.853 358.915  1.00  1.00           C  
ATOM   2355  N1   DC A 116      98.497  69.418 359.211  1.00  1.00           N  
ATOM   2356  C2   DC A 116      97.356  68.744 359.650  1.00  1.00           C  
ATOM   2357  O2   DC A 116      96.296  69.376 359.774  1.00  1.00           O  
ATOM   2358  N3   DC A 116      97.434  67.422 359.930  1.00  1.00           N  
ATOM   2359  C4   DC A 116      98.595  66.779 359.785  1.00  1.00           C  
ATOM   2360  N4   DC A 116      98.627  65.475 360.073  1.00  1.00           N  
ATOM   2361  C5   DC A 116      99.774  67.442 359.339  1.00  1.00           C  
ATOM   2362  C6   DC A 116      99.681  68.749 359.066  1.00  1.00           C  
ATOM   2363  P    DT A 117      98.706  74.707 360.842  1.00  1.00           P  
ATOM   2364  OP1  DT A 117      98.908  75.905 359.995  1.00  1.00           O  
ATOM   2365  OP2  DT A 117      99.795  74.394 361.793  1.00  1.00           O  
ATOM   2366  O5'  DT A 117      97.322  74.837 361.633  1.00  1.00           O  
ATOM   2367  C5'  DT A 117      96.107  74.403 360.991  1.00  1.00           C  
ATOM   2368  C4'  DT A 117      95.259  73.612 361.967  1.00  1.00           C  
ATOM   2369  O4'  DT A 117      95.590  72.193 361.967  1.00  1.00           O  
ATOM   2370  C3'  DT A 117      95.381  74.018 363.435  1.00  1.00           C  
ATOM   2371  O3'  DT A 117      94.104  73.900 364.053  1.00  1.00           O  
ATOM   2372  C2'  DT A 117      96.315  72.975 364.049  1.00  1.00           C  
ATOM   2373  C1'  DT A 117      95.743  71.770 363.313  1.00  1.00           C  
ATOM   2374  N1   DT A 117      96.629  70.596 363.323  1.00  1.00           N  
ATOM   2375  C2   DT A 117      96.071  69.366 363.588  1.00  1.00           C  
ATOM   2376  O2   DT A 117      94.882  69.209 363.812  1.00  1.00           O  
ATOM   2377  N3   DT A 117      96.962  68.321 363.580  1.00  1.00           N  
ATOM   2378  C4   DT A 117      98.321  68.383 363.340  1.00  1.00           C  
ATOM   2379  O4   DT A 117      98.995  67.357 363.367  1.00  1.00           O  
ATOM   2380  C5   DT A 117      98.838  69.706 363.070  1.00  1.00           C  
ATOM   2381  C7   DT A 117     100.300  69.872 362.799  1.00  1.00           C  
ATOM   2382  C6   DT A 117      97.977  70.731 363.075  1.00  1.00           C  
ATOM   2383  P    DC A 118      94.864  75.073 365.692  1.00  1.00           P  
ATOM   2384  OP1  DC A 118      94.274  76.299 365.109  1.00  1.00           O  
ATOM   2385  OP2  DC A 118      96.127  75.253 366.442  1.00  1.00           O  
ATOM   2386  O5'  DC A 118      93.785  74.349 366.626  1.00  1.00           O  
ATOM   2387  C5'  DC A 118      92.848  73.433 366.028  1.00  1.00           C  
ATOM   2388  C4'  DC A 118      92.716  72.192 366.888  1.00  1.00           C  
ATOM   2389  O4'  DC A 118      93.700  71.174 366.547  1.00  1.00           O  
ATOM   2390  C3'  DC A 118      92.905  72.401 368.391  1.00  1.00           C  
ATOM   2391  O3'  DC A 118      92.006  71.548 369.090  1.00  1.00           O  
ATOM   2392  C2'  DC A 118      94.334  71.932 368.669  1.00  1.00           C  
ATOM   2393  C1'  DC A 118      94.304  70.718 367.748  1.00  1.00           C  
ATOM   2394  N1   DC A 118      95.637  70.195 367.418  1.00  1.00           N  
ATOM   2395  C2   DC A 118      95.832  68.813 367.463  1.00  1.00           C  
ATOM   2396  O2   DC A 118      94.881  68.083 367.779  1.00  1.00           O  
ATOM   2397  N3   DC A 118      97.050  68.306 367.163  1.00  1.00           N  
ATOM   2398  C4   DC A 118      98.049  69.126 366.828  1.00  1.00           C  
ATOM   2399  N4   DC A 118      99.235  68.582 366.541  1.00  1.00           N  
ATOM   2400  C5   DC A 118      97.878  70.539 366.774  1.00  1.00           C  
ATOM   2401  C6   DC A 118      96.667  71.026 367.074  1.00  1.00           C  
ATOM   2402  P    DC A 119      92.142  72.073 370.609  1.00  1.00           P  
ATOM   2403  OP1  DC A 119      90.940  72.883 370.312  1.00  1.00           O  
ATOM   2404  OP2  DC A 119      93.233  72.768 371.329  1.00  1.00           O  
ATOM   2405  O5'  DC A 119      91.718  70.759 371.418  1.00  1.00           O  
ATOM   2406  C5'  DC A 119      91.297  69.593 370.684  1.00  1.00           C  
ATOM   2407  C4'  DC A 119      91.930  68.351 371.277  1.00  1.00           C  
ATOM   2408  O4'  DC A 119      93.235  68.061 370.697  1.00  1.00           O  
ATOM   2409  C3'  DC A 119      92.197  68.394 372.782  1.00  1.00           C  
ATOM   2410  O3'  DC A 119      91.958  67.101 373.329  1.00  1.00           O  
ATOM   2411  C2'  DC A 119      93.689  68.703 372.902  1.00  1.00           C  
ATOM   2412  C1'  DC A 119      94.147  67.809 371.755  1.00  1.00           C  
ATOM   2413  N1   DC A 119      95.501  68.116 371.272  1.00  1.00           N  
ATOM   2414  C2   DC A 119      96.370  67.051 371.027  1.00  1.00           C  
ATOM   2415  O2   DC A 119      95.971  65.894 371.225  1.00  1.00           O  
ATOM   2416  N3   DC A 119      97.622  67.307 370.581  1.00  1.00           N  
ATOM   2417  C4   DC A 119      98.013  68.567 370.381  1.00  1.00           C  
ATOM   2418  N4   DC A 119      99.257  68.773 369.941  1.00  1.00           N  
ATOM   2419  C5   DC A 119      97.147  69.672 370.623  1.00  1.00           C  
ATOM   2420  C6   DC A 119      95.912  69.404 371.063  1.00  1.00           C  
ATOM   2421  P    DA A 120      91.616  67.123 375.831  1.00  1.00           P  
ATOM   2422  OP1  DA A 120      90.137  67.175 375.849  1.00  1.00           O  
ATOM   2423  OP2  DA A 120      92.312  68.153 376.635  1.00  1.00           O  
ATOM   2424  O5'  DA A 120      92.109  65.669 376.278  1.00  1.00           O  
ATOM   2425  C5'  DA A 120      92.210  64.631 375.284  1.00  1.00           C  
ATOM   2426  C4'  DA A 120      93.501  63.858 375.472  1.00  1.00           C  
ATOM   2427  O4'  DA A 120      94.615  64.454 374.746  1.00  1.00           O  
ATOM   2428  C3'  DA A 120      94.011  63.753 376.909  1.00  1.00           C  
ATOM   2429  O3'  DA A 120      94.593  62.469 377.098  1.00  1.00           O  
ATOM   2430  C2'  DA A 120      95.116  64.806 377.005  1.00  1.00           C  
ATOM   2431  C1'  DA A 120      95.722  64.552 375.629  1.00  1.00           C  
ATOM   2432  N9   DA A 120      96.583  65.633 375.158  1.00  1.00           N  
ATOM   2433  C8   DA A 120      96.340  66.984 375.218  1.00  1.00           C  
ATOM   2434  N7   DA A 120      97.302  67.716 374.713  1.00  1.00           N  
ATOM   2435  C5   DA A 120      98.243  66.785 374.291  1.00  1.00           C  
ATOM   2436  C6   DA A 120      99.495  66.923 373.669  1.00  1.00           C  
ATOM   2437  N6   DA A 120     100.039  68.099 373.350  1.00  1.00           N  
ATOM   2438  N1   DA A 120     100.179  65.793 373.382  1.00  1.00           N  
ATOM   2439  C2   DA A 120      99.633  64.615 373.703  1.00  1.00           C  
ATOM   2440  N3   DA A 120      98.466  64.357 374.288  1.00  1.00           N  
ATOM   2441  C4   DA A 120      97.812  65.498 374.560  1.00  1.00           C  
ATOM   2442  P    DG A 121      94.571  62.717 379.337  1.00  1.00           P  
ATOM   2443  OP1  DG A 121      93.289  61.984 379.445  1.00  1.00           O  
ATOM   2444  OP2  DG A 121      94.740  63.868 380.253  1.00  1.00           O  
ATOM   2445  O5'  DG A 121      95.789  61.698 379.524  1.00  1.00           O  
ATOM   2446  C5'  DG A 121      96.279  60.977 378.378  1.00  1.00           C  
ATOM   2447  C4'  DG A 121      97.795  60.979 378.371  1.00  1.00           C  
ATOM   2448  O4'  DG A 121      98.345  62.143 377.688  1.00  1.00           O  
ATOM   2449  C3'  DG A 121      98.466  61.008 379.745  1.00  1.00           C  
ATOM   2450  O3'  DG A 121      99.641  60.206 379.700  1.00  1.00           O  
ATOM   2451  C2'  DG A 121      98.881  62.467 379.943  1.00  1.00           C  
ATOM   2452  C1'  DG A 121      99.350  62.713 378.514  1.00  1.00           C  
ATOM   2453  N9   DG A 121      99.469  64.126 378.171  1.00  1.00           N  
ATOM   2454  C8   DG A 121      98.572  65.128 378.459  1.00  1.00           C  
ATOM   2455  N7   DG A 121      98.954  66.297 378.022  1.00  1.00           N  
ATOM   2456  C5   DG A 121     100.176  66.055 377.408  1.00  1.00           C  
ATOM   2457  C6   DG A 121     101.067  66.941 376.752  1.00  1.00           C  
ATOM   2458  O6   DG A 121     100.950  68.160 376.575  1.00  1.00           O  
ATOM   2459  N1   DG A 121     102.192  66.277 376.274  1.00  1.00           N  
ATOM   2460  C2   DG A 121     102.428  64.931 376.410  1.00  1.00           C  
ATOM   2461  N2   DG A 121     103.574  64.475 375.879  1.00  1.00           N  
ATOM   2462  N3   DG A 121     101.607  64.094 377.021  1.00  1.00           N  
ATOM   2463  C4   DG A 121     100.507  64.718 377.492  1.00  1.00           C  
ATOM   2464  P    DG A 122      99.966  60.015 381.414  1.00  1.00           P  
ATOM   2465  OP1  DG A 122      99.262  58.713 381.425  1.00  1.00           O  
ATOM   2466  OP2  DG A 122      99.649  60.934 382.530  1.00  1.00           O  
ATOM   2467  O5'  DG A 122     101.545  59.770 381.351  1.00  1.00           O  
ATOM   2468  C5'  DG A 122     102.173  59.591 380.067  1.00  1.00           C  
ATOM   2469  C4'  DG A 122     103.462  60.388 380.004  1.00  1.00           C  
ATOM   2470  O4'  DG A 122     103.247  61.753 379.541  1.00  1.00           O  
ATOM   2471  C3'  DG A 122     104.203  60.560 381.330  1.00  1.00           C  
ATOM   2472  O3'  DG A 122     105.604  60.510 381.083  1.00  1.00           O  
ATOM   2473  C2'  DG A 122     103.843  61.973 381.794  1.00  1.00           C  
ATOM   2474  C1'  DG A 122     103.924  62.635 380.424  1.00  1.00           C  
ATOM   2475  N9   DG A 122     103.262  63.934 380.361  1.00  1.00           N  
ATOM   2476  C8   DG A 122     102.029  64.263 380.874  1.00  1.00           C  
ATOM   2477  N7   DG A 122     101.702  65.508 380.661  1.00  1.00           N  
ATOM   2478  C5   DG A 122     102.782  66.035 379.965  1.00  1.00           C  
ATOM   2479  C6   DG A 122     103.002  67.342 379.461  1.00  1.00           C  
ATOM   2480  O6   DG A 122     102.260  68.330 379.532  1.00  1.00           O  
ATOM   2481  N1   DG A 122     104.232  67.444 378.820  1.00  1.00           N  
ATOM   2482  C2   DG A 122     105.135  66.419 378.681  1.00  1.00           C  
ATOM   2483  N2   DG A 122     106.269  66.715 378.027  1.00  1.00           N  
ATOM   2484  N3   DG A 122     104.943  65.196 379.146  1.00  1.00           N  
ATOM   2485  C4   DG A 122     103.753  65.075 379.772  1.00  1.00           C  
ATOM   2486  P    DC A 123     105.864  59.813 382.078  1.00  1.00           P  
ATOM   2487  OP1  DC A 123     105.861  58.373 381.735  1.00  1.00           O  
ATOM   2488  OP2  DC A 123     105.376  60.160 383.432  1.00  1.00           O  
ATOM   2489  O5'  DC A 123     107.332  60.412 381.868  1.00  1.00           O  
ATOM   2490  C5'  DC A 123     107.716  60.877 380.559  1.00  1.00           C  
ATOM   2491  C4'  DC A 123     108.449  62.198 380.672  1.00  1.00           C  
ATOM   2492  O4'  DC A 123     107.543  63.339 380.648  1.00  1.00           O  
ATOM   2493  C3'  DC A 123     109.262  62.401 381.951  1.00  1.00           C  
ATOM   2494  O3'  DC A 123     110.451  63.115 381.631  1.00  1.00           O  
ATOM   2495  C2'  DC A 123     108.384  63.290 382.832  1.00  1.00           C  
ATOM   2496  C1'  DC A 123     107.887  64.205 381.718  1.00  1.00           C  
ATOM   2497  N1   DC A 123     106.691  64.980 382.080  1.00  1.00           N  
ATOM   2498  C2   DC A 123     106.658  66.335 381.744  1.00  1.00           C  
ATOM   2499  O2   DC A 123     107.631  66.831 381.157  1.00  1.00           O  
ATOM   2500  N3   DC A 123     105.568  67.070 382.066  1.00  1.00           N  
ATOM   2501  C4   DC A 123     104.541  66.497 382.698  1.00  1.00           C  
ATOM   2502  N4   DC A 123     103.487  67.261 382.997  1.00  1.00           N  
ATOM   2503  C5   DC A 123     104.549  65.118 383.053  1.00  1.00           C  
ATOM   2504  C6   DC A 123     105.634  64.403 382.728  1.00  1.00           C  
ATOM   2505  P    DA A 124     112.245  62.909 383.397  1.00  1.00           P  
ATOM   2506  OP1  DA A 124     113.008  61.788 382.804  1.00  1.00           O  
ATOM   2507  OP2  DA A 124     111.836  62.741 384.810  1.00  1.00           O  
ATOM   2508  O5'  DA A 124     113.072  64.268 383.235  1.00  1.00           O  
ATOM   2509  C5'  DA A 124     112.942  65.023 382.015  1.00  1.00           C  
ATOM   2510  C4'  DA A 124     112.807  66.500 382.331  1.00  1.00           C  
ATOM   2511  O4'  DA A 124     111.422  66.896 382.548  1.00  1.00           O  
ATOM   2512  C3'  DA A 124     113.529  66.980 383.590  1.00  1.00           C  
ATOM   2513  O3'  DA A 124     114.049  68.283 383.354  1.00  1.00           O  
ATOM   2514  C2'  DA A 124     112.432  67.080 384.651  1.00  1.00           C  
ATOM   2515  C1'  DA A 124     111.358  67.664 383.740  1.00  1.00           C  
ATOM   2516  N9   DA A 124     110.006  67.551 384.280  1.00  1.00           N  
ATOM   2517  C8   DA A 124     109.433  66.458 384.883  1.00  1.00           C  
ATOM   2518  N7   DA A 124     108.196  66.656 385.269  1.00  1.00           N  
ATOM   2519  C5   DA A 124     107.936  67.968 384.895  1.00  1.00           C  
ATOM   2520  C6   DA A 124     106.797  68.780 385.025  1.00  1.00           C  
ATOM   2521  N6   DA A 124     105.658  68.374 385.591  1.00  1.00           N  
ATOM   2522  N1   DA A 124     106.869  70.041 384.547  1.00  1.00           N  
ATOM   2523  C2   DA A 124     108.010  70.447 383.980  1.00  1.00           C  
ATOM   2524  N3   DA A 124     109.147  69.779 383.799  1.00  1.00           N  
ATOM   2525  C4   DA A 124     109.043  68.531 384.285  1.00  1.00           C  
ATOM   2526  P    DC A 125     114.683  67.697 384.630  1.00  1.00           P  
ATOM   2527  OP1  DC A 125     115.737  67.181 383.728  1.00  1.00           O  
ATOM   2528  OP2  DC A 125     114.640  67.105 385.986  1.00  1.00           O  
ATOM   2529  O5'  DC A 125     114.804  69.288 384.743  1.00  1.00           O  
ATOM   2530  C5'  DC A 125     114.151  70.110 383.756  1.00  1.00           C  
ATOM   2531  C4'  DC A 125     113.453  71.274 384.429  1.00  1.00           C  
ATOM   2532  O4'  DC A 125     112.094  70.945 384.836  1.00  1.00           O  
ATOM   2533  C3'  DC A 125     114.107  71.791 385.711  1.00  1.00           C  
ATOM   2534  O3'  DC A 125     113.967  73.207 385.760  1.00  1.00           O  
ATOM   2535  C2'  DC A 125     113.278  71.182 386.842  1.00  1.00           C  
ATOM   2536  C1'  DC A 125     111.916  71.365 386.181  1.00  1.00           C  
ATOM   2537  N1   DC A 125     110.854  70.544 386.778  1.00  1.00           N  
ATOM   2538  C2   DC A 125     109.618  71.144 387.024  1.00  1.00           C  
ATOM   2539  O2   DC A 125     109.462  72.339 386.733  1.00  1.00           O  
ATOM   2540  N3   DC A 125     108.623  70.409 387.574  1.00  1.00           N  
ATOM   2541  C4   DC A 125     108.832  69.125 387.875  1.00  1.00           C  
ATOM   2542  N4   DC A 125     107.822  68.439 388.417  1.00  1.00           N  
ATOM   2543  C5   DC A 125     110.082  68.489 387.634  1.00  1.00           C  
ATOM   2544  C6   DC A 125     111.057  69.228 387.090  1.00  1.00           C  
ATOM   2545  P    DG A 126     116.171  74.177 387.599  1.00  1.00           P  
ATOM   2546  OP1  DG A 126     117.262  74.515 386.656  1.00  1.00           O  
ATOM   2547  OP2  DG A 126     116.561  73.389 388.789  1.00  1.00           O  
ATOM   2548  O5'  DG A 126     115.428  75.516 388.061  1.00  1.00           O  
ATOM   2549  C5'  DG A 126     114.359  76.038 387.248  1.00  1.00           C  
ATOM   2550  C4'  DG A 126     113.201  76.469 388.126  1.00  1.00           C  
ATOM   2551  O4'  DG A 126     112.269  75.380 388.388  1.00  1.00           O  
ATOM   2552  C3'  DG A 126     113.575  76.977 389.519  1.00  1.00           C  
ATOM   2553  O3'  DG A 126     112.702  78.044 389.869  1.00  1.00           O  
ATOM   2554  C2'  DG A 126     113.296  75.795 390.449  1.00  1.00           C  
ATOM   2555  C1'  DG A 126     112.002  75.346 389.782  1.00  1.00           C  
ATOM   2556  N9   DG A 126     111.601  73.987 390.133  1.00  1.00           N  
ATOM   2557  C8   DG A 126     112.408  72.875 390.194  1.00  1.00           C  
ATOM   2558  N7   DG A 126     111.762  71.794 390.538  1.00  1.00           N  
ATOM   2559  C5   DG A 126     110.451  72.216 390.715  1.00  1.00           C  
ATOM   2560  C6   DG A 126     109.294  71.488 391.091  1.00  1.00           C  
ATOM   2561  O6   DG A 126     109.192  70.283 391.352  1.00  1.00           O  
ATOM   2562  N1   DG A 126     108.170  72.306 391.151  1.00  1.00           N  
ATOM   2563  C2   DG A 126     108.162  73.653 390.884  1.00  1.00           C  
ATOM   2564  N2   DG A 126     106.976  74.271 390.996  1.00  1.00           N  
ATOM   2565  N3   DG A 126     109.234  74.344 390.534  1.00  1.00           N  
ATOM   2566  C4   DG A 126     110.336  73.568 390.468  1.00  1.00           C  
ATOM   2567  P    DT A 127     113.357  78.568 390.780  1.00  1.00           P  
ATOM   2568  OP1  DT A 127     114.002  79.484 389.812  1.00  1.00           O  
ATOM   2569  OP2  DT A 127     114.227  78.041 391.854  1.00  1.00           O  
ATOM   2570  O5'  DT A 127     112.080  79.283 391.425  1.00  1.00           O  
ATOM   2571  C5'  DT A 127     110.816  79.205 390.739  1.00  1.00           C  
ATOM   2572  C4'  DT A 127     109.706  78.909 391.728  1.00  1.00           C  
ATOM   2573  O4'  DT A 127     109.513  77.479 391.932  1.00  1.00           O  
ATOM   2574  C3'  DT A 127     109.908  79.459 393.139  1.00  1.00           C  
ATOM   2575  O3'  DT A 127     108.650  79.881 393.653  1.00  1.00           O  
ATOM   2576  C2'  DT A 127     110.388  78.259 393.957  1.00  1.00           C  
ATOM   2577  C1'  DT A 127     109.454  77.231 393.328  1.00  1.00           C  
ATOM   2578  N1   DT A 127     109.866  75.839 393.562  1.00  1.00           N  
ATOM   2579  C2   DT A 127     108.899  74.930 393.927  1.00  1.00           C  
ATOM   2580  O2   DT A 127     107.724  75.228 394.064  1.00  1.00           O  
ATOM   2581  N3   DT A 127     109.361  73.653 394.126  1.00  1.00           N  
ATOM   2582  C4   DT A 127     110.663  73.206 394.000  1.00  1.00           C  
ATOM   2583  O4   DT A 127     110.928  72.026 394.212  1.00  1.00           O  
ATOM   2584  C5   DT A 127     111.625  74.213 393.614  1.00  1.00           C  
ATOM   2585  C7   DT A 127     113.060  73.823 393.453  1.00  1.00           C  
ATOM   2586  C6   DT A 127     111.183  75.462 393.417  1.00  1.00           C  
ATOM   2587  P    DG A 128     109.726  81.399 395.905  1.00  1.00           P  
ATOM   2588  OP1  DG A 128     109.627  82.710 395.224  1.00  1.00           O  
ATOM   2589  OP2  DG A 128     110.965  81.160 396.677  1.00  1.00           O  
ATOM   2590  O5'  DG A 128     108.454  81.190 396.852  1.00  1.00           O  
ATOM   2591  C5'  DG A 128     107.248  80.638 396.289  1.00  1.00           C  
ATOM   2592  C4'  DG A 128     106.667  79.597 397.226  1.00  1.00           C  
ATOM   2593  O4'  DG A 128     107.211  78.268 396.983  1.00  1.00           O  
ATOM   2594  C3'  DG A 128     106.916  79.831 398.717  1.00  1.00           C  
ATOM   2595  O3'  DG A 128     105.766  79.419 399.445  1.00  1.00           O  
ATOM   2596  C2'  DG A 128     108.074  78.894 399.067  1.00  1.00           C  
ATOM   2597  C1'  DG A 128     107.603  77.711 398.229  1.00  1.00           C  
ATOM   2598  N9   DG A 128     108.646  76.721 397.975  1.00  1.00           N  
ATOM   2599  C8   DG A 128     109.946  76.964 397.601  1.00  1.00           C  
ATOM   2600  N7   DG A 128     110.646  75.874 397.446  1.00  1.00           N  
ATOM   2601  C5   DG A 128     109.756  74.848 397.735  1.00  1.00           C  
ATOM   2602  C6   DG A 128     109.942  73.442 397.737  1.00  1.00           C  
ATOM   2603  O6   DG A 128     110.967  72.800 397.474  1.00  1.00           O  
ATOM   2604  N1   DG A 128     108.776  72.771 398.090  1.00  1.00           N  
ATOM   2605  C2   DG A 128     107.583  73.376 398.402  1.00  1.00           C  
ATOM   2606  N2   DG A 128     106.569  72.555 398.717  1.00  1.00           N  
ATOM   2607  N3   DG A 128     107.397  74.685 398.405  1.00  1.00           N  
ATOM   2608  C4   DG A 128     108.516  75.356 398.064  1.00  1.00           C  
ATOM   2609  P    DT A 129     105.962  80.014 400.514  1.00  1.00           P  
ATOM   2610  OP1  DT A 129     105.178  81.174 400.032  1.00  1.00           O  
ATOM   2611  OP2  DT A 129     107.172  80.332 401.304  1.00  1.00           O  
ATOM   2612  O5'  DT A 129     105.014  79.036 401.351  1.00  1.00           O  
ATOM   2613  C5'  DT A 129     104.249  78.036 400.650  1.00  1.00           C  
ATOM   2614  C4'  DT A 129     104.321  76.714 401.390  1.00  1.00           C  
ATOM   2615  O4'  DT A 129     105.466  75.912 400.980  1.00  1.00           O  
ATOM   2616  C3'  DT A 129     104.462  76.809 402.908  1.00  1.00           C  
ATOM   2617  O3'  DT A 129     103.715  75.756 403.506  1.00  1.00           O  
ATOM   2618  C2'  DT A 129     105.948  76.562 403.175  1.00  1.00           C  
ATOM   2619  C1'  DT A 129     106.130  75.452 402.147  1.00  1.00           C  
ATOM   2620  N1   DT A 129     107.535  75.193 401.800  1.00  1.00           N  
ATOM   2621  C2   DT A 129     107.953  73.883 401.724  1.00  1.00           C  
ATOM   2622  O2   DT A 129     107.213  72.936 401.931  1.00  1.00           O  
ATOM   2623  N3   DT A 129     109.277  73.724 401.395  1.00  1.00           N  
ATOM   2624  C4   DT A 129     110.200  74.720 401.141  1.00  1.00           C  
ATOM   2625  O4   DT A 129     111.358  74.424 400.857  1.00  1.00           O  
ATOM   2626  C5   DT A 129     109.693  76.070 401.239  1.00  1.00           C  
ATOM   2627  C7   DT A 129     110.620  77.215 400.982  1.00  1.00           C  
ATOM   2628  C6   DT A 129     108.403  76.236 401.559  1.00  1.00           C  
ATOM   2629  P    DC A 130     103.882  76.796 405.385  1.00  1.00           P  
ATOM   2630  OP1  DC A 130     102.545  77.398 405.189  1.00  1.00           O  
ATOM   2631  OP2  DC A 130     104.867  77.624 406.117  1.00  1.00           O  
ATOM   2632  O5'  DC A 130     103.731  75.378 406.110  1.00  1.00           O  
ATOM   2633  C5'  DC A 130     103.488  74.206 405.307  1.00  1.00           C  
ATOM   2634  C4'  DC A 130     104.354  73.059 405.787  1.00  1.00           C  
ATOM   2635  O4'  DC A 130     105.661  73.045 405.144  1.00  1.00           O  
ATOM   2636  C3'  DC A 130     104.678  73.050 407.281  1.00  1.00           C  
ATOM   2637  O3'  DC A 130     104.694  71.702 407.740  1.00  1.00           O  
ATOM   2638  C2'  DC A 130     106.098  73.610 407.373  1.00  1.00           C  
ATOM   2639  C1'  DC A 130     106.652  72.890 406.149  1.00  1.00           C  
ATOM   2640  N1   DC A 130     107.907  73.463 405.644  1.00  1.00           N  
ATOM   2641  C2   DC A 130     108.936  72.587 405.292  1.00  1.00           C  
ATOM   2642  O2   DC A 130     108.755  71.367 405.419  1.00  1.00           O  
ATOM   2643  N3   DC A 130     110.102  73.090 404.825  1.00  1.00           N  
ATOM   2644  C4   DC A 130     110.258  74.410 404.704  1.00  1.00           C  
ATOM   2645  N4   DC A 130     111.426  74.862 404.239  1.00  1.00           N  
ATOM   2646  C5   DC A 130     109.225  75.326 405.055  1.00  1.00           C  
ATOM   2647  C6   DC A 130     108.077  74.814 405.516  1.00  1.00           C  
ATOM   2648  P    DA A 131     104.469  71.498 410.246  1.00  1.00           P  
ATOM   2649  OP1  DA A 131     103.006  71.286 410.318  1.00  1.00           O  
ATOM   2650  OP2  DA A 131     105.011  72.580 411.099  1.00  1.00           O  
ATOM   2651  O5'  DA A 131     105.228  70.129 410.569  1.00  1.00           O  
ATOM   2652  C5'  DA A 131     105.463  69.193 409.500  1.00  1.00           C  
ATOM   2653  C4'  DA A 131     106.877  68.650 409.587  1.00  1.00           C  
ATOM   2654  O4'  DA A 131     107.834  69.480 408.870  1.00  1.00           O  
ATOM   2655  C3'  DA A 131     107.463  68.543 410.994  1.00  1.00           C  
ATOM   2656  O3'  DA A 131     108.268  67.372 411.070  1.00  1.00           O  
ATOM   2657  C2'  DA A 131     108.370  69.766 411.129  1.00  1.00           C  
ATOM   2658  C1'  DA A 131     108.947  69.715 409.719  1.00  1.00           C  
ATOM   2659  N9   DA A 131     109.583  70.960 409.300  1.00  1.00           N  
ATOM   2660  C8   DA A 131     109.111  72.240 409.467  1.00  1.00           C  
ATOM   2661  N7   DA A 131     109.907  73.163 408.984  1.00  1.00           N  
ATOM   2662  C5   DA A 131     110.975  72.444 408.464  1.00  1.00           C  
ATOM   2663  C6   DA A 131     112.154  72.841 407.812  1.00  1.00           C  
ATOM   2664  N6   DA A 131     112.470  74.114 407.561  1.00  1.00           N  
ATOM   2665  N1   DA A 131     113.011  71.873 407.420  1.00  1.00           N  
ATOM   2666  C2   DA A 131     112.694  70.598 407.672  1.00  1.00           C  
ATOM   2667  N3   DA A 131     111.619  70.098 408.276  1.00  1.00           N  
ATOM   2668  C4   DA A 131     110.788  71.085 408.652  1.00  1.00           C  
ATOM   2669  P    DG A 132     108.306  67.465 413.320  1.00  1.00           P  
ATOM   2670  OP1  DG A 132     107.178  66.510 413.417  1.00  1.00           O  
ATOM   2671  OP2  DG A 132     108.313  68.564 414.311  1.00  1.00           O  
ATOM   2672  O5'  DG A 132     109.691  66.668 413.391  1.00  1.00           O  
ATOM   2673  C5'  DG A 132     110.246  66.122 412.179  1.00  1.00           C  
ATOM   2674  C4'  DG A 132     111.736  66.394 412.122  1.00  1.00           C  
ATOM   2675  O4'  DG A 132     112.042  67.679 411.507  1.00  1.00           O  
ATOM   2676  C3'  DG A 132     112.454  66.450 413.471  1.00  1.00           C  
ATOM   2677  O3'  DG A 132     113.747  65.874 413.328  1.00  1.00           O  
ATOM   2678  C2'  DG A 132     112.617  67.943 413.760  1.00  1.00           C  
ATOM   2679  C1'  DG A 132     112.969  68.362 412.338  1.00  1.00           C  
ATOM   2680  N9   DG A 132     112.824  69.794 412.095  1.00  1.00           N  
ATOM   2681  C8   DG A 132     111.780  70.599 412.486  1.00  1.00           C  
ATOM   2682  N7   DG A 132     111.931  71.844 412.123  1.00  1.00           N  
ATOM   2683  C5   DG A 132     113.147  71.863 411.452  1.00  1.00           C  
ATOM   2684  C6   DG A 132     113.839  72.934 410.833  1.00  1.00           C  
ATOM   2685  O6   DG A 132     113.503  74.123 410.749  1.00  1.00           O  
ATOM   2686  N1   DG A 132     115.039  72.513 410.270  1.00  1.00           N  
ATOM   2687  C2   DG A 132     115.513  71.225 410.300  1.00  1.00           C  
ATOM   2688  N2   DG A 132     116.695  71.016 409.698  1.00  1.00           N  
ATOM   2689  N3   DG A 132     114.879  70.217 410.875  1.00  1.00           N  
ATOM   2690  C4   DG A 132     113.710  70.604 411.427  1.00  1.00           C  
ATOM   2691  P    DA A 133     114.260  65.060 414.654  1.00  1.00           P  
ATOM   2692  OP1  DA A 133     113.806  63.658 414.515  1.00  1.00           O  
ATOM   2693  OP2  DA A 133     113.883  65.743 415.912  1.00  1.00           O  
ATOM   2694  O5'  DA A 133     115.846  65.133 414.458  1.00  1.00           O  
ATOM   2695  C5'  DA A 133     116.379  65.251 413.125  1.00  1.00           C  
ATOM   2696  C4'  DA A 133     117.492  66.281 413.101  1.00  1.00           C  
ATOM   2697  O4'  DA A 133     116.995  67.629 412.860  1.00  1.00           O  
ATOM   2698  C3'  DA A 133     118.305  66.413 414.388  1.00  1.00           C  
ATOM   2699  O3'  DA A 133     119.664  66.665 414.051  1.00  1.00           O  
ATOM   2700  C2'  DA A 133     117.738  67.654 415.079  1.00  1.00           C  
ATOM   2701  C1'  DA A 133     117.577  68.498 413.820  1.00  1.00           C  
ATOM   2702  N9   DA A 133     116.688  69.643 413.992  1.00  1.00           N  
ATOM   2703  C8   DA A 133     115.466  69.670 414.621  1.00  1.00           C  
ATOM   2704  N7   DA A 133     114.897  70.850 414.618  1.00  1.00           N  
ATOM   2705  C5   DA A 133     115.803  71.656 413.941  1.00  1.00           C  
ATOM   2706  C6   DA A 133     115.786  73.020 413.603  1.00  1.00           C  
ATOM   2707  N6   DA A 133     114.787  73.848 413.913  1.00  1.00           N  
ATOM   2708  N1   DA A 133     116.847  73.511 412.926  1.00  1.00           N  
ATOM   2709  C2   DA A 133     117.849  72.680 412.616  1.00  1.00           C  
ATOM   2710  N3   DA A 133     117.980  71.381 412.877  1.00  1.00           N  
ATOM   2711  C4   DA A 133     116.911  70.925 413.550  1.00  1.00           C  
ATOM   2712  P    DT A 134     119.979  66.378 415.557  1.00  1.00           P  
ATOM   2713  OP1  DT A 134     120.166  64.972 415.132  1.00  1.00           O  
ATOM   2714  OP2  DT A 134     119.597  66.583 416.972  1.00  1.00           O  
ATOM   2715  O5'  DT A 134     121.300  67.218 415.230  1.00  1.00           O  
ATOM   2716  C5'  DT A 134     121.455  67.793 413.918  1.00  1.00           C  
ATOM   2717  C4'  DT A 134     121.977  69.212 414.032  1.00  1.00           C  
ATOM   2718  O4'  DT A 134     120.904  70.188 414.170  1.00  1.00           O  
ATOM   2719  C3'  DT A 134     122.886  69.492 415.227  1.00  1.00           C  
ATOM   2720  O3'  DT A 134     123.902  70.404 414.828  1.00  1.00           O  
ATOM   2721  C2'  DT A 134     121.982  70.188 416.246  1.00  1.00           C  
ATOM   2722  C1'  DT A 134     121.224  71.054 415.247  1.00  1.00           C  
ATOM   2723  N1   DT A 134     119.968  71.606 415.778  1.00  1.00           N  
ATOM   2724  C2   DT A 134     119.687  72.930 415.530  1.00  1.00           C  
ATOM   2725  O2   DT A 134     120.429  73.660 414.895  1.00  1.00           O  
ATOM   2726  N3   DT A 134     118.498  73.370 416.058  1.00  1.00           N  
ATOM   2727  C4   DT A 134     117.585  72.634 416.789  1.00  1.00           C  
ATOM   2728  O4   DT A 134     116.557  73.166 417.199  1.00  1.00           O  
ATOM   2729  C5   DT A 134     117.945  71.251 417.010  1.00  1.00           C  
ATOM   2730  C7   DT A 134     117.019  70.376 417.793  1.00  1.00           C  
ATOM   2731  C6   DT A 134     119.103  70.813 416.500  1.00  1.00           C  
ATOM   2732  P    DA A 135     125.552  70.311 416.655  1.00  1.00           P  
ATOM   2733  OP1  DA A 135     126.432  69.372 415.926  1.00  1.00           O  
ATOM   2734  OP2  DA A 135     125.282  69.981 418.073  1.00  1.00           O  
ATOM   2735  O5'  DA A 135     126.144  71.793 416.553  1.00  1.00           O  
ATOM   2736  C5'  DA A 135     125.807  72.602 415.410  1.00  1.00           C  
ATOM   2737  C4'  DA A 135     125.469  74.012 415.853  1.00  1.00           C  
ATOM   2738  O4'  DA A 135     124.060  74.165 416.189  1.00  1.00           O  
ATOM   2739  C3'  DA A 135     126.201  74.511 417.099  1.00  1.00           C  
ATOM   2740  O3'  DA A 135     126.493  75.895 416.937  1.00  1.00           O  
ATOM   2741  C2'  DA A 135     125.185  74.359 418.231  1.00  1.00           C  
ATOM   2742  C1'  DA A 135     123.968  74.827 417.442  1.00  1.00           C  
ATOM   2743  N9   DA A 135     122.694  74.461 418.055  1.00  1.00           N  
ATOM   2744  C8   DA A 135     122.345  73.250 418.602  1.00  1.00           C  
ATOM   2745  N7   DA A 135     121.125  73.220 419.080  1.00  1.00           N  
ATOM   2746  C5   DA A 135     120.637  74.496 418.832  1.00  1.00           C  
ATOM   2747  C6   DA A 135     119.399  75.104 419.099  1.00  1.00           C  
ATOM   2748  N6   DA A 135     118.383  74.482 419.701  1.00  1.00           N  
ATOM   2749  N1   DA A 135     119.238  76.391 418.722  1.00  1.00           N  
ATOM   2750  C2   DA A 135     120.257  77.013 418.119  1.00  1.00           C  
ATOM   2751  N3   DA A 135     121.467  76.551 417.813  1.00  1.00           N  
ATOM   2752  C4   DA A 135     121.594  75.271 418.200  1.00  1.00           C  
ATOM   2753  P    DT A 136     127.417  75.735 418.191  1.00  1.00           P  
ATOM   2754  OP1  DT A 136     128.490  75.426 417.219  1.00  1.00           O  
ATOM   2755  OP2  DT A 136     127.590  75.174 419.549  1.00  1.00           O  
ATOM   2756  O5'  DT A 136     127.218  77.319 418.285  1.00  1.00           O  
ATOM   2757  C5'  DT A 136     126.345  77.971 417.343  1.00  1.00           C  
ATOM   2758  C4'  DT A 136     125.472  78.983 418.059  1.00  1.00           C  
ATOM   2759  O4'  DT A 136     124.240  78.392 418.565  1.00  1.00           O  
ATOM   2760  C3'  DT A 136     126.093  79.647 419.286  1.00  1.00           C  
ATOM   2761  O3'  DT A 136     125.671  81.005 419.338  1.00  1.00           O  
ATOM   2762  C2'  DT A 136     125.485  78.905 420.478  1.00  1.00           C  
ATOM   2763  C1'  DT A 136     124.073  78.794 419.915  1.00  1.00           C  
ATOM   2764  N1   DT A 136     123.245  77.785 420.593  1.00  1.00           N  
ATOM   2765  C2   DT A 136     121.951  78.122 420.919  1.00  1.00           C  
ATOM   2766  O2   DT A 136     121.466  79.214 420.671  1.00  1.00           O  
ATOM   2767  N3   DT A 136     121.243  77.128 421.548  1.00  1.00           N  
ATOM   2768  C4   DT A 136     121.691  75.863 421.876  1.00  1.00           C  
ATOM   2769  O4   DT A 136     120.938  75.075 422.442  1.00  1.00           O  
ATOM   2770  C5   DT A 136     123.058  75.578 421.504  1.00  1.00           C  
ATOM   2771  C7   DT A 136     123.631  74.233 421.819  1.00  1.00           C  
ATOM   2772  C6   DT A 136     123.757  76.541 420.889  1.00  1.00           C  
ATOM   2773  P    DA A 137     127.162  82.041 421.001  1.00  1.00           P  
ATOM   2774  OP1  DA A 137     128.062  82.603 419.969  1.00  1.00           O  
ATOM   2775  OP2  DA A 137     127.823  81.363 422.139  1.00  1.00           O  
ATOM   2776  O5'  DA A 137     126.191  83.188 421.550  1.00  1.00           O  
ATOM   2777  C5'  DA A 137     124.965  83.460 420.844  1.00  1.00           C  
ATOM   2778  C4'  DA A 137     123.827  83.632 421.831  1.00  1.00           C  
ATOM   2779  O4'  DA A 137     123.181  82.369 422.159  1.00  1.00           O  
ATOM   2780  C3'  DA A 137     124.207  84.217 423.191  1.00  1.00           C  
ATOM   2781  O3'  DA A 137     123.158  85.069 423.635  1.00  1.00           O  
ATOM   2782  C2'  DA A 137     124.279  83.008 424.125  1.00  1.00           C  
ATOM   2783  C1'  DA A 137     123.057  82.284 423.571  1.00  1.00           C  
ATOM   2784  N9   DA A 137     122.996  80.872 423.937  1.00  1.00           N  
ATOM   2785  C8   DA A 137     124.019  79.955 423.913  1.00  1.00           C  
ATOM   2786  N7   DA A 137     123.661  78.755 424.299  1.00  1.00           N  
ATOM   2787  C5   DA A 137     122.311  78.889 424.598  1.00  1.00           C  
ATOM   2788  C6   DA A 137     121.350  77.975 425.061  1.00  1.00           C  
ATOM   2789  N6   DA A 137     121.611  76.691 425.316  1.00  1.00           N  
ATOM   2790  N1   DA A 137     120.094  78.432 425.257  1.00  1.00           N  
ATOM   2791  C2   DA A 137     119.834  79.719 425.002  1.00  1.00           C  
ATOM   2792  N3   DA A 137     120.650  80.675 424.563  1.00  1.00           N  
ATOM   2793  C4   DA A 137     121.889  80.189 424.379  1.00  1.00           C  
ATOM   2794  P    DT A 138     124.164  85.557 424.731  1.00  1.00           P  
ATOM   2795  OP1  DT A 138     124.551  86.596 423.750  1.00  1.00           O  
ATOM   2796  OP2  DT A 138     125.192  85.192 425.730  1.00  1.00           O  
ATOM   2797  O5'  DT A 138     122.821  85.999 425.478  1.00  1.00           O  
ATOM   2798  C5'  DT A 138     121.551  85.687 424.874  1.00  1.00           C  
ATOM   2799  C4'  DT A 138     120.591  85.164 425.924  1.00  1.00           C  
ATOM   2800  O4'  DT A 138     120.693  83.722 426.099  1.00  1.00           O  
ATOM   2801  C3'  DT A 138     120.780  85.721 427.334  1.00  1.00           C  
ATOM   2802  O3'  DT A 138     119.503  85.882 427.941  1.00  1.00           O  
ATOM   2803  C2'  DT A 138     121.539  84.625 428.084  1.00  1.00           C  
ATOM   2804  C1'  DT A 138     120.780  83.445 427.488  1.00  1.00           C  
ATOM   2805  N1   DT A 138     121.468  82.156 427.654  1.00  1.00           N  
ATOM   2806  C2   DT A 138     120.723  81.071 428.055  1.00  1.00           C  
ATOM   2807  O2   DT A 138     119.525  81.132 428.276  1.00  1.00           O  
ATOM   2808  N3   DT A 138     121.436  79.905 428.187  1.00  1.00           N  
ATOM   2809  C4   DT A 138     122.787  79.722 427.963  1.00  1.00           C  
ATOM   2810  O4   DT A 138     123.290  78.614 428.123  1.00  1.00           O  
ATOM   2811  C5   DT A 138     123.507  80.904 427.545  1.00  1.00           C  
ATOM   2812  C7   DT A 138     124.976  80.803 427.280  1.00  1.00           C  
ATOM   2813  C6   DT A 138     122.820  82.046 427.413  1.00  1.00           C  
ATOM   2814  P    DA A 139     119.945  87.268 429.927  1.00  1.00           P  
ATOM   2815  OP1  DA A 139     119.525  88.517 429.254  1.00  1.00           O  
ATOM   2816  OP2  DA A 139     121.212  87.337 430.692  1.00  1.00           O  
ATOM   2817  O5'  DA A 139     118.771  86.749 430.880  1.00  1.00           O  
ATOM   2818  C5'  DA A 139     117.734  85.920 430.321  1.00  1.00           C  
ATOM   2819  C4'  DA A 139     117.433  84.764 431.255  1.00  1.00           C  
ATOM   2820  O4'  DA A 139     118.285  83.610 431.003  1.00  1.00           O  
ATOM   2821  C3'  DA A 139     117.626  85.046 432.745  1.00  1.00           C  
ATOM   2822  O3'  DA A 139     116.617  84.361 433.478  1.00  1.00           O  
ATOM   2823  C2'  DA A 139     118.980  84.421 433.084  1.00  1.00           C  
ATOM   2824  C1'  DA A 139     118.810  83.162 432.243  1.00  1.00           C  
ATOM   2825  N9   DA A 139     120.062  82.460 431.978  1.00  1.00           N  
ATOM   2826  C8   DA A 139     121.265  83.005 431.599  1.00  1.00           C  
ATOM   2827  N7   DA A 139     122.217  82.120 431.433  1.00  1.00           N  
ATOM   2828  C5   DA A 139     121.601  80.909 431.723  1.00  1.00           C  
ATOM   2829  C6   DA A 139     122.074  79.586 431.731  1.00  1.00           C  
ATOM   2830  N6   DA A 139     123.328  79.245 431.428  1.00  1.00           N  
ATOM   2831  N1   DA A 139     121.200  78.611 432.065  1.00  1.00           N  
ATOM   2832  C2   DA A 139     119.944  78.953 432.368  1.00  1.00           C  
ATOM   2833  N3   DA A 139     119.380  80.159 432.397  1.00  1.00           N  
ATOM   2834  C4   DA A 139     120.273  81.104 432.060  1.00  1.00           C  
ATOM   2835  P    DC A 140     117.307  85.393 434.390  1.00  1.00           P  
ATOM   2836  OP1  DC A 140     116.254  86.327 433.933  1.00  1.00           O  
ATOM   2837  OP2  DC A 140     118.477  86.008 435.056  1.00  1.00           O  
ATOM   2838  O5'  DC A 140     116.664  84.286 435.349  1.00  1.00           O  
ATOM   2839  C5'  DC A 140     116.083  83.106 434.762  1.00  1.00           C  
ATOM   2840  C4'  DC A 140     116.499  81.878 435.546  1.00  1.00           C  
ATOM   2841  O4'  DC A 140     117.755  81.315 435.069  1.00  1.00           O  
ATOM   2842  C3'  DC A 140     116.735  82.091 437.041  1.00  1.00           C  
ATOM   2843  O3'  DC A 140     116.284  80.940 437.747  1.00  1.00           O  
ATOM   2844  C2'  DC A 140     118.255  82.184 437.184  1.00  1.00           C  
ATOM   2845  C1'  DC A 140     118.593  81.078 436.190  1.00  1.00           C  
ATOM   2846  N1   DC A 140     119.988  81.105 435.730  1.00  1.00           N  
ATOM   2847  C2   DC A 140     120.685  79.896 435.670  1.00  1.00           C  
ATOM   2848  O2   DC A 140     120.105  78.852 436.006  1.00  1.00           O  
ATOM   2849  N3   DC A 140     121.971  79.893 435.250  1.00  1.00           N  
ATOM   2850  C4   DC A 140     122.559  81.039 434.898  1.00  1.00           C  
ATOM   2851  N4   DC A 140     123.830  80.989 434.490  1.00  1.00           N  
ATOM   2852  C5   DC A 140     121.872  82.285 434.950  1.00  1.00           C  
ATOM   2853  C6   DC A 140     120.600  82.273 435.368  1.00  1.00           C  
ATOM   2854  P    DA A 141     115.893  81.365 440.205  1.00  1.00           P  
ATOM   2855  OP1  DA A 141     114.441  81.644 440.151  1.00  1.00           O  
ATOM   2856  OP2  DA A 141     116.724  82.380 440.892  1.00  1.00           O  
ATOM   2857  O5'  DA A 141     116.141  79.931 440.866  1.00  1.00           O  
ATOM   2858  C5'  DA A 141     116.102  78.760 440.028  1.00  1.00           C  
ATOM   2859  C4'  DA A 141     117.251  77.834 440.375  1.00  1.00           C  
ATOM   2860  O4'  DA A 141     118.460  78.145 439.626  1.00  1.00           O  
ATOM   2861  C3'  DA A 141     117.705  77.856 441.834  1.00  1.00           C  
ATOM   2862  O3'  DA A 141     118.074  76.537 442.222  1.00  1.00           O  
ATOM   2863  C2'  DA A 141     118.959  78.731 441.836  1.00  1.00           C  
ATOM   2864  C1'  DA A 141     119.549  78.197 440.536  1.00  1.00           C  
ATOM   2865  N9   DA A 141     120.579  79.058 439.961  1.00  1.00           N  
ATOM   2866  C8   DA A 141     120.549  80.425 439.827  1.00  1.00           C  
ATOM   2867  N7   DA A 141     121.626  80.923 439.270  1.00  1.00           N  
ATOM   2868  C5   DA A 141     122.419  79.811 439.020  1.00  1.00           C  
ATOM   2869  C6   DA A 141     123.691  79.667 438.441  1.00  1.00           C  
ATOM   2870  N6   DA A 141     124.420  80.690 437.990  1.00  1.00           N  
ATOM   2871  N1   DA A 141     124.196  78.418 438.341  1.00  1.00           N  
ATOM   2872  C2   DA A 141     123.464  77.394 438.793  1.00  1.00           C  
ATOM   2873  N3   DA A 141     122.258  77.400 439.356  1.00  1.00           N  
ATOM   2874  C4   DA A 141     121.785  78.655 439.441  1.00  1.00           C  
ATOM   2875  P    DT A 142     118.092  77.088 443.687  1.00  1.00           P  
ATOM   2876  OP1  DT A 142     116.672  76.673 443.738  1.00  1.00           O  
ATOM   2877  OP2  DT A 142     118.482  78.183 444.603  1.00  1.00           O  
ATOM   2878  O5'  DT A 142     119.031  75.818 443.936  1.00  1.00           O  
ATOM   2879  C5'  DT A 142     119.391  74.985 442.818  1.00  1.00           C  
ATOM   2880  C4'  DT A 142     120.865  74.637 442.882  1.00  1.00           C  
ATOM   2881  O4'  DT A 142     121.699  75.631 442.220  1.00  1.00           O  
ATOM   2882  C3'  DT A 142     121.462  74.531 444.285  1.00  1.00           C  
ATOM   2883  O3'  DT A 142     122.420  73.479 444.299  1.00  1.00           O  
ATOM   2884  C2'  DT A 142     122.195  75.858 444.495  1.00  1.00           C  
ATOM   2885  C1'  DT A 142     122.771  75.966 443.088  1.00  1.00           C  
ATOM   2886  N1   DT A 142     123.233  77.318 442.741  1.00  1.00           N  
ATOM   2887  C2   DT A 142     124.447  77.445 442.105  1.00  1.00           C  
ATOM   2888  O2   DT A 142     125.151  76.490 441.820  1.00  1.00           O  
ATOM   2889  N3   DT A 142     124.808  78.737 441.816  1.00  1.00           N  
ATOM   2890  C4   DT A 142     124.092  79.887 442.092  1.00  1.00           C  
ATOM   2891  O4   DT A 142     124.545  80.982 441.771  1.00  1.00           O  
ATOM   2892  C5   DT A 142     122.828  79.679 442.760  1.00  1.00           C  
ATOM   2893  C7   DT A 142     121.983  80.865 443.101  1.00  1.00           C  
ATOM   2894  C6   DT A 142     122.467  78.421 443.047  1.00  1.00           C  
ATOM   2895  P    DC A 143     122.360  73.544 446.451  1.00  1.00           P  
ATOM   2896  OP1  DC A 143     121.390  72.425 446.473  1.00  1.00           O  
ATOM   2897  OP2  DC A 143     122.221  74.545 447.533  1.00  1.00           O  
ATOM   2898  O5'  DC A 143     123.850  72.963 446.446  1.00  1.00           O  
ATOM   2899  C5'  DC A 143     124.458  72.610 445.189  1.00  1.00           C  
ATOM   2900  C4'  DC A 143     125.888  73.107 445.146  1.00  1.00           C  
ATOM   2901  O4'  DC A 143     125.987  74.470 444.641  1.00  1.00           O  
ATOM   2902  C3'  DC A 143     126.615  73.159 446.490  1.00  1.00           C  
ATOM   2903  O3'  DC A 143     127.978  72.799 446.290  1.00  1.00           O  
ATOM   2904  C2'  DC A 143     126.558  74.629 446.905  1.00  1.00           C  
ATOM   2905  C1'  DC A 143     126.816  75.213 445.521  1.00  1.00           C  
ATOM   2906  N1   DC A 143     126.451  76.632 445.402  1.00  1.00           N  
ATOM   2907  C2   DC A 143     127.341  77.489 444.751  1.00  1.00           C  
ATOM   2908  O2   DC A 143     128.400  77.025 444.303  1.00  1.00           O  
ATOM   2909  N3   DC A 143     127.028  78.800 444.628  1.00  1.00           N  
ATOM   2910  C4   DC A 143     125.878  79.259 445.127  1.00  1.00           C  
ATOM   2911  N4   DC A 143     125.611  80.560 444.983  1.00  1.00           N  
ATOM   2912  C5   DC A 143     124.953  78.408 445.794  1.00  1.00           C  
ATOM   2913  C6   DC A 143     125.276  77.113 445.909  1.00  1.00           C  
ATOM   2914  P    DC A 144     128.521  72.646 447.801  1.00  1.00           P  
ATOM   2915  OP1  DC A 144     128.248  71.202 447.628  1.00  1.00           O  
ATOM   2916  OP2  DC A 144     128.081  73.242 449.082  1.00  1.00           O  
ATOM   2917  O5'  DC A 144     130.081  72.927 447.587  1.00  1.00           O  
ATOM   2918  C5'  DC A 144     130.574  73.148 446.251  1.00  1.00           C  
ATOM   2919  C4'  DC A 144     131.545  74.311 446.242  1.00  1.00           C  
ATOM   2920  O4'  DC A 144     130.876  75.590 446.045  1.00  1.00           O  
ATOM   2921  C3'  DC A 144     132.355  74.512 447.522  1.00  1.00           C  
ATOM   2922  O3'  DC A 144     133.666  74.944 447.174  1.00  1.00           O  
ATOM   2923  C2'  DC A 144     131.647  75.651 448.255  1.00  1.00           C  
ATOM   2924  C1'  DC A 144     131.358  76.500 447.022  1.00  1.00           C  
ATOM   2925  N1   DC A 144     130.326  77.525 447.239  1.00  1.00           N  
ATOM   2926  C2   DC A 144     130.561  78.810 446.746  1.00  1.00           C  
ATOM   2927  O2   DC A 144     131.624  79.039 446.149  1.00  1.00           O  
ATOM   2928  N3   DC A 144     129.627  79.771 446.933  1.00  1.00           N  
ATOM   2929  C4   DC A 144     128.497  79.484 447.582  1.00  1.00           C  
ATOM   2930  N4   DC A 144     127.603  80.464 447.744  1.00  1.00           N  
ATOM   2931  C5   DC A 144     128.232  78.182 448.095  1.00  1.00           C  
ATOM   2932  C6   DC A 144     129.165  77.241 447.903  1.00  1.00           C  
ATOM   2933  P    DT A 145     134.929  74.902 448.857  1.00  1.00           P  
ATOM   2934  OP1  DT A 145     135.395  73.560 448.440  1.00  1.00           O  
ATOM   2935  OP2  DT A 145     134.534  75.040 450.276  1.00  1.00           O  
ATOM   2936  O5'  DT A 145     136.043  75.992 448.500  1.00  1.00           O  
ATOM   2937  C5'  DT A 145     136.055  76.572 447.181  1.00  1.00           C  
ATOM   2938  C4'  DT A 145     136.274  78.069 447.274  1.00  1.00           C  
ATOM   2939  O4'  DT A 145     135.025  78.804 447.423  1.00  1.00           O  
ATOM   2940  C3'  DT A 145     137.124  78.545 448.451  1.00  1.00           C  
ATOM   2941  O3'  DT A 145     137.924  79.642 448.027  1.00  1.00           O  
ATOM   2942  C2'  DT A 145     136.111  79.051 449.480  1.00  1.00           C  
ATOM   2943  C1'  DT A 145     135.175  79.730 448.487  1.00  1.00           C  
ATOM   2944  N1   DT A 145     133.841  80.017 449.034  1.00  1.00           N  
ATOM   2945  C2   DT A 145     133.288  81.252 448.781  1.00  1.00           C  
ATOM   2946  O2   DT A 145     133.854  82.112 448.127  1.00  1.00           O  
ATOM   2947  N3   DT A 145     132.043  81.442 449.326  1.00  1.00           N  
ATOM   2948  C4   DT A 145     131.313  80.543 450.079  1.00  1.00           C  
ATOM   2949  O4   DT A 145     130.204  80.856 450.502  1.00  1.00           O  
ATOM   2950  C5   DT A 145     131.954  79.267 450.305  1.00  1.00           C  
ATOM   2951  C7   DT A 145     131.241  78.228 451.112  1.00  1.00           C  
ATOM   2952  C6   DT A 145     133.170  79.071 449.778  1.00  1.00           C  
ATOM   2953  P    DG A 146     139.724  79.625 450.328  1.00  1.00           P  
ATOM   2954  OP1  DG A 146     140.796  78.874 449.636  1.00  1.00           O  
ATOM   2955  OP2  DG A 146     139.441  79.219 451.723  1.00  1.00           O  
ATOM   2956  O5'  DG A 146     140.048  81.191 450.280  1.00  1.00           O  
ATOM   2957  C5'  DG A 146     139.634  81.954 449.131  1.00  1.00           C  
ATOM   2958  C4'  DG A 146     139.028  83.271 449.573  1.00  1.00           C  
ATOM   2959  O4'  DG A 146     137.598  83.164 449.830  1.00  1.00           O  
ATOM   2960  C3'  DG A 146     139.591  83.862 450.866  1.00  1.00           C  
ATOM   2961  O3'  DG A 146     139.642  85.279 450.741  1.00  1.00           O  
ATOM   2962  C2'  DG A 146     138.559  83.506 451.937  1.00  1.00           C  
ATOM   2963  C1'  DG A 146     137.323  83.770 451.085  1.00  1.00           C  
ATOM   2964  N9   DG A 146     136.104  83.170 451.619  1.00  1.00           N  
ATOM   2965  C8   DG A 146     135.958  81.901 452.126  1.00  1.00           C  
ATOM   2966  N7   DG A 146     134.743  81.648 452.531  1.00  1.00           N  
ATOM   2967  C5   DG A 146     134.043  82.821 452.276  1.00  1.00           C  
ATOM   2968  C6   DG A 146     132.683  83.148 452.504  1.00  1.00           C  
ATOM   2969  O6   DG A 146     131.792  82.442 452.993  1.00  1.00           O  
ATOM   2970  N1   DG A 146     132.392  84.446 452.098  1.00  1.00           N  
ATOM   2971  C2   DG A 146     133.296  85.319 451.544  1.00  1.00           C  
ATOM   2972  N2   DG A 146     132.823  86.531 451.216  1.00  1.00           N  
ATOM   2973  N3   DG A 146     134.568  85.027 451.327  1.00  1.00           N  
ATOM   2974  C4   DG A 146     134.871  83.770 451.713  1.00  1.00           C  
ATOM   2975  P    DT A 147     140.444  85.547 451.645  1.00  1.00           P  
ATOM   2976  OP1  DT A 147     141.573  85.474 450.689  1.00  1.00           O  
ATOM   2977  OP2  DT A 147     140.697  84.989 452.992  1.00  1.00           O  
ATOM   2978  O5'  DT A 147     139.948  87.062 451.775  1.00  1.00           O  
ATOM   2979  C5'  DT A 147     138.983  87.564 450.831  1.00  1.00           C  
ATOM   2980  C4'  DT A 147     137.922  88.371 451.552  1.00  1.00           C  
ATOM   2981  O4'  DT A 147     136.816  87.544 452.015  1.00  1.00           O  
ATOM   2982  C3'  DT A 147     138.385  89.105 452.810  1.00  1.00           C  
ATOM   2983  O3'  DT A 147     137.713  90.356 452.886  1.00  1.00           O  
ATOM   2984  C2'  DT A 147     137.909  88.227 453.968  1.00  1.00           C  
ATOM   2985  C1'  DT A 147     136.553  87.868 453.372  1.00  1.00           C  
ATOM   2986  N1   DT A 147     135.920  86.702 454.005  1.00  1.00           N  
ATOM   2987  C2   DT A 147     134.580  86.779 454.310  1.00  1.00           C  
ATOM   2988  O2   DT A 147     133.901  87.765 454.080  1.00  1.00           O  
ATOM   2989  N3   DT A 147     134.062  85.651 454.899  1.00  1.00           N  
ATOM   2990  C4   DT A 147     134.736  84.484 455.204  1.00  1.00           C  
ATOM   2991  O4   DT A 147     134.136  83.552 455.733  1.00  1.00           O  
ATOM   2992  C5   DT A 147     136.138  84.473 454.855  1.00  1.00           C  
ATOM   2993  C7   DT A 147     136.950  83.252 455.149  1.00  1.00           C  
ATOM   2994  C6   DT A 147     136.652  85.568 454.281  1.00  1.00           C  
TER
ATOM   2998  O5'  DA B 148     123.337  86.555 458.403  1.00  1.00           O  
ATOM   2999  C5'  DA B 148     124.095  87.613 459.021  1.00  1.00           C  
ATOM   3000  C4'  DA B 148     125.014  88.256 458.000  1.00  1.00           C  
ATOM   3001  O4'  DA B 148     126.304  87.585 457.917  1.00  1.00           O  
ATOM   3002  C3'  DA B 148     124.508  88.262 456.559  1.00  1.00           C  
ATOM   3003  O3'  DA B 148     124.903  89.480 455.937  1.00  1.00           O  
ATOM   3004  C2'  DA B 148     125.250  87.109 455.883  1.00  1.00           C  
ATOM   3005  C1'  DA B 148     126.600  87.354 456.547  1.00  1.00           C  
ATOM   3006  N9   DA B 148     127.509  86.214 456.466  1.00  1.00           N  
ATOM   3007  C8   DA B 148     127.216  84.890 456.688  1.00  1.00           C  
ATOM   3008  N7   DA B 148     128.243  84.090 456.540  1.00  1.00           N  
ATOM   3009  C5   DA B 148     129.284  84.944 456.198  1.00  1.00           C  
ATOM   3010  C6   DA B 148     130.639  84.713 455.908  1.00  1.00           C  
ATOM   3011  N6   DA B 148     131.203  83.503 455.916  1.00  1.00           N  
ATOM   3012  N1   DA B 148     131.406  85.783 455.605  1.00  1.00           N  
ATOM   3013  C2   DA B 148     130.840  86.995 455.597  1.00  1.00           C  
ATOM   3014  N3   DA B 148     129.580  87.340 455.852  1.00  1.00           N  
ATOM   3015  C4   DA B 148     128.845  86.255 456.149  1.00  1.00           C  
ATOM   3016  P    DC B 149     123.837  88.780 455.072  1.00  1.00           P  
ATOM   3017  OP1  DC B 149     122.856  89.569 455.851  1.00  1.00           O  
ATOM   3018  OP2  DC B 149     123.288  87.646 454.295  1.00  1.00           O  
ATOM   3019  O5'  DC B 149     124.656  89.750 454.099  1.00  1.00           O  
ATOM   3020  C5'  DC B 149     125.825  90.423 454.606  1.00  1.00           C  
ATOM   3021  C4'  DC B 149     126.945  90.356 453.587  1.00  1.00           C  
ATOM   3022  O4'  DC B 149     127.756  89.154 453.732  1.00  1.00           O  
ATOM   3023  C3'  DC B 149     126.509  90.332 452.121  1.00  1.00           C  
ATOM   3024  O3'  DC B 149     127.444  91.083 451.352  1.00  1.00           O  
ATOM   3025  C2'  DC B 149     126.612  88.864 451.710  1.00  1.00           C  
ATOM   3026  C1'  DC B 149     127.910  88.563 452.450  1.00  1.00           C  
ATOM   3027  N1   DC B 149     128.164  87.128 452.638  1.00  1.00           N  
ATOM   3028  C2   DC B 149     129.452  86.649 452.389  1.00  1.00           C  
ATOM   3029  O2   DC B 149     130.327  87.446 452.019  1.00  1.00           O  
ATOM   3030  N3   DC B 149     129.712  85.331 452.555  1.00  1.00           N  
ATOM   3031  C4   DC B 149     128.741  84.506 452.953  1.00  1.00           C  
ATOM   3032  N4   DC B 149     129.042  83.213 453.103  1.00  1.00           N  
ATOM   3033  C5   DC B 149     127.419  84.968 453.214  1.00  1.00           C  
ATOM   3034  C6   DC B 149     127.177  86.274 453.046  1.00  1.00           C  
ATOM   3035  P    DA B 150     126.544  91.789 449.101  1.00  1.00           P  
ATOM   3036  OP1  DA B 150     126.075  93.144 449.467  1.00  1.00           O  
ATOM   3037  OP2  DA B 150     125.555  90.919 448.426  1.00  1.00           O  
ATOM   3038  O5'  DA B 150     127.862  91.901 448.202  1.00  1.00           O  
ATOM   3039  C5'  DA B 150     129.143  92.005 448.853  1.00  1.00           C  
ATOM   3040  C4'  DA B 150     130.149  91.103 448.163  1.00  1.00           C  
ATOM   3041  O4'  DA B 150     130.149  89.753 448.709  1.00  1.00           O  
ATOM   3042  C3'  DA B 150     129.938  90.895 446.664  1.00  1.00           C  
ATOM   3043  O3'  DA B 150     131.208  90.825 446.026  1.00  1.00           O  
ATOM   3044  C2'  DA B 150     129.265  89.526 446.555  1.00  1.00           C  
ATOM   3045  C1'  DA B 150     130.096  88.834 447.629  1.00  1.00           C  
ATOM   3046  N9   DA B 150     129.505  87.592 448.119  1.00  1.00           N  
ATOM   3047  C8   DA B 150     128.192  87.364 448.455  1.00  1.00           C  
ATOM   3048  N7   DA B 150     127.957  86.142 448.866  1.00  1.00           N  
ATOM   3049  C5   DA B 150     129.198  85.523 448.797  1.00  1.00           C  
ATOM   3050  C6   DA B 150     129.621  84.217 449.098  1.00  1.00           C  
ATOM   3051  N6   DA B 150     128.807  83.260 449.549  1.00  1.00           N  
ATOM   3052  N1   DA B 150     130.927  83.925 448.918  1.00  1.00           N  
ATOM   3053  C2   DA B 150     131.742  84.884 448.466  1.00  1.00           C  
ATOM   3054  N3   DA B 150     131.465  86.146 448.148  1.00  1.00           N  
ATOM   3055  C4   DA B 150     130.160  86.405 448.338  1.00  1.00           C  
ATOM   3056  P    DG B 151     130.276  91.116 443.996  1.00  1.00           P  
ATOM   3057  OP1  DG B 151     130.547  92.571 444.037  1.00  1.00           O  
ATOM   3058  OP2  DG B 151     128.993  90.711 443.378  1.00  1.00           O  
ATOM   3059  O5'  DG B 151     131.485  90.366 443.265  1.00  1.00           O  
ATOM   3060  C5'  DG B 151     132.635  89.977 444.039  1.00  1.00           C  
ATOM   3061  C4'  DG B 151     133.062  88.571 443.665  1.00  1.00           C  
ATOM   3062  O4'  DG B 151     132.375  87.556 444.452  1.00  1.00           O  
ATOM   3063  C3'  DG B 151     132.795  88.158 442.217  1.00  1.00           C  
ATOM   3064  O3'  DG B 151     133.867  87.337 441.768  1.00  1.00           O  
ATOM   3065  C2'  DG B 151     131.527  87.306 442.285  1.00  1.00           C  
ATOM   3066  C1'  DG B 151     131.883  86.561 443.566  1.00  1.00           C  
ATOM   3067  N9   DG B 151     130.741  85.913 444.204  1.00  1.00           N  
ATOM   3068  C8   DG B 151     129.490  86.446 444.405  1.00  1.00           C  
ATOM   3069  N7   DG B 151     128.674  85.624 445.005  1.00  1.00           N  
ATOM   3070  C5   DG B 151     129.429  84.477 445.213  1.00  1.00           C  
ATOM   3071  C6   DG B 151     129.082  83.245 445.822  1.00  1.00           C  
ATOM   3072  O6   DG B 151     127.999  82.907 446.316  1.00  1.00           O  
ATOM   3073  N1   DG B 151     130.151  82.354 445.824  1.00  1.00           N  
ATOM   3074  C2   DG B 151     131.396  82.617 445.307  1.00  1.00           C  
ATOM   3075  N2   DG B 151     132.297  81.628 445.405  1.00  1.00           N  
ATOM   3076  N3   DG B 151     131.732  83.762 444.736  1.00  1.00           N  
ATOM   3077  C4   DG B 151     130.709  84.641 444.724  1.00  1.00           C  
ATOM   3078  P    DG B 152     133.596  87.374 440.034  1.00  1.00           P  
ATOM   3079  OP1  DG B 152     134.576  88.473 439.882  1.00  1.00           O  
ATOM   3080  OP2  DG B 152     132.324  87.530 439.293  1.00  1.00           O  
ATOM   3081  O5'  DG B 152     134.282  85.985 439.637  1.00  1.00           O  
ATOM   3082  C5'  DG B 152     135.023  85.261 440.637  1.00  1.00           C  
ATOM   3083  C4'  DG B 152     134.683  83.785 440.569  1.00  1.00           C  
ATOM   3084  O4'  DG B 152     133.529  83.443 441.390  1.00  1.00           O  
ATOM   3085  C3'  DG B 152     134.320  83.249 439.183  1.00  1.00           C  
ATOM   3086  O3'  DG B 152     134.837  81.931 439.050  1.00  1.00           O  
ATOM   3087  C2'  DG B 152     132.792  83.174 439.185  1.00  1.00           C  
ATOM   3088  C1'  DG B 152     132.643  82.654 440.610  1.00  1.00           C  
ATOM   3089  N9   DG B 152     131.298  82.813 441.154  1.00  1.00           N  
ATOM   3090  C8   DG B 152     130.493  83.924 441.063  1.00  1.00           C  
ATOM   3091  N7   DG B 152     129.337  83.767 441.650  1.00  1.00           N  
ATOM   3092  C5   DG B 152     129.381  82.476 442.160  1.00  1.00           C  
ATOM   3093  C6   DG B 152     128.415  81.745 442.897  1.00  1.00           C  
ATOM   3094  O6   DG B 152     127.288  82.105 443.259  1.00  1.00           O  
ATOM   3095  N1   DG B 152     128.869  80.469 443.214  1.00  1.00           N  
ATOM   3096  C2   DG B 152     130.097  79.962 442.866  1.00  1.00           C  
ATOM   3097  N2   DG B 152     130.352  78.706 443.266  1.00  1.00           N  
ATOM   3098  N3   DG B 152     131.006  80.632 442.179  1.00  1.00           N  
ATOM   3099  C4   DG B 152     130.586  81.874 441.861  1.00  1.00           C  
ATOM   3100  P    DA B 153     135.344  81.567 437.535  1.00  1.00           P  
ATOM   3101  OP1  DA B 153     136.768  81.954 437.440  1.00  1.00           O  
ATOM   3102  OP2  DA B 153     134.448  82.126 436.496  1.00  1.00           O  
ATOM   3103  O5'  DA B 153     135.219  79.973 437.549  1.00  1.00           O  
ATOM   3104  C5'  DA B 153     135.336  79.276 438.805  1.00  1.00           C  
ATOM   3105  C4'  DA B 153     134.269  78.203 438.903  1.00  1.00           C  
ATOM   3106  O4'  DA B 153     133.026  78.708 439.471  1.00  1.00           O  
ATOM   3107  C3'  DA B 153     133.839  77.568 437.581  1.00  1.00           C  
ATOM   3108  O3'  DA B 153     133.581  76.186 437.797  1.00  1.00           O  
ATOM   3109  C2'  DA B 153     132.521  78.259 437.230  1.00  1.00           C  
ATOM   3110  C1'  DA B 153     131.952  78.284 438.644  1.00  1.00           C  
ATOM   3111  N9   DA B 153     130.849  79.224 438.816  1.00  1.00           N  
ATOM   3112  C8   DA B 153     130.769  80.516 438.357  1.00  1.00           C  
ATOM   3113  N7   DA B 153     129.647  81.118 438.668  1.00  1.00           N  
ATOM   3114  C5   DA B 153     128.940  80.159 439.381  1.00  1.00           C  
ATOM   3115  C6   DA B 153     127.673  80.176 439.988  1.00  1.00           C  
ATOM   3116  N6   DA B 153     126.858  81.233 439.975  1.00  1.00           N  
ATOM   3117  N1   DA B 153     127.265  79.052 440.618  1.00  1.00           N  
ATOM   3118  C2   DA B 153     128.082  77.993 440.631  1.00  1.00           C  
ATOM   3119  N3   DA B 153     129.293  77.854 440.097  1.00  1.00           N  
ATOM   3120  C4   DA B 153     129.668  78.987 439.479  1.00  1.00           C  
ATOM   3121  P    DT B 154     133.546  76.059 436.237  1.00  1.00           P  
ATOM   3122  OP1  DT B 154     134.995  75.773 436.343  1.00  1.00           O  
ATOM   3123  OP2  DT B 154     133.088  76.627 434.950  1.00  1.00           O  
ATOM   3124  O5'  DT B 154     132.713  74.734 436.567  1.00  1.00           O  
ATOM   3125  C5'  DT B 154     132.400  74.430 437.940  1.00  1.00           C  
ATOM   3126  C4'  DT B 154     130.959  73.973 438.055  1.00  1.00           C  
ATOM   3127  O4'  DT B 154     130.038  75.086 438.247  1.00  1.00           O  
ATOM   3128  C3'  DT B 154     130.396  73.235 436.840  1.00  1.00           C  
ATOM   3129  O3'  DT B 154     129.524  72.206 437.291  1.00  1.00           O  
ATOM   3130  C2'  DT B 154     129.566  74.286 436.100  1.00  1.00           C  
ATOM   3131  C1'  DT B 154     128.959  74.936 437.338  1.00  1.00           C  
ATOM   3132  N1   DT B 154     128.387  76.267 437.085  1.00  1.00           N  
ATOM   3133  C2   DT B 154     127.156  76.556 437.628  1.00  1.00           C  
ATOM   3134  O2   DT B 154     126.524  75.762 438.304  1.00  1.00           O  
ATOM   3135  N3   DT B 154     126.690  77.817 437.348  1.00  1.00           N  
ATOM   3136  C4   DT B 154     127.318  78.792 436.597  1.00  1.00           C  
ATOM   3137  O4   DT B 154     126.776  79.881 436.430  1.00  1.00           O  
ATOM   3138  C5   DT B 154     128.607  78.420 436.058  1.00  1.00           C  
ATOM   3139  C7   DT B 154     129.363  79.411 435.231  1.00  1.00           C  
ATOM   3140  C6   DT B 154     129.070  77.192 436.326  1.00  1.00           C  
ATOM   3141  P    DG B 155     129.365  70.792 434.739  1.00  1.00           P  
ATOM   3142  OP1  DG B 155     130.378  69.775 435.102  1.00  1.00           O  
ATOM   3143  OP2  DG B 155     129.457  71.341 433.368  1.00  1.00           O  
ATOM   3144  O5'  DG B 155     127.899  70.201 434.984  1.00  1.00           O  
ATOM   3145  C5'  DG B 155     127.314  70.304 436.296  1.00  1.00           C  
ATOM   3146  C4'  DG B 155     125.864  70.734 436.186  1.00  1.00           C  
ATOM   3147  O4'  DG B 155     125.716  72.183 436.168  1.00  1.00           O  
ATOM   3148  C3'  DG B 155     125.127  70.273 434.928  1.00  1.00           C  
ATOM   3149  O3'  DG B 155     123.782  69.962 435.271  1.00  1.00           O  
ATOM   3150  C2'  DG B 155     125.125  71.497 434.010  1.00  1.00           C  
ATOM   3151  C1'  DG B 155     124.852  72.531 435.096  1.00  1.00           C  
ATOM   3152  N9   DG B 155     125.160  73.899 434.693  1.00  1.00           N  
ATOM   3153  C8   DG B 155     126.278  74.334 434.019  1.00  1.00           C  
ATOM   3154  N7   DG B 155     126.273  75.620 433.797  1.00  1.00           N  
ATOM   3155  C5   DG B 155     125.082  76.063 434.357  1.00  1.00           C  
ATOM   3156  C6   DG B 155     124.526  77.366 434.426  1.00  1.00           C  
ATOM   3157  O6   DG B 155     124.993  78.426 433.991  1.00  1.00           O  
ATOM   3158  N1   DG B 155     123.300  77.367 435.082  1.00  1.00           N  
ATOM   3159  C2   DG B 155     122.685  76.255 435.604  1.00  1.00           C  
ATOM   3160  N2   DG B 155     121.502  76.460 436.202  1.00  1.00           N  
ATOM   3161  N3   DG B 155     123.192  75.035 435.545  1.00  1.00           N  
ATOM   3162  C4   DG B 155     124.384  75.011 434.913  1.00  1.00           C  
ATOM   3163  P    DT B 156     123.466  69.267 434.296  1.00  1.00           P  
ATOM   3164  OP1  DT B 156     123.877  68.040 435.015  1.00  1.00           O  
ATOM   3165  OP2  DT B 156     123.791  69.313 432.853  1.00  1.00           O  
ATOM   3166  O5'  DT B 156     121.899  69.509 434.502  1.00  1.00           O  
ATOM   3167  C5'  DT B 156     121.451  70.225 435.669  1.00  1.00           C  
ATOM   3168  C4'  DT B 156     120.379  71.226 435.285  1.00  1.00           C  
ATOM   3169  O4'  DT B 156     120.937  72.513 434.894  1.00  1.00           O  
ATOM   3170  C3'  DT B 156     119.495  70.833 434.102  1.00  1.00           C  
ATOM   3171  O3'  DT B 156     118.169  71.284 434.348  1.00  1.00           O  
ATOM   3172  C2'  DT B 156     120.063  71.617 432.917  1.00  1.00           C  
ATOM   3173  C1'  DT B 156     120.330  72.912 433.675  1.00  1.00           C  
ATOM   3174  N1   DT B 156     121.253  73.822 432.981  1.00  1.00           N  
ATOM   3175  C2   DT B 156     120.930  75.159 432.930  1.00  1.00           C  
ATOM   3176  O2   DT B 156     119.917  75.617 433.433  1.00  1.00           O  
ATOM   3177  N3   DT B 156     121.841  75.943 432.266  1.00  1.00           N  
ATOM   3178  C4   DT B 156     123.014  75.531 431.663  1.00  1.00           C  
ATOM   3179  O4   DT B 156     123.734  76.352 431.102  1.00  1.00           O  
ATOM   3180  C5   DT B 156     123.290  74.116 431.755  1.00  1.00           C  
ATOM   3181  C7   DT B 156     124.538  73.577 431.130  1.00  1.00           C  
ATOM   3182  C6   DT B 156     122.407  73.343 432.401  1.00  1.00           C  
ATOM   3183  P    DA B 157     116.807  70.114 432.663  1.00  1.00           P  
ATOM   3184  OP1  DA B 157     116.378  69.065 433.614  1.00  1.00           O  
ATOM   3185  OP2  DA B 157     117.260  69.641 431.335  1.00  1.00           O  
ATOM   3186  O5'  DA B 157     115.634  71.185 432.479  1.00  1.00           O  
ATOM   3187  C5'  DA B 157     115.538  72.281 433.410  1.00  1.00           C  
ATOM   3188  C4'  DA B 157     115.262  73.572 432.664  1.00  1.00           C  
ATOM   3189  O4'  DA B 157     116.485  74.238 432.237  1.00  1.00           O  
ATOM   3190  C3'  DA B 157     114.448  73.437 431.378  1.00  1.00           C  
ATOM   3191  O3'  DA B 157     113.585  74.562 431.259  1.00  1.00           O  
ATOM   3192  C2'  DA B 157     115.484  73.499 430.255  1.00  1.00           C  
ATOM   3193  C1'  DA B 157     116.346  74.596 430.870  1.00  1.00           C  
ATOM   3194  N9   DA B 157     117.681  74.689 430.288  1.00  1.00           N  
ATOM   3195  C8   DA B 157     118.540  73.659 429.991  1.00  1.00           C  
ATOM   3196  N7   DA B 157     119.677  74.053 429.472  1.00  1.00           N  
ATOM   3197  C5   DA B 157     119.560  75.436 429.423  1.00  1.00           C  
ATOM   3198  C6   DA B 157     120.431  76.443 428.975  1.00  1.00           C  
ATOM   3199  N6   DA B 157     121.643  76.204 428.469  1.00  1.00           N  
ATOM   3200  N1   DA B 157     120.009  77.723 429.065  1.00  1.00           N  
ATOM   3201  C2   DA B 157     118.794  77.962 429.571  1.00  1.00           C  
ATOM   3202  N3   DA B 157     117.884  77.103 430.026  1.00  1.00           N  
ATOM   3203  C4   DA B 157     118.335  75.841 429.922  1.00  1.00           C  
ATOM   3204  P    DT B 158     112.879  73.764 430.112  1.00  1.00           P  
ATOM   3205  OP1  DT B 158     111.996  73.238 431.178  1.00  1.00           O  
ATOM   3206  OP2  DT B 158     113.027  72.911 428.912  1.00  1.00           O  
ATOM   3207  O5'  DT B 158     112.386  75.222 429.677  1.00  1.00           O  
ATOM   3208  C5'  DT B 158     112.851  76.366 430.419  1.00  1.00           C  
ATOM   3209  C4'  DT B 158     113.242  77.479 429.466  1.00  1.00           C  
ATOM   3210  O4'  DT B 158     114.630  77.379 429.037  1.00  1.00           O  
ATOM   3211  C3'  DT B 158     112.455  77.540 428.157  1.00  1.00           C  
ATOM   3212  O3'  DT B 158     112.259  78.903 427.801  1.00  1.00           O  
ATOM   3213  C2'  DT B 158     113.378  76.896 427.121  1.00  1.00           C  
ATOM   3214  C1'  DT B 158     114.674  77.520 427.626  1.00  1.00           C  
ATOM   3215  N1   DT B 158     115.884  76.844 427.136  1.00  1.00           N  
ATOM   3216  C2   DT B 158     116.925  77.625 426.685  1.00  1.00           C  
ATOM   3217  O2   DT B 158     116.885  78.844 426.674  1.00  1.00           O  
ATOM   3218  N3   DT B 158     118.018  76.921 426.246  1.00  1.00           N  
ATOM   3219  C4   DT B 158     118.171  75.548 426.214  1.00  1.00           C  
ATOM   3220  O4   DT B 158     119.214  75.057 425.790  1.00  1.00           O  
ATOM   3221  C5   DT B 158     117.040  74.791 426.702  1.00  1.00           C  
ATOM   3222  C7   DT B 158     117.112  73.297 426.704  1.00  1.00           C  
ATOM   3223  C6   DT B 158     115.968  75.469 427.133  1.00  1.00           C  
ATOM   3224  P    DA B 159     110.549  78.828 426.030  1.00  1.00           P  
ATOM   3225  OP1  DA B 159     109.448  79.154 426.963  1.00  1.00           O  
ATOM   3226  OP2  DA B 159     110.297  77.710 425.093  1.00  1.00           O  
ATOM   3227  O5'  DA B 159     110.962  80.135 425.207  1.00  1.00           O  
ATOM   3228  C5'  DA B 159     111.919  81.046 425.780  1.00  1.00           C  
ATOM   3229  C4'  DA B 159     112.921  81.477 424.726  1.00  1.00           C  
ATOM   3230  O4'  DA B 159     114.059  80.572 424.640  1.00  1.00           O  
ATOM   3231  C3'  DA B 159     112.393  81.543 423.294  1.00  1.00           C  
ATOM   3232  O3'  DA B 159     112.997  82.647 422.630  1.00  1.00           O  
ATOM   3233  C2'  DA B 159     112.889  80.253 422.639  1.00  1.00           C  
ATOM   3234  C1'  DA B 159     114.275  80.254 423.273  1.00  1.00           C  
ATOM   3235  N9   DA B 159     114.950  78.962 423.210  1.00  1.00           N  
ATOM   3236  C8   DA B 159     114.417  77.723 423.476  1.00  1.00           C  
ATOM   3237  N7   DA B 159     115.272  76.740 423.334  1.00  1.00           N  
ATOM   3238  C5   DA B 159     116.447  77.372 422.949  1.00  1.00           C  
ATOM   3239  C6   DA B 159     117.728  76.881 422.643  1.00  1.00           C  
ATOM   3240  N6   DA B 159     118.053  75.587 422.676  1.00  1.00           N  
ATOM   3241  N1   DA B 159     118.676  77.779 422.295  1.00  1.00           N  
ATOM   3242  C2   DA B 159     118.349  79.075 422.262  1.00  1.00           C  
ATOM   3243  N3   DA B 159     117.183  79.659 422.528  1.00  1.00           N  
ATOM   3244  C4   DA B 159     116.263  78.741 422.869  1.00  1.00           C  
ATOM   3245  P    DT B 160     111.932  82.416 421.506  1.00  1.00           P  
ATOM   3246  OP1  DT B 160     111.092  83.370 422.264  1.00  1.00           O  
ATOM   3247  OP2  DT B 160     111.208  81.446 420.656  1.00  1.00           O  
ATOM   3248  O5'  DT B 160     112.992  83.221 420.619  1.00  1.00           O  
ATOM   3249  C5'  DT B 160     114.243  83.617 421.214  1.00  1.00           C  
ATOM   3250  C4'  DT B 160     115.384  83.346 420.253  1.00  1.00           C  
ATOM   3251  O4'  DT B 160     115.916  81.997 420.390  1.00  1.00           O  
ATOM   3252  C3'  DT B 160     115.042  83.459 418.768  1.00  1.00           C  
ATOM   3253  O3'  DT B 160     116.156  84.018 418.081  1.00  1.00           O  
ATOM   3254  C2'  DT B 160     114.861  82.013 418.302  1.00  1.00           C  
ATOM   3255  C1'  DT B 160     116.022  81.425 419.096  1.00  1.00           C  
ATOM   3256  N1   DT B 160     115.959  79.962 419.238  1.00  1.00           N  
ATOM   3257  C2   DT B 160     117.115  79.242 419.039  1.00  1.00           C  
ATOM   3258  O2   DT B 160     118.181  79.761 418.752  1.00  1.00           O  
ATOM   3259  N3   DT B 160     116.975  77.885 419.189  1.00  1.00           N  
ATOM   3260  C4   DT B 160     115.822  77.194 419.511  1.00  1.00           C  
ATOM   3261  O4   DT B 160     115.850  75.970 419.611  1.00  1.00           O  
ATOM   3262  C5   DT B 160     114.648  78.013 419.705  1.00  1.00           C  
ATOM   3263  C7   DT B 160     113.352  77.353 420.055  1.00  1.00           C  
ATOM   3264  C6   DT B 160     114.774  79.338 419.561  1.00  1.00           C  
ATOM   3265  P    DA B 161     115.259  84.631 415.870  1.00  1.00           P  
ATOM   3266  OP1  DA B 161     115.073  86.050 416.245  1.00  1.00           O  
ATOM   3267  OP2  DA B 161     114.123  83.990 415.169  1.00  1.00           O  
ATOM   3268  O5'  DA B 161     116.586  84.475 414.993  1.00  1.00           O  
ATOM   3269  C5'  DA B 161     117.850  84.307 415.664  1.00  1.00           C  
ATOM   3270  C4'  DA B 161     118.660  83.223 414.980  1.00  1.00           C  
ATOM   3271  O4'  DA B 161     118.372  81.897 415.510  1.00  1.00           O  
ATOM   3272  C3'  DA B 161     118.437  83.075 413.475  1.00  1.00           C  
ATOM   3273  O3'  DA B 161     119.676  82.750 412.856  1.00  1.00           O  
ATOM   3274  C2'  DA B 161     117.497  81.876 413.340  1.00  1.00           C  
ATOM   3275  C1'  DA B 161     118.149  81.018 414.418  1.00  1.00           C  
ATOM   3276  N9   DA B 161     117.305  79.921 414.884  1.00  1.00           N  
ATOM   3277  C8   DA B 161     115.968  79.967 415.197  1.00  1.00           C  
ATOM   3278  N7   DA B 161     115.479  78.816 415.590  1.00  1.00           N  
ATOM   3279  C5   DA B 161     116.566  77.954 415.533  1.00  1.00           C  
ATOM   3280  C6   DA B 161     116.705  76.587 415.826  1.00  1.00           C  
ATOM   3281  N6   DA B 161     115.704  75.815 416.253  1.00  1.00           N  
ATOM   3282  N1   DA B 161     117.926  76.032 415.662  1.00  1.00           N  
ATOM   3283  C2   DA B 161     118.929  76.806 415.234  1.00  1.00           C  
ATOM   3284  N3   DA B 161     118.924  78.101 414.926  1.00  1.00           N  
ATOM   3285  C4   DA B 161     117.698  78.622 415.099  1.00  1.00           C  
ATOM   3286  P    DT B 162     118.953  83.048 411.499  1.00  1.00           P  
ATOM   3287  OP1  DT B 162     119.440  84.434 411.676  1.00  1.00           O  
ATOM   3288  OP2  DT B 162     117.736  82.887 410.674  1.00  1.00           O  
ATOM   3289  O5'  DT B 162     120.128  82.138 410.908  1.00  1.00           O  
ATOM   3290  C5'  DT B 162     121.067  81.532 411.816  1.00  1.00           C  
ATOM   3291  C4'  DT B 162     121.319  80.091 411.417  1.00  1.00           C  
ATOM   3292  O4'  DT B 162     120.366  79.172 412.025  1.00  1.00           O  
ATOM   3293  C3'  DT B 162     121.222  79.788 409.923  1.00  1.00           C  
ATOM   3294  O3'  DT B 162     122.207  78.820 409.584  1.00  1.00           O  
ATOM   3295  C2'  DT B 162     119.840  79.156 409.746  1.00  1.00           C  
ATOM   3296  C1'  DT B 162     119.868  78.311 411.014  1.00  1.00           C  
ATOM   3297  N1   DT B 162     118.543  77.832 411.434  1.00  1.00           N  
ATOM   3298  C2   DT B 162     118.424  76.519 411.829  1.00  1.00           C  
ATOM   3299  O2   DT B 162     119.364  75.741 411.844  1.00  1.00           O  
ATOM   3300  N3   DT B 162     117.157  76.148 412.206  1.00  1.00           N  
ATOM   3301  C4   DT B 162     116.026  76.942 412.227  1.00  1.00           C  
ATOM   3302  O4   DT B 162     114.953  76.469 412.592  1.00  1.00           O  
ATOM   3303  C5   DT B 162     116.224  78.308 411.801  1.00  1.00           C  
ATOM   3304  C7   DT B 162     115.056  79.242 411.789  1.00  1.00           C  
ATOM   3305  C6   DT B 162     117.457  78.679 411.430  1.00  1.00           C  
ATOM   3306  P    DC B 163     121.888  79.318 407.513  1.00  1.00           P  
ATOM   3307  OP1  DC B 163     123.050  80.235 407.538  1.00  1.00           O  
ATOM   3308  OP2  DC B 163     120.774  79.705 406.619  1.00  1.00           O  
ATOM   3309  O5'  DC B 163     122.379  77.839 407.149  1.00  1.00           O  
ATOM   3310  C5'  DC B 163     122.845  76.978 408.205  1.00  1.00           C  
ATOM   3311  C4'  DC B 163     122.275  75.586 408.029  1.00  1.00           C  
ATOM   3312  O4'  DC B 163     120.979  75.430 408.676  1.00  1.00           O  
ATOM   3313  C3'  DC B 163     122.020  75.149 406.586  1.00  1.00           C  
ATOM   3314  O3'  DC B 163     122.323  73.763 406.465  1.00  1.00           O  
ATOM   3315  C2'  DC B 163     120.517  75.337 406.384  1.00  1.00           C  
ATOM   3316  C1'  DC B 163     120.089  74.822 407.753  1.00  1.00           C  
ATOM   3317  N1   DC B 163     118.718  75.201 408.125  1.00  1.00           N  
ATOM   3318  C2   DC B 163     117.896  74.225 408.692  1.00  1.00           C  
ATOM   3319  O2   DC B 163     118.349  73.082 408.859  1.00  1.00           O  
ATOM   3320  N3   DC B 163     116.630  74.548 409.043  1.00  1.00           N  
ATOM   3321  C4   DC B 163     116.180  75.790 408.845  1.00  1.00           C  
ATOM   3322  N4   DC B 163     114.924  76.064 409.205  1.00  1.00           N  
ATOM   3323  C5   DC B 163     116.997  76.804 408.269  1.00  1.00           C  
ATOM   3324  C6   DC B 163     118.248  76.469 407.926  1.00  1.00           C  
ATOM   3325  P    DT B 164     122.330  73.183 404.442  1.00  1.00           P  
ATOM   3326  OP1  DT B 164     123.797  73.378 404.418  1.00  1.00           O  
ATOM   3327  OP2  DT B 164     121.574  73.802 403.330  1.00  1.00           O  
ATOM   3328  O5'  DT B 164     121.997  71.620 404.513  1.00  1.00           O  
ATOM   3329  C5'  DT B 164     121.952  70.974 405.800  1.00  1.00           C  
ATOM   3330  C4'  DT B 164     120.750  70.054 405.877  1.00  1.00           C  
ATOM   3331  O4'  DT B 164     119.555  70.742 406.347  1.00  1.00           O  
ATOM   3332  C3'  DT B 164     120.314  69.417 404.558  1.00  1.00           C  
ATOM   3333  O3'  DT B 164     119.866  68.091 404.813  1.00  1.00           O  
ATOM   3334  C2'  DT B 164     119.119  70.255 404.101  1.00  1.00           C  
ATOM   3335  C1'  DT B 164     118.482  70.419 405.476  1.00  1.00           C  
ATOM   3336  N1   DT B 164     117.497  71.509 405.543  1.00  1.00           N  
ATOM   3337  C2   DT B 164     116.306  71.266 406.190  1.00  1.00           C  
ATOM   3338  O2   DT B 164     116.036  70.194 406.706  1.00  1.00           O  
ATOM   3339  N3   DT B 164     115.440  72.331 406.211  1.00  1.00           N  
ATOM   3340  C4   DT B 164     115.641  73.583 405.662  1.00  1.00           C  
ATOM   3341  O4   DT B 164     114.769  74.442 405.760  1.00  1.00           O  
ATOM   3342  C5   DT B 164     116.912  73.767 404.999  1.00  1.00           C  
ATOM   3343  C7   DT B 164     117.220  75.091 404.373  1.00  1.00           C  
ATOM   3344  C6   DT B 164     117.764  72.734 404.973  1.00  1.00           C  
ATOM   3345  P    DG B 165     119.872  67.218 402.025  1.00  1.00           P  
ATOM   3346  OP1  DG B 165     121.187  66.543 402.113  1.00  1.00           O  
ATOM   3347  OP2  DG B 165     119.632  68.017 400.803  1.00  1.00           O  
ATOM   3348  O5'  DG B 165     118.703  66.140 402.201  1.00  1.00           O  
ATOM   3349  C5'  DG B 165     118.267  65.793 403.529  1.00  1.00           C  
ATOM   3350  C4'  DG B 165     116.753  65.732 403.579  1.00  1.00           C  
ATOM   3351  O4'  DG B 165     116.156  67.026 403.883  1.00  1.00           O  
ATOM   3352  C3'  DG B 165     116.061  65.301 402.285  1.00  1.00           C  
ATOM   3353  O3'  DG B 165     114.929  64.504 402.612  1.00  1.00           O  
ATOM   3354  C2'  DG B 165     115.571  66.606 401.655  1.00  1.00           C  
ATOM   3355  C1'  DG B 165     115.112  67.266 402.951  1.00  1.00           C  
ATOM   3356  N9   DG B 165     114.927  68.709 402.840  1.00  1.00           N  
ATOM   3357  C8   DG B 165     115.769  69.608 402.228  1.00  1.00           C  
ATOM   3358  N7   DG B 165     115.336  70.838 402.291  1.00  1.00           N  
ATOM   3359  C5   DG B 165     114.136  70.748 402.985  1.00  1.00           C  
ATOM   3360  C6   DG B 165     113.212  71.755 403.360  1.00  1.00           C  
ATOM   3361  O6   DG B 165     113.270  72.972 403.145  1.00  1.00           O  
ATOM   3362  N1   DG B 165     112.129  71.226 404.054  1.00  1.00           N  
ATOM   3363  C2   DG B 165     111.958  69.895 404.350  1.00  1.00           C  
ATOM   3364  N2   DG B 165     110.845  69.580 405.030  1.00  1.00           N  
ATOM   3365  N3   DG B 165     112.811  68.946 404.005  1.00  1.00           N  
ATOM   3366  C4   DG B 165     113.871  69.439 403.331  1.00  1.00           C  
ATOM   3367  P    DA B 166     114.633  63.302 401.539  1.00  1.00           P  
ATOM   3368  OP1  DA B 166     115.389  62.112 401.989  1.00  1.00           O  
ATOM   3369  OP2  DA B 166     114.866  63.729 400.140  1.00  1.00           O  
ATOM   3370  O5'  DA B 166     113.069  63.066 401.775  1.00  1.00           O  
ATOM   3371  C5'  DA B 166     112.503  63.380 403.061  1.00  1.00           C  
ATOM   3372  C4'  DA B 166     111.186  64.111 402.884  1.00  1.00           C  
ATOM   3373  O4'  DA B 166     111.363  65.553 402.778  1.00  1.00           O  
ATOM   3374  C3'  DA B 166     110.384  63.746 401.636  1.00  1.00           C  
ATOM   3375  O3'  DA B 166     108.998  63.763 401.958  1.00  1.00           O  
ATOM   3376  C2'  DA B 166     110.667  64.878 400.649  1.00  1.00           C  
ATOM   3377  C1'  DA B 166     110.615  66.015 401.663  1.00  1.00           C  
ATOM   3378  N9   DA B 166     111.226  67.253 401.189  1.00  1.00           N  
ATOM   3379  C8   DA B 166     112.419  67.398 400.523  1.00  1.00           C  
ATOM   3380  N7   DA B 166     112.708  68.641 400.224  1.00  1.00           N  
ATOM   3381  C5   DA B 166     111.634  69.364 400.725  1.00  1.00           C  
ATOM   3382  C6   DA B 166     111.338  70.737 400.728  1.00  1.00           C  
ATOM   3383  N6   DA B 166     112.130  71.667 400.191  1.00  1.00           N  
ATOM   3384  N1   DA B 166     110.183  71.128 401.311  1.00  1.00           N  
ATOM   3385  C2   DA B 166     109.390  70.195 401.849  1.00  1.00           C  
ATOM   3386  N3   DA B 166     109.558  68.876 401.909  1.00  1.00           N  
ATOM   3387  C4   DA B 166     110.713  68.521 401.322  1.00  1.00           C  
ATOM   3388  P    DC B 167     109.206  63.059 400.603  1.00  1.00           P  
ATOM   3389  OP1  DC B 167     109.311  61.815 401.397  1.00  1.00           O  
ATOM   3390  OP2  DC B 167     109.684  62.979 399.204  1.00  1.00           O  
ATOM   3391  O5'  DC B 167     107.695  63.584 400.624  1.00  1.00           O  
ATOM   3392  C5'  DC B 167     107.261  64.422 401.713  1.00  1.00           C  
ATOM   3393  C4'  DC B 167     106.435  65.576 401.183  1.00  1.00           C  
ATOM   3394  O4'  DC B 167     107.255  66.725 400.822  1.00  1.00           O  
ATOM   3395  C3'  DC B 167     105.625  65.289 399.918  1.00  1.00           C  
ATOM   3396  O3'  DC B 167     104.383  65.979 400.002  1.00  1.00           O  
ATOM   3397  C2'  DC B 167     106.446  65.903 398.785  1.00  1.00           C  
ATOM   3398  C1'  DC B 167     106.861  67.166 399.531  1.00  1.00           C  
ATOM   3399  N1   DC B 167     108.001  67.865 398.921  1.00  1.00           N  
ATOM   3400  C2   DC B 167     107.930  69.254 398.796  1.00  1.00           C  
ATOM   3401  O2   DC B 167     106.916  69.842 399.200  1.00  1.00           O  
ATOM   3402  N3   DC B 167     108.967  69.922 398.238  1.00  1.00           N  
ATOM   3403  C4   DC B 167     110.041  69.251 397.815  1.00  1.00           C  
ATOM   3404  N4   DC B 167     111.040  69.950 397.269  1.00  1.00           N  
ATOM   3405  C5   DC B 167     110.138  67.835 397.931  1.00  1.00           C  
ATOM   3406  C6   DC B 167     109.105  67.188 398.485  1.00  1.00           C  
ATOM   3407  P    DA B 168     102.631  65.075 398.424  1.00  1.00           P  
ATOM   3408  OP1  DA B 168     101.945  64.157 399.359  1.00  1.00           O  
ATOM   3409  OP2  DA B 168     103.069  64.485 397.138  1.00  1.00           O  
ATOM   3410  O5'  DA B 168     101.704  66.347 398.142  1.00  1.00           O  
ATOM   3411  C5'  DA B 168     101.764  67.467 399.046  1.00  1.00           C  
ATOM   3412  C4'  DA B 168     101.793  68.765 398.263  1.00  1.00           C  
ATOM   3413  O4'  DA B 168     103.148  69.169 397.912  1.00  1.00           O  
ATOM   3414  C3'  DA B 168     101.054  68.753 396.926  1.00  1.00           C  
ATOM   3415  O3'  DA B 168     100.436  70.020 396.729  1.00  1.00           O  
ATOM   3416  C2'  DA B 168     102.153  68.581 395.877  1.00  1.00           C  
ATOM   3417  C1'  DA B 168     103.170  69.508 396.533  1.00  1.00           C  
ATOM   3418  N9   DA B 168     104.533  69.325 396.043  1.00  1.00           N  
ATOM   3419  C8   DA B 168     105.192  68.139 395.823  1.00  1.00           C  
ATOM   3420  N7   DA B 168     106.416  68.291 395.379  1.00  1.00           N  
ATOM   3421  C5   DA B 168     106.574  69.669 395.300  1.00  1.00           C  
ATOM   3422  C6   DA B 168     107.652  70.475 394.897  1.00  1.00           C  
ATOM   3423  N6   DA B 168     108.824  69.991 394.481  1.00  1.00           N  
ATOM   3424  N1   DA B 168     107.482  71.814 394.938  1.00  1.00           N  
ATOM   3425  C2   DA B 168     106.307  72.298 395.355  1.00  1.00           C  
ATOM   3426  N3   DA B 168     105.219  71.644 395.758  1.00  1.00           N  
ATOM   3427  C4   DA B 168     105.421  70.317 395.706  1.00  1.00           C  
ATOM   3428  P    DC B 169      99.863  69.003 395.722  1.00  1.00           P  
ATOM   3429  OP1  DC B 169      98.839  68.734 396.756  1.00  1.00           O  
ATOM   3430  OP2  DC B 169      99.966  68.006 394.634  1.00  1.00           O  
ATOM   3431  O5'  DC B 169      99.627  70.457 395.097  1.00  1.00           O  
ATOM   3432  C5'  DC B 169     100.204  71.602 395.753  1.00  1.00           C  
ATOM   3433  C4'  DC B 169     100.824  72.529 394.727  1.00  1.00           C  
ATOM   3434  O4'  DC B 169     102.208  72.186 394.433  1.00  1.00           O  
ATOM   3435  C3'  DC B 169     100.149  72.549 393.355  1.00  1.00           C  
ATOM   3436  O3'  DC B 169     100.186  73.878 392.844  1.00  1.00           O  
ATOM   3437  C2'  DC B 169     101.035  71.667 392.476  1.00  1.00           C  
ATOM   3438  C1'  DC B 169     102.371  72.156 393.023  1.00  1.00           C  
ATOM   3439  N1   DC B 169     103.498  71.264 392.714  1.00  1.00           N  
ATOM   3440  C2   DC B 169     104.690  71.841 392.270  1.00  1.00           C  
ATOM   3441  O2   DC B 169     104.753  73.073 392.153  1.00  1.00           O  
ATOM   3442  N3   DC B 169     105.743  71.042 391.978  1.00  1.00           N  
ATOM   3443  C4   DC B 169     105.633  69.718 392.117  1.00  1.00           C  
ATOM   3444  N4   DC B 169     106.697  68.969 391.817  1.00  1.00           N  
ATOM   3445  C5   DC B 169     104.429  69.105 392.568  1.00  1.00           C  
ATOM   3446  C6   DC B 169     103.396  69.908 392.852  1.00  1.00           C  
ATOM   3447  P    DG B 170      97.939  74.028 390.817  1.00  1.00           P  
ATOM   3448  OP1  DG B 170      96.815  74.575 391.610  1.00  1.00           O  
ATOM   3449  OP2  DG B 170      97.622  72.868 389.954  1.00  1.00           O  
ATOM   3450  O5'  DG B 170      98.587  75.193 389.933  1.00  1.00           O  
ATOM   3451  C5'  DG B 170      99.604  76.029 390.517  1.00  1.00           C  
ATOM   3452  C4'  DG B 170     100.738  76.233 389.532  1.00  1.00           C  
ATOM   3453  O4'  DG B 170     101.751  75.191 389.629  1.00  1.00           O  
ATOM   3454  C3'  DG B 170     100.345  76.229 388.054  1.00  1.00           C  
ATOM   3455  O3'  DG B 170     101.142  77.184 387.363  1.00  1.00           O  
ATOM   3456  C2'  DG B 170     100.722  74.832 387.558  1.00  1.00           C  
ATOM   3457  C1'  DG B 170     102.038  74.723 388.320  1.00  1.00           C  
ATOM   3458  N9   DG B 170     102.541  73.357 388.428  1.00  1.00           N  
ATOM   3459  C8   DG B 170     101.820  72.230 388.743  1.00  1.00           C  
ATOM   3460  N7   DG B 170     102.547  71.146 388.763  1.00  1.00           N  
ATOM   3461  C5   DG B 170     103.826  71.582 388.442  1.00  1.00           C  
ATOM   3462  C6   DG B 170     105.038  70.859 388.311  1.00  1.00           C  
ATOM   3463  O6   DG B 170     105.231  69.645 388.457  1.00  1.00           O  
ATOM   3464  N1   DG B 170     106.099  71.692 387.972  1.00  1.00           N  
ATOM   3465  C2   DG B 170     106.005  73.050 387.784  1.00  1.00           C  
ATOM   3466  N2   DG B 170     107.144  73.682 387.462  1.00  1.00           N  
ATOM   3467  N3   DG B 170     104.881  73.736 387.903  1.00  1.00           N  
ATOM   3468  C4   DG B 170     103.838  72.945 388.232  1.00  1.00           C  
ATOM   3469  P    DT B 171     100.461  77.332 386.339  1.00  1.00           P  
ATOM   3470  OP1  DT B 171      99.738  78.464 386.963  1.00  1.00           O  
ATOM   3471  OP2  DT B 171      99.646  76.420 385.507  1.00  1.00           O  
ATOM   3472  O5'  DT B 171     101.690  77.888 385.480  1.00  1.00           O  
ATOM   3473  C5'  DT B 171     102.948  78.133 386.138  1.00  1.00           C  
ATOM   3474  C4'  DT B 171     104.089  77.611 385.287  1.00  1.00           C  
ATOM   3475  O4'  DT B 171     104.389  76.212 385.559  1.00  1.00           O  
ATOM   3476  C3'  DT B 171     103.865  77.653 383.776  1.00  1.00           C  
ATOM   3477  O3'  DT B 171     105.095  77.975 383.137  1.00  1.00           O  
ATOM   3478  C2'  DT B 171     103.484  76.220 383.402  1.00  1.00           C  
ATOM   3479  C1'  DT B 171     104.483  75.526 384.320  1.00  1.00           C  
ATOM   3480  N1   DT B 171     104.178  74.108 384.560  1.00  1.00           N  
ATOM   3481  C2   DT B 171     105.214  73.203 384.501  1.00  1.00           C  
ATOM   3482  O2   DT B 171     106.365  73.526 384.259  1.00  1.00           O  
ATOM   3483  N3   DT B 171     104.849  71.901 384.735  1.00  1.00           N  
ATOM   3484  C4   DT B 171     103.583  71.425 385.017  1.00  1.00           C  
ATOM   3485  O4   DT B 171     103.407  70.225 385.206  1.00  1.00           O  
ATOM   3486  C5   DT B 171     102.544  72.430 385.064  1.00  1.00           C  
ATOM   3487  C7   DT B 171     101.140  72.009 385.361  1.00  1.00           C  
ATOM   3488  C6   DT B 171     102.890  73.703 384.836  1.00  1.00           C  
ATOM   3489  P    DG B 172     103.938  78.591 380.526  1.00  1.00           P  
ATOM   3490  OP1  DG B 172     103.931  80.056 380.739  1.00  1.00           O  
ATOM   3491  OP2  DG B 172     102.729  78.021 379.890  1.00  1.00           O  
ATOM   3492  O5'  DG B 172     105.233  78.177 379.684  1.00  1.00           O  
ATOM   3493  C5'  DG B 172     106.469  77.930 380.381  1.00  1.00           C  
ATOM   3494  C4'  DG B 172     107.137  76.685 379.829  1.00  1.00           C  
ATOM   3495  O4'  DG B 172     106.689  75.472 380.500  1.00  1.00           O  
ATOM   3496  C3'  DG B 172     106.890  76.400 378.347  1.00  1.00           C  
ATOM   3497  O3'  DG B 172     108.076  75.858 377.779  1.00  1.00           O  
ATOM   3498  C2'  DG B 172     105.809  75.317 378.337  1.00  1.00           C  
ATOM   3499  C1'  DG B 172     106.354  74.511 379.510  1.00  1.00           C  
ATOM   3500  N9   DG B 172     105.385  73.586 380.086  1.00  1.00           N  
ATOM   3501  C8   DG B 172     104.065  73.841 380.377  1.00  1.00           C  
ATOM   3502  N7   DG B 172     103.445  72.813 380.888  1.00  1.00           N  
ATOM   3503  C5   DG B 172     104.412  71.817 380.939  1.00  1.00           C  
ATOM   3504  C6   DG B 172     104.330  70.479 381.399  1.00  1.00           C  
ATOM   3505  O6   DG B 172     103.352  69.884 381.870  1.00  1.00           O  
ATOM   3506  N1   DG B 172     105.547  69.816 381.271  1.00  1.00           N  
ATOM   3507  C2   DG B 172     106.696  70.372 380.764  1.00  1.00           C  
ATOM   3508  N2   DG B 172     107.771  69.570 380.722  1.00  1.00           N  
ATOM   3509  N3   DG B 172     106.785  71.618 380.331  1.00  1.00           N  
ATOM   3510  C4   DG B 172     105.615  72.280 380.447  1.00  1.00           C  
ATOM   3511  P    DC B 173     108.001  76.512 376.726  1.00  1.00           P  
ATOM   3512  OP1  DC B 173     108.758  77.780 376.831  1.00  1.00           O  
ATOM   3513  OP2  DC B 173     106.763  76.560 375.916  1.00  1.00           O  
ATOM   3514  O5'  DC B 173     108.960  75.358 376.172  1.00  1.00           O  
ATOM   3515  C5'  DC B 173     109.774  74.619 377.104  1.00  1.00           C  
ATOM   3516  C4'  DC B 173     109.726  73.141 376.775  1.00  1.00           C  
ATOM   3517  O4'  DC B 173     108.619  72.461 377.433  1.00  1.00           O  
ATOM   3518  C3'  DC B 173     109.546  72.793 375.297  1.00  1.00           C  
ATOM   3519  O3'  DC B 173     110.313  71.631 375.001  1.00  1.00           O  
ATOM   3520  C2'  DC B 173     108.064  72.444 375.159  1.00  1.00           C  
ATOM   3521  C1'  DC B 173     107.942  71.671 376.467  1.00  1.00           C  
ATOM   3522  N1   DC B 173     106.556  71.487 376.919  1.00  1.00           N  
ATOM   3523  C2   DC B 173     106.176  70.227 377.385  1.00  1.00           C  
ATOM   3524  O2   DC B 173     107.017  69.315 377.400  1.00  1.00           O  
ATOM   3525  N3   DC B 173     104.905  70.032 377.806  1.00  1.00           N  
ATOM   3526  C4   DC B 173     104.031  71.040 377.773  1.00  1.00           C  
ATOM   3527  N4   DC B 173     102.786  70.802 378.197  1.00  1.00           N  
ATOM   3528  C5   DC B 173     104.391  72.335 377.302  1.00  1.00           C  
ATOM   3529  C6   DC B 173     105.652  72.513 376.888  1.00  1.00           C  
ATOM   3530  P    DC B 174     110.228  71.561 373.392  1.00  1.00           P  
ATOM   3531  OP1  DC B 174     111.532  72.261 373.410  1.00  1.00           O  
ATOM   3532  OP2  DC B 174     109.231  72.071 372.424  1.00  1.00           O  
ATOM   3533  O5'  DC B 174     110.461  69.997 373.149  1.00  1.00           O  
ATOM   3534  C5'  DC B 174     110.731  69.147 374.280  1.00  1.00           C  
ATOM   3535  C4'  DC B 174     109.929  67.867 374.170  1.00  1.00           C  
ATOM   3536  O4'  DC B 174     108.605  67.988 374.766  1.00  1.00           O  
ATOM   3537  C3'  DC B 174     109.650  67.377 372.749  1.00  1.00           C  
ATOM   3538  O3'  DC B 174     109.705  65.954 372.734  1.00  1.00           O  
ATOM   3539  C2'  DC B 174     108.211  67.809 372.466  1.00  1.00           C  
ATOM   3540  C1'  DC B 174     107.652  67.478 373.845  1.00  1.00           C  
ATOM   3541  N1   DC B 174     106.359  68.117 374.127  1.00  1.00           N  
ATOM   3542  C2   DC B 174     105.358  67.343 374.719  1.00  1.00           C  
ATOM   3543  O2   DC B 174     105.595  66.155 374.982  1.00  1.00           O  
ATOM   3544  N3   DC B 174     104.158  67.907 374.990  1.00  1.00           N  
ATOM   3545  C4   DC B 174     103.943  69.190 374.690  1.00  1.00           C  
ATOM   3546  N4   DC B 174     102.744  69.706 374.973  1.00  1.00           N  
ATOM   3547  C5   DC B 174     104.946  70.001 374.086  1.00  1.00           C  
ATOM   3548  C6   DC B 174     106.128  69.430 373.824  1.00  1.00           C  
ATOM   3549  P    DT B 175     109.677  65.236 370.756  1.00  1.00           P  
ATOM   3550  OP1  DT B 175     111.156  65.170 370.787  1.00  1.00           O  
ATOM   3551  OP2  DT B 175     109.082  65.894 369.572  1.00  1.00           O  
ATOM   3552  O5'  DT B 175     109.071  63.765 370.915  1.00  1.00           O  
ATOM   3553  C5'  DT B 175     108.868  63.232 372.238  1.00  1.00           C  
ATOM   3554  C4'  DT B 175     107.520  62.544 372.320  1.00  1.00           C  
ATOM   3555  O4'  DT B 175     106.451  63.462 372.688  1.00  1.00           O  
ATOM   3556  C3'  DT B 175     107.023  61.898 371.027  1.00  1.00           C  
ATOM   3557  O3'  DT B 175     106.339  60.694 371.348  1.00  1.00           O  
ATOM   3558  C2'  DT B 175     106.011  62.896 370.461  1.00  1.00           C  
ATOM   3559  C1'  DT B 175     105.368  63.269 371.791  1.00  1.00           C  
ATOM   3560  N1   DT B 175     104.590  64.516 371.742  1.00  1.00           N  
ATOM   3561  C2   DT B 175     103.354  64.533 372.348  1.00  1.00           C  
ATOM   3562  O2   DT B 175     102.881  63.565 372.920  1.00  1.00           O  
ATOM   3563  N3   DT B 175     102.690  65.731 372.258  1.00  1.00           N  
ATOM   3564  C4   DT B 175     103.129  66.885 371.638  1.00  1.00           C  
ATOM   3565  O4   DT B 175     102.420  67.888 371.639  1.00  1.00           O  
ATOM   3566  C5   DT B 175     104.434  66.796 371.023  1.00  1.00           C  
ATOM   3567  C7   DT B 175     104.992  67.996 370.326  1.00  1.00           C  
ATOM   3568  C6   DT B 175     105.089  65.631 371.105  1.00  1.00           C  
ATOM   3569  P    DG B 176     106.284  59.631 368.627  1.00  1.00           P  
ATOM   3570  OP1  DG B 176     107.454  58.745 368.820  1.00  1.00           O  
ATOM   3571  OP2  DG B 176     106.230  60.368 367.345  1.00  1.00           O  
ATOM   3572  O5'  DG B 176     104.937  58.789 368.819  1.00  1.00           O  
ATOM   3573  C5'  DG B 176     104.402  58.622 370.146  1.00  1.00           C  
ATOM   3574  C4'  DG B 176     102.900  58.830 370.130  1.00  1.00           C  
ATOM   3575  O4'  DG B 176     102.532  60.227 370.320  1.00  1.00           O  
ATOM   3576  C3'  DG B 176     102.187  58.433 368.837  1.00  1.00           C  
ATOM   3577  O3'  DG B 176     100.921  57.872 369.164  1.00  1.00           O  
ATOM   3578  C2'  DG B 176     101.957  59.754 368.101  1.00  1.00           C  
ATOM   3579  C1'  DG B 176     101.579  60.576 369.328  1.00  1.00           C  
ATOM   3580  N9   DG B 176     101.657  62.018 369.114  1.00  1.00           N  
ATOM   3581  C8   DG B 176     102.665  62.709 368.483  1.00  1.00           C  
ATOM   3582  N7   DG B 176     102.455  63.997 368.444  1.00  1.00           N  
ATOM   3583  C5   DG B 176     101.236  64.168 369.088  1.00  1.00           C  
ATOM   3584  C6   DG B 176     100.493  65.346 369.352  1.00  1.00           C  
ATOM   3585  O6   DG B 176     100.773  66.516 369.060  1.00  1.00           O  
ATOM   3586  N1   DG B 176      99.310  65.066 370.029  1.00  1.00           N  
ATOM   3587  C2   DG B 176      98.896  63.811 370.404  1.00  1.00           C  
ATOM   3588  N2   DG B 176      97.722  63.746 371.051  1.00  1.00           N  
ATOM   3589  N3   DG B 176      99.579  62.705 370.162  1.00  1.00           N  
ATOM   3590  C4   DG B 176     100.731  62.954 369.507  1.00  1.00           C  
ATOM   3591  P    DG B 177     100.509  57.100 367.642  1.00  1.00           P  
ATOM   3592  OP1  DG B 177     101.037  55.806 368.131  1.00  1.00           O  
ATOM   3593  OP2  DG B 177     100.899  57.484 366.267  1.00  1.00           O  
ATOM   3594  O5'  DG B 177      98.915  57.111 367.771  1.00  1.00           O  
ATOM   3595  C5'  DG B 177      98.318  57.511 369.020  1.00  1.00           C  
ATOM   3596  C4'  DG B 177      97.147  58.439 368.762  1.00  1.00           C  
ATOM   3597  O4'  DG B 177      97.554  59.835 368.682  1.00  1.00           O  
ATOM   3598  C3'  DG B 177      96.384  58.202 367.459  1.00  1.00           C  
ATOM   3599  O3'  DG B 177      95.000  58.435 367.687  1.00  1.00           O  
ATOM   3600  C2'  DG B 177      96.907  59.276 366.504  1.00  1.00           C  
ATOM   3601  C1'  DG B 177      96.964  60.407 367.524  1.00  1.00           C  
ATOM   3602  N9   DG B 177      97.791  61.534 367.104  1.00  1.00           N  
ATOM   3603  C8   DG B 177      99.035  61.478 366.522  1.00  1.00           C  
ATOM   3604  N7   DG B 177      99.529  62.657 366.257  1.00  1.00           N  
ATOM   3605  C5   DG B 177      98.554  63.546 366.690  1.00  1.00           C  
ATOM   3606  C6   DG B 177      98.524  64.963 366.663  1.00  1.00           C  
ATOM   3607  O6   DG B 177      99.385  65.744 366.238  1.00  1.00           O  
ATOM   3608  N1   DG B 177      97.343  65.462 367.203  1.00  1.00           N  
ATOM   3609  C2   DG B 177      96.321  64.694 367.704  1.00  1.00           C  
ATOM   3610  N2   DG B 177      95.261  65.362 368.184  1.00  1.00           N  
ATOM   3611  N3   DG B 177      96.336  63.372 367.734  1.00  1.00           N  
ATOM   3612  C4   DG B 177      97.474  62.867 367.215  1.00  1.00           C  
ATOM   3613  P    DA B 178      94.011  57.453 366.825  1.00  1.00           P  
ATOM   3614  OP1  DA B 178      93.769  56.243 367.641  1.00  1.00           O  
ATOM   3615  OP2  DA B 178      94.511  57.221 365.451  1.00  1.00           O  
ATOM   3616  O5'  DA B 178      92.681  58.339 366.769  1.00  1.00           O  
ATOM   3617  C5'  DA B 178      92.428  59.286 367.824  1.00  1.00           C  
ATOM   3618  C4'  DA B 178      91.939  60.597 367.239  1.00  1.00           C  
ATOM   3619  O4'  DA B 178      93.034  61.495 366.900  1.00  1.00           O  
ATOM   3620  C3'  DA B 178      91.136  60.489 365.944  1.00  1.00           C  
ATOM   3621  O3'  DA B 178      90.104  61.469 365.959  1.00  1.00           O  
ATOM   3622  C2'  DA B 178      92.131  60.849 364.840  1.00  1.00           C  
ATOM   3623  C1'  DA B 178      92.818  61.988 365.586  1.00  1.00           C  
ATOM   3624  N9   DA B 178      94.112  62.361 365.023  1.00  1.00           N  
ATOM   3625  C8   DA B 178      95.119  61.523 364.607  1.00  1.00           C  
ATOM   3626  N7   DA B 178      96.171  62.152 364.143  1.00  1.00           N  
ATOM   3627  C5   DA B 178      95.836  63.495 364.261  1.00  1.00           C  
ATOM   3628  C6   DA B 178      96.530  64.674 363.941  1.00  1.00           C  
ATOM   3629  N6   DA B 178      97.756  64.693 363.414  1.00  1.00           N  
ATOM   3630  N1   DA B 178      95.911  65.850 364.184  1.00  1.00           N  
ATOM   3631  C2   DA B 178      94.683  65.831 364.712  1.00  1.00           C  
ATOM   3632  N3   DA B 178      93.928  64.790 365.056  1.00  1.00           N  
ATOM   3633  C4   DA B 178      94.570  63.638 364.802  1.00  1.00           C  
ATOM   3634  P    DG B 179      89.032  60.461 364.254  1.00  1.00           P  
ATOM   3635  OP1  DG B 179      88.145  59.734 365.190  1.00  1.00           O  
ATOM   3636  OP2  DG B 179      89.469  59.708 363.057  1.00  1.00           O  
ATOM   3637  O5'  DG B 179      88.332  61.827 363.804  1.00  1.00           O  
ATOM   3638  C5'  DG B 179      88.493  62.998 364.628  1.00  1.00           C  
ATOM   3639  C4'  DG B 179      88.779  64.208 363.760  1.00  1.00           C  
ATOM   3640  O4'  DG B 179      90.202  64.379 363.499  1.00  1.00           O  
ATOM   3641  C3'  DG B 179      88.148  64.192 362.367  1.00  1.00           C  
ATOM   3642  O3'  DG B 179      87.746  65.514 362.029  1.00  1.00           O  
ATOM   3643  C2'  DG B 179      89.284  63.775 361.432  1.00  1.00           C  
ATOM   3644  C1'  DG B 179      90.378  64.595 362.107  1.00  1.00           C  
ATOM   3645  N9   DG B 179      91.729  64.175 361.751  1.00  1.00           N  
ATOM   3646  C8   DG B 179      92.205  62.887 361.678  1.00  1.00           C  
ATOM   3647  N7   DG B 179      93.462  62.825 361.332  1.00  1.00           N  
ATOM   3648  C5   DG B 179      93.841  64.151 361.167  1.00  1.00           C  
ATOM   3649  C6   DG B 179      95.089  64.712 360.795  1.00  1.00           C  
ATOM   3650  O6   DG B 179      96.147  64.128 360.528  1.00  1.00           O  
ATOM   3651  N1   DG B 179      95.034  66.101 360.747  1.00  1.00           N  
ATOM   3652  C2   DG B 179      93.919  66.854 361.022  1.00  1.00           C  
ATOM   3653  N2   DG B 179      94.066  68.184 360.922  1.00  1.00           N  
ATOM   3654  N3   DG B 179      92.749  66.344 361.369  1.00  1.00           N  
ATOM   3655  C4   DG B 179      92.781  64.996 361.422  1.00  1.00           C  
ATOM   3656  P    DA B 180      86.376  65.582 361.134  1.00  1.00           P  
ATOM   3657  OP1  DA B 180      85.236  65.658 362.074  1.00  1.00           O  
ATOM   3658  OP2  DA B 180      86.313  64.502 360.123  1.00  1.00           O  
ATOM   3659  O5'  DA B 180      86.564  66.991 360.402  1.00  1.00           O  
ATOM   3660  C5'  DA B 180      87.356  68.010 361.042  1.00  1.00           C  
ATOM   3661  C4'  DA B 180      88.270  68.670 360.028  1.00  1.00           C  
ATOM   3662  O4'  DA B 180      89.543  67.975 359.894  1.00  1.00           O  
ATOM   3663  C3'  DA B 180      87.736  68.741 358.598  1.00  1.00           C  
ATOM   3664  O3'  DA B 180      88.147  69.971 358.013  1.00  1.00           O  
ATOM   3665  C2'  DA B 180      88.440  67.597 357.865  1.00  1.00           C  
ATOM   3666  C1'  DA B 180      89.807  67.788 358.512  1.00  1.00           C  
ATOM   3667  N9   DA B 180      90.689  66.633 358.371  1.00  1.00           N  
ATOM   3668  C8   DA B 180      90.371  65.309 358.550  1.00  1.00           C  
ATOM   3669  N7   DA B 180      91.377  64.493 358.352  1.00  1.00           N  
ATOM   3670  C5   DA B 180      92.430  65.336 358.021  1.00  1.00           C  
ATOM   3671  C6   DA B 180      93.774  65.087 357.696  1.00  1.00           C  
ATOM   3672  N6   DA B 180      94.311  63.866 357.648  1.00  1.00           N  
ATOM   3673  N1   DA B 180      94.559  66.151 357.417  1.00  1.00           N  
ATOM   3674  C2   DA B 180      94.019  67.374 357.465  1.00  1.00           C  
ATOM   3675  N3   DA B 180      92.773  67.736 357.757  1.00  1.00           N  
ATOM   3676  C4   DA B 180      92.020  66.658 358.029  1.00  1.00           C  
ATOM   3677  P    DC B 181      87.049  69.327 357.145  1.00  1.00           P  
ATOM   3678  OP1  DC B 181      86.101  70.107 357.971  1.00  1.00           O  
ATOM   3679  OP2  DC B 181      86.461  68.235 356.337  1.00  1.00           O  
ATOM   3680  O5'  DC B 181      87.871  70.315 356.192  1.00  1.00           O  
ATOM   3681  C5'  DC B 181      89.064  70.943 356.700  1.00  1.00           C  
ATOM   3682  C4'  DC B 181      90.162  70.890 355.657  1.00  1.00           C  
ATOM   3683  O4'  DC B 181      90.949  69.667 355.742  1.00  1.00           O  
ATOM   3684  C3'  DC B 181      89.699  70.931 354.201  1.00  1.00           C  
ATOM   3685  O3'  DC B 181      90.634  71.689 353.442  1.00  1.00           O  
ATOM   3686  C2'  DC B 181      89.761  69.476 353.734  1.00  1.00           C  
ATOM   3687  C1'  DC B 181      91.066  69.121 354.437  1.00  1.00           C  
ATOM   3688  N1   DC B 181      91.291  67.674 354.567  1.00  1.00           N  
ATOM   3689  C2   DC B 181      92.563  67.177 354.274  1.00  1.00           C  
ATOM   3690  O2   DC B 181      93.449  67.969 353.917  1.00  1.00           O  
ATOM   3691  N3   DC B 181      92.797  65.849 354.386  1.00  1.00           N  
ATOM   3692  C4   DC B 181      91.816  65.031 354.773  1.00  1.00           C  
ATOM   3693  N4   DC B 181      92.091  63.727 354.869  1.00  1.00           N  
ATOM   3694  C5   DC B 181      90.510  65.511 355.078  1.00  1.00           C  
ATOM   3695  C6   DC B 181      90.294  66.827 354.962  1.00  1.00           C  
ATOM   3696  P    DT B 182      89.880  72.076 351.515  1.00  1.00           P  
ATOM   3697  OP1  DT B 182      89.396  73.389 351.997  1.00  1.00           O  
ATOM   3698  OP2  DT B 182      88.905  71.263 350.755  1.00  1.00           O  
ATOM   3699  O5'  DT B 182      91.205  72.280 350.644  1.00  1.00           O  
ATOM   3700  C5'  DT B 182      92.480  72.335 351.313  1.00  1.00           C  
ATOM   3701  C4'  DT B 182      93.500  71.508 350.556  1.00  1.00           C  
ATOM   3702  O4'  DT B 182      93.507  70.114 350.978  1.00  1.00           O  
ATOM   3703  C3'  DT B 182      93.305  71.434 349.042  1.00  1.00           C  
ATOM   3704  O3'  DT B 182      94.581  71.434 348.413  1.00  1.00           O  
ATOM   3705  C2'  DT B 182      92.645  70.075 348.803  1.00  1.00           C  
ATOM   3706  C1'  DT B 182      93.473  69.296 349.819  1.00  1.00           C  
ATOM   3707  N1   DT B 182      92.884  68.001 350.191  1.00  1.00           N  
ATOM   3708  C2   DT B 182      93.715  66.906 350.257  1.00  1.00           C  
ATOM   3709  O2   DT B 182      94.910  66.964 350.020  1.00  1.00           O  
ATOM   3710  N3   DT B 182      93.091  65.736 350.611  1.00  1.00           N  
ATOM   3711  C4   DT B 182      91.752  65.557 350.899  1.00  1.00           C  
ATOM   3712  O4   DT B 182      91.334  64.443 351.203  1.00  1.00           O  
ATOM   3713  C5   DT B 182      90.938  66.748 350.811  1.00  1.00           C  
ATOM   3714  C7   DT B 182      89.475  66.652 351.105  1.00  1.00           C  
ATOM   3715  C6   DT B 182      91.538  67.895 350.466  1.00  1.00           C  
ATOM   3716  P    DA B 183      94.087  71.866 346.039  1.00  1.00           P  
ATOM   3717  OP1  DA B 183      94.400  73.308 346.149  1.00  1.00           O  
ATOM   3718  OP2  DA B 183      92.838  71.525 345.321  1.00  1.00           O  
ATOM   3719  O5'  DA B 183      95.318  71.098 345.368  1.00  1.00           O  
ATOM   3720  C5'  DA B 183      96.398  70.645 346.207  1.00  1.00           C  
ATOM   3721  C4'  DA B 183      96.804  69.237 345.815  1.00  1.00           C  
ATOM   3722  O4'  DA B 183      96.032  68.222 346.517  1.00  1.00           O  
ATOM   3723  C3'  DA B 183      96.627  68.880 344.339  1.00  1.00           C  
ATOM   3724  O3'  DA B 183      97.701  68.037 343.937  1.00  1.00           O  
ATOM   3725  C2'  DA B 183      95.330  68.071 344.290  1.00  1.00           C  
ATOM   3726  C1'  DA B 183      95.571  67.273 345.567  1.00  1.00           C  
ATOM   3727  N9   DA B 183      94.367  66.645 346.101  1.00  1.00           N  
ATOM   3728  C8   DA B 183      93.119  67.204 346.237  1.00  1.00           C  
ATOM   3729  N7   DA B 183      92.230  66.390 346.753  1.00  1.00           N  
ATOM   3730  C5   DA B 183      92.939  65.216 346.971  1.00  1.00           C  
ATOM   3731  C6   DA B 183      92.563  63.970 347.501  1.00  1.00           C  
ATOM   3732  N6   DA B 183      91.330  63.686 347.924  1.00  1.00           N  
ATOM   3733  N1   DA B 183      93.512  63.012 347.581  1.00  1.00           N  
ATOM   3734  C2   DA B 183      94.748  63.298 347.156  1.00  1.00           C  
ATOM   3735  N3   DA B 183      95.223  64.429 346.640  1.00  1.00           N  
ATOM   3736  C4   DA B 183      94.257  65.359 346.574  1.00  1.00           C  
ATOM   3737  P    DG B 184      97.230  68.366 341.759  1.00  1.00           P  
ATOM   3738  OP1  DG B 184      98.241  69.443 341.663  1.00  1.00           O  
ATOM   3739  OP2  DG B 184      95.983  68.575 340.990  1.00  1.00           O  
ATOM   3740  O5'  DG B 184      97.891  66.970 341.342  1.00  1.00           O  
ATOM   3741  C5'  DG B 184      98.586  66.200 342.341  1.00  1.00           C  
ATOM   3742  C4'  DG B 184      98.210  64.736 342.223  1.00  1.00           C  
ATOM   3743  O4'  DG B 184      97.026  64.403 343.004  1.00  1.00           O  
ATOM   3744  C3'  DG B 184      97.871  64.248 340.814  1.00  1.00           C  
ATOM   3745  O3'  DG B 184      98.358  62.920 340.658  1.00  1.00           O  
ATOM   3746  C2'  DG B 184      96.342  64.213 340.774  1.00  1.00           C  
ATOM   3747  C1'  DG B 184      96.141  63.659 342.179  1.00  1.00           C  
ATOM   3748  N9   DG B 184      94.787  63.838 342.692  1.00  1.00           N  
ATOM   3749  C8   DG B 184      94.013  64.972 342.611  1.00  1.00           C  
ATOM   3750  N7   DG B 184      92.838  64.830 343.163  1.00  1.00           N  
ATOM   3751  C5   DG B 184      92.835  63.525 343.637  1.00  1.00           C  
ATOM   3752  C6   DG B 184      91.831  62.800 344.328  1.00  1.00           C  
ATOM   3753  O6   DG B 184      90.704  63.180 344.670  1.00  1.00           O  
ATOM   3754  N1   DG B 184      92.244  61.505 344.621  1.00  1.00           N  
ATOM   3755  C2   DG B 184      93.467  60.974 344.292  1.00  1.00           C  
ATOM   3756  N2   DG B 184      93.679  59.702 344.664  1.00  1.00           N  
ATOM   3757  N3   DG B 184      94.411  61.639 343.648  1.00  1.00           N  
ATOM   3758  C4   DG B 184      94.032  62.900 343.354  1.00  1.00           C  
ATOM   3759  P    DG B 185      98.280  62.752 338.913  1.00  1.00           P  
ATOM   3760  OP1  DG B 185      99.708  63.127 338.791  1.00  1.00           O  
ATOM   3761  OP2  DG B 185      97.355  63.398 337.955  1.00  1.00           O  
ATOM   3762  O5'  DG B 185      98.133  61.163 338.813  1.00  1.00           O  
ATOM   3763  C5'  DG B 185      98.286  60.371 340.007  1.00  1.00           C  
ATOM   3764  C4'  DG B 185      97.207  59.308 340.067  1.00  1.00           C  
ATOM   3765  O4'  DG B 185      95.995  59.785 340.719  1.00  1.00           O  
ATOM   3766  C3'  DG B 185      96.718  58.780 338.718  1.00  1.00           C  
ATOM   3767  O3'  DG B 185      96.447  57.388 338.840  1.00  1.00           O  
ATOM   3768  C2'  DG B 185      95.397  59.512 338.472  1.00  1.00           C  
ATOM   3769  C1'  DG B 185      94.884  59.437 339.905  1.00  1.00           C  
ATOM   3770  N9   DG B 185      93.803  60.375 340.191  1.00  1.00           N  
ATOM   3771  C8   DG B 185      93.737  61.699 339.828  1.00  1.00           C  
ATOM   3772  N7   DG B 185      92.641  62.285 340.227  1.00  1.00           N  
ATOM   3773  C5   DG B 185      91.939  61.289 340.894  1.00  1.00           C  
ATOM   3774  C6   DG B 185      90.680  61.327 341.543  1.00  1.00           C  
ATOM   3775  O6   DG B 185      89.904  62.284 341.663  1.00  1.00           O  
ATOM   3776  N1   DG B 185      90.345  60.093 342.089  1.00  1.00           N  
ATOM   3777  C2   DG B 185      91.125  58.964 342.019  1.00  1.00           C  
ATOM   3778  N2   DG B 185      90.629  57.866 342.610  1.00  1.00           N  
ATOM   3779  N3   DG B 185      92.301  58.914 341.416  1.00  1.00           N  
ATOM   3780  C4   DG B 185      92.645  60.103 340.880  1.00  1.00           C  
ATOM   3781  P    DG B 186      96.359  56.929 337.148  1.00  1.00           P  
ATOM   3782  OP1  DG B 186      97.776  56.499 337.169  1.00  1.00           O  
ATOM   3783  OP2  DG B 186      95.943  57.740 335.983  1.00  1.00           O  
ATOM   3784  O5'  DG B 186      95.409  55.649 337.278  1.00  1.00           O  
ATOM   3785  C5'  DG B 186      95.082  55.152 338.590  1.00  1.00           C  
ATOM   3786  C4'  DG B 186      93.606  54.815 338.665  1.00  1.00           C  
ATOM   3787  O4'  DG B 186      92.796  55.960 339.060  1.00  1.00           O  
ATOM   3788  C3'  DG B 186      92.964  54.342 337.360  1.00  1.00           C  
ATOM   3789  O3'  DG B 186      92.003  53.336 337.658  1.00  1.00           O  
ATOM   3790  C2'  DG B 186      92.229  55.571 336.823  1.00  1.00           C  
ATOM   3791  C1'  DG B 186      91.698  56.060 338.165  1.00  1.00           C  
ATOM   3792  N9   DG B 186      91.254  57.451 338.148  1.00  1.00           N  
ATOM   3793  C8   DG B 186      91.901  58.521 337.578  1.00  1.00           C  
ATOM   3794  N7   DG B 186      91.257  59.646 337.725  1.00  1.00           N  
ATOM   3795  C5   DG B 186      90.115  59.300 338.435  1.00  1.00           C  
ATOM   3796  C6   DG B 186      89.036  60.100 338.889  1.00  1.00           C  
ATOM   3797  O6   DG B 186      88.868  61.319 338.749  1.00  1.00           O  
ATOM   3798  N1   DG B 186      88.087  59.345 339.569  1.00  1.00           N  
ATOM   3799  C2   DG B 186      88.166  57.991 339.785  1.00  1.00           C  
ATOM   3800  N2   DG B 186      87.149  57.440 340.465  1.00  1.00           N  
ATOM   3801  N3   DG B 186      89.165  57.233 339.366  1.00  1.00           N  
ATOM   3802  C4   DG B 186      90.099  57.947 338.703  1.00  1.00           C  
ATOM   3803  P    DA B 187      91.896  52.164 336.518  1.00  1.00           P  
ATOM   3804  OP1  DA B 187      92.866  51.107 336.879  1.00  1.00           O  
ATOM   3805  OP2  DA B 187      92.006  52.706 335.145  1.00  1.00           O  
ATOM   3806  O5'  DA B 187      90.408  51.636 336.769  1.00  1.00           O  
ATOM   3807  C5'  DA B 187      89.833  51.767 338.083  1.00  1.00           C  
ATOM   3808  C4'  DA B 187      88.402  52.257 337.977  1.00  1.00           C  
ATOM   3809  O4'  DA B 187      88.314  53.711 337.957  1.00  1.00           O  
ATOM   3810  C3'  DA B 187      87.641  51.825 336.724  1.00  1.00           C  
ATOM   3811  O3'  DA B 187      86.285  51.572 337.072  1.00  1.00           O  
ATOM   3812  C2'  DA B 187      87.687  53.045 335.803  1.00  1.00           C  
ATOM   3813  C1'  DA B 187      87.462  54.093 336.887  1.00  1.00           C  
ATOM   3814  N9   DA B 187      87.826  55.446 336.480  1.00  1.00           N  
ATOM   3815  C8   DA B 187      88.954  55.843 335.802  1.00  1.00           C  
ATOM   3816  N7   DA B 187      89.006  57.133 335.575  1.00  1.00           N  
ATOM   3817  C5   DA B 187      87.834  57.620 336.140  1.00  1.00           C  
ATOM   3818  C6   DA B 187      87.297  58.914 336.235  1.00  1.00           C  
ATOM   3819  N6   DA B 187      87.893  60.002 335.741  1.00  1.00           N  
ATOM   3820  N1   DA B 187      86.109  59.055 336.863  1.00  1.00           N  
ATOM   3821  C2   DA B 187      85.513  57.965 337.357  1.00  1.00           C  
ATOM   3822  N3   DA B 187      85.917  56.696 337.331  1.00  1.00           N  
ATOM   3823  C4   DA B 187      87.098  56.591 336.702  1.00  1.00           C  
ATOM   3824  P    DG B 188      85.920  50.491 335.130  1.00  1.00           P  
ATOM   3825  OP1  DG B 188      86.168  49.179 335.768  1.00  1.00           O  
ATOM   3826  OP2  DG B 188      86.425  50.648 333.747  1.00  1.00           O  
ATOM   3827  O5'  DG B 188      84.355  50.819 335.170  1.00  1.00           O  
ATOM   3828  C5'  DG B 188      83.804  51.454 336.340  1.00  1.00           C  
ATOM   3829  C4'  DG B 188      82.847  52.556 335.931  1.00  1.00           C  
ATOM   3830  O4'  DG B 188      83.521  53.833 335.739  1.00  1.00           O  
ATOM   3831  C3'  DG B 188      82.098  52.333 334.617  1.00  1.00           C  
ATOM   3832  O3'  DG B 188      80.778  52.849 334.746  1.00  1.00           O  
ATOM   3833  C2'  DG B 188      82.852  53.182 333.593  1.00  1.00           C  
ATOM   3834  C1'  DG B 188      83.094  54.382 334.501  1.00  1.00           C  
ATOM   3835  N9   DG B 188      84.139  55.280 334.020  1.00  1.00           N  
ATOM   3836  C8   DG B 188      85.368  54.928 333.515  1.00  1.00           C  
ATOM   3837  N7   DG B 188      86.091  55.956 333.164  1.00  1.00           N  
ATOM   3838  C5   DG B 188      85.293  57.055 333.455  1.00  1.00           C  
ATOM   3839  C6   DG B 188      85.541  58.441 333.291  1.00  1.00           C  
ATOM   3840  O6   DG B 188      86.552  58.995 332.840  1.00  1.00           O  
ATOM   3841  N1   DG B 188      84.462  59.209 333.715  1.00  1.00           N  
ATOM   3842  C2   DG B 188      83.293  58.707 334.232  1.00  1.00           C  
ATOM   3843  N2   DG B 188      82.367  59.612 334.587  1.00  1.00           N  
ATOM   3844  N3   DG B 188      83.048  57.417 334.390  1.00  1.00           N  
ATOM   3845  C4   DG B 188      84.084  56.653 333.985  1.00  1.00           C  
ATOM   3846  P    DT B 189      80.224  52.261 333.807  1.00  1.00           P  
ATOM   3847  OP1  DT B 189      79.825  51.158 334.711  1.00  1.00           O  
ATOM   3848  OP2  DT B 189      80.652  51.864 332.448  1.00  1.00           O  
ATOM   3849  O5'  DT B 189      79.036  53.328 333.707  1.00  1.00           O  
ATOM   3850  C5'  DT B 189      78.949  54.371 334.697  1.00  1.00           C  
ATOM   3851  C4'  DT B 189      78.644  55.697 334.028  1.00  1.00           C  
ATOM   3852  O4'  DT B 189      79.852  56.398 333.611  1.00  1.00           O  
ATOM   3853  C3'  DT B 189      77.804  55.621 332.754  1.00  1.00           C  
ATOM   3854  O3'  DT B 189      76.928  56.741 332.714  1.00  1.00           O  
ATOM   3855  C2'  DT B 189      78.816  55.755 331.614  1.00  1.00           C  
ATOM   3856  C1'  DT B 189      79.679  56.827 332.270  1.00  1.00           C  
ATOM   3857  N1   DT B 189      81.010  56.967 331.661  1.00  1.00           N  
ATOM   3858  C2   DT B 189      81.480  58.238 331.417  1.00  1.00           C  
ATOM   3859  O2   DT B 189      80.845  59.244 331.682  1.00  1.00           O  
ATOM   3860  N3   DT B 189      82.729  58.285 330.848  1.00  1.00           N  
ATOM   3861  C4   DT B 189      83.533  57.214 330.507  1.00  1.00           C  
ATOM   3862  O4   DT B 189      84.634  57.412 330.001  1.00  1.00           O  
ATOM   3863  C5   DT B 189      82.976  55.911 330.791  1.00  1.00           C  
ATOM   3864  C7   DT B 189      83.775  54.691 330.456  1.00  1.00           C  
ATOM   3865  C6   DT B 189      81.759  55.854 331.347  1.00  1.00           C  
ATOM   3866  P    DA B 190      75.310  56.182 330.943  1.00  1.00           P  
ATOM   3867  OP1  DA B 190      74.289  55.713 331.906  1.00  1.00           O  
ATOM   3868  OP2  DA B 190      75.549  55.308 329.772  1.00  1.00           O  
ATOM   3869  O5'  DA B 190      74.941  57.657 330.445  1.00  1.00           O  
ATOM   3870  C5'  DA B 190      75.378  58.786 331.227  1.00  1.00           C  
ATOM   3871  C4'  DA B 190      75.926  59.866 330.315  1.00  1.00           C  
ATOM   3872  O4'  DA B 190      77.347  59.695 330.046  1.00  1.00           O  
ATOM   3873  C3'  DA B 190      75.295  59.949 328.926  1.00  1.00           C  
ATOM   3874  O3'  DA B 190      75.208  61.316 328.541  1.00  1.00           O  
ATOM   3875  C2'  DA B 190      76.294  59.248 328.005  1.00  1.00           C  
ATOM   3876  C1'  DA B 190      77.555  59.816 328.646  1.00  1.00           C  
ATOM   3877  N9   DA B 190      78.769  59.082 328.303  1.00  1.00           N  
ATOM   3878  C8   DA B 190      78.944  57.719 328.271  1.00  1.00           C  
ATOM   3879  N7   DA B 190      80.153  57.351 327.924  1.00  1.00           N  
ATOM   3880  C5   DA B 190      80.820  58.550 327.713  1.00  1.00           C  
ATOM   3881  C6   DA B 190      82.138  58.843 327.325  1.00  1.00           C  
ATOM   3882  N6   DA B 190      83.060  57.913 327.070  1.00  1.00           N  
ATOM   3883  N1   DA B 190      82.482  60.145 327.207  1.00  1.00           N  
ATOM   3884  C2   DA B 190      81.557  61.077 327.463  1.00  1.00           C  
ATOM   3885  N3   DA B 190      80.288  60.927 327.835  1.00  1.00           N  
ATOM   3886  C4   DA B 190      79.979  59.625 327.943  1.00  1.00           C  
ATOM   3887  P    DA B 191      73.983  61.404 327.360  1.00  1.00           P  
ATOM   3888  OP1  DA B 191      72.865  61.753 328.265  1.00  1.00           O  
ATOM   3889  OP2  DA B 191      73.705  60.346 326.363  1.00  1.00           O  
ATOM   3890  O5'  DA B 191      74.503  62.720 326.616  1.00  1.00           O  
ATOM   3891  C5'  DA B 191      75.487  63.546 327.267  1.00  1.00           C  
ATOM   3892  C4'  DA B 191      76.554  63.963 326.273  1.00  1.00           C  
ATOM   3893  O4'  DA B 191      77.640  62.997 326.187  1.00  1.00           O  
ATOM   3894  C3'  DA B 191      76.088  64.125 324.826  1.00  1.00           C  
ATOM   3895  O3'  DA B 191      76.781  65.220 324.239  1.00  1.00           O  
ATOM   3896  C2'  DA B 191      76.535  62.838 324.131  1.00  1.00           C  
ATOM   3897  C1'  DA B 191      77.892  62.729 324.816  1.00  1.00           C  
ATOM   3898  N9   DA B 191      78.494  61.403 324.717  1.00  1.00           N  
ATOM   3899  C8   DA B 191      77.881  60.187 324.903  1.00  1.00           C  
ATOM   3900  N7   DA B 191      78.682  59.162 324.747  1.00  1.00           N  
ATOM   3901  C5   DA B 191      79.907  59.740 324.437  1.00  1.00           C  
ATOM   3902  C6   DA B 191      81.168  59.188 324.156  1.00  1.00           C  
ATOM   3903  N6   DA B 191      81.417  57.877 324.141  1.00  1.00           N  
ATOM   3904  N1   DA B 191      82.179  60.043 323.887  1.00  1.00           N  
ATOM   3905  C2   DA B 191      81.929  61.356 323.903  1.00  1.00           C  
ATOM   3906  N3   DA B 191      80.789  61.996 324.152  1.00  1.00           N  
ATOM   3907  C4   DA B 191      79.805  61.120 324.415  1.00  1.00           C  
ATOM   3908  P    DT B 192      75.751  65.103 323.065  1.00  1.00           P  
ATOM   3909  OP1  DT B 192      74.937  66.071 323.836  1.00  1.00           O  
ATOM   3910  OP2  DT B 192      75.006  64.217 322.144  1.00  1.00           O  
ATOM   3911  O5'  DT B 192      76.890  65.883 322.258  1.00  1.00           O  
ATOM   3912  C5'  DT B 192      78.137  66.176 322.918  1.00  1.00           C  
ATOM   3913  C4'  DT B 192      79.298  65.882 321.988  1.00  1.00           C  
ATOM   3914  O4'  DT B 192      79.746  64.499 322.081  1.00  1.00           O  
ATOM   3915  C3'  DT B 192      79.023  66.081 320.498  1.00  1.00           C  
ATOM   3916  O3'  DT B 192      80.194  66.604 319.881  1.00  1.00           O  
ATOM   3917  C2'  DT B 192      78.778  64.671 319.958  1.00  1.00           C  
ATOM   3918  C1'  DT B 192      79.870  63.980 320.767  1.00  1.00           C  
ATOM   3919  N1   DT B 192      79.717  62.519 320.837  1.00  1.00           N  
ATOM   3920  C2   DT B 192      80.837  61.741 320.648  1.00  1.00           C  
ATOM   3921  O2   DT B 192      81.942  62.208 320.426  1.00  1.00           O  
ATOM   3922  N3   DT B 192      80.613  60.389 320.728  1.00  1.00           N  
ATOM   3923  C4   DT B 192      79.411  59.754 320.973  1.00  1.00           C  
ATOM   3924  O4   DT B 192      79.364  58.528 321.017  1.00  1.00           O  
ATOM   3925  C5   DT B 192      78.278  60.632 321.162  1.00  1.00           C  
ATOM   3926  C7   DT B 192      76.933  60.035 321.432  1.00  1.00           C  
ATOM   3927  C6   DT B 192      78.486  61.953 321.085  1.00  1.00           C  
ATOM   3928  P    DC B 193      78.982  67.118 318.175  1.00  1.00           P  
ATOM   3929  OP1  DC B 193      78.840  68.504 318.675  1.00  1.00           O  
ATOM   3930  OP2  DC B 193      77.828  66.576 317.424  1.00  1.00           O  
ATOM   3931  O5'  DC B 193      80.305  67.002 317.282  1.00  1.00           O  
ATOM   3932  C5'  DC B 193      81.564  66.738 317.931  1.00  1.00           C  
ATOM   3933  C4'  DC B 193      82.341  65.697 317.151  1.00  1.00           C  
ATOM   3934  O4'  DC B 193      82.014  64.338 317.562  1.00  1.00           O  
ATOM   3935  C3'  DC B 193      82.111  65.689 315.639  1.00  1.00           C  
ATOM   3936  O3'  DC B 193      83.341  65.385 314.989  1.00  1.00           O  
ATOM   3937  C2'  DC B 193      81.137  64.535 315.401  1.00  1.00           C  
ATOM   3938  C1'  DC B 193      81.765  63.567 316.397  1.00  1.00           C  
ATOM   3939  N1   DC B 193      80.884  62.451 316.770  1.00  1.00           N  
ATOM   3940  C2   DC B 193      81.431  61.167 316.814  1.00  1.00           C  
ATOM   3941  O2   DC B 193      82.631  61.016 316.538  1.00  1.00           O  
ATOM   3942  N3   DC B 193      80.642  60.122 317.154  1.00  1.00           N  
ATOM   3943  C4   DC B 193      79.355  60.326 317.443  1.00  1.00           C  
ATOM   3944  N4   DC B 193      78.612  59.266 317.773  1.00  1.00           N  
ATOM   3945  C5   DC B 193      78.771  61.624 317.406  1.00  1.00           C  
ATOM   3946  C6   DC B 193      79.564  62.649 317.067  1.00  1.00           C  
ATOM   3947  P    DC B 194      82.994  65.675 313.440  1.00  1.00           P  
ATOM   3948  OP1  DC B 194      83.597  67.005 313.677  1.00  1.00           O  
ATOM   3949  OP2  DC B 194      81.721  65.663 312.686  1.00  1.00           O  
ATOM   3950  O5'  DC B 194      84.056  64.725 312.714  1.00  1.00           O  
ATOM   3951  C5'  DC B 194      84.999  63.988 313.518  1.00  1.00           C  
ATOM   3952  C4'  DC B 194      85.114  62.566 313.010  1.00  1.00           C  
ATOM   3953  O4'  DC B 194      84.130  61.678 313.616  1.00  1.00           O  
ATOM   3954  C3'  DC B 194      84.903  62.377 311.507  1.00  1.00           C  
ATOM   3955  O3'  DC B 194      85.790  61.365 311.042  1.00  1.00           O  
ATOM   3956  C2'  DC B 194      83.469  61.863 311.378  1.00  1.00           C  
ATOM   3957  C1'  DC B 194      83.507  60.930 312.583  1.00  1.00           C  
ATOM   3958  N1   DC B 194      82.177  60.521 313.055  1.00  1.00           N  
ATOM   3959  C2   DC B 194      81.976  59.176 313.374  1.00  1.00           C  
ATOM   3960  O2   DC B 194      82.920  58.382 313.246  1.00  1.00           O  
ATOM   3961  N3   DC B 194      80.760  58.774 313.811  1.00  1.00           N  
ATOM   3962  C4   DC B 194      79.770  59.661 313.933  1.00  1.00           C  
ATOM   3963  N4   DC B 194      78.586  59.219 314.367  1.00  1.00           N  
ATOM   3964  C5   DC B 194      79.947  61.037 313.615  1.00  1.00           C  
ATOM   3965  C6   DC B 194      81.156  61.421 313.184  1.00  1.00           C  
ATOM   3966  P    DC B 195      85.634  61.477 309.441  1.00  1.00           P  
ATOM   3967  OP1  DC B 195      86.843  62.328 309.501  1.00  1.00           O  
ATOM   3968  OP2  DC B 195      84.536  61.969 308.579  1.00  1.00           O  
ATOM   3969  O5'  DC B 195      86.042  59.995 308.997  1.00  1.00           O  
ATOM   3970  C5'  DC B 195      86.468  59.057 310.004  1.00  1.00           C  
ATOM   3971  C4'  DC B 195      85.822  57.708 309.763  1.00  1.00           C  
ATOM   3972  O4'  DC B 195      84.525  57.589 310.414  1.00  1.00           O  
ATOM   3973  C3'  DC B 195      85.534  57.360 308.302  1.00  1.00           C  
ATOM   3974  O3'  DC B 195      85.760  55.968 308.108  1.00  1.00           O  
ATOM   3975  C2'  DC B 195      84.041  57.638 308.124  1.00  1.00           C  
ATOM   3976  C1'  DC B 195      83.596  57.077 309.470  1.00  1.00           C  
ATOM   3977  N1   DC B 195      82.251  57.510 309.874  1.00  1.00           N  
ATOM   3978  C2   DC B 195      81.381  56.551 310.399  1.00  1.00           C  
ATOM   3979  O2   DC B 195      81.773  55.379 310.504  1.00  1.00           O  
ATOM   3980  N3   DC B 195      80.137  56.924 310.779  1.00  1.00           N  
ATOM   3981  C4   DC B 195      79.754  58.196 310.649  1.00  1.00           C  
ATOM   3982  N4   DC B 195      78.516  58.518 311.035  1.00  1.00           N  
ATOM   3983  C5   DC B 195      80.620  59.193 310.116  1.00  1.00           C  
ATOM   3984  C6   DC B 195      81.848  58.810 309.745  1.00  1.00           C  
ATOM   3985  P    DC B 196      85.675  55.824 306.503  1.00  1.00           P  
ATOM   3986  OP1  DC B 196      87.151  55.929 306.533  1.00  1.00           O  
ATOM   3987  OP2  DC B 196      84.987  56.626 305.467  1.00  1.00           O  
ATOM   3988  O5'  DC B 196      85.248  54.288 306.364  1.00  1.00           O  
ATOM   3989  C5'  DC B 196      85.131  53.486 307.555  1.00  1.00           C  
ATOM   3990  C4'  DC B 196      83.875  52.640 307.489  1.00  1.00           C  
ATOM   3991  O4'  DC B 196      82.710  53.334 308.021  1.00  1.00           O  
ATOM   3992  C3'  DC B 196      83.438  52.207 306.089  1.00  1.00           C  
ATOM   3993  O3'  DC B 196      82.905  50.888 306.161  1.00  1.00           O  
ATOM   3994  C2'  DC B 196      82.307  53.168 305.721  1.00  1.00           C  
ATOM   3995  C1'  DC B 196      81.644  53.193 307.094  1.00  1.00           C  
ATOM   3996  N1   DC B 196      80.724  54.323 307.284  1.00  1.00           N  
ATOM   3997  C2   DC B 196      79.486  54.071 307.879  1.00  1.00           C  
ATOM   3998  O2   DC B 196      79.211  52.912 308.223  1.00  1.00           O  
ATOM   3999  N3   DC B 196      78.620  55.094 308.066  1.00  1.00           N  
ATOM   4000  C4   DC B 196      78.955  56.328 307.681  1.00  1.00           C  
ATOM   4001  N4   DC B 196      78.069  57.307 307.883  1.00  1.00           N  
ATOM   4002  C5   DC B 196      80.210  56.613 307.071  1.00  1.00           C  
ATOM   4003  C6   DC B 196      81.056  55.591 306.893  1.00  1.00           C  
ATOM   4004  P    DT B 197      82.610  50.105 304.230  1.00  1.00           P  
ATOM   4005  OP1  DT B 197      83.931  49.443 304.326  1.00  1.00           O  
ATOM   4006  OP2  DT B 197      82.353  50.863 302.986  1.00  1.00           O  
ATOM   4007  O5'  DT B 197      81.451  49.026 304.452  1.00  1.00           O  
ATOM   4008  C5'  DT B 197      81.031  48.719 305.795  1.00  1.00           C  
ATOM   4009  C4'  DT B 197      79.518  48.649 305.863  1.00  1.00           C  
ATOM   4010  O4'  DT B 197      78.915  49.948 306.131  1.00  1.00           O  
ATOM   4011  C3'  DT B 197      78.817  48.173 304.592  1.00  1.00           C  
ATOM   4012  O3'  DT B 197      77.693  47.379 304.956  1.00  1.00           O  
ATOM   4013  C2'  DT B 197      78.311  49.454 303.926  1.00  1.00           C  
ATOM   4014  C1'  DT B 197      77.860  50.151 305.204  1.00  1.00           C  
ATOM   4015  N1   DT B 197      77.663  51.600 305.047  1.00  1.00           N  
ATOM   4016  C2   DT B 197      76.536  52.164 305.600  1.00  1.00           C  
ATOM   4017  O2   DT B 197      75.699  51.517 306.209  1.00  1.00           O  
ATOM   4018  N3   DT B 197      76.423  53.519 305.411  1.00  1.00           N  
ATOM   4019  C4   DT B 197      77.305  54.345 304.742  1.00  1.00           C  
ATOM   4020  O4   DT B 197      77.071  55.547 304.653  1.00  1.00           O  
ATOM   4021  C5   DT B 197      78.466  53.687 304.188  1.00  1.00           C  
ATOM   4022  C7   DT B 197      79.478  54.500 303.444  1.00  1.00           C  
ATOM   4023  C6   DT B 197      78.585  52.365 304.366  1.00  1.00           C  
ATOM   4024  P    DT B 198      77.103  46.542 303.179  1.00  1.00           P  
ATOM   4025  OP1  DT B 198      77.879  45.330 303.528  1.00  1.00           O  
ATOM   4026  OP2  DT B 198      77.202  46.995 301.775  1.00  1.00           O  
ATOM   4027  O5'  DT B 198      75.567  46.325 303.568  1.00  1.00           O  
ATOM   4028  C5'  DT B 198      75.138  46.620 304.911  1.00  1.00           C  
ATOM   4029  C4'  DT B 198      73.824  47.375 304.883  1.00  1.00           C  
ATOM   4030  O4'  DT B 198      74.015  48.816 304.787  1.00  1.00           O  
ATOM   4031  C3'  DT B 198      72.894  47.049 303.714  1.00  1.00           C  
ATOM   4032  O3'  DT B 198      71.549  47.081 304.175  1.00  1.00           O  
ATOM   4033  C2'  DT B 198      73.097  48.199 302.726  1.00  1.00           C  
ATOM   4034  C1'  DT B 198      73.167  49.313 303.764  1.00  1.00           C  
ATOM   4035  N1   DT B 198      73.753  50.560 303.251  1.00  1.00           N  
ATOM   4036  C2   DT B 198      73.132  51.747 303.569  1.00  1.00           C  
ATOM   4037  O2   DT B 198      72.123  51.807 304.252  1.00  1.00           O  
ATOM   4038  N3   DT B 198      73.738  52.866 303.054  1.00  1.00           N  
ATOM   4039  C4   DT B 198      74.877  52.914 302.272  1.00  1.00           C  
ATOM   4040  O4   DT B 198      75.306  53.996 301.882  1.00  1.00           O  
ATOM   4041  C5   DT B 198      75.477  51.632 301.978  1.00  1.00           C  
ATOM   4042  C7   DT B 198      76.713  51.584 301.137  1.00  1.00           C  
ATOM   4043  C6   DT B 198      74.892  50.535 302.476  1.00  1.00           C  
ATOM   4044  P    DG B 199      70.391  45.749 301.846  1.00  1.00           P  
ATOM   4045  OP1  DG B 199      70.335  44.415 302.486  1.00  1.00           O  
ATOM   4046  OP2  DG B 199      70.849  45.777 300.439  1.00  1.00           O  
ATOM   4047  O5'  DG B 199      68.962  46.459 301.960  1.00  1.00           O  
ATOM   4048  C5'  DG B 199      68.647  47.208 303.149  1.00  1.00           C  
ATOM   4049  C4'  DG B 199      67.976  48.516 302.776  1.00  1.00           C  
ATOM   4050  O4'  DG B 199      68.938  49.584 302.538  1.00  1.00           O  
ATOM   4051  C3'  DG B 199      67.130  48.490 301.502  1.00  1.00           C  
ATOM   4052  O3'  DG B 199      65.990  49.320 301.691  1.00  1.00           O  
ATOM   4053  C2'  DG B 199      68.021  49.125 300.433  1.00  1.00           C  
ATOM   4054  C1'  DG B 199      68.600  50.225 301.316  1.00  1.00           C  
ATOM   4055  N9   DG B 199      69.811  50.834 300.775  1.00  1.00           N  
ATOM   4056  C8   DG B 199      70.886  50.186 300.214  1.00  1.00           C  
ATOM   4057  N7   DG B 199      71.825  51.001 299.818  1.00  1.00           N  
ATOM   4058  C5   DG B 199      71.343  52.264 300.136  1.00  1.00           C  
ATOM   4059  C6   DG B 199      71.922  53.544 299.946  1.00  1.00           C  
ATOM   4060  O6   DG B 199      73.015  53.828 299.439  1.00  1.00           O  
ATOM   4061  N1   DG B 199      71.092  54.557 300.414  1.00  1.00           N  
ATOM   4062  C2   DG B 199      69.862  54.363 300.993  1.00  1.00           C  
ATOM   4063  N2   DG B 199      69.211  55.470 301.383  1.00  1.00           N  
ATOM   4064  N3   DG B 199      69.310  53.175 301.176  1.00  1.00           N  
ATOM   4065  C4   DG B 199      70.100  52.177 300.728  1.00  1.00           C  
ATOM   4066  P    DG B 200      64.983  48.790 300.355  1.00  1.00           P  
ATOM   4067  OP1  DG B 200      64.258  47.854 301.243  1.00  1.00           O  
ATOM   4068  OP2  DG B 200      65.390  48.253 299.037  1.00  1.00           O  
ATOM   4069  O5'  DG B 200      64.111  50.116 300.148  1.00  1.00           O  
ATOM   4070  C5'  DG B 200      64.222  51.181 301.111  1.00  1.00           C  
ATOM   4071  C4'  DG B 200      64.307  52.517 300.400  1.00  1.00           C  
ATOM   4072  O4'  DG B 200      65.677  52.880 300.064  1.00  1.00           O  
ATOM   4073  C3'  DG B 200      63.563  52.610 299.067  1.00  1.00           C  
ATOM   4074  O3'  DG B 200      63.002  53.911 298.943  1.00  1.00           O  
ATOM   4075  C2'  DG B 200      64.652  52.448 298.005  1.00  1.00           C  
ATOM   4076  C1'  DG B 200      65.710  53.292 298.706  1.00  1.00           C  
ATOM   4077  N9   DG B 200      67.062  53.077 298.200  1.00  1.00           N  
ATOM   4078  C8   DG B 200      67.659  51.871 297.917  1.00  1.00           C  
ATOM   4079  N7   DG B 200      68.881  51.996 297.477  1.00  1.00           N  
ATOM   4080  C5   DG B 200      69.107  53.366 297.469  1.00  1.00           C  
ATOM   4081  C6   DG B 200      70.255  54.107 297.090  1.00  1.00           C  
ATOM   4082  O6   DG B 200      71.340  53.685 296.670  1.00  1.00           O  
ATOM   4083  N1   DG B 200      70.054  55.475 297.237  1.00  1.00           N  
ATOM   4084  C2   DG B 200      68.896  56.057 297.692  1.00  1.00           C  
ATOM   4085  N2   DG B 200      68.897  57.397 297.766  1.00  1.00           N  
ATOM   4086  N3   DG B 200      67.819  55.378 298.048  1.00  1.00           N  
ATOM   4087  C4   DG B 200      67.992  54.046 297.913  1.00  1.00           C  
ATOM   4088  P    DC B 201      61.921  53.519 298.474  1.00  1.00           P  
ATOM   4089  OP1  DC B 201      60.922  53.307 299.545  1.00  1.00           O  
ATOM   4090  OP2  DC B 201      61.852  52.585 297.328  1.00  1.00           O  
ATOM   4091  O5'  DC B 201      61.829  55.026 297.944  1.00  1.00           O  
ATOM   4092  C5'  DC B 201      62.570  56.053 298.631  1.00  1.00           C  
ATOM   4093  C4'  DC B 201      63.245  56.964 297.627  1.00  1.00           C  
ATOM   4094  O4'  DC B 201      64.564  56.482 297.239  1.00  1.00           O  
ATOM   4095  C3'  DC B 201      62.514  57.147 296.297  1.00  1.00           C  
ATOM   4096  O3'  DC B 201      62.684  58.492 295.859  1.00  1.00           O  
ATOM   4097  C2'  DC B 201      63.246  56.224 295.322  1.00  1.00           C  
ATOM   4098  C1'  DC B 201      64.655  56.520 295.823  1.00  1.00           C  
ATOM   4099  N1   DC B 201      65.652  55.525 295.403  1.00  1.00           N  
ATOM   4100  C2   DC B 201      66.881  55.985 294.928  1.00  1.00           C  
ATOM   4101  O2   DC B 201      67.085  57.208 294.876  1.00  1.00           O  
ATOM   4102  N3   DC B 201      67.817  55.090 294.535  1.00  1.00           N  
ATOM   4103  C4   DC B 201      67.557  53.782 294.605  1.00  1.00           C  
ATOM   4104  N4   DC B 201      68.509  52.934 294.206  1.00  1.00           N  
ATOM   4105  C5   DC B 201      66.312  53.286 295.086  1.00  1.00           C  
ATOM   4106  C6   DC B 201      65.396  54.184 295.471  1.00  1.00           C  
ATOM   4107  P    DG B 202      60.377  59.027 293.969  1.00  1.00           P  
ATOM   4108  OP1  DG B 202      59.365  59.650 294.851  1.00  1.00           O  
ATOM   4109  OP2  DG B 202      59.884  57.966 293.062  1.00  1.00           O  
ATOM   4110  O5'  DG B 202      61.117  60.161 293.117  1.00  1.00           O  
ATOM   4111  C5'  DG B 202      62.252  60.836 293.691  1.00  1.00           C  
ATOM   4112  C4'  DG B 202      63.355  60.968 292.659  1.00  1.00           C  
ATOM   4113  O4'  DG B 202      64.240  59.811 292.643  1.00  1.00           O  
ATOM   4114  C3'  DG B 202      62.894  61.100 291.207  1.00  1.00           C  
ATOM   4115  O3'  DG B 202      63.765  61.997 290.528  1.00  1.00           O  
ATOM   4116  C2'  DG B 202      63.078  59.702 290.614  1.00  1.00           C  
ATOM   4117  C1'  DG B 202      64.406  59.395 291.295  1.00  1.00           C  
ATOM   4118  N9   DG B 202      64.748  57.976 291.299  1.00  1.00           N  
ATOM   4119  C8   DG B 202      63.914  56.922 291.590  1.00  1.00           C  
ATOM   4120  N7   DG B 202      64.507  55.763 291.510  1.00  1.00           N  
ATOM   4121  C5   DG B 202      65.812  56.066 291.144  1.00  1.00           C  
ATOM   4122  C6   DG B 202      66.922  55.217 290.907  1.00  1.00           C  
ATOM   4123  O6   DG B 202      66.976  53.982 290.975  1.00  1.00           O  
ATOM   4124  N1   DG B 202      68.057  55.941 290.558  1.00  1.00           N  
ATOM   4125  C2   DG B 202      68.116  57.309 290.452  1.00  1.00           C  
ATOM   4126  N2   DG B 202      69.306  57.824 290.104  1.00  1.00           N  
ATOM   4127  N3   DG B 202      67.088  58.113 290.669  1.00  1.00           N  
ATOM   4128  C4   DG B 202      65.976  57.430 291.010  1.00  1.00           C  
ATOM   4129  P    DG B 203      62.816  62.342 289.093  1.00  1.00           P  
ATOM   4130  OP1  DG B 203      62.282  63.575 289.715  1.00  1.00           O  
ATOM   4131  OP2  DG B 203      61.830  61.484 288.399  1.00  1.00           O  
ATOM   4132  O5'  DG B 203      64.000  62.721 288.086  1.00  1.00           O  
ATOM   4133  C5'  DG B 203      65.338  62.860 288.602  1.00  1.00           C  
ATOM   4134  C4'  DG B 203      66.326  62.178 287.676  1.00  1.00           C  
ATOM   4135  O4'  DG B 203      66.507  60.769 288.000  1.00  1.00           O  
ATOM   4136  C3'  DG B 203      65.951  62.170 286.193  1.00  1.00           C  
ATOM   4137  O3'  DG B 203      67.135  62.327 285.419  1.00  1.00           O  
ATOM   4138  C2'  DG B 203      65.389  60.770 285.944  1.00  1.00           C  
ATOM   4139  C1'  DG B 203      66.402  60.018 286.800  1.00  1.00           C  
ATOM   4140  N9   DG B 203      65.983  58.664 287.149  1.00  1.00           N  
ATOM   4141  C8   DG B 203      64.741  58.266 287.585  1.00  1.00           C  
ATOM   4142  N7   DG B 203      64.668  56.985 287.820  1.00  1.00           N  
ATOM   4143  C5   DG B 203      65.937  56.505 287.522  1.00  1.00           C  
ATOM   4144  C6   DG B 203      66.461  55.190 287.585  1.00  1.00           C  
ATOM   4145  O6   DG B 203      65.889  54.147 287.928  1.00  1.00           O  
ATOM   4146  N1   DG B 203      67.796  55.150 287.195  1.00  1.00           N  
ATOM   4147  C2   DG B 203      68.532  56.238 286.795  1.00  1.00           C  
ATOM   4148  N2   DG B 203      69.808  55.997 286.457  1.00  1.00           N  
ATOM   4149  N3   DG B 203      68.055  57.470 286.731  1.00  1.00           N  
ATOM   4150  C4   DG B 203      66.760  57.531 287.107  1.00  1.00           C  
ATOM   4151  P    DT B 204      66.641  62.685 284.341  1.00  1.00           P  
ATOM   4152  OP1  DT B 204      66.773  64.107 284.734  1.00  1.00           O  
ATOM   4153  OP2  DT B 204      65.409  62.326 283.606  1.00  1.00           O  
ATOM   4154  O5'  DT B 204      67.922  62.243 283.492  1.00  1.00           O  
ATOM   4155  C5'  DT B 204      69.097  61.785 284.187  1.00  1.00           C  
ATOM   4156  C4'  DT B 204      69.658  60.553 283.505  1.00  1.00           C  
ATOM   4157  O4'  DT B 204      69.064  59.322 284.008  1.00  1.00           O  
ATOM   4158  C3'  DT B 204      69.445  60.475 281.994  1.00  1.00           C  
ATOM   4159  O3'  DT B 204      70.594  59.885 281.397  1.00  1.00           O  
ATOM   4160  C2'  DT B 204      68.263  59.521 281.819  1.00  1.00           C  
ATOM   4161  C1'  DT B 204      68.676  58.527 282.898  1.00  1.00           C  
ATOM   4162  N1   DT B 204      67.587  57.639 283.331  1.00  1.00           N  
ATOM   4163  C2   DT B 204      67.864  56.299 283.481  1.00  1.00           C  
ATOM   4164  O2   DT B 204      68.967  55.821 283.270  1.00  1.00           O  
ATOM   4165  N3   DT B 204      66.798  55.537 283.887  1.00  1.00           N  
ATOM   4166  C4   DT B 204      65.513  55.971 284.153  1.00  1.00           C  
ATOM   4167  O4   DT B 204      64.657  55.168 284.511  1.00  1.00           O  
ATOM   4168  C5   DT B 204      65.294  57.389 283.976  1.00  1.00           C  
ATOM   4169  C7   DT B 204      63.933  57.952 284.239  1.00  1.00           C  
ATOM   4170  C6   DT B 204      66.328  58.141 283.579  1.00  1.00           C  
ATOM   4171  P    DT B 205      70.300  60.188 279.390  1.00  1.00           P  
ATOM   4172  OP1  DT B 205      71.154  61.394 279.478  1.00  1.00           O  
ATOM   4173  OP2  DT B 205      69.080  60.315 278.563  1.00  1.00           O  
ATOM   4174  O5'  DT B 205      71.172  58.950 278.877  1.00  1.00           O  
ATOM   4175  C5'  DT B 205      71.912  58.171 279.836  1.00  1.00           C  
ATOM   4176  C4'  DT B 205      71.752  56.693 279.540  1.00  1.00           C  
ATOM   4177  O4'  DT B 205      70.585  56.119 280.197  1.00  1.00           O  
ATOM   4178  C3'  DT B 205      71.563  56.327 278.068  1.00  1.00           C  
ATOM   4179  O3'  DT B 205      72.239  55.102 277.809  1.00  1.00           O  
ATOM   4180  C2'  DT B 205      70.059  56.092 277.918  1.00  1.00           C  
ATOM   4181  C1'  DT B 205      69.861  55.362 279.241  1.00  1.00           C  
ATOM   4182  N1   DT B 205      68.458  55.300 279.676  1.00  1.00           N  
ATOM   4183  C2   DT B 205      67.981  54.101 280.158  1.00  1.00           C  
ATOM   4184  O2   DT B 205      68.668  53.097 280.238  1.00  1.00           O  
ATOM   4185  N3   DT B 205      66.664  54.124 280.544  1.00  1.00           N  
ATOM   4186  C4   DT B 205      65.798  55.199 280.497  1.00  1.00           C  
ATOM   4187  O4   DT B 205      64.638  55.069 280.879  1.00  1.00           O  
ATOM   4188  C5   DT B 205      66.365  56.424 279.980  1.00  1.00           C  
ATOM   4189  C7   DT B 205      65.502  57.643 279.890  1.00  1.00           C  
ATOM   4190  C6   DT B 205      67.649  56.413 279.601  1.00  1.00           C  
ATOM   4191  P    DA B 206      72.305  54.954 275.352  1.00  1.00           P  
ATOM   4192  OP1  DA B 206      73.691  55.466 275.273  1.00  1.00           O  
ATOM   4193  OP2  DA B 206      71.337  55.553 274.405  1.00  1.00           O  
ATOM   4194  O5'  DA B 206      72.309  53.364 275.182  1.00  1.00           O  
ATOM   4195  C5'  DA B 206      72.519  52.539 276.343  1.00  1.00           C  
ATOM   4196  C4'  DA B 206      71.544  51.377 276.338  1.00  1.00           C  
ATOM   4197  O4'  DA B 206      70.283  51.709 276.986  1.00  1.00           O  
ATOM   4198  C3'  DA B 206      71.127  50.865 274.960  1.00  1.00           C  
ATOM   4199  O3'  DA B 206      70.987  49.451 275.017  1.00  1.00           O  
ATOM   4200  C2'  DA B 206      69.748  51.481 274.720  1.00  1.00           C  
ATOM   4201  C1'  DA B 206      69.222  51.295 276.138  1.00  1.00           C  
ATOM   4202  N9   DA B 206      68.053  52.114 276.442  1.00  1.00           N  
ATOM   4203  C8   DA B 206      67.856  53.440 276.140  1.00  1.00           C  
ATOM   4204  N7   DA B 206      66.700  53.907 276.543  1.00  1.00           N  
ATOM   4205  C5   DA B 206      66.093  52.816 277.152  1.00  1.00           C  
ATOM   4206  C6   DA B 206      64.848  52.658 277.783  1.00  1.00           C  
ATOM   4207  N6   DA B 206      63.951  53.639 277.911  1.00  1.00           N  
ATOM   4208  N1   DA B 206      64.550  51.439 278.285  1.00  1.00           N  
ATOM   4209  C2   DA B 206      65.449  50.457 278.156  1.00  1.00           C  
ATOM   4210  N3   DA B 206      66.651  50.482 277.585  1.00  1.00           N  
ATOM   4211  C4   DA B 206      66.916  51.705 277.097  1.00  1.00           C  
ATOM   4212  P    DA B 207      71.156  48.888 273.418  1.00  1.00           P  
ATOM   4213  OP1  DA B 207      72.604  48.586 273.470  1.00  1.00           O  
ATOM   4214  OP2  DA B 207      70.688  49.619 272.218  1.00  1.00           O  
ATOM   4215  O5'  DA B 207      70.319  47.536 273.582  1.00  1.00           O  
ATOM   4216  C5'  DA B 207      70.018  47.059 274.908  1.00  1.00           C  
ATOM   4217  C4'  DA B 207      68.575  46.596 274.977  1.00  1.00           C  
ATOM   4218  O4'  DA B 207      67.662  47.678 275.321  1.00  1.00           O  
ATOM   4219  C3'  DA B 207      67.997  46.023 273.684  1.00  1.00           C  
ATOM   4220  O3'  DA B 207      67.123  44.948 274.007  1.00  1.00           O  
ATOM   4221  C2'  DA B 207      67.166  47.163 273.093  1.00  1.00           C  
ATOM   4222  C1'  DA B 207      66.573  47.651 274.411  1.00  1.00           C  
ATOM   4223  N9   DA B 207      66.010  48.996 274.338  1.00  1.00           N  
ATOM   4224  C8   DA B 207      66.560  50.104 273.740  1.00  1.00           C  
ATOM   4225  N7   DA B 207      65.816  51.179 273.838  1.00  1.00           N  
ATOM   4226  C5   DA B 207      64.702  50.751 274.547  1.00  1.00           C  
ATOM   4227  C6   DA B 207      63.543  51.418 274.979  1.00  1.00           C  
ATOM   4228  N6   DA B 207      63.303  52.711 274.749  1.00  1.00           N  
ATOM   4229  N1   DA B 207      62.626  50.701 275.664  1.00  1.00           N  
ATOM   4230  C2   DA B 207      62.868  49.406 275.893  1.00  1.00           C  
ATOM   4231  N3   DA B 207      63.917  48.667 275.540  1.00  1.00           N  
ATOM   4232  C4   DA B 207      64.808  49.408 274.862  1.00  1.00           C  
ATOM   4233  P    DA B 208      67.021  43.978 272.610  1.00  1.00           P  
ATOM   4234  OP1  DA B 208      68.083  43.012 272.967  1.00  1.00           O  
ATOM   4235  OP2  DA B 208      67.055  44.499 271.225  1.00  1.00           O  
ATOM   4236  O5'  DA B 208      65.588  43.335 272.906  1.00  1.00           O  
ATOM   4237  C5'  DA B 208      65.034  43.445 274.232  1.00  1.00           C  
ATOM   4238  C4'  DA B 208      63.565  43.814 274.151  1.00  1.00           C  
ATOM   4239  O4'  DA B 208      63.357  45.255 274.106  1.00  1.00           O  
ATOM   4240  C3'  DA B 208      62.815  43.295 272.925  1.00  1.00           C  
ATOM   4241  O3'  DA B 208      61.492  42.939 273.311  1.00  1.00           O  
ATOM   4242  C2'  DA B 208      62.739  44.496 271.981  1.00  1.00           C  
ATOM   4243  C1'  DA B 208      62.453  45.544 273.050  1.00  1.00           C  
ATOM   4244  N9   DA B 208      62.694  46.914 272.608  1.00  1.00           N  
ATOM   4245  C8   DA B 208      63.769  47.388 271.896  1.00  1.00           C  
ATOM   4246  N7   DA B 208      63.710  48.672 271.643  1.00  1.00           N  
ATOM   4247  C5   DA B 208      62.515  49.073 272.228  1.00  1.00           C  
ATOM   4248  C6   DA B 208      61.875  50.320 272.311  1.00  1.00           C  
ATOM   4249  N6   DA B 208      62.368  51.443 271.783  1.00  1.00           N  
ATOM   4250  N1   DA B 208      60.694  50.376 272.965  1.00  1.00           N  
ATOM   4251  C2   DA B 208      60.201  49.251 273.494  1.00  1.00           C  
ATOM   4252  N3   DA B 208      60.708  48.020 273.482  1.00  1.00           N  
ATOM   4253  C4   DA B 208      61.879  47.999 272.826  1.00  1.00           C  
ATOM   4254  P    DA B 209      60.937  41.826 272.147  1.00  1.00           P  
ATOM   4255  OP1  DA B 209      61.309  40.589 272.869  1.00  1.00           O  
ATOM   4256  OP2  DA B 209      61.291  41.870 270.710  1.00  1.00           O  
ATOM   4257  O5'  DA B 209      59.372  42.101 272.324  1.00  1.00           O  
ATOM   4258  C5'  DA B 209      58.918  42.822 273.485  1.00  1.00           C  
ATOM   4259  C4'  DA B 209      57.874  43.847 273.084  1.00  1.00           C  
ATOM   4260  O4'  DA B 209      58.467  45.123 272.709  1.00  1.00           O  
ATOM   4261  C3'  DA B 209      57.005  43.477 271.883  1.00  1.00           C  
ATOM   4262  O3'  DA B 209      55.684  43.956 272.105  1.00  1.00           O  
ATOM   4263  C2'  DA B 209      57.612  44.252 270.712  1.00  1.00           C  
ATOM   4264  C1'  DA B 209      57.891  45.539 271.479  1.00  1.00           C  
ATOM   4265  N9   DA B 209      58.840  46.425 270.812  1.00  1.00           N  
ATOM   4266  C8   DA B 209      60.026  46.082 270.208  1.00  1.00           C  
ATOM   4267  N7   DA B 209      60.668  47.101 269.690  1.00  1.00           N  
ATOM   4268  C5   DA B 209      59.851  48.188 269.970  1.00  1.00           C  
ATOM   4269  C6   DA B 209      59.971  49.559 269.685  1.00  1.00           C  
ATOM   4270  N6   DA B 209      61.003  50.092 269.027  1.00  1.00           N  
ATOM   4271  N1   DA B 209      58.979  50.375 270.104  1.00  1.00           N  
ATOM   4272  C2   DA B 209      57.945  49.840 270.763  1.00  1.00           C  
ATOM   4273  N3   DA B 209      57.719  48.570 271.091  1.00  1.00           N  
ATOM   4274  C4   DA B 209      58.721  47.786 270.660  1.00  1.00           C  
ATOM   4275  P    DC B 210      55.681  42.959 270.930  1.00  1.00           P  
ATOM   4276  OP1  DC B 210      55.414  41.928 271.959  1.00  1.00           O  
ATOM   4277  OP2  DC B 210      56.120  42.459 269.608  1.00  1.00           O  
ATOM   4278  O5'  DC B 210      54.390  43.887 270.751  1.00  1.00           O  
ATOM   4279  C5'  DC B 210      54.218  45.019 271.625  1.00  1.00           C  
ATOM   4280  C4'  DC B 210      53.768  46.226 270.827  1.00  1.00           C  
ATOM   4281  O4'  DC B 210      54.890  46.992 270.301  1.00  1.00           O  
ATOM   4282  C3'  DC B 210      52.915  45.928 269.594  1.00  1.00           C  
ATOM   4283  O3'  DC B 210      51.929  46.947 269.461  1.00  1.00           O  
ATOM   4284  C2'  DC B 210      53.884  46.035 268.417  1.00  1.00           C  
ATOM   4285  C1'  DC B 210      54.648  47.252 268.927  1.00  1.00           C  
ATOM   4286  N1   DC B 210      55.945  47.454 268.266  1.00  1.00           N  
ATOM   4287  C2   DC B 210      56.286  48.748 267.866  1.00  1.00           C  
ATOM   4288  O2   DC B 210      55.487  49.672 268.081  1.00  1.00           O  
ATOM   4289  N3   DC B 210      57.474  48.961 267.256  1.00  1.00           N  
ATOM   4290  C4   DC B 210      58.306  47.938 267.042  1.00  1.00           C  
ATOM   4291  N4   DC B 210      59.468  48.194 266.436  1.00  1.00           N  
ATOM   4292  C5   DC B 210      57.984  46.609 267.439  1.00  1.00           C  
ATOM   4293  C6   DC B 210      56.804  46.414 268.042  1.00  1.00           C  
ATOM   4294  P    DG B 211      49.708  45.714 267.809  1.00  1.00           P  
ATOM   4295  OP1  DG B 211      48.769  45.215 268.839  1.00  1.00           O  
ATOM   4296  OP2  DG B 211      50.020  44.779 266.705  1.00  1.00           O  
ATOM   4297  O5'  DG B 211      49.161  47.092 267.207  1.00  1.00           O  
ATOM   4298  C5'  DG B 211      49.481  48.324 267.881  1.00  1.00           C  
ATOM   4299  C4'  DG B 211      49.881  49.380 266.870  1.00  1.00           C  
ATOM   4300  O4'  DG B 211      51.307  49.348 266.570  1.00  1.00           O  
ATOM   4301  C3'  DG B 211      49.213  49.275 265.498  1.00  1.00           C  
ATOM   4302  O3'  DG B 211      48.960  50.586 265.008  1.00  1.00           O  
ATOM   4303  C2'  DG B 211      50.266  48.617 264.604  1.00  1.00           C  
ATOM   4304  C1'  DG B 211      51.467  49.375 265.159  1.00  1.00           C  
ATOM   4305  N9   DG B 211      52.749  48.757 264.837  1.00  1.00           N  
ATOM   4306  C8   DG B 211      53.069  47.422 264.913  1.00  1.00           C  
ATOM   4307  N7   DG B 211      54.299  47.169 264.560  1.00  1.00           N  
ATOM   4308  C5   DG B 211      54.826  48.411 264.230  1.00  1.00           C  
ATOM   4309  C6   DG B 211      56.120  48.771 263.776  1.00  1.00           C  
ATOM   4310  O6   DG B 211      57.094  48.037 263.566  1.00  1.00           O  
ATOM   4311  N1   DG B 211      56.227  50.140 263.561  1.00  1.00           N  
ATOM   4312  C2   DG B 211      55.216  51.049 263.759  1.00  1.00           C  
ATOM   4313  N2   DG B 211      55.515  52.331 263.497  1.00  1.00           N  
ATOM   4314  N3   DG B 211      54.005  50.728 264.181  1.00  1.00           N  
ATOM   4315  C4   DG B 211      53.880  49.401 264.397  1.00  1.00           C  
ATOM   4316  P    DC B 212      47.832  50.320 264.563  1.00  1.00           P  
ATOM   4317  OP1  DC B 212      46.782  50.609 265.567  1.00  1.00           O  
ATOM   4318  OP2  DC B 212      47.587  49.156 263.684  1.00  1.00           O  
ATOM   4319  O5'  DC B 212      48.093  51.621 263.670  1.00  1.00           O  
ATOM   4320  C5'  DC B 212      49.026  52.614 264.139  1.00  1.00           C  
ATOM   4321  C4'  DC B 212      49.915  53.070 262.999  1.00  1.00           C  
ATOM   4322  O4'  DC B 212      51.102  52.238 262.855  1.00  1.00           O  
ATOM   4323  C3'  DC B 212      49.278  53.048 261.609  1.00  1.00           C  
ATOM   4324  O3'  DC B 212      49.756  54.165 260.867  1.00  1.00           O  
ATOM   4325  C2'  DC B 212      49.811  51.770 260.960  1.00  1.00           C  
ATOM   4326  C1'  DC B 212      51.237  51.886 261.486  1.00  1.00           C  
ATOM   4327  N1   DC B 212      51.997  50.630 261.412  1.00  1.00           N  
ATOM   4328  C2   DC B 212      53.310  50.682 260.941  1.00  1.00           C  
ATOM   4329  O2   DC B 212      53.784  51.778 260.605  1.00  1.00           O  
ATOM   4330  N3   DC B 212      54.032  49.540 260.863  1.00  1.00           N  
ATOM   4331  C4   DC B 212      53.485  48.380 261.234  1.00  1.00           C  
ATOM   4332  N4   DC B 212      54.233  47.278 261.139  1.00  1.00           N  
ATOM   4333  C5   DC B 212      52.148  48.298 261.718  1.00  1.00           C  
ATOM   4334  C6   DC B 212      51.446  49.437 261.789  1.00  1.00           C  
ATOM   4335  P    DG B 213      47.679  54.659 258.718  1.00  1.00           P  
ATOM   4336  OP1  DG B 213      46.808  55.688 259.330  1.00  1.00           O  
ATOM   4337  OP2  DG B 213      46.985  53.526 258.065  1.00  1.00           O  
ATOM   4338  O5'  DG B 213      48.675  55.351 257.676  1.00  1.00           O  
ATOM   4339  C5'  DG B 213      49.918  55.899 258.156  1.00  1.00           C  
ATOM   4340  C4'  DG B 213      51.048  55.524 257.219  1.00  1.00           C  
ATOM   4341  O4'  DG B 213      51.652  54.244 257.565  1.00  1.00           O  
ATOM   4342  C3'  DG B 213      50.668  55.366 255.747  1.00  1.00           C  
ATOM   4343  O3'  DG B 213      51.735  55.852 254.941  1.00  1.00           O  
ATOM   4344  C2'  DG B 213      50.550  53.855 255.537  1.00  1.00           C  
ATOM   4345  C1'  DG B 213      51.757  53.465 256.382  1.00  1.00           C  
ATOM   4346  N9   DG B 213      51.773  52.057 256.767  1.00  1.00           N  
ATOM   4347  C8   DG B 213      50.717  51.315 257.240  1.00  1.00           C  
ATOM   4348  N7   DG B 213      51.038  50.077 257.500  1.00  1.00           N  
ATOM   4349  C5   DG B 213      52.387  49.995 257.181  1.00  1.00           C  
ATOM   4350  C6   DG B 213      53.285  48.901 257.255  1.00  1.00           C  
ATOM   4351  O6   DG B 213      53.060  47.744 257.632  1.00  1.00           O  
ATOM   4352  N1   DG B 213      54.562  49.255 256.834  1.00  1.00           N  
ATOM   4353  C2   DG B 213      54.928  50.504 256.396  1.00  1.00           C  
ATOM   4354  N2   DG B 213      56.211  50.650 256.031  1.00  1.00           N  
ATOM   4355  N3   DG B 213      54.101  51.533 256.320  1.00  1.00           N  
ATOM   4356  C4   DG B 213      52.855  51.211 256.726  1.00  1.00           C  
ATOM   4357  P    DG B 214      50.926  56.001 253.391  1.00  1.00           P  
ATOM   4358  OP1  DG B 214      50.664  57.437 253.641  1.00  1.00           O  
ATOM   4359  OP2  DG B 214      49.791  55.218 252.853  1.00  1.00           O  
ATOM   4360  O5'  DG B 214      52.191  55.848 252.424  1.00  1.00           O  
ATOM   4361  C5'  DG B 214      53.511  55.834 252.999  1.00  1.00           C  
ATOM   4362  C4'  DG B 214      54.346  54.743 252.357  1.00  1.00           C  
ATOM   4363  O4'  DG B 214      54.199  53.462 253.035  1.00  1.00           O  
ATOM   4364  C3'  DG B 214      54.019  54.427 250.897  1.00  1.00           C  
ATOM   4365  O3'  DG B 214      55.227  54.125 250.210  1.00  1.00           O  
ATOM   4366  C2'  DG B 214      53.165  53.159 250.958  1.00  1.00           C  
ATOM   4367  C1'  DG B 214      53.960  52.463 252.055  1.00  1.00           C  
ATOM   4368  N9   DG B 214      53.241  51.365 252.694  1.00  1.00           N  
ATOM   4369  C8   DG B 214      51.930  51.364 253.110  1.00  1.00           C  
ATOM   4370  N7   DG B 214      51.566  50.233 253.649  1.00  1.00           N  
ATOM   4371  C5   DG B 214      52.703  49.438 253.587  1.00  1.00           C  
ATOM   4372  C6   DG B 214      52.918  48.105 254.018  1.00  1.00           C  
ATOM   4373  O6   DG B 214      52.118  47.332 254.561  1.00  1.00           O  
ATOM   4374  N1   DG B 214      54.220  47.686 253.763  1.00  1.00           N  
ATOM   4375  C2   DG B 214      55.191  48.454 253.168  1.00  1.00           C  
ATOM   4376  N2   DG B 214      56.389  47.871 253.008  1.00  1.00           N  
ATOM   4377  N3   DG B 214      55.003  49.698 252.760  1.00  1.00           N  
ATOM   4378  C4   DG B 214      53.745  50.124 252.999  1.00  1.00           C  
ATOM   4379  P    DG B 215      54.691  54.254 248.544  1.00  1.00           P  
ATOM   4380  OP1  DG B 215      55.178  55.650 248.472  1.00  1.00           O  
ATOM   4381  OP2  DG B 215      53.347  54.004 247.976  1.00  1.00           O  
ATOM   4382  O5'  DG B 215      55.755  53.278 247.855  1.00  1.00           O  
ATOM   4383  C5'  DG B 215      56.853  52.776 248.640  1.00  1.00           C  
ATOM   4384  C4'  DG B 215      57.054  51.299 248.367  1.00  1.00           C  
ATOM   4385  O4'  DG B 215      56.243  50.459 249.238  1.00  1.00           O  
ATOM   4386  C3'  DG B 215      56.692  50.828 246.958  1.00  1.00           C  
ATOM   4387  O3'  DG B 215      57.617  49.824 246.557  1.00  1.00           O  
ATOM   4388  C2'  DG B 215      55.312  50.184 247.108  1.00  1.00           C  
ATOM   4389  C1'  DG B 215      55.585  49.489 248.436  1.00  1.00           C  
ATOM   4390  N9   DG B 215      54.375  49.068 249.137  1.00  1.00           N  
ATOM   4391  C8   DG B 215      53.224  49.798 249.314  1.00  1.00           C  
ATOM   4392  N7   DG B 215      52.308  49.154 249.985  1.00  1.00           N  
ATOM   4393  C5   DG B 215      52.889  47.925 250.269  1.00  1.00           C  
ATOM   4394  C6   DG B 215      52.376  46.806 250.973  1.00  1.00           C  
ATOM   4395  O6   DG B 215      51.266  46.674 251.506  1.00  1.00           O  
ATOM   4396  N1   DG B 215      53.298  45.767 251.028  1.00  1.00           N  
ATOM   4397  C2   DG B 215      54.555  45.800 250.475  1.00  1.00           C  
ATOM   4398  N2   DG B 215      55.300  44.696 250.635  1.00  1.00           N  
ATOM   4399  N3   DG B 215      55.045  46.836 249.815  1.00  1.00           N  
ATOM   4400  C4   DG B 215      54.165  47.857 249.751  1.00  1.00           C  
ATOM   4401  P    DG B 216      57.311  49.775 244.830  1.00  1.00           P  
ATOM   4402  OP1  DG B 216      58.441  50.699 244.582  1.00  1.00           O  
ATOM   4403  OP2  DG B 216      56.059  50.068 244.097  1.00  1.00           O  
ATOM   4404  O5'  DG B 216      57.771  48.273 244.528  1.00  1.00           O  
ATOM   4405  C5'  DG B 216      58.420  47.519 245.570  1.00  1.00           C  
ATOM   4406  C4'  DG B 216      57.861  46.111 245.618  1.00  1.00           C  
ATOM   4407  O4'  DG B 216      56.690  46.009 246.478  1.00  1.00           O  
ATOM   4408  C3'  DG B 216      57.387  45.538 244.281  1.00  1.00           C  
ATOM   4409  O3'  DG B 216      57.698  44.150 244.241  1.00  1.00           O  
ATOM   4410  C2'  DG B 216      55.866  45.695 244.310  1.00  1.00           C  
ATOM   4411  C1'  DG B 216      55.676  45.309 245.772  1.00  1.00           C  
ATOM   4412  N9   DG B 216      54.384  45.708 246.321  1.00  1.00           N  
ATOM   4413  C8   DG B 216      53.753  46.918 246.158  1.00  1.00           C  
ATOM   4414  N7   DG B 216      52.602  46.981 246.771  1.00  1.00           N  
ATOM   4415  C5   DG B 216      52.464  45.739 247.376  1.00  1.00           C  
ATOM   4416  C6   DG B 216      51.418  45.218 248.179  1.00  1.00           C  
ATOM   4417  O6   DG B 216      50.367  45.770 248.529  1.00  1.00           O  
ATOM   4418  N1   DG B 216      51.684  43.914 248.585  1.00  1.00           N  
ATOM   4419  C2   DG B 216      52.812  43.203 248.259  1.00  1.00           C  
ATOM   4420  N2   DG B 216      52.886  41.955 248.749  1.00  1.00           N  
ATOM   4421  N3   DG B 216      53.794  43.676 247.511  1.00  1.00           N  
ATOM   4422  C4   DG B 216      53.557  44.942 247.107  1.00  1.00           C  
ATOM   4423  P    DG B 217      57.504  43.827 242.527  1.00  1.00           P  
ATOM   4424  OP1  DG B 217      58.958  44.002 242.307  1.00  1.00           O  
ATOM   4425  OP2  DG B 217      56.614  44.492 241.548  1.00  1.00           O  
ATOM   4426  O5'  DG B 217      57.156  42.268 242.596  1.00  1.00           O  
ATOM   4427  C5'  DG B 217      57.276  41.581 243.856  1.00  1.00           C  
ATOM   4428  C4'  DG B 217      56.080  40.675 244.070  1.00  1.00           C  
ATOM   4429  O4'  DG B 217      54.973  41.363 244.721  1.00  1.00           O  
ATOM   4430  C3'  DG B 217      55.455  40.087 242.804  1.00  1.00           C  
ATOM   4431  O3'  DG B 217      55.022  38.760 243.078  1.00  1.00           O  
ATOM   4432  C2'  DG B 217      54.223  40.956 242.542  1.00  1.00           C  
ATOM   4433  C1'  DG B 217      53.785  41.084 243.996  1.00  1.00           C  
ATOM   4434  N9   DG B 217      52.845  42.176 244.230  1.00  1.00           N  
ATOM   4435  C8   DG B 217      52.922  43.457 243.737  1.00  1.00           C  
ATOM   4436  N7   DG B 217      51.930  44.214 244.121  1.00  1.00           N  
ATOM   4437  C5   DG B 217      51.150  43.384 244.915  1.00  1.00           C  
ATOM   4438  C6   DG B 217      49.942  43.645 245.610  1.00  1.00           C  
ATOM   4439  O6   DG B 217      49.298  44.701 245.665  1.00  1.00           O  
ATOM   4440  N1   DG B 217      49.489  42.521 246.293  1.00  1.00           N  
ATOM   4441  C2   DG B 217      50.118  41.301 246.305  1.00  1.00           C  
ATOM   4442  N2   DG B 217      49.524  40.337 247.025  1.00  1.00           N  
ATOM   4443  N3   DG B 217      51.244  41.043 245.661  1.00  1.00           N  
ATOM   4444  C4   DG B 217      51.702  42.122 244.992  1.00  1.00           C  
ATOM   4445  P    DA B 218      55.179  37.736 241.809  1.00  1.00           P  
ATOM   4446  OP1  DA B 218      56.527  37.133 241.891  1.00  1.00           O  
ATOM   4447  OP2  DA B 218      54.834  38.383 240.522  1.00  1.00           O  
ATOM   4448  O5'  DA B 218      54.075  36.637 242.169  1.00  1.00           O  
ATOM   4449  C5'  DA B 218      53.730  36.423 243.551  1.00  1.00           C  
ATOM   4450  C4'  DA B 218      52.225  36.305 243.697  1.00  1.00           C  
ATOM   4451  O4'  DA B 218      51.583  37.597 243.893  1.00  1.00           O  
ATOM   4452  C3'  DA B 218      51.486  35.703 242.503  1.00  1.00           C  
ATOM   4453  O3'  DA B 218      50.412  34.900 242.982  1.00  1.00           O  
ATOM   4454  C2'  DA B 218      50.900  36.907 241.764  1.00  1.00           C  
ATOM   4455  C1'  DA B 218      50.479  37.688 243.004  1.00  1.00           C  
ATOM   4456  N9   DA B 218      50.219  39.101 242.747  1.00  1.00           N  
ATOM   4457  C8   DA B 218      50.973  39.968 241.994  1.00  1.00           C  
ATOM   4458  N7   DA B 218      50.485  41.184 241.944  1.00  1.00           N  
ATOM   4459  C5   DA B 218      49.333  41.113 242.717  1.00  1.00           C  
ATOM   4460  C6   DA B 218      48.364  42.072 243.059  1.00  1.00           C  
ATOM   4461  N6   DA B 218      48.402  43.342 242.651  1.00  1.00           N  
ATOM   4462  N1   DA B 218      47.341  41.674 243.846  1.00  1.00           N  
ATOM   4463  C2   DA B 218      47.304  40.401 244.254  1.00  1.00           C  
ATOM   4464  N3   DA B 218      48.153  39.408 244.001  1.00  1.00           N  
ATOM   4465  C4   DA B 218      49.157  39.835 243.217  1.00  1.00           C  
ATOM   4466  P    DC B 219      50.655  34.602 241.490  1.00  1.00           P  
ATOM   4467  OP1  DC B 219      51.576  33.547 241.972  1.00  1.00           O  
ATOM   4468  OP2  DC B 219      50.780  34.971 240.062  1.00  1.00           O  
ATOM   4469  O5'  DC B 219      49.144  34.181 241.805  1.00  1.00           O  
ATOM   4470  C5'  DC B 219      48.587  34.494 243.096  1.00  1.00           C  
ATOM   4471  C4'  DC B 219      47.182  35.038 242.937  1.00  1.00           C  
ATOM   4472  O4'  DC B 219      47.165  36.482 242.744  1.00  1.00           O  
ATOM   4473  C3'  DC B 219      46.391  34.498 241.745  1.00  1.00           C  
ATOM   4474  O3'  DC B 219      45.026  34.356 242.125  1.00  1.00           O  
ATOM   4475  C2'  DC B 219      46.488  35.597 240.686  1.00  1.00           C  
ATOM   4476  C1'  DC B 219      46.323  36.775 241.639  1.00  1.00           C  
ATOM   4477  N1   DC B 219      46.752  38.060 241.069  1.00  1.00           N  
ATOM   4478  C2   DC B 219      45.931  39.173 241.263  1.00  1.00           C  
ATOM   4479  O2   DC B 219      44.878  39.038 241.904  1.00  1.00           O  
ATOM   4480  N3   DC B 219      46.303  40.368 240.748  1.00  1.00           N  
ATOM   4481  C4   DC B 219      47.445  40.472 240.063  1.00  1.00           C  
ATOM   4482  N4   DC B 219      47.772  41.670 239.572  1.00  1.00           N  
ATOM   4483  C5   DC B 219      48.300  39.353 239.850  1.00  1.00           C  
ATOM   4484  C6   DC B 219      47.919  38.178 240.366  1.00  1.00           C  
ATOM   4485  P    DA B 220      43.722  32.820 240.604  1.00  1.00           P  
ATOM   4486  OP1  DA B 220      43.853  31.572 241.388  1.00  1.00           O  
ATOM   4487  OP2  DA B 220      44.108  32.735 239.177  1.00  1.00           O  
ATOM   4488  O5'  DA B 220      42.227  33.375 240.723  1.00  1.00           O  
ATOM   4489  C5'  DA B 220      41.882  34.218 241.839  1.00  1.00           C  
ATOM   4490  C4'  DA B 220      41.046  35.391 241.364  1.00  1.00           C  
ATOM   4491  O4'  DA B 220      41.864  36.524 240.954  1.00  1.00           O  
ATOM   4492  C3'  DA B 220      40.151  35.124 240.155  1.00  1.00           C  
ATOM   4493  O3'  DA B 220      38.931  35.838 240.318  1.00  1.00           O  
ATOM   4494  C2'  DA B 220      40.911  35.725 238.971  1.00  1.00           C  
ATOM   4495  C1'  DA B 220      41.398  36.977 239.691  1.00  1.00           C  
ATOM   4496  N9   DA B 220      42.503  37.650 239.015  1.00  1.00           N  
ATOM   4497  C8   DA B 220      43.622  37.076 238.462  1.00  1.00           C  
ATOM   4498  N7   DA B 220      44.445  37.940 237.921  1.00  1.00           N  
ATOM   4499  C5   DA B 220      43.828  39.166 238.131  1.00  1.00           C  
ATOM   4500  C6   DA B 220      44.195  40.479 237.792  1.00  1.00           C  
ATOM   4501  N6   DA B 220      45.320  40.791 237.143  1.00  1.00           N  
ATOM   4502  N1   DA B 220      43.355  41.476 238.148  1.00  1.00           N  
ATOM   4503  C2   DA B 220      42.229  41.163 238.797  1.00  1.00           C  
ATOM   4504  N3   DA B 220      41.774  39.969 239.172  1.00  1.00           N  
ATOM   4505  C4   DA B 220      42.630  39.002 238.804  1.00  1.00           C  
ATOM   4506  P    DG B 221      37.937  34.640 238.689  1.00  1.00           P  
ATOM   4507  OP1  DG B 221      37.348  33.711 239.680  1.00  1.00           O  
ATOM   4508  OP2  DG B 221      38.400  34.032 237.422  1.00  1.00           O  
ATOM   4509  O5'  DG B 221      36.899  35.816 238.373  1.00  1.00           O  
ATOM   4510  C5'  DG B 221      36.878  36.977 239.226  1.00  1.00           C  
ATOM   4511  C4'  DG B 221      36.783  38.236 238.387  1.00  1.00           C  
ATOM   4512  O4'  DG B 221      38.092  38.737 237.989  1.00  1.00           O  
ATOM   4513  C3'  DG B 221      36.024  38.100 237.067  1.00  1.00           C  
ATOM   4514  O3'  DG B 221      35.297  39.299 236.829  1.00  1.00           O  
ATOM   4515  C2'  DG B 221      37.116  37.975 236.003  1.00  1.00           C  
ATOM   4516  C1'  DG B 221      38.060  39.013 236.597  1.00  1.00           C  
ATOM   4517  N9   DG B 221      39.425  38.924 236.086  1.00  1.00           N  
ATOM   4518  C8   DG B 221      40.171  37.783 235.909  1.00  1.00           C  
ATOM   4519  N7   DG B 221      41.363  38.019 235.434  1.00  1.00           N  
ATOM   4520  C5   DG B 221      41.409  39.400 235.288  1.00  1.00           C  
ATOM   4521  C6   DG B 221      42.448  40.241 234.815  1.00  1.00           C  
ATOM   4522  O6   DG B 221      43.575  39.923 234.416  1.00  1.00           O  
ATOM   4523  N1   DG B 221      42.073  41.580 234.833  1.00  1.00           N  
ATOM   4524  C2   DG B 221      40.852  42.050 235.253  1.00  1.00           C  
ATOM   4525  N2   DG B 221      40.680  43.380 235.196  1.00  1.00           N  
ATOM   4526  N3   DG B 221      39.875  41.277 235.696  1.00  1.00           N  
ATOM   4527  C4   DG B 221      40.219  39.972 235.687  1.00  1.00           C  
ATOM   4528  P    DC B 222      34.272  38.727 236.423  1.00  1.00           P  
ATOM   4529  OP1  DC B 222      33.318  38.496 237.530  1.00  1.00           O  
ATOM   4530  OP2  DC B 222      34.316  37.683 235.374  1.00  1.00           O  
ATOM   4531  O5'  DC B 222      33.981  40.150 235.751  1.00  1.00           O  
ATOM   4532  C5'  DC B 222      34.588  41.327 236.319  1.00  1.00           C  
ATOM   4533  C4'  DC B 222      35.131  42.213 235.218  1.00  1.00           C  
ATOM   4534  O4'  DC B 222      36.498  41.868 234.851  1.00  1.00           O  
ATOM   4535  C3'  DC B 222      34.371  42.168 233.891  1.00  1.00           C  
ATOM   4536  O3'  DC B 222      34.362  43.473 233.322  1.00  1.00           O  
ATOM   4537  C2'  DC B 222      35.209  41.255 232.996  1.00  1.00           C  
ATOM   4538  C1'  DC B 222      36.572  41.777 233.436  1.00  1.00           C  
ATOM   4539  N1   DC B 222      37.686  40.882 233.095  1.00  1.00           N  
ATOM   4540  C2   DC B 222      38.842  41.447 232.551  1.00  1.00           C  
ATOM   4541  O2   DC B 222      38.885  42.674 232.377  1.00  1.00           O  
ATOM   4542  N3   DC B 222      39.882  40.644 232.228  1.00  1.00           N  
ATOM   4543  C4   DC B 222      39.795  39.328 232.430  1.00  1.00           C  
ATOM   4544  N4   DC B 222      40.846  38.573 232.096  1.00  1.00           N  
ATOM   4545  C5   DC B 222      38.629  38.725 232.983  1.00  1.00           C  
ATOM   4546  C6   DC B 222      37.607  39.532 233.298  1.00  1.00           C  
ATOM   4547  P    DG B 223      31.990  43.518 231.437  1.00  1.00           P  
ATOM   4548  OP1  DG B 223      30.913  44.090 232.276  1.00  1.00           O  
ATOM   4549  OP2  DG B 223      31.632  42.318 230.647  1.00  1.00           O  
ATOM   4550  O5'  DG B 223      32.569  44.648 230.464  1.00  1.00           O  
ATOM   4551  C5'  DG B 223      33.612  45.517 230.946  1.00  1.00           C  
ATOM   4552  C4'  DG B 223      34.680  45.686 229.883  1.00  1.00           C  
ATOM   4553  O4'  DG B 223      35.707  44.656 229.961  1.00  1.00           O  
ATOM   4554  C3'  DG B 223      34.194  45.614 228.435  1.00  1.00           C  
ATOM   4555  O3'  DG B 223      34.936  46.544 227.654  1.00  1.00           O  
ATOM   4556  C2'  DG B 223      34.553  44.199 227.977  1.00  1.00           C  
ATOM   4557  C1'  DG B 223      35.916  44.134 228.657  1.00  1.00           C  
ATOM   4558  N9   DG B 223      36.439  42.778 228.792  1.00  1.00           N  
ATOM   4559  C8   DG B 223      35.751  41.660 229.201  1.00  1.00           C  
ATOM   4560  N7   DG B 223      36.489  40.584 229.221  1.00  1.00           N  
ATOM   4561  C5   DG B 223      37.740  41.015 228.801  1.00  1.00           C  
ATOM   4562  C6   DG B 223      38.949  40.296 228.624  1.00  1.00           C  
ATOM   4563  O6   DG B 223      39.164  39.092 228.810  1.00  1.00           O  
ATOM   4564  N1   DG B 223      39.978  41.122 228.183  1.00  1.00           N  
ATOM   4565  C2   DG B 223      39.858  42.469 227.943  1.00  1.00           C  
ATOM   4566  N2   DG B 223      40.968  43.095 227.522  1.00  1.00           N  
ATOM   4567  N3   DG B 223      38.736  43.151 228.103  1.00  1.00           N  
ATOM   4568  C4   DG B 223      37.725  42.368 228.532  1.00  1.00           C  
ATOM   4569  P    DC B 224      33.957  46.942 227.001  1.00  1.00           P  
ATOM   4570  OP1  DC B 224      33.342  48.129 227.635  1.00  1.00           O  
ATOM   4571  OP2  DC B 224      33.026  46.008 226.330  1.00  1.00           O  
ATOM   4572  O5'  DC B 224      35.086  47.409 225.968  1.00  1.00           O  
ATOM   4573  C5'  DC B 224      36.420  47.653 226.455  1.00  1.00           C  
ATOM   4574  C4'  DC B 224      37.437  47.048 225.508  1.00  1.00           C  
ATOM   4575  O4'  DC B 224      37.735  45.659 225.828  1.00  1.00           O  
ATOM   4576  C3'  DC B 224      37.032  47.009 224.034  1.00  1.00           C  
ATOM   4577  O3'  DC B 224      38.184  47.255 223.235  1.00  1.00           O  
ATOM   4578  C2'  DC B 224      36.576  45.569 223.797  1.00  1.00           C  
ATOM   4579  C1'  DC B 224      37.662  44.900 224.631  1.00  1.00           C  
ATOM   4580  N1   DC B 224      37.356  43.508 224.992  1.00  1.00           N  
ATOM   4581  C2   DC B 224      38.369  42.556 224.864  1.00  1.00           C  
ATOM   4582  O2   DC B 224      39.482  42.917 224.452  1.00  1.00           O  
ATOM   4583  N3   DC B 224      38.113  41.268 225.190  1.00  1.00           N  
ATOM   4584  C4   DC B 224      36.901  40.921 225.629  1.00  1.00           C  
ATOM   4585  N4   DC B 224      36.693  39.638 225.938  1.00  1.00           N  
ATOM   4586  C5   DC B 224      35.850  41.871 225.769  1.00  1.00           C  
ATOM   4587  C6   DC B 224      36.118  43.142 225.443  1.00  1.00           C  
ATOM   4588  P    DG B 225      37.126  48.264 220.580  1.00  1.00           P  
ATOM   4589  OP1  DG B 225      37.169  49.735 220.746  1.00  1.00           O  
ATOM   4590  OP2  DG B 225      35.880  47.711 220.006  1.00  1.00           O  
ATOM   4591  O5'  DG B 225      38.379  47.786 219.707  1.00  1.00           O  
ATOM   4592  C5'  DG B 225      39.631  47.525 220.368  1.00  1.00           C  
ATOM   4593  C4'  DG B 225      40.243  46.245 219.834  1.00  1.00           C  
ATOM   4594  O4'  DG B 225      39.785  45.067 220.560  1.00  1.00           O  
ATOM   4595  C3'  DG B 225      39.935  45.920 218.372  1.00  1.00           C  
ATOM   4596  O3'  DG B 225      41.085  45.326 217.781  1.00  1.00           O  
ATOM   4597  C2'  DG B 225      38.824  44.870 218.435  1.00  1.00           C  
ATOM   4598  C1'  DG B 225      39.388  44.085 219.613  1.00  1.00           C  
ATOM   4599  N9   DG B 225      38.414  43.207 220.254  1.00  1.00           N  
ATOM   4600  C8   DG B 225      37.114  43.511 220.581  1.00  1.00           C  
ATOM   4601  N7   DG B 225      36.484  42.518 221.147  1.00  1.00           N  
ATOM   4602  C5   DG B 225      37.423  41.496 221.197  1.00  1.00           C  
ATOM   4603  C6   DG B 225      37.320  40.176 221.703  1.00  1.00           C  
ATOM   4604  O6   DG B 225      36.343  39.626 222.227  1.00  1.00           O  
ATOM   4605  N1   DG B 225      38.512  39.474 221.554  1.00  1.00           N  
ATOM   4606  C2   DG B 225      39.657  39.980 220.989  1.00  1.00           C  
ATOM   4607  N2   DG B 225      40.707  39.146 220.936  1.00  1.00           N  
ATOM   4608  N3   DG B 225      39.766  41.208 220.513  1.00  1.00           N  
ATOM   4609  C4   DG B 225      38.620  41.907 220.649  1.00  1.00           C  
ATOM   4610  P    DT B 226      40.820  45.492 216.582  1.00  1.00           P  
ATOM   4611  OP1  DT B 226      41.550  46.780 216.581  1.00  1.00           O  
ATOM   4612  OP2  DT B 226      39.571  45.452 215.791  1.00  1.00           O  
ATOM   4613  O5'  DT B 226      41.798  44.321 216.100  1.00  1.00           O  
ATOM   4614  C5'  DT B 226      42.641  43.671 217.071  1.00  1.00           C  
ATOM   4615  C4'  DT B 226      42.624  42.171 216.853  1.00  1.00           C  
ATOM   4616  O4'  DT B 226      41.541  41.519 217.577  1.00  1.00           O  
ATOM   4617  C3'  DT B 226      42.431  41.712 215.409  1.00  1.00           C  
ATOM   4618  O3'  DT B 226      43.220  40.549 215.187  1.00  1.00           O  
ATOM   4619  C2'  DT B 226      40.955  41.321 215.321  1.00  1.00           C  
ATOM   4620  C1'  DT B 226      40.870  40.644 216.684  1.00  1.00           C  
ATOM   4621  N1   DT B 226      39.494  40.465 217.170  1.00  1.00           N  
ATOM   4622  C2   DT B 226      39.156  39.252 217.726  1.00  1.00           C  
ATOM   4623  O2   DT B 226      39.943  38.326 217.832  1.00  1.00           O  
ATOM   4624  N3   DT B 226      37.854  39.162 218.155  1.00  1.00           N  
ATOM   4625  C4   DT B 226      36.882  40.142 218.084  1.00  1.00           C  
ATOM   4626  O4   DT B 226      35.754  39.916 218.512  1.00  1.00           O  
ATOM   4627  C5   DT B 226      37.307  41.389 217.489  1.00  1.00           C  
ATOM   4628  C7   DT B 226      36.322  42.509 217.369  1.00  1.00           C  
ATOM   4629  C6   DT B 226      38.574  41.486 217.068  1.00  1.00           C  
ATOM   4630  P    DA B 227      43.229  40.280 212.739  1.00  1.00           P  
ATOM   4631  OP1  DA B 227      44.553  40.924 212.588  1.00  1.00           O  
ATOM   4632  OP2  DA B 227      42.178  40.729 211.797  1.00  1.00           O  
ATOM   4633  O5'  DA B 227      43.390  38.692 212.647  1.00  1.00           O  
ATOM   4634  C5'  DA B 227      43.716  37.954 213.840  1.00  1.00           C  
ATOM   4635  C4'  DA B 227      42.865  36.702 213.924  1.00  1.00           C  
ATOM   4636  O4'  DA B 227      41.596  36.939 214.598  1.00  1.00           O  
ATOM   4637  C3'  DA B 227      42.462  36.079 212.588  1.00  1.00           C  
ATOM   4638  O3'  DA B 227      42.468  34.662 212.719  1.00  1.00           O  
ATOM   4639  C2'  DA B 227      41.021  36.540 212.365  1.00  1.00           C  
ATOM   4640  C1'  DA B 227      40.558  36.377 213.808  1.00  1.00           C  
ATOM   4641  N9   DA B 227      39.321  37.090 214.112  1.00  1.00           N  
ATOM   4642  C8   DA B 227      38.982  38.372 213.751  1.00  1.00           C  
ATOM   4643  N7   DA B 227      37.796  38.741 214.170  1.00  1.00           N  
ATOM   4644  C5   DA B 227      37.321  37.629 214.853  1.00  1.00           C  
ATOM   4645  C6   DA B 227      36.117  37.380 215.533  1.00  1.00           C  
ATOM   4646  N6   DA B 227      35.130  38.271 215.643  1.00  1.00           N  
ATOM   4647  N1   DA B 227      35.960  36.165 216.104  1.00  1.00           N  
ATOM   4648  C2   DA B 227      36.950  35.273 215.993  1.00  1.00           C  
ATOM   4649  N3   DA B 227      38.126  35.388 215.381  1.00  1.00           N  
ATOM   4650  C4   DA B 227      38.251  36.604 214.824  1.00  1.00           C  
ATOM   4651  P    DC B 228      42.403  35.043 211.227  1.00  1.00           P  
ATOM   4652  OP1  DC B 228      43.882  34.991 211.271  1.00  1.00           O  
ATOM   4653  OP2  DC B 228      41.811  35.718 210.050  1.00  1.00           O  
ATOM   4654  O5'  DC B 228      41.810  33.563 211.352  1.00  1.00           O  
ATOM   4655  C5'  DC B 228      41.601  33.002 212.663  1.00  1.00           C  
ATOM   4656  C4'  DC B 228      40.260  32.300 212.719  1.00  1.00           C  
ATOM   4657  O4'  DC B 228      39.178  33.200 213.095  1.00  1.00           O  
ATOM   4658  C3'  DC B 228      39.780  31.675 211.408  1.00  1.00           C  
ATOM   4659  O3'  DC B 228      39.105  30.456 211.701  1.00  1.00           O  
ATOM   4660  C2'  DC B 228      38.764  32.672 210.852  1.00  1.00           C  
ATOM   4661  C1'  DC B 228      38.105  33.013 212.184  1.00  1.00           C  
ATOM   4662  N1   DC B 228      37.315  34.252 212.151  1.00  1.00           N  
ATOM   4663  C2   DC B 228      36.055  34.246 212.755  1.00  1.00           C  
ATOM   4664  O2   DC B 228      35.653  33.203 213.291  1.00  1.00           O  
ATOM   4665  N3   DC B 228      35.308  35.374 212.739  1.00  1.00           N  
ATOM   4666  C4   DC B 228      35.778  36.476 212.150  1.00  1.00           C  
ATOM   4667  N4   DC B 228      35.005  37.566 212.157  1.00  1.00           N  
ATOM   4668  C5   DC B 228      37.058  36.510 211.527  1.00  1.00           C  
ATOM   4669  C6   DC B 228      37.786  35.387 211.551  1.00  1.00           C  
ATOM   4670  P    DG B 229      39.234  28.826 209.150  1.00  1.00           P  
ATOM   4671  OP1  DG B 229      40.432  27.982 209.358  1.00  1.00           O  
ATOM   4672  OP2  DG B 229      39.124  29.483 207.829  1.00  1.00           O  
ATOM   4673  O5'  DG B 229      37.916  27.965 209.433  1.00  1.00           O  
ATOM   4674  C5'  DG B 229      37.424  27.864 210.783  1.00  1.00           C  
ATOM   4675  C4'  DG B 229      35.918  28.035 210.802  1.00  1.00           C  
ATOM   4676  O4'  DG B 229      35.520  29.431 210.920  1.00  1.00           O  
ATOM   4677  C3'  DG B 229      35.178  27.544 209.557  1.00  1.00           C  
ATOM   4678  O3'  DG B 229      33.937  26.974 209.956  1.00  1.00           O  
ATOM   4679  C2'  DG B 229      34.892  28.813 208.752  1.00  1.00           C  
ATOM   4680  C1'  DG B 229      34.529  29.698 209.939  1.00  1.00           C  
ATOM   4681  N9   DG B 229      34.564  31.126 209.637  1.00  1.00           N  
ATOM   4682  C8   DG B 229      35.534  31.802 208.936  1.00  1.00           C  
ATOM   4683  N7   DG B 229      35.290  33.079 208.828  1.00  1.00           N  
ATOM   4684  C5   DG B 229      34.086  33.259 209.497  1.00  1.00           C  
ATOM   4685  C6   DG B 229      33.321  34.433 209.714  1.00  1.00           C  
ATOM   4686  O6   DG B 229      33.562  35.589 209.345  1.00  1.00           O  
ATOM   4687  N1   DG B 229      32.167  34.166 210.443  1.00  1.00           N  
ATOM   4688  C2   DG B 229      31.796  32.926 210.904  1.00  1.00           C  
ATOM   4689  N2   DG B 229      30.644  32.871 211.590  1.00  1.00           N  
ATOM   4690  N3   DG B 229      32.500  31.824 210.707  1.00  1.00           N  
ATOM   4691  C4   DG B 229      33.626  32.061 210.002  1.00  1.00           C  
ATOM   4692  P    DT B 230      33.672  26.307 208.945  1.00  1.00           P  
ATOM   4693  OP1  DT B 230      34.343  25.124 209.528  1.00  1.00           O  
ATOM   4694  OP2  DT B 230      33.871  26.519 207.495  1.00  1.00           O  
ATOM   4695  O5'  DT B 230      32.106  26.250 209.270  1.00  1.00           O  
ATOM   4696  C5'  DT B 230      31.633  26.785 210.520  1.00  1.00           C  
ATOM   4697  C4'  DT B 230      30.377  27.604 210.293  1.00  1.00           C  
ATOM   4698  O4'  DT B 230      30.673  28.996 209.981  1.00  1.00           O  
ATOM   4699  C3'  DT B 230      29.487  27.148 209.138  1.00  1.00           C  
ATOM   4700  O3'  DT B 230      28.125  27.336 209.505  1.00  1.00           O  
ATOM   4701  C2'  DT B 230      29.817  28.107 207.993  1.00  1.00           C  
ATOM   4702  C1'  DT B 230      29.913  29.369 208.842  1.00  1.00           C  
ATOM   4703  N1   DT B 230      30.609  30.479 208.174  1.00  1.00           N  
ATOM   4704  C2   DT B 230      30.056  31.736 208.260  1.00  1.00           C  
ATOM   4705  O2   DT B 230      29.021  31.968 208.863  1.00  1.00           O  
ATOM   4706  N3   DT B 230      30.764  32.718 207.611  1.00  1.00           N  
ATOM   4707  C4   DT B 230      31.940  32.569 206.902  1.00  1.00           C  
ATOM   4708  O4   DT B 230      32.463  33.545 206.371  1.00  1.00           O  
ATOM   4709  C5   DT B 230      32.464  31.223 206.853  1.00  1.00           C  
ATOM   4710  C7   DT B 230      33.734  30.964 206.106  1.00  1.00           C  
ATOM   4711  C6   DT B 230      31.781  30.259 207.483  1.00  1.00           C  
ATOM   4712  P    DG B 231      26.995  25.715 207.353  1.00  1.00           P  
ATOM   4713  OP1  DG B 231      26.815  24.509 208.192  1.00  1.00           O  
ATOM   4714  OP2  DG B 231      27.524  25.486 205.989  1.00  1.00           O  
ATOM   4715  O5'  DG B 231      25.615  26.519 207.265  1.00  1.00           O  
ATOM   4716  C5'  DG B 231      25.294  27.470 208.298  1.00  1.00           C  
ATOM   4717  C4'  DG B 231      24.735  28.737 207.682  1.00  1.00           C  
ATOM   4718  O4'  DG B 231      25.779  29.692 207.335  1.00  1.00           O  
ATOM   4719  C3'  DG B 231      23.954  28.555 206.380  1.00  1.00           C  
ATOM   4720  O3'  DG B 231      22.866  29.472 206.365  1.00  1.00           O  
ATOM   4721  C2'  DG B 231      24.939  28.953 205.279  1.00  1.00           C  
ATOM   4722  C1'  DG B 231      25.548  30.144 206.009  1.00  1.00           C  
ATOM   4723  N9   DG B 231      26.824  30.583 205.452  1.00  1.00           N  
ATOM   4724  C8   DG B 231      27.878  29.788 205.067  1.00  1.00           C  
ATOM   4725  N7   DG B 231      28.890  30.470 204.604  1.00  1.00           N  
ATOM   4726  C5   DG B 231      28.481  31.795 204.687  1.00  1.00           C  
ATOM   4727  C6   DG B 231      29.156  32.990 204.330  1.00  1.00           C  
ATOM   4728  O6   DG B 231      30.290  33.121 203.852  1.00  1.00           O  
ATOM   4729  N1   DG B 231      28.376  34.114 204.581  1.00  1.00           N  
ATOM   4730  C2   DG B 231      27.108  34.091 205.108  1.00  1.00           C  
ATOM   4731  N2   DG B 231      26.517  35.284 205.276  1.00  1.00           N  
ATOM   4732  N3   DG B 231      26.467  32.984 205.444  1.00  1.00           N  
ATOM   4733  C4   DG B 231      27.207  31.880 205.210  1.00  1.00           C  
ATOM   4734  P    DC B 232      22.048  28.661 205.899  1.00  1.00           P  
ATOM   4735  OP1  DC B 232      21.310  27.970 206.980  1.00  1.00           O  
ATOM   4736  OP2  DC B 232      22.337  27.856 204.692  1.00  1.00           O  
ATOM   4737  O5'  DC B 232      21.265  29.993 205.481  1.00  1.00           O  
ATOM   4738  C5'  DC B 232      21.509  31.207 206.219  1.00  1.00           C  
ATOM   4739  C4'  DC B 232      21.650  32.374 205.263  1.00  1.00           C  
ATOM   4740  O4'  DC B 232      23.021  32.554 204.806  1.00  1.00           O  
ATOM   4741  C3'  DC B 232      20.839  32.278 203.970  1.00  1.00           C  
ATOM   4742  O3'  DC B 232      20.368  33.576 203.626  1.00  1.00           O  
ATOM   4743  C2'  DC B 232      21.849  31.831 202.913  1.00  1.00           C  
ATOM   4744  C1'  DC B 232      23.005  32.701 203.394  1.00  1.00           C  
ATOM   4745  N1   DC B 232      24.315  32.281 202.877  1.00  1.00           N  
ATOM   4746  C2   DC B 232      25.182  33.267 202.402  1.00  1.00           C  
ATOM   4747  O2   DC B 232      24.818  34.452 202.432  1.00  1.00           O  
ATOM   4748  N3   DC B 232      26.395  32.906 201.921  1.00  1.00           N  
ATOM   4749  C4   DC B 232      26.749  31.619 201.905  1.00  1.00           C  
ATOM   4750  N4   DC B 232      27.954  31.309 201.420  1.00  1.00           N  
ATOM   4751  C5   DC B 232      25.884  30.594 202.383  1.00  1.00           C  
ATOM   4752  C6   DC B 232      24.688  30.966 202.856  1.00  1.00           C  
ATOM   4753  P    DG B 233      17.962  33.118 201.842  1.00  1.00           P  
ATOM   4754  OP1  DG B 233      16.830  33.176 202.795  1.00  1.00           O  
ATOM   4755  OP2  DG B 233      17.942  31.998 200.876  1.00  1.00           O  
ATOM   4756  O5'  DG B 233      18.070  34.506 201.054  1.00  1.00           O  
ATOM   4757  C5'  DG B 233      18.817  35.588 201.643  1.00  1.00           C  
ATOM   4758  C4'  DG B 233      19.685  36.252 200.592  1.00  1.00           C  
ATOM   4759  O4'  DG B 233      20.990  35.616 200.469  1.00  1.00           O  
ATOM   4760  C3'  DG B 233      19.132  36.238 199.167  1.00  1.00           C  
ATOM   4761  O3'  DG B 233      19.473  37.464 198.530  1.00  1.00           O  
ATOM   4762  C2'  DG B 233      19.885  35.103 198.470  1.00  1.00           C  
ATOM   4763  C1'  DG B 233      21.247  35.388 199.091  1.00  1.00           C  
ATOM   4764  N9   DG B 233      22.185  34.275 198.985  1.00  1.00           N  
ATOM   4765  C8   DG B 233      21.924  32.946 199.223  1.00  1.00           C  
ATOM   4766  N7   DG B 233      22.966  32.180 199.044  1.00  1.00           N  
ATOM   4767  C5   DG B 233      23.976  33.055 198.665  1.00  1.00           C  
ATOM   4768  C6   DG B 233      25.333  32.806 198.337  1.00  1.00           C  
ATOM   4769  O6   DG B 233      25.935  31.724 198.315  1.00  1.00           O  
ATOM   4770  N1   DG B 233      26.005  33.979 198.010  1.00  1.00           N  
ATOM   4771  C2   DG B 233      25.443  35.232 197.999  1.00  1.00           C  
ATOM   4772  N2   DG B 233      26.257  36.242 197.656  1.00  1.00           N  
ATOM   4773  N3   DG B 233      24.180  35.477 198.302  1.00  1.00           N  
ATOM   4774  C4   DG B 233      23.508  34.352 198.624  1.00  1.00           C  
ATOM   4775  P    DT B 234      18.657  37.456 197.597  1.00  1.00           P  
ATOM   4776  OP1  DT B 234      17.685  38.213 198.418  1.00  1.00           O  
ATOM   4777  OP2  DT B 234      18.092  36.394 196.736  1.00  1.00           O  
ATOM   4778  O5'  DT B 234      19.513  38.472 196.706  1.00  1.00           O  
ATOM   4779  C5'  DT B 234      20.691  39.076 197.273  1.00  1.00           C  
ATOM   4780  C4'  DT B 234      21.823  39.053 196.265  1.00  1.00           C  
ATOM   4781  O4'  DT B 234      22.602  37.824 196.335  1.00  1.00           O  
ATOM   4782  C3'  DT B 234      21.409  39.144 194.797  1.00  1.00           C  
ATOM   4783  O3'  DT B 234      22.371  39.922 194.095  1.00  1.00           O  
ATOM   4784  C2'  DT B 234      21.481  37.704 194.285  1.00  1.00           C  
ATOM   4785  C1'  DT B 234      22.761  37.320 195.018  1.00  1.00           C  
ATOM   4786  N1   DT B 234      22.977  35.869 195.108  1.00  1.00           N  
ATOM   4787  C2   DT B 234      24.238  35.383 194.844  1.00  1.00           C  
ATOM   4788  O2   DT B 234      25.176  36.101 194.541  1.00  1.00           O  
ATOM   4789  N3   DT B 234      24.359  34.020 194.949  1.00  1.00           N  
ATOM   4790  C4   DT B 234      23.368  33.116 195.282  1.00  1.00           C  
ATOM   4791  O4   DT B 234      23.626  31.917 195.337  1.00  1.00           O  
ATOM   4792  C5   DT B 234      22.070  33.695 195.546  1.00  1.00           C  
ATOM   4793  C7   DT B 234      20.934  32.794 195.914  1.00  1.00           C  
ATOM   4794  C6   DT B 234      21.942  35.025 195.446  1.00  1.00           C  
ATOM   4795  P    DT B 235      21.488  40.242 192.272  1.00  1.00           P  
ATOM   4796  OP1  DT B 235      21.013  41.554 192.766  1.00  1.00           O  
ATOM   4797  OP2  DT B 235      20.518  39.459 191.475  1.00  1.00           O  
ATOM   4798  O5'  DT B 235      22.836  40.440 191.435  1.00  1.00           O  
ATOM   4799  C5'  DT B 235      24.095  40.463 192.135  1.00  1.00           C  
ATOM   4800  C4'  DT B 235      25.120  39.634 191.387  1.00  1.00           C  
ATOM   4801  O4'  DT B 235      25.095  38.232 191.784  1.00  1.00           O  
ATOM   4802  C3'  DT B 235      24.959  39.589 189.868  1.00  1.00           C  
ATOM   4803  O3'  DT B 235      26.250  39.579 189.269  1.00  1.00           O  
ATOM   4804  C2'  DT B 235      24.284  38.245 189.589  1.00  1.00           C  
ATOM   4805  C1'  DT B 235      25.075  37.435 190.610  1.00  1.00           C  
ATOM   4806  N1   DT B 235      24.458  36.144 190.945  1.00  1.00           N  
ATOM   4807  C2   DT B 235      25.270  35.034 191.010  1.00  1.00           C  
ATOM   4808  O2   DT B 235      26.471  35.077 190.803  1.00  1.00           O  
ATOM   4809  N3   DT B 235      24.620  33.868 191.329  1.00  1.00           N  
ATOM   4810  C4   DT B 235      23.271  33.705 191.583  1.00  1.00           C  
ATOM   4811  O4   DT B 235      22.829  32.593 191.857  1.00  1.00           O  
ATOM   4812  C5   DT B 235      22.479  34.911 191.497  1.00  1.00           C  
ATOM   4813  C7   DT B 235      21.008  34.834 191.755  1.00  1.00           C  
ATOM   4814  C6   DT B 235      23.104  36.054 191.187  1.00  1.00           C  
ATOM   4815  P    DT B 236      25.855  39.885 187.279  1.00  1.00           P  
ATOM   4816  OP1  DT B 236      26.127  41.326 187.478  1.00  1.00           O  
ATOM   4817  OP2  DT B 236      24.695  39.554 186.424  1.00  1.00           O  
ATOM   4818  O5'  DT B 236      27.166  39.166 186.709  1.00  1.00           O  
ATOM   4819  C5'  DT B 236      28.163  38.696 187.636  1.00  1.00           C  
ATOM   4820  C4'  DT B 236      28.636  37.313 187.232  1.00  1.00           C  
ATOM   4821  O4'  DT B 236      27.817  36.256 187.811  1.00  1.00           O  
ATOM   4822  C3'  DT B 236      28.619  37.015 185.734  1.00  1.00           C  
ATOM   4823  O3'  DT B 236      29.745  36.207 185.412  1.00  1.00           O  
ATOM   4824  C2'  DT B 236      27.350  36.187 185.519  1.00  1.00           C  
ATOM   4825  C1'  DT B 236      27.476  35.341 186.781  1.00  1.00           C  
ATOM   4826  N1   DT B 236      26.227  34.667 187.166  1.00  1.00           N  
ATOM   4827  C2   DT B 236      26.296  33.346 187.548  1.00  1.00           C  
ATOM   4828  O2   DT B 236      27.340  32.717 187.581  1.00  1.00           O  
ATOM   4829  N3   DT B 236      25.090  32.788 187.893  1.00  1.00           N  
ATOM   4830  C4   DT B 236      23.853  33.404 187.892  1.00  1.00           C  
ATOM   4831  O4   DT B 236      22.854  32.773 188.228  1.00  1.00           O  
ATOM   4832  C5   DT B 236      23.855  34.789 187.481  1.00  1.00           C  
ATOM   4833  C7   DT B 236      22.562  35.540 187.448  1.00  1.00           C  
ATOM   4834  C6   DT B 236      25.027  35.343 187.143  1.00  1.00           C  
ATOM   4835  P    DA B 237      29.866  36.289 182.953  1.00  1.00           P  
ATOM   4836  OP1  DA B 237      30.911  37.336 182.955  1.00  1.00           O  
ATOM   4837  OP2  DA B 237      28.737  36.499 182.020  1.00  1.00           O  
ATOM   4838  O5'  DA B 237      30.535  34.863 182.674  1.00  1.00           O  
ATOM   4839  C5'  DA B 237      31.071  34.115 183.782  1.00  1.00           C  
ATOM   4840  C4'  DA B 237      30.671  32.657 183.664  1.00  1.00           C  
ATOM   4841  O4'  DA B 237      29.387  32.381 184.293  1.00  1.00           O  
ATOM   4842  C3'  DA B 237      30.507  32.124 182.241  1.00  1.00           C  
ATOM   4843  O3'  DA B 237      30.971  30.780 182.196  1.00  1.00           O  
ATOM   4844  C2'  DA B 237      28.997  32.125 182.001  1.00  1.00           C  
ATOM   4845  C1'  DA B 237      28.597  31.628 183.385  1.00  1.00           C  
ATOM   4846  N9   DA B 237      27.192  31.859 183.708  1.00  1.00           N  
ATOM   4847  C8   DA B 237      26.459  33.001 183.492  1.00  1.00           C  
ATOM   4848  N7   DA B 237      25.213  32.911 183.889  1.00  1.00           N  
ATOM   4849  C5   DA B 237      25.118  31.624 184.402  1.00  1.00           C  
ATOM   4850  C6   DA B 237      24.053  30.913 184.980  1.00  1.00           C  
ATOM   4851  N6   DA B 237      22.829  31.418 185.147  1.00  1.00           N  
ATOM   4852  N1   DA B 237      24.293  29.647 185.387  1.00  1.00           N  
ATOM   4853  C2   DA B 237      25.520  29.142 185.219  1.00  1.00           C  
ATOM   4854  N3   DA B 237      26.602  29.710 184.690  1.00  1.00           N  
ATOM   4855  C4   DA B 237      26.330  30.965 184.296  1.00  1.00           C  
ATOM   4856  P    DA B 238      31.360  30.463 180.568  1.00  1.00           P  
ATOM   4857  OP1  DA B 238      32.801  30.790 180.646  1.00  1.00           O  
ATOM   4858  OP2  DA B 238      30.629  31.022 179.408  1.00  1.00           O  
ATOM   4859  O5'  DA B 238      31.166  28.877 180.611  1.00  1.00           O  
ATOM   4860  C5'  DA B 238      31.091  28.218 181.890  1.00  1.00           C  
ATOM   4861  C4'  DA B 238      29.975  27.192 181.881  1.00  1.00           C  
ATOM   4862  O4'  DA B 238      28.693  27.765 182.270  1.00  1.00           O  
ATOM   4863  C3'  DA B 238      29.689  26.531 180.534  1.00  1.00           C  
ATOM   4864  O3'  DA B 238      29.345  25.168 180.753  1.00  1.00           O  
ATOM   4865  C2'  DA B 238      28.457  27.262 179.998  1.00  1.00           C  
ATOM   4866  C1'  DA B 238      27.715  27.356 181.326  1.00  1.00           C  
ATOM   4867  N9   DA B 238      26.641  28.344 181.329  1.00  1.00           N  
ATOM   4868  C8   DA B 238      26.677  29.623 180.827  1.00  1.00           C  
ATOM   4869  N7   DA B 238      25.552  30.279 180.975  1.00  1.00           N  
ATOM   4870  C5   DA B 238      24.718  29.373 181.617  1.00  1.00           C  
ATOM   4871  C6   DA B 238      23.387  29.460 182.056  1.00  1.00           C  
ATOM   4872  N6   DA B 238      22.628  30.549 181.909  1.00  1.00           N  
ATOM   4873  N1   DA B 238      22.854  28.376 182.660  1.00  1.00           N  
ATOM   4874  C2   DA B 238      23.615  27.286 182.807  1.00  1.00           C  
ATOM   4875  N3   DA B 238      24.877  27.082 182.438  1.00  1.00           N  
ATOM   4876  C4   DA B 238      25.377  28.177 181.841  1.00  1.00           C  
ATOM   4877  P    DG B 239      29.636  24.676 178.574  1.00  1.00           P  
ATOM   4878  OP1  DG B 239      31.018  24.209 178.824  1.00  1.00           O  
ATOM   4879  OP2  DG B 239      29.417  25.412 177.309  1.00  1.00           O  
ATOM   4880  O5'  DG B 239      28.628  23.437 178.656  1.00  1.00           O  
ATOM   4881  C5'  DG B 239      28.103  23.046 179.939  1.00  1.00           C  
ATOM   4882  C4'  DG B 239      26.619  22.759 179.828  1.00  1.00           C  
ATOM   4883  O4'  DG B 239      25.807  23.952 180.026  1.00  1.00           O  
ATOM   4884  C3'  DG B 239      26.147  22.210 178.481  1.00  1.00           C  
ATOM   4885  O3'  DG B 239      25.116  21.256 178.709  1.00  1.00           O  
ATOM   4886  C2'  DG B 239      25.541  23.417 177.763  1.00  1.00           C  
ATOM   4887  C1'  DG B 239      24.848  24.018 178.980  1.00  1.00           C  
ATOM   4888  N9   DG B 239      24.465  25.416 178.806  1.00  1.00           N  
ATOM   4889  C8   DG B 239      25.226  26.422 178.261  1.00  1.00           C  
ATOM   4890  N7   DG B 239      24.611  27.573 178.239  1.00  1.00           N  
ATOM   4891  C5   DG B 239      23.369  27.313 178.803  1.00  1.00           C  
ATOM   4892  C6   DG B 239      22.269  28.174 179.045  1.00  1.00           C  
ATOM   4893  O6   DG B 239      22.170  29.384 178.800  1.00  1.00           O  
ATOM   4894  N1   DG B 239      21.207  27.498 179.634  1.00  1.00           N  
ATOM   4895  C2   DG B 239      21.203  26.161 179.951  1.00  1.00           C  
ATOM   4896  N2   DG B 239      20.081  25.691 180.517  1.00  1.00           N  
ATOM   4897  N3   DG B 239      22.221  25.347 179.730  1.00  1.00           N  
ATOM   4898  C4   DG B 239      23.264  25.984 179.158  1.00  1.00           C  
ATOM   4899  P    DC B 240      25.527  20.448 177.861  1.00  1.00           P  
ATOM   4900  OP1  DC B 240      26.436  19.451 178.471  1.00  1.00           O  
ATOM   4901  OP2  DC B 240      25.847  20.855 176.475  1.00  1.00           O  
ATOM   4902  O5'  DC B 240      24.021  19.913 177.928  1.00  1.00           O  
ATOM   4903  C5'  DC B 240      23.245  20.158 179.118  1.00  1.00           C  
ATOM   4904  C4'  DC B 240      21.847  20.604 178.743  1.00  1.00           C  
ATOM   4905  O4'  DC B 240      21.753  22.047 178.565  1.00  1.00           O  
ATOM   4906  C3'  DC B 240      21.295  20.035 177.435  1.00  1.00           C  
ATOM   4907  O3'  DC B 240      19.902  19.787 177.593  1.00  1.00           O  
ATOM   4908  C2'  DC B 240      21.476  21.160 176.416  1.00  1.00           C  
ATOM   4909  C1'  DC B 240      21.077  22.303 177.343  1.00  1.00           C  
ATOM   4910  N1   DC B 240      21.494  23.627 176.861  1.00  1.00           N  
ATOM   4911  C2   DC B 240      20.573  24.674 176.934  1.00  1.00           C  
ATOM   4912  O2   DC B 240      19.445  24.450 177.399  1.00  1.00           O  
ATOM   4913  N3   DC B 240      20.932  25.903 176.497  1.00  1.00           N  
ATOM   4914  C4   DC B 240      22.156  26.103 176.002  1.00  1.00           C  
ATOM   4915  N4   DC B 240      22.467  27.332 175.581  1.00  1.00           N  
ATOM   4916  C5   DC B 240      23.114  25.053 175.917  1.00  1.00           C  
ATOM   4917  C6   DC B 240      22.745  23.843 176.353  1.00  1.00           C  
ATOM   4918  P    DG B 241      19.207  17.706 175.504  1.00  1.00           P  
ATOM   4919  OP1  DG B 241      19.317  16.435 176.255  1.00  1.00           O  
ATOM   4920  OP2  DG B 241      19.850  17.731 174.171  1.00  1.00           O  
ATOM   4921  O5'  DG B 241      17.667  18.114 175.365  1.00  1.00           O  
ATOM   4922  C5'  DG B 241      17.044  18.862 176.426  1.00  1.00           C  
ATOM   4923  C4'  DG B 241      16.195  19.977 175.848  1.00  1.00           C  
ATOM   4924  O4'  DG B 241      16.957  21.200 175.634  1.00  1.00           O  
ATOM   4925  C3'  DG B 241      15.564  19.693 174.484  1.00  1.00           C  
ATOM   4926  O3'  DG B 241      14.269  20.283 174.445  1.00  1.00           O  
ATOM   4927  C2'  DG B 241      16.461  20.423 173.483  1.00  1.00           C  
ATOM   4928  C1'  DG B 241      16.682  21.674 174.324  1.00  1.00           C  
ATOM   4929  N9   DG B 241      17.818  22.480 173.888  1.00  1.00           N  
ATOM   4930  C8   DG B 241      19.068  22.029 173.533  1.00  1.00           C  
ATOM   4931  N7   DG B 241      19.879  22.990 173.185  1.00  1.00           N  
ATOM   4932  C5   DG B 241      19.122  24.147 173.317  1.00  1.00           C  
ATOM   4933  C6   DG B 241      19.463  25.502 173.082  1.00  1.00           C  
ATOM   4934  O6   DG B 241      20.543  25.969 172.695  1.00  1.00           O  
ATOM   4935  N1   DG B 241      18.395  26.354 173.341  1.00  1.00           N  
ATOM   4936  C2   DG B 241      17.155  25.952 173.773  1.00  1.00           C  
ATOM   4937  N2   DG B 241      16.253  26.926 173.969  1.00  1.00           N  
ATOM   4938  N3   DG B 241      16.822  24.691 173.996  1.00  1.00           N  
ATOM   4939  C4   DG B 241      17.846  23.847 173.751  1.00  1.00           C  
ATOM   4940  P    DG B 242      13.588  19.470 173.047  1.00  1.00           P  
ATOM   4941  OP1  DG B 242      12.937  18.467 173.920  1.00  1.00           O  
ATOM   4942  OP2  DG B 242      14.278  18.939 171.850  1.00  1.00           O  
ATOM   4943  O5'  DG B 242      12.516  20.572 172.605  1.00  1.00           O  
ATOM   4944  C5'  DG B 242      12.278  21.700 173.468  1.00  1.00           C
[truncated: 87,728 more chars]
