# Supplementary material for: The kinetic landscape of nucleosome assembly: A coarse-grained molecular dynamics study
Source: PLoS Comput Biol. 2021 Jul 27;17(7):e1009253. doi: 10.1371/journal.pcbi.1009253 (PMC8345847; doi:10.1371/journal.pcbi.1009253)
Supplement: S2 Data — Example CafeMol input files used to run nucleosome assembly simulations as described in the Methods section. (ZIP) [file pcbi.1009253.s007.zip › S2_Data/README]

List of files and folders:
- md.inp: Cafemol input file
- 1kx5_601-147bp_minim.pdb: coarse-grained, energy-minimized nucleosome structure that is used in the md.inp input file as initial structure for the simulation
- 1kx5_octamer_model.pdb: all-atom histone octamer structure from the crystal structure with PDB id 1KX5 (histone tail residues not visible in the 1KX5 crystal structure are modeled)
- dna_601-147bp_ideal.pdb: ideal B-type all-atom structure of the 601 nucleosomal DNA generated by 3DNA
- para3_exv1.1ssns: folder with the Cafemol parameter files (excluded volume rescaled by 1.1 relative to default version)
- ninfo: folder with the nucleosome force field parameters

NOTE: tested on Cafemol 3.2
