# Supplementary material for: The kinetic landscape of nucleosome assembly: A coarse-grained molecular dynamics study
Source: PLoS Comput Biol. 2021 Jul 27;17(7):e1009253. doi: 10.1371/journal.pcbi.1009253 (PMC8345847; doi:10.1371/journal.pcbi.1009253)
Supplement: S2 Data — Example CafeMol input files used to run nucleosome assembly simulations as described in the Methods section. (ZIP) [file pcbi.1009253.s007.zip › S2_Data/para3_exv1.1ssns/lipid.para]

<<<< para_cafemol_lip
* energy unit lipid kcal/mol
energy_unit_lipid = 0.65943897

*Brown model
*num_lip_total = 5 ! n_core + n_int + n_tail
*num_lip_core = 1
*num_lip_int = 1
*num_lip_tail = 3

*Noguchi model
num_lip_total = 3 ! n_core + n_int + n_tail
num_lip_core = 1
num_lip_int = 0
num_lip_tail = 2

sigma_lipid = 7.5

* bond length
*Brown model
*cbd_lipid = 100.0
*Noguchi model
cbd_lipid = 500.0

* bond angle
*Brown model
*cba_lipid = 7.0
*Noguchi model
cba_lipid = 500.0

* core
ccore = 0.4
cutoff_core = 2.0

* tail
ctail = 1.0
cutoff_tail = 2.0

* int
cint = 3.0
cutoff_int = 3.0
>>>>
