# Supplementary material for: The kinetic landscape of nucleosome assembly: A coarse-grained molecular dynamics study
Source: PLoS Comput Biol. 2021 Jul 27;17(7):e1009253. doi: 10.1371/journal.pcbi.1009253 (PMC8345847; doi:10.1371/journal.pcbi.1009253)
Supplement: S2 Data — Example CafeMol input files used to run nucleosome assembly simulations as described in the Methods section. (ZIP) [file pcbi.1009253.s007.zip › S2_Data/para3_exv1.1ssns/electrostatic.para]

* Parameters for electrostatic interaction
<<<< para_cafemol_ele
**cutoff_ele = 20.0
cutoff_ele = 20.0
ionic_strength = 0.05
diele_water = 78.0
i_diele = 0
i_charge = 0
*           AA   charge
CHARGE_TYPE ALA  0.0
CHARGE_TYPE ARG  1.0
CHARGE_TYPE ASN  0.0
CHARGE_TYPE ASP -1.0
CHARGE_TYPE CYS  0.0
CHARGE_TYPE GLN  0.0
CHARGE_TYPE GLU -1.0
CHARGE_TYPE GLY  0.0
CHARGE_TYPE HIS  0.0
CHARGE_TYPE ILE  0.0
CHARGE_TYPE LEU  0.0
CHARGE_TYPE LYS  1.0
CHARGE_TYPE MET  0.0
CHARGE_TYPE PHE  0.0
CHARGE_TYPE PRO  0.0
CHARGE_TYPE SER  0.0
CHARGE_TYPE THR  0.0
CHARGE_TYPE TRP  0.0
CHARGE_TYPE TYR  0.0
CHARGE_TYPE VAL  0.0
CHARGE_TYPE OTH  0.0
CHARGE_TYPE P   -1.0
CHARGE_TYPE P2  -0.6

LENGTH_PER_UNIT  P   4.38
>>>>
