# Supplementary material for: The kinetic landscape of nucleosome assembly: A coarse-grained molecular dynamics study
Source: PLoS Comput Biol. 2021 Jul 27;17(7):e1009253. doi: 10.1371/journal.pcbi.1009253 (PMC8345847; doi:10.1371/journal.pcbi.1009253)
Supplement: S2 Data — Example CafeMol input files used to run nucleosome assembly simulations as described in the Methods section. (ZIP) [file pcbi.1009253.s007.zip › S2_Data/para3_exv1.1ssns/pro_dna_pwm.para]

<<<< pro_dna_pwm_para
* energy unit (kcal/mol)
* kT
energy_unit_pro_dna_pwm = 0.593

* Gaussian width for distance constraint
pro_dna_pwm_sigma       = 1.0
* Angle threshold for angle constraint
pro_dna_pwm_phi         = 10.0

pro_dna_pwm_en0         = 0.0
>>>> 
