# Supplementary material for: The kinetic landscape of nucleosome assembly: A coarse-grained molecular dynamics study
Source: PLoS Comput Biol. 2021 Jul 27;17(7):e1009253. doi: 10.1371/journal.pcbi.1009253 (PMC8345847; doi:10.1371/journal.pcbi.1009253)
Supplement: S2 Data — Example CafeMol input files used to run nucleosome assembly simulations as described in the Methods section. (ZIP) [file pcbi.1009253.s007.zip › S2_Data/ninfo/1kx5_147bp_symmdimgo0.30_unit6-10.ninfo]

contact 2008 6 10 1277 1820 32 85 12.7711 0.2500 1 0.048 p-p
contact 2141 6 10 1316 1818 71 83 13.1021 0.2500 1 0.048 p-p
contact 2216 6 10 1328 1806 83 71 12.9649 0.2500 1 0.048 p-p
contact 2219 6 10 1330 1767 85 32 12.9080 0.2500 1 0.048 p-p
contact 2220 6 10 1330 1768 85 33 13.5035 0.2500 1 0.048 p-p
contact 2221 6 10 1330 1769 85 34 12.8411 0.2500 1 0.048 p-p
