# Supplementary material for: The kinetic landscape of nucleosome assembly: A coarse-grained molecular dynamics study
Source: PLoS Comput Biol. 2021 Jul 27;17(7):e1009253. doi: 10.1371/journal.pcbi.1009253 (PMC8345847; doi:10.1371/journal.pcbi.1009253)
Supplement: S2 Data — Example CafeMol input files used to run nucleosome assembly simulations as described in the Methods section. (ZIP) [file pcbi.1009253.s007.zip › S2_Data/ninfo/1kx5-3lz0_0bp_pdns_unit10.ninfo]

<<<< pdns
pdns 71 10 36 36 5.65431308746 110.690146435 119.683710939 -1.0
pdns 72 10 40 40 8.63969516754 153.229949406 93.9607472419 -1.0
pdns 73 10 42 42 9.47519874573 83.6274257636 109.120664586 -1.0
pdns 74 10 54 54 6.27097654343 104.28837405 161.631806085 -1.0
pdns 75 10 56 56 4.71164321899 127.967859553 115.196321051 -1.0
pdns 76 10 86 86 8.62501144409 88.2878055607 152.515238411 -1.0
pdns 77 10 87 87 4.80995774269 97.0745809656 169.003636087 -1.0
pdns 78 10 88 88 5.13467359543 132.639165946 132.796516429 -1.0
>>>>
