# Supplementary material for: The kinetic landscape of nucleosome assembly: A coarse-grained molecular dynamics study
Source: PLoS Comput Biol. 2021 Jul 27;17(7):e1009253. doi: 10.1371/journal.pcbi.1009253 (PMC8345847; doi:10.1371/journal.pcbi.1009253)
Supplement: S2 Data — Example CafeMol input files used to run nucleosome assembly simulations as described in the Methods section. (ZIP) [file pcbi.1009253.s007.zip › S2_Data/ninfo/1kx5-3lz0_0bp_pdns_unit8.ninfo]

<<<< pdns
pdns 53 8 30 30 7.15145754814 77.7952348068 70.5715925896 -1.0
pdns 54 8 31 31 6.59042549133 109.848670544 125.075875496 -1.0
pdns 55 8 35 35 8.80039405823 89.4947238927 116.844606207 -1.0
pdns 56 8 36 36 9.41753149033 114.584488073 132.692140893 -1.0
pdns 57 8 46 46 4.88173317909 108.370895938 152.712627463 -1.0
pdns 58 8 48 48 4.52152967453 136.345083155 99.5159091411 -1.0
pdns 59 8 79 79 6.33140134811 77.5247046741 72.162386336 -1.0
pdns 60 8 79 79 4.64327859879 97.8757741081 154.897355677 -1.0
>>>>
