# Supplementary material for: The kinetic landscape of nucleosome assembly: A coarse-grained molecular dynamics study
Source: PLoS Comput Biol. 2021 Jul 27;17(7):e1009253. doi: 10.1371/journal.pcbi.1009253 (PMC8345847; doi:10.1371/journal.pcbi.1009253)
Supplement: S2 Data — Example CafeMol input files used to run nucleosome assembly simulations as described in the Methods section. (ZIP) [file pcbi.1009253.s007.zip › S2_Data/ninfo/1kx5_147bp_symmdimgo0.30_unit6-9.ninfo]

contact 2189 6 9 1323 1644 78 37 9.4956 0.2500 1 0.048 p-p
contact 2190 6 9 1323 1645 78 38 8.7177 0.2500 1 0.048 p-p
contact 2212 6 9 1327 1643 82 36 8.9269 0.2500 1 0.17508 p-p
contact 2213 6 9 1327 1644 82 37 7.7291 0.2500 1 0.19584 p-p
contact 2214 6 9 1327 1645 82 38 9.1778 0.2500 1 0.48 p-p
contact 2215 6 9 1327 1646 82 39 11.8274 0.2500 1 0.048 p-p
contact 2218 6 9 1330 1643 85 36 10.0578 0.2500 1 0.048 p-p
contact 2223 6 9 1331 1645 86 38 11.8958 0.2500 1 0.048 p-p
contact 2224 6 9 1332 1645 87 38 9.5768 0.2500 1 0.048 p-p
