# Supplementary material for: The kinetic landscape of nucleosome assembly: A coarse-grained molecular dynamics study
Source: PLoS Comput Biol. 2021 Jul 27;17(7):e1009253. doi: 10.1371/journal.pcbi.1009253 (PMC8345847; doi:10.1371/journal.pcbi.1009253)
Supplement: S2 Data — Example CafeMol input files used to run nucleosome assembly simulations as described in the Methods section. (ZIP) [file pcbi.1009253.s007.zip › S2_Data/ninfo/1kx5_147bp_symmdimgo0.30_unit5-10.ninfo]

contact 1355 5 10 1153 1817 36 82 9.0640 0.2500 1 0.10404 p-p
contact 1359 5 10 1154 1813 37 78 9.4833 0.2500 1 0.048 p-p
contact 1360 5 10 1154 1817 37 82 7.5914 0.2500 1 0.19104 p-p
contact 1369 5 10 1155 1813 38 78 8.8454 0.2500 1 0.048 p-p
contact 1370 5 10 1155 1817 38 82 9.1483 0.2500 1 0.48 p-p
contact 1371 5 10 1155 1822 38 87 9.4747 0.2500 1 0.048 p-p
contact 1387 5 10 1156 1817 39 82 11.8380 0.2500 1 0.048 p-p
