# Supplementary material for: The kinetic landscape of nucleosome assembly: A coarse-grained molecular dynamics study
Source: PLoS Comput Biol. 2021 Jul 27;17(7):e1009253. doi: 10.1371/journal.pcbi.1009253 (PMC8345847; doi:10.1371/journal.pcbi.1009253)
Supplement: S2 Data — Example CafeMol input files used to run nucleosome assembly simulations as described in the Methods section. (ZIP) [file pcbi.1009253.s007.zip › S2_Data/ninfo/1kx5-3lz0_0bp_pdns_unit3.ninfo]

<<<< pdns
pdns 1 3 44 44 4.66123628616 103.686550714 129.760913984 -1.0
pdns 2 3 45 45 5.96477508545 90.6148458883 156.076557101 -1.0
pdns 3 3 46 46 4.31856775284 77.6707050903 108.501991174 -1.0
pdns 4 3 47 47 4.76886582375 150.430900318 154.77597297 -1.0
pdns 5 3 63 63 7.35367751122 125.487848602 112.167349012 -1.0
pdns 6 3 64 64 4.43885374069 95.499844994 140.732694225 -1.0
pdns 7 3 65 65 5.14897871017 124.738873963 130.433219749 -1.0
pdns 8 3 69 69 9.41979789734 107.554913728 111.843790999 -1.0
pdns 9 3 72 72 9.35046195984 105.517036289 113.099575919 -1.0
pdns 10 3 84 84 4.8477306366 109.661407247 165.641519864 -1.0
pdns 11 3 86 86 5.28805398941 136.414648632 103.70136198 -1.0
pdns 12 3 117 117 5.00390553474 98.8284437709 146.416552256 -1.0
pdns 13 3 118 118 5.17375683784 134.422186828 107.07521759 -1.0
>>>>
